# Supplementary material for: A collection of forcefield precursors for metal–organic frameworks
Source: RSC Adv. 2019 Nov 13;9(63):36492–507. doi: 10.1039/c9ra07327b (PMC9075174; doi:10.1039/c9ra07327b)
Supplement: RA-009-C9RA07327B-s5071 [file RA-009-C9RA07327B-s5071.xyz]

  214
jmolscript: load "" {1 1 1} spacegroup "x,y,z" unitcell [{     15.998100     0.000000     0.000000 }, {     -7.157052    14.307893     0.000000 }, {      4.420569     7.153927    14.284502 }]
Ni     7.999050     0.000000     0.000000     0.675387
Ni     6.630809    10.730910     7.142251     0.675915
Ni    10.209334     3.576964     7.142251     0.675854
Ni     0.000000     0.000000     0.000000     0.675911
Mo     8.420083     7.153932    10.713376     0.514467
Mo     4.841534    14.307888     3.571125     0.514470
H     13.818902     9.931090    13.655984     0.052337
H     14.310711    10.540609    11.604729     0.106281
H     12.827475    10.387515    11.121913     0.112386
H     13.123355    12.642439    11.401889     0.092457
H     13.849589    12.450711    12.773202     0.089370
H     11.090631    12.340541    12.327525     0.104002
H     11.847723    13.312045    13.301728     0.099891
H      6.310785     4.382507     0.117133     0.105721
H      7.816966     4.531309     0.505671     0.088685
H     11.141240     9.802320    13.136028     0.070721
H     12.921110     8.063912    11.958985     0.320610
H     14.177047     8.092527    12.698922     0.311737
H      7.687048     2.187675     1.282748     0.308791
H      6.380802     1.834271     0.745651     0.314337
H      8.488568    13.224775     7.770769     0.052418
H      8.813672    13.937305     9.822024     0.106408
H      9.340306    12.542285    10.304840     0.112469
H     11.224628    13.815688    10.024864     0.092540
H     10.728262    14.379421     8.653551     0.089425
H     11.864003    11.862662     9.099228     0.104079
H     12.394168    12.974386     8.125025     0.099973
H     11.305579    11.181609     7.025118     0.105879
H     10.764841    12.595229     6.636580     0.088826
H      9.571305    10.772401     8.290725     0.070435
H      7.220303    11.586519     9.467768     0.320729
H      6.684027    12.722567     8.727831     0.311893
H      8.726934    11.430568     5.859503     0.308981
H      8.995241    10.104225     6.396600     0.314532
H      1.194527    15.390990     7.770769     0.052417
H      0.869436    14.678454     9.822024     0.106397
H      0.342805    16.073473    10.304840     0.112449
H     -1.541519    14.800071    10.024864     0.092545
H     -1.045161    14.236342     8.653551     0.089445
H     -2.180900    16.753099     9.099228     0.104040
H     -2.711071    15.641378     8.125025     0.099962
H     -1.622489    17.434158     7.025118     0.105814
H     -1.081753    16.020539     6.636580     0.088771
H      0.111793    17.843362     8.290725     0.070802
H      2.462802    17.029241     9.467768     0.320761
H      2.999074    15.893196     8.727831     0.311929
H      0.956149    17.185202     5.859503     0.308970
H      7.844897     4.203650     6.396600     0.314522
H     11.862330    18.684659    13.655984     0.052456
H     11.370509    18.075145    11.604729     0.106415
H     12.853741    18.228240    11.121913     0.112454
H     12.557863    15.973316    11.401889     0.092543
H     11.831637    16.165040    12.773202     0.089462
H     14.590592    16.275211    12.327525     0.104054
H     13.833507    15.303704    13.301728     0.099994
H     10.529313     9.925385     0.117133     0.105893
H      9.023136     9.776583     0.505671     0.088849
H     -1.458111    18.813431    13.136028     0.070465
H      3.919064     6.243948    11.958985     0.320755
H     11.504179    20.523224    12.698922     0.311934
H      9.153058    12.120214     1.282748     0.309022
H     -5.538799    12.473620     0.745651     0.314579
H     -0.557285    11.530730     0.628518     0.052337
H     -1.049094    10.921211     2.679773     0.106281
H      0.434142    11.074305     3.162589     0.112386
H      0.138262     8.819381     2.882613     0.092457
H     -0.587972     9.011109     1.511300     0.089370
H      2.170986     9.121279     1.956977     0.104002
H      1.413894     8.149775     0.982774     0.099891
H      6.950832    17.079313    14.167369     0.105723
H      5.444651    16.930511    13.778831     0.088686
H      2.120377    11.659500     1.148474     0.070721
H      0.340507    13.397908     2.325517     0.320611
H     -0.915430    13.369293     1.585580     0.311738
H      5.574569    19.274145    13.001754     0.308791
H      6.880815    19.627549    13.538851     0.314339
H      4.773049     8.237045     6.513733     0.052418
H      4.447945     7.524515     4.462478     0.106408
H      3.921311     8.919535     3.979662     0.112469
H      2.036989     7.646132     4.259638     0.092540
H      2.533355     7.082399     5.630951     0.089426
H      1.397614     9.599158     5.185274     0.104079
H      0.867449     8.487434     6.159477     0.099973
H      1.956038    10.280211     7.259384     0.105880
H      2.496776     8.866591     7.647922     0.088827
H      3.690312    10.689419     5.993777     0.070435
H      6.041314     9.875301     4.816734     0.320728
H      6.577590     8.739253     5.556671     0.311892
H      4.534683    10.031252     8.424999     0.308981
H      4.266376    11.357595     7.887902     0.314531
H     12.067090     6.070830     6.513733     0.052417
H     12.392181     6.783366     4.462478     0.106396
H     12.918812     5.388347     3.979662     0.112448
H     14.803136     6.661749     4.259638     0.092544
H     14.306778     7.225478     5.630951     0.089445
H     15.442517     4.708721     5.185274     0.104039
H     15.972688     5.820442     6.159477     0.099962
H     14.884106     4.027662     7.259384     0.105815
H     14.343370     5.441281     7.647922     0.088772
H     13.149824     3.618458     5.993777     0.070802
H     10.798815     4.432579     4.816734     0.320761
H     10.262543     5.568624     5.556671     0.311928
H     12.305468     4.276618     8.424999     0.308970
H      5.416720    17.258170     7.887902     0.314521
H      1.399287     2.777161     0.628518     0.052456
H      1.891108     3.386675     2.679773     0.106416
H      0.407876     3.233580     3.162589     0.112454
H      0.703754     5.488504     2.882613     0.092543
H      1.429980     5.296780     1.511300     0.089463
H     -1.328975     5.186609     1.956977     0.104055
H     -0.571890     6.158116     0.982774     0.099994
H      2.732304    11.536435    14.167369     0.105895
H      4.238481    11.685237    13.778831     0.088850
H     14.719728     2.648389     1.148474     0.070465
H      9.342553    15.217872     2.325517     0.320755
H      1.757438     0.938596     1.585580     0.311933
H      4.108559     9.341606    13.001754     0.309021
H     18.800416     8.988200    13.538851     0.314579
C      9.895344     6.968929    12.252103     0.007593
C      1.207748    19.451279    11.541878     0.001456
C     13.108185     9.721766    13.014038     0.158034
C     13.385108    10.640621    11.873849    -0.250909
C     13.117443    12.130072    12.225820    -0.173500
C     11.831514    12.408646    12.947473    -0.162060
C     11.637835    11.434992    14.069092    -0.238188
C     11.855914    10.019083    13.770831     0.155639
C      7.594638     8.390565     9.174650     0.007745
C      6.646683     6.205034     9.884875     0.001441
C      8.619312    12.495501     8.412715     0.157731
C      9.317203    13.154235     9.552904    -0.250888
C     10.769038    13.581183     9.200933    -0.173460
C     11.593465    12.555737     8.479280    -0.161981
C     10.809323    11.946938     7.357661    -0.238620
C      9.445444    11.508543     7.655922     0.156534
C      9.245517     5.917303     9.174650     0.007866
C     10.193477     8.102832     9.884875     0.001461
C      1.063787    16.120262     8.412715     0.158052
C      0.365903    15.461525     9.552904    -0.250909
C     -1.085934    15.034578     9.200933    -0.173478
C     -1.910365    16.060026     8.479280    -0.162036
C     -1.126230    16.668828     7.357661    -0.238176
C      0.237650    17.107222     7.655922     0.155626
C      6.944831     7.338931    12.252103     0.007831
C      8.475370     9.164476    11.541878     0.001473
C     12.573043    18.893984    13.014038     0.157734
C     12.296113    17.975133    11.873849    -0.250886
C     12.563780    16.485681    12.225820    -0.173458
C     13.849714    16.207105    12.947473    -0.161972
C     14.043399    17.180756    14.069092    -0.238625
C     13.825318    18.596665    13.770831     0.156526
C      3.366273    14.492891     2.032399     0.007593
C     12.053869     2.010541     2.742624     0.001456
C      0.153432    11.740054     1.270464     0.158035
C     -0.123491    10.821199     2.410653    -0.250909
C      0.144174     9.331748     2.058682    -0.173500
C      1.430103     9.053174     1.337029    -0.162060
C      1.623782    10.026828     0.215410    -0.238189
C      1.405703    11.442737     0.513671     0.155640
C      5.666979    13.071255     5.109852     0.007745
C      6.614934    15.256786     4.399627     0.001441
C      4.642305     8.966319     5.871787     0.157731
C      3.944414     8.307585     4.731598    -0.250889
C      2.492579     7.880637     5.083569    -0.173460
C      1.668152     8.906083     5.805222    -0.161981
C      2.452294     9.514882     6.926841    -0.238621
C      3.816173     9.953277     6.628580     0.156534
C      4.016100    15.544517     5.109852     0.007866
C      3.068140    13.358988     4.399627     0.001461
C     12.197830     5.341558     5.871787     0.158052
C     12.895714     6.000295     4.731598    -0.250909
C     14.347551     6.427242     5.083569    -0.173478
C     15.171982     5.401794     5.805222    -0.162036
C     14.387847     4.792992     6.926841    -0.238176
C     13.023967     4.354598     6.628580     0.155626
C      6.316786    14.122889     2.032399     0.007831
C      4.786247    12.297344     2.742624     0.001473
C      0.688574     2.567836     1.270464     0.157734
C      0.965504     3.486687     2.410653    -0.250887
C      0.697837     4.976139     2.058682    -0.173458
C     -0.588097     5.254715     1.337029    -0.161972
C     -0.781782     4.281064     0.215410    -0.238626
C     -0.563701     2.865155     0.513671     0.156526
N     10.708682     6.906259    13.053749    -0.409525
N      1.258010    18.432270    11.980126    -0.450527
N     13.298995     8.278816    12.746347    -0.642951
N      7.257598     1.901232     0.546811    -0.639963
N      7.174728     9.089936     8.373004    -0.409682
N      5.712847     5.794111     9.446627    -0.450569
N      7.243447    12.020621     8.680406    -0.642939
N      8.662877    10.918344     6.595440    -0.640383
N      9.665423     5.217934     8.373004    -0.409735
N     11.127310     8.513756     9.446627    -0.450499
N      2.439653    16.595141     8.680406    -0.642948
N      8.177263     3.389531     6.595440    -0.639963
N      6.131499     7.401598    13.053749    -0.409683
N      8.425112    10.183483    11.980126    -0.450503
N     12.382231    20.336936    12.746347    -0.642940
N      9.582504    12.406659     0.546811    -0.640401
N      2.552935    14.555561     1.230753    -0.409525
N     12.003607     3.029550     2.304376    -0.450527
N     -0.037378    13.183004     1.538155    -0.642951
N      6.004019    19.560588    13.737691    -0.639964
N      6.086889    12.371884     5.911498    -0.409682
N      7.548770    15.667709     4.837875    -0.450569
N      6.018170     9.441199     5.604096    -0.642938
N      4.598740    10.543476     7.689062    -0.640383
N      3.596194    16.243886     5.911498    -0.409736
N      2.134307    12.948064     4.837875    -0.450499
N     10.821964     4.866679     5.604096    -0.642947
N      5.084354    18.072289     7.689062    -0.639963
N      7.130118    14.060222     1.230753    -0.409683
N      4.836505    11.278337     2.304376    -0.450503
N      0.879386     1.124884     1.538155    -0.642940
N      3.679113     9.055161    13.737691    -0.640401

The following XYZ coordinates are in angstroms. Other properties are in atomic units.
The sperically averaged electron density of each atom fit to a function of the form exp(a - br)
eigen_1, eigen_2 and eigen_3 are the three eigenvalues of traceless quadrupole moment tensor
  atom number  atomic symbol              X              Y              Z     net charge C6 coefficient C8 coefficient C10 coefficient fluctuating dipole atomic polarizability isotropic forcefield polarizability              a              b squared Pearson coefficient          <r^3>          <r^4>         wp_QDO          m_QDO          q_QDO       dipole_x       dipole_y       dipole_z         dipole            Qxy            Qxz            Qyz     Q(x^2-y^2)  Q(3z^2 - R^2)        eigen_1        eigen_2        eigen_3 static polarizability      alpha(xx)      alpha(xy)      alpha(xz)      alpha(yy)      alpha(yz)      alpha(zz) atomic spin moment
            1             Ni       7.999050       0.000000       0.000000       0.675387     111.373654 0.21154109E+04  0.67982278E+05                                17.670806                           14.071033       1.131734       2.223485                    0.993508      46.607716     119.460486       0.543021       0.350985      -1.206768       0.000000      -0.000000       0.000000       0.000000       0.003595       0.037878      -0.035997      -0.072084      -0.074231      -0.069206       0.004444       0.064762             22.395086      21.165809      -1.319448       8.964012      25.227672      -6.374788      20.791777           1.743112
            2             Ni       6.630809      10.730910       7.142251       0.675915     111.387094 0.21157129E+04  0.67992398E+05                                17.667906                           14.068711       1.131390       2.223472                    0.993507      46.601206     119.432619       0.543274       0.350819      -1.206947      -0.000000      -0.000000      -0.000000       0.000000       0.031028       0.048942      -0.017832       0.037826      -0.074400      -0.069125       0.004375       0.064750             22.391414      25.465982       0.832978       9.709748      20.919731      -5.164887      20.788528           1.744036
            3             Ni      10.209334       3.576964       7.142251       0.675854     111.368260 0.21152618E+04  0.67974491E+05                                17.667420                           14.068294       1.132007       2.223656                    0.993503      46.602439     119.434006       0.543218       0.350873      -1.206896      -0.000000      -0.000000      -0.000000       0.000000       0.031004      -0.049095       0.017724       0.037541      -0.074098      -0.069129       0.004374       0.064755             22.390757      25.464214       0.832648      -9.709273      20.919807       5.165295      20.788249           1.744406
            4             Ni       0.000000       0.000000       0.000000       0.675911     111.388335 0.21157594E+04  0.67994235E+05                                17.667949                           14.068825       1.131359       2.223460                    0.993508      46.601412     119.433260       0.543275       0.350817      -1.206949      -0.000000      -0.000000      -0.000000       0.000000       0.003468      -0.037816       0.035795      -0.072348      -0.074432      -0.069102       0.004349       0.064754             22.391295      21.163035      -1.319303      -8.962980      25.222507       6.373041      20.788344           1.744157
            5             Mo       8.420083       7.153932      10.713376       0.514467     192.014884 0.25899340E+04  0.89105220E+05                                27.470878                           17.659590       2.972007       2.442311                    0.994446     102.391424     287.602447       0.394265       0.451548      -1.113346       0.000062      -0.000007       0.000049       0.000079       0.169542      -0.000051      -0.000172      -0.169583      -0.070287      -0.177849      -0.023429       0.201278             35.897882      34.112093       0.041892       0.000649      34.153537      -0.000560      39.428015           0.007522
            6             Mo       4.841534      14.307888       3.571125       0.514470     192.014738 0.25899313E+04  0.89105107E+05                                27.470869                           17.659583       2.972008       2.442311                    0.994446     102.391362     287.602259       0.394265       0.451548      -1.113346      -0.000062       0.000007      -0.000049       0.000079       0.169542      -0.000051      -0.000172      -0.169583      -0.070287      -0.177848      -0.023429       0.201277             35.897871      34.112089       0.041893       0.000649      34.153520      -0.000561      39.428003           0.007520
            7              H      13.818902       9.931090      13.655984       0.052337       1.181740 0.98536374E+01  0.10110633E+03                                 1.794150                            1.788664      -0.752314       2.489300                    0.997998       3.729040      10.400698       0.490266       1.217565      -0.723507       0.030307       0.008717       0.026884       0.041440      -0.001471       0.001017       0.001523      -0.006603      -0.008281      -0.003947      -0.001259       0.005206              1.798152       1.924024       0.042447       0.378832       1.623152      -0.015096       1.847279          -0.000173
            8              H      14.310711      10.540609      11.604729       0.106281       1.098377 0.83639107E+01  0.80916450E+02                                 1.597272                            1.562411      -0.701398       2.523160                    0.999823       3.221831       8.230975       0.578451       1.094491      -0.756432       0.021193       0.002992      -0.001816       0.021480       0.000937      -0.000839      -0.005193       0.004591      -0.014294      -0.008074       0.002639       0.005435              1.600376       2.015256      -0.052336      -0.215125       1.393438      -0.038275       1.392434           0.000179
            9              H      12.827475      10.387515      11.121913       0.112386       1.099438 0.86960902E+01  0.87242740E+02                                 1.765388                            1.725060      -0.912483       2.430350                    0.997321       3.650386      10.358604       0.475757       1.283263      -0.707856      -0.021140      -0.004627      -0.013447       0.025478       0.002091       0.002320      -0.003484       0.002738      -0.009355      -0.006346       0.002249       0.004098              1.782374       1.697717       0.101584       0.431375       1.598966       0.073591       2.050439          -0.000027
           10              H      13.123355      12.642439      11.401889       0.092457       1.080799 0.79137188E+01  0.77085474E+02                                 1.701843                            1.608683      -0.760823       2.490312                    0.998691       3.572140       9.796366       0.512770       1.226285      -0.720201      -0.008032       0.008013      -0.023087       0.025724      -0.005547      -0.002088      -0.003703      -0.002695       0.017955      -0.009699       0.002210       0.007489              1.768028       1.382083       0.042620       0.020775       1.825197      -0.535057       2.096804           0.000138
           11              H      13.849589      12.450711      12.773202       0.089370       1.184817 0.94036880E+01  0.94200397E+02                                 1.717678                            1.685760      -0.674728       2.527333                    0.999722       3.428335       9.075087       0.539544       1.133247      -0.745739       0.014720       0.002224       0.019130       0.024240      -0.000986       0.001110       0.005112       0.008873      -0.004990      -0.007999       0.002551       0.005448              1.727861       1.876039       0.258875       0.315252       1.690148       0.116903       1.617395          -0.000040
           12              H      11.090631      12.340541      12.327525       0.104002       1.038236 0.79254091E+01  0.77310765E+02                                 1.672842                            1.626169      -0.676210       2.544029                    0.999547       3.463625       9.539004       0.501819       1.251240      -0.715814      -0.018516      -0.011521      -0.017785       0.028141      -0.001462       0.002592       0.000846       0.005300       0.017358      -0.006114      -0.000640       0.006754              1.694834       1.833278       0.021610       0.462460       1.419276      -0.056868       1.831947          -0.000051
           13              H      11.847723      13.312045      13.301728       0.099891       1.115592 0.81248791E+01  0.78533961E+02                                 1.654017                            1.566331      -0.638949       2.550731                    0.999864       3.309285       8.627976       0.559608       1.132352      -0.745275       0.004994       0.020765       0.013416       0.025221       0.003380      -0.004992       0.004631      -0.008929       0.003427      -0.009851       0.002494       0.007358              1.715053       1.311885       0.077928      -0.007153       2.408860       0.236429       1.424412           0.000142
           14              H       6.310785       4.382507       0.117133       0.105721       1.223573 0.96422959E+01  0.97190286E+02                                 1.756095                            1.708722      -0.828591       2.465624                    0.998604       3.414639       9.064619       0.535143       1.135517      -0.745423      -0.026134       0.005247      -0.005398       0.027196      -0.003194      -0.003858      -0.001047      -0.001989      -0.033238      -0.012147       0.003146       0.009001              1.762256       2.182607      -0.122642      -0.314692       1.543387       0.025590       1.560774           0.000191
           15              H       7.816966       4.531309       0.505671       0.088685       1.243442 0.10087843E+02  0.10269097E+03                                 1.763699                            1.738199      -0.714766       2.504849                    0.999432       3.488315       9.263264       0.535723       1.123135      -0.748524       0.018868       0.006324       0.005829       0.020736       0.000587       0.004586      -0.001047      -0.009918      -0.011059      -0.008087       0.001179       0.006908              1.764267       1.684150       0.129818       0.361635       1.629645       0.145469       1.979006           0.000005
           16              H      11.141240       9.802320      13.136028       0.070721       0.952148 0.74974229E+01  0.72759852E+02                                 1.624142                            1.616683      -0.861738       2.455184                    0.996817       3.696874      10.448742       0.482789       1.307281      -0.701866      -0.034052      -0.009003      -0.030350       0.046495       0.004482       0.002557      -0.004028      -0.005264       0.020687      -0.009744       0.001100       0.008644              1.634634       1.748253       0.136295       0.334586       1.511535       0.065556       1.644114          -0.000132
           17              H      12.921110       8.063912      11.958985       0.320610       0.606325 0.41003651E+01  0.34749578E+02                                 1.298209                            1.279171      -1.086779       2.491520                    0.999874       2.587533       7.185795       0.482962       1.496463      -0.668206      -0.016968      -0.005028      -0.021447       0.027806      -0.009906       0.006476       0.010896      -0.002154      -0.014955      -0.018599       0.004921       0.013677              1.306651       1.244074       0.073435       0.227497       1.234766       0.113594       1.441112           0.000288
           18              H      14.177047       8.092527      12.698922       0.311737       0.614395 0.40385516E+01  0.33425730E+02                                 1.217372                            1.196617      -0.988926       2.531157                    0.999961       2.365261       6.083688       0.556589       1.329585      -0.702054       0.028556      -0.005475       0.004048       0.029357      -0.004863       0.004996       0.013103       0.011221      -0.036875      -0.021850       0.008279       0.013571              1.226032       1.464440      -0.160123       0.052462       1.161206      -0.025822       1.052451           0.000553
           19              H       7.687048       2.187675       1.282748       0.308791       0.627408 0.42260834E+01  0.35674500E+02                                 1.274122                            1.255755      -1.022891       2.514575                    0.999903       2.487013       6.639366       0.518541       1.399275      -0.687365       0.019751       0.008254       0.019336       0.028846       0.013567       0.002312      -0.004359       0.012644       0.032716      -0.021174       0.009447       0.011727              1.283070       1.226832       0.031800       0.231354       1.150716       0.013181       1.471662           0.000422
           20              H       6.380802       1.834271       0.745651       0.314337       0.617788 0.41315116E+01  0.34564659E+02                                 1.248580                            1.232543      -1.000185       2.531798                    0.999916       2.400966       6.312262       0.530953       1.378880      -0.692183      -0.030228      -0.005096      -0.000492       0.030658       0.004697       0.000319      -0.010447       0.029288       0.013683      -0.021754       0.008342       0.013412              1.251337       1.494683       0.110374      -0.082069       1.139470      -0.060795       1.119859           0.000398
           21              H       8.488568      13.224775       7.770769       0.052418       1.181780 0.98541473E+01  0.10111410E+03                                 1.794287                            1.788784      -0.752655       2.489176                    0.997996       3.729114      10.401450       0.490214       1.217665      -0.723483      -0.005756       0.031012      -0.026879       0.041441       0.001764      -0.000922      -0.001604       0.006315      -0.008271      -0.003958      -0.001255       0.005212              1.798295       1.649521      -0.094953       0.183014       1.897949      -0.332115       1.847415          -0.000167
           22              H       8.813672      13.937305       9.822024       0.106408       1.097397 0.83542489E+01  0.80798423E+02                                 1.596187                            1.561395      -0.700721       2.523540                    0.999826       3.220592       8.226160       0.578711       1.094332      -0.756471      -0.006809       0.020305       0.001831       0.021494      -0.001275       0.004262       0.003076      -0.004255      -0.014282      -0.008067       0.002631       0.005436              1.599277       1.558719      -0.279876      -0.061938       1.847549       0.209274       1.391562           0.000185
           23              H       9.340306      12.542285      10.304840       0.112469       1.099317 0.86949449E+01  0.87228669E+02                                 1.765289                            1.724973      -0.912702       2.430313                    0.997317       3.650029      10.357551       0.475757       1.283302      -0.707849       0.005327      -0.020978       0.013459       0.025487       0.000151       0.004149      -0.000515      -0.004987      -0.009353      -0.006340       0.002243       0.004097              1.782269       1.537375       0.021432       0.127143       1.759087      -0.418651       2.050346          -0.000025
           24              H      11.224628      13.815688      10.024864       0.092540       1.080538 0.79113308E+01  0.77056686E+02                                 1.701605                            1.608472      -0.760861       2.490359                    0.998691       3.571599       9.794651       0.512787       1.226333      -0.720191       0.010769      -0.003594       0.023099       0.025738      -0.002247       0.002367       0.003517       0.010498       0.017942      -0.009694       0.002216       0.007478              1.767773       1.702159       0.202805       0.487706       1.504687       0.220736       2.096472           0.000138
           25              H      10.728262      14.379421       8.653551       0.089425       1.184588 0.94013851E+01  0.94172121E+02                                 1.717504                            1.685592      -0.674494       2.527462                    0.999724       3.427993       9.074107       0.539549       1.133299      -0.745727      -0.004591       0.014166      -0.019128       0.024241      -0.004140      -0.004080      -0.003284      -0.003747      -0.004993      -0.008006       0.002558       0.005449              1.727685       1.520054       0.080864       0.036480       2.045770      -0.334182       1.617231          -0.000039
           26              H      11.864003      11.862662       9.099228       0.104079       1.038035 0.79235397E+01  0.77288648E+02                                 1.672695                            1.626032      -0.676414       2.544005                    0.999547       3.463268       9.538054       0.501810       1.251326      -0.715796      -0.002011      -0.021722       0.017793       0.028151      -0.002992       0.000395      -0.002703      -0.000821       0.017363      -0.006112      -0.000644       0.006756              1.694681       1.484722      -0.152668       0.257726       1.767542      -0.388103       1.831780          -0.000049
           27              H      12.394168      12.974386       8.125025       0.099973       1.115235 0.81216513E+01  0.78495103E+02                                 1.653681                            1.566037      -0.638815       2.550852                    0.999864       3.308707       8.626098       0.559651       1.132376      -0.745270       0.016349       0.013751      -0.013417       0.025227       0.005597      -0.006373       0.002391      -0.000049       0.003444      -0.009847       0.002491       0.007357              1.714688       2.126444       0.485476      -0.214583       1.593467      -0.099345       1.424153           0.000143
           28              H      11.305579      11.181609       7.025118       0.105879       1.223156 0.96382166E+01  0.97139354E+02                                 1.755749                            1.708402      -0.828707       2.465659                    0.998605       3.413892       9.062319       0.535172       1.135572      -0.745410       0.016398      -0.021020       0.005390       0.027199      -0.001112      -0.000792       0.003906       0.006316      -0.033208      -0.012133       0.003135       0.008998              1.761903       1.769098      -0.329202      -0.163623       1.956120       0.269913       1.560490           0.000194
           29              H      10.764841      12.595229       6.636580       0.088826       1.243286 0.10086248E+02  0.10267113E+03                                 1.763613                            1.738111      -0.714933       2.504840                    0.999433       3.487803       9.261877       0.535711       1.123199      -0.748510      -0.002768       0.019704      -0.005836       0.020735       0.004317       0.002979      -0.003629       0.005008      -0.011073      -0.008079       0.001173       0.006906              1.764183       1.536595       0.056048       0.031672       1.777030      -0.388487       1.978924          -0.000001
           30              H       9.571305      10.772401       8.290725       0.070435       0.952920 0.75048903E+01  0.72847759E+02                                 1.624726                            1.617238      -0.861297       2.455181                    0.996820       3.698438      10.453010       0.482836       1.306877      -0.701946       0.007219      -0.034632       0.030482       0.046697       0.004812       0.004731      -0.000441      -0.003947       0.020707      -0.009729       0.001074       0.008655              1.635232       1.450323      -0.012986       0.091114       1.810661      -0.328787       1.644712          -0.000126
           31              H       7.220303      11.586519       9.467768       0.320729       0.606218 0.40994641E+01  0.34740219E+02                                 1.298078                            1.279048      -1.087030       2.491486                    0.999873       2.587212       7.184851       0.482973       1.496504      -0.668198       0.003098      -0.017419       0.021455       0.027809      -0.005080      -0.006857      -0.010656       0.017152      -0.014980      -0.018595       0.004906       0.013689              1.306516       1.177762       0.040316       0.000171       1.300826      -0.254222       1.440960           0.000292
           32              H       6.684027      12.722567       8.727831       0.311893       0.614093 0.40359190E+01  0.33398040E+02                                 1.216897                            1.196164      -0.988902       2.531261                    0.999961       2.364506       6.080938       0.556746       1.329445      -0.702082      -0.017669       0.023104      -0.004036       0.029365      -0.007402      -0.009493      -0.010322       0.001050      -0.036854      -0.021846       0.008282       0.013564              1.225548       1.349459      -0.217214       0.046529       1.275106      -0.035345       1.052081           0.000564
           33              H       8.726934      11.430568       5.859503       0.308981       0.627157 0.42239590E+01  0.35652508E+02                                 1.273851                            1.255497      -1.023211       2.514545                    0.999903       2.486349       6.637472       0.518553       1.399402      -0.687341      -0.001441       0.021353      -0.019347       0.028850       0.003075       0.004914      -0.000116      -0.029280       0.032680      -0.021155       0.009444       0.011711              1.282795       1.140282      -0.011379       0.091677       1.236782      -0.212723       1.471320           0.000423
           34              H       8.995241      10.104225       6.396600       0.314532       0.617560 0.41296370E+01  0.34545538E+02                                 1.248356                            1.232333      -1.000492       2.531781                    0.999915       2.400327       6.310555       0.530946       1.379035      -0.692153       0.008978      -0.029313       0.000481       0.030661      -0.008897       0.009471       0.004374      -0.025048       0.013707      -0.021730       0.008343       0.013387              1.251110       1.122058      -0.075902       0.017652       1.511585       0.100568       1.119685           0.000406
           35              H       1.194527      15.390990       7.770769       0.052417       1.181601 0.98519964E+01  0.10108488E+03                                 1.793979                            1.788488      -0.752238       2.489362                    0.998000       3.728684      10.399333       0.490304       1.217528      -0.723515       0.005752      -0.031022      -0.026886       0.041453       0.001761       0.000915       0.001594       0.006308      -0.008283      -0.003948      -0.001258       0.005207              1.797982       1.649239      -0.094920      -0.182958       1.897600       0.332026       1.847106          -0.000168
           36              H       0.869436      14.678454       9.822024       0.106397       1.097765 0.83578151E+01  0.80841737E+02                                 1.596593                            1.561771      -0.700750       2.523511                    0.999826       3.220836       8.227298       0.578615       1.094393      -0.756459       0.006801      -0.020305       0.001833       0.021492      -0.001279      -0.004267      -0.003082      -0.004257      -0.014285      -0.008076       0.002635       0.005441              1.599688       1.559108      -0.279995       0.061965       1.848073      -0.209365       1.391883           0.000184
           37              H       0.342805      16.073473      10.304840       0.112449       1.099353 0.86951494E+01  0.87230323E+02                                 1.765239                            1.724920      -0.912545       2.430347                    0.997320       3.650081      10.357322       0.475799       1.283193      -0.707871      -0.005329       0.020966       0.013462       0.025479       0.000156      -0.004159       0.000508      -0.004984      -0.009337      -0.006347       0.002255       0.004091              1.782220       1.537322       0.021423      -0.127138       1.759068       0.418657       2.050271          -0.000021
           38              H      -1.541519      14.800071      10.024864       0.092545       1.080448 0.79105995E+01  0.77048793E+02                                 1.701620                            1.608484      -0.760695       2.490423                    0.998695       3.571510       9.794777       0.512737       1.226465      -0.720162      -0.010768       0.003579       0.023089       0.025726      -0.002244      -0.002380      -0.003528       0.010494       0.017956      -0.009700       0.002207       0.007492              1.767788       1.702169       0.202814      -0.487717       1.504695      -0.220750       2.096500           0.000139
           39              H      -1.045161      14.236342       8.653551       0.089445       1.184505 0.94004169E+01  0.94159152E+02                                 1.717358                            1.685452      -0.674425       2.527502                    0.999724       3.427789       9.073143       0.539602       1.133227      -0.745745       0.004583      -0.014175      -0.019123       0.024241      -0.004139       0.004073       0.003284      -0.003758      -0.004998      -0.008001       0.002549       0.005453              1.727537       1.519924       0.080848      -0.036476       2.045577       0.334160       1.617111          -0.000042
           40              H      -2.180900      16.753099       9.099228       0.104040       1.038100 0.79240288E+01  0.77293509E+02                                 1.672660                            1.625999      -0.676185       2.544057                    0.999549       3.463284       9.537659       0.501861       1.251198      -0.715824       0.002010       0.021713       0.017791       0.028142      -0.002998      -0.000407       0.002699      -0.000836       0.017356      -0.006114      -0.000642       0.006756              1.694646       1.484684      -0.152654      -0.257702       1.767519       0.388095       1.831734          -0.000046
           41              H      -2.711071      15.641378       8.125025       0.099962       1.115373 0.81228548E+01  0.78509423E+02                                 1.653800                            1.566137      -0.638858       2.550813                    0.999864       3.308847       8.626532       0.559643       1.132353      -0.745276      -0.016350      -0.013759      -0.013411       0.025229       0.005601       0.006378      -0.002395      -0.000050       0.003435      -0.009855       0.002495       0.007361              1.714818       2.126624       0.485538       0.214612       1.593586       0.099359       1.424245           0.000146
           42              H      -1.622489      17.434158       7.025118       0.105814       1.223073 0.96371546E+01  0.97124446E+02                                 1.755541                            1.708205      -0.828172       2.465863                    0.998607       3.413793       9.061394       0.535259       1.135435      -0.745444      -0.016396       0.021022       0.005388       0.027199      -0.001121       0.000795      -0.003922       0.006308      -0.033214      -0.012142       0.003143       0.009000              1.761693       1.768880      -0.329141       0.163597       1.955873      -0.269872       1.560327           0.000201
           43              H      -1.081753      16.020539       6.636580       0.088771       1.242823 0.10081201E+02  0.10260534E+03                                 1.763042                            1.737568      -0.714050       2.505221                    0.999436       3.487311       9.259456       0.535853       1.123059      -0.748545       0.002771      -0.019716      -0.005849       0.020751       0.004324      -0.002980       0.003639       0.004996      -0.011029      -0.008085       0.001184       0.006901              1.763606       1.536126       0.056010      -0.031664       1.776451       0.388289       1.978240           0.000005
           44              H       0.111793      17.843362       8.290725       0.070802       0.952107 0.74970104E+01  0.72755072E+02                                 1.624108                            1.616646      -0.861860       2.455142                    0.996817       3.696773      10.448506       0.482790       1.307293      -0.701862      -0.007203       0.034472       0.030346       0.046487       0.004799      -0.004745       0.000490      -0.004017       0.020711      -0.009752       0.001104       0.008649              1.634599       1.449812      -0.012975      -0.091051       1.809914       0.328559       1.644072          -0.000126
           45              H       2.462802      17.029241       9.467768       0.320761       0.606142 0.40987380E+01  0.34732247E+02                                 1.297927                            1.278900      -1.086965       2.491511                    0.999873       2.586945       7.183732       0.483024       1.496423      -0.668212      -0.003094       0.017417       0.021453       0.027806      -0.005082       0.006856       0.010648       0.017144      -0.014944      -0.018585       0.004904       0.013681              1.306363       1.177623       0.040308      -0.000172       1.300677       0.254186       1.440790           0.000295
           46              H       2.999074      15.893196       8.727831       0.311929       0.614097 0.40359433E+01  0.33398315E+02                                 1.216900                            1.196165      -0.988984       2.531214                    0.999961       2.364485       6.080905       0.556747       1.329439      -0.702082       0.017666      -0.023100      -0.004030       0.029359      -0.007409       0.009489       0.010315       0.001040      -0.036842      -0.021838       0.008270       0.013568              1.225551       1.349460      -0.217222      -0.046529       1.275114       0.035344       1.052079           0.000564
           47              H       0.956149      17.185202       5.859503       0.308970       0.627027 0.42227148E+01  0.35638738E+02                                 1.273575                            1.255231      -1.022986       2.514629                    0.999903       2.486031       6.635928       0.518667       1.399223      -0.687375       0.001433      -0.021357      -0.019350       0.028855       0.003074      -0.004918       0.000121      -0.029279       0.032728      -0.021164       0.009438       0.011725              1.282514       1.140042      -0.011370      -0.091636       1.236517       0.212652       1.470981           0.000427
           48              H       7.844897       4.203650       6.396600       0.314522       0.617478 0.41287606E+01  0.34535480E+02                                 1.248089                            1.232072      -1.000260       2.531844                    0.999916       2.400159       6.309331       0.531100       1.378744      -0.692208      -0.008984       0.029308       0.000480       0.030658      -0.008905      -0.009471      -0.004390      -0.025066       0.013688      -0.021742       0.008334       0.013408              1.250841       1.121829      -0.075882      -0.017641       1.511236      -0.100539       1.119458           0.000407
           49              H      11.862330      18.684659      13.655984       0.052456       1.181647 0.98526657E+01  0.10109481E+03                                 1.794134                            1.788635      -0.752559       2.489239                    0.997997       3.728820      10.400324       0.490241       1.217646      -0.723488      -0.030317      -0.008728       0.026879       0.041446      -0.001467      -0.001021      -0.001544      -0.006605      -0.008282      -0.003958      -0.001254       0.005212              1.798141       1.924041       0.042448      -0.378852       1.623125       0.015096       1.847257          -0.000174
           50              H      11.370509      18.075145      11.604729       0.106415       1.097374 0.83540564E+01  0.80796524E+02                                 1.596211                            1.561415      -0.700749       2.523543                    0.999826       3.220526       8.226132       0.578682       1.094386      -0.756458      -0.021213      -0.002995      -0.001826       0.021501       0.000939       0.000841       0.005191       0.004598      -0.014284      -0.008071       0.002634       0.005437              1.599302       2.013749      -0.052286       0.214873       1.392583       0.038229       1.391574           0.000183
           51              H      12.853741      18.228240      11.121913       0.112454       1.099433 0.86960805E+01  0.87242594E+02                                 1.765376                            1.725054      -0.912737       2.430274                    0.997316       3.650237      10.358169       0.475760       1.283256      -0.707858       0.021142       0.004621      -0.013456       0.025484       0.002090      -0.002318       0.003483       0.002743      -0.009351      -0.006344       0.002246       0.004098              1.782359       1.697647       0.101576      -0.431332       1.598976      -0.073594       2.050453          -0.000023
           52              H      12.557863      15.973316      11.401889       0.092543       1.080443 0.79105624E+01  0.77048273E+02                                 1.701606                            1.608475      -0.760655       2.490442                    0.998695       3.571505       9.794725       0.512741       1.226457      -0.720164       0.008022      -0.008029      -0.023084       0.025723      -0.005546       0.002086       0.003694      -0.002705       0.017941      -0.009693       0.002213       0.007480              1.767773       1.381921       0.042623      -0.020759       1.824935       0.534929       2.096462           0.000138
           53              H      11.831637      16.165040      12.773202       0.089462       1.184408 0.93995776E+01  0.94149876E+02                                 1.717370                            1.685464      -0.674408       2.527534                    0.999724       3.427687       9.073219       0.539551       1.133345      -0.745716      -0.014730      -0.002241       0.019131       0.024249      -0.000982      -0.001118      -0.005118       0.008878      -0.004995      -0.008007       0.002554       0.005453              1.727550       1.875689       0.258805      -0.315163       1.689849      -0.116867       1.617111          -0.000048
           54              H      14.590592      16.275211      12.327525       0.104054       1.038113 0.79242607E+01  0.77297039E+02                                 1.672736                            1.626072      -0.676348       2.544009                    0.999547       3.463396       9.538329       0.501822       1.251273      -0.715807       0.018523       0.011515      -0.017783       0.028141      -0.001467      -0.002595      -0.000852       0.005282       0.017356      -0.006111      -0.000643       0.006754              1.694722       1.833151       0.021607      -0.462410       1.419196       0.056868       1.831819          -0.000045
           55              H      13.833507      15.303704      13.301728       0.099994       1.115184 0.81211990E+01  0.78490132E+02                                 1.653685                            1.566035      -0.638875       2.550849                    0.999864       3.308601       8.625966       0.559625       1.132438      -0.745255      -0.004986      -0.020784       0.013421       0.025238       0.003380       0.004994      -0.004633      -0.008926       0.003442      -0.009853       0.002494       0.007359              1.714695       1.311655       0.077914       0.007148       2.408282      -0.236359       1.424149           0.000146
           56              H      10.529313       9.925385       0.117133       0.105893       1.223036 0.96370066E+01  0.97124047E+02                                 1.755638                            1.708298      -0.828569       2.465736                    0.998606       3.413676       9.061581       0.535186       1.135576      -0.745410       0.026139      -0.005258      -0.005387       0.027201      -0.003189       0.003848       0.001036      -0.002004      -0.033216      -0.012134       0.003140       0.008994              1.761791       2.181973      -0.122585       0.314568       1.543005      -0.025582       1.560396           0.000196
           57              H       9.023136       9.776583       0.505671       0.088849       1.243173 0.10085012E+02  0.10265501E+03                                 1.763474                            1.737978      -0.714742       2.504931                    0.999433       3.487625       9.261131       0.535746       1.123165      -0.748519      -0.018865      -0.006342       0.005840       0.020741       0.000591      -0.004577       0.001038      -0.009912      -0.011077      -0.008078       0.001172       0.006906              1.764043       1.683930       0.129799      -0.361567       1.629442      -0.145453       1.978755          -0.000004
           58              H      -1.458111      18.813431      13.136028       0.070465       0.952918 0.75048552E+01  0.72847225E+02                                 1.624708                            1.617220      -0.861253       2.455195                    0.996820       3.698405      10.452852       0.482846       1.306854      -0.701950       0.034204       0.009026      -0.030467       0.046686       0.004468      -0.002512       0.004028      -0.005330       0.020701      -0.009729       0.001080       0.008649              1.635214       1.748917       0.136386      -0.334803       1.512034      -0.065602       1.644690          -0.000128
           59              H       3.919064       6.243948      11.958985       0.320755       0.606208 0.40993601E+01  0.34739049E+02                                 1.298051                            1.279020      -1.086994       2.491501                    0.999873       2.587143       7.184583       0.482986       1.496477      -0.668202       0.016965       0.005022      -0.021452       0.027807      -0.009912      -0.006461      -0.010901      -0.002153      -0.014971      -0.018596       0.004906       0.013691              1.306488       1.243906       0.073417      -0.227436       1.234625      -0.113579       1.440934           0.000290
           60              H      11.504179      20.523224      12.698922       0.311934       0.614023 0.40353191E+01  0.33391883E+02                                 1.216816                            1.196085      -0.988960       2.531264                    0.999961       2.364311       6.080357       0.556757       1.329466      -0.702078      -0.028573       0.005465       0.004036       0.029370      -0.004859      -0.004985      -0.013106       0.011219      -0.036852      -0.021845       0.008281       0.013564              1.225467       1.463709      -0.160001      -0.052422       1.160679       0.025798       1.052012           0.000557
           61              H       9.153058      12.120214       1.282748       0.309022       0.627126 0.42236888E+01  0.35649599E+02                                 1.273794                            1.255442      -1.023233       2.514539                    0.999903       2.486272       6.637173       0.518574       1.399371      -0.687346      -0.019738      -0.008266       0.019348       0.028849       0.013558      -0.002302       0.004342       0.012640       0.032684      -0.021154       0.009443       0.011711              1.282736       1.226516       0.031784      -0.231239       1.150442      -0.013174       1.471249           0.000420
           62              H      -5.538799      12.473620       0.745651       0.314579       0.617449 0.41286701E+01  0.34535432E+02                                 1.248208                            1.232191      -1.000494       2.531806                    0.999915       2.400068       6.309692       0.530976       1.379040      -0.692153       0.030236       0.005082      -0.000479       0.030664       0.004684      -0.000326       0.010426       0.029266       0.013697      -0.021730       0.008340       0.013390              1.250961       1.494171       0.110310       0.082031       1.139151       0.060765       1.119562           0.000400
           63              H      -0.557285      11.530730       0.628518       0.052337       1.181739 0.98536305E+01  0.10110623E+03                                 1.794149                            1.788663      -0.752313       2.489301                    0.997998       3.729039      10.400692       0.490267       1.217565      -0.723507      -0.030307      -0.008717      -0.026884       0.041440      -0.001471       0.001017       0.001523      -0.006603      -0.008281      -0.003947      -0.001259       0.005206              1.798150       1.924022       0.042447       0.378832       1.623151      -0.015096       1.847278          -0.000173
           64              H      -1.049094      10.921211       2.679773       0.106281       1.098380 0.83639446E+01  0.80916881E+02                                 1.597277                            1.562415      -0.701400       2.523159                    0.999823       3.221836       8.231000       0.578449       1.094493      -0.756432      -0.021193      -0.002992       0.001816       0.021480       0.000937      -0.000839      -0.005193       0.004591      -0.014294      -0.008074       0.002639       0.005435              1.600381       2.015264      -0.052336      -0.215127       1.393442      -0.038275       1.392438           0.000179
           65              H       0.434142      11.074305       3.162589       0.112386       1.099438 0.86960887E+01  0.87242723E+02                                 1.765388                            1.725060      -0.912482       2.430351                    0.997321       3.650386      10.358605       0.475757       1.283263      -0.707856       0.021140       0.004627       0.013447       0.025478       0.002091       0.002320      -0.003484       0.002738      -0.009355      -0.006346       0.002249       0.004098              1.782374       1.697717       0.101584       0.431375       1.598966       0.073591       2.050439          -0.000027
           66              H       0.138262       8.819381       2.882613       0.092457       1.080799 0.79137139E+01  0.77085417E+02                                 1.701843                            1.608683      -0.760822       2.490312                    0.998691       3.572139       9.796364       0.512770       1.226286      -0.720201       0.008032      -0.008013       0.023087       0.025724      -0.005547      -0.002088      -0.003703      -0.002695       0.017955      -0.009699       0.002210       0.007489              1.768028       1.382083       0.042620       0.020775       1.825197      -0.535057       2.096803           0.000138
           67              H      -0.587972       9.011109       1.511300       0.089370       1.184817 0.94036898E+01  0.94200427E+02                                 1.717679                            1.685761      -0.674727       2.527334                    0.999722       3.428335       9.075090       0.539543       1.133248      -0.745739      -0.014720      -0.002224      -0.019130       0.024240      -0.000986       0.001110       0.005112       0.008873      -0.004990      -0.007999       0.002551       0.005448              1.727861       1.876040       0.258875       0.315252       1.690149       0.116903       1.617395          -0.000039
           68              H       2.170986       9.121279       1.956977       0.104002       1.038236 0.79254095E+01  0.77310768E+02                                 1.672842                            1.626169      -0.676210       2.544029                    0.999547       3.463625       9.539003       0.501819       1.251240      -0.715814       0.018516       0.011521       0.017785       0.028141      -0.001462       0.002592       0.000846       0.005300       0.017358      -0.006114      -0.000640       0.006754              1.694833       1.833278       0.021610       0.462460       1.419276      -0.056868       1.831947          -0.000051
           69              H       1.413894       8.149775       0.982774       0.099891       1.115592 0.81248804E+01  0.78533979E+02                                 1.654017                            1.566332      -0.638949       2.550731                    0.999864       3.309285       8.627977       0.559608       1.132353      -0.745275      -0.004994      -0.020765      -0.013416       0.025221       0.003380      -0.004992       0.004631      -0.008930       0.003427      -0.009851       0.002494       0.007358              1.715053       1.311886       0.077928      -0.007153       2.408861       0.236429       1.424412           0.000142
           70              H       6.950832      17.079313      14.167369       0.105723       1.223571 0.96422809E+01  0.97190095E+02                                 1.756093                            1.708720      -0.828591       2.465625                    0.998604       3.414637       9.064611       0.535144       1.135516      -0.745423       0.026133      -0.005247       0.005398       0.027196      -0.003194      -0.003857      -0.001047      -0.001989      -0.033238      -0.012147       0.003146       0.009001              1.762254       2.182604      -0.122641      -0.314691       1.543385       0.025590       1.560772           0.000191
           71              H       5.444651      16.930511      13.778831       0.088686       1.243441 0.10087834E+02  0.10269085E+03                                 1.763698                            1.738197      -0.714767       2.504849                    0.999432       3.488314       9.263258       0.535724       1.123134      -0.748525      -0.018868      -0.006324      -0.005829       0.020736       0.000587       0.004586      -0.001047      -0.009918      -0.011059      -0.008087       0.001179       0.006908              1.764265       1.684148       0.129818       0.361634       1.629644       0.145469       1.979004           0.000005
           72              H       2.120377      11.659500       1.148474       0.070721       0.952147 0.74974187E+01  0.72759804E+02                                 1.624142                            1.616682      -0.861738       2.455184                    0.996817       3.696873      10.448740       0.482789       1.307281      -0.701866       0.034052       0.009003       0.030350       0.046495       0.004482       0.002557      -0.004028      -0.005264       0.020687      -0.009744       0.001100       0.008644              1.634634       1.748253       0.136295       0.334586       1.511535       0.065556       1.644114          -0.000132
           73              H       0.340507      13.397908       2.325517       0.320611       0.606325 0.41003572E+01  0.34749496E+02                                 1.298208                            1.279170      -1.086779       2.491520                    0.999874       2.587531       7.185789       0.482962       1.496463      -0.668206       0.016968       0.005028       0.021447       0.027806      -0.009906       0.006476       0.010896      -0.002154      -0.014955      -0.018598       0.004921       0.013677              1.306649       1.244073       0.073435       0.227497       1.234765       0.113594       1.441111           0.000288
           74              H      -0.915430      13.369293       1.585580       0.311738       0.614394 0.40385469E+01  0.33425686E+02                                 1.217372                            1.196617      -0.988927       2.531157                    0.999961       2.365260       6.083688       0.556589       1.329586      -0.702054      -0.028556       0.005475      -0.004048       0.029357      -0.004863       0.004996       0.013103       0.011221      -0.036874      -0.021850       0.008279       0.013571              1.226032       1.464440      -0.160123       0.052462       1.161206      -0.025822       1.052451           0.000553
           75              H       5.574569      19.274145      13.001754       0.308791       0.627408 0.42260837E+01  0.35674500E+02                                 1.274121                            1.255755      -1.022892       2.514574                    0.999903       2.487013       6.639364       0.518541       1.399274      -0.687365      -0.019751      -0.008254      -0.019336       0.028846       0.013567       0.002312      -0.004359       0.012644       0.032716      -0.021174       0.009447       0.011727              1.283070       1.226832       0.031800       0.231353       1.150716       0.013181       1.471661           0.000422
           76              H       6.880815      19.627549      13.538851       0.314339       0.617788 0.41315069E+01  0.34564606E+02                                 1.248578                            1.232541      -1.000185       2.531798                    0.999916       2.400965       6.312255       0.530955       1.378877      -0.692183       0.030228       0.005096       0.000492       0.030658       0.004697       0.000319      -0.010447       0.029288       0.013683      -0.021754       0.008342       0.013412              1.251335       1.494680       0.110374      -0.082068       1.139468      -0.060795       1.119858           0.000398
           77              H       4.773049       8.237045       6.513733       0.052418       1.181780 0.98541474E+01  0.10111410E+03                                 1.794287                            1.788784      -0.752655       2.489176                    0.997996       3.729114      10.401450       0.490214       1.217665      -0.723483       0.005756      -0.031012       0.026879       0.041441       0.001764      -0.000922      -0.001604       0.006315      -0.008271      -0.003958      -0.001255       0.005212              1.798295       1.649521      -0.094953       0.183014       1.897949      -0.332115       1.847415          -0.000167
           78              H       4.447945       7.524515       4.462478       0.106408       1.097398 0.83542556E+01  0.80798511E+02                                 1.596188                            1.561396      -0.700721       2.523540                    0.999826       3.220593       8.226166       0.578710       1.094333      -0.756471       0.006809      -0.020305      -0.001831       0.021494      -0.001275       0.004262       0.003076      -0.004255      -0.014282      -0.008067       0.002631       0.005436              1.599278       1.558721      -0.279876      -0.061938       1.847551       0.209274       1.391563           0.000185
           79              H       3.921311       8.919535       3.979662       0.112469       1.099316 0.86949385E+01  0.87228594E+02                                 1.765288                            1.724972      -0.912702       2.430313                    0.997317       3.650028      10.357549       0.475756       1.283303      -0.707848      -0.005327       0.020977      -0.013459       0.025487       0.000151       0.004149      -0.000515      -0.004987      -0.009353      -0.006340       0.002243       0.004097              1.782269       1.537374       0.021431       0.127143       1.759087      -0.418650       2.050345          -0.000026
           80              H       2.036989       7.646132       4.259638       0.092540       1.080537 0.79113251E+01  0.77056619E+02                                 1.701605                            1.608471      -0.760860       2.490359                    0.998691       3.571598       9.794648       0.512787       1.226334      -0.720191      -0.010769       0.003594      -0.023099       0.025738      -0.002247       0.002367       0.003517       0.010498       0.017942      -0.009694       0.002216       0.007478              1.767772       1.702159       0.202805       0.487706       1.504687       0.220736       2.096471           0.000138
           81              H       2.533355       7.082399       5.630951       0.089426       1.184588 0.94013848E+01  0.94172118E+02                                 1.717503                            1.685592      -0.674493       2.527462                    0.999724       3.427993       9.074107       0.539549       1.133299      -0.745727       0.004591      -0.014166       0.019128       0.024241      -0.004140      -0.004080      -0.003284      -0.003747      -0.004993      -0.008006       0.002558       0.005449              1.727685       1.520054       0.080864       0.036480       2.045770      -0.334182       1.617231          -0.000039
           82              H       1.397614       9.599158       5.185274       0.104079       1.038035 0.79235348E+01  0.77288585E+02                                 1.672694                            1.626032      -0.676413       2.544005                    0.999547       3.463267       9.538049       0.501810       1.251325      -0.715796       0.002011       0.021722      -0.017793       0.028151      -0.002992       0.000395      -0.002703      -0.000821       0.017363      -0.006112      -0.000644       0.006756              1.694680       1.484722      -0.152668       0.257725       1.767541      -0.388103       1.831779          -0.000049
           83              H       0.867449       8.487434       6.159477       0.099973       1.115235 0.81216506E+01  0.78495087E+02                                 1.653681                            1.566036      -0.638815       2.550852                    0.999864       3.308707       8.626095       0.559651       1.132375      -0.745270      -0.016349      -0.013751       0.013417       0.025227       0.005597      -0.006373       0.002391      -0.000049       0.003444      -0.009847       0.002491       0.007357              1.714687       2.126443       0.485476      -0.214583       1.593467      -0.099345       1.424152           0.000143
           84              H       1.956038      10.280211       7.259384       0.105880       1.223153 0.96381842E+01  0.97138921E+02                                 1.755744                            1.708397      -0.828706       2.465659                    0.998605       3.413888       9.062296       0.535173       1.135569      -0.745411      -0.016398       0.021020      -0.005390       0.027199      -0.001112      -0.000792       0.003906       0.006316      -0.033208      -0.012133       0.003135       0.008998              1.761898       1.769093      -0.329200      -0.163623       1.956114       0.269911       1.560486           0.000194
           85              H       2.496776       8.866591       7.647922       0.088827       1.243283 0.10086220E+02  0.10267075E+03                                 1.763609                            1.738107      -0.714933       2.504840                    0.999433       3.487800       9.261857       0.535713       1.123196      -0.748511       0.002768      -0.019704       0.005836       0.020735       0.004317       0.002979      -0.003629       0.005008      -0.011073      -0.008079       0.001173       0.006906              1.764178       1.536592       0.056048       0.031672       1.777025      -0.388486       1.978918          -0.000001
           86              H       3.690312      10.689419       5.993777       0.070435       0.952920 0.75048911E+01  0.72847767E+02                                 1.624726                            1.617238      -0.861297       2.455181                    0.996820       3.698438      10.453009       0.482836       1.306877      -0.701946      -0.007219       0.034632      -0.030482       0.046697       0.004812       0.004731      -0.000441      -0.003947       0.020707      -0.009729       0.001074       0.008655              1.635232       1.450322      -0.012986       0.091114       1.810661      -0.328787       1.644712          -0.000126
           87              H       6.041314       9.875301       4.816734       0.320728       0.606218 0.40994633E+01  0.34740212E+02                                 1.298078                            1.279049      -1.087029       2.491486                    0.999873       2.587212       7.184852       0.482972       1.496505      -0.668198      -0.003098       0.017419      -0.021455       0.027809      -0.005080      -0.006857      -0.010656       0.017152      -0.014979      -0.018595       0.004906       0.013689              1.306516       1.177763       0.040316       0.000171       1.300826      -0.254222       1.440960           0.000292
           88              H       6.577590       8.739253       5.556671       0.311892       0.614094 0.40359258E+01  0.33398112E+02                                 1.216898                            1.196165      -0.988902       2.531261                    0.999961       2.364508       6.080945       0.556746       1.329445      -0.702082       0.017669      -0.023104       0.004036       0.029365      -0.007402      -0.009493      -0.010322       0.001050      -0.036854      -0.021846       0.008282       0.013564              1.225550       1.349460      -0.217214       0.046529       1.275107      -0.035345       1.052082           0.000564
           89              H       4.534683      10.031252       8.424999       0.308981       0.627157 0.42239647E+01  0.35652562E+02                                 1.273851                            1.255497      -1.023211       2.514545                    0.999903       2.486350       6.637472       0.518553       1.399401      -0.687341       0.001441      -0.021353       0.019347       0.028850       0.003075       0.004914      -0.000116      -0.029280       0.032680      -0.021155       0.009444       0.011711              1.282795       1.140282      -0.011379       0.091677       1.236782      -0.212723       1.471320           0.000424
           90              H       4.266376      11.357595       7.887902       0.314531       0.617561 0.41296441E+01  0.34545603E+02                                 1.248356                            1.232333      -1.000491       2.531780                    0.999915       2.400329       6.310556       0.530947       1.379033      -0.692154      -0.008978       0.029313      -0.000481       0.030661      -0.008897       0.009471       0.004374      -0.025048       0.013707      -0.021730       0.008343       0.013387              1.251110       1.122058      -0.075902       0.017652       1.511585       0.100568       1.119685           0.000406
           91              H      12.067090       6.070830       6.513733       0.052417       1.181601 0.98519906E+01  0.10108480E+03                                 1.793978                            1.788487      -0.752238       2.489362                    0.998000       3.728683      10.399329       0.490304       1.217528      -0.723515      -0.005752       0.031022       0.026886       0.041453       0.001761       0.000915       0.001594       0.006308      -0.008283      -0.003948      -0.001258       0.005207              1.797981       1.649239      -0.094920      -0.182958       1.897600       0.332026       1.847105          -0.000168
           92              H      12.392181       6.783366       4.462478       0.106396       1.097768 0.83578477E+01  0.80842160E+02                                 1.596598                            1.561777      -0.700751       2.523511                    0.999826       3.220840       8.227323       0.578613       1.094397      -0.756458      -0.006801       0.020305      -0.001833       0.021492      -0.001279      -0.004267      -0.003082      -0.004257      -0.014285      -0.008076       0.002635       0.005441              1.599694       1.559114      -0.279997       0.061965       1.848080      -0.209366       1.391888           0.000184
           93              H      12.918812       5.388347       3.979662       0.112448       1.099352 0.86951462E+01  0.87230291E+02                                 1.765240                            1.724921      -0.912544       2.430348                    0.997320       3.650081      10.357325       0.475799       1.283195      -0.707871       0.005329      -0.020966      -0.013462       0.025479       0.000156      -0.004159       0.000508      -0.004984      -0.009337      -0.006347       0.002255       0.004091              1.782221       1.537322       0.021423      -0.127139       1.759069       0.418658       2.050272          -0.000021
           94              H      14.803136       6.661749       4.259638       0.092544       1.080447 0.79105938E+01  0.77048727E+02                                 1.701620                            1.608484      -0.760694       2.490424                    0.998695       3.571509       9.794775       0.512736       1.226466      -0.720162       0.010768      -0.003579      -0.023089       0.025726      -0.002244      -0.002380      -0.003528       0.010494       0.017956      -0.009700       0.002207       0.007492              1.767788       1.702169       0.202814      -0.487718       1.504695      -0.220750       2.096500           0.000139
           95              H      14.306778       7.225478       5.630951       0.089445       1.184505 0.94004193E+01  0.94159192E+02                                 1.717359                            1.685453      -0.674425       2.527502                    0.999724       3.427789       9.073147       0.539602       1.133228      -0.745745      -0.004583       0.014175       0.019123       0.024241      -0.004139       0.004073       0.003284      -0.003758      -0.004998      -0.008001       0.002548       0.005453              1.727538       1.519924       0.080848      -0.036476       2.045578       0.334160       1.617112          -0.000042
           96              H      15.442517       4.708721       5.185274       0.104039       1.038100 0.79240282E+01  0.77293502E+02                                 1.672661                            1.625999      -0.676185       2.544057                    0.999549       3.463284       9.537659       0.501861       1.251198      -0.715824      -0.002010      -0.021713      -0.017791       0.028142      -0.002998      -0.000407       0.002699      -0.000836       0.017356      -0.006114      -0.000642       0.006756              1.694646       1.484684      -0.152654      -0.257702       1.767519       0.388095       1.831734          -0.000046
           97              H      15.972688       5.820442       6.159477       0.099962       1.115374 0.81228582E+01  0.78509457E+02                                 1.653800                            1.566137      -0.638859       2.550813                    0.999864       3.308848       8.626532       0.559643       1.132352      -0.745276       0.016350       0.013759       0.013411       0.025229       0.005601       0.006378      -0.002395      -0.000050       0.003435      -0.009855       0.002495       0.007361              1.714818       2.126624       0.485538       0.214612       1.593585       0.099359       1.424244           0.000146
           98              H      14.884106       4.027662       7.259384       0.105815       1.223072 0.96371385E+01  0.97124235E+02                                 1.755538                            1.708203      -0.828172       2.465863                    0.998607       3.413791       9.061384       0.535260       1.135434      -0.745444       0.016396      -0.021022      -0.005389       0.027199      -0.001121       0.000795      -0.003922       0.006308      -0.033214      -0.012142       0.003143       0.009000              1.761691       1.768878      -0.329141       0.163597       1.955870      -0.269872       1.560325           0.000201
           99              H      14.343370       5.441281       7.647922       0.088772       1.242821 0.10081181E+02  0.10260508E+03                                 1.763039                            1.737566      -0.714049       2.505221                    0.999436       3.487308       9.259444       0.535854       1.123058      -0.748545      -0.002771       0.019716       0.005849       0.020751       0.004324      -0.002980       0.003639       0.004996      -0.011029      -0.008085       0.001184       0.006901              1.763603       1.536125       0.056010      -0.031664       1.776448       0.388288       1.978237           0.000005
          100              H      13.149824       3.618458       5.993777       0.070802       0.952107 0.74970112E+01  0.72755080E+02                                 1.624108                            1.616646      -0.861860       2.455142                    0.996817       3.696773      10.448505       0.482790       1.307292      -0.701862       0.007203      -0.034472      -0.030346       0.046487       0.004799      -0.004745       0.000490      -0.004017       0.020711      -0.009752       0.001104       0.008649              1.634599       1.449812      -0.012975      -0.091051       1.809914       0.328559       1.644072          -0.000126
          101              H      10.798815       4.432579       4.816734       0.320761       0.606142 0.40987338E+01  0.34732207E+02                                 1.297927                            1.278900      -1.086964       2.491511                    0.999873       2.586944       7.183732       0.483024       1.496425      -0.668212       0.003094      -0.017417      -0.021453       0.027806      -0.005082       0.006856       0.010648       0.017144      -0.014944      -0.018585       0.004904       0.013681              1.306363       1.177623       0.040308      -0.000172       1.300677       0.254186       1.440790           0.000295
          102              H      10.262543       5.568624       5.556671       0.311928       0.614097 0.40359492E+01  0.33398380E+02                                 1.216902                            1.196167      -0.988984       2.531214                    0.999961       2.364487       6.080914       0.556746       1.329441      -0.702082      -0.017666       0.023100       0.004030       0.029359      -0.007409       0.009489       0.010315       0.001040      -0.036842      -0.021838       0.008270       0.013568              1.225553       1.349462      -0.217222      -0.046529       1.275115       0.035344       1.052081           0.000564
          103              H      12.305468       4.276618       8.424999       0.308970       0.627027 0.42227192E+01  0.35638781E+02                                 1.273575                            1.255231      -1.022986       2.514629                    0.999903       2.486032       6.635929       0.518667       1.399222      -0.687375      -0.001433       0.021357       0.019350       0.028855       0.003074      -0.004918       0.000121      -0.029279       0.032728      -0.021164       0.009438       0.011725              1.282514       1.140042      -0.011370      -0.091636       1.236517       0.212652       1.470981           0.000427
          104              H       5.416720      17.258170       7.887902       0.314521       0.617479 0.41287676E+01  0.34535548E+02                                 1.248089                            1.232072      -1.000260       2.531844                    0.999916       2.400161       6.309334       0.531101       1.378743      -0.692208       0.008984      -0.029308      -0.000480       0.030658      -0.008905      -0.009471      -0.004390      -0.025066       0.013688      -0.021742       0.008334       0.013408              1.250841       1.121829      -0.075882      -0.017641       1.511236      -0.100539       1.119459           0.000407
          105              H       1.399287       2.777161       0.628518       0.052456       1.181647 0.98526657E+01  0.10109482E+03                                 1.794134                            1.788635      -0.752559       2.489239                    0.997997       3.728820      10.400324       0.490241       1.217646      -0.723488       0.030317       0.008728      -0.026879       0.041446      -0.001467      -0.001021      -0.001544      -0.006605      -0.008282      -0.003958      -0.001254       0.005212              1.798141       1.924041       0.042448      -0.378852       1.623125       0.015096       1.847257          -0.000174
          106              H       1.891108       3.386675       2.679773       0.106416       1.097374 0.83540540E+01  0.80796506E+02                                 1.596211                            1.561416      -0.700748       2.523544                    0.999826       3.220525       8.226133       0.578682       1.094387      -0.756458       0.021213       0.002995       0.001826       0.021501       0.000939       0.000841       0.005191       0.004598      -0.014284      -0.008071       0.002634       0.005437              1.599303       2.013750      -0.052286       0.214873       1.392584       0.038229       1.391575           0.000183
          107              H       0.407876       3.233580       3.162589       0.112454       1.099432 0.86960731E+01  0.87242504E+02                                 1.765376                            1.725054      -0.912736       2.430274                    0.997316       3.650236      10.358166       0.475760       1.283256      -0.707857      -0.021142      -0.004621       0.013456       0.025484       0.002090      -0.002318       0.003483       0.002743      -0.009351      -0.006344       0.002246       0.004097              1.782358       1.697647       0.101576      -0.431332       1.598975      -0.073594       2.050453          -0.000024
          108              H       0.703754       5.488504       2.882613       0.092543       1.080442 0.79105529E+01  0.77048162E+02                                 1.701606                            1.608474      -0.760655       2.490442                    0.998695       3.571503       9.794720       0.512741       1.226458      -0.720164      -0.008022       0.008029       0.023084       0.025723      -0.005546       0.002086       0.003694      -0.002705       0.017941      -0.009693       0.002213       0.007480              1.767772       1.381920       0.042623      -0.020759       1.824935       0.534929       2.096461           0.000138
          109              H       1.429980       5.296780       1.511300       0.089463       1.184407 0.93995736E+01  0.94149829E+02                                 1.717369                            1.685464      -0.674408       2.527534                    0.999724       3.427686       9.073217       0.539551       1.133345      -0.745716       0.014730       0.002241      -0.019131       0.024249      -0.000982      -0.001118      -0.005118       0.008878      -0.004995      -0.008007       0.002554       0.005453              1.727550       1.875689       0.258805      -0.315163       1.689849      -0.116867       1.617111          -0.000047
          110              H      -1.328975       5.186609       1.956977       0.104055       1.038112 0.79242509E+01  0.77296924E+02                                 1.672735                            1.626071      -0.676348       2.544009                    0.999547       3.463394       9.538324       0.501822       1.251273      -0.715807      -0.018523      -0.011515       0.017783       0.028141      -0.001467      -0.002595      -0.000852       0.005282       0.017356      -0.006111      -0.000643       0.006754              1.694721       1.833150       0.021607      -0.462410       1.419196       0.056868       1.831818          -0.000046
          111              H      -0.571890       6.158116       0.982774       0.099994       1.115184 0.81211942E+01  0.78490070E+02                                 1.653684                            1.566035      -0.638875       2.550850                    0.999864       3.308600       8.625961       0.559625       1.132437      -0.745255       0.004986       0.020784      -0.013421       0.025238       0.003380       0.004994      -0.004633      -0.008926       0.003442      -0.009853       0.002494       0.007359              1.714694       1.311654       0.077914       0.007148       2.408281      -0.236358       1.424148           0.000146
          112              H       2.732304      11.536435      14.167369       0.105895       1.223032 0.96369626E+01  0.97123470E+02                                 1.755632                            1.708292      -0.828567       2.465737                    0.998606       3.413670       9.061552       0.535188       1.135574      -0.745410      -0.026139       0.005258       0.005387       0.027201      -0.003189       0.003848       0.001036      -0.002004      -0.033216      -0.012134       0.003140       0.008994              1.761785       2.181963      -0.122584       0.314567       1.543000      -0.025582       1.560391           0.000196
          113              H       4.238481      11.685237      13.778831       0.088850       1.243170 0.10084982E+02  0.10265461E+03                                 1.763470                            1.737974      -0.714742       2.504931                    0.999433       3.487622       9.261111       0.535748       1.123162      -0.748519       0.018865       0.006342      -0.005840       0.020741       0.000591      -0.004577       0.001038      -0.009912      -0.011077      -0.008078       0.001172       0.006906              1.764038       1.683926       0.129798      -0.361565       1.629438      -0.145452       1.978750          -0.000003
          114              H      14.719728       2.648389       1.148474       0.070465       0.952918 0.75048548E+01  0.72847218E+02                                 1.624708                            1.617220      -0.861253       2.455195                    0.996820       3.698405      10.452851       0.482846       1.306854      -0.701950      -0.034204      -0.009026       0.030467       0.046686       0.004468      -0.002512       0.004028      -0.005330       0.020701      -0.009729       0.001080       0.008649              1.635214       1.748917       0.136386      -0.334803       1.512034      -0.065602       1.644690          -0.000128
          115              H       9.342553      15.217872       2.325517       0.320755       0.606208 0.40993617E+01  0.34739067E+02                                 1.298051                            1.279021      -1.086994       2.491501                    0.999873       2.587144       7.184587       0.482985       1.496477      -0.668202      -0.016965      -0.005022       0.021452       0.027807      -0.009912      -0.006461      -0.010901      -0.002153      -0.014971      -0.018596       0.004906       0.013691              1.306489       1.243907       0.073417      -0.227437       1.234625      -0.113579       1.440935           0.000290
          116              H       1.757438       0.938596       1.585580       0.311933       0.614024 0.40353259E+01  0.33391955E+02                                 1.216817                            1.196086      -0.988960       2.531264                    0.999961       2.364313       6.080364       0.556757       1.329466      -0.702078       0.028573      -0.005465      -0.004036       0.029370      -0.004859      -0.004985      -0.013106       0.011219      -0.036852      -0.021845       0.008281       0.013564              1.225468       1.463711      -0.160002      -0.052423       1.160680       0.025798       1.052013           0.000557
          117              H       4.108559       9.341606      13.001754       0.309021       0.627127 0.42236965E+01  0.35649672E+02                                 1.273794                            1.255442      -1.023233       2.514539                    0.999903       2.486274       6.637174       0.518575       1.399368      -0.687346       0.019738       0.008266      -0.019348       0.028849       0.013558      -0.002302       0.004342       0.012640       0.032684      -0.021154       0.009443       0.011711              1.282736       1.226516       0.031784      -0.231239       1.150443      -0.013174       1.471249           0.000420
          118              H      18.800416       8.988200      13.538851       0.314579       0.617449 0.41286754E+01  0.34535480E+02                                 1.248208                            1.232190      -1.000494       2.531806                    0.999915       2.400069       6.309691       0.530976       1.379038      -0.692153      -0.030236      -0.005082       0.000479       0.030664       0.004684      -0.000326       0.010426       0.029266       0.013697      -0.021730       0.008340       0.013390              1.250961       1.494171       0.110310       0.082031       1.139151       0.060765       1.119561           0.000400
          119              C       9.895344       6.968929      12.252103       0.007593      47.249930 0.55679012E+03  0.13830207E+05                                11.261070                            8.009126       0.593616       2.119399                    0.999539      30.659506      88.592230       0.570767       0.432026      -1.061711       0.028488      -0.007603       0.036947       0.047270       0.033885      -0.128823      -0.012032      -0.173448      -0.209049      -0.190579       0.052736       0.137844             14.130489      18.344689       0.245213      10.237202       7.764029      -0.316811      16.282749          -0.005398
          120              C       1.207748      19.451279      11.541878       0.001456      35.634552 0.55333543E+03  0.13789425E+05                                 9.531462                            8.157308       0.203153       2.007914                    0.999742      30.767176      90.464018       0.545019       0.450958      -1.045330      -0.005624       0.006024      -0.000668       0.008268       0.010590       0.010523       0.107683       0.234833       0.181165      -0.193429       0.080012       0.113418             10.054946       7.527839       0.484693      -0.077997      14.023391      -2.200395       8.613609          -0.000463
          121              C      13.108185       9.721766      13.014038       0.158034      21.418608 0.32298595E+03  0.70507933E+04                                 6.815674                            6.036723       0.083874       2.086121                    0.998730      24.106815      66.814792       0.663134       0.423107      -1.059808      -0.013936      -0.083273      -0.063268       0.105506      -0.001754       0.016052       0.012379      -0.112155      -0.088639      -0.053118      -0.019237       0.072355              7.382710       5.971239      -0.343359      -0.654834       9.488002      -1.679357       6.688889           0.000096
          122              C      13.385108      10.640621      11.873849      -0.250909      25.956395 0.42098510E+03  0.98330712E+04                                 7.640472                            6.807419       0.084220       2.017924                    0.998523      29.422390      84.731711       0.635264       0.412790      -1.064903      -0.032052       0.055507       0.066508       0.092367      -0.003550      -0.012514      -0.009469      -0.028502      -0.079045      -0.033182       0.004067       0.029115              8.232754       6.284441       0.025502      -0.274531      10.503063      -1.924000       7.910759           0.002123
          123              C      13.117443      12.130072      12.225820      -0.173500      24.478124 0.40523129E+03  0.93770079E+04                                 7.344685                            6.684539       0.092473       2.021584                    0.999412      28.781470      82.548851       0.640138       0.413496      -1.064253      -0.064164      -0.089632       0.026444       0.113359      -0.015671      -0.017250       0.007451      -0.013995      -0.015431      -0.023295      -0.004492       0.027787              7.766008       6.745180       0.099435      -0.620647       9.793226      -0.878577       6.759618           0.000723
          124              C      11.831514      12.408646      12.947473      -0.162060      23.770490 0.38031135E+03  0.86616823E+04                                 7.193477                            6.465837       0.213431       2.071965                    0.999335      28.067378      79.859485       0.652381       0.412232      -1.065086       0.053736      -0.083184       0.027879       0.102880       0.003263      -0.030159       0.001210      -0.010264       0.025003      -0.032239       0.001268       0.030971              7.645518       6.487419       0.042027      -0.430588       9.104908      -1.521170       7.344226           0.000705
          125              C      11.637835      11.434992      14.069092      -0.238188      25.397477 0.39634654E+03  0.91415388E+04                                 7.540159                            6.600149      -0.028789       1.977311                    0.998895      29.398957      84.811541       0.644315       0.412158      -1.062691       0.024407       0.003441      -0.104123       0.107001       0.000088      -0.001854      -0.011088      -0.025930      -0.053658      -0.020953      -0.003847       0.024799              8.163328       6.018475      -0.247096      -0.436506      11.155866      -1.337879       7.315645           0.002309
          126              C      11.855914      10.019083      13.770831       0.155639      21.673943 0.32028743E+03  0.69918972E+04                                 6.928610                            6.059758       0.026991       2.071877                    0.998566      24.106600      67.274004       0.652603       0.429934      -1.053362       0.007811      -0.025227       0.096330       0.099884       0.010055       0.004780      -0.056651      -0.053106       0.066820      -0.048444      -0.027259       0.075703              7.557416       5.968891      -0.459078      -0.534614      10.245940      -1.433889       6.457416           0.000532
          127              C       7.594638       8.390565       9.174650       0.007745      47.248151 0.55676120E+03  0.13829346E+05                                11.260843                            8.008977       0.593682       2.119419                    0.999538      30.658813      88.590552       0.570765       0.432032      -1.061705      -0.019580       0.022134      -0.037026       0.047373       0.089755      -0.046918       0.120515       0.049795      -0.209110      -0.190555       0.052716       0.137839             14.130181       9.685239      -4.086137       4.862967      16.422925      -9.013654      16.282380          -0.005382
          128              C       6.646683       6.205034       9.884875       0.001441      35.635705 0.55335748E+03  0.13790082E+05                                 9.531495                            8.157327       0.202987       2.007844                    0.999743      30.768157      90.466613       0.545034       0.450943      -1.045342       0.007891      -0.002371       0.000714       0.008270      -0.087577      -0.091661      -0.057699      -0.157777       0.181187      -0.193486       0.079945       0.113541             10.054985      12.335617       2.889620       1.932974       9.215719       1.054071       8.613620          -0.000462
          129              C       8.619312      12.495501       8.412715       0.157731      21.423925 0.32308325E+03  0.70532193E+04                                 6.815594                            6.036677       0.084641       2.086294                    0.998735      24.109696      66.817117       0.663316       0.422973      -1.059927      -0.068339      -0.049607       0.063348       0.105565       0.043903      -0.003856      -0.020108       0.070033      -0.088608      -0.053347      -0.019072       0.072419              7.382589       9.058755       1.201003       1.209053       6.400302       1.336695       6.688711           0.000103
          130              C       9.317203      13.154235       9.552904      -0.250888      25.957480 0.42101075E+03  0.98337262E+04                                 7.640613                            6.807633       0.084556       2.018026                    0.998524      29.421628      84.727110       0.635259       0.412791      -1.064913       0.063945      -0.003866      -0.066558       0.092379       0.009273       0.002846       0.015383       0.022769      -0.078942      -0.033123       0.004040       0.029084              8.232900       9.638650       1.703612       1.598219       7.148945       1.106164       7.911105           0.002132
          131              C      10.769038      13.581183       9.200933      -0.173460      24.477920 0.40523258E+03  0.93770907E+04                                 7.344939                            6.684825       0.092496       2.021610                    0.999411      28.780757      82.548350       0.640082       0.413530      -1.064226      -0.051475      -0.097508      -0.026444       0.113388      -0.003785      -0.014450       0.012013       0.033502      -0.015439      -0.023241      -0.004591       0.027832              7.766262       9.103803       1.279363       0.508191       7.435206       0.948181       6.759776           0.000726
          132              C      11.593465      12.555737       8.479280      -0.161981      23.769788 0.38030225E+03  0.86613661E+04                                 7.193199                            6.465687       0.213567       2.072022                    0.999335      28.066221      79.853971       0.652404       0.412223      -1.065099      -0.098473       0.010792      -0.027965       0.102934       0.006076      -0.014602       0.026390       0.000966       0.025149      -0.032231       0.001270       0.030961              7.645155       8.546918       1.072334       1.167828       7.044585       1.065536       7.343963           0.000708
          133              C      10.809323      11.946938       7.357661      -0.238620      25.402615 0.39645120E+03  0.91442444E+04                                 7.539866                            6.599974      -0.027388       1.977664                    0.998895      29.402456      84.813536       0.644499       0.412027      -1.062811      -0.007626       0.023398       0.104040       0.106911       0.010315       0.009039       0.006490       0.015063      -0.053319      -0.020792      -0.003734       0.024525              8.162950      10.324784       1.907310       1.001082       6.848647       0.988720       7.315420           0.002313
          134              C       9.445444      11.508543       7.655922       0.156534      21.667807 0.32017646E+03  0.69889806E+04                                 6.927751                            6.059086       0.025910       2.071552                    0.998567      24.103218      67.265687       0.652568       0.429988      -1.053312      -0.026010      -0.004462      -0.096230       0.099783       0.027241       0.052802       0.020942       0.015617       0.066988      -0.048509      -0.027115       0.075624              7.556389       9.755560       1.435552       1.043032       6.456946       1.119069       6.456662           0.000538
          135              C       9.245517       5.917303       9.174650       0.007866      47.240781 0.55666403E+03  0.13826293E+05                                11.259604                            8.008209       0.593707       2.119454                    0.999538      30.656307      88.580502       0.570801       0.432025      -1.061712       0.019616      -0.022129      -0.037018       0.047380       0.089726       0.046884      -0.120611       0.049859      -0.209035      -0.190608       0.052761       0.137847             14.128456       9.684124      -4.085517      -4.862231      16.420851       9.012319      16.280394          -0.005375
          136              C      10.193477       8.102832       9.884875       0.001461      35.633578 0.55331710E+03  0.13788871E+05                                 9.531349                            8.157221       0.203080       2.007903                    0.999742      30.766662      90.462536       0.545017       0.450964      -1.045326      -0.007881       0.002390       0.000779       0.008273      -0.087586       0.091655       0.057580      -0.157754       0.181072      -0.193435       0.080029       0.113406             10.054816      12.335382       2.889557      -1.932891       9.215570      -1.054149       8.613496          -0.000462
          137              C       1.063787      16.120262       8.412715       0.158052      21.418485 0.32298638E+03  0.70507727E+04                                 6.815576                            6.036699       0.083963       2.086155                    0.998731      24.106363      66.812395       0.663143       0.423103      -1.059816       0.068254       0.049713       0.063304       0.105534       0.043828       0.003932       0.019909       0.070121      -0.088728      -0.053133      -0.019268       0.072400              7.382531       9.058580       1.201033      -1.209003       6.400244      -1.336802       6.688769           0.000102
          138              C       0.365903      15.461525       9.552904      -0.250909      25.955591 0.42097237E+03  0.98326061E+04                                 7.640219                            6.807288       0.084476       2.018031                    0.998522      29.420607      84.723224       0.635280       0.412787      -1.064916      -0.063994       0.003812      -0.066492       0.092363       0.009282      -0.002875      -0.015477       0.022805      -0.078961      -0.033200       0.004075       0.029124              8.232426       9.637875       1.703250      -1.597939       7.148795      -1.106120       7.910607           0.002135
          139              C      -1.085934      15.034578       9.200933      -0.173478      24.476327 0.40519745E+03  0.93759579E+04                                 7.344246                            6.684212       0.092750       2.021711                    0.999411      28.778958      82.538430       0.640165       0.413490      -1.064265       0.051451       0.097475      -0.026418       0.113342      -0.003788       0.014412      -0.012112       0.033490      -0.015554      -0.023328      -0.004496       0.027825              7.765501       9.102882       1.279129      -0.508109       7.434412      -0.948043       6.759210           0.000725
          140              C      -1.910365      16.060026       8.479280      -0.162036      23.769159 0.38028761E+03  0.86609583E+04                                 7.193171                            6.465643       0.213574       2.072042                    0.999334      28.065639      79.852236       0.652394       0.412233      -1.065091       0.098423      -0.010851      -0.027882       0.102870       0.006057       0.014538      -0.026462       0.000943       0.025064      -0.032241       0.001246       0.030994              7.645135       8.546990       1.072435      -1.167687       7.044633      -1.065468       7.343783           0.000713
          141              C      -1.126230      16.668828       7.357661      -0.238176      25.396081 0.39632227E+03  0.91406857E+04                                 7.539627                            6.599802      -0.028432       1.977456                    0.998895      29.395965      84.796898       0.644364       0.412140      -1.062720       0.007820      -0.023373       0.104120       0.106997       0.010462      -0.009058      -0.006609       0.015478      -0.053574      -0.020912      -0.003906       0.024818              8.162679      10.324596       1.907229      -1.001137       6.848356      -0.988834       7.315085           0.002323
          142              C       0.237650      17.107222       7.655922       0.155626      21.674091 0.32029336E+03  0.69920197E+04                                 6.928484                            6.059720       0.026958       2.071868                    0.998565      24.106433      67.272263       0.652624       0.429921      -1.053376       0.026063       0.004271      -0.096382       0.099935       0.027288      -0.052812      -0.021127       0.015769       0.066957      -0.048440      -0.027317       0.075757              7.557188       9.756843       1.435810      -1.043213       6.457483      -1.119472       6.457237           0.000537
          143              C       6.944831       7.338931      12.252103       0.007831      47.242085 0.55668116E+03  0.13826833E+05                                11.259859                            8.008384       0.593784       2.119476                    0.999538      30.656572      88.581813       0.570789       0.432031      -1.061708      -0.028518       0.007614       0.037054       0.047374       0.033890       0.128782       0.011945      -0.173470      -0.209005      -0.190546       0.052745       0.137800             14.128794      18.342305       0.245240     -10.235669       7.763289       0.316690      16.280788          -0.005394
          144              C       8.475370       9.164476      11.541878       0.001473      35.632583 0.55329757E+03  0.13788184E+05                                 9.530919                            8.156882       0.203018       2.007881                    0.999742      30.766192      90.458817       0.545051       0.450942      -1.045345       0.005721      -0.006028      -0.000686       0.008339       0.010615      -0.010558      -0.107782       0.234764       0.181235      -0.193478       0.079960       0.113518             10.054339       7.527385       0.484652       0.078027      14.022506       2.200200       8.613126          -0.000467
          145              C      12.573043      18.893984      13.014038       0.157734      21.423916 0.32308428E+03  0.70532378E+04                                 6.815609                            6.036712       0.084652       2.086305                    0.998735      24.109473      66.816179       0.663311       0.422977      -1.059926       0.013781       0.083318      -0.063362       0.105577      -0.001694      -0.016262      -0.012452      -0.112276      -0.088658      -0.053355      -0.019080       0.072436              7.382588       5.971318      -0.343357       0.654628       9.487719       1.679327       6.688727           0.000097
          146              C      12.296113      17.975133      11.873849      -0.250886      25.957318 0.42100767E+03  0.98336328E+04                                 7.640543                            6.807575       0.084686       2.018062                    0.998525      29.421653      84.726998       0.635267       0.412787      -1.064916       0.032057      -0.055453       0.066579       0.092387      -0.003546       0.012484       0.009415      -0.028494      -0.078945      -0.033120       0.004041       0.029079              8.232808       6.284004       0.025604       0.274299      10.503424       1.924112       7.910996           0.002130
          147              C      12.563780      16.485681      12.225820      -0.173458      24.477374 0.40522224E+03  0.93767647E+04                                 7.344774                            6.684684       0.092601       2.021654                    0.999411      28.779916      82.544778       0.640098       0.413523      -1.064233       0.064169       0.089639       0.026446       0.113368      -0.015675       0.017221      -0.007550      -0.014049      -0.015487      -0.023258      -0.004585       0.027843              7.766091       6.745219       0.099653       0.620671       9.793477       0.878635       6.759575           0.000721
          148              C      13.849714      16.207105      12.947473      -0.161972      23.769406 0.38029418E+03  0.86611322E+04                                 7.193117                            6.465613       0.213616       2.072042                    0.999335      28.065889      79.852665       0.652409       0.412222      -1.065100      -0.053707       0.083239       0.027978       0.102937       0.003263       0.030131      -0.001237      -0.010273       0.025132      -0.032217       0.001256       0.030961              7.645071       6.487094       0.042068       0.430501       9.104336       1.521053       7.343783           0.000712
          149              C      14.043399      17.180756      14.069092      -0.238625      25.402499 0.39644918E+03  0.91441497E+04                                 7.539770                            6.599907      -0.027343       1.977685                    0.998895      29.401976      84.810823       0.644512       0.412021      -1.062820      -0.024342      -0.003660      -0.104036       0.106909       0.000170       0.001761       0.010987      -0.025563      -0.053332      -0.020795      -0.003742       0.024537              8.162843       6.018013      -0.246921       0.436421      11.155242       1.337639       7.315275           0.002314
          150              C      13.825318      18.596665      13.770831       0.156526      21.668086 0.32018181E+03  0.69891145E+04                                 6.927758                            6.059098       0.025957       2.071562                    0.998567      24.103371      67.265819       0.652574       0.429982      -1.053317      -0.007674       0.025267       0.096259       0.099815       0.010090      -0.004868       0.056596      -0.052994       0.066976      -0.048498      -0.027136       0.075634              7.556385       5.968393      -0.458823       0.534220      10.244098       1.433478       6.456666           0.000534
          151              C       3.366273      14.492891       2.032399       0.007593      47.249949 0.55679029E+03  0.13830212E+05                                11.261073                            8.009128       0.593615       2.119399                    0.999539      30.659513      88.592259       0.570767       0.432026      -1.061711      -0.028488       0.007603      -0.036947       0.047270       0.033885      -0.128823      -0.012032      -0.173448      -0.209049      -0.190579       0.052736       0.137844             14.130493      18.344698       0.245213      10.237206       7.764030      -0.316811      16.282752          -0.005398
          152              C      12.053869       2.010541       2.742624       0.001456      35.634563 0.55333562E+03  0.13789431E+05                                 9.531464                            8.157309       0.203152       2.007914                    0.999742      30.767183      90.464047       0.545019       0.450958      -1.045330       0.005624      -0.006023       0.000668       0.008268       0.010590       0.010523       0.107683       0.234833       0.181165      -0.193430       0.080012       0.113418             10.054949       7.527841       0.484693      -0.077997      14.023396      -2.200394       8.613609          -0.000463
          153              C       0.153432      11.740054       1.270464       0.158035      21.418605 0.32298589E+03  0.70507916E+04                                 6.815674                            6.036723       0.083875       2.086121                    0.998730      24.106811      66.814779       0.663134       0.423107      -1.059808       0.013936       0.083274       0.063268       0.105506      -0.001754       0.016052       0.012380      -0.112155      -0.088640      -0.053118      -0.019237       0.072355              7.382709       5.971238      -0.343359      -0.654835       9.488001      -1.679358       6.688889           0.000096
          154              C      -0.123491      10.821199       2.410653      -0.250909      25.956377 0.42098472E+03  0.98330606E+04                                 7.640469                            6.807416       0.084220       2.017925                    0.998523      29.422381      84.731689       0.635264       0.412790      -1.064903       0.032052      -0.055507      -0.066508       0.092367      -0.003550      -0.012513      -0.009469      -0.028502      -0.079044      -0.033181       0.004067       0.029115              8.232751       6.284442       0.025502      -0.274532      10.503056      -1.923997       7.910755           0.002123
          155              C       0.144174       9.331748       2.058682      -0.173500      24.478118 0.40523118E+03  0.93770048E+04                                 7.344684                            6.684538       0.092474       2.021584                    0.999412      28.781465      82.548836       0.640138       0.413496      -1.064253       0.064164       0.089632      -0.026443       0.113359      -0.015671      -0.017250       0.007450      -0.013995      -0.015431      -0.023295      -0.004492       0.027787              7.766007       6.745180       0.099434      -0.620647       9.793224      -0.878576       6.759617           0.000723
          156              C       1.430103       9.053174       1.337029      -0.162060      23.770495 0.38031143E+03  0.86616849E+04                                 7.193479                            6.465838       0.213430       2.071964                    0.999335      28.067383      79.859506       0.652381       0.412232      -1.065086      -0.053736       0.083184      -0.027879       0.102881       0.003263      -0.030159       0.001210      -0.010264       0.025003      -0.032239       0.001268       0.030971              7.645519       6.487421       0.042026      -0.430588       9.104911      -1.521171       7.344227           0.000705
          157              C       1.623782      10.026828       0.215410      -0.238189      25.397506 0.39634711E+03  0.91415553E+04                                 7.540166                            6.600155      -0.028791       1.977310                    0.998895      29.398978      84.811621       0.644314       0.412158      -1.062691      -0.024407      -0.003441       0.104123       0.107001       0.000088      -0.001854      -0.011088      -0.025930      -0.053658      -0.020953      -0.003847       0.024799              8.163336       6.018478      -0.247096      -0.436507      11.155880      -1.337882       7.315651           0.002309
          158              C       1.405703      11.442737       0.513671       0.155640      21.673942 0.32028740E+03  0.69918965E+04                                 6.928610                            6.059757       0.026990       2.071877                    0.998566      24.106600      67.274008       0.652603       0.429934      -1.053362      -0.007811       0.025227      -0.096330       0.099884       0.010055       0.004780      -0.056651      -0.053106       0.066820      -0.048444      -0.027259       0.075703              7.557416       5.968891      -0.459078      -0.534614      10.245941      -1.433889       6.457416           0.000532
          159              C       5.666979      13.071255       5.109852       0.007745      47.248161 0.55676142E+03  0.13829353E+05                                11.260845                            8.008979       0.593681       2.119419                    0.999538      30.658817      88.590570       0.570765       0.432032      -1.061705       0.019580      -0.022135       0.037026       0.047374       0.089755      -0.046918       0.120515       0.049795      -0.209110      -0.190555       0.052716       0.137839             14.130184       9.685242      -4.086138       4.862968      16.422927      -9.013655      16.282384          -0.005381
          160              C       6.614934      15.256786       4.399627       0.001441      35.635709 0.55335759E+03  0.13790085E+05                                 9.531496                            8.157327       0.202987       2.007844                    0.999743      30.768158      90.466616       0.545034       0.450943      -1.045342      -0.007891       0.002371      -0.000714       0.008270      -0.087577      -0.091661      -0.057699      -0.157777       0.181187      -0.193486       0.079945       0.113541             10.054986      12.335617       2.889619       1.932975       9.215719       1.054071       8.613622          -0.000462
          161              C       4.642305       8.966319       5.871787       0.157731      21.423924 0.32308322E+03  0.70532187E+04                                 6.815594                            6.036678       0.084642       2.086294                    0.998735      24.109695      66.817116       0.663316       0.422973      -1.059926       0.068338       0.049607      -0.063348       0.105565       0.043903      -0.003856      -0.020108       0.070033      -0.088608      -0.053347      -0.019072       0.072419              7.382589       9.058755       1.201003       1.209053       6.400302       1.336695       6.688711           0.000103
          162              C       3.944414       8.307585       4.731598      -0.250889      25.957481 0.42101079E+03  0.98337273E+04                                 7.640613                            6.807634       0.084556       2.018026                    0.998524      29.421630      84.727120       0.635259       0.412791      -1.064913      -0.063945       0.003866       0.066558       0.092379       0.009274       0.002846       0.015383       0.022769      -0.078941      -0.033123       0.004039       0.029084              8.232900       9.638650       1.703612       1.598218       7.148945       1.106164       7.911105           0.002132
          163              C       2.492579       7.880637       5.083569      -0.173460      24.477917 0.40523253E+03  0.93770893E+04                                 7.344939                            6.684825       0.092497       2.021610                    0.999411      28.780754      82.548340       0.640082       0.413530      -1.064226       0.051475       0.097508       0.026444       0.113388      -0.003785      -0.014450       0.012013       0.033502      -0.015439      -0.023241      -0.004591       0.027832              7.766261       9.103803       1.279362       0.508191       7.435205       0.948180       6.759775           0.000726
          164              C       1.668152       8.906083       5.805222      -0.161981      23.769788 0.38030222E+03  0.86613655E+04                                 7.193200                            6.465688       0.213566       2.072022                    0.999335      28.066220      79.853971       0.652404       0.412223      -1.065099       0.098473      -0.010791       0.027965       0.102934       0.006076      -0.014602       0.026390       0.000966       0.025149      -0.032231       0.001270       0.030961              7.645156       8.546920       1.072334       1.167828       7.044585       1.065536       7.343962           0.000708
          165              C       2.452294       9.514882       6.926841      -0.238621      25.402653 0.39645196E+03  0.91442657E+04                                 7.539874                            6.599981      -0.027389       1.977664                    0.998895      29.402478      84.813602       0.644498       0.412027      -1.062811       0.007626      -0.023398      -0.104040       0.106911       0.010315       0.009038       0.006490       0.015063      -0.053319      -0.020791      -0.003733       0.024525              8.162959      10.324798       1.907316       1.001085       6.848652       0.988722       7.315426           0.002313
          166              C       3.816173       9.953277       6.628580       0.156534      21.667807 0.32017645E+03  0.69889805E+04                                 6.927752                            6.059087       0.025909       2.071551                    0.998567      24.103220      67.265699       0.652568       0.429988      -1.053312       0.026010       0.004462       0.096230       0.099783       0.027241       0.052802       0.020942       0.015617       0.066988      -0.048509      -0.027115       0.075624              7.556390       9.755559       1.435552       1.043034       6.456947       1.119070       6.456663           0.000538
          167              C       4.016100      15.544517       5.109852       0.007866      47.240792 0.55666435E+03  0.13826303E+05                                11.259606                            8.008211       0.593706       2.119453                    0.999538      30.656314      88.580533       0.570801       0.432025      -1.061712      -0.019616       0.022129       0.037018       0.047380       0.089726       0.046884      -0.120611       0.049859      -0.209035      -0.190608       0.052761       0.137847             14.128459       9.684127      -4.085517      -4.862232      16.420853       9.012319      16.280397          -0.005375
          168              C       3.068140      13.358988       4.399627       0.001461      35.633588 0.55331732E+03  0.13788878E+05                                 9.531351                            8.157223       0.203080       2.007903                    0.999742      30.766667      90.462557       0.545017       0.450964      -1.045326       0.007881      -0.002390      -0.000780       0.008272      -0.087586       0.091655       0.057580      -0.157755       0.181072      -0.193435       0.080029       0.113406             10.054818      12.335384       2.889557      -1.932892       9.215572      -1.054150       8.613499          -0.000461
          169              C      12.197830       5.341558       5.871787       0.158052      21.418484 0.32298637E+03  0.70507723E+04                                 6.815576                            6.036699       0.083964       2.086156                    0.998731      24.106361      66.812388       0.663143       0.423103      -1.059816      -0.068254      -0.049713      -0.063304       0.105534       0.043828       0.003932       0.019909       0.070121      -0.088729      -0.053133      -0.019268       0.072400              7.382531       9.058581       1.201033      -1.209003       6.400244      -1.336803       6.688769           0.000102
          170              C      12.895714       6.000295       4.731598      -0.250909      25.955575 0.42097204E+03  0.98325968E+04                                 7.640215                            6.807284       0.084477       2.018032                    0.998522      29.420600      84.723206       0.635280       0.412787      -1.064916       0.063994      -0.003812       0.066492       0.092363       0.009282      -0.002875      -0.015477       0.022805      -0.078960      -0.033200       0.004075       0.029125              8.232421       9.637868       1.703246      -1.597936       7.148794      -1.106120       7.910602           0.002135
          171              C      14.347551       6.427242       5.083569      -0.173478      24.476317 0.40519726E+03  0.93759525E+04                                 7.344244                            6.684211       0.092750       2.021711                    0.999411      28.778950      82.538404       0.640165       0.413490      -1.064265      -0.051451      -0.097475       0.026418       0.113342      -0.003788       0.014412      -0.012112       0.033490      -0.015555      -0.023328      -0.004496       0.027825              7.765499       9.102880       1.279127      -0.508108       7.434410      -0.948042       6.759208           0.000725
          172              C      15.171982       5.401794       5.805222      -0.162036      23.769164 0.38028771E+03  0.86609612E+04                                 7.193172                            6.465645       0.213573       2.072041                    0.999334      28.065644      79.852257       0.652394       0.412233      -1.065091      -0.098423       0.010851       0.027882       0.102870       0.006057       0.014538      -0.026462       0.000943       0.025064      -0.032241       0.001247       0.030994              7.645137       8.546992       1.072435      -1.167687       7.044634      -1.065468       7.343784           0.000713
          173              C      14.387847       4.792992       6.926841      -0.238176      25.396108 0.39632282E+03  0.91407014E+04                                 7.539633                            6.599807      -0.028432       1.977456                    0.998895      29.395983      84.796962       0.644364       0.412140      -1.062720      -0.007820       0.023373      -0.104120       0.106997       0.010462      -0.009058      -0.006609       0.015478      -0.053574      -0.020912      -0.003906       0.024818              8.162685      10.324606       1.907232      -1.001139       6.848359      -0.988836       7.315091           0.002323
          174              C      13.023967       4.354598       6.628580       0.155626      21.674093 0.32029338E+03  0.69920203E+04                                 6.928485                            6.059720       0.026958       2.071868                    0.998565      24.106435      67.272272       0.652624       0.429921      -1.053376      -0.026063      -0.004271       0.096382       0.099935       0.027288      -0.052812      -0.021127       0.015769       0.066957      -0.048440      -0.027317       0.075757              7.557188       9.756843       1.435810      -1.043214       6.457484      -1.119472       6.457238           0.000537
          175              C       6.316786      14.122889       2.032399       0.007831      47.242102 0.55668130E+03  0.13826837E+05                                11.259862                            8.008385       0.593783       2.119476                    0.999538      30.656578      88.581836       0.570789       0.432031      -1.061708       0.028518      -0.007614      -0.037054       0.047374       0.033890       0.128782       0.011945      -0.173471      -0.209006      -0.190546       0.052745       0.137801             14.128797      18.342312       0.245240     -10.235673       7.763290       0.316690      16.280790          -0.005394
          176              C       4.786247      12.297344       2.742624       0.001473      35.632586 0.55329760E+03  0.13788185E+05                                 9.530919                            8.156882       0.203019       2.007881                    0.999742      30.766193      90.458821       0.545051       0.450942      -1.045345      -0.005721       0.006028       0.000686       0.008339       0.010615      -0.010558      -0.107782       0.234764       0.181235      -0.193478       0.079960       0.113518             10.054340       7.527386       0.484651       0.078027      14.022509       2.200199       8.613125          -0.000467
          177              C       0.688574       2.567836       1.270464       0.157734      21.423913 0.32308423E+03  0.70532364E+04                                 6.815609                            6.036712       0.084652       2.086305                    0.998735      24.109471      66.816175       0.663311       0.422977      -1.059926      -0.013781      -0.083318       0.063362       0.105577      -0.001694      -0.016262      -0.012452      -0.112276      -0.088659      -0.053355      -0.019080       0.072436              7.382588       5.971318      -0.343356       0.654627       9.487719       1.679327       6.688727           0.000098
          178              C       0.965504       3.486687       2.410653      -0.250887      25.957322 0.42100777E+03  0.98336360E+04                                 7.640545                            6.807576       0.084686       2.018062                    0.998525      29.421656      84.727015       0.635266       0.412787      -1.064916      -0.032057       0.055453      -0.066579       0.092387      -0.003546       0.012484       0.009415      -0.028494      -0.078945      -0.033120       0.004041       0.029079              8.232810       6.284005       0.025604       0.274300      10.503427       1.924113       7.910997           0.002130
          179              C       0.697837       4.976139       2.058682      -0.173458      24.477368 0.40522213E+03  0.93767616E+04                                 7.344774                            6.684684       0.092601       2.021654                    0.999411      28.779910      82.544761       0.640098       0.413523      -1.064233      -0.064169      -0.089639      -0.026446       0.113368      -0.015675       0.017221      -0.007550      -0.014049      -0.015488      -0.023258      -0.004585       0.027843              7.766090       6.745219       0.099653       0.620671       9.793477       0.878635       6.759574           0.000721
          180              C      -0.588097       5.254715       1.337029      -0.161972      23.769407 0.38029421E+03  0.86611331E+04                                 7.193118                            6.465613       0.213614       2.072042                    0.999335      28.065889      79.852668       0.652409       0.412222      -1.065100       0.053707      -0.083239      -0.027978       0.102937       0.003263       0.030131      -0.001237      -0.010273       0.025132      -0.032217       0.001256       0.030961              7.645072       6.487095       0.042067       0.430500       9.104339       1.521053       7.343782           0.000711
          181              C      -0.781782       4.281064       0.215410      -0.238626      25.402537 0.39644994E+03  0.91441709E+04                                 7.539778                            6.599914      -0.027344       1.977685                    0.998895      29.401996      84.810883       0.644511       0.412021      -1.062819       0.024342       0.003660       0.104036       0.106909       0.000170       0.001761       0.010987      -0.025563      -0.053332      -0.020795      -0.003742       0.024537              8.162852       6.018015      -0.246921       0.436421      11.155260       1.337643       7.315282           0.002314
          182              C      -0.563701       2.865155       0.513671       0.156526      21.668088 0.32018183E+03  0.69891153E+04                                 6.927759                            6.059099       0.025955       2.071561                    0.998567      24.103374      67.265834       0.652574       0.429982      -1.053317       0.007674      -0.025267      -0.096259       0.099815       0.010090      -0.004868       0.056596      -0.052994       0.066976      -0.048498      -0.027136       0.075634              7.556387       5.968394      -0.458823       0.534220      10.244099       1.433480       6.456667           0.000533
          183              N      10.708682       6.906259      13.053749      -0.409525      50.799411 0.61313178E+03  0.15407160E+05                                11.358597                            8.085470       0.351119       2.092828                    0.998565      30.879366      86.151888       0.609606       0.399842      -1.096089      -0.016676       0.001948      -0.021720       0.027452       0.025932      -0.085129      -0.005433      -0.134308      -0.148078      -0.132008       0.031130       0.100878             14.460716      19.288329      -0.003089      11.334798       7.596895      -0.530052      16.496925           0.037397
          184              N       1.258010      18.432270      11.980126      -0.450527      34.968599 0.58966186E+03  0.14679766E+05                                 8.677066                            7.835550       0.644541       2.138503                    0.999615      32.437883      90.204255       0.630119       0.390452      -1.102151      -0.013281       0.122499      -0.047726       0.132137       0.040317      -0.009754       0.142439       0.305362       0.212517      -0.255588       0.118267       0.137321              8.847605       6.928236       0.396545      -0.140571      11.931404      -1.747603       7.683177           0.000139
          185              N      13.298995       8.278816      12.746347      -0.642951      30.446906 0.53087970E+03  0.12951694E+05                                 8.129691                            7.392273      -0.074324       1.976993                    0.996835      30.957861      86.915664       0.650406       0.386003      -1.098674      -0.028740       0.108982       0.027687       0.116058      -0.052843       0.028634       0.076057      -0.017607      -0.180732      -0.120088       0.022888       0.097200              8.687023       7.110867      -0.640366       0.600490      11.717616      -0.590105       7.232587           0.043282
          186              N       7.257598       1.901232       0.546811      -0.639963      30.442164 0.51918882E+03  0.12596789E+05                                 8.105959                            7.282935       0.014923       2.000937                    0.997761      30.927426      86.605183       0.658950       0.383106      -1.100691       0.021730       0.064581      -0.092689       0.115039       0.052404       0.001270      -0.062781       0.102354       0.166182      -0.120648       0.034007       0.086642              8.748503       6.879726       0.075806       0.253705      10.266753      -2.850924       9.099031           0.042133
          187              N       7.174728       9.089936       8.373004      -0.409682      50.809157 0.61326368E+03  0.15411325E+05                                11.359984                            8.086354       0.350669       2.092662                    0.998561      30.882649      86.163836       0.609570       0.399843      -1.096087       0.009208      -0.014049       0.021730       0.027465       0.069318      -0.033281       0.078459       0.039068      -0.148175      -0.131971       0.031094       0.100877             14.462642       9.940508      -4.680351       5.545700      16.948269      -9.901675      16.499149           0.037503
          188              N       5.712847       5.794111       9.446627      -0.450569      34.972295 0.58974522E+03  0.14682404E+05                                 8.677765                            7.836174       0.644102       2.138340                    0.999616      32.440142      90.213136       0.630084       0.390459      -1.102143       0.115499       0.042869       0.047809       0.132149      -0.097958      -0.131815      -0.055097      -0.247658       0.212515      -0.255633       0.118198       0.137435              8.848320      10.613626       2.239852       1.500174       8.247530       0.907576       7.683804           0.000137
          189              N       7.243447      12.020621       8.680406      -0.642939      30.447994 0.53090283E+03  0.12952288E+05                                 8.129736                            7.392371      -0.074193       1.977021                    0.996835      30.957841      86.913252       0.650416       0.385997      -1.098689       0.110427       0.023111      -0.027656       0.116160      -0.024640      -0.055322      -0.059685       0.095153      -0.180754      -0.120186       0.022908       0.097278              8.687042      11.308090       1.459321       0.796400       7.520323      -0.273035       7.232713           0.043377
          190              N       8.662877      10.918344       6.595440      -0.640383      30.449466 0.51935240E+03  0.12601511E+05                                 8.106477                            7.283455       0.016088       2.001219                    0.997761      30.932274      86.615993       0.659025       0.383040      -1.100759       0.047975       0.048216       0.092482       0.114801      -0.009652       0.056435       0.026701      -0.145312       0.166038      -0.120498       0.034221       0.086277              8.749044       9.529018       1.400681       2.663530       7.618405       1.048570       9.099709           0.042227
          191              N       9.665423       5.217934       8.373004      -0.409735      50.813512 0.61332658E+03  0.15413304E+05                                11.360638                            8.086768       0.350757       2.092667                    0.998562      30.884218      86.169377       0.609555       0.399843      -1.096087      -0.009193       0.014087       0.021761       0.027504       0.069289       0.033220      -0.078543       0.039024      -0.148084      -0.131985       0.031110       0.100874             14.463519       9.940954      -4.680649      -5.546033      16.949370       9.902403      16.500233           0.037531
          192              N      11.127310       8.513756       9.446627      -0.450499      34.968856 0.58966884E+03  0.14680004E+05                                 8.677188                            7.835665       0.644339       2.138447                    0.999616      32.437702      90.204360       0.630105       0.390458      -1.102145      -0.115468      -0.042837       0.047912       0.132149      -0.097973       0.131810       0.054979      -0.247629       0.212420      -0.255591       0.118287       0.137303              8.847725      10.612895       2.239666      -1.500003       8.246974      -0.907569       7.683305           0.000134
          193              N       2.439653      16.595141       8.680406      -0.642948      30.444704 0.53083308E+03  0.12950111E+05                                 8.129104                            7.391840      -0.073958       1.977143                    0.996837      30.955358      86.903584       0.650447       0.385992      -1.098696      -0.110346      -0.023086      -0.027639       0.116074      -0.024636       0.055237       0.059539       0.095085      -0.180599      -0.119991       0.022811       0.097181              8.686314      11.307002       1.459057      -0.796275       7.519809       0.273058       7.232131           0.043410
          194              N       8.177263       3.389531       6.595440      -0.639963      30.441422 0.51917550E+03  0.12596241E+05                                 8.105788                            7.282879       0.015156       2.001045                    0.997760      30.925306      86.595260       0.658955       0.383110      -1.100701      -0.048102      -0.048335       0.092668       0.115054      -0.009541      -0.056641      -0.026960      -0.145126       0.166243      -0.120559       0.033944       0.086616              8.748256       9.528041       1.400614      -2.663201       7.617859      -1.048561       9.098867           0.042267
          195              N       6.131499       7.401598      13.053749      -0.409683      50.807913 0.61325063E+03  0.15410878E+05                                11.359690                            8.086195       0.350810       2.092710                    0.998560      30.882418      86.162179       0.609586       0.399836      -1.096094       0.016713      -0.001953      -0.021700       0.027460       0.025942       0.085057       0.005334      -0.134312      -0.148159      -0.131954       0.031102       0.100853             14.462176      19.290328      -0.003030     -11.336082       7.597575       0.530033      16.498625           0.037495
          196              N       8.425112      10.183483      11.980126      -0.450503      34.968324 0.58965772E+03  0.14679647E+05                                 8.677040                            7.835538       0.644243       2.138411                    0.999616      32.438035      90.204823       0.630117       0.390453      -1.102149       0.013438      -0.122482      -0.047770       0.132153       0.040360       0.009730      -0.142521       0.305271       0.212602      -0.255624       0.118205       0.137419              8.847566       6.928189       0.396570       0.140602      11.931329       1.747587       7.683179           0.000117
          197              N      12.382231      20.336936      12.746347      -0.642940      30.446023 0.53085924E+03  0.12950882E+05                                 8.129183                            7.391904      -0.073751       1.977176                    0.996839      30.956481      86.906604       0.650461       0.385980      -1.098707       0.028729      -0.109098       0.027667       0.116161      -0.052841      -0.028634      -0.076175      -0.017651      -0.180744      -0.120179       0.022907       0.097272              8.686417       7.110215      -0.640260      -0.600454      11.716808       0.589989       7.232229           0.043371
          198              N       9.582504      12.406659       0.546811      -0.640401      30.449695 0.51935788E+03  0.12601657E+05                                 8.106525                            7.283512       0.016122       2.001235                    0.997761      30.932132      86.615176       0.659021       0.383042      -1.100760      -0.021654      -0.064476      -0.092484       0.114801       0.052340      -0.001367       0.062413       0.102605       0.166016      -0.120489       0.034224       0.086266              8.749082       6.879921       0.075576      -0.253777      10.267553       2.851250       9.099771           0.042225
          199              N       2.552935      14.555561       1.230753      -0.409525      50.799441 0.61313214E+03  0.15407171E+05                                11.358601                            8.085473       0.351118       2.092828                    0.998565      30.879375      86.151922       0.609606       0.399842      -1.096089       0.016676      -0.001948       0.021720       0.027452       0.025932      -0.085128      -0.005432      -0.134308      -0.148078      -0.132008       0.031130       0.100878             14.460723      19.288339      -0.003088      11.334804       7.596898      -0.530052      16.496932           0.037396
          200              N      12.003607       3.029550       2.304376      -0.450527      34.968613 0.58966217E+03  0.14679776E+05                                 8.677068                            7.835552       0.644540       2.138502                    0.999615      32.437890      90.204284       0.630119       0.390452      -1.102151       0.013281      -0.122499       0.047727       0.132137       0.040317      -0.009754       0.142439       0.305362       0.212516      -0.255588       0.118267       0.137321              8.847608       6.928238       0.396545      -0.140571      11.931408      -1.747603       7.683178           0.000138
          201              N      -0.037378      13.183004       1.538155      -0.642951      30.446916 0.53087999E+03  0.12951704E+05                                 8.129695                            7.392277      -0.074323       1.976993                    0.996835      30.957864      86.915687       0.650406       0.386004      -1.098674       0.028740      -0.108982      -0.027687       0.116059      -0.052843       0.028634       0.076057      -0.017607      -0.180732      -0.120088       0.022888       0.097200              8.687027       7.110869      -0.640366       0.600489      11.717622      -0.590106       7.232589           0.043282
          202              N       6.004019      19.560588      13.737691      -0.639964      30.442188 0.51918932E+03  0.12596804E+05                                 8.105964                            7.282940       0.014923       2.000937                    0.997761      30.927440      86.605236       0.658950       0.383106      -1.100691      -0.021730      -0.064581       0.092689       0.115040       0.052404       0.001270      -0.062781       0.102354       0.166182      -0.120648       0.034007       0.086642              8.748510       6.879728       0.075805       0.253706      10.266763      -2.850927       9.099037           0.042133
          203              N       6.086889      12.371884       5.911498      -0.409682      50.809167 0.61326390E+03  0.15411332E+05                                11.359985                            8.086355       0.350669       2.092662                    0.998561      30.882655      86.163856       0.609570       0.399843      -1.096087      -0.009208       0.014049      -0.021730       0.027465       0.069318      -0.033281       0.078459       0.039068      -0.148175      -0.131971       0.031094       0.100877             14.462643       9.940511      -4.680352       5.545702      16.948269      -9.901675      16.499151           0.037502
          204              N       7.548770      15.667709       4.837875      -0.450569      34.972284 0.58974501E+03  0.14682397E+05                                 8.677763                            7.836172       0.644103       2.138341                    0.999616      32.440138      90.213118       0.630084       0.390459      -1.102143      -0.115499      -0.042869      -0.047809       0.132149      -0.097958      -0.131815      -0.055097      -0.247658       0.212514      -0.255633       0.118199       0.137435              8.848318      10.613624       2.239851       1.500174       8.247528       0.907576       7.683803           0.000136
          205              N       6.018170       9.441199       5.604096      -0.642938      30.447975 0.53090236E+03  0.12952274E+05                                 8.129732                            7.392368      -0.074192       1.977022                    0.996835      30.957827      86.913206       0.650416       0.385997      -1.098689      -0.110427      -0.023111       0.027656       0.116160      -0.024640      -0.055322      -0.059685       0.095153      -0.180754      -0.120186       0.022908       0.097278              8.687039      11.308086       1.459319       0.796399       7.520320      -0.273036       7.232710           0.043377
          206              N       4.598740      10.543476       7.689062      -0.640383      30.449476 0.51935257E+03  0.12601516E+05                                 8.106479                            7.283457       0.016087       2.001219                    0.997761      30.932282      86.616017       0.659024       0.383040      -1.100759      -0.047975      -0.048216      -0.092482       0.114801      -0.009652       0.056435       0.026701      -0.145312       0.166038      -0.120498       0.034221       0.086277              8.749047       9.529020       1.400681       2.663532       7.618407       1.048571       9.099712           0.042227
          207              N       3.596194      16.243886       5.911498      -0.409736      50.813529 0.61332701E+03  0.15413318E+05                                11.360641                            8.086771       0.350756       2.092666                    0.998562      30.884227      86.169413       0.609555       0.399843      -1.096087       0.009193      -0.014086      -0.021761       0.027504       0.069289       0.033220      -0.078543       0.039024      -0.148083      -0.131985       0.031110       0.100874             14.463523       9.940958      -4.680651      -5.546035      16.949374       9.902404      16.500236           0.037531
          208              N       2.134307      12.948064       4.837875      -0.450499      34.968856 0.58966884E+03  0.14680004E+05                                 8.677188                            7.835665       0.644339       2.138446                    0.999616      32.437703      90.204363       0.630106       0.390458      -1.102145       0.115467       0.042837      -0.047912       0.132149      -0.097973       0.131810       0.054979      -0.247628       0.212419      -0.255591       0.118287       0.137303              8.847725      10.612895       2.239666      -1.500004       8.246974      -0.907569       7.683305           0.000133
          209              N      10.821964       4.866679       5.604096      -0.642947      30.444693 0.53083281E+03  0.12950103E+05                                 8.129101                            7.391838      -0.073957       1.977143                    0.996837      30.955350      86.903561       0.650447       0.385992      -1.098696       0.110346       0.023086       0.027639       0.116074      -0.024636       0.055237       0.059539       0.095084      -0.180599      -0.119991       0.022811       0.097180              8.686312      11.306999       1.459056      -0.796276       7.519807       0.273058       7.232129           0.043411
          210              N       5.084354      18.072289       7.689062      -0.639963      30.441418 0.51917539E+03  0.12596238E+05                                 8.105788                            7.282878       0.015156       2.001045                    0.997760      30.925305      86.595252       0.658955       0.383110      -1.100701       0.048102       0.048335      -0.092668       0.115054      -0.009541      -0.056640      -0.026959      -0.145126       0.166243      -0.120559       0.033944       0.086616              8.748255       9.528039       1.400613      -2.663201       7.617859      -1.048561       9.098867           0.042267
          211              N       7.130118      14.060222       1.230753      -0.409683      50.807933 0.61325085E+03  0.15410885E+05                                11.359693                            8.086197       0.350809       2.092710                    0.998560      30.882423      86.162201       0.609586       0.399836      -1.096094      -0.016713       0.001953       0.021700       0.027460       0.025942       0.085057       0.005334      -0.134312      -0.148159      -0.131954       0.031102       0.100853             14.462181      19.290337      -0.003030     -11.336087       7.597577       0.530033      16.498630           0.037495
          212              N       4.836505      11.278337       2.304376      -0.450503      34.968316 0.58965750E+03  0.14679640E+05                                 8.677038                            7.835537       0.644243       2.138411                    0.999616      32.438031      90.204804       0.630118       0.390453      -1.102149      -0.013438       0.122482       0.047770       0.132153       0.040360       0.009730      -0.142521       0.305271       0.212602      -0.255624       0.118205       0.137419              8.847564       6.928188       0.396569       0.140602      11.931327       1.747586       7.683177           0.000116
          213              N       0.879386       1.124884       1.538155      -0.642940      30.446003 0.53085880E+03  0.12950869E+05                                 8.129180                            7.391902      -0.073750       1.977176                    0.996839      30.956469      86.906567       0.650462       0.385980      -1.098707      -0.028729       0.109098      -0.027667       0.116160      -0.052841      -0.028634      -0.076175      -0.017652      -0.180744      -0.120179       0.022907       0.097272              8.686414       7.110214      -0.640260      -0.600454      11.716802       0.589988       7.232226           0.043371
          214              N       3.679113       9.055161      13.737691      -0.640401      30.449707 0.51935807E+03  0.12601663E+05                                 8.106527                            7.283513       0.016121       2.001235                    0.997761      30.932143      86.615210       0.659020       0.383042      -1.100760       0.021654       0.064476       0.092484       0.114801       0.052340      -0.001367       0.062413       0.102605       0.166016      -0.120489       0.034224       0.086266              8.749084       6.879923       0.075576      -0.253777      10.267556       2.851252       9.099774           0.042225

******************************************************
Auxiliary information for the entire system
The total spin magnetic moment of the unit cell is   7.996939
The total net atomic charge of the unit cell is   0.000002
Accuracy of reproducing the electrostatic potential in the unit cell:
  The inner radius (bohr) =    5.0000
  The outer radius (bohr) =   12.0000
  Valid grid points have density less than (e/(bohr^3)) =    0.0001
  The number of valid grid points were=       105460
  The rms potential error without charges in kcal/mol is=      7.35323
  The rms potential error with partial charges in kcal/mol is=      0.93718
  The RRMSE value at monopole order=      0.12745
  The rms potential error with partial charges and cloud penetration in kcal/mol is=      0.93935
  The RRMSE value at monopole order with cloud penetration is=      0.12775
  The rms potential error with partial charges and atomic dipoles in kcal/mol is=      0.52157
  The RRMSE value at dipole order=      0.07093
  The rms potential error with partial charges, atomic dipoles and cloud penetration in kcal/mol is=      0.52631
  The RRMSE value at dipole order with cloud penetration=      0.07158

******************************************************
The electron densities and ab initio electrostatic potential were computed in VASP using the PBE functional and
projector augmented wave method. See the main text of the journal article for a description of computational details.
The atomic charges, dipoles, and quadrupoles were computed with the DDEC6 method as described in
(a) T. A. Manz and N. Gabaldon Limas, RSC Adv. 6 (2016) 47771-47801 DOI: 10.1039/c6ra04656h
(b) N. Gabaldon Limas and T. A. Manz, RSC Adv. 8 (2018) 2678-2707 DOI: 10.1039/c7ra11829e.
For each atom in the material, the electron cloud parameters were fit to the spherically averaged atom-in-material
electron density using radial positions for which this density was between 10^-4 and 10^-2 electrons per cubic bohr.
The polarizabilities, dispersion coefficients, and quantum Drude oscillator (QDO) parameters were fit using the MCLF method.
The magnetic structure of the system was optimized in VASP from the default ferromagnetic initial guess using spin polarization.
The atomic spin moments (ASMs) were computed on this optimized magnetic structure using the DDEC6 partition as inputs
to the method of T. A. Manz and D. S. Sholl, J. Chem. Theory Comput. 7 (2011) 4146-4164 DOI: 10.1021/ct200539n.
The RMSE and RRMSE were computed using a uniform grid with Ewald summation.
