# Supplementary material for: A collection of forcefield precursors for metal–organic frameworks
Source: RSC Adv. 2019 Nov 13;9(63):36492–507. doi: 10.1039/c9ra07327b (PMC9075174; doi:10.1039/c9ra07327b)
Supplement: RA-009-C9RA07327B-s5072 [file RA-009-C9RA07327B-s5072.xyz]

   78
jmolscript: load "" {1 1 1} spacegroup "x,y,z" unitcell [{     10.086100     0.000000     0.000000 }, {      0.000000    10.252700     0.000000 }, {     -1.565726     0.000000    16.326394 }]
Zn     2.178922     7.800972     1.248153     0.897002
Zn     7.124315     2.674622     6.915044     0.897001
Zn     6.341452     2.451728    15.078241     0.897001
Zn     1.396059     7.578078     9.411350     0.897001
Zn     0.000000     0.000000     0.000000     0.959683
Zn    -0.782863     5.126350     8.163197     0.959684
H      6.729831     7.967373     1.268561     0.134646
H      9.241646     6.600688     4.083231     0.130059
H      5.322144     5.778422     4.315066     0.134148
H      2.573406     2.841023     6.894636     0.134646
H      0.061591     1.474338     4.079966     0.130058
H      3.981093     0.652072     3.848131     0.134148
H      1.790543     2.285327    15.057833     0.134646
H     -0.721272     3.652012    12.243163     0.130059
H      3.198230     4.474278    12.011328     0.134148
H      5.946968     7.411677     9.431758     0.134646
H      8.458783     8.778362    12.246428     0.130058
H      4.539281     9.600628    12.478263     0.134148
C      4.405974     7.101020     2.194267     0.578638
C      9.318828     7.990954     1.806026     0.611294
C      7.545248     5.349859     5.701993     0.623677
C      5.800927     6.910320     2.719651     0.000661
C      6.876382     7.491648     2.054187    -0.110181
C      8.172682     7.368615     2.556550    -0.025324
C      8.381321     6.673482     3.735969    -0.115008
C      7.315498     6.083952     4.406167    -0.016423
C      6.032422     6.192631     3.881600    -0.097730
C      4.897263     1.974670     5.968930     0.578638
C     -0.015591     2.864604     6.357171     0.611294
C      1.757989     0.223509     2.461204     0.623677
C      3.502310     1.783970     5.443546     0.000661
C      2.426855     2.365298     6.109010    -0.110181
C      1.130555     2.242265     5.606647    -0.025324
C      0.921916     1.547132     4.427228    -0.115008
C      1.987739     0.957602     3.757030    -0.016423
C      3.270815     1.066281     4.281597    -0.097730
C      4.114400     3.151680    14.132127     0.578638
C     -0.798454     2.261746    14.520368     0.611294
C      0.975126     4.902841    10.624401     0.623676
C      2.719447     3.342380    13.606743     0.000661
C      1.643992     2.761052    14.272207    -0.110181
C      0.347692     2.884085    13.769844    -0.025324
C      0.139053     3.579218    12.590425    -0.115008
C      1.204876     4.168748    11.920227    -0.016422
C      2.487952     4.060069    12.444794    -0.097730
C      3.623111     8.278030    10.357464     0.578638
C      8.535965     7.388096     9.969223     0.611294
C      6.762385    10.029191    13.865190     0.623677
C      5.018064     8.468730    10.882848     0.000661
C      6.093519     7.887402    10.217384    -0.110181
C      7.389819     8.010435    10.719747    -0.025324
C      7.598458     8.705568    11.899166    -0.115008
C      6.532635     9.295098    12.569364    -0.016423
C      5.249559     9.186419    12.044797    -0.097730
O      3.425861     6.812201     2.908874    -0.531266
O      4.272884     7.569671     1.029542    -0.526134
O      9.014826     8.769032     0.874278    -0.546783
O      0.394413     7.661228     2.168145    -0.521631
O      8.567495     5.673844     6.338069    -0.562565
O      6.694465     4.486992     6.015623    -0.536921
O      5.877376     1.685851     5.254323    -0.531266
O      5.030353     2.443321     7.133655    -0.526134
O      0.288411     3.642682     7.288919    -0.546783
O      8.908824     2.534878     5.995052    -0.521631
O      0.735742     0.547494     1.825128    -0.562565
O      2.608772     9.613342     2.147574    -0.536921
O      5.094513     3.440499    13.417520    -0.531266
O      4.247490     2.683029    15.296852    -0.526134
O     -0.494452     1.483668    15.452116    -0.546783
O      8.125961     2.591472    14.158249    -0.521631
O     -0.047121     4.578856     9.988325    -0.562565
O      1.825909     5.765708    10.310771    -0.536921
O      2.642998     8.566849    11.072071    -0.531266
O      3.490021     7.809379     9.192739    -0.526134
O      8.231963     6.610018     9.037475    -0.546783
O     -0.388450     7.717822    10.331342    -0.521631
O      7.784632     9.705206    14.501266    -0.562565
O      5.911602     0.639358    14.178820    -0.536921

The following XYZ coordinates are in angstroms. Other properties are in atomic units.
The sperically averaged electron density of each atom fit to a function of the form exp(a - br)
eigen_1, eigen_2 and eigen_3 are the three eigenvalues of traceless quadrupole moment tensor
  atom number  atomic symbol              X              Y              Z     net charge C6 coefficient C8 coefficient C10 coefficient fluctuating dipole atomic polarizability isotropic forcefield polarizability              a              b squared Pearson coefficient          <r^3>          <r^4>         wp_QDO          m_QDO          q_QDO       dipole_x       dipole_y       dipole_z         dipole            Qxy            Qxz            Qyz     Q(x^2-y^2)  Q(3z^2 - R^2)        eigen_1        eigen_2        eigen_3 static polarizability      alpha(xx)      alpha(xy)      alpha(xz)      alpha(yy)      alpha(yz)      alpha(zz) atomic spin moment
            1             Zn       2.178922       7.800972       1.248153       0.897002      87.462234 0.18178163E+04  0.57609514E+05                                16.607215                           14.308425       0.304141       1.940383                    0.999814      46.830332     128.899456       0.457612       0.422343      -1.124930       0.000442      -0.037661      -0.008439       0.038598       0.088633       0.019454       0.027217      -0.068573       0.444568      -0.169129       0.012682       0.156447             19.037367      28.551796      -4.200662       1.118857      16.390738       1.459073      12.169566          -0.000008
            2             Zn       7.124315       2.674622       6.915044       0.897001      87.462236 0.18178164E+04  0.57609518E+05                                16.607216                           14.308426       0.304141       1.940382                    0.999814      46.830329     128.899452       0.457611       0.422343      -1.124929      -0.000442      -0.037662       0.008439       0.038598      -0.088633       0.019454      -0.027217      -0.068573       0.444568      -0.169129       0.012682       0.156447             19.037368      28.551797       4.200662       1.118857      16.390740      -1.459074      12.169567          -0.000008
            3             Zn       6.341452       2.451728      15.078241       0.897001      87.462291 0.18178178E+04  0.57609576E+05                                16.607224                           14.308432       0.304140       1.940382                    0.999814      46.830342     128.899506       0.457611       0.422343      -1.124929      -0.000442       0.037662       0.008439       0.038598       0.088633       0.019454       0.027217      -0.068573       0.444569      -0.169130       0.012682       0.156447             19.037377      28.551811      -4.200665       1.118858      16.390748       1.459074      12.169572          -0.000008
            4             Zn       1.396059       7.578078       9.411350       0.897001      87.462276 0.18178173E+04  0.57609556E+05                                16.607221                           14.308430       0.304141       1.940382                    0.999814      46.830338     128.899488       0.457611       0.422343      -1.124929       0.000442       0.037662      -0.008439       0.038598      -0.088633       0.019454      -0.027217      -0.068573       0.444568      -0.169130       0.012683       0.156447             19.037375      28.551810       4.200664       1.118858      16.390745      -1.459074      12.169570          -0.000008
            5             Zn       0.000000       0.000000       0.000000       0.959683     110.048934 0.17998505E+04  0.56845735E+05                                19.155305                           14.235467       0.094414       1.896004                    0.999098      45.484233     124.601249       0.459310       0.422219      -1.126060      -0.000000       0.000000       0.000000       0.000000      -0.045458      -0.133477       0.124688       0.148122      -0.122905      -0.187906      -0.031315       0.219221             24.829070      16.787679       4.976160       5.211368      21.824246      -8.171281      35.875286          -0.000005
            6             Zn      -0.782863       5.126350       8.163197       0.959684     110.048936 0.17998507E+04  0.56845741E+05                                19.155304                           14.235468       0.094415       1.896004                    0.999098      45.484236     124.601256       0.459311       0.422219      -1.126060      -0.000000       0.000000       0.000000       0.000000       0.045458      -0.133477      -0.124688       0.148122      -0.122905      -0.187906      -0.031315       0.219221             24.829069      16.787679      -4.976159       5.211367      21.824245       8.171280      35.875283          -0.000005
            7              H       6.729831       7.967373       1.268561       0.134646       1.055310 0.76903029E+01  0.74268062E+02                                 1.669516                            1.589594      -1.137949       2.356041                    0.997007       3.316117       9.012836       0.514739       1.232141      -0.720378      -0.007653       0.021796      -0.035448       0.042311      -0.004451       0.001752      -0.008509      -0.003991       0.027824      -0.010263      -0.004076       0.014339              1.695569       1.601034      -0.003234       0.067236       1.544665      -0.376163       1.941009          -0.000000
            8              H       9.241646       6.600688       4.083231       0.130059       1.075700 0.79534074E+01  0.77362720E+02                                 1.684255                            1.611805      -1.139893       2.351674                    0.996837       3.330312       9.047671       0.514073       1.224906      -0.722325       0.038948      -0.003139       0.015281       0.041957      -0.001518       0.008138      -0.002711       0.016409      -0.026746      -0.012170      -0.003492       0.015662              1.702521       2.071969      -0.018316       0.204936       1.420472      -0.157846       1.615122           0.000000
            9              H       5.322144       5.778422       4.315066       0.134148       1.091420 0.80461596E+01  0.78658711E+02                                 1.716856                            1.633956      -1.145729       2.354276                    0.996745       3.344100       9.171256       0.503529       1.244296      -0.717970      -0.031310      -0.019010       0.019615       0.041551       0.009494      -0.007615      -0.003632       0.005622       0.005049      -0.011034      -0.003429       0.014462              1.741437       1.965615       0.255989      -0.204798       1.612533      -0.284109       1.646163          -0.000001
           10              H       2.573406       2.841023       6.894636       0.134646       1.055309 0.76902987E+01  0.74268018E+02                                 1.669516                            1.589595      -1.137949       2.356041                    0.997007       3.316116       9.012836       0.514739       1.232142      -0.720378       0.007653       0.021796       0.035448       0.042311       0.004450       0.001752       0.008509      -0.003991       0.027824      -0.010263      -0.004076       0.014339              1.695570       1.601034       0.003234       0.067236       1.544665       0.376163       1.941009          -0.000000
           11              H       0.061591       1.474338       4.079966       0.130058       1.075700 0.79534057E+01  0.77362702E+02                                 1.684256                            1.611805      -1.139894       2.351674                    0.996837       3.330311       9.047669       0.514073       1.224907      -0.722324      -0.038948      -0.003139      -0.015281       0.041957       0.001518       0.008138       0.002711       0.016409      -0.026746      -0.012170      -0.003492       0.015662              1.702521       2.071969       0.018316       0.204936       1.420472       0.157846       1.615123           0.000000
           12              H       3.981093       0.652072       3.848131       0.134148       1.091419 0.80461504E+01  0.78658592E+02                                 1.716854                            1.633955      -1.145728       2.354276                    0.996745       3.344098       9.171247       0.503529       1.244295      -0.717970       0.031310      -0.019010      -0.019615       0.041551      -0.009494      -0.007615       0.003632       0.005622       0.005049      -0.011034      -0.003429       0.014462              1.741435       1.965613      -0.255989      -0.204797       1.612532       0.284108       1.646161          -0.000001
           13              H       1.790543       2.285327      15.057833       0.134646       1.055309 0.76902988E+01  0.74268015E+02                                 1.669516                            1.589594      -1.137949       2.356041                    0.997007       3.316116       9.012834       0.514739       1.232141      -0.720378       0.007653      -0.021796       0.035448       0.042311      -0.004450       0.001752      -0.008509      -0.003991       0.027824      -0.010263      -0.004076       0.014339              1.695569       1.601034      -0.003234       0.067236       1.544665      -0.376163       1.941009          -0.000000
           14              H      -0.721272       3.652012      12.243163       0.130059       1.075699 0.79533953E+01  0.77362573E+02                                 1.684254                            1.611804      -1.139892       2.351675                    0.996837       3.330309       9.047661       0.514073       1.224906      -0.722325      -0.038948       0.003139      -0.015281       0.041957      -0.001518       0.008138      -0.002711       0.016409      -0.026746      -0.012170      -0.003492       0.015662              1.702520       2.071967      -0.018316       0.204936       1.420471      -0.157846       1.615121           0.000000
           15              H       3.198230       4.474278      12.011328       0.134148       1.091420 0.80461609E+01  0.78658728E+02                                 1.716856                            1.633957      -1.145729       2.354276                    0.996745       3.344100       9.171257       0.503529       1.244296      -0.717970       0.031310       0.019010      -0.019615       0.041551       0.009494      -0.007615      -0.003632       0.005622       0.005049      -0.011034      -0.003429       0.014462              1.741437       1.965616       0.255989      -0.204798       1.612533      -0.284109       1.646163          -0.000001
           16              H       5.946968       7.411677       9.431758       0.134646       1.055310 0.76903026E+01  0.74268067E+02                                 1.669517                            1.589595      -1.137949       2.356041                    0.997007       3.316117       9.012840       0.514738       1.232142      -0.720378      -0.007653      -0.021796      -0.035448       0.042311       0.004450       0.001752       0.008509      -0.003991       0.027824      -0.010263      -0.004076       0.014339              1.695570       1.601035       0.003234       0.067236       1.544666       0.376164       1.941010          -0.000000
           17              H       8.458783       8.778362      12.246428       0.130058       1.075701 0.79534085E+01  0.77362728E+02                                 1.684255                            1.611805      -1.139894       2.351674                    0.996837       3.330312       9.047669       0.514073       1.224906      -0.722325       0.038948       0.003139       0.015281       0.041957       0.001518       0.008138       0.002711       0.016409      -0.026746      -0.012170      -0.003492       0.015662              1.702521       2.071969       0.018316       0.204936       1.420472       0.157846       1.615122           0.000000
           18              H       4.539281       9.600628      12.478263       0.134148       1.091420 0.80461556E+01  0.78658658E+02                                 1.716855                            1.633956      -1.145728       2.354276                    0.996745       3.344099       9.171251       0.503529       1.244295      -0.717970      -0.031310       0.019010       0.019615       0.041551      -0.009494      -0.007615       0.003632       0.005622       0.005049      -0.011034      -0.003429       0.014462              1.741436       1.965614      -0.255989      -0.204797       1.612532       0.284109       1.646162          -0.000001
           19              C       4.405974       7.101020       2.194267       0.578638      24.309132 0.26381663E+03  0.55161542E+04                                 7.761844                            5.752194      -0.128281       2.012138                    0.999180      22.396989      62.255712       0.622839       0.470323      -1.024450      -0.039146       0.021087      -0.022069       0.049639       0.004886      -0.018092       0.040398      -0.177583      -0.065373      -0.084804      -0.027093       0.111897              9.294459      14.782313      -1.568910       2.014551       5.239558      -1.644262       7.861506           0.000006
           20              C       9.318828       7.990954       1.806026       0.611294      25.017819 0.25223597E+03  0.52171376E+04                                 7.862453                            5.608499      -0.085672       2.025920                    0.999130      22.096566      61.164339       0.633233       0.467646      -1.025523       0.043154       0.030957      -0.020523       0.056936      -0.012425       0.047283       0.088361      -0.098333       0.090838      -0.104383      -0.019439       0.123822              9.616262      12.415717       1.818852      -1.742404       7.818966      -3.881106       8.614102           0.000005
           21              C       7.545248       5.349859       5.701993       0.623677      23.820753 0.24415229E+03  0.50163038E+04                                 7.643194                            5.547518      -0.050242       2.046516                    0.999375      21.818315      60.480523       0.630689       0.472681      -1.021289       0.007489      -0.015985       0.054425       0.057216      -0.056385      -0.053772       0.078308       0.013368      -0.116348      -0.096736      -0.031364       0.128100              9.223785       7.990922       1.413950       2.413392       8.507938      -3.509622      11.172494           0.000004
           22              C       5.800927       6.910320       2.719651       0.000661      37.622672 0.41519199E+03  0.95575068E+04                                 9.669065                            6.726704       0.090075       2.044197                    0.999258      26.411875      72.820178       0.651064       0.408683      -1.079489       0.028352       0.001665       0.014440       0.031861       0.004783      -0.005068      -0.005296      -0.009396       0.026425      -0.011515      -0.001820       0.013335             12.033750      18.191717      -0.753999       2.659466       7.397602      -3.643775      10.511931          -0.000005
           23              C       6.876382       7.491648       2.054187      -0.110181      34.394500 0.43721100E+03  0.10319607E+05                                 9.315336                            7.082662      -0.092069       1.944249                    0.999483      29.443153      85.521636       0.603116       0.430262      -1.052848       0.001999      -0.000820       0.016775       0.016914      -0.020008       0.003015       0.014821      -0.076608       0.055726      -0.053103       0.011056       0.042047             10.767307      16.753493       1.848711      -0.551949       6.734026      -2.576034       8.814403          -0.000004
           24              C       8.172682       7.368615       2.556550      -0.025324      39.103929 0.42465233E+03  0.98192729E+04                                 9.870864                            6.757344       0.087156       2.034505                    0.999329      26.801535      73.784849       0.656917       0.403227      -1.084360      -0.034153      -0.011645       0.025268       0.044051      -0.005699       0.009482      -0.010095       0.006309      -0.002858      -0.012419      -0.004710       0.017130             12.562175      16.339892       3.501392      -2.811373       8.968389      -5.284270      12.378245          -0.000005
           25              C       8.381321       6.673482       3.735969      -0.115008      34.467566 0.43265256E+03  0.10183440E+05                                 9.296220                            7.021647      -0.077798       1.945993                    0.999517      29.507362      85.537349       0.608949       0.427336      -1.054837      -0.016574       0.005983      -0.003330       0.017933      -0.013946       0.016330       0.035028      -0.008167      -0.081474      -0.053382       0.015705       0.037677             10.880228      10.672675       1.975345      -1.628041       8.831836      -5.692343      13.136173          -0.000000
           26              C       7.315498       6.083952       4.406167      -0.016423      38.072785 0.41948605E+03  0.96678193E+04                                 9.707882                            6.724497       0.101312       2.043758                    0.999266      26.535761      72.874571       0.657449       0.404234      -1.083948      -0.006572       0.022666      -0.032226       0.039943       0.012644       0.001039       0.008946      -0.001079      -0.045162      -0.018582      -0.003048       0.021631             12.261621      11.833172       0.124582       1.732490       9.413153      -6.743734      15.538539          -0.000006
           27              C       6.032422       6.192631       3.881600      -0.097730      33.503479 0.42202905E+03  0.98766564E+04                                 9.145405                            6.951531      -0.068334       1.956747                    0.999446      29.078423      84.186742       0.609521       0.429388      -1.053062       0.012567       0.007215      -0.006058       0.015707       0.010227      -0.028891       0.033773      -0.049455      -0.030557      -0.055214       0.005635       0.049579             10.557750      12.400999      -1.029409       3.237356       7.779175      -4.385926      11.493078          -0.000003
           28              C       4.897263       1.974670       5.968930       0.578638      24.309136 0.26381668E+03  0.55161556E+04                                 7.761845                            5.752194      -0.128281       2.012138                    0.999180      22.396991      62.255719       0.622839       0.470323      -1.024450       0.039146       0.021087       0.022069       0.049639      -0.004886      -0.018092      -0.040398      -0.177583      -0.065374      -0.084804      -0.027093       0.111897              9.294460      14.782315       1.568910       2.014552       5.239558       1.644263       7.861507           0.000005
           29              C      -0.015591       2.864604       6.357171       0.611294      25.017821 0.25223599E+03  0.52171382E+04                                 7.862453                            5.608499      -0.085673       2.025920                    0.999130      22.096567      61.164341       0.633233       0.467646      -1.025523      -0.043154       0.030957       0.020523       0.056936       0.012425       0.047283      -0.088361      -0.098333       0.090838      -0.104383      -0.019439       0.123822              9.616261      12.415717      -1.818852      -1.742404       7.818966       3.881106       8.614102           0.000005
           30              C       1.757989       0.223509       2.461204       0.623677      23.820756 0.24415232E+03  0.50163044E+04                                 7.643194                            5.547518      -0.050242       2.046516                    0.999375      21.818316      60.480524       0.630689       0.472681      -1.021289      -0.007489      -0.015985      -0.054425       0.057216       0.056385      -0.053772      -0.078308       0.013368      -0.116348      -0.096736      -0.031364       0.128100              9.223785       7.990922      -1.413950       2.413393       8.507938       3.509622      11.172494           0.000004
           31              C       3.502310       1.783970       5.443546       0.000661      37.622673 0.41519199E+03  0.95575068E+04                                 9.669065                            6.726704       0.090075       2.044197                    0.999258      26.411875      72.820179       0.651064       0.408683      -1.079489      -0.028352       0.001665      -0.014440       0.031861      -0.004783      -0.005068       0.005296      -0.009396       0.026425      -0.011515      -0.001820       0.013335             12.033750      18.191717       0.754000       2.659466       7.397602       3.643775      10.511932          -0.000005
           32              C       2.426855       2.365298       6.109010      -0.110181      34.394495 0.43721094E+03  0.10319606E+05                                 9.315335                            7.082661      -0.092069       1.944249                    0.999483      29.443150      85.521626       0.603116       0.430262      -1.052848      -0.001999      -0.000820      -0.016775       0.016914       0.020007       0.003015      -0.014821      -0.076608       0.055726      -0.053103       0.011055       0.042047             10.767306      16.753491      -1.848711      -0.551949       6.734025       2.576033       8.814402          -0.000003
           33              C       1.130555       2.242265       5.606647      -0.025324      39.103930 0.42465236E+03  0.98192737E+04                                 9.870863                            6.757344       0.087156       2.034505                    0.999329      26.801536      73.784850       0.656917       0.403227      -1.084360       0.034153      -0.011645      -0.025268       0.044051       0.005699       0.009482       0.010095       0.006309      -0.002858      -0.012420      -0.004710       0.017130             12.562175      16.339891      -3.501392      -2.811372       8.968389       5.284270      12.378245          -0.000006
           34              C       0.921916       1.547132       4.427228      -0.115008      34.467552 0.43265238E+03  0.10183434E+05                                 9.296216                            7.021645      -0.077798       1.945993                    0.999517      29.507356      85.537320       0.608949       0.427336      -1.054837       0.016574       0.005983       0.003331       0.017933       0.013946       0.016330      -0.035027      -0.008167      -0.081474      -0.053382       0.015705       0.037677             10.880223      10.672672      -1.975344      -1.628040       8.831832       5.692340      13.136167          -0.000000
           35              C       1.987739       0.957602       3.757030      -0.016423      38.072790 0.41948612E+03  0.96678214E+04                                 9.707883                            6.724497       0.101311       2.043758                    0.999266      26.535764      72.874580       0.657449       0.404234      -1.083948       0.006572       0.022666       0.032226       0.039943      -0.012644       0.001039      -0.008946      -0.001079      -0.045162      -0.018582      -0.003048       0.021631             12.261622      11.833172      -0.124581       1.732491       9.413153       6.743734      15.538540          -0.000006
           36              C       3.270815       1.066281       4.281597      -0.097730      33.503498 0.42202933E+03  0.98766646E+04                                 9.145408                            6.951533      -0.068335       1.956747                    0.999446      29.078432      84.186776       0.609521       0.429388      -1.053062      -0.012567       0.007215       0.006058       0.015707      -0.010227      -0.028891      -0.033773      -0.049454      -0.030557      -0.055214       0.005635       0.049579             10.557755      12.401003       1.029411       3.237359       7.779178       4.385928      11.493083          -0.000003
           37              C       4.114400       3.151680      14.132127       0.578638      24.309139 0.26381671E+03  0.55161564E+04                                 7.761846                            5.752195      -0.128281       2.012137                    0.999180      22.396992      62.255724       0.622839       0.470323      -1.024450       0.039146      -0.021087       0.022069       0.049639       0.004886      -0.018092       0.040398      -0.177583      -0.065373      -0.084804      -0.027093       0.111897              9.294461      14.782317      -1.568911       2.014552       5.239559      -1.644263       7.861508           0.000006
           38              C      -0.798454       2.261746      14.520368       0.611294      25.017824 0.25223603E+03  0.52171392E+04                                 7.862454                            5.608500      -0.085673       2.025920                    0.999130      22.096569      61.164351       0.633233       0.467646      -1.025523      -0.043154      -0.030957       0.020523       0.056936      -0.012425       0.047283       0.088361      -0.098333       0.090838      -0.104383      -0.019439       0.123822              9.616263      12.415720       1.818853      -1.742404       7.818967      -3.881106       8.614103           0.000005
           39              C       0.975126       4.902841      10.624401       0.623676      23.820757 0.24415234E+03  0.50163050E+04                                 7.643194                            5.547518      -0.050242       2.046516                    0.999375      21.818317      60.480528       0.630689       0.472681      -1.021289      -0.007489       0.015985      -0.054425       0.057216      -0.056385      -0.053772       0.078308       0.013368      -0.116348      -0.096736      -0.031364       0.128100              9.223785       7.990923       1.413950       2.413393       8.507938      -3.509622      11.172495           0.000004
           40              C       2.719447       3.342380      13.606743       0.000661      37.622673 0.41519199E+03  0.95575069E+04                                 9.669066                            6.726704       0.090075       2.044197                    0.999258      26.411875      72.820181       0.651064       0.408683      -1.079489      -0.028352      -0.001665      -0.014440       0.031861       0.004783      -0.005068      -0.005296      -0.009396       0.026425      -0.011515      -0.001820       0.013335             12.033751      18.191717      -0.753999       2.659466       7.397602      -3.643775      10.511932          -0.000005
           41              C       1.643992       2.761052      14.272207      -0.110181      34.394500 0.43721100E+03  0.10319607E+05                                 9.315335                            7.082662      -0.092069       1.944249                    0.999483      29.443153      85.521633       0.603116       0.430262      -1.052848      -0.001999       0.000820      -0.016775       0.016914      -0.020007       0.003015       0.014821      -0.076608       0.055727      -0.053103       0.011056       0.042047             10.767307      16.753492       1.848711      -0.551949       6.734026      -2.576033       8.814402          -0.000003
           42              C       0.347692       2.884085      13.769844      -0.025324      39.103929 0.42465233E+03  0.98192728E+04                                 9.870864                            6.757344       0.087156       2.034505                    0.999329      26.801535      73.784849       0.656917       0.403227      -1.084360       0.034153       0.011644      -0.025268       0.044051      -0.005699       0.009482      -0.010095       0.006309      -0.002858      -0.012420      -0.004710       0.017130             12.562175      16.339892       3.501393      -2.811373       8.968389      -5.284270      12.378245          -0.000005
           43              C       0.139053       3.579218      12.590425      -0.115008      34.467558 0.43265248E+03  0.10183437E+05                                 9.296218                            7.021646      -0.077798       1.945993                    0.999517      29.507357      85.537326       0.608949       0.427336      -1.054837       0.016574      -0.005983       0.003330       0.017933      -0.013946       0.016330       0.035028      -0.008167      -0.081474      -0.053382       0.015705       0.037677             10.880226      10.672673       1.975345      -1.628041       8.831834      -5.692342      13.136170          -0.000000
           44              C       1.204876       4.168748      11.920227      -0.016422      38.072781 0.41948601E+03  0.96678183E+04                                 9.707881                            6.724496       0.101312       2.043758                    0.999266      26.535760      72.874566       0.657449       0.404234      -1.083948       0.006572      -0.022666       0.032226       0.039943       0.012644       0.001039       0.008946      -0.001079      -0.045162      -0.018582      -0.003049       0.021631             12.261620      11.833170       0.124582       1.732490       9.413152      -6.743733      15.538537          -0.000006
           45              C       2.487952       4.060069      12.444794      -0.097730      33.503487 0.42202917E+03  0.98766601E+04                                 9.145406                            6.951532      -0.068335       1.956747                    0.999446      29.078428      84.186761       0.609521       0.429388      -1.053062      -0.012567      -0.007215       0.006058       0.015707       0.010227      -0.028891       0.033773      -0.049455      -0.030557      -0.055214       0.005635       0.049579             10.557752      12.401000      -1.029409       3.237356       7.779176      -4.385927      11.493080          -0.000003
           46              C       3.623111       8.278030      10.357464       0.578638      24.309134 0.26381666E+03  0.55161549E+04                                 7.761845                            5.752194      -0.128281       2.012138                    0.999180      22.396990      62.255717       0.622839       0.470323      -1.024450      -0.039146      -0.021086      -0.022069       0.049639      -0.004886      -0.018092      -0.040398      -0.177583      -0.065374      -0.084804      -0.027093       0.111897              9.294460      14.782315       1.568910       2.014552       5.239558       1.644263       7.861507           0.000006
           47              C       8.535965       7.388096       9.969223       0.611294      25.017820 0.25223598E+03  0.52171379E+04                                 7.862453                            5.608499      -0.085673       2.025920                    0.999130      22.096566      61.164339       0.633233       0.467646      -1.025523       0.043154      -0.030957      -0.020523       0.056936       0.012425       0.047283      -0.088361      -0.098333       0.090838      -0.104383      -0.019439       0.123822              9.616262      12.415718      -1.818852      -1.742404       7.818966       3.881106       8.614102           0.000005
           48              C       6.762385      10.029191      13.865190       0.623677      23.820757 0.24415233E+03  0.50163048E+04                                 7.643194                            5.547518      -0.050243       2.046516                    0.999375      21.818317      60.480531       0.630689       0.472681      -1.021289       0.007489       0.015985       0.054425       0.057216       0.056385      -0.053772      -0.078308       0.013368      -0.116348      -0.096736      -0.031364       0.128100              9.223786       7.990923      -1.413950       2.413393       8.507939       3.509623      11.172496           0.000004
           49              C       5.018064       8.468730      10.882848       0.000661      37.622667 0.41519191E+03  0.95575045E+04                                 9.669064                            6.726703       0.090075       2.044197                    0.999258      26.411872      72.820170       0.651064       0.408683      -1.079489       0.028352      -0.001665       0.014440       0.031861      -0.004783      -0.005068       0.005296      -0.009396       0.026425      -0.011515      -0.001820       0.013335             12.033749      18.191715       0.754000       2.659466       7.397602       3.643775      10.511932          -0.000004
           50              C       6.093519       7.887402      10.217384      -0.110181      34.394497 0.43721095E+03  0.10319606E+05                                 9.315336                            7.082662      -0.092070       1.944249                    0.999483      29.443150      85.521633       0.603116       0.430262      -1.052848       0.001999       0.000820       0.016775       0.016914       0.020007       0.003015      -0.014821      -0.076608       0.055726      -0.053103       0.011055       0.042047             10.767307      16.753493      -1.848711      -0.551948       6.734026       2.576034       8.814404          -0.000004
           51              C       7.389819       8.010435      10.719747      -0.025324      39.103932 0.42465237E+03  0.98192741E+04                                 9.870864                            6.757345       0.087156       2.034505                    0.999329      26.801536      73.784855       0.656917       0.403227      -1.084360      -0.034153       0.011645       0.025268       0.044051       0.005699       0.009482       0.010095       0.006309      -0.002858      -0.012420      -0.004710       0.017130             12.562176      16.339893      -3.501392      -2.811373       8.968389       5.284270      12.378246          -0.000006
           52              C       7.598458       8.705568      11.899166      -0.115008      34.467557 0.43265244E+03  0.10183436E+05                                 9.296218                            7.021646      -0.077798       1.945993                    0.999517      29.507358      85.537332       0.608949       0.427336      -1.054837      -0.016574      -0.005983      -0.003331       0.017933       0.013946       0.016330      -0.035027      -0.008167      -0.081474      -0.053382       0.015705       0.037677             10.880226      10.672673      -1.975344      -1.628040       8.831834       5.692342      13.136170          -0.000001
           53              C       6.532635       9.295098      12.569364      -0.016423      38.072788 0.41948607E+03  0.96678201E+04                                 9.707883                            6.724497       0.101311       2.043758                    0.999266      26.535762      72.874576       0.657448       0.404234      -1.083948      -0.006572      -0.022666      -0.032226       0.039943      -0.012644       0.001039      -0.008946      -0.001079      -0.045162      -0.018582      -0.003048       0.021631             12.261622      11.833172      -0.124581       1.732491       9.413153       6.743735      15.538541          -0.000006
           54              C       5.249559       9.186419      12.044797      -0.097730      33.503500 0.42202935E+03  0.98766654E+04                                 9.145409                            6.951534      -0.068336       1.956747                    0.999446      29.078433      84.186784       0.609521       0.429388      -1.053062       0.012568      -0.007215      -0.006058       0.015707      -0.010227      -0.028891      -0.033773      -0.049455      -0.030557      -0.055214       0.005635       0.049579             10.557756      12.401004       1.029411       3.237359       7.779179       4.385929      11.493085          -0.000003
           55              O       3.425861       6.812201       2.908874      -0.531266      27.190586 0.41641094E+03  0.93734707E+04                                 7.007153                            6.183602       0.664095       2.262565                    0.998637      26.722364      67.559676       0.790197       0.344344      -1.153062       0.015014       0.013721       0.014634       0.025057      -0.000553      -0.056539       0.017743       0.006874      -0.160188      -0.084196       0.023517       0.060678              7.525800      11.067588      -0.056392      -1.259457       5.540685      -0.915032       5.969128          -0.000007
           56              O       4.272884       7.569671       1.029542      -0.526134      27.719466 0.42024096E+03  0.94775155E+04                                 7.096458                            6.187061       0.597747       2.238625                    0.998932      26.758050      67.623928       0.795075       0.341587      -1.155850       0.034346       0.018746       0.032859       0.051095      -0.021783       0.020020      -0.016665      -0.050645       0.067481      -0.047343       0.001474       0.045869              7.637733       8.319427      -1.413739       1.287734       5.616717      -1.422576       8.977055          -0.000006
           57              O       9.014826       8.769032       0.874278      -0.546783      36.262827 0.49094178E+03  0.11512926E+05                                 8.632673                            6.763329       0.457286       2.195926                    0.998870      27.103387      69.887549       0.747529       0.349400      -1.149131      -0.029523      -0.023128       0.015407       0.040545       0.001028       0.031408       0.008520      -0.125643       0.113662      -0.089517       0.036196       0.053321             10.192809       7.006314       1.478284      -0.704471      11.087006      -6.290618      12.485106          -0.000005
           58              O       0.394413       7.661228       2.168145      -0.521631      34.262805 0.48527379E+03  0.11352909E+05                                 8.323440                            6.747853       0.362978       2.172612                    0.997987      26.864985      69.307690       0.744064       0.351865      -1.146518      -0.023231       0.019856       0.040563       0.050787      -0.022448       0.026304       0.047670       0.064434      -0.056268      -0.078387       0.026481       0.051906              9.482474      16.604607      -0.168429       0.060168       6.130541      -0.661811       5.712275          -0.000004
           59              O       8.567495       5.673844       6.338069      -0.562565      36.165017 0.50255960E+03  0.11870095E+05                                 8.658684                            6.871454       0.294719       2.141333                    0.997729      27.445276      71.328989       0.736035       0.352323      -1.145232      -0.021569       0.004377      -0.028251       0.035812      -0.039401       0.010779       0.063383       0.071437       0.004500      -0.094924       0.033126       0.061798             10.177195      10.212341       0.199564       5.718890       6.445998      -0.313116      13.873246          -0.000003
           60              O       6.694465       4.486992       6.015623      -0.536921      33.850683 0.49375518E+03  0.11607470E+05                                 8.232581                            6.822875       0.396043       2.178016                    0.998718      27.112878      70.235410       0.736929       0.353553      -1.144555      -0.019554       0.024655      -0.025244       0.040342       0.009219      -0.055957       0.018899      -0.050446      -0.197589      -0.098854       0.037857       0.060997              9.206043       8.384482       3.652561      -0.853216      12.480555      -3.071027       6.753091          -0.000004
           61              O       5.877376       1.685851       5.254323      -0.531266      27.190578 0.41641077E+03  0.93734659E+04                                 7.007150                            6.183600       0.664094       2.262565                    0.998637      26.722364      67.559669       0.790198       0.344344      -1.153062      -0.015014       0.013720      -0.014634       0.025056       0.000553      -0.056539      -0.017743       0.006875      -0.160188      -0.084195       0.023517       0.060678              7.525798      11.067584       0.056392      -1.259456       5.540683       0.915032       5.969126          -0.000007
           62              O       5.030353       2.443321       7.133655      -0.526134      27.719463 0.42024091E+03  0.94775141E+04                                 7.096458                            6.187061       0.597747       2.238625                    0.998932      26.758046      67.623918       0.795075       0.341587      -1.155850      -0.034345       0.018746      -0.032859       0.051095       0.021783       0.020020       0.016665      -0.050645       0.067481      -0.047343       0.001474       0.045869              7.637733       8.319427       1.413740       1.287734       5.616717       1.422576       8.977055          -0.000006
           63              O       0.288411       3.642682       7.288919      -0.546783      36.262833 0.49094188E+03  0.11512929E+05                                 8.632673                            6.763329       0.457286       2.195925                    0.998870      27.103390      69.887559       0.747529       0.349399      -1.149131       0.029523      -0.023128      -0.015407       0.040545      -0.001028       0.031408      -0.008520      -0.125643       0.113661      -0.089517       0.036196       0.053321             10.192809       7.006314      -1.478284      -0.704471      11.087007       6.290619      12.485106          -0.000005
           64              O       8.908824       2.534878       5.995052      -0.521631      34.262790 0.48527354E+03  0.11352902E+05                                 8.323437                            6.747851       0.362979       2.172613                    0.997987      26.864981      69.307671       0.744064       0.351865      -1.146518       0.023231       0.019856      -0.040563       0.050787       0.022448       0.026304      -0.047670       0.064434      -0.056268      -0.078387       0.026481       0.051906              9.482470      16.604599       0.168429       0.060168       6.130539       0.661810       5.712273          -0.000003
           65              O       0.735742       0.547494       1.825128      -0.562565      36.165019 0.50255962E+03  0.11870095E+05                                 8.658684                            6.871454       0.294718       2.141332                    0.997729      27.445277      71.328992       0.736035       0.352323      -1.145232       0.021569       0.004377       0.028251       0.035812       0.039401       0.010779      -0.063383       0.071437       0.004500      -0.094924       0.033126       0.061798             10.177195      10.212341      -0.199564       5.718890       6.445998       0.313116      13.873247          -0.000003
           66              O       2.608772       9.613342       2.147574      -0.536921      33.850675 0.49375504E+03  0.11607466E+05                                 8.232579                            6.822873       0.396044       2.178016                    0.998718      27.112878      70.235403       0.736929       0.353553      -1.144555       0.019554       0.024655       0.025244       0.040342      -0.009219      -0.055957      -0.018899      -0.050445      -0.197589      -0.098854       0.037857       0.060997              9.206040       8.384480      -3.652560      -0.853216      12.480552       3.071026       6.753090          -0.000004
           67              O       5.094513       3.440499      13.417520      -0.531266      27.190575 0.41641072E+03  0.93734643E+04                                 7.007150                            6.183600       0.664095       2.262565                    0.998637      26.722359      67.559657       0.790198       0.344344      -1.153062      -0.015014      -0.013721      -0.014634       0.025056      -0.000553      -0.056539       0.017743       0.006875      -0.160188      -0.084196       0.023517       0.060678              7.525798      11.067584      -0.056392      -1.259456       5.540683      -0.915032       5.969126          -0.000007
           68              O       4.247490       2.683029      15.296852      -0.526134      27.719457 0.42024079E+03  0.94775106E+04                                 7.096455                            6.187059       0.597747       2.238625                    0.998932      26.758049      67.623918       0.795076       0.341587      -1.155850      -0.034346      -0.018746      -0.032859       0.051095      -0.021783       0.020020      -0.016665      -0.050645       0.067481      -0.047343       0.001474       0.045869              7.637730       8.319423      -1.413739       1.287734       5.616715      -1.422576       8.977052          -0.000007
           69              O      -0.494452       1.483668      15.452116      -0.546783      36.262841 0.49094200E+03  0.11512933E+05                                 8.632675                            6.763331       0.457286       2.195925                    0.998870      27.103392      69.887569       0.747529       0.349400      -1.149131       0.029523       0.023128      -0.015407       0.040545       0.001028       0.031408       0.008520      -0.125643       0.113662      -0.089516       0.036196       0.053321             10.192812       7.006316       1.478285      -0.704471      11.087010      -6.290620      12.485109          -0.000005
           70              O       8.125961       2.591472      14.158249      -0.521631      34.262790 0.48527352E+03  0.11352901E+05                                 8.323437                            6.747851       0.362978       2.172613                    0.997987      26.864979      69.307668       0.744064       0.351865      -1.146518       0.023231      -0.019856      -0.040563       0.050787      -0.022448       0.026304       0.047670       0.064434      -0.056268      -0.078387       0.026481       0.051906              9.482471      16.604600      -0.168429       0.060168       6.130539      -0.661810       5.712274          -0.000004
           71              O      -0.047121       4.578856       9.988325      -0.562565      36.165009 0.50255948E+03  0.11870091E+05                                 8.658682                            6.871452       0.294719       2.141333                    0.997729      27.445276      71.328983       0.736035       0.352323      -1.145232       0.021569      -0.004377       0.028251       0.035812      -0.039401       0.010779       0.063383       0.071437       0.004500      -0.094924       0.033126       0.061798             10.177193      10.212339       0.199564       5.718888       6.445997      -0.313116      13.873242          -0.000003
           72              O       1.825909       5.765708      10.310771      -0.536921      33.850675 0.49375503E+03  0.11607466E+05                                 8.232580                            6.822874       0.396043       2.178016                    0.998718      27.112874      70.235397       0.736929       0.353553      -1.144555       0.019554      -0.024655       0.025244       0.040342       0.009219      -0.055957       0.018899      -0.050445      -0.197589      -0.098854       0.037857       0.060997              9.206041       8.384481       3.652561      -0.853216      12.480553      -3.071027       6.753090          -0.000004
           73              O       2.642998       8.566849      11.072071      -0.531266      27.190562 0.41641047E+03  0.93734571E+04                                 7.007147                            6.183597       0.664096       2.262566                    0.998637      26.722358      67.559643       0.790198       0.344344      -1.153062       0.015014      -0.013720       0.014634       0.025056       0.000553      -0.056539      -0.017743       0.006875      -0.160187      -0.084195       0.023517       0.060678              7.525794      11.067577       0.056392      -1.259456       5.540681       0.915031       5.969124          -0.000007
           74              O       3.490021       7.809379       9.192739      -0.526134      27.719490 0.42024140E+03  0.94775281E+04                                 7.096463                            6.187065       0.597745       2.238624                    0.998932      26.758056      67.623959       0.795075       0.341587      -1.155850       0.034345      -0.018746       0.032859       0.051095       0.021783       0.020020       0.016665      -0.050645       0.067480      -0.047343       0.001474       0.045869              7.637739       8.319434       1.413741       1.287736       5.616721       1.422577       8.977061          -0.000007
           75              O       8.231963       6.610018       9.037475      -0.546783      36.262829 0.49094181E+03  0.11512927E+05                                 8.632672                            6.763329       0.457287       2.195926                    0.998870      27.103389      69.887553       0.747529       0.349399      -1.149131      -0.029523       0.023128       0.015407       0.040545      -0.001028       0.031408      -0.008520      -0.125643       0.113661      -0.089517       0.036196       0.053321             10.192808       7.006314      -1.478284      -0.704471      11.087006       6.290618      12.485105          -0.000005
           76              O      -0.388450       7.717822      10.331342      -0.521631      34.262787 0.48527348E+03  0.11352900E+05                                 8.323436                            6.747851       0.362978       2.172613                    0.997987      26.864980      69.307667       0.744064       0.351865      -1.146518      -0.023231      -0.019856       0.040563       0.050787       0.022448       0.026304      -0.047670       0.064434      -0.056268      -0.078387       0.026481       0.051906              9.482470      16.604598       0.168429       0.060168       6.130538       0.661810       5.712273          -0.000004
           77              O       7.784632       9.705206      14.501266      -0.562565      36.165025 0.50255973E+03  0.11870099E+05                                 8.658685                            6.871454       0.294718       2.141332                    0.997729      27.445280      71.329002       0.736035       0.352323      -1.145232      -0.021569      -0.004377      -0.028251       0.035812       0.039401       0.010779      -0.063383       0.071437       0.004500      -0.094924       0.033126       0.061798             10.177197      10.212342      -0.199564       5.718891       6.445999       0.313117      13.873249          -0.000004
           78              O       5.911602       0.639358      14.178820      -0.536921      33.850676 0.49375505E+03  0.11607466E+05                                 8.232579                            6.822873       0.396043       2.178016                    0.998718      27.112877      70.235403       0.736929       0.353553      -1.144555      -0.019554      -0.024655      -0.025244       0.040342      -0.009220      -0.055957      -0.018899      -0.050446      -0.197589      -0.098854       0.037857       0.060997              9.206041       8.384480      -3.652560      -0.853216      12.480553       3.071027       6.753090          -0.000004

******************************************************
Auxiliary information for the entire system
The total spin magnetic moment of the unit cell is   -0.000193
The total net atomic charge of the unit cell is   -0.000002
Accuracy of reproducing the electrostatic potential in the unit cell:
  The inner radius (bohr) =    5.0000
  The outer radius (bohr) =   12.0000
  Valid grid points have density less than (e/(bohr^3)) =    0.0001
  The number of valid grid points were=        79914
  The rms potential error without charges in kcal/mol is=      8.79159
  The rms potential error with partial charges in kcal/mol is=      0.91839
  The RRMSE value at monopole order=      0.10446
  The rms potential error with partial charges and cloud penetration in kcal/mol is=      0.92522
  The RRMSE value at monopole order with cloud penetration is=      0.10524
  The rms potential error with partial charges and atomic dipoles in kcal/mol is=      0.30089
  The RRMSE value at dipole order=      0.03423
  The rms potential error with partial charges, atomic dipoles and cloud penetration in kcal/mol is=      0.29658
  The RRMSE value at dipole order with cloud penetration=      0.03373

******************************************************
The electron densities and ab initio electrostatic potential were computed in VASP using the PBE functional and
projector augmented wave method. See the main text of the journal article for a description of computational details.
The atomic charges, dipoles, and quadrupoles were computed with the DDEC6 method as described in
(a) T. A. Manz and N. Gabaldon Limas, RSC Adv. 6 (2016) 47771-47801 DOI: 10.1039/c6ra04656h
(b) N. Gabaldon Limas and T. A. Manz, RSC Adv. 8 (2018) 2678-2707 DOI: 10.1039/c7ra11829e.
For each atom in the material, the electron cloud parameters were fit to the spherically averaged atom-in-material
electron density using radial positions for which this density was between 10^-4 and 10^-2 electrons per cubic bohr.
The polarizabilities, dispersion coefficients, and quantum Drude oscillator (QDO) parameters were fit using the MCLF method.
The magnetic structure of the system was optimized in VASP from the default ferromagnetic initial guess using spin polarization.
The atomic spin moments (ASMs) were computed on this optimized magnetic structure using the DDEC6 partition as inputs
to the method of T. A. Manz and D. S. Sholl, J. Chem. Theory Comput. 7 (2011) 4146-4164 DOI: 10.1021/ct200539n.
The RMSE and RRMSE were computed using a uniform grid with Ewald summation.
