# Supplementary material for: A collection of forcefield precursors for metal–organic frameworks
Source: RSC Adv. 2019 Nov 13;9(63):36492–507. doi: 10.1039/c9ra07327b (PMC9075174; doi:10.1039/c9ra07327b)
Supplement: RA-009-C9RA07327B-s5073 [file RA-009-C9RA07327B-s5073.xyz]

  108
jmolscript: load "" {1 1 1} spacegroup "x,y,z" unitcell [{     13.441800     0.000000     0.000000 }, {     -6.161531    11.946444     0.000000 }, {     -6.161531    -4.436805    11.091992 }]
La     3.817895     9.960653     1.231211     1.909850
La     0.381608     3.863201     1.541787     1.909847
La     0.940977     7.847386     6.932495     1.909847
La    -2.903005     9.731288     1.386499     1.909847
H     -6.415619     9.550386     3.983134     0.126274
H     -1.387793    -1.970587     4.989178     0.113271
H     -3.618391     7.978368     9.012244     0.126174
H     -3.316701     6.631325     8.261316     0.115683
H      5.353175    -0.711541     9.072140     0.126266
H      4.379636     0.147137     9.962827     0.113267
H      1.848603     1.291530     4.679711     0.126190
H      3.195739     1.633784     3.946531     0.115693
H     -0.894250     4.303139     8.383328     0.126227
H      0.003574     3.670819     7.255272     0.113270
H     -3.573538    -1.021981     8.154833     0.126178
H     -4.909026    -0.195016     8.109355     0.115692
H      4.194170     1.877294     0.745382     0.126247
H      5.403589     1.225465    -0.023293     0.113262
H      7.580802     6.771360     0.337197     0.126195
H      7.267464     6.949185     1.866782     0.115697
H     -7.615150     2.089762     9.881856     0.126228
H     -6.717326     1.277227     8.875812     0.113270
H      3.147362     3.855312     4.852746     0.126175
H      1.811874     3.505960     5.603674     0.115691
H      4.753539     7.845491     4.792850     0.126248
H      5.962958     7.373877     3.902163     0.113261
H     -5.301629     5.648887     9.185279     0.126191
H     -5.614967     7.003028     9.918459     0.115696
H     -1.367725     4.591717     5.481662     0.126266
H     -2.341264     5.099793     6.609718     0.113267
H      8.569503    -0.230473     5.710157     0.126190
H     -3.525161    -1.038324     5.755635     0.115692
H      6.466812     0.492309     2.027616     0.126273
H      5.333107     1.268381     2.796291     0.113271
H     -4.177760     5.745552     2.435801     0.126177
H      9.565730     5.548614     0.906216     0.115683
C     -1.171995    -0.635788     3.435190     0.615941
C     -7.307287     9.926668     4.051905    -0.164971
C     -1.703259     7.306036     9.346112     0.675242
C     -3.188209     7.113312     9.093215    -0.179558
C      4.898293    -1.635237    10.855733     0.615906
C      5.160413    -0.426975     9.979465    -0.164938
C      1.789325     0.832911     2.675388     0.675235
C      2.229279     1.662452     3.868887    -0.179595
C      1.090945     4.815205     8.578547     0.615977
C     -0.151100     4.469546     7.782142    -0.164915
C     -5.048941    -1.849652     9.325038     0.675301
C     -4.539547    -1.091886     8.111574    -0.179594
C     -2.579767    -3.908151    10.406507     0.615954
C      4.535449     1.050039     0.370473    -0.164929
C      7.200351     8.729983     0.837445     0.675262
C      7.735954     7.335400     1.110308    -0.179603
C     -5.629955     2.080841    10.429800     0.615977
C     -6.872000     1.469773     9.813085    -0.164915
C      1.671959     5.249210     4.518878     0.675300
C      2.181353     3.841110     4.771775    -0.179592
C      4.141133     7.017838     3.009257     0.615956
C      5.094818     7.804631     3.885525    -0.164932
C      0.479451     9.822746     0.097610     0.675261
C     -5.146477     6.157223     9.996103    -0.179599
C     -1.822607     6.590792     5.286443     0.615903
C     -1.560487     5.328461     6.082848    -0.164937
C      2.348694    10.025331     4.539952     0.675237
C      8.950179    -1.121062     5.753416    -0.179593
C      5.548905    -0.670193     3.458483     0.615937
C      5.575144     0.416413     2.402525    -0.164964
C     -2.262628     6.305240     1.935553     0.675241
C     -3.747578     6.142007     1.662690    -0.179559
O     -0.721361     0.274081     4.126221    -0.442311
O     11.838029    -0.543029     2.250565    -0.548064
O     -1.263331     6.834775    10.428691    -0.554032
O     -1.067757     7.893561     8.477609    -0.607770
O      3.782213    -2.139585    10.763669    -0.442308
O     -1.420308     2.385894     0.471410    -0.548041
O      1.122652     1.442349     1.796903    -0.554035
O      2.124880    -0.346374     2.669842    -0.607768
O      1.693037     3.869955     9.081014    -0.442326
O      1.371291     6.041837     8.701668    -0.548080
O      7.772380    -2.919790     9.085451    -0.554082
O     -4.818091    -1.353045    10.422036    -0.607770
O     -2.516414    -3.368421     9.305072    -0.442320
O     -9.551536     7.134576    10.760341    -0.548065
O     -5.394225     9.661944     0.872940    -0.554020
O      5.998444     8.825136     0.614496    -0.607785
O     -5.027863     2.898428     9.738769    -0.442326
O      0.811922     6.176401     0.522433    -0.548077
O      1.051480     5.424199     3.436299    -0.554082
O      1.902809     6.083312     5.387381    -0.607769
O      4.204486     5.794730     3.101321    -0.442314
O      3.330895     7.681997     2.301588    -0.548064
O      1.326675     9.509579     0.976095    -0.554021
O     -0.722456     9.580404     0.103156    -0.607785
O     -2.938687     6.692624     4.783976    -0.442302
O     -0.860939     7.402224     5.163322    -0.548035
O      1.682021     8.983338     4.779539    -0.554039
O      2.684249    10.458158     3.442954    -0.607770
O      5.999539    -0.366504     4.559918    -0.442309
O     -1.044402    10.141905     3.104649    -0.548060
O     -1.822700     7.485411     1.900058    -0.554029
O     -1.627126     5.280654     2.158502    -0.607770
O      5.214979     9.109230     3.359764    -0.217353
O     -3.769112     6.392575    10.151391    -0.244270
O     -7.177006     0.277818    10.505226    -0.217369
O      1.807085     2.994474     3.713599    -0.244242
O     -0.456106     5.554863     6.932495    -0.217368
O      8.527985    -1.759945     6.932495    -0.244241
O      4.655610     0.077366     1.386499    -0.217353
O     -4.328481     7.392174     1.386499    -0.244268

The following XYZ coordinates are in angstroms. Other properties are in atomic units.
The sperically averaged electron density of each atom fit to a function of the form exp(a - br)
eigen_1, eigen_2 and eigen_3 are the three eigenvalues of traceless quadrupole moment tensor
  atom number  atomic symbol              X              Y              Z     net charge C6 coefficient C8 coefficient C10 coefficient fluctuating dipole atomic polarizability isotropic forcefield polarizability              a              b squared Pearson coefficient          <r^3>          <r^4>         wp_QDO          m_QDO          q_QDO       dipole_x       dipole_y       dipole_z         dipole            Qxy            Qxz            Qyz     Q(x^2-y^2)  Q(3z^2 - R^2)        eigen_1        eigen_2        eigen_3 static polarizability      alpha(xx)      alpha(xy)      alpha(xz)      alpha(yy)      alpha(yz)      alpha(zz) atomic spin moment
            1             La       3.817895       9.960653       1.231211       1.909850     223.674611 0.61747784E+04  0.25512877E+06                                26.107322                           22.921787       1.660175       2.092735                    0.999520     104.641166     288.149824       0.464581       0.319085      -1.256432      -0.003670       0.002223      -0.005566       0.007028       0.006051      -0.147856       0.217404      -0.322786      -0.413409      -0.321847      -0.017299       0.339146             29.300419      36.125514       1.814109      -1.185694      20.323417      -6.346148      31.452325           0.000541
            2             La       0.381608       3.863201       1.541787       1.909847     223.676071 0.61748004E+04  0.25512997E+06                                26.107454                           22.921837       1.660153       2.092731                    0.999520     104.641257     288.150456       0.464580       0.319086      -1.256431       0.003667      -0.002223       0.005573       0.007032       0.135254      -0.260580       0.032418       0.178193      -0.413475      -0.321853      -0.017229       0.339082             29.300637      22.165716      -5.385821       5.096596      34.283090       3.963108      31.453104           0.000542
            3             La       0.940977       7.847386       6.932495       1.909847     223.675953 0.61747967E+04  0.25512977E+06                                26.107444                           22.921829       1.660156       2.092731                    0.999520     104.641238     288.150367       0.464580       0.319086      -1.256431       0.003667       0.006001       0.000001       0.007033      -0.292175       0.028803      -0.017087       0.301968      -0.042171      -0.321853      -0.017232       0.339085             29.300625      22.165715       6.732318      -3.107769      29.110246       1.893995      36.625914           0.000510
            4             La      -2.903005       9.731288       1.386499       1.909847     223.675586 0.61748123E+04  0.25513055E+06                                26.107406                           22.921859       1.660163       2.092731                    0.999520     104.641342     288.150608       0.464580       0.319086      -1.256431      -0.003669      -0.005994      -0.000007       0.007028      -0.139529      -0.049293       0.030503       0.144472       0.988373      -0.321849      -0.017299       0.339148             29.300513      36.125621      -1.774649       1.243997      34.294082      -0.757922      17.481835           0.000520
            5              H      -6.415619       9.550386       3.983134       0.126274       1.117153 0.87305086E+01  0.87245217E+02                                 1.775118                            1.723864      -0.775375       2.519051                    0.999180       3.382950       9.428490       0.480183       1.276432      -0.712290       0.030379      -0.015410      -0.005108       0.034445      -0.000641       0.001687       0.008962       0.004717      -0.010179      -0.011281       0.004116       0.007165              1.795469       2.323834      -0.220137      -0.157465       1.598929       0.046204       1.463644           0.002414
            6              H      -1.387793      -1.970587       4.989178       0.113271       1.243120 0.98662375E+01  0.10129073E+03                                 1.877120                            1.809173      -0.961114       2.419146                    0.998032       3.504878       9.785328       0.479566       1.244055      -0.719462      -0.009151       0.000476       0.029925       0.031297       0.006410      -0.002339       0.001667       0.012689       0.015602      -0.011968       0.004420       0.007548              1.900300       1.707297       0.017004      -0.360536       1.578456       0.078370       2.415147          -0.000367
            7              H      -3.618391       7.978368       9.012244       0.126174       1.281889 0.10530958E+02  0.10985655E+03                                 1.923049                            1.876691      -0.989311       2.416618                    0.997396       3.482809       9.791467       0.468165       1.254148      -0.718241      -0.015443       0.030671       0.001284       0.034364      -0.004993      -0.009779      -0.005207      -0.006815       0.007242      -0.014506       0.004838       0.009668              1.925869       1.853672      -0.239843      -0.033888       2.357480      -0.050459       1.566455           0.000122
            8              H      -3.316701       6.631325       8.261316       0.115683       1.050407 0.80741046E+01  0.79528773E+02                                 1.726241                            1.672804      -0.781963       2.506160                    0.998869       3.496454       9.837181       0.478464       1.299652      -0.705481      -0.004898      -0.017436      -0.024610       0.030555       0.004764      -0.005840      -0.000636      -0.014053       0.004133      -0.011491       0.002750       0.008740              1.746060       1.524664       0.016323      -0.120320       1.565108       0.370769       2.148408           0.000129
            9              H       5.353175      -0.711541       9.072140       0.126266       1.117252 0.87315044E+01  0.87257838E+02                                 1.775239                            1.723976      -0.775356       2.519052                    0.999179       3.383083       9.429069       0.480160       1.276452      -0.712285       0.010300      -0.009376      -0.031498       0.034440       0.004185      -0.001769       0.005690       0.013189       0.003897      -0.011281       0.004117       0.007164              1.795592       1.512422      -0.044788      -0.194351       1.686694       0.356007       2.187660           0.002414
           10              H       4.379636       0.147137       9.962827       0.113267       1.243105 0.98660514E+01  0.10128796E+03                                 1.877074                            1.809132      -0.961063       2.419173                    0.998034       3.504831       9.785035       0.479582       1.244024      -0.719470      -0.024194       0.019840       0.000092       0.031289      -0.003468       0.004466       0.007049      -0.000944      -0.018319      -0.011966       0.004417       0.007549              1.900253       2.173354      -0.465445      -0.080906       1.993333       0.086555       1.534073          -0.000366
           11              H       1.848603       1.291530       4.679711       0.126190       1.282079 0.10532827E+02  0.10988021E+03                                 1.923217                            1.876842      -0.989449       2.416546                    0.997397       3.482743       9.791257       0.468155       1.254128      -0.718248      -0.016905      -0.010955       0.027836       0.034361      -0.007713      -0.007977      -0.004028      -0.009705      -0.003266      -0.014511       0.004837       0.009674              1.926040       1.742003       0.189341      -0.313215       1.876111      -0.205259       2.160008           0.000120
           12              H       3.195739       1.633784       3.946531       0.115693       1.050506 0.80751060E+01  0.79541641E+02                                 1.726400                            1.672945      -0.782040       2.506133                    0.998867       3.496643       9.838116       0.478424       1.299710      -0.705468       0.030453       0.001860       0.001596       0.030552       0.000536      -0.003953      -0.003265      -0.006009      -0.029476      -0.011490       0.002745       0.008744              1.746225       2.289149      -0.190784      -0.057205       1.533810       0.099514       1.415717           0.000128
           13              H      -0.894250       4.303139       8.383328       0.126227       1.117708 0.87359269E+01  0.87312432E+02                                 1.775706                            1.724404      -0.775501       2.518978                    0.999177       3.383318       9.430055       0.480107       1.276440      -0.712292      -0.027632      -0.002656       0.020415       0.034458      -0.005813      -0.004770      -0.006073      -0.000390      -0.006426      -0.011230       0.004089       0.007140              1.796074       1.931291       0.051974      -0.434986       1.455057      -0.096301       2.001876           0.002412
           14              H       0.003574       3.670819       7.255272       0.113270       1.243102 0.98659532E+01  0.10128672E+03                                 1.877069                            1.809119      -0.960996       2.419199                    0.998033       3.504865       9.785126       0.479586       1.244017      -0.719471       0.004623      -0.024847      -0.018455       0.031295      -0.001819      -0.002277       0.000606      -0.015901       0.021172      -0.011939       0.004380       0.007559              1.900252       1.591639      -0.202298      -0.126845       2.119423       0.454668       1.989693          -0.000369
           15              H      -3.573538      -1.021981       8.154833       0.126178       1.281565 0.10527918E+02  0.10982001E+03                                 1.922917                            1.876570      -0.989475       2.416533                    0.997396       3.482926       9.792478       0.468111       1.254349      -0.718192       0.034334      -0.001314      -0.000169       0.034359       0.000188      -0.000038       0.011389       0.011439       0.005175      -0.014553       0.004857       0.009696              1.925735       2.446846       0.002642       0.072344       1.556900      -0.029592       1.773458           0.000121
           16              H      -4.909026      -0.195016       8.109355       0.115692       1.050298 0.80730204E+01  0.79514951E+02                                 1.726080                            1.672657      -0.781927       2.506184                    0.998871       3.496257       9.836241       0.478503       1.299597      -0.705492      -0.013257       0.027430      -0.002327       0.030554      -0.005093       0.007118       0.004787       0.002276       0.009659      -0.011515       0.002734       0.008782              1.745894       1.543176      -0.366747      -0.118758       2.108628       0.161901       1.585879           0.000128
           17              H       4.194170       1.877294       0.745382       0.126247       1.117419 0.87329916E+01  0.87275012E+02                                 1.775332                            1.724061      -0.775283       2.519086                    0.999181       3.382891       9.428163       0.480182       1.276361      -0.712310      -0.013051       0.027464       0.016217       0.034461      -0.004341      -0.004897      -0.002545      -0.010551       0.015440      -0.011235       0.004090       0.007145              1.795690       1.686666      -0.393251      -0.108794       2.088082       0.239721       1.612322           0.002414
           18              H       5.403589       1.225465      -0.023293       0.113262       1.243170 0.98667735E+01  0.10129822E+03                                 1.877222                            1.809264      -0.960977       2.419214                    0.998033       3.504973       9.785882       0.479534       1.244114      -0.719450       0.028729       0.004525      -0.011563       0.031297      -0.003301      -0.003057      -0.007272       0.006517      -0.017522      -0.011932       0.004374       0.007559              1.900408       2.410625       0.021602      -0.361029       1.542604      -0.053296       1.747995          -0.000366
           19              H       7.580802       6.771360       0.337197       0.126195       1.281558 0.10527860E+02  0.10981962E+03                                 1.922951                            1.876599      -0.989462       2.416554                    0.997395       3.482841       9.792357       0.468093       1.254394      -0.718183      -0.001990      -0.018403      -0.028949       0.034361       0.000139      -0.000488       0.009074       0.017963      -0.004100      -0.014552       0.004859       0.009693              1.925771       1.693450      -0.024986       0.167032       1.870395       0.350850       2.213468           0.000119
           20              H       7.267464       6.949185       1.866782       0.115697       1.050436 0.80744737E+01  0.79534068E+02                                 1.726338                            1.672891      -0.782030       2.506144                    0.998866       3.496625       9.838068       0.478426       1.299728      -0.705464      -0.012301      -0.011850       0.025331       0.030551       0.000004       0.002989      -0.000972       0.017701       0.015642      -0.011516       0.002735       0.008781              1.746160       1.847905       0.048892      -0.430961       1.489208      -0.189052       1.901367           0.000130
           21              H      -7.615150       2.089762       9.881856       0.126228       1.117714 0.87359906E+01  0.87313241E+02                                 1.775714                            1.724411      -0.775503       2.518977                    0.999177       3.383326       9.430091       0.480106       1.276441      -0.712292      -0.027632       0.019941       0.005116       0.034458      -0.002270      -0.007169      -0.005573      -0.001640      -0.010178      -0.011229       0.004089       0.007140              1.796083       1.931300      -0.423181      -0.113296       1.992876       0.118825       1.464072           0.002413
           22              H      -6.717326       1.277227       8.875812       0.113270       1.243118 0.98661120E+01  0.10128883E+03                                 1.877089                            1.809137      -0.961014       2.419190                    0.998033       3.504891       9.785244       0.479581       1.244022      -0.719469       0.004623      -0.007907      -0.029924       0.031294      -0.001439      -0.002535       0.001348      -0.017755       0.015610      -0.011939       0.004380       0.007559              1.900273       1.591655      -0.042642      -0.234942       1.694040       0.284513       2.415124          -0.000366
           23              H       3.147362       3.855312       4.852746       0.126175       1.281581 0.10528100E+02  0.10982249E+03                                 1.922943                            1.876595      -0.989478       2.416531                    0.997396       3.482949       9.792604       0.468104       1.254360      -0.718189       0.034334       0.000331      -0.001283       0.034360      -0.000105       0.000160       0.011112       0.012132       0.007256      -0.014553       0.004857       0.009696              1.925762       2.446885       0.066189       0.029322       1.764020       0.053248       1.566381           0.000121
           24              H       1.811874       3.505960       5.603674       0.115691       1.050299 0.80730220E+01  0.79514971E+02                                 1.726081                            1.672657      -0.781926       2.506185                    0.998871       3.496257       9.836241       0.478503       1.299598      -0.705492      -0.013257      -0.012348       0.024604       0.030555       0.008501      -0.002086       0.005524       0.000433       0.004131      -0.011515       0.002734       0.008782              1.745895       1.543177       0.025943      -0.384623       1.546326      -0.063020       2.148181           0.000127
           25              H       4.753539       7.845491       4.792850       0.126248       1.117416 0.87329703E+01  0.87274770E+02                                 1.775332                            1.724060      -0.775282       2.519087                    0.999181       3.382891       9.428170       0.480181       1.276363      -0.712309      -0.013050       0.004857       0.031522       0.034461      -0.002934      -0.005849      -0.001000      -0.014414       0.003852      -0.011235       0.004090       0.007145              1.795689       1.686666       0.045036      -0.405529       1.512619       0.009536       2.187783           0.002414
           26              H       5.962958       7.373877       3.902163       0.113261       1.243188 0.98669487E+01  0.10130048E+03                                 1.877240                            1.809280      -0.960978       2.419213                    0.998033       3.505001       9.785988       0.479532       1.244114      -0.719449       0.028729      -0.012416      -0.000092       0.031297      -0.001612      -0.004200      -0.007163       0.006246      -0.018336      -0.011932       0.004374       0.007559              1.900426       2.410650      -0.343234      -0.114027       1.756437       0.032231       1.534191          -0.000364
           27              H      -5.301629       5.648887       9.185279       0.126191       1.281587 0.10528190E+02  0.10982411E+03                                 1.922996                            1.876641      -0.989470       2.416549                    0.997395       3.482885       9.792581       0.468082       1.254411      -0.718179      -0.001990      -0.020044      -0.027838       0.034361      -0.000505      -0.000053       0.008961       0.018245      -0.003254      -0.014552       0.004859       0.009693              1.925816       1.693488       0.164371       0.038837       1.924226       0.372378       2.159735           0.000121
           28              H      -5.614967       7.003028       9.918459       0.115696       1.050433 0.80744415E+01  0.79533669E+02                                 1.726335                            1.672888      -0.782022       2.506148                    0.998866       3.496618       9.838042       0.478426       1.299728      -0.705464      -0.012301       0.027920      -0.001596       0.030552       0.002773       0.001114       0.005045       0.002659      -0.029485      -0.011516       0.002735       0.008781              1.746157       1.847901      -0.418295      -0.114660       1.974897       0.005225       1.415675           0.000129
           29              H      -1.367725       4.591717       5.481662       0.126266       1.117257 0.87315522E+01  0.87258452E+02                                 1.775245                            1.723981      -0.775362       2.519049                    0.999179       3.383094       9.429113       0.480159       1.276453      -0.712285       0.010300      -0.025763      -0.020403       0.034440      -0.003197       0.003229       0.007066       0.009748      -0.006425      -0.011281       0.004117       0.007164              1.795598       1.512427      -0.163818      -0.113766       1.873045       0.430547       2.001324           0.002412
           30              H      -2.341264       5.099793       6.609718       0.113267       1.243116 0.98661613E+01  0.10128938E+03                                 1.877085                            1.809142      -0.961080       2.419164                    0.998034       3.504850       9.785106       0.479581       1.244023      -0.719470      -0.024194      -0.007283       0.018455       0.031289       0.005434      -0.001562       0.001783       0.012220       0.021173      -0.011966       0.004417       0.007549              1.900265       2.173368       0.097744      -0.462207       1.537734      -0.095689       1.989692          -0.000367
           31              H       8.569503      -0.230473       5.710157       0.126190       1.282086 0.10532902E+02  0.10988119E+03                                 1.923224                            1.876849      -0.989449       2.416545                    0.997397       3.482755       9.791303       0.468154       1.254128      -0.718248      -0.016904       0.029914       0.000167       0.034360      -0.004541      -0.010123      -0.005153      -0.006891       0.005174      -0.014510       0.004837       0.009674              1.926048       1.742009      -0.361134       0.059473       2.262417      -0.050740       1.773717           0.000119
           32              H      -3.525161      -1.038324       5.755635       0.115692       1.050505 0.80750971E+01  0.79541541E+02                                 1.726400                            1.672945      -0.782041       2.506133                    0.998867       3.496642       9.838116       0.478424       1.299711      -0.705468       0.030454       0.000791       0.002319       0.030552      -0.003869      -0.000970      -0.008483       0.007034       0.009655      -0.011489       0.002745       0.008744              1.746225       2.289149       0.017742      -0.198383       1.363376       0.031340       1.586151           0.000128
           33              H       6.466812       0.492309       2.027616       0.126273       1.117163 0.87306024E+01  0.87246360E+02                                 1.775127                            1.723871      -0.775376       2.519049                    0.999180       3.382959       9.428516       0.480182       1.276429      -0.712290       0.030379       0.000981      -0.016205       0.034445       0.001805       0.000031       0.005548       0.013252       0.015425      -0.011281       0.004116       0.007165              1.795478       2.323848      -0.064445      -0.262874       1.450445      -0.013193       1.612140           0.002412
           34              H       5.333107       1.268381       2.796291       0.113271       1.243121 0.98662359E+01  0.10129063E+03                                 1.877113                            1.809167      -0.961112       2.419145                    0.998032       3.504877       9.785296       0.479569       1.244048      -0.719464      -0.009151       0.027608       0.011555       0.031297      -0.004552       0.005083       0.006085       0.001644      -0.017533      -0.011968       0.004421       0.007548              1.900294       1.707292      -0.341064      -0.118112       2.245685       0.345264       1.747905          -0.000366
           35              H      -4.177760       5.745552       2.435801       0.126177       1.281890 0.10530968E+02  0.10985670E+03                                 1.923049                            1.876691      -0.989306       2.416619                    0.997396       3.482813       9.791483       0.468165       1.254147      -0.718241      -0.015443      -0.010198       0.028954       0.034363      -0.007225      -0.008268      -0.003697      -0.010590      -0.004084      -0.014506       0.004838       0.009668              1.925870       1.853673       0.057612      -0.235274       1.710363      -0.309307       2.213573           0.000121
           36              H       9.565730       5.548614       0.906216       0.115683       1.050406 0.80740971E+01  0.79528681E+02                                 1.726241                            1.672803      -0.781965       2.506159                    0.998869       3.496452       9.837174       0.478464       1.299652      -0.705481      -0.004898      -0.016374      -0.025328       0.030555      -0.007191       0.002254      -0.002171      -0.010216       0.015645      -0.011491       0.002750       0.008740              1.746059       1.524664      -0.117777      -0.029530       1.812249       0.469625       1.901266           0.000129
           37              C      -1.171995      -0.635788       3.435190       0.615941      21.307242 0.25775293E+03  0.54047948E+04                                 7.243425                            5.842604      -0.370554       1.943341                    0.998656      22.536129      64.534373       0.588153       0.496639      -1.001875       0.020220       0.033648      -0.041682       0.057257      -0.022372      -0.070520      -0.019641       0.087049      -0.087250      -0.083095      -0.015105       0.098200              7.957506       5.581637       2.324781       1.274882      10.494787       0.146419       7.796093           0.004529
           38              C      -7.307287       9.926668       4.051905      -0.164971      25.025419 0.37931933E+03  0.86763364E+04                                 7.469855                            6.450935      -0.103706       1.963255                    0.997557      29.019920      84.097790       0.650883       0.411407      -1.060352      -0.045316      -0.064193      -0.041384       0.088809       0.038941       0.012590       0.028278       0.015266      -0.009847      -0.044059      -0.010909       0.054969              8.109687       7.732078       1.940740      -0.474443       9.919227      -0.362770       6.677756           0.041725
           39              C      -1.703259       7.306036       9.346112       0.675242      20.783646 0.23437153E+03  0.48134171E+04                                 7.187079                            5.601412      -0.386470       1.947403                    0.998798      21.913423      62.711549       0.594068       0.502020      -0.996198       0.064398       0.025993       0.011961       0.070469      -0.017642       0.015891       0.068188      -0.069276      -0.115366      -0.082138      -0.008552       0.090690              8.257959      10.078723       1.669707      -1.376452       5.633832      -2.172334       9.061322           0.001619
           40              C      -3.188209       7.113312       9.093215      -0.179558      27.473581 0.38969458E+03  0.89670746E+04                                 7.970898                            6.534402      -0.067150       1.971653                    0.998261      29.194083      84.642212       0.647830       0.410883      -1.061508      -0.058362      -0.043770       0.062688       0.096186       0.017617      -0.042579      -0.020620      -0.037526       0.054531      -0.053611      -0.004702       0.058313              9.183426      12.511424       2.272361      -2.471602       7.091332      -1.020084       7.947524           0.012357
           41              C       4.898293      -1.635237      10.855733       0.615906      21.308618 0.25777490E+03  0.54053566E+04                                 7.243653                            5.842795      -0.370556       1.943331                    0.998656      22.536873      64.536563       0.588153       0.496629      -1.001882       0.013920      -0.054466       0.010947       0.057273      -0.038830      -0.047614       0.045074      -0.092680       0.072007      -0.083096      -0.015085       0.098181              7.957752       9.149685       2.317678       0.919910       9.178859      -1.587881       5.544713           0.004529
           42              C       5.160413      -0.426975       9.979465      -0.164938      25.024967 0.37931212E+03  0.86761689E+04                                 7.469910                            6.450991      -0.104002       1.963175                    0.997555      29.019867      84.098847       0.650860       0.411422      -1.060338       0.073781       0.046841       0.015761       0.088804       0.026582       0.019114       0.025479       0.025051      -0.089005      -0.044037      -0.010902       0.054939              8.109736       7.477665       1.661340      -0.259614      10.354284      -0.102586       6.497260           0.041727
           43              C       1.789325       0.832911       2.675388       0.675235      20.783801 0.23437264E+03  0.48134392E+04                                 7.187058                            5.601389      -0.386430       1.947412                    0.998799      21.913482      62.711436       0.594076       0.502014      -0.996202      -0.029742      -0.047103      -0.043146       0.070462       0.053250      -0.039073      -0.000162       0.112174       0.013024      -0.082141      -0.008547       0.090687              8.257934       5.961764      -1.751757       1.355246      11.332808       1.500916       7.479231           0.001618
           44              C       2.229279       1.662452       3.868887      -0.179595      27.472133 0.38966978E+03  0.89663070E+04                                 7.970297                            6.533933      -0.067111       1.971663                    0.998260      29.193410      84.637657       0.647896       0.410851      -1.061536      -0.022433       0.092989       0.010009       0.096179      -0.022053      -0.017686      -0.010893      -0.058745      -0.128041      -0.053589      -0.004716       0.058305              9.182655       6.642863      -0.573768       0.047240      12.738274       3.225212       8.166828           0.012356
           45              C       1.090945       4.815205       8.578547       0.615977      21.307237 0.25775351E+03  0.54048178E+04                                 7.243475                            5.842646      -0.370569       1.943345                    0.998655      22.536066      64.534564       0.588144       0.496645      -1.001870       0.020607       0.026307       0.046504       0.057265       0.004255      -0.050365       0.034576       0.079388       0.191976      -0.083309      -0.014841       0.098150              7.957559       7.568420      -0.822156       3.278577       8.722058      -1.114681       7.582198           0.004525
           46              C      -0.151100       4.469546       7.782142      -0.164915      25.023881 0.37928771E+03  0.86754592E+04                                 7.469546                            6.450637      -0.104007       1.963174                    0.997555      29.019462      84.096565       0.650901       0.411403      -1.060351      -0.036324       0.064303      -0.049340       0.088819      -0.023916       0.008091      -0.031396      -0.053092       0.046312      -0.043756      -0.010843       0.054600              8.109342       7.878200      -0.651266       1.910534       6.698871      -0.641528       9.750957           0.041726
           47              C      -5.048941      -1.849652       9.325038       0.675301      20.783659 0.23437022E+03  0.48133584E+04                                 7.186867                            5.601239      -0.386154       1.947486                    0.998798      21.913282      62.709871       0.594105       0.501992      -0.996217      -0.006441      -0.036831       0.059774       0.070505      -0.056064      -0.002952      -0.040716       0.057965      -0.149129      -0.081943      -0.008698       0.090640              8.257715       5.207147       1.519695      -0.299802       7.729933       1.109065      11.836066           0.001619
           48              C      -4.539547      -1.091886       8.111574      -0.179594      27.474016 0.38970361E+03  0.89672786E+04                                 7.970795                            6.534347      -0.067098       1.971662                    0.998262      29.193711      84.639393       0.647856       0.410867      -1.061525      -0.012128      -0.031481      -0.090062       0.096173      -0.010451       0.023421       0.042733       0.005578       0.090870      -0.053885      -0.004714       0.058599              9.183286       6.378577       0.120644      -0.911032       6.837813       0.109783      14.333469           0.012354
           49              C      -2.579767      -3.908151      10.406507       0.615954      21.307602 0.25775820E+03  0.54049288E+04                                 7.243487                            5.842648      -0.370476       1.943369                    0.998657      22.536210      64.534587       0.588153       0.496636      -1.001877      -0.054780      -0.005477      -0.015740       0.057259      -0.063070      -0.008735       0.048454       0.050737      -0.127524      -0.083323      -0.014851       0.098174              7.957577       7.284149       1.198397       1.939311       6.364987      -1.961244      10.223594           0.004529
           50              C       4.535449       1.050039       0.370473      -0.164929      25.025437 0.37931810E+03  0.86763639E+04                                 7.470041                            6.451058      -0.104079       1.963139                    0.997555      29.020515      84.101773       0.650852       0.411424      -1.060334       0.007832      -0.046946       0.074983       0.088812      -0.014722      -0.000173      -0.045804      -0.013888       0.041612      -0.043773      -0.010827       0.054601              8.109903       8.396441      -0.818788       1.972061       6.711126      -0.812151       9.222141           0.041729
           51              C       7.200351       8.729983       0.837445       0.675262      20.784132 0.23437806E+03  0.48135744E+04                                 7.187068                            5.601399      -0.386165       1.947479                    0.998798      21.913707      62.712075       0.594084       0.502004      -0.996208      -0.028254       0.057905      -0.028573       0.070482      -0.010926      -0.020255       0.001454      -0.067646       0.264488      -0.081930      -0.008743       0.090673              8.257951      11.631587      -1.097189       0.823957       8.533845      -0.744202       4.608421           0.001618
           52              C       7.735954       7.335400       1.110308      -0.179603      27.474328 0.38970956E+03  0.89674624E+04                                 7.970799                            6.534328      -0.066989       1.971692                    0.998263      29.194288      84.641676       0.647866       0.410858      -1.061529       0.092941      -0.017740       0.017356       0.096198      -0.002526       0.011101       0.005286       0.109742      -0.010058      -0.053874      -0.004686       0.058560              9.183299      11.926059      -3.440441       0.940383       9.117981      -0.856111       6.505858           0.012356
           53              C      -5.629955       2.080841      10.429800       0.615977      21.307406 0.25775605E+03  0.54048833E+04                                 7.243500                            5.842666      -0.370570       1.943342                    0.998655      22.536198      64.534974       0.588145       0.496643      -1.001871       0.020609       0.033412       0.041694       0.057266      -0.048346      -0.014757       0.071826      -0.013734      -0.087392      -0.083311      -0.014844       0.098155              7.957586       7.568445       3.349435       0.454292       8.508194      -1.200236       7.796118           0.004525
           54              C      -6.872000       1.469773       9.813085      -0.164915      25.023898 0.37928814E+03  0.86754738E+04                                 7.469549                            6.450640      -0.104010       1.963173                    0.997555      29.019530      84.096862       0.650900       0.411403      -1.060351      -0.036328      -0.069694       0.041379       0.088821       0.016395      -0.019201      -0.023903      -0.071824      -0.009879      -0.043757      -0.010842       0.054599              8.109345       7.878199       2.015750       0.104871       9.772402       0.587898       6.677435           0.041729
           55              C       1.671959       5.249210       4.518878       0.675300      20.783665 0.23437022E+03  0.48133581E+04                                 7.186867                            5.601239      -0.386155       1.947486                    0.998798      21.913277      62.709846       0.594105       0.501992      -0.996217      -0.006441       0.069178      -0.011997       0.070505       0.018080      -0.053150      -0.045202       0.069178      -0.115485      -0.081943      -0.008696       0.090639              8.257717       5.207149      -0.842767       1.299656      10.504837       2.219027       9.061165           0.001618
           56              C       2.181353       3.841110       4.771775      -0.179592      27.473948 0.38970220E+03  0.89672392E+04                                 7.970779                            6.534331      -0.067099       1.971662                    0.998262      29.193682      84.639319       0.647857       0.410866      -1.061525      -0.012128      -0.071928      -0.062677       0.096173       0.025627      -0.001004       0.047573      -0.006524       0.054565      -0.053884      -0.004715       0.058598              9.183267       6.378579      -0.890679      -0.226332      13.223834       2.664202       7.947390           0.012356
           57              C       4.141133       7.017838       3.009257       0.615956      21.307491 0.25775664E+03  0.54048871E+04                                 7.243462                            5.842629      -0.370486       1.943368                    0.998657      22.536117      64.534241       0.588154       0.496636      -1.001877      -0.054780      -0.012582      -0.010929       0.057259       0.015315      -0.061797       0.021850       0.117248       0.072015      -0.083322      -0.014845       0.098167              7.957548       7.284130       1.355522       1.832926      11.043901      -0.089654       5.544613           0.004526
           58              C       5.094818       7.804631       3.885525      -0.164932      25.025501 0.37931944E+03  0.86764065E+04                                 7.470069                            6.451082      -0.104084       1.963136                    0.997555      29.020587      84.102176       0.650849       0.411426      -1.060332       0.007831       0.087054      -0.015740       0.088811       0.005308      -0.013731      -0.028387      -0.057427      -0.089005      -0.043771      -0.010829       0.054600              8.109933       8.396481       2.135105      -0.027813       9.435929       0.277763       6.497390           0.041728
           59              C       0.479451       9.822746       0.097610       0.675261      20.784083 0.23437741E+03  0.48135584E+04                                 7.187063                            5.601395      -0.386171       1.947478                    0.998798      21.913682      62.712020       0.594084       0.502005      -0.996207      -0.028255      -0.048033       0.043151       0.070481      -0.014747      -0.017667       0.034988      -0.151487       0.012964      -0.081930      -0.008739       0.090669              8.257944      11.631574       1.172503      -0.712706       5.663095      -1.892500       7.479164           0.001617
           60              C      -5.146477       6.157223       9.996103      -0.179599      27.474179 0.38970709E+03  0.89673952E+04                                 7.970775                            6.534309      -0.066989       1.971693                    0.998263      29.194237      84.641596       0.647867       0.410859      -1.061529       0.092940       0.022703      -0.010024       0.096196       0.011245       0.001776       0.021013       0.070420      -0.128018      -0.053871      -0.004688       0.058559              9.183266      11.925996       2.150861      -2.845095       7.456550      -1.520653       8.167252           0.012356
           61              C      -1.822607       6.590792       5.286443       0.615903      21.308747 0.25777677E+03  0.54054056E+04                                 7.243677                            5.842813      -0.370560       1.943328                    0.998656      22.536973      64.536903       0.588153       0.496628      -1.001883       0.013918       0.030391      -0.046506       0.057272      -0.029789      -0.053737       0.029077      -0.052683       0.191998      -0.083097      -0.015087       0.098183              7.957780       9.149709      -0.006654       2.493566       7.141095      -2.403014       7.582535           0.004525
           62              C      -1.560487       5.328461       6.082848      -0.164937      25.025009 0.37931266E+03  0.86761867E+04                                 7.469922                            6.450997      -0.104012       1.963171                    0.997555      29.019928      84.099126       0.650859       0.411422      -1.060338       0.073782      -0.002763       0.049345       0.088805       0.007874       0.031778       0.007424       0.070187       0.046412      -0.044036      -0.010901       0.054937              8.109751       7.477676      -0.858052       1.446094       7.100025      -1.404301       9.751552           0.041727
           63              C       2.348694      10.025331       4.539952       0.675237      20.783679 0.23437103E+03  0.48133985E+04                                 7.187037                            5.601374      -0.386437       1.947412                    0.998799      21.913401      62.711190       0.594076       0.502015      -0.996202      -0.029741      -0.022565      -0.059757       0.070460      -0.056052       0.034931       0.021471       0.058095      -0.149195      -0.082141      -0.008542       0.090683              8.257910       5.961747       1.908896      -1.123132       6.975628      -0.241950      11.836355           0.001618
           64              C       8.950179      -1.121062       5.753416      -0.179593      27.472135 0.38966988E+03  0.89663130E+04                                 7.970312                            6.533944      -0.067118       1.971660                    0.998260      29.193410      84.637772       0.647894       0.410852      -1.061534      -0.022433      -0.025243       0.090052       0.096176      -0.008229      -0.027043      -0.040091       0.014252       0.090956      -0.053586      -0.004718       0.058304              9.182673       6.642874       0.256956      -0.515188       6.573104       0.759137      14.332040           0.012355
           65              C       5.548905      -0.670193       3.458483       0.615937      21.307297 0.25775380E+03  0.54048163E+04                                 7.243431                            5.842609      -0.370559       1.943339                    0.998656      22.536159      64.534429       0.588153       0.496638      -1.001875       0.020221      -0.051197       0.015761       0.057258      -0.057168      -0.046963      -0.014257       0.073592      -0.127626      -0.083095      -0.015107       0.098202              7.957511       5.581640       0.320296       2.631984       8.067355      -0.824559      10.223538           0.004530
           66              C       5.575144       0.416413       2.402525      -0.164964      25.025320 0.37931722E+03  0.86762746E+04                                 7.469830                            6.450913      -0.103702       1.963257                    0.997558      29.019846      84.097468       0.650885       0.411406      -1.060353      -0.045317      -0.014585      -0.074972       0.088810      -0.002773       0.040831       0.021412       0.032432       0.041651      -0.044059      -0.010908       0.054968              8.109659       7.732064      -1.161276       1.625717       7.375014      -1.380436       9.221898           0.041724
           67              C      -2.262628       6.305240       1.935553       0.675241      20.783680 0.23437196E+03  0.48134288E+04                                 7.187088                            5.601418      -0.386474       1.947401                    0.998798      21.913462      62.711708       0.594067       0.502021      -0.996197       0.064398       0.001452       0.028576       0.070468       0.021306      -0.010478       0.017543       0.057338       0.264473      -0.082138      -0.008552       0.090690              8.257971      10.078741      -1.898121       1.039083      10.086738      -0.391176       4.608434           0.001617
           68              C      -3.747578       6.142007       1.662690      -0.179559      27.473647 0.38969560E+03  0.89671049E+04                                 7.970915                            6.534413      -0.067154       1.971651                    0.998261      29.194130      84.642412       0.647829       0.410884      -1.061508      -0.058361       0.074460      -0.017358       0.096185      -0.046076       0.000543      -0.012000      -0.059076      -0.010121      -0.053611      -0.004702       0.058313              9.183448      12.511461      -3.138769       1.191906       8.532956      -0.443446       6.505928           0.012358
           69              O      -0.721361       0.274081       4.126221      -0.442311      27.013723 0.39079510E+03  0.86666491E+04                                 7.052751                            6.047556       0.753871       2.311382                    0.998816      25.682153      64.649975       0.786977       0.350947      -1.146497       0.002284      -0.009225      -0.067359       0.068027       0.018884      -0.002452       0.011399       0.015851      -0.059338      -0.027189      -0.003563       0.030752              7.657813       6.645927       3.167476       0.966475      10.007283       2.497152       6.320227           0.236291
           70              O      11.838029      -0.543029       2.250565      -0.548064      34.263633 0.58572952E+03  0.14411087E+05                                 8.425109                            7.615205       0.111312       2.091083                    0.993138      27.958350      74.780446       0.670516       0.371276      -1.127453       0.093891       0.042983      -0.014443       0.104267      -0.010492       0.001221       0.001894       0.098735       0.204923      -0.084651       0.016297       0.068354              8.728869       7.250691       0.789455       1.930740       7.193049      -0.790445      11.742866           0.065668
           71              O      -1.263331       6.834775      10.428691      -0.554032      37.138616 0.59015330E+03  0.14488342E+05                                 8.815864                            7.556098       0.288967       2.155216                    0.993740      27.458263      72.396711       0.687687       0.362795      -1.138597       0.084770       0.059841      -0.024868       0.106701      -0.022618       0.033352       0.008355      -0.049930       0.079596      -0.060384       0.019694       0.040691              9.607976       7.748915      -0.467033       1.428335       7.525374      -3.341470      13.549639           0.045465
           72              O      -1.067757       7.893561       8.477609      -0.607770      37.971234 0.57012549E+03  0.13943983E+05                                 9.037634                            7.464705       0.211567       2.108361                    0.995847      28.460459      76.096534       0.683288       0.366510      -1.130194      -0.008199      -0.004451       0.079076       0.079624       0.018361      -0.022833       0.010729      -0.049273       0.006661      -0.045124       0.015003       0.030121             10.346795      10.392963       2.663204      -5.113642       8.106886      -2.312158      12.540534           0.022198
           73              O       3.782213      -2.139585      10.763669      -0.442308      27.012634 0.39077727E+03  0.86661476E+04                                 7.052550                            6.047414       0.753854       2.311390                    0.998819      25.681609      64.648031       0.786988       0.350947      -1.146498       0.060539      -0.029060       0.010805       0.068016       0.018677      -0.000430       0.020575      -0.010029      -0.024962      -0.027188      -0.003582       0.030771              7.657575      10.202771       3.598692       0.315590       8.160219       0.554230       4.609734           0.236267
           74              O      -1.420308       2.385894       0.471410      -0.548041      34.260864 0.58566926E+03  0.14409210E+05                                 8.424590                            7.614756       0.111561       2.091172                    0.993138      27.957466      74.776653       0.670544       0.371271      -1.127459      -0.019916      -0.088066      -0.052149       0.104268      -0.061258       0.034945       0.023608       0.045463       0.007494      -0.084662       0.016318       0.068344              8.728324       9.900793      -0.994427       2.870934       8.382338      -1.211772       7.901842           0.065670
           75              O       1.122652       1.442349       1.796903      -0.554035      37.141739 0.59021478E+03  0.14490281E+05                                 8.816489                            7.556604       0.288547       2.155074                    0.993738      27.459264      72.401273       0.687646       0.362806      -1.138585      -0.019963      -0.099333      -0.033440       0.106695      -0.000605       0.011401      -0.036414       0.072692       0.028431      -0.060382       0.019690       0.040692              9.608687       8.701516      -2.942264       3.008186      10.189184      -2.598722       9.935360           0.045468
           76              O       2.124880      -0.346374       2.669842      -0.607768      37.969488 0.57009014E+03  0.13942867E+05                                 9.037236                            7.464379       0.211778       2.108432                    0.995853      28.460056      76.094137       0.683317       0.366501      -1.130204      -0.062086       0.047294      -0.015811       0.079633       0.006544      -0.019167      -0.004413      -0.004894      -0.117357      -0.045110       0.014991       0.030118             10.346323       8.554721      -3.508216      -0.749861      16.310622       1.591635       6.173628           0.022197
           77              O       1.693037       3.869955       9.081014      -0.442326      27.015286 0.39082459E+03  0.86674537E+04                                 7.053048                            6.047816       0.753843       2.311378                    0.998817      25.682041      64.649939       0.786955       0.350951      -1.146496      -0.009240       0.063327       0.022963       0.067992      -0.012028       0.000089      -0.019165       0.000947       0.062831      -0.027039      -0.003592       0.030632              7.658138       6.720539      -2.840019       2.316929       8.200607      -2.696772       8.053269           0.236284
           78              O       1.371291       6.041837       8.701668      -0.548080      34.262546 0.58570730E+03  0.14410463E+05                                 8.425020                            7.615119       0.111314       2.091080                    0.993136      27.958869      74.782638       0.670509       0.371282      -1.127444      -0.004825      -0.024884       0.101169       0.104296       0.016235      -0.043278       0.027237      -0.112105      -0.012133      -0.084474       0.016149       0.068326              8.728785       6.561864       1.312709       0.992743      12.143777       0.351094       7.480713           0.065693
           79              O       7.772380      -2.919790       9.085451      -0.554082      37.141481 0.59020697E+03  0.14490046E+05                                 8.816480                            7.556580       0.288532       2.155084                    0.993737      27.459087      72.400767       0.687643       0.362809      -1.138583       0.014308      -0.015128       0.104608       0.106661       0.004693       0.009755       0.001017      -0.019565      -0.177596      -0.060387       0.019834       0.040553              9.608694       7.953326       3.499869       1.010203      12.510766       2.337813       8.361990           0.045458
           80              O      -4.818091      -1.353045      10.422036      -0.607770      37.969473 0.57008485E+03  0.13942797E+05                                 9.037498                            7.464555       0.211729       2.108421                    0.995852      28.460003      76.095787       0.683276       0.366522      -1.130181      -0.000207      -0.069944      -0.038019       0.079610      -0.029874       0.021253       0.012298       0.007391       0.031601      -0.045246       0.015081       0.030165             10.346664       6.417177      -0.495919       0.461489       8.612126       4.216550      16.010687           0.022195
           81              O      -2.516414      -3.368421       9.305072      -0.442320      27.014549 0.39081086E+03  0.86670557E+04                                 7.052832                            6.047637       0.753921       2.311404                    0.998817      25.682053      64.649198       0.786982       0.350943      -1.146505      -0.053569      -0.025053       0.033576       0.068005      -0.022640       0.007036      -0.014967      -0.009221       0.020456      -0.027083      -0.003549       0.030633              7.657898       5.657456      -0.788870       1.035447       6.095244      -3.178927      11.220994           0.236251
           82              O      -9.551536       7.134576      10.760341      -0.548065      34.261496 0.58568350E+03  0.14409682E+05                                 8.424732                            7.614868       0.111511       2.091146                    0.993140      27.958374      74.779964       0.670535       0.371273      -1.127455      -0.069158       0.069984      -0.034570       0.104287       0.015559      -0.051880      -0.016106       0.010086      -0.183806      -0.084484       0.016151       0.068332              8.728479       9.511779       2.665774      -0.220951       9.398567      -1.745359       7.275091           0.065694
           83              O      -5.394225       9.661944       0.872940      -0.554020      37.141816 0.59021646E+03  0.14490389E+05                                 8.816695                            7.556771       0.288453       2.155062                    0.993733      27.458883      72.401351       0.687614       0.362821      -1.138569      -0.079131       0.054552      -0.046320       0.106692       0.046125      -0.013735       0.002769      -0.030779       0.058505      -0.060422       0.019829       0.040593              9.608924      12.274185       3.833282       0.348744      10.500209       0.070878       6.052377           0.045464
           84              O       5.998444       8.825136       0.614496      -0.607785      37.968811 0.57007692E+03  0.13942535E+05                                 9.037343                            7.464458       0.211828       2.108455                    0.995851      28.459866      76.094903       0.683287       0.366517      -1.130186       0.070439       0.027127      -0.025247       0.079592      -0.006564       0.003696      -0.007528       0.059635       0.083967      -0.045215       0.015073       0.030142             10.346463      17.539662      -2.050569       0.392207       6.376148      -0.443057       7.123579           0.022197
           85              O      -5.027863       2.898428       9.738769      -0.442326      27.015469 0.39082811E+03  0.86675407E+04                                 7.053015                            6.047789       0.753885       2.311387                    0.998817      25.682417      64.650659       0.786968       0.350945      -1.146502      -0.009242      -0.002199       0.067325       0.067992       0.004544      -0.011164      -0.002892      -0.039786      -0.059327      -0.027077      -0.003574       0.030651              7.658101       6.720505       3.205954      -1.776393       9.933390      -2.003630       6.320409           0.236289
           86              O       0.811922       6.176401       0.522433      -0.548077      34.262778 0.58571205E+03  0.14410612E+05                                 8.425075                            7.615167       0.111306       2.091077                    0.993136      27.958808      74.782601       0.670505       0.371284      -1.127443      -0.004823       0.103177       0.014470       0.104298      -0.046208      -0.001001      -0.001692      -0.039760       0.204840      -0.084463       0.016148       0.068315              8.728843       6.561907       0.434216       1.587530       7.881817      -1.353721      11.742806           0.065690
           87              O       1.051480       5.424199       3.436299      -0.554082      37.141509 0.59020754E+03  0.14490063E+05                                 8.816486                            7.556585       0.288536       2.155085                    0.993737      27.459093      72.400796       0.687643       0.362809      -1.138583       0.014308       0.102747       0.024805       0.106662       0.007313       0.007981      -0.033257       0.066116       0.079455      -0.060385       0.019832       0.040553              9.608702       7.953332      -0.361873       3.624730       7.321956       0.262282      13.550818           0.045459
           88              O       1.902809       6.083312       5.387381      -0.607769      37.969509 0.57008543E+03  0.13942816E+05                                 9.037511                            7.464566       0.211732       2.108422                    0.995852      28.459985      76.095785       0.683274       0.366522      -1.130180      -0.000207      -0.009323      -0.079062       0.079610       0.030827      -0.019844       0.015626      -0.000938       0.006623      -0.045244       0.015079       0.030164             10.346680       6.417186       0.612661      -0.289058      12.082251       5.604602      12.540603           0.022194
           89              O       4.204486       5.794730       3.101321      -0.442314      27.014355 0.39080756E+03  0.86669633E+04                                 7.052799                            6.047612       0.753925       2.311406                    0.998817      25.681943      64.648822       0.786984       0.350943      -1.146505      -0.053571       0.040484      -0.010791       0.068009       0.014942      -0.018396      -0.008902      -0.024383      -0.025028      -0.027070      -0.003557       0.030627              7.657862       5.657431       1.254363      -0.347889      12.706292      -0.534475       4.609862           0.236257
           90              O       3.330895       7.681997       2.301588      -0.548064      34.261406 0.58568166E+03  0.14409635E+05                                 8.424761                            7.614894       0.111495       2.091142                    0.993140      27.958186      74.779632       0.670529       0.371276      -1.127452      -0.069160      -0.058092       0.052139       0.104290      -0.053940      -0.004818      -0.041600       0.073839       0.007499      -0.084461       0.016141       0.068321              8.728511       9.511819      -1.195192       2.393063       8.771708      -1.996119       7.902006           0.065692
           91              O       1.326675       9.509579       0.976095      -0.554021      37.141796 0.59021598E+03  0.14490384E+05                                 8.816725                            7.556794       0.288436       2.155056                    0.993733      27.458826      72.401380       0.687609       0.362824      -1.138566      -0.079135      -0.063270       0.033452       0.106698      -0.029877       0.037717       0.006778      -0.040818       0.028396      -0.060410       0.019821       0.040589              9.608959      12.274235      -1.099853       3.688647       6.617015      -1.482421       9.935626           0.045465
           92              O      -0.722456       9.580404       0.103156      -0.607785      37.968666 0.57007435E+03  0.13942459E+05                                 9.037326                            7.464445       0.211837       2.108459                    0.995851      28.459823      76.094783       0.683287       0.366518      -1.130185       0.070440      -0.033516       0.015812       0.079593       0.005870      -0.004723       0.019303      -0.007456      -0.117299      -0.045212       0.015071       0.030140             10.346442      17.539627       1.125712      -1.758241       7.326025      -0.063100       6.173674           0.022197
           93              O      -2.938687       6.692624       4.783976      -0.442302      27.012651 0.39077767E+03  0.86661507E+04                                 7.052505                            6.047376       0.753893       2.311400                    0.998819      25.681827      64.648361       0.786999       0.350942      -1.146503       0.060538       0.020826      -0.022969       0.068016      -0.007346       0.017187       0.008883       0.019274       0.062878      -0.027217      -0.003569       0.030785              7.657524      10.202702      -1.043500       3.458482       4.717202      -0.822963       8.052668           0.236279
           94              O      -0.860939       7.402224       5.163322      -0.548035      34.260979 0.58567166E+03  0.14409286E+05                                 8.424627                            7.614788       0.111550       2.091170                    0.993138      27.957348      74.776415       0.670541       0.371272      -1.127458      -0.019918      -0.015711      -0.101137       0.104270       0.055185      -0.043896       0.026220       0.038907      -0.012145      -0.084648       0.016314       0.068334              8.728363       9.900832       3.034931       0.142938       8.803865      -1.043184       7.480392           0.065682
           95              O       1.682021       8.983338       4.779539      -0.554039      37.141731 0.59021477E+03  0.14490290E+05                                 8.816522                            7.556631       0.288529       2.155068                    0.993738      27.459199      72.401281       0.687640       0.362809      -1.138582      -0.019963       0.005840      -0.104655       0.106702       0.010812       0.003676      -0.008924       0.003986      -0.177638      -0.060369       0.019682       0.040687              9.608724       8.701548       3.885779      -1.614615      11.762642      -1.969363       8.361983           0.045468
           96              O       2.684249      10.458158       3.442954      -0.607770      37.969380 0.57008840E+03  0.13942817E+05                                 9.037232                            7.464377       0.211781       2.108433                    0.995853      28.460016      76.094077       0.683316       0.366502      -1.130203      -0.062087      -0.032247       0.038039       0.079634      -0.020221      -0.001039      -0.024268       0.044756       0.031600      -0.045103       0.014987       0.030115             10.346319       8.554716       0.606694      -3.535784       6.474157      -2.342958      16.010085           0.022194
           97              O       5.999539      -0.366504       4.559918      -0.442309      27.013639 0.39079372E+03  0.86666069E+04                                 7.052714                            6.047527       0.753884       2.311385                    0.998816      25.682204      64.649956       0.786983       0.350945      -1.146499       0.002284      -0.059115      -0.033582       0.068026      -0.009292       0.016623       0.000762       0.042472       0.020491      -0.027199      -0.003557       0.030757              7.657770       6.645891      -0.279019       3.299843       5.106587       0.536881      11.220833           0.236283
           98              O      -1.044402      10.141905       3.104649      -0.548060      34.263528 0.58572716E+03  0.14411015E+05                                 8.425098                            7.615196       0.111309       2.091084                    0.993138      27.958252      74.780159       0.670515       0.371277      -1.127453       0.093891      -0.029373       0.034545       0.104267       0.005030      -0.009290       0.053723      -0.030845      -0.183806      -0.084645       0.016295       0.068350              8.728856       7.250682       1.499446       1.450045      11.660423       0.996507       7.275464           0.065674
           99              O      -1.822700       7.485411       1.900058      -0.554029      37.138611 0.59015311E+03  0.14488335E+05                                 8.815856                            7.556091       0.288978       2.155219                    0.993740      27.458281      72.396729       0.687688       0.362795      -1.138598       0.084771      -0.045314       0.046324       0.106702       0.039367      -0.008614       0.011165      -0.056954       0.058516      -0.060384       0.019693       0.040691              9.607967       7.748909       1.499627       0.096840      15.023153      -0.342349       6.051839           0.045472
          100              O      -1.627126       5.280654       2.158502      -0.607770      37.971318 0.57012695E+03  0.13944028E+05                                 9.037649                            7.464716       0.211570       2.108362                    0.995847      28.460485      76.096644       0.683287       0.366510      -1.130194      -0.008199       0.075074       0.025235       0.079625      -0.028019       0.008569       0.000423      -0.023505       0.083960      -0.045123       0.015003       0.030121             10.346813      10.392984      -5.736999       0.573562      13.523608      -0.145476       7.123845           0.022197
          101              O       5.214979       9.109230       3.359764      -0.217353      32.633894 0.49498415E+03  0.11695433E+05                                 8.317336                            7.004872      -0.185751       2.019229                    0.999033      24.678423      65.027814       0.697334       0.371741      -1.125281       0.117659      -0.071693       0.179255       0.226088       0.107176       0.042716      -0.006714      -0.158394      -0.220500      -0.127963      -0.042787       0.170750              9.312015       8.387145       4.251184       0.499374      13.348869      -0.073804       6.200031           0.027637
          102              O      -3.769112       6.392575      10.151391      -0.244270      34.364659 0.43174720E+03  0.98290755E+04                                 8.528589                            6.416822       0.299495       2.167248                    0.999056      24.436713      62.589643       0.752283       0.357636      -1.139625      -0.132167       0.080551      -0.201380       0.253989       0.092780      -0.064221      -0.068114       0.172861      -0.106271      -0.129369      -0.050342       0.179711             10.603012      16.220006       4.571788      -4.296398       7.054651      -2.934097       8.534379           0.000750
          103              O      -7.177006       0.277818      10.505226      -0.217369      32.634339 0.49499412E+03  0.11695727E+05                                 8.317425                            7.004950      -0.185730       2.019233                    0.999034      24.678598      65.028418       0.697329       0.371742      -1.125281      -0.117661       0.071695      -0.179251       0.226086       0.126727       0.025646      -0.034720      -0.082553      -0.220487      -0.127956      -0.042786       0.170741              9.312121       8.842496       4.486031       0.294538      12.893788      -0.410000       6.200079           0.027636
          104              O       1.807085       2.994474       3.713599      -0.244242      34.364349 0.43174193E+03  0.98289352E+04                                 8.528577                            6.416825       0.299527       2.167255                    0.999056      24.436526      62.589300       0.752275       0.357641      -1.139620       0.132184      -0.080563       0.201394       0.254012      -0.016576       0.031209       0.088454      -0.251147      -0.106233      -0.129381      -0.050319       0.179701             10.602972       5.255407      -1.083392       0.638251      18.019136       5.163312       8.534373           0.000751
          105              O      -0.456106       5.554863       6.932495      -0.217368      32.634315 0.49499331E+03  0.11695703E+05                                 8.317423                            7.004945      -0.185730       2.019234                    0.999034      24.678584      65.028378       0.697329       0.371742      -1.125280      -0.117659      -0.193057      -0.000007       0.226086      -0.023254       0.127187      -0.077390       0.024124       0.099541      -0.127955      -0.042786       0.170741              9.312119       8.842496      -1.392603       4.274566       7.406103      -2.605076      11.687760           0.027636
          106              O       8.527985      -1.759945       6.932495      -0.244241      34.364306 0.43174156E+03  0.98289246E+04                                 8.528571                            6.416822       0.299525       2.167255                    0.999057      24.436505      62.589237       0.752275       0.357641      -1.139620       0.132184       0.216909      -0.000005       0.254012       0.035132      -0.003799       0.002436      -0.036102       0.538903      -0.129381      -0.050319       0.179700             10.602962       5.255403       0.994961      -0.768869       6.281709       0.468332      20.271775           0.000750
          107              O       4.655610       0.077366       1.386499      -0.217353      32.633927 0.49498451E+03  0.11695444E+05                                 8.317341                            7.004875      -0.185752       2.019229                    0.999033      24.678437      65.027858       0.697334       0.371741      -1.125281       0.117660       0.193059       0.000008       0.226088      -0.000144       0.115375      -0.070190       0.000290       0.255559      -0.127963      -0.042788       0.170750              9.312022       8.387158      -1.115200       4.132595       7.236985      -2.518566      12.311923           0.027637
          108              O      -4.328481       7.392174       1.386499      -0.244268      34.364639 0.43174678E+03  0.98290636E+04                                 8.528586                            6.416819       0.299495       2.167248                    0.999056      24.436702      62.589609       0.752283       0.357636      -1.139625      -0.132167      -0.216893      -0.000002       0.253989      -0.094085       0.062292      -0.037842       0.097186      -0.333302      -0.129368      -0.050342       0.179710             10.603010      16.220001      -5.687032       2.649142      10.353798      -1.614436       5.235230           0.000750

******************************************************
Auxiliary information for the entire system
The total spin magnetic moment of the unit cell is   3.572802
The total net atomic charge of the unit cell is   -0.000001
Accuracy of reproducing the electrostatic potential in the unit cell:
  The inner radius (bohr) =    5.0000
  The outer radius (bohr) =   12.0000
  Valid grid points have density less than (e/(bohr^3)) =    0.0001
  The number of valid grid points were=        61563
  The rms potential error without charges in kcal/mol is=      3.90063
  The rms potential error with partial charges in kcal/mol is=      0.39815
  The RRMSE value at monopole order=      0.10207
  The rms potential error with partial charges and cloud penetration in kcal/mol is=      0.41150
  The RRMSE value at monopole order with cloud penetration is=      0.10550
  The rms potential error with partial charges and atomic dipoles in kcal/mol is=      0.56069
  The RRMSE value at dipole order=      0.14374
  The rms potential error with partial charges, atomic dipoles and cloud penetration in kcal/mol is=      0.54986
  The RRMSE value at dipole order with cloud penetration=      0.14097

******************************************************
The electron densities and ab initio electrostatic potential were computed in VASP using the PBE functional and
projector augmented wave method. See the main text of the journal article for a description of computational details.
The atomic charges, dipoles, and quadrupoles were computed with the DDEC6 method as described in
(a) T. A. Manz and N. Gabaldon Limas, RSC Adv. 6 (2016) 47771-47801 DOI: 10.1039/c6ra04656h
(b) N. Gabaldon Limas and T. A. Manz, RSC Adv. 8 (2018) 2678-2707 DOI: 10.1039/c7ra11829e.
For each atom in the material, the electron cloud parameters were fit to the spherically averaged atom-in-material
electron density using radial positions for which this density was between 10^-4 and 10^-2 electrons per cubic bohr.
The polarizabilities, dispersion coefficients, and quantum Drude oscillator (QDO) parameters were fit using the MCLF method.
The magnetic structure of the system was optimized in VASP from the default ferromagnetic initial guess using spin polarization.
The atomic spin moments (ASMs) were computed on this optimized magnetic structure using the DDEC6 partition as inputs
to the method of T. A. Manz and D. S. Sholl, J. Chem. Theory Comput. 7 (2011) 4146-4164 DOI: 10.1021/ct200539n.
The RMSE and RRMSE were computed using a uniform grid with Ewald summation.
