# Supplementary material for: A collection of forcefield precursors for metal–organic frameworks
Source: RSC Adv. 2019 Nov 13;9(63):36492–507. doi: 10.1039/c9ra07327b (PMC9075174; doi:10.1039/c9ra07327b)
Supplement: RA-009-C9RA07327B-s5074 [file RA-009-C9RA07327B-s5074.xyz]

  166
jmolscript: load "" {1 1 1} spacegroup "x,y,z" unitcell [{     15.118000     0.000000     0.000000 }, {      0.000000    15.370800     0.000000 }, {      0.000000    -7.685400    13.311503 }]
La    11.338500     0.000000     8.874247     1.764571
La    11.338500     7.685400     4.437256     1.764572
La     3.779500     7.685400     4.437256     1.764570
La     3.779500     0.000000     8.874247     1.764569
Zn     0.000000     3.842700     6.655752     1.081388
Zn     0.000000    -3.842700     6.655752     1.081384
Zn     0.000000     7.685400     0.000000     1.081393
Zn     7.559000    -3.842700     6.655752     1.081395
Zn     7.559000     3.842700     6.655752     1.081382
Zn     7.559000     7.685400     0.000000     1.081388
H     11.498751     1.499422     5.043728     0.110223
H     12.635624     0.425771     4.887984     0.118169
H     11.498751    -4.067114     9.491102     0.110217
H     12.635624    -3.665167    10.498782     0.118166
H     11.498751     2.567692    12.088176     0.110220
H     12.635624     3.239396    11.236240     0.118162
H     11.498751     6.185978     8.267775     0.110224
H     12.635624     7.259629     8.423519     0.118169
H     11.498751    11.752514     3.820401     0.110217
H     12.635624    11.350567     2.812721     0.118166
H     11.498751     5.117708     1.223327     0.110220
H     12.635624     4.446004     2.075263     0.118162
H     11.178249     9.184822     8.267775     0.110223
H     10.041376     8.111171     8.423519     0.118169
H     11.178249     3.618286     3.820401     0.110218
H     10.041376     4.020233     2.812721     0.118166
H     11.178249    10.253092     1.223327     0.110219
H     10.041376    10.924796     2.075263     0.118162
H     11.178249    -1.499422     5.043728     0.110223
H     10.041376    -0.425771     4.887984     0.118168
H     11.178249     4.067114     9.491102     0.110218
H     10.041376     3.665167    10.498782     0.118166
H     11.178249    -2.567692    12.088176     0.110219
H     10.041376    -3.239396    11.236240     0.118162
H      3.619249     6.185978     8.267775     0.110224
H      2.482376     7.259629     8.423519     0.118169
H      3.619249    11.752514     3.820401     0.110218
H      2.482376    11.350567     2.812721     0.118167
H      3.619249     5.117708     1.223327     0.110220
H      2.482376     4.446004     2.075263     0.118163
H      3.619249     1.499422     5.043728     0.110224
H      2.482376     0.425771     4.887984     0.118169
H      3.619249    -4.067114     9.491102     0.110217
H      2.482376    -3.665167    10.498782     0.118167
H      3.619249     2.567692    12.088176     0.110220
H      2.482376     3.239396    11.236240     0.118162
H      3.939751    -1.499422     5.043728     0.110223
H      5.076624    -0.425771     4.887984     0.118169
H      3.939751     4.067114     9.491102     0.110218
H      5.076624     3.665167    10.498782     0.118167
H      3.939751    -2.567692    12.088176     0.110219
H      5.076624    -3.239396    11.236240     0.118162
H      3.939751     9.184822     8.267775     0.110223
H      5.076624     8.111171     8.423519     0.118169
H      3.939751     3.618286     3.820401     0.110218
H      5.076624     4.020233     2.812721     0.118167
H      3.939751    10.253092     1.223327     0.110219
H      5.076624    10.924796     2.075263     0.118162
C     12.977291     1.716150     6.425462     0.671402
C     12.092888     0.908414     5.532261    -0.167819
C     12.977291    -2.978861     8.612542     0.671408
C     12.092888    -3.348529     9.758663    -0.167820
C     12.977291     1.262711    11.585001     0.671399
C     12.092888     2.440115    11.332083    -0.167818
C     12.977291     5.969250     6.886041     0.671402
C     12.092888     6.776986     7.779242    -0.167819
C     12.977291    10.664261     4.698961     0.671408
C     12.092888    11.033929     3.552840    -0.167820
C     12.977291     6.422689     1.726502     0.671398
C     12.092888     5.245285     1.979420    -0.167818
C      9.699709     9.401550     6.886041     0.671403
C     10.584112     8.593814     7.779242    -0.167820
C      9.699709     4.706539     4.698961     0.671406
C     10.584112     4.336871     3.552840    -0.167821
C      9.699709     8.948111     1.726502     0.671400
C     10.584112    10.125515     1.979420    -0.167817
C      9.699709    -1.716150     6.425462     0.671403
C     10.584112    -0.908414     5.532261    -0.167820
C      9.699709     2.978861     8.612542     0.671406
C     10.584112     3.348529     9.758663    -0.167821
C      9.699709    -1.262711    11.585001     0.671400
C     10.584112    -2.440114    11.332083    -0.167817
C      2.140709     5.969250     6.886041     0.671402
C      3.025112     6.776986     7.779242    -0.167819
C      2.140709    10.664261     4.698961     0.671408
C      3.025112    11.033929     3.552840    -0.167820
C      2.140709     6.422689     1.726502     0.671399
C      3.025112     5.245285     1.979420    -0.167818
C      2.140709     1.716150     6.425462     0.671403
C      3.025112     0.908414     5.532261    -0.167820
C      2.140709    -2.978861     8.612542     0.671408
C      3.025112    -3.348529     9.758663    -0.167820
C      2.140709     1.262711    11.585001     0.671398
C      3.025112     2.440115    11.332083    -0.167818
C      5.418291    -1.716150     6.425462     0.671403
C      4.533888    -0.908414     5.532261    -0.167820
C      5.418291     2.978861     8.612542     0.671406
C      4.533888     3.348529     9.758663    -0.167821
C      5.418291    -1.262711    11.585001     0.671400
C      4.533888    -2.440114    11.332083    -0.167817
C      5.418291     9.401550     6.886041     0.671403
C      4.533888     8.593814     7.779242    -0.167820
C      5.418291     4.706539     4.698961     0.671406
C      4.533888     4.336871     3.552840    -0.167821
C      5.418291     8.948111     1.726502     0.671400
C      4.533888    10.125515     1.979420    -0.167817
O     12.971849     1.454078     7.652783    -0.608058
O     13.667428     2.591286     5.872902    -0.589044
O     12.971849    -1.784934     8.225843    -0.608060
O     13.667428    -3.894961     8.130932    -0.589050
O     12.971849     0.330856    10.744380    -0.608058
O     13.667428     1.303674    12.619172    -0.589050
O     12.971849     6.231322     5.658720    -0.608058
O     13.667428     5.094114     7.438601    -0.589043
O     12.971849     9.470334     5.085660    -0.608060
O     13.667428    11.580361     5.180571    -0.589050
O     12.971849     7.354544     2.567123    -0.608058
O     13.667428     6.381726     0.692331    -0.589050
O      9.705151     9.139478     5.658720    -0.608059
O      9.009572    10.276686     7.438601    -0.589044
O      9.705151     5.900466     5.085660    -0.608060
O      9.009572     3.790439     5.180571    -0.589049
O      9.705151     8.016256     2.567123    -0.608057
O      9.009572     8.989074     0.692331    -0.589050
O      9.705151    -1.454078     7.652783    -0.608059
O      9.009572    -2.591286     5.872902    -0.589044
O      9.705151     1.784934     8.225843    -0.608060
O      9.009572     3.894961     8.130932    -0.589049
O      9.705151    -0.330856    10.744380    -0.608057
O      9.009572    -1.303674    12.619172    -0.589050
O      2.146151     6.231322     5.658720    -0.608058
O      1.450572     5.094114     7.438601    -0.589043
O      2.146151     9.470334     5.085660    -0.608060
O      1.450572    11.580361     5.180571    -0.589050
O      2.146151     7.354544     2.567123    -0.608058
O      1.450572     6.381726     0.692331    -0.589050
O      2.146151     1.454078     7.652783    -0.608058
O      1.450572     2.591286     5.872902    -0.589043
O      2.146151    -1.784934     8.225843    -0.608060
O      1.450572    -3.894961     8.130932    -0.589050
O      2.146151     0.330856    10.744380    -0.608058
O      1.450572     1.303674    12.619172    -0.589050
O      5.412849    -1.454078     7.652783    -0.608059
O      6.108428    -2.591286     5.872902    -0.589044
O      5.412849     1.784934     8.225843    -0.608060
O      6.108428     3.894961     8.130932    -0.589049
O      5.412849    -0.330856    10.744380    -0.608057
O      6.108428    -1.303674    12.619172    -0.589050
O      5.412849     9.139478     5.658720    -0.608059
O      6.108428    10.276686     7.438601    -0.589044
O      5.412849     5.900466     5.085660    -0.608060
O      6.108428     3.790439     5.180571    -0.589049
O      5.412849     8.016256     2.567123    -0.608057
O      6.108428     8.989074     0.692331    -0.589050
O     11.338500     0.000000     6.285425    -0.198616
O     11.338500    -2.242062    10.168790    -0.198607
O     11.338500     2.242062    10.168790    -0.198608
O     11.338500     7.685400     7.026078    -0.198616
O     11.338500     9.927462     3.142713    -0.198607
O     11.338500     5.443338     3.142713    -0.198608
O      3.779500     7.685400     7.026078    -0.198616
O      3.779500     9.927462     3.142713    -0.198607
O      3.779500     5.443338     3.142713    -0.198608
O      3.779500     0.000000     6.285425    -0.198616
O      3.779500    -2.242062    10.168790    -0.198607
O      3.779500     2.242062    10.168790    -0.198608

The following XYZ coordinates are in angstroms. Other properties are in atomic units.
The sperically averaged electron density of each atom fit to a function of the form exp(a - br)
eigen_1, eigen_2 and eigen_3 are the three eigenvalues of traceless quadrupole moment tensor
  atom number  atomic symbol              X              Y              Z     net charge C6 coefficient C8 coefficient C10 coefficient fluctuating dipole atomic polarizability isotropic forcefield polarizability              a              b squared Pearson coefficient          <r^3>          <r^4>         wp_QDO          m_QDO          q_QDO       dipole_x       dipole_y       dipole_z         dipole            Qxy            Qxz            Qyz     Q(x^2-y^2)  Q(3z^2 - R^2)        eigen_1        eigen_2        eigen_3 static polarizability      alpha(xx)      alpha(xy)      alpha(xz)      alpha(yy)      alpha(yz)      alpha(zz) atomic spin moment
            1             La      11.338500       0.000000       8.874247       1.764571     226.749762 0.67847985E+04  0.28822107E+06                                28.012314                           25.582932       1.413840       2.000102                    0.999356     110.523615     312.857894       0.398586       0.361739      -1.212537       0.000000      -0.000000      -0.000038       0.000038       0.000010      -0.000000      -0.000000       0.402649      -0.402136      -0.134302      -0.134045       0.268347             30.215607      24.029701      -0.000372      -0.000221      33.308630      -0.000113      33.308488           0.000122
            2             La      11.338500       7.685400       4.437256       1.764572     226.749740 0.67847973E+04  0.28822099E+06                                28.012309                           25.582927       1.413841       2.000103                    0.999356     110.523581     312.857752       0.398586       0.361739      -1.212537       0.000000      -0.000001       0.000039       0.000039      -0.000009      -0.000000      -0.000000       0.402649      -0.402135      -0.134302      -0.134045       0.268347             30.215601      24.029697       0.000373       0.000222      33.308625      -0.000113      33.308482           0.000124
            3             La       3.779500       7.685400       4.437256       1.764570     226.749750 0.67847982E+04  0.28822106E+06                                28.012319                           25.582936       1.413837       2.000101                    0.999356     110.523628     312.857980       0.398586       0.361739      -1.212537      -0.000000       0.000000       0.000039       0.000039       0.000010      -0.000000      -0.000000       0.402649      -0.402136      -0.134302      -0.134045       0.268347             30.215612      24.029704      -0.000373      -0.000222      33.308636      -0.000113      33.308494           0.000125
            4             La       3.779500       0.000000       8.874247       1.764569     226.749796 0.67848006E+04  0.28822121E+06                                28.012329                           25.582946       1.413835       2.000101                    0.999356     110.523680     312.858208       0.398586       0.361739      -1.212537      -0.000000       0.000000      -0.000039       0.000039      -0.000009      -0.000000      -0.000000       0.402649      -0.402136      -0.134302      -0.134045       0.268347             30.215622      24.029713       0.000373       0.000222      33.308647      -0.000113      33.308505           0.000122
            5             Zn       0.000000       3.842700       6.655752       1.081388      86.785622 0.14778695E+04  0.44371271E+05                                16.567169                           12.982776       0.138161       1.958305                    0.996000      41.571861     110.539540       0.476991       0.427691      -1.123981      -0.000000       0.000000      -0.000000       0.000000      -0.000000       0.000000      -0.048258      -0.012161       0.587347      -0.103972      -0.099692       0.203664             20.810929      30.091468       0.000000       0.000000      23.698709       0.735357       8.642609          -0.000008
            6             Zn       0.000000      -3.842700       6.655752       1.081384      86.788748 0.14779291E+04  0.44373572E+05                                16.567649                           12.983114       0.138091       1.958283                    0.995999      41.572284     110.541836       0.476980       0.427696      -1.123976      -0.000000       0.000000       0.000000       0.000000       0.000000      -0.000000      -0.100430      -0.269637      -0.185090      -0.103970      -0.099705       0.203675             20.811552      30.092418      -0.000000      -0.000000      11.770160       6.152017      20.572078          -0.000008
            7             Zn       0.000000       7.685400       0.000000       1.081393      86.780236 0.14777763E+04  0.44367663E+05                                16.566325                           12.982231       0.138145       1.958302                    0.996000      41.571286     110.536124       0.477009       0.427682      -1.123990      -0.000000       0.000000       0.000000       0.000000      -0.000000       0.000000       0.148686      -0.186093       0.065629      -0.103985      -0.099713       0.203697             20.809735      30.089599      -0.000000       0.000000      13.042856      -6.886730      19.296748          -0.000008
            8             Zn       7.559000      -3.842700       6.655752       1.081395      86.778549 0.14777480E+04  0.44366575E+05                                16.566076                           12.982081       0.138170       1.958311                    0.996000      41.571066     110.535036       0.477014       0.427681      -1.123991      -0.000000      -0.000000       0.000000       0.000000      -0.000000      -0.000000       0.048262      -0.012155       0.587463      -0.103988      -0.099715       0.203703             20.809367      30.089024       0.000000      -0.000000      23.696932      -0.735344       8.642146          -0.000008
            9             Zn       7.559000       3.842700       6.655752       1.081382      86.787636 0.14779048E+04  0.44372618E+05                                16.567455                           12.982954       0.138135       1.958295                    0.996000      41.572181     110.540949       0.476986       0.427693      -1.123979       0.000000       0.000000      -0.000000       0.000000      -0.000000       0.000000       0.100402      -0.269644      -0.185098      -0.103972      -0.099688       0.203660             20.811352      30.092145      -0.000000       0.000000      11.770028      -6.151973      20.571884          -0.000008
           10             Zn       7.559000       7.685400       0.000000       1.081388      86.788420 0.14779221E+04  0.44373309E+05                                16.567612                           12.983087       0.138091       1.958284                    0.995999      41.572184     110.541511       0.476980       0.427696      -1.123976      -0.000000      -0.000000       0.000000       0.000000      -0.000000       0.000000      -0.148668      -0.186080       0.065560      -0.103966      -0.099707       0.203673             20.811495      30.092315      -0.000000      -0.000000      13.043800       6.887355      19.298371          -0.000008
           11              H      11.498751       1.499422       5.043728       0.110223       1.158780 0.89014628E+01  0.89628581E+02                                 1.820319                            1.736071      -0.979642       2.405666                    0.997223       3.625679      10.233496       0.479089       1.269710      -0.711299      -0.022898       0.019012      -0.006543       0.030472      -0.001055      -0.002386      -0.004082       0.005689      -0.022000      -0.009452       0.002513       0.006938              1.867319       1.780729      -0.363613       0.280275       2.169274      -0.404674       1.651954          -0.000001
           12              H      12.635624       0.425771       4.887984       0.118169       1.266472 0.10203603E+02  0.10470171E+03                                 1.849778                            1.802232      -0.764834       2.512911                    0.999503       3.340282       9.056086       0.500042       1.193711      -0.733435       0.020067      -0.020224      -0.013997       0.031743      -0.002399      -0.007026      -0.002631      -0.003986      -0.018175      -0.011140       0.004888       0.006252              1.851036       1.867848      -0.190995      -0.325345       1.889423       0.284894       1.795839          -0.000000
           13              H      11.498751      -4.067114       9.491102       0.110217       1.158837 0.89020287E+01  0.89635862E+02                                 1.820390                            1.736134      -0.979661       2.405651                    0.997222       3.625797      10.233979       0.479076       1.269722      -0.711296      -0.022898      -0.015170      -0.013192       0.030471      -0.001539       0.002106       0.005574       0.008272      -0.014256      -0.009453       0.002514       0.006939              1.867393       1.780798       0.424555       0.174770       2.131830       0.426370       1.689551          -0.000001
           14              H      12.635624      -3.665167      10.498782       0.118166       1.266488 0.10203776E+02  0.10470396E+03                                 1.849797                            1.802249      -0.764859       2.512895                    0.999503       3.340313       9.056204       0.500039       1.193714      -0.733434       0.020067      -0.002005       0.024513       0.031743      -0.004879       0.005591       0.006117       0.002054      -0.000079      -0.011139       0.004882       0.006257              1.851055       1.867869      -0.186260       0.328085       1.572520      -0.101923       2.112777          -0.000000
           15              H      11.498751       2.567692      12.088176       0.110220       1.158817 0.89018316E+01  0.89633433E+02                                 1.820374                            1.736119      -0.979644       2.405661                    0.997223       3.625765      10.233882       0.479076       1.269729      -0.711295      -0.022898      -0.003842       0.019735       0.030473       0.002595       0.000279      -0.001492       0.015341       0.006955      -0.009452       0.002514       0.006939              1.867378       1.780783      -0.060922      -0.455056       1.430863      -0.021672       2.390488          -0.000001
           16              H      12.635624       3.239396      11.236240       0.118162       1.266476 0.10203607E+02  0.10470143E+03                                 1.849752                            1.802208      -0.764875       2.512884                    0.999502       3.340310       9.056058       0.500057       1.193678      -0.733442       0.020068       0.022232      -0.010517       0.031742       0.007284       0.001435      -0.003484       0.006605       0.013588      -0.011141       0.004887       0.006253              1.851011       1.867825       0.377247      -0.002737       2.065927      -0.182969       1.619280          -0.000000
           17              H      11.498751       6.185978       8.267775       0.110224       1.158780 0.89014634E+01  0.89628588E+02                                 1.820319                            1.736070      -0.979642       2.405666                    0.997223       3.625679      10.233496       0.479089       1.269710      -0.711299      -0.022898      -0.019012       0.006543       0.030472       0.001055       0.002386      -0.004082       0.005689      -0.022000      -0.009452       0.002513       0.006938              1.867319       1.780729       0.363613      -0.280275       2.169274      -0.404674       1.651953          -0.000001
           18              H      12.635624       7.259629       8.423519       0.118169       1.266472 0.10203603E+02  0.10470171E+03                                 1.849778                            1.802232      -0.764834       2.512911                    0.999503       3.340282       9.056086       0.500042       1.193711      -0.733435       0.020067       0.020224       0.013997       0.031743       0.002399       0.007026      -0.002631      -0.003986      -0.018175      -0.011140       0.004888       0.006252              1.851036       1.867848       0.190995       0.325345       1.889423       0.284894       1.795839          -0.000000
           19              H      11.498751      11.752514       3.820401       0.110217       1.158837 0.89020283E+01  0.89635860E+02                                 1.820390                            1.736134      -0.979661       2.405651                    0.997222       3.625797      10.233980       0.479076       1.269723      -0.711296      -0.022898       0.015170       0.013192       0.030471       0.001539      -0.002106       0.005574       0.008272      -0.014256      -0.009453       0.002514       0.006939              1.867393       1.780798      -0.424555      -0.174770       2.131830       0.426370       1.689552          -0.000001
           20              H      12.635624      11.350567       2.812721       0.118166       1.266488 0.10203767E+02  0.10470384E+03                                 1.849795                            1.802248      -0.764859       2.512896                    0.999503       3.340312       9.056199       0.500039       1.193713      -0.733434       0.020067       0.002005      -0.024513       0.031743       0.004879      -0.005591       0.006117       0.002054      -0.000079      -0.011139       0.004882       0.006257              1.851054       1.867868       0.186260      -0.328084       1.572519      -0.101922       2.112775          -0.000000
           21              H      11.498751       5.117708       1.223327       0.110220       1.158817 0.89018320E+01  0.89633445E+02                                 1.820375                            1.736120      -0.979644       2.405661                    0.997223       3.625765      10.233885       0.479076       1.269730      -0.711295      -0.022898       0.003842      -0.019735       0.030473      -0.002595      -0.000279      -0.001492       0.015341       0.006955      -0.009452       0.002514       0.006939              1.867378       1.780783       0.060922       0.455057       1.430863      -0.021672       2.390489          -0.000001
           22              H      12.635624       4.446004       2.075263       0.118162       1.266477 0.10203617E+02  0.10470157E+03                                 1.849754                            1.802209      -0.764876       2.512884                    0.999502       3.340311       9.056064       0.500057       1.193679      -0.733442       0.020068      -0.022232       0.010517       0.031742      -0.007284      -0.001435      -0.003484       0.006605       0.013588      -0.011141       0.004887       0.006253              1.851012       1.867826      -0.377248       0.002737       2.065928      -0.182969       1.619282          -0.000000
           23              H      11.178249       9.184822       8.267775       0.110223       1.158799 0.89016603E+01  0.89631197E+02                                 1.820349                            1.736097      -0.979649       2.405662                    0.997222       3.625726      10.233713       0.479082       1.269721      -0.711297       0.022898       0.019011       0.006543       0.030472       0.001055      -0.002386       0.004082       0.005689      -0.022003      -0.009452       0.002514       0.006939              1.867351       1.780755       0.363619       0.280282       2.169315       0.404687       1.651983          -0.000001
           24              H      10.041376       8.111171       8.423519       0.118169       1.266421 0.10203043E+02  0.10469417E+03                                 1.849699                            1.802158      -0.764844       2.512905                    0.999503       3.340228       9.055765       0.500064       1.193678      -0.733443      -0.020068      -0.020224       0.013996       0.031743       0.002399      -0.007027       0.002629      -0.003985      -0.018179      -0.011141       0.004887       0.006253              1.850956       1.867770       0.190986      -0.325324       1.889339      -0.284875       1.795760          -0.000000
           25              H      11.178249       3.618286       3.820401       0.110218       1.158805 0.89017045E+01  0.89631576E+02                                 1.820339                            1.736089      -0.979654       2.405655                    0.997223       3.625727      10.233646       0.479089       1.269703      -0.711301       0.022898      -0.015170       0.013192       0.030471       0.001539       0.002107      -0.005573       0.008271      -0.014256      -0.009452       0.002514       0.006938              1.867340       1.780750      -0.424538       0.174763       2.131763      -0.426350       1.689506          -0.000001
           26              H      10.041376       4.020233       2.812721       0.118166       1.266492 0.10203814E+02  0.10470446E+03                                 1.849799                            1.802252      -0.764860       2.512896                    0.999503       3.340321       9.056232       0.500039       1.193713      -0.733434      -0.020067      -0.002008      -0.024513       0.031742       0.004884       0.005590      -0.006114       0.002046      -0.000079      -0.011139       0.004887       0.006252              1.851058       1.867870       0.186261       0.328083       1.572524       0.101924       2.112779          -0.000000
           27              H      11.178249      10.253092       1.223327       0.110219       1.158829 0.89019591E+01  0.89635127E+02                                 1.820396                            1.736138      -0.979645       2.405660                    0.997223       3.625788      10.234004       0.479070       1.269738      -0.711293       0.022898      -0.003842      -0.019735       0.030473      -0.002595       0.000279       0.001492       0.015342       0.006956      -0.009453       0.002514       0.006939              1.867401       1.780806       0.060922      -0.455067       1.430877       0.021674       2.390520          -0.000001
           28              H      10.041376      10.924796       2.075263       0.118162       1.266524 0.10204137E+02  0.10470858E+03                                 1.849830                            1.802280      -0.764865       2.512889                    0.999503       3.340356       9.056354       0.500035       1.193712      -0.733435      -0.020068       0.022230       0.010519       0.031742      -0.007282       0.001430       0.003486       0.006611       0.013592      -0.011140       0.004883       0.006257              1.851090       1.867904      -0.377271      -0.002735       2.066021       0.182982       1.619344          -0.000000
           29              H      11.178249      -1.499422       5.043728       0.110223       1.158799 0.89016597E+01  0.89631194E+02                                 1.820349                            1.736098      -0.979649       2.405663                    0.997222       3.625726      10.233715       0.479081       1.269722      -0.711296       0.022898      -0.019011      -0.006543       0.030472      -0.001055       0.002386       0.004082       0.005689      -0.022003      -0.009452       0.002514       0.006939              1.867351       1.780755      -0.363620      -0.280282       2.169315       0.404687       1.651983          -0.000001
           30              H      10.041376      -0.425771       4.887984       0.118168       1.266422 0.10203058E+02  0.10469438E+03                                 1.849701                            1.802161      -0.764844       2.512905                    0.999503       3.340229       9.055773       0.500064       1.193680      -0.733442      -0.020068       0.020224      -0.013996       0.031743      -0.002399       0.007027       0.002629      -0.003985      -0.018179      -0.011141       0.004887       0.006253              1.850959       1.867772      -0.190986       0.325325       1.889342      -0.284875       1.795763          -0.000000
           31              H      11.178249       4.067114       9.491102       0.110218       1.158805 0.89017045E+01  0.89631576E+02                                 1.820339                            1.736089      -0.979654       2.405655                    0.997223       3.625727      10.233646       0.479089       1.269703      -0.711301       0.022898       0.015170      -0.013192       0.030471      -0.001539      -0.002107      -0.005573       0.008271      -0.014256      -0.009452       0.002514       0.006938              1.867340       1.780750       0.424538      -0.174763       2.131763      -0.426350       1.689506          -0.000001
           32              H      10.041376       3.665167      10.498782       0.118166       1.266492 0.10203821E+02  0.10470456E+03                                 1.849800                            1.802253      -0.764860       2.512896                    0.999503       3.340322       9.056237       0.500038       1.193713      -0.733434      -0.020067       0.002008       0.024513       0.031742      -0.004884      -0.005590      -0.006114       0.002046      -0.000079      -0.011139       0.004887       0.006252              1.851059       1.867871      -0.186261      -0.328084       1.572525       0.101924       2.112781          -0.000000
           33              H      11.178249      -2.567692      12.088176       0.110219       1.158830 0.89019637E+01  0.89635180E+02                                 1.820396                            1.736138      -0.979645       2.405660                    0.997223       3.625789      10.234005       0.479070       1.269738      -0.711293       0.022898       0.003842       0.019735       0.030473       0.002595      -0.000279       0.001492       0.015342       0.006956      -0.009453       0.002514       0.006939              1.867401       1.780806      -0.060923       0.455067       1.430877       0.021673       2.390520          -0.000001
           34              H      10.041376      -3.239396      11.236240       0.118162       1.266523 0.10204129E+02  0.10470846E+03                                 1.849829                            1.802279      -0.764865       2.512889                    0.999503       3.340354       9.056345       0.500036       1.193712      -0.733435      -0.020068      -0.022230      -0.010519       0.031742       0.007282      -0.001430       0.003486       0.006611       0.013592      -0.011140       0.004883       0.006257              1.851088       1.867902       0.377271       0.002735       2.066020       0.182982       1.619343          -0.000000
           35              H       3.619249       6.185978       8.267775       0.110224       1.158780 0.89014620E+01  0.89628571E+02                                 1.820319                            1.736070      -0.979642       2.405666                    0.997223       3.625679      10.233496       0.479089       1.269710      -0.711299       0.022898      -0.019012       0.006543       0.030472      -0.001055      -0.002386      -0.004082       0.005689      -0.022000      -0.009452       0.002513       0.006938              1.867319       1.780729      -0.363613       0.280275       2.169274      -0.404674       1.651953          -0.000001
           36              H       2.482376       7.259629       8.423519       0.118169       1.266472 0.10203605E+02  0.10470174E+03                                 1.849779                            1.802233      -0.764834       2.512911                    0.999503       3.340282       9.056088       0.500042       1.193711      -0.733435      -0.020067       0.020224       0.013997       0.031743      -0.002399      -0.007026      -0.002631      -0.003986      -0.018175      -0.011139       0.004888       0.006252              1.851037       1.867848      -0.190995      -0.325345       1.889423       0.284895       1.795839          -0.000000
           37              H       3.619249      11.752514       3.820401       0.110218       1.158836 0.89020274E+01  0.89635849E+02                                 1.820389                            1.736134      -0.979661       2.405651                    0.997222       3.625797      10.233980       0.479076       1.269722      -0.711296       0.022898       0.015170       0.013192       0.030471      -0.001539       0.002106       0.005574       0.008272      -0.014256      -0.009453       0.002514       0.006939              1.867393       1.780798       0.424555       0.174769       2.131830       0.426370       1.689551          -0.000001
           38              H       2.482376      11.350567       2.812721       0.118167       1.266487 0.10203764E+02  0.10470381E+03                                 1.849795                            1.802248      -0.764859       2.512896                    0.999503       3.340312       9.056199       0.500039       1.193713      -0.733434      -0.020067       0.002005      -0.024513       0.031743      -0.004879       0.005591       0.006117       0.002054      -0.000079      -0.011139       0.004882       0.006257              1.851054       1.867868      -0.186260       0.328084       1.572519      -0.101922       2.112775          -0.000000
           39              H       3.619249       5.117708       1.223327       0.110220       1.158817 0.89018319E+01  0.89633444E+02                                 1.820375                            1.736120      -0.979645       2.405660                    0.997223       3.625765      10.233885       0.479076       1.269730      -0.711295       0.022898       0.003842      -0.019735       0.030473       0.002595       0.000279      -0.001492       0.015341       0.006955      -0.009452       0.002514       0.006939              1.867378       1.780783      -0.060922      -0.455057       1.430863      -0.021672       2.390489          -0.000001
           40              H       2.482376       4.446004       2.075263       0.118163       1.266475 0.10203605E+02  0.10470142E+03                                 1.849753                            1.802208      -0.764875       2.512885                    0.999502       3.340309       9.056058       0.500057       1.193679      -0.733442      -0.020068      -0.022232       0.010517       0.031742       0.007284       0.001435      -0.003484       0.006605       0.013588      -0.011141       0.004887       0.006253              1.851011       1.867825       0.377248      -0.002737       2.065927      -0.182969       1.619281          -0.000000
           41              H       3.619249       1.499422       5.043728       0.110224       1.158780 0.89014619E+01  0.89628570E+02                                 1.820319                            1.736070      -0.979642       2.405666                    0.997223       3.625679      10.233496       0.479089       1.269710      -0.711299       0.022898       0.019012      -0.006543       0.030472       0.001055       0.002386      -0.004082       0.005689      -0.022000      -0.009452       0.002513       0.006938              1.867319       1.780729       0.363613      -0.280275       2.169274      -0.404674       1.651953          -0.000001
           42              H       2.482376       0.425771       4.887984       0.118169       1.266471 0.10203591E+02  0.10470156E+03                                 1.849777                            1.802232      -0.764834       2.512911                    0.999503       3.340280       9.056081       0.500042       1.193712      -0.733435      -0.020067      -0.020224      -0.013997       0.031743       0.002399       0.007026      -0.002631      -0.003986      -0.018175      -0.011140       0.004888       0.006252              1.851036       1.867847       0.190995       0.325345       1.889422       0.284894       1.795838          -0.000000
           43              H       3.619249      -4.067114       9.491102       0.110217       1.158836 0.89020275E+01  0.89635855E+02                                 1.820390                            1.736134      -0.979662       2.405651                    0.997222       3.625797      10.233982       0.479076       1.269723      -0.711296       0.022898      -0.015170      -0.013192       0.030471       0.001539      -0.002106       0.005574       0.008272      -0.014256      -0.009453       0.002515       0.006939              1.867394       1.780799      -0.424556      -0.174770       2.131831       0.426370       1.689552          -0.000001
           44              H       2.482376      -3.665167      10.498782       0.118167       1.266488 0.10203767E+02  0.10470386E+03                                 1.849796                            1.802249      -0.764858       2.512896                    0.999503       3.340311       9.056200       0.500039       1.193714      -0.733434      -0.020067      -0.002005       0.024513       0.031743       0.004879      -0.005591       0.006117       0.002054      -0.000079      -0.011139       0.004882       0.006257              1.851055       1.867869       0.186260      -0.328084       1.572520      -0.101923       2.112776          -0.000000
           45              H       3.619249       2.567692      12.088176       0.110220       1.158817 0.89018372E+01  0.89633505E+02                                 1.820375                            1.736120      -0.979645       2.405660                    0.997223       3.625766      10.233886       0.479076       1.269729      -0.711295       0.022898      -0.003842       0.019735       0.030473      -0.002595      -0.000279      -0.001492       0.015341       0.006955      -0.009452       0.002514       0.006939              1.867378       1.780783       0.060922       0.455057       1.430863      -0.021672       2.390489          -0.000001
           46              H       2.482376       3.239396      11.236240       0.118162       1.266475 0.10203602E+02  0.10470138E+03                                 1.849752                            1.802208      -0.764875       2.512885                    0.999502       3.340309       9.056056       0.500057       1.193679      -0.733442      -0.020068       0.022232      -0.010517       0.031742      -0.007284      -0.001435      -0.003484       0.006605       0.013588      -0.011141       0.004887       0.006253              1.851011       1.867825      -0.377248       0.002737       2.065926      -0.182969       1.619280          -0.000000
           47              H       3.939751      -1.499422       5.043728       0.110223       1.158799 0.89016596E+01  0.89631192E+02                                 1.820349                            1.736098      -0.979649       2.405663                    0.997222       3.625726      10.233715       0.479081       1.269722      -0.711296      -0.022898      -0.019011      -0.006543       0.030472       0.001055      -0.002386       0.004082       0.005689      -0.022003      -0.009452       0.002514       0.006938              1.867351       1.780755       0.363620       0.280282       2.169315       0.404687       1.651983          -0.000001
           48              H       5.076624      -0.425771       4.887984       0.118169       1.266421 0.10203047E+02  0.10469423E+03                                 1.849700                            1.802159      -0.764843       2.512906                    0.999503       3.340228       9.055768       0.500064       1.193679      -0.733442       0.020068       0.020224      -0.013996       0.031743       0.002399      -0.007027       0.002629      -0.003985      -0.018179      -0.011141       0.004887       0.006253              1.850957       1.867771       0.190986      -0.325324       1.889341      -0.284875       1.795761          -0.000000
           49              H       3.939751       4.067114       9.491102       0.110218       1.158805 0.89017055E+01  0.89631590E+02                                 1.820339                            1.736090      -0.979655       2.405655                    0.997223       3.625727      10.233647       0.479089       1.269703      -0.711301      -0.022898       0.015170      -0.013192       0.030471       0.001539       0.002107      -0.005573       0.008271      -0.014256      -0.009452       0.002514       0.006938              1.867340       1.780751      -0.424538       0.174763       2.131763      -0.426350       1.689506          -0.000001
           50              H       5.076624       3.665167      10.498782       0.118167       1.266491 0.10203808E+02  0.10470438E+03                                 1.849798                            1.802251      -0.764860       2.512896                    0.999503       3.340321       9.056230       0.500039       1.193712      -0.733435       0.020067       0.002008       0.024513       0.031742       0.004884       0.005590      -0.006114       0.002046      -0.000079      -0.011139       0.004887       0.006252              1.851056       1.867869       0.186261       0.328083       1.572523       0.101924       2.112778          -0.000000
           51              H       3.939751      -2.567692      12.088176       0.110219       1.158830 0.89019601E+01  0.89635138E+02                                 1.820396                            1.736138      -0.979645       2.405660                    0.997223       3.625788      10.234003       0.479070       1.269738      -0.711293      -0.022898       0.003842       0.019735       0.030473      -0.002595       0.000279       0.001492       0.015342       0.006956      -0.009453       0.002514       0.006939              1.867401       1.780806       0.060923      -0.455066       1.430877       0.021673       2.390520          -0.000001
           52              H       5.076624      -3.239396      11.236240       0.118162       1.266522 0.10204120E+02  0.10470835E+03                                 1.849828                            1.802278      -0.764865       2.512890                    0.999503       3.340353       9.056342       0.500036       1.193712      -0.733435       0.020068      -0.022230      -0.010519       0.031742      -0.007282       0.001430       0.003486       0.006611       0.013592      -0.011140       0.004883       0.006257              1.851087       1.867901      -0.377270      -0.002735       2.066019       0.182982       1.619342          -0.000000
           53              H       3.939751       9.184822       8.267775       0.110223       1.158799 0.89016592E+01  0.89631190E+02                                 1.820350                            1.736098      -0.979649       2.405662                    0.997222       3.625726      10.233716       0.479081       1.269722      -0.711296      -0.022898       0.019011       0.006543       0.030472      -0.001055       0.002386       0.004082       0.005689      -0.022003      -0.009452       0.002514       0.006938              1.867351       1.780755      -0.363620      -0.280282       2.169315       0.404687       1.651983          -0.000001
           54              H       5.076624       8.111171       8.423519       0.118169       1.266421 0.10203048E+02  0.10469425E+03                                 1.849700                            1.802159      -0.764843       2.512905                    0.999503       3.340228       9.055769       0.500064       1.193679      -0.733442       0.020068      -0.020224       0.013996       0.031743      -0.002399       0.007027       0.002629      -0.003985      -0.018179      -0.011141       0.004887       0.006253              1.850958       1.867771      -0.190986       0.325324       1.889341      -0.284875       1.795761          -0.000000
           55              H       3.939751       3.618286       3.820401       0.110218       1.158805 0.89017058E+01  0.89631591E+02                                 1.820339                            1.736089      -0.979654       2.405655                    0.997223       3.625727      10.233646       0.479089       1.269703      -0.711301      -0.022898      -0.015170       0.013192       0.030471      -0.001539      -0.002107      -0.005573       0.008271      -0.014256      -0.009452       0.002514       0.006938              1.867340       1.780750       0.424537      -0.174763       2.131763      -0.426350       1.689506          -0.000001
           56              H       5.076624       4.020233       2.812721       0.118167       1.266490 0.10203794E+02  0.10470420E+03                                 1.849797                            1.802250      -0.764859       2.512896                    0.999503       3.340319       9.056223       0.500039       1.193712      -0.733435       0.020067      -0.002008      -0.024513       0.031742      -0.004884      -0.005590      -0.006114       0.002046      -0.000079      -0.011139       0.004887       0.006252              1.851055       1.867868      -0.186261      -0.328083       1.572522       0.101924       2.112776          -0.000000
           57              H       3.939751      10.253092       1.223327       0.110219       1.158829 0.89019579E+01  0.89635111E+02                                 1.820396                            1.736138      -0.979645       2.405660                    0.997223       3.625788      10.234003       0.479070       1.269738      -0.711293      -0.022898      -0.003842      -0.019735       0.030473       0.002595      -0.000279       0.001492       0.015342       0.006956      -0.009453       0.002514       0.006939              1.867401       1.780806      -0.060922       0.455067       1.430876       0.021674       2.390520          -0.000001
           58              H       5.076624      10.924796       2.075263       0.118162       1.266523 0.10204124E+02  0.10470842E+03                                 1.849829                            1.802279      -0.764865       2.512889                    0.999503       3.340354       9.056348       0.500035       1.193712      -0.733435       0.020068       0.022230       0.010519       0.031742       0.007282      -0.001430       0.003486       0.006611       0.013592      -0.011140       0.004883       0.006257              1.851089       1.867903       0.377271       0.002735       2.066020       0.182982       1.619343          -0.000000
           59              C      12.977291       1.716150       6.425462       0.671402      21.167289 0.23031643E+03  0.46719103E+04                                 7.117528                            5.435611       0.028070       2.083833                    0.999408      21.174315      58.664653       0.627673       0.481064      -1.014984       0.035160       0.026137       0.023111       0.049532      -0.092106      -0.011486       0.017350       0.012772      -0.169161      -0.066943      -0.055864       0.122807              8.313390       8.036835       4.430496      -0.166031       9.227706      -1.081212       7.675628          -0.000001
           60              C      12.092888       0.908414       5.532261      -0.167819      25.840196 0.36402267E+03  0.82133374E+04                                 7.569374                            6.257447       0.082255       2.028223                    0.998874      28.294493      80.540653       0.673004       0.403364      -1.069215      -0.054417      -0.069985       0.046588       0.100148       0.005796      -0.032597      -0.030500      -0.007427      -0.108603      -0.060073       0.012245       0.047828              8.615357       8.687541       3.164100       0.352112      10.720672      -0.107079       6.437860          -0.000003
           61              C      12.977291      -2.978861       8.612542       0.671408      21.166781 0.23030946E+03  0.46717248E+04                                 7.117359                            5.435485       0.028134       2.083857                    0.999408      21.173993      58.663130       0.627689       0.481057      -1.014990       0.035162       0.006950      -0.034184       0.049530       0.036104       0.085516       0.025195       0.086447       0.051852      -0.066939      -0.055878       0.122817              8.313185       8.036616      -2.358932      -3.753788       8.999806       1.212577       7.903134          -0.000002
           62              C      12.092888      -3.348529       9.758663      -0.167820      25.840347 0.36402504E+03  0.82134041E+04                                 7.569389                            6.257453       0.082331       2.028247                    0.998874      28.294645      80.541138       0.673006       0.403362      -1.069216      -0.054415       0.075347       0.037315       0.100153      -0.031115       0.011283       0.040375       0.009683      -0.057315      -0.060074       0.012258       0.047816              8.615383       8.687578      -1.277076      -2.916274       7.601283       1.908045       9.557288          -0.000002
           63              C      12.977291       1.262711      11.585001       0.671399      21.167419 0.23031852E+03  0.46719623E+04                                 7.117550                            5.435633       0.027985       2.083803                    0.999408      21.174405      58.664923       0.627672       0.481064      -1.014984       0.035157      -0.033080       0.011083       0.049529       0.056003      -0.074022      -0.042539       0.056396      -0.038295      -0.066941      -0.055870       0.122810              8.313404       8.036845      -2.071497       3.919893       7.127342      -0.131457       9.776024          -0.000001
           64              C      12.092888       2.440115      11.332083      -0.167818      25.840394 0.36402570E+03  0.82134151E+04                                 7.569370                            6.257437       0.082218       2.028207                    0.998874      28.294652      80.540899       0.673011       0.403359      -1.069219      -0.054417      -0.005359      -0.083905       0.100150       0.025333       0.021315      -0.009875       0.062503       0.101169      -0.060076       0.012252       0.047824              8.615356       8.687552      -1.887017       2.564097       7.415817      -1.800993       9.742698          -0.000003
           65              C      12.977291       5.969250       6.886041       0.671402      21.167289 0.23031643E+03  0.46719103E+04                                 7.117529                            5.435611       0.028069       2.083833                    0.999408      21.174315      58.664656       0.627673       0.481064      -1.014984       0.035160      -0.026137      -0.023111       0.049532       0.092106       0.011486       0.017350       0.012772      -0.169161      -0.066943      -0.055864       0.122807              8.313390       8.036836      -4.430497       0.166032       9.227707      -1.081212       7.675628          -0.000001
           66              C      12.092888       6.776986       7.779242      -0.167819      25.840199 0.36402270E+03  0.82133386E+04                                 7.569375                            6.257447       0.082254       2.028223                    0.998874      28.294495      80.540662       0.673004       0.403364      -1.069214      -0.054417       0.069985      -0.046588       0.100148      -0.005796       0.032597      -0.030500      -0.007427      -0.108603      -0.060072       0.012245       0.047828              8.615359       8.687542      -3.164101      -0.352112      10.720673      -0.107079       6.437860          -0.000003
           67              C      12.977291      10.664261       4.698961       0.671408      21.166781 0.23030947E+03  0.46717252E+04                                 7.117358                            5.435485       0.028134       2.083857                    0.999408      21.173994      58.663131       0.627689       0.481057      -1.014990       0.035162      -0.006950       0.034184       0.049530      -0.036104      -0.085516       0.025195       0.086447       0.051852      -0.066939      -0.055878       0.122817              8.313184       8.036615       2.358932       3.753788       8.999805       1.212576       7.903133          -0.000002
           68              C      12.092888      11.033929       3.552840      -0.167820      25.840346 0.36402507E+03  0.82134047E+04                                 7.569389                            6.257453       0.082331       2.028247                    0.998874      28.294645      80.541134       0.673006       0.403362      -1.069216      -0.054415      -0.075347      -0.037315       0.100153       0.031115      -0.011283       0.040375       0.009683      -0.057315      -0.060074       0.012258       0.047816              8.615382       8.687576       1.277075       2.916274       7.601282       1.908045       9.557287          -0.000002
           69              C      12.977291       6.422689       1.726502       0.671398      21.167420 0.23031854E+03  0.46719627E+04                                 7.117551                            5.435633       0.027986       2.083803                    0.999408      21.174406      58.664926       0.627672       0.481064      -1.014984       0.035157       0.033080      -0.011083       0.049529      -0.056003       0.074022      -0.042539       0.056396      -0.038295      -0.066941      -0.055870       0.122810              8.313404       8.036845       2.071498      -3.919893       7.127343      -0.131457       9.776024          -0.000001
           70              C      12.092888       5.245285       1.979420      -0.167818      25.840388 0.36402559E+03  0.82134121E+04                                 7.569368                            6.257436       0.082218       2.028207                    0.998874      28.294649      80.540889       0.673011       0.403359      -1.069219      -0.054417       0.005359       0.083905       0.100150      -0.025333      -0.021315      -0.009875       0.062503       0.101169      -0.060076       0.012252       0.047824              8.615354       8.687550       1.887016      -2.564095       7.415816      -1.800992       9.742696          -0.000003
           71              C       9.699709       9.401550       6.886041       0.671403      21.167366 0.23031789E+03  0.46719409E+04                                 7.117525                            5.435618       0.028051       2.083826                    0.999408      21.174261      58.664251       0.627675       0.481062      -1.014986      -0.035159       0.026137      -0.023110       0.049532       0.092107      -0.011488      -0.017351       0.012770      -0.169160      -0.066943      -0.055865       0.122808              8.313373       8.036816      -4.430465      -0.166026       9.227668       1.081229       7.675633          -0.000001
           72              C      10.584112       8.593814       7.779242      -0.167820      25.840335 0.36402560E+03  0.82134114E+04                                 7.569373                            6.257453       0.082247       2.028220                    0.998874      28.294556      80.540585       0.673007       0.403362      -1.069217       0.054417      -0.069986      -0.046589       0.100148      -0.005796      -0.032597       0.030498      -0.007426      -0.108613      -0.060074       0.012248       0.047827              8.615349       8.687530      -3.164085       0.352123      10.720666       0.107121       6.437850          -0.000003
           73              C       9.699709       4.706539       4.698961       0.671406      21.167210 0.23031483E+03  0.46718756E+04                                 7.117539                            5.435609       0.028103       2.083845                    0.999408      21.174314      58.664882       0.627669       0.481067      -1.014981      -0.035161       0.006949       0.034186       0.049531      -0.036102       0.085509      -0.025190       0.086442       0.051844      -0.066935      -0.055871       0.122806              8.313409       8.036847       2.359022      -3.753916       9.000018      -1.212646       7.903362          -0.000001
           74              C      10.584112       4.336871       3.552840      -0.167821      25.840327 0.36402479E+03  0.82134071E+04                                 7.569435                            6.257490       0.082326       2.028245                    0.998874      28.294656      80.541537       0.672997       0.403367      -1.069211       0.054417       0.075344      -0.037315       0.100151       0.031122       0.011280      -0.040369       0.009669      -0.057313      -0.060069       0.012247       0.047822              8.615435       8.687634       1.277098      -2.916310       7.601303      -1.908053       9.557368          -0.000003
           75              C       9.699709       8.948111       1.726502       0.671400      21.166916 0.23031175E+03  0.46717824E+04                                 7.117375                            5.435503       0.028036       2.083821                    0.999408      21.174141      58.663583       0.627690       0.481055      -1.014991      -0.035158      -0.033079      -0.011081       0.049529      -0.056006      -0.074028       0.042543       0.056402      -0.038290      -0.066945      -0.055875       0.122820              8.313198       8.036633       2.071442       3.919781       7.127200       0.131443       9.775761          -0.000001
           76              C      10.584112      10.125515       1.979420      -0.167817      25.840266 0.36402288E+03  0.82133343E+04                                 7.569323                            6.257392       0.082230       2.028212                    0.998874      28.294574      80.540550       0.673017       0.403357      -1.069221       0.054415      -0.005360       0.083907       0.100151      -0.025331       0.021307       0.009878       0.062514       0.101173      -0.060079       0.012260       0.047819              8.615308       8.687502       1.886993       2.564075       7.415801       1.800982       9.742622          -0.000002
           77              C       9.699709      -1.716150       6.425462       0.671403      21.167365 0.23031788E+03  0.46719409E+04                                 7.117525                            5.435618       0.028051       2.083826                    0.999408      21.174261      58.664254       0.627675       0.481062      -1.014986      -0.035159      -0.026137       0.023110       0.049532      -0.092107       0.011488      -0.017351       0.012770      -0.169160      -0.066943      -0.055865       0.122808              8.313373       8.036816       4.430465       0.166026       9.227668       1.081228       7.675634          -0.000001
           78              C      10.584112      -0.908414       5.532261      -0.167820      25.840328 0.36402548E+03  0.82134081E+04                                 7.569371                            6.257452       0.082248       2.028220                    0.998874      28.294553      80.540576       0.673008       0.403362      -1.069217       0.054417       0.069986       0.046589       0.100148       0.005796       0.032597       0.030498      -0.007426      -0.108613      -0.060074       0.012248       0.047827              8.615346       8.687527       3.164083      -0.352123      10.720662       0.107121       6.437849          -0.000003
           79              C       9.699709       2.978861       8.612542       0.671406      21.167211 0.23031482E+03  0.46718755E+04                                 7.117539                            5.435609       0.028103       2.083845                    0.999408      21.174314      58.664884       0.627669       0.481067      -1.014981      -0.035161      -0.006949      -0.034186       0.049531       0.036102      -0.085509      -0.025190       0.086442       0.051844      -0.066935      -0.055871       0.122806              8.313409       8.036848      -2.359022       3.753917       9.000018      -1.212646       7.903362          -0.000001
           80              C      10.584112       3.348529       9.758663      -0.167821      25.840328 0.36402479E+03  0.82134072E+04                                 7.569435                            6.257490       0.082326       2.028245                    0.998874      28.294657      80.541543       0.672997       0.403367      -1.069211       0.054417      -0.075344       0.037315       0.100151      -0.031122      -0.011280      -0.040369       0.009669      -0.057313      -0.060069       0.012247       0.047822              8.615436       8.687635      -1.277098       2.916310       7.601303      -1.908053       9.557369          -0.000003
           81              C       9.699709      -1.262711      11.585001       0.671400      21.166914 0.23031165E+03  0.46717799E+04                                 7.117375                            5.435502       0.028036       2.083821                    0.999408      21.174140      58.663580       0.627690       0.481055      -1.014991      -0.035158       0.033079       0.011081       0.049529       0.056006       0.074028       0.042543       0.056402      -0.038290      -0.066945      -0.055875       0.122820              8.313198       8.036636      -2.071444      -3.919781       7.127200       0.131444       9.775760          -0.000001
           82              C      10.584112      -2.440114      11.332083      -0.167817      25.840286 0.36402303E+03  0.82133385E+04                                 7.569327                            6.257393       0.082230       2.028212                    0.998874      28.294573      80.540545       0.673017       0.403357      -1.069221       0.054415       0.005360      -0.083907       0.100151       0.025332      -0.021307       0.009878       0.062514       0.101173      -0.060079       0.012260       0.047819              8.615315       8.687509      -1.887002      -2.564081       7.415808       1.800985       9.742627          -0.000002
           83              C       2.140709       5.969250       6.886041       0.671402      21.167291 0.23031644E+03  0.46719107E+04                                 7.117529                            5.435611       0.028070       2.083833                    0.999408      21.174316      58.664658       0.627673       0.481064      -1.014984      -0.035160      -0.026137      -0.023111       0.049532      -0.092106      -0.011486       0.017350       0.012772      -0.169161      -0.066943      -0.055864       0.122807              8.313391       8.036836       4.430497      -0.166032       9.227708      -1.081212       7.675628          -0.000002
           84              C       3.025112       6.776986       7.779242      -0.167819      25.840200 0.36402272E+03  0.82133391E+04                                 7.569376                            6.257448       0.082254       2.028223                    0.998874      28.294496      80.540670       0.673004       0.403364      -1.069214       0.054417       0.069985      -0.046588       0.100148       0.005797      -0.032596      -0.030500      -0.007427      -0.108603      -0.060072       0.012245       0.047828              8.615359       8.687543       3.164102       0.352112      10.720674      -0.107079       6.437861          -0.000002
           85              C       2.140709      10.664261       4.698961       0.671408      21.166778 0.23030943E+03  0.46717242E+04                                 7.117358                            5.435485       0.028134       2.083857                    0.999408      21.173992      58.663128       0.627689       0.481057      -1.014990      -0.035162      -0.006950       0.034184       0.049530       0.036104       0.085516       0.025195       0.086447       0.051852      -0.066939      -0.055878       0.122817              8.313184       8.036615      -2.358932      -3.753788       8.999805       1.212577       7.903133          -0.000002
           86              C       3.025112      11.033929       3.552840      -0.167820      25.840353 0.36402519E+03  0.82134083E+04                                 7.569391                            6.257455       0.082331       2.028247                    0.998874      28.294650      80.541158       0.673006       0.403362      -1.069216       0.054415      -0.075347      -0.037315       0.100153      -0.031115       0.011283       0.040375       0.009683      -0.057315      -0.060074       0.012258       0.047816              8.615385       8.687580      -1.277076      -2.916276       7.601284       1.908046       9.557290          -0.000003
           87              C       2.140709       6.422689       1.726502       0.671399      21.167419 0.23031852E+03  0.46719623E+04                                 7.117551                            5.435633       0.027985       2.083803                    0.999408      21.174405      58.664925       0.627672       0.481064      -1.014984      -0.035156       0.033080      -0.011083       0.049529       0.056003      -0.074022      -0.042539       0.056396      -0.038295      -0.066941      -0.055870       0.122810              8.313404       8.036846      -2.071498       3.919893       7.127343      -0.131457       9.776024          -0.000001
           88              C       3.025112       5.245285       1.979420      -0.167818      25.840398 0.36402576E+03  0.82134169E+04                                 7.569371                            6.257438       0.082217       2.028207                    0.998874      28.294655      80.540913       0.673011       0.403359      -1.069219       0.054417       0.005359       0.083905       0.100150       0.025333       0.021315      -0.009875       0.062503       0.101169      -0.060076       0.012252       0.047824              8.615357       8.687552      -1.887017       2.564097       7.415818      -1.800993       9.742700          -0.000003
           89              C       2.140709       1.716150       6.425462       0.671403      21.167288 0.23031642E+03  0.46719101E+04                                 7.117528                            5.435611       0.028070       2.083833                    0.999408      21.174314      58.664651       0.627673       0.481064      -1.014984      -0.035160       0.026136       0.023111       0.049532       0.092106       0.011486       0.017350       0.012772      -0.169161      -0.066943      -0.055864       0.122807              8.313390       8.036835      -4.430496       0.166031       9.227706      -1.081212       7.675627          -0.000001
           90              C       3.025112       0.908414       5.532261      -0.167820      25.840206 0.36402283E+03  0.82133421E+04                                 7.569377                            6.257449       0.082254       2.028223                    0.998874      28.294499      80.540679       0.673004       0.403364      -1.069214       0.054417      -0.069985       0.046588       0.100148      -0.005796       0.032597      -0.030500      -0.007427      -0.108603      -0.060072       0.012245       0.047828              8.615361       8.687544      -3.164103      -0.352112      10.720676      -0.107079       6.437862          -0.000003
           91              C       2.140709      -2.978861       8.612542       0.671408      21.166781 0.23030946E+03  0.46717248E+04                                 7.117359                            5.435486       0.028134       2.083857                    0.999408      21.173993      58.663132       0.627689       0.481057      -1.014990      -0.035162       0.006950      -0.034184       0.049530      -0.036104      -0.085516       0.025195       0.086447       0.051852      -0.066939      -0.055878       0.122817              8.313186       8.036617       2.358933       3.753789       8.999806       1.212577       7.903134          -0.000001
           92              C       3.025112      -3.348529       9.758663      -0.167820      25.840351 0.36402512E+03  0.82134061E+04                                 7.569389                            6.257453       0.082332       2.028247                    0.998874      28.294647      80.541142       0.673006       0.403362      -1.069216       0.054415       0.075347       0.037315       0.100153       0.031115      -0.011283       0.040375       0.009683      -0.057315      -0.060074       0.012258       0.047816              8.615383       8.687578       1.277076       2.916274       7.601283       1.908046       9.557288          -0.000002
           93              C       2.140709       1.262711      11.585001       0.671398      21.167422 0.23031856E+03  0.46719633E+04                                 7.117551                            5.435633       0.027986       2.083803                    0.999408      21.174407      58.664929       0.627672       0.481064      -1.014984      -0.035156      -0.033080       0.011083       0.049529      -0.056003       0.074022      -0.042539       0.056396      -0.038295      -0.066941      -0.055870       0.122810              8.313405       8.036846       2.071498      -3.919893       7.127343      -0.131457       9.776025          -0.000001
           94              C       3.025112       2.440115      11.332083      -0.167818      25.840390 0.36402562E+03  0.82134130E+04                                 7.569369                            6.257437       0.082218       2.028207                    0.998874      28.294649      80.540889       0.673011       0.403359      -1.069219       0.054417      -0.005359      -0.083905       0.100150      -0.025333      -0.021315      -0.009875       0.062503       0.101169      -0.060076       0.012252       0.047824              8.615355       8.687551       1.887017      -2.564096       7.415816      -1.800993       9.742697          -0.000003
           95              C       5.418291      -1.716150       6.425462       0.671403      21.167365 0.23031788E+03  0.46719409E+04                                 7.117525                            5.435618       0.028051       2.083826                    0.999408      21.174261      58.664252       0.627675       0.481062      -1.014986       0.035159      -0.026137       0.023110       0.049532       0.092107      -0.011488      -0.017351       0.012770      -0.169160      -0.066943      -0.055865       0.122808              8.313372       8.036816      -4.430465      -0.166026       9.227668       1.081228       7.675634          -0.000001
           96              C       4.533888      -0.908414       5.532261      -0.167820      25.840338 0.36402565E+03  0.82134129E+04                                 7.569373                            6.257454       0.082247       2.028220                    0.998874      28.294559      80.540599       0.673007       0.403362      -1.069217      -0.054417       0.069986       0.046589       0.100148      -0.005796      -0.032597       0.030498      -0.007426      -0.108613      -0.060074       0.012248       0.047827              8.615349       8.687531      -3.164085       0.352123      10.720666       0.107121       6.437851          -0.000003
           97              C       5.418291       2.978861       8.612542       0.671406      21.167213 0.23031485E+03  0.46718761E+04                                 7.117539                            5.435609       0.028103       2.083845                    0.999408      21.174315      58.664886       0.627669       0.481067      -1.014981       0.035161      -0.006949      -0.034186       0.049531      -0.036102       0.085509      -0.025190       0.086442       0.051844      -0.066935      -0.055871       0.122806              8.313410       8.036848       2.359022      -3.753917       9.000019      -1.212647       7.903362          -0.000001
           98              C       4.533888       3.348529       9.758663      -0.167821      25.840330 0.36402483E+03  0.82134082E+04                                 7.569436                            6.257491       0.082326       2.028245                    0.998874      28.294657      80.541542       0.672997       0.403367      -1.069211      -0.054417      -0.075344       0.037315       0.100151       0.031122       0.011280      -0.040369       0.009669      -0.057313      -0.060069       0.012247       0.047822              8.615437       8.687636       1.277098      -2.916311       7.601304      -1.908053       9.557369          -0.000003
           99              C       5.418291      -1.262711      11.585001       0.671400      21.166915 0.23031165E+03  0.46717800E+04                                 7.117375                            5.435502       0.028036       2.083821                    0.999408      21.174140      58.663582       0.627690       0.481055      -1.014991       0.035158       0.033079       0.011081       0.049529      -0.056006      -0.074028       0.042543       0.056402      -0.038290      -0.066945      -0.055875       0.122820              8.313199       8.036636       2.071444       3.919782       7.127200       0.131445       9.775760          -0.000001
          100              C       4.533888      -2.440114      11.332083      -0.167817      25.840292 0.36402314E+03  0.82133414E+04                                 7.569328                            6.257394       0.082230       2.028212                    0.998874      28.294576      80.540554       0.673017       0.403357      -1.069221      -0.054415       0.005360      -0.083907       0.100151      -0.025331       0.021307       0.009878       0.062514       0.101173      -0.060079       0.012260       0.047819              8.615316       8.687510       1.887002       2.564081       7.415808       1.800985       9.742628          -0.000003
          101              C       5.418291       9.401550       6.886041       0.671403      21.167366 0.23031788E+03  0.46719409E+04                                 7.117525                            5.435618       0.028051       2.083826                    0.999408      21.174261      58.664253       0.627675       0.481062      -1.014986       0.035159       0.026137      -0.023110       0.049532      -0.092107       0.011488      -0.017351       0.012770      -0.169160      -0.066943      -0.055865       0.122808              8.313373       8.036816       4.430466       0.166026       9.227669       1.081228       7.675634          -0.000001
          102              C       4.533888       8.593814       7.779242      -0.167820      25.840336 0.36402562E+03  0.82134121E+04                                 7.569373                            6.257453       0.082247       2.028220                    0.998874      28.294558      80.540596       0.673007       0.403362      -1.069217      -0.054417      -0.069986      -0.046589       0.100148       0.005796       0.032597       0.030498      -0.007426      -0.108613      -0.060074       0.012248       0.047827              8.615349       8.687530       3.164085      -0.352123      10.720666       0.107121       6.437851          -0.000003
          103              C       5.418291       4.706539       4.698961       0.671406      21.167210 0.23031483E+03  0.46718756E+04                                 7.117539                            5.435609       0.028102       2.083845                    0.999408      21.174314      58.664882       0.627669       0.481067      -1.014981       0.035161       0.006949       0.034186       0.049531       0.036102      -0.085509      -0.025190       0.086442       0.051844      -0.066935      -0.055871       0.122806              8.313409       8.036847      -2.359022       3.753916       9.000018      -1.212647       7.903361          -0.000001
          104              C       4.533888       4.336871       3.552840      -0.167821      25.840333 0.36402489E+03  0.82134099E+04                                 7.569437                            6.257492       0.082326       2.028245                    0.998874      28.294658      80.541543       0.672997       0.403367      -1.069211      -0.054417       0.075344      -0.037315       0.100151      -0.031122      -0.011280      -0.040369       0.009669      -0.057313      -0.060069       0.012247       0.047822              8.615437       8.687636      -1.277099       2.916312       7.601305      -1.908054       9.557370          -0.000003
          105              C       5.418291       8.948111       1.726502       0.671400      21.166913 0.23031172E+03  0.46717815E+04                                 7.117375                            5.435503       0.028036       2.083821                    0.999408      21.174139      58.663577       0.627690       0.481055      -1.014991       0.035158      -0.033079      -0.011081       0.049529       0.056006       0.074028       0.042543       0.056402      -0.038290      -0.066945      -0.055875       0.122820              8.313198       8.036633      -2.071442      -3.919781       7.127199       0.131443       9.775761          -0.000001
          106              C       4.533888      10.125515       1.979420      -0.167817      25.840275 0.36402303E+03  0.82133386E+04                                 7.569325                            6.257393       0.082230       2.028212                    0.998874      28.294579      80.540571       0.673017       0.403357      -1.069221      -0.054415      -0.005360       0.083907       0.100151       0.025331      -0.021307       0.009878       0.062514       0.101173      -0.060079       0.012260       0.047819              8.615311       8.687505      -1.886994      -2.564077       7.415803       1.800983       9.742625          -0.000003
          107              O      12.971849       1.454078       7.652783      -0.608058      33.701792 0.55652874E+03  0.13473870E+05                                 8.175196                            7.281652       0.455979       2.189662                    0.997466      28.016900      73.533846       0.708105       0.357276      -1.142127       0.034201       0.006305      -0.015314       0.038000      -0.079866      -0.028367      -0.035972      -0.016995       0.112265      -0.112641       0.047170       0.065471              8.618543       6.723940       1.290820      -1.157195       7.264419      -2.382015      11.867271          -0.000015
          108              O      13.667428       2.591286       5.872902      -0.589044      35.821346 0.48203832E+03  0.11252969E+05                                 8.548030                            6.679635       0.595163       2.234311                    0.998850      27.436936      70.596343       0.755902       0.347100      -1.150984      -0.014435      -0.017953       0.024642       0.033733      -0.005982      -0.037190      -0.020252      -0.008299      -0.241926      -0.094682       0.046998       0.047684             10.279162      11.827125       6.147531      -1.510993      12.750894      -2.324486       6.259466          -0.000002
          109              O      12.971849      -1.784934       8.225843      -0.608060      33.702893 0.55654794E+03  0.13474463E+05                                 8.175426                            7.281820       0.455944       2.189649                    0.997466      28.017157      73.535090       0.708090       0.357280      -1.142123       0.034191      -0.016421       0.002228       0.037995       0.015361       0.083346      -0.002624      -0.083861      -0.088337      -0.112629       0.047157       0.065472              8.618817       6.724111      -1.647679      -0.539269      12.779965      -0.802166       6.352373          -0.000015
          110              O      13.667428      -3.894961       8.130932      -0.589050      35.822361 0.48205466E+03  0.11253455E+05                                 8.548221                            6.679777       0.595136       2.234299                    0.998850      27.437184      70.597472       0.755888       0.347103      -1.150981      -0.014433       0.030319       0.003227       0.033734      -0.029217       0.023775       0.064311       0.068004      -0.013036      -0.094692       0.047000       0.047692             10.279404      11.827415      -4.382440      -4.568552       9.895624       3.973205       9.115173          -0.000002
          111              O      12.971849       0.330856      10.744380      -0.608058      33.702674 0.55654764E+03  0.13474446E+05                                 8.175349                            7.281788       0.455884       2.189619                    0.997468      28.017349      73.535426       0.708097       0.357277      -1.142126       0.034186       0.010121       0.013108       0.037986       0.064484      -0.054965       0.038606      -0.021596       0.098595      -0.112622       0.047159       0.065463              8.618694       6.723983       0.356718       1.696391       8.653908       3.184198      10.478193          -0.000015
          112              O      13.667428       1.303674      12.619172      -0.589050      35.820076 0.48202074E+03  0.11252437E+05                                 8.547752                            6.679451       0.595152       2.234302                    0.998850      27.436834      70.595291       0.755924       0.347094      -1.150991      -0.014436      -0.012367      -0.027870       0.033735       0.035203       0.013417      -0.044053       0.103076       0.092192      -0.094687       0.047001       0.047686             10.278789      11.826655      -1.765121       6.079132       5.869083      -1.648546      13.140628          -0.000002
          113              O      12.971849       6.231322       5.658720      -0.608058      33.701790 0.55652871E+03  0.13473869E+05                                 8.175196                            7.281652       0.455979       2.189662                    0.997466      28.016899      73.533843       0.708105       0.357276      -1.142127       0.034201      -0.006305       0.015314       0.038000       0.079866       0.028367      -0.035972      -0.016995       0.112265      -0.112641       0.047170       0.065471              8.618543       6.723939      -1.290820       1.157195       7.264419      -2.382015      11.867271          -0.000015
          114              O      13.667428       5.094114       7.438601      -0.589043      35.821353 0.48203836E+03  0.11252971E+05                                 8.548032                            6.679636       0.595163       2.234311                    0.998850      27.436937      70.596348       0.755902       0.347100      -1.150984      -0.014435       0.017953      -0.024642       0.033733       0.005982       0.037190      -0.020252      -0.008299      -0.241927      -0.094682       0.046998       0.047684             10.279164      11.827129      -6.147534       1.510994      12.750897      -2.324486       6.259467          -0.000002
          115              O      12.971849       9.470334       5.085660      -0.608060      33.702894 0.55654797E+03  0.13474464E+05                                 8.175426                            7.281820       0.455944       2.189649                    0.997466      28.017158      73.535093       0.708090       0.357280      -1.142123       0.034191       0.016421      -0.002228       0.037995      -0.015361      -0.083346      -0.002624      -0.083861      -0.088337      -0.112629       0.047158       0.065472              8.618817       6.724111       1.647679       0.539269      12.779966      -0.802166       6.352373          -0.000016
          116              O      13.667428      11.580361       5.180571      -0.589050      35.822358 0.48205468E+03  0.11253455E+05                                 8.548221                            6.679777       0.595136       2.234299                    0.998850      27.437184      70.597472       0.755888       0.347103      -1.150981      -0.014433      -0.030319      -0.003227       0.033734       0.029217      -0.023775       0.064311       0.068004      -0.013036      -0.094692       0.047000       0.047692             10.279403      11.827412       4.382439       4.568550       9.895624       3.973205       9.115173          -0.000002
          117              O      12.971849       7.354544       2.567123      -0.608058      33.702673 0.55654761E+03  0.13474445E+05                                 8.175349                            7.281787       0.455884       2.189619                    0.997468      28.017349      73.535424       0.708097       0.357277      -1.142126       0.034186      -0.010121      -0.013108       0.037986      -0.064484       0.054965       0.038606      -0.021596       0.098595      -0.112622       0.047159       0.065463              8.618694       6.723982      -0.356718      -1.696391       8.653907       3.184198      10.478192          -0.000015
          118              O      13.667428       6.381726       0.692331      -0.589050      35.820077 0.48202076E+03  0.11252437E+05                                 8.547752                            6.679452       0.595152       2.234302                    0.998850      27.436833      70.595291       0.755924       0.347094      -1.150991      -0.014436       0.012367       0.027870       0.033735      -0.035203      -0.013417      -0.044053       0.103076       0.092192      -0.094687       0.047001       0.047686             10.278789      11.826656       1.765121      -6.079133       5.869084      -1.648546      13.140629          -0.000002
          119              O       9.705151       9.139478       5.658720      -0.608059      33.700598 0.55650434E+03  0.13473109E+05                                 8.174926                            7.281429       0.455977       2.189660                    0.997466      28.016687      73.532423       0.708127       0.357269      -1.142134      -0.034201       0.006306       0.015312       0.037999       0.079862      -0.028360       0.035969      -0.016998       0.112276      -0.112635       0.047166       0.065469              8.618238       6.723691      -1.290715      -1.157079       7.264147       2.381884      11.866876          -0.000015
          120              O       9.009572      10.276686       7.438601      -0.589044      35.819359 0.48200899E+03  0.11252088E+05                                 8.547623                            6.679360       0.595179       2.234315                    0.998850      27.436609      70.594366       0.755931       0.347093      -1.150993       0.014434      -0.017953      -0.024641       0.033731       0.005982      -0.037196       0.020251      -0.008301      -0.241922      -0.094683       0.047000       0.047684             10.278623      11.826462      -6.147124      -1.510912      12.750210       2.324365       6.259198          -0.000002
          121              O       9.705151       5.900466       5.085660      -0.608060      33.703380 0.55655889E+03  0.13474809E+05                                 8.175541                            7.281922       0.455968       2.189658                    0.997466      28.017236      73.535763       0.708080       0.357283      -1.142119      -0.034192      -0.016420      -0.002225       0.037996      -0.015363       0.083334       0.002624      -0.083858      -0.088350      -0.112618       0.047150       0.065468              8.618932       6.724219       1.647710      -0.539275      12.780112       0.802166       6.352466          -0.000015
          122              O       9.009572       3.790439       5.180571      -0.589049      35.821978 0.48204815E+03  0.11253260E+05                                 8.548143                            6.679709       0.595137       2.234299                    0.998850      27.437122      70.597087       0.755896       0.347101      -1.150983       0.014432       0.030319      -0.003228       0.033733       0.029217       0.023776      -0.064303       0.068002      -0.013032      -0.094685       0.046999       0.047686             10.279315      11.827308       4.382407      -4.568506       9.895539      -3.973179       9.115099          -0.000002
          123              O       9.705151       8.016256       2.567123      -0.608057      33.703389 0.55656124E+03  0.13474867E+05                                 8.175507                            7.281910       0.455862       2.189611                    0.997468      28.017485      73.536186       0.708085       0.357280      -1.142123      -0.034185       0.010126      -0.013107       0.037986      -0.064504      -0.054970      -0.038604      -0.021593       0.098606      -0.112640       0.047170       0.065469              8.618886       6.724125      -0.356756       1.696511       8.654054      -3.184294      10.478479          -0.000016
          124              O       9.009572       8.989074       0.692331      -0.589050      35.822441 0.48205649E+03  0.11253510E+05                                 8.548236                            6.679794       0.595135       2.234298                    0.998850      27.437221      70.597646       0.755886       0.347104      -1.150980       0.014437      -0.012369       0.027871       0.033737      -0.035197       0.013415       0.044057       0.103089       0.092211      -0.094693       0.047001       0.047692             10.279415      11.827422       1.765277       6.079577       5.869405       1.648674      13.141416          -0.000002
          125              O       9.705151      -1.454078       7.652783      -0.608059      33.700598 0.55650435E+03  0.13473110E+05                                 8.174926                            7.281429       0.455977       2.189660                    0.997466      28.016688      73.532425       0.708127       0.357269      -1.142134      -0.034201      -0.006306      -0.015312       0.037999      -0.079862       0.028360       0.035969      -0.016998       0.112276      -0.112635       0.047166       0.065469              8.618238       6.723691       1.290715       1.157079       7.264147       2.381884      11.866876          -0.000015
          126              O       9.009572      -2.591286       5.872902      -0.589044      35.819361 0.48200910E+03  0.11252091E+05                                 8.547624                            6.679361       0.595179       2.234315                    0.998850      27.436610      70.594371       0.755931       0.347093      -1.150993       0.014434       0.017953       0.024641       0.033731      -0.005982       0.037196       0.020251      -0.008301      -0.241922      -0.094683       0.047000       0.047684             10.278623      11.826461       6.147123       1.510911      12.750210       2.324365       6.259199          -0.000002
          127              O       9.705151       1.784934       8.225843      -0.608060      33.703379 0.55655888E+03  0.13474809E+05                                 8.175541                            7.281922       0.455968       2.189658                    0.997466      28.017235      73.535762       0.708080       0.357283      -1.142119      -0.034192       0.016420       0.002225       0.037996       0.015363      -0.083334       0.002624      -0.083858      -0.088350      -0.112618       0.047149       0.065468              8.618932       6.724219      -1.647710       0.539275      12.780112       0.802166       6.352466          -0.000016
          128              O       9.009572       3.894961       8.130932      -0.589049      35.821987 0.48204823E+03  0.11253263E+05                                 8.548144                            6.679710       0.595136       2.234299                    0.998850      27.437124      70.597096       0.755896       0.347101      -1.150983       0.014432      -0.030319       0.003228       0.033733      -0.029216      -0.023776      -0.064303       0.068002      -0.013033      -0.094685       0.046999       0.047686             10.279318      11.827313      -4.382408       4.568508       9.895540      -3.973180       9.115101          -0.000002
          129              O       9.705151      -0.330856      10.744380      -0.608057      33.703389 0.55656123E+03  0.13474866E+05                                 8.175507                            7.281910       0.455862       2.189611                    0.997468      28.017484      73.536184       0.708085       0.357280      -1.142123      -0.034185      -0.010126       0.013107       0.037986       0.064504       0.054970      -0.038604      -0.021593       0.098606      -0.112640       0.047170       0.065469              8.618886       6.724125       0.356755      -1.696510       8.654056      -3.184295      10.478478          -0.000015
          130              O       9.009572      -1.303674      12.619172      -0.589050      35.822449 0.48205655E+03  0.11253512E+05                                 8.548238                            6.679795       0.595135       2.234298                    0.998850      27.437222      70.597651       0.755886       0.347104      -1.150980       0.014437       0.012369      -0.027871       0.033737       0.035197      -0.013415       0.044057       0.103089       0.092211      -0.094693       0.047001       0.047692             10.279418      11.827427      -1.765278      -6.079580       5.869406       1.648675      13.141419          -0.000002
          131              O       2.146151       6.231322       5.658720      -0.608058      33.701790 0.55652871E+03  0.13473869E+05                                 8.175196                            7.281652       0.455979       2.189662                    0.997466      28.016898      73.533842       0.708105       0.357276      -1.142127      -0.034201      -0.006305       0.015314       0.038000      -0.079866      -0.028367      -0.035972      -0.016995       0.112266      -0.112641       0.047170       0.065471              8.618543       6.723940       1.290820      -1.157195       7.264419      -2.382015      11.867271          -0.000016
          132              O       1.450572       5.094114       7.438601      -0.589043      35.821354 0.48203838E+03  0.11252971E+05                                 8.548032                            6.679636       0.595163       2.234311                    0.998850      27.436937      70.596349       0.755902       0.347101      -1.150984       0.014435       0.017953      -0.024642       0.033733      -0.005982      -0.037190      -0.020252      -0.008299      -0.241927      -0.094682       0.046998       0.047684             10.279164      11.827129       6.147534      -1.510994      12.750897      -2.324486       6.259467          -0.000002
          133              O       2.146151       9.470334       5.085660      -0.608060      33.702891 0.55654791E+03  0.13474463E+05                                 8.175426                            7.281819       0.455944       2.189649                    0.997466      28.017156      73.535087       0.708090       0.357280      -1.142123      -0.034191       0.016421      -0.002228       0.037995       0.015361       0.083346      -0.002624      -0.083861      -0.088337      -0.112629       0.047157       0.065472              8.618816       6.724111      -1.647679      -0.539269      12.779965      -0.802166       6.352373          -0.000016
          134              O       1.450572      11.580361       5.180571      -0.589050      35.822362 0.48205474E+03  0.11253457E+05                                 8.548222                            6.679778       0.595135       2.234299                    0.998850      27.437184      70.597475       0.755888       0.347103      -1.150981       0.014433      -0.030319      -0.003227       0.033734      -0.029217       0.023775       0.064311       0.068004      -0.013036      -0.094692       0.047000       0.047692             10.279404      11.827413      -4.382440      -4.568551       9.895625       3.973206       9.115174          -0.000002
          135              O       2.146151       7.354544       2.567123      -0.608058      33.702669 0.55654752E+03  0.13474443E+05                                 8.175348                            7.281787       0.455884       2.189619                    0.997468      28.017347      73.535417       0.708097       0.357277      -1.142126      -0.034186      -0.010121      -0.013108       0.037986       0.064484      -0.054966       0.038606      -0.021596       0.098595      -0.112622       0.047159       0.065463              8.618693       6.723981       0.356718       1.696391       8.653907       3.184197      10.478191          -0.000015
          136              O       1.450572       6.381726       0.692331      -0.589050      35.820079 0.48202078E+03  0.11252438E+05                                 8.547752                            6.679452       0.595152       2.234302                    0.998850      27.436834      70.595293       0.755924       0.347094      -1.150991       0.014436       0.012367       0.027870       0.033735       0.035203       0.013417      -0.044053       0.103076       0.092192      -0.094687       0.047001       0.047686             10.278790      11.826656      -1.765121       6.079133       5.869084      -1.648546      13.140629          -0.000002
          137              O       2.146151       1.454078       7.652783      -0.608058      33.701781 0.55652851E+03  0.13473863E+05                                 8.175195                            7.281651       0.455979       2.189662                    0.997466      28.016894      73.533826       0.708105       0.357276      -1.142127      -0.034201       0.006305      -0.015314       0.038000       0.079866       0.028367      -0.035972      -0.016995       0.112266      -0.112641       0.047170       0.065471              8.618541       6.723938      -1.290819       1.157194       7.264418      -2.382014      11.867268          -0.000015
          138              O       1.450572       2.591286       5.872902      -0.589043      35.821341 0.48203825E+03  0.11252967E+05                                 8.548030                            6.679635       0.595163       2.234311                    0.998850      27.436934      70.596337       0.755902       0.347100      -1.150984       0.014435      -0.017953       0.024642       0.033733       0.005982       0.037190      -0.020252      -0.008299      -0.241927      -0.094682       0.046998       0.047684             10.279161      11.827124      -6.147531       1.510993      12.750893      -2.324485       6.259466          -0.000002
          139              O       2.146151      -1.784934       8.225843      -0.608060      33.702888 0.55654783E+03  0.13474460E+05                                 8.175425                            7.281819       0.455944       2.189649                    0.997466      28.017154      73.535081       0.708090       0.357280      -1.142123      -0.034191      -0.016421       0.002228       0.037995      -0.015361      -0.083346      -0.002624      -0.083861      -0.088337      -0.112629       0.047158       0.065472              8.618816       6.724111       1.647679       0.539269      12.779964      -0.802166       6.352373          -0.000015
          140              O       1.450572      -3.894961       8.130932      -0.589050      35.822362 0.48205468E+03  0.11253455E+05                                 8.548222                            6.679777       0.595136       2.234299                    0.998850      27.437184      70.597473       0.755888       0.347103      -1.150981       0.014433       0.030319       0.003227       0.033734       0.029217      -0.023775       0.064311       0.068004      -0.013036      -0.094692       0.047000       0.047692             10.279404      11.827415       4.382440       4.568552       9.895624       3.973205       9.115173          -0.000002
          141              O       2.146151       0.330856      10.744380      -0.608058      33.702664 0.55654744E+03  0.13474440E+05                                 8.175347                            7.281786       0.455884       2.189619                    0.997468      28.017345      73.535410       0.708097       0.357277      -1.142126      -0.034186       0.010121       0.013108       0.037986      -0.064484       0.054965       0.038606      -0.021596       0.098595      -0.112622       0.047159       0.065463              8.618692       6.723981      -0.356718      -1.696391       8.653906       3.184197      10.478190          -0.000015
          142              O       1.450572       1.303674      12.619172      -0.589050      35.820073 0.48202070E+03  0.11252436E+05                                 8.547751                            6.679451       0.595152       2.234302                    0.998850      27.436833      70.595288       0.755924       0.347094      -1.150991       0.014436      -0.012367      -0.027870       0.033735      -0.035203      -0.013417      -0.044053       0.103076       0.092192      -0.094687       0.047001       0.047686             10.278788      11.826654       1.765121      -6.079132       5.869083      -1.648546      13.140627          -0.000002
          143              O       5.412849      -1.454078       7.652783      -0.608059      33.700590 0.55650417E+03  0.13473104E+05                                 8.174924                            7.281427       0.455977       2.189660                    0.997466      28.016684      73.532410       0.708127       0.357269      -1.142134       0.034201      -0.006306      -0.015312       0.037999       0.079862      -0.028360       0.035969      -0.016998       0.112276      -0.112635       0.047166       0.065469              8.618236       6.723689      -1.290715      -1.157078       7.264146       2.381883      11.866874          -0.000015
          144              O       6.108428      -2.591286       5.872902      -0.589044      35.819362 0.48200911E+03  0.11252092E+05                                 8.547624                            6.679361       0.595179       2.234315                    0.998850      27.436610      70.594372       0.755931       0.347093      -1.150993      -0.014434       0.017953       0.024641       0.033731       0.005982      -0.037196       0.020251      -0.008301      -0.241922      -0.094683       0.047000       0.047684             10.278624      11.826462      -6.147123      -1.510911      12.750211       2.324365       6.259199          -0.000002
          145              O       5.412849       1.784934       8.225843      -0.608060      33.703372 0.55655874E+03  0.13474804E+05                                 8.175539                            7.281921       0.455968       2.189658                    0.997466      28.017232      73.535750       0.708080       0.357283      -1.142119       0.034192       0.016420       0.002225       0.037996      -0.015363       0.083334       0.002624      -0.083858      -0.088350      -0.112618       0.047150       0.065468              8.618931       6.724218       1.647710      -0.539274      12.780110       0.802166       6.352464          -0.000015
          146              O       6.108428       3.894961       8.130932      -0.589049      35.821983 0.48204816E+03  0.11253260E+05                                 8.548143                            6.679709       0.595136       2.234299                    0.998850      27.437123      70.597091       0.755896       0.347101      -1.150983      -0.014432      -0.030319       0.003228       0.033733       0.029216       0.023776      -0.064303       0.068002      -0.013033      -0.094685       0.046999       0.047686             10.279317      11.827312       4.382408      -4.568508       9.895539      -3.973179       9.115099          -0.000002
          147              O       5.412849      -0.330856      10.744380      -0.608057      33.703383 0.55656111E+03  0.13474863E+05                                 8.175506                            7.281909       0.455863       2.189611                    0.997468      28.017481      73.536174       0.708085       0.357280      -1.142123       0.034185      -0.010126       0.013107       0.037986      -0.064504      -0.054970      -0.038604      -0.021593       0.098606      -0.112640       0.047171       0.065469              8.618885       6.724124      -0.356755       1.696509       8.654055      -3.184294      10.478476          -0.000015
          148              O       6.108428      -1.303674      12.619172      -0.589050      35.822446 0.48205650E+03  0.11253510E+05                                 8.548238                            6.679794       0.595135       2.234298                    0.998850      27.437221      70.597647       0.755886       0.347104      -1.150980      -0.014437       0.012369      -0.027871       0.033737      -0.035197       0.013415       0.044057       0.103089       0.092211      -0.094693       0.047001       0.047692             10.279417      11.827426       1.765278       6.079579       5.869406       1.648675      13.141418          -0.000002
          149              O       5.412849       9.139478       5.658720      -0.608059      33.700594 0.55650427E+03  0.13473107E+05                                 8.174925                            7.281428       0.455977       2.189660                    0.997466      28.016686      73.532417       0.708127       0.357269      -1.142134       0.034201       0.006306       0.015312       0.037999      -0.079862       0.028360       0.035969      -0.016998       0.112276      -0.112635       0.047166       0.065469              8.618237       6.723690       1.290715       1.157078       7.264146       2.381883      11.866875          -0.000016
          150              O       6.108428      10.276686       7.438601      -0.589044      35.819361 0.48200903E+03  0.11252090E+05                                 8.547624                            6.679360       0.595179       2.234315                    0.998850      27.436610      70.594369       0.755931       0.347093      -1.150993      -0.014434      -0.017953      -0.024641       0.033731      -0.005982       0.037196       0.020251      -0.008301      -0.241922      -0.094683       0.047000       0.047684             10.278624      11.826462       6.147124       1.510911      12.750211       2.324365       6.259198          -0.000002
          151              O       5.412849       5.900466       5.085660      -0.608060      33.703378 0.55655886E+03  0.13474808E+05                                 8.175540                            7.281922       0.455968       2.189658                    0.997466      28.017235      73.535760       0.708080       0.357283      -1.142119       0.034192      -0.016420      -0.002225       0.037996       0.015363      -0.083334       0.002624      -0.083858      -0.088350      -0.112618       0.047150       0.065468              8.618932       6.724219      -1.647710       0.539275      12.780111       0.802166       6.352465          -0.000016
          152              O       6.108428       3.790439       5.180571      -0.589049      35.821975 0.48204809E+03  0.11253258E+05                                 8.548142                            6.679709       0.595137       2.234299                    0.998850      27.437121      70.597083       0.755896       0.347101      -1.150983      -0.014432       0.030319      -0.003228       0.033733      -0.029217      -0.023776      -0.064303       0.068002      -0.013032      -0.094685       0.046999       0.047686             10.279315      11.827307      -4.382407       4.568506       9.895539      -3.973179       9.115099          -0.000002
          153              O       5.412849       8.016256       2.567123      -0.608057      33.703384 0.55656113E+03  0.13474863E+05                                 8.175506                            7.281909       0.455862       2.189611                    0.997468      28.017482      73.536176       0.708085       0.357280      -1.142123       0.034185       0.010126      -0.013107       0.037986       0.064504       0.054970      -0.038604      -0.021593       0.098606      -0.112640       0.047170       0.065469              8.618885       6.724124       0.356756      -1.696510       8.654053      -3.184294      10.478477          -0.000016
          154              O       6.108428       8.989074       0.692331      -0.589050      35.822438 0.48205644E+03  0.11253508E+05                                 8.548236                            6.679794       0.595135       2.234298                    0.998850      27.437219      70.597641       0.755886       0.347104      -1.150980      -0.014437      -0.012369       0.027871       0.033737       0.035197      -0.013415       0.044057       0.103089       0.092210      -0.094693       0.047001       0.047692             10.279415      11.827422      -1.765277      -6.079577       5.869405       1.648674      13.141416          -0.000002
          155              O      11.338500       0.000000       6.285425      -0.198616      32.215139 0.42734703E+03  0.97161317E+04                                 8.242833                            6.464496      -0.071552       2.075338                    0.999190      23.622139      60.710438       0.734638       0.366708      -1.131099      -0.000000       0.000000      -0.221319       0.221319       0.156217       0.000000      -0.000000      -0.053453      -0.112809      -0.139685      -0.037603       0.177288              9.945050       9.675054       6.415553      -0.000010      13.272215       0.000005       6.887881          -0.000006
          156              O      11.338500      -2.242062      10.168790      -0.198607      32.214242 0.42733275E+03  0.97157002E+04                                 8.242620                            6.464340      -0.071478       2.075365                    0.999188      23.621795      60.708698       0.734657       0.366702      -1.131107      -0.000000      -0.191662       0.110649       0.221308      -0.078114      -0.135290       0.035983       0.008925       0.074260      -0.139688      -0.037603       0.177291              9.944799       9.674854      -3.207696      -5.555931       8.483657       2.764459      11.675886          -0.000005
          157              O      11.338500       2.242062      10.168790      -0.198608      32.214721 0.42734020E+03  0.97159284E+04                                 8.242756                            6.464437      -0.071484       2.075363                    0.999188      23.621930      60.709564       0.734643       0.366707      -1.131101       0.000001       0.191662       0.110649       0.221308      -0.078114       0.135291      -0.035983       0.008920       0.074264      -0.139690      -0.037601       0.177291              9.944969       9.675028      -3.207766       5.556033       8.483778      -2.764531      11.676101          -0.000005
          158              O      11.338500       7.685400       7.026078      -0.198616      32.215142 0.42734707E+03  0.97161329E+04                                 8.242834                            6.464496      -0.071552       2.075338                    0.999190      23.622140      60.710443       0.734638       0.366708      -1.131099      -0.000000      -0.000000       0.221320       0.221320      -0.156217      -0.000000      -0.000000      -0.053453      -0.112809      -0.139685      -0.037603       0.177288              9.945051       9.675055      -6.415554       0.000010      13.272217       0.000004       6.887881          -0.000005
          159              O      11.338500       9.927462       3.142713      -0.198607      32.214238 0.42733282E+03  0.97157022E+04                                 8.242619                            6.464341      -0.071478       2.075365                    0.999188      23.621796      60.708701       0.734657       0.366702      -1.131107      -0.000000       0.191662      -0.110649       0.221308       0.078114       0.135290       0.035983       0.008925       0.074259      -0.139688      -0.037603       0.177291              9.944797       9.674851       3.207693       5.555929       8.483655       2.764455      11.675884          -0.000005
          160              O      11.338500       5.443338       3.142713      -0.198608      32.214725 0.42734028E+03  0.97159306E+04                                 8.242757                            6.464438      -0.071484       2.075363                    0.999188      23.621932      60.709572       0.734643       0.366707      -1.131101       0.000001      -0.191662      -0.110649       0.221308       0.078114      -0.135291      -0.035983       0.008920       0.074264      -0.139690      -0.037601       0.177291              9.944970       9.675029       3.207766      -5.556034       8.483778      -2.764531      11.676103          -0.000005
          161              O       3.779500       7.685400       7.026078      -0.198616      32.215141 0.42734704E+03  0.97161321E+04                                 8.242834                            6.464496      -0.071552       2.075338                    0.999190      23.622139      60.710441       0.734638       0.366708      -1.131099       0.000000      -0.000000       0.221319       0.221319       0.156217       0.000000      -0.000000      -0.053453      -0.112809      -0.139685      -0.037603       0.177288              9.945051       9.675055       6.415554      -0.000010      13.272217       0.000004       6.887881          -0.000006
          162              O       3.779500       9.927462       3.142713      -0.198607      32.214234 0.42733275E+03  0.97157004E+04                                 8.242619                            6.464340      -0.071478       2.075365                    0.999188      23.621794      60.708698       0.734657       0.366702      -1.131107       0.000000       0.191662      -0.110649       0.221308      -0.078114      -0.135290       0.035983       0.008925       0.074259      -0.139688      -0.037603       0.177291              9.944797       9.674851      -3.207694      -5.555929       8.483655       2.764456      11.675884          -0.000005
          163              O       3.779500       5.443338       3.142713      -0.198608      32.214722 0.42734021E+03  0.97159287E+04                                 8.242757                            6.464437      -0.071484       2.075363                    0.999188      23.621930      60.709567       0.734643       0.366707      -1.131101      -0.000001      -0.191662      -0.110649       0.221308      -0.078114       0.135291      -0.035983       0.008920       0.074264      -0.139690      -0.037601       0.177291              9.944970       9.675028      -3.207766       5.556034       8.483778      -2.764531      11.676104          -0.000005
          164              O       3.779500       0.000000       6.285425      -0.198616      32.215134 0.42734694E+03  0.97161292E+04                                 8.242833                            6.464496      -0.071552       2.075338                    0.999190      23.622136      60.710433       0.734638       0.366708      -1.131099       0.000000       0.000000      -0.221319       0.221319      -0.156217      -0.000000      -0.000000      -0.053453      -0.112809      -0.139685      -0.037603       0.177288              9.945050       9.675054      -6.415553       0.000010      13.272216       0.000004       6.887881          -0.000005
          165              O       3.779500      -2.242062      10.168790      -0.198607      32.214236 0.42733265E+03  0.97156974E+04                                 8.242619                            6.464340      -0.071479       2.075365                    0.999188      23.621792      60.708691       0.734657       0.366702      -1.131107       0.000000      -0.191662       0.110649       0.221308       0.078114       0.135290       0.035983       0.008925       0.074259      -0.139688      -0.037603       0.177291              9.944798       9.674853       3.207696       5.555931       8.483656       2.764459      11.675886          -0.000006
          166              O       3.779500       2.242062      10.168790      -0.198608      32.214719 0.42734018E+03  0.97159277E+04                                 8.242756                            6.464437      -0.071484       2.075363                    0.999188      23.621929      60.709562       0.734643       0.366707      -1.131101      -0.000001       0.191662       0.110649       0.221308       0.078114      -0.135291      -0.035983       0.008920       0.074264      -0.139690      -0.037601       0.177291              9.944969       9.675028       3.207766      -5.556033       8.483777      -2.764531      11.676102          -0.000005

******************************************************
Auxiliary information for the entire system
The total spin magnetic moment of the unit cell is   -0.000175
The total net atomic charge of the unit cell is   0.000009
Accuracy of reproducing the electrostatic potential in the unit cell:
  The inner radius (bohr) =    5.0000
  The outer radius (bohr) =   12.0000
  Valid grid points have density less than (e/(bohr^3)) =    0.0001
  The number of valid grid points were=       143752
  The rms potential error without charges in kcal/mol is=      5.79022
  The rms potential error with partial charges in kcal/mol is=      0.54082
  The RRMSE value at monopole order=      0.09340
  The rms potential error with partial charges and cloud penetration in kcal/mol is=      0.52161
  The RRMSE value at monopole order with cloud penetration is=      0.09008
  The rms potential error with partial charges and atomic dipoles in kcal/mol is=      0.91682
  The RRMSE value at dipole order=      0.15834
  The rms potential error with partial charges, atomic dipoles and cloud penetration in kcal/mol is=      0.89645
  The RRMSE value at dipole order with cloud penetration=      0.15482

******************************************************
The electron densities and ab initio electrostatic potential were computed in VASP using the PBE functional and
projector augmented wave method. See the main text of the journal article for a description of computational details.
The atomic charges, dipoles, and quadrupoles were computed with the DDEC6 method as described in
(a) T. A. Manz and N. Gabaldon Limas, RSC Adv. 6 (2016) 47771-47801 DOI: 10.1039/c6ra04656h
(b) N. Gabaldon Limas and T. A. Manz, RSC Adv. 8 (2018) 2678-2707 DOI: 10.1039/c7ra11829e.
For each atom in the material, the electron cloud parameters were fit to the spherically averaged atom-in-material
electron density using radial positions for which this density was between 10^-4 and 10^-2 electrons per cubic bohr.
The polarizabilities, dispersion coefficients, and quantum Drude oscillator (QDO) parameters were fit using the MCLF method.
The magnetic structure of the system was optimized in VASP from the default ferromagnetic initial guess using spin polarization.
The atomic spin moments (ASMs) were computed on this optimized magnetic structure using the DDEC6 partition as inputs
to the method of T. A. Manz and D. S. Sholl, J. Chem. Theory Comput. 7 (2011) 4146-4164 DOI: 10.1021/ct200539n.
The RMSE and RRMSE were computed using a uniform grid with Ewald summation.
