# Supplementary material for: A collection of forcefield precursors for metal–organic frameworks
Source: RSC Adv. 2019 Nov 13;9(63):36492–507. doi: 10.1039/c9ra07327b (PMC9075174; doi:10.1039/c9ra07327b)
Supplement: RA-009-C9RA07327B-s5075 [file RA-009-C9RA07327B-s5075.xyz]

  242
jmolscript: load "" {1 1 1} spacegroup "x,y,z" unitcell [{     11.214900     0.000000     0.000000 }, {      1.454371    16.940183     0.000000 }, {      0.727183     8.470108    18.453546 }]
Ni     2.039891    11.809017    17.540465     0.711168
Ni     6.476296    22.071380    17.540465     0.711485
Ni    11.356563    13.601274     0.913081     0.711301
Ni     6.920158     3.338911     0.913081     0.711635
Ni     4.258095    16.940191     8.830760     0.688553
Ni     9.138359     8.470100     9.622786     0.688708
H      6.601826    12.901657    14.980589     0.112801
H      7.022557    13.047340    12.729256     0.111357
H      9.102840    12.523888    11.906228     0.136870
H      1.297953    11.251679    11.116416     0.135201
H      2.570294    12.747497     9.854194     0.114398
H      1.511750    15.688314    12.326969     0.117038
H     11.541598    14.177251    13.626098     0.132496
H      3.257523    15.879733     6.170866     0.090582
H      1.821143    16.457392     4.487902     0.137414
H     11.665580    19.396516     6.838884     0.127890
H      1.976799    18.779894     8.422198     0.104314
H      9.509736     1.783802     1.188408     0.110010
H     12.371839    17.904082     2.779104     0.147901
H      9.772538    19.135636     5.558208     0.124560
H      6.973319     2.950983     3.886317     0.087813
H      4.704378    13.164232    17.412766     0.105070
H      5.652378    15.219076    17.294663     0.127633
H      2.035398    16.745386    16.538068     0.132122
H     12.402773    14.632945    16.682006     0.102732
H      1.914362    20.978736    14.980589     0.111018
H     12.708532    20.833048    12.729256     0.111520
H     10.628248    21.356499    11.906228     0.136837
H      5.763865     5.688523    11.116416     0.135002
H      5.945896    21.132887     9.854194     0.114725
H      7.004438    18.192074    12.326969     0.117792
H      8.189490    19.703139    13.626098     0.132465
H      5.258667    18.000644     6.170866     0.089919
H      6.695048    17.422982     4.487902     0.136829
H      8.065510    14.483863     6.838884     0.128559
H      6.539391    15.100487     8.422198     0.105195
H      8.766985    15.156383     1.188408     0.109027
H      7.359252    15.976289     2.779104     0.147158
H      9.958553    14.744740     5.558208     0.124615
H     11.303401    13.989207     3.886317     0.088758
H      3.811809    20.716165    17.412766     0.104566
H      2.863809    18.661321    17.294663     0.126141
H      6.480790    17.135010    16.538068     0.132014
H      7.328315    19.247451    16.682006     0.102509
H      6.794628    12.508634     3.472957     0.112806
H      6.373897    12.362951     5.724290     0.111289
H      4.293614    12.886403     6.547318     0.136866
H     12.098501    14.158612     7.337130     0.135166
H     10.826160    12.662794     8.599352     0.114348
H     11.884704     9.721977     6.126577     0.116946
H      1.854856    11.233040     4.827448     0.132468
H     10.138931     9.530558    12.282680     0.090558
H     11.575311     8.952899    13.965644     0.137398
H      1.730874     6.013775    11.614662     0.127847
H     11.419655     6.630397    10.031348     0.104193
H      3.886718    23.626489    17.265138     0.109944
H      1.024615     7.506209    15.674442     0.147867
H      3.623916     6.274655    12.895338     0.124532
H      6.423135    22.459308    14.567229     0.087790
H      8.692076    12.246059     1.040780     0.105083
H      7.744076    10.191215     1.158883     0.127660
H     11.361056     8.664905     1.915478     0.132183
H      0.993681    10.777346     1.771540     0.102761
H     11.482092     4.431555     3.472957     0.111025
H      0.687922     4.577243     5.724290     0.111468
H      2.768206     4.053792     6.547318     0.136840
H      7.632589    19.721768     7.337130     0.134968
H      7.450558     4.277404     8.599352     0.114677
H      6.392016     7.218217     6.126577     0.117709
H      5.206964     5.707152     4.827448     0.132451
H      8.137787     7.409647    12.282680     0.089892
H      6.701406     7.987309    13.965644     0.136812
H      5.330944    10.926428    11.614662     0.128523
H      6.857063    10.309804    10.031348     0.105076
H      4.629469    10.253908    17.265138     0.108953
H      6.037202     9.434002    15.674442     0.147120
H      3.437901    10.665551    12.895338     0.124584
H      2.093053    11.421084    14.567229     0.088733
H      9.584645     4.694126     1.040780     0.104576
H     10.532645     6.748970     1.158883     0.126163
H      6.915664     8.275281     1.915478     0.132068
H      6.068139     6.162840     1.771540     0.102537
C      8.116226    12.122410    16.997192     0.555302
C     10.824824    11.340959    15.905480     0.607931
C      8.431410    12.227438    15.534564    -0.040921
C      7.440963    12.669576    14.653223    -0.133787
C      7.695005    12.767828    13.309066    -0.076225
C      8.932164    12.456128    12.816726    -0.201700
C      9.933619    12.037706    13.686257     0.226788
C      9.706514    11.887448    15.047760    -0.117376
C     11.876786    12.595037    12.441381     0.283427
C      1.338025    12.149509    11.356681    -0.224180
C      2.099507    13.050726    10.596026    -0.090086
C      2.152969    14.378837    10.943322    -0.033597
C      1.477576    14.793873    12.075262    -0.086719
C     11.963809    13.896044    12.845882    -0.227486
C      2.928846    15.356285    10.124723     0.557239
C      2.702702    16.614937     6.292290     0.087518
C      1.830506    16.945270     5.278452    -0.164891
C     12.186153    18.014195     5.454130     0.100720
C     12.245304    18.690110     6.670219    -0.191528
C      1.946461    18.308957     7.619838     0.094782
C      9.269304     1.870198     2.084143     0.095414
C     10.124465     1.380628     3.032656    -0.164810
C     11.252466    18.451251     4.382717     0.111354
C     10.043935    19.044158     4.673914    -0.194880
C      7.785181     2.557971     3.658231     0.102854
C      4.155164    13.899436    17.262554     0.103456
C      4.733190    15.132681    17.184680    -0.176637
C      3.963679    16.254121    16.942201     0.102037
C      2.598984    16.033898    16.736997    -0.194852
C      2.096948    14.758302    16.833325     0.096559
C     11.614861    21.757986    16.997192     0.554068
C      8.906264    22.539436    15.905480     0.606073
C     11.299678    21.652956    15.534564    -0.040908
C     12.290125    21.210816    14.653223    -0.131754
C     12.036084    21.112562    13.309066    -0.077855
C     10.798925    21.424261    12.816726    -0.199229
C      9.797469    21.842684    13.686257     0.224374
C     10.024574    21.992945    15.047760    -0.116601
C      7.854303    21.285351    12.441381     0.284234
C      7.178164    21.730877    11.356681    -0.222828
C      6.416682    20.829658    10.596026    -0.091263
C      6.363220    19.501548    10.943322    -0.032832
C      7.038613    19.086515    12.075262    -0.085893
C      7.767280    19.984345    12.845882    -0.229011
C      5.587344    18.524099    10.124723     0.553906
C      5.813488    17.265440     6.292290     0.087692
C      6.685685    16.935106     5.278452    -0.163768
C      7.544938    15.866180     5.454130     0.100826
C      7.485786    15.190268     6.670219    -0.193483
C      6.569729    15.571423     7.619838     0.094095
C      9.007416    15.069989     2.084143     0.096749
C      8.152256    15.559561     3.032656    -0.162790
C      8.478625    15.429123     4.382717     0.109971
C      9.687155    14.836216     4.673914    -0.193448
C     10.491539    14.382219     3.658231     0.100467
C      4.361023    19.980961    17.262554     0.103460
C      3.782998    18.747716    17.184680    -0.174843
C      4.552509    17.626276    16.942201     0.106615
C      5.917203    17.846498    16.736997    -0.193968
C      6.419239    19.122094    16.833325     0.096576
C      5.280228    13.287881     1.456354     0.555302
C      2.571630    14.069332     2.548066     0.607958
C      4.965044    13.182853     2.918982    -0.040915
C      5.955491    12.740715     3.800323    -0.133818
C      5.701449    12.642463     5.144480    -0.076197
C      4.464290    12.954163     5.636820    -0.201712
C      3.462835    13.372585     4.767289     0.226794
C      3.689940    13.522843     3.405786    -0.117398
C      1.519668    12.815254     6.012165     0.283408
C     12.058429    13.260782     7.096865    -0.224254
C     11.296947    12.359565     7.857520    -0.090122
C     11.243485    11.031454     7.510224    -0.033621
C     11.918878    10.616418     6.378284    -0.086751
C      1.432645    11.514247     5.607664    -0.227516
C     10.467608    10.054006     8.328823     0.557195
C     10.693752     8.795354    12.161256     0.087504
C     11.565948     8.465021    13.175094    -0.164920
C      1.210301     7.396096    12.999416     0.100740
C      1.151150     6.720181    11.783327    -0.191582
C     11.449993     7.101334    10.833708     0.094769
C      4.127150    23.540093    16.369403     0.095399
C      1.817618     7.089480    15.420890    -0.164831
C      2.143988     6.959040    14.070829     0.111339
C      3.352519     6.366133    13.779632    -0.194898
C      5.611273    22.852320    14.795315     0.102812
C      9.241290    11.510855     1.190992     0.103501
C      8.663264    10.277610     1.268866    -0.176592
C      9.432775     9.156170     1.511345     0.102072
C     10.797470     9.376393     1.716549    -0.194810
C     11.299506    10.651989     1.620221     0.096610
C      1.781593     3.652305     1.456354     0.554048
C      4.490190     2.870855     2.548066     0.606087
C      2.096776     3.757335     2.918982    -0.040897
C      1.106329     4.199475     3.800323    -0.131788
C      1.360370     4.297729     5.144480    -0.077834
C      2.597529     3.986030     5.636820    -0.199249
C      3.598985     3.567607     4.767289     0.224376
C      3.371880     3.417346     3.405786    -0.116617
C      5.542151     4.124940     6.012165     0.284220
C      6.218290     3.679414     7.096865    -0.222898
C      6.979772     4.580633     7.857520    -0.091297
C      7.033234     5.908743     7.510224    -0.032854
C      6.357841     6.323776     6.378284    -0.085916
C      5.629174     5.425946     5.607664    -0.229036
C      7.809110     6.886192     8.328823     0.553865
C      7.582966     8.144851    12.161256     0.087679
C      6.710769     8.475185    13.175094    -0.163799
C      5.851516     9.544111    12.999416     0.100851
C      5.910668    10.220023    11.783327    -0.193537
C      6.826725     9.838868    10.833708     0.094086
C      4.389038    10.340302    16.369403     0.096727
C      5.244198     9.850730    15.420890    -0.162818
C      4.917829     9.981168    14.070829     0.109950
C      3.709299    10.574075    13.779632    -0.193473
C      2.904915    11.028072    14.795315     0.100416
C      9.035431     5.429330     1.190992     0.103490
C      9.613456     6.662575     1.268866    -0.174799
C      8.843945     7.784015     1.511345     0.106637
C      7.479251     7.563793     1.716549    -0.193930
C      6.977215     6.288197     1.620221     0.096612
N      2.795541    17.291360     7.441208    -0.209596
N      8.100579     2.469542     2.369804    -0.225691
N      2.837192    13.687853    17.133010    -0.183499
N      5.720649    16.589020     7.441208    -0.208660
N     10.176142    14.470645     2.369804    -0.226251
N      5.678995    20.192544    17.133010    -0.184565
N     10.600913     8.118931    11.012338    -0.209603
N      5.295875    22.940749    16.083742    -0.225692
N     10.559262    11.722438     1.320536    -0.183513
N      7.675805     8.821271    11.012338    -0.208671
N      3.220312    10.939646    16.083742    -0.226228
N      7.717459     5.217747     1.320536    -0.184544
O      8.963082    11.585746    17.764491    -0.497128
O      7.027509    12.569462    17.442661    -0.535427
O     10.902070    10.098396    16.025059    -0.570363
O     11.642511    12.194067    16.366081    -0.578992
O     11.187361    11.657907    13.201298    -0.240299
O      2.810017    16.597831    10.336569    -0.532238
O      3.718570    14.953616     9.220868    -0.547792
O     10.768005    22.294652    17.764491    -0.495914
O     12.703578    21.310935    17.442661    -0.535713
O      8.829018    23.781998    16.025059    -0.569998
O      8.088577    21.686329    16.366081    -0.577748
O      8.543728    22.222483    13.201298    -0.239984
O      5.706172    17.282553    10.336569    -0.530795
O      4.797619    18.926767     9.220868    -0.547066
O      4.433372    13.824545     0.689055    -0.497148
O      6.368945    12.840829     1.010885    -0.535504
O      2.494384    15.311895     2.428487    -0.570350
O      1.753943    13.216224     2.087465    -0.578968
O      2.209093    13.752384     5.252248    -0.240352
O     10.586437     8.812460     8.116977    -0.532233
O      9.677884    10.456675     9.232678    -0.547808
O      2.628449     3.115639     0.689055    -0.495919
O      0.692876     4.099356     1.010885    -0.535773
O      4.567436     1.628293     2.428487    -0.570033
O      5.307877     3.723962     2.087465    -0.577733
O      4.852726     3.187808     5.252248    -0.240033
O      7.690282     8.127738     8.116977    -0.530783
O      8.598835     6.483524     9.232678    -0.547081

The following XYZ coordinates are in angstroms. Other properties are in atomic units.
The sperically averaged electron density of each atom fit to a function of the form exp(a - br)
eigen_1, eigen_2 and eigen_3 are the three eigenvalues of traceless quadrupole moment tensor
  atom number  atomic symbol              X              Y              Z     net charge C6 coefficient C8 coefficient C10 coefficient fluctuating dipole atomic polarizability isotropic forcefield polarizability              a              b squared Pearson coefficient          <r^3>          <r^4>         wp_QDO          m_QDO          q_QDO       dipole_x       dipole_y       dipole_z         dipole            Qxy            Qxz            Qyz     Q(x^2-y^2)  Q(3z^2 - R^2)        eigen_1        eigen_2        eigen_3 static polarizability      alpha(xx)      alpha(xy)      alpha(xz)      alpha(yy)      alpha(yz)      alpha(zz) atomic spin moment
            1             Ni       2.039891      11.809017      17.540465       0.711168     112.100537 0.22971300E+04  0.75801568E+05                                17.369007                           14.319692       0.724688       2.085524                    0.995531      47.544304     125.869471       0.554499       0.334744      -1.214014      -0.112505      -0.073387       0.085223       0.159079       0.034479       0.019704      -0.067171      -0.053736      -0.097871      -0.087671       0.000887       0.086783             20.693937      18.309219       1.612860       2.111226      15.239576       4.750911      28.533015           1.765985
            2             Ni       6.476296      22.071380      17.540465       0.711485     112.082593 0.22964654E+04  0.75773989E+05                                17.367153                           14.317297       0.717752       2.083763                    0.995478      47.538943     125.849699       0.554565       0.334729      -1.214031       0.112816       0.073284       0.085497       0.159397       0.034579      -0.020800       0.067425      -0.053315      -0.097281      -0.088546       0.001925       0.086621             20.692687      18.311750       1.614513      -2.116286      15.239053      -4.748736      28.527258           1.766677
            3             Ni      11.356563      13.601274       0.913081       0.711301     112.092788 0.22969370E+04  0.75793161E+05                                17.367743                           14.318687       0.724921       2.085607                    0.995531      47.543714     125.863805       0.554545       0.334725      -1.214039       0.112501       0.073347      -0.085212       0.159051       0.034438       0.019693      -0.067151      -0.053613      -0.097802      -0.087628       0.000921       0.086707             20.692392      18.307929       1.612594       2.111012      15.238382       4.750585      28.530866           1.766234
            4             Ni       6.920158       3.338911       0.913081       0.711635     112.070857 0.22961727E+04  0.75761646E+05                                17.365779                           14.316231       0.717852       2.083819                    0.995478      47.536639     125.839892       0.554597       0.334722      -1.214042      -0.112815      -0.073264      -0.085486       0.159382       0.034577      -0.020782       0.067426      -0.053261      -0.097254      -0.088534       0.001929       0.086604             20.690994      18.310344       1.614253      -2.116108      15.237748      -4.748355      28.524891           1.766927
            5             Ni       4.258095      16.940191       8.830760       0.688553     116.869703 0.23159287E+04  0.76572609E+05                                18.515270                           14.896737       0.775217       2.104661                    0.993969      47.851417     126.779490       0.515548       0.359326      -1.192777      -0.000617       0.000411       0.125709       0.125711       0.010380      -0.000474      -0.000962      -0.092198      -0.073828      -0.034961      -0.024608       0.059570             23.027731      25.616708       9.157702       0.006009      19.201456       0.001685      24.265028           1.759637
            6             Ni       9.138359       8.470100       9.622786       0.688708     116.862137 0.23158023E+04  0.76566392E+05                                18.512950                           14.895102       0.775304       2.104738                    0.993967      47.847853     126.762997       0.515647       0.359267      -1.192842       0.000618      -0.000411      -0.125680       0.125682       0.010309      -0.000472      -0.000961      -0.092260      -0.073863      -0.034970      -0.024620       0.059590             23.024587      25.613146       9.156279       0.005987      19.198989       0.001683      24.261625           1.758342
            7              H       6.601826      12.901657      14.980589       0.112801       1.109660 0.80875362E+01  0.79700985E+02                                 1.774739                            1.665884      -1.027552       2.390401                    0.997446       3.557365      10.013851       0.483008       1.286781      -0.707178      -0.035370       0.010811       0.010228       0.038373      -0.011042       0.001954      -0.002987       0.028411       0.002183      -0.018607       0.000518       0.018089              1.830712       2.329695      -0.243714      -0.351959       1.481546       0.114717       1.680895           0.000236
            8              H       7.022557      13.047340      12.729256       0.111357       1.025587 0.71833216E+01  0.67452237E+02                                 1.575576                            1.488208      -0.703548       2.543638                    0.999845       3.124814       8.078640       0.564159       1.156201      -0.740032      -0.027897       0.012755      -0.023957       0.038922      -0.010441      -0.000795      -0.005355       0.028891       0.031032      -0.023831       0.010766       0.013064              1.605339       1.797773      -0.191825       0.385925       1.377268      -0.164754       1.640977           0.000062
            9              H       9.102840      12.523888      11.906228       0.136870       1.050431 0.76665654E+01  0.74269254E+02                                 1.701551                            1.617090      -0.892860       2.473721                    0.999027       3.283959       9.053341       0.494310       1.279083      -0.710912       0.000997       0.002122      -0.037195       0.037269      -0.008208       0.001462      -0.005673       0.012951       0.033726      -0.016805       0.003243       0.013561              1.733112       1.550314       0.009856      -0.191876       1.373164      -0.061556       2.275858           0.000029
           10              H       1.297953      11.251679      11.116416       0.135201       1.022926 0.74685599E+01  0.72024521E+02                                 1.682860                            1.604336      -0.847456       2.490565                    0.999406       3.306275       9.154405       0.491448       1.292365      -0.707649      -0.001534      -0.032886      -0.013556       0.035603       0.001072      -0.010013       0.007813      -0.017765      -0.001180      -0.016515       0.002182       0.014333              1.704880       1.405826       0.117563       0.002004       2.194554       0.104340       1.514260          -0.000038
           11              H       2.570294      12.747497       9.854194       0.114398       1.147028 0.85369420E+01  0.84454779E+02                                 1.751662                            1.665015      -1.066686       2.373939                    0.997151       3.428280       9.368641       0.508416       1.217770      -0.723953       0.020027      -0.014941      -0.032223       0.040776      -0.003781      -0.012811       0.009321      -0.017140      -0.001881      -0.018083      -0.000642       0.018725              1.776144       1.629313      -0.031788      -0.358031       1.549658       0.096775       2.149462           0.000367
           12              H       1.511750      15.688314      12.326969       0.117038       1.148573 0.84636028E+01  0.83052516E+02                                 1.716805                            1.630653      -0.988583       2.414300                    0.998213       3.311298       8.838611       0.529797       1.178146      -0.734328      -0.000679       0.038898       0.011023       0.040436      -0.000882      -0.009723       0.010418      -0.015683      -0.001239      -0.015754      -0.001029       0.016783              1.723443       1.375619       0.098926      -0.068026       2.259913       0.151592       1.534798           0.000401
           13              H      11.541598      14.177251      13.626098       0.132496       1.126050 0.83939770E+01  0.82834570E+02                                 1.750303                            1.667416      -1.046874       2.393891                    0.997786       3.350135       9.195846       0.499702       1.242085      -0.719132      -0.012168       0.015523       0.030335       0.036183      -0.002130      -0.012060       0.007545      -0.024185       0.008658      -0.020009       0.002316       0.017693              1.772662       1.631638      -0.016957      -0.386629       1.538871       0.146740       2.147477           0.000000
           14              H       3.257523      15.879733       6.170866       0.090582       1.035997 0.75440056E+01  0.74146371E+02                                 1.781388                            1.672377      -1.298710       2.255894                    0.993647       3.908004      11.527464       0.448250       1.390265      -0.683497       0.025577      -0.036719      -0.008147       0.045485      -0.016905      -0.000265       0.001054      -0.006045       0.016239      -0.019888       0.005317       0.014571              1.834357       1.875882      -0.416275       0.014555       2.170434       0.128920       1.456755           0.000278
           15              H       1.821143      16.457392       4.487902       0.137414       0.919153 0.66327712E+01  0.63510625E+02                                 1.684566                            1.600922      -1.382661       2.237462                    0.993484       3.768998      11.193363       0.441446       1.449028      -0.672359       0.002375      -0.016585      -0.031363       0.035557      -0.004258       0.006032       0.002951       0.001221       0.008671      -0.009095       0.001751       0.007344              1.720505       1.424021      -0.032330       0.119431       1.776370       0.375706       1.961124           0.000242
           16              H      11.665580      19.396516       6.838884       0.127890       0.990454 0.70660698E+01  0.66622667E+02                                 1.582117                            1.509694      -0.861424       2.477712                    0.999368       3.221120       8.571085       0.537070       1.209570      -0.725757      -0.021438       0.027793       0.008620       0.036144      -0.010479       0.003139       0.008628      -0.005073       0.013181      -0.016094       0.003491       0.012603              1.597401       1.709306      -0.398917      -0.012696       1.705702       0.106205       1.377195           0.000367
           17              H       1.976799      18.779894       8.422198       0.104314       1.148866 0.81755572E+01  0.79467669E+02                                 1.717976                            1.600808      -0.846650       2.479985                    0.999160       3.259195       8.634593       0.536094       1.175418      -0.735371       0.000413       0.026037       0.042776       0.050079      -0.012160       0.001099       0.012911      -0.008841       0.020903      -0.019427       0.000297       0.019130              1.769384       1.436063      -0.008728       0.116250       1.622736       0.423400       2.249352           0.000293
           18              H       9.509736       1.783802       1.188408       0.110010       1.084612 0.77100729E+01  0.75158451E+02                                 1.766090                            1.640492      -0.875678       2.473334                    0.998967       3.439387       9.662658       0.480027       1.308944      -0.703418       0.015617      -0.006817      -0.047847       0.050791      -0.009480      -0.005980       0.004418       0.009420       0.030966      -0.015763       0.000077       0.015685              1.829490       1.508113      -0.035561      -0.175958       1.476207      -0.040546       2.504149           0.000532
           19              H      12.371839      17.904082       2.779104       0.147901       0.919544 0.65978768E+01  0.62212040E+02                                 1.615504                            1.546298      -0.918018       2.471975                    0.998980       3.301349       9.292500       0.477994       1.358981      -0.692908       0.034630      -0.017918      -0.012403       0.040916      -0.009487      -0.004552      -0.000729       0.023275       0.018947      -0.018375       0.004354       0.014021              1.646405       1.923044      -0.322498      -0.101929       1.573341       0.012539       1.442830           0.000307
           20              H       9.772538      19.135636       5.558208       0.124560       1.017888 0.76136569E+01  0.74180773E+02                                 1.694528                            1.632697      -1.119287       2.352184                    0.996724       3.555181      10.071793       0.478805       1.312953      -0.701029      -0.009118       0.001165       0.030770       0.032113      -0.004225      -0.001013      -0.004331       0.012232       0.031290      -0.013472       0.002207       0.011265              1.702265       1.653053      -0.112918      -0.212260       1.376811       0.103803       2.076931           0.000269
           21              H       6.973319       2.950983       3.886317       0.087813       1.107893 0.78550113E+01  0.78185565E+02                                 1.876065                            1.714044      -1.442091       2.181697                    0.992718       4.074987      12.197267       0.438730       1.402583      -0.680257      -0.036967       0.017328       0.010849       0.042244      -0.008294      -0.000800      -0.000432       0.004468       0.009386      -0.010206       0.003145       0.007061              1.978974       2.632802      -0.522413      -0.250750       1.667831       0.092030       1.636288           0.000260
           22              H       4.704378      13.164232      17.412766       0.105070       0.995549 0.68784814E+01  0.66235582E+02                                 1.754457                            1.610364      -1.315632       2.256180                    0.993957       3.831469      11.282818       0.449905       1.413796      -0.678853       0.030193      -0.034380       0.010951       0.047048      -0.004302       0.006623      -0.003444      -0.008259      -0.027365      -0.012574       0.000361       0.012213              1.849695       1.916130      -0.488049       0.067230       2.228581      -0.102559       1.404376           0.000432
           23              H       5.652378      15.219076      17.294663       0.127633       1.037444 0.75370227E+01  0.73028522E+02                                 1.696736                            1.608581      -1.120335       2.356860                    0.996476       3.492074       9.769145       0.491016       1.287411      -0.706604       0.034020       0.000435       0.002782       0.034136       0.000860       0.000932      -0.003831       0.008089      -0.035051      -0.012752       0.002761       0.009991              1.722660       2.217763       0.063377       0.134487       1.627978      -0.022795       1.322238           0.000433
           24              H       2.035398      16.745386      16.538068       0.132122       1.039682 0.74236820E+01  0.70426028E+02                                 1.603795                            1.525409      -0.853202       2.485775                    0.999419       3.121786       8.165412       0.549298       1.175397      -0.735518      -0.022708       0.027216      -0.010958       0.037100      -0.003154       0.007398      -0.005293       0.004708      -0.047987      -0.018718       0.004128       0.014590              1.625698       1.601007      -0.304478       0.094645       1.984386      -0.091731       1.291701           0.000458
           25              H      12.402773      14.632945      16.682006       0.102732       1.212083 0.87739240E+01  0.87415798E+02                                 1.827426                            1.693971      -1.002202       2.404856                    0.998024       3.429091       9.411248       0.501257       1.226449      -0.722501      -0.045112      -0.005084      -0.009726       0.046428      -0.007030       0.005541      -0.008465       0.011635      -0.041907      -0.017930      -0.000567       0.018497              1.881369       2.520289       0.277257       0.161653       1.637101       0.072266       1.486716           0.000561
           26              H       1.914362      20.978736      14.980589       0.111018       1.115882 0.81415549E+01  0.80361560E+02                                 1.780767                            1.670929      -1.030509       2.388143                    0.997393       3.567824      10.049106       0.482531       1.285996      -0.707333       0.036108      -0.010873       0.010193       0.039063      -0.011056      -0.001808       0.003127       0.028425       0.002453      -0.018706       0.000673       0.018033              1.837248       2.339661      -0.245343       0.354270       1.485821      -0.115434       1.686262           0.000246
           27              H      12.708532      20.833048      12.729256       0.111520       1.023645 0.71676866E+01  0.67276247E+02                                 1.574557                            1.487385      -0.707782       2.542946                    0.999859       3.121725       8.071835       0.563799       1.157442      -0.739751       0.027838      -0.012761      -0.024006       0.038911      -0.010487       0.000953       0.005254       0.028803       0.031503      -0.023880       0.010993       0.012887              1.604238       1.796415      -0.191547      -0.385364       1.376471       0.164516       1.639829           0.000071
           28              H      10.628248      21.356499      11.906228       0.136837       1.050693 0.76702272E+01  0.74328790E+02                                 1.703503                            1.618828      -0.897469       2.472336                    0.998990       3.284646       9.062750       0.493325       1.281222      -0.710469      -0.001285      -0.002256      -0.037216       0.037307      -0.008331      -0.001569       0.005771       0.012841       0.034086      -0.016929       0.003147       0.013782              1.735162       1.552066       0.009873       0.192206       1.374519       0.061680       2.278902           0.000034
           29              H       5.763865       5.688523      11.116416       0.135002       1.023872 0.74747552E+01  0.72081137E+02                                 1.681986                            1.603469      -0.848211       2.489588                    0.999391       3.306098       9.146223       0.492409       1.289899      -0.708164       0.001451       0.032816      -0.013556       0.035535       0.001082       0.010131      -0.007709      -0.018057      -0.001252      -0.016684       0.002332       0.014352              1.703983       1.404987       0.117476      -0.002056       2.193657      -0.104407       1.513306          -0.000036
           30              H       5.945896      21.132887       9.854194       0.114725       1.148745 0.85545920E+01  0.84684818E+02                                 1.754420                            1.667522      -1.068906       2.372628                    0.997053       3.431154       9.383807       0.507604       1.218919      -0.723683      -0.020233       0.014432      -0.031890       0.040430      -0.004036       0.012670      -0.009621      -0.016848      -0.001625      -0.017852      -0.001150       0.019003              1.778968       1.631742      -0.031842       0.358846       1.551996      -0.097030       2.153166           0.000366
           31              H       7.004438      18.192074      12.326969       0.117792       1.148578 0.84635050E+01  0.83052856E+02                                 1.716902                            1.630693      -0.985969       2.414998                    0.998201       3.310485       8.837045       0.529757       1.178217      -0.734303       0.000358      -0.038549       0.010744       0.040020      -0.000833       0.009840      -0.010497      -0.015565      -0.001553      -0.015890      -0.000949       0.016839              1.723555       1.375634       0.098944       0.068014       2.260213      -0.151673       1.534818           0.000402
           32              H       8.189490      19.703139      13.626098       0.132465       1.126479 0.83976593E+01  0.82873670E+02                                 1.750021                            1.667198      -1.044192       2.394376                    0.997684       3.351109       9.196380       0.500035       1.241216      -0.719313       0.012315      -0.015269       0.030433       0.036208      -0.002017       0.011986      -0.007642      -0.024103       0.007969      -0.019898       0.002223       0.017676              1.772367       1.631449      -0.016933       0.386480       1.538685      -0.146638       2.146967           0.000009
           33              H       5.258667      18.000644       6.170866       0.089919       1.035571 0.75364769E+01  0.74011728E+02                                 1.776845                            1.668415      -1.279473       2.263682                    0.993910       3.899542      11.476425       0.450301       1.385068      -0.684527      -0.025903       0.037252      -0.008220       0.046112      -0.017021       0.000090      -0.001066      -0.005391       0.016740      -0.020039       0.005511       0.014528              1.829529       1.870967      -0.414586      -0.014494       2.164204      -0.128329       1.453417           0.000275
           34              H       6.695048      17.422982       4.487902       0.136829       0.921131 0.66501376E+01  0.63712710E+02                                 1.686169                            1.602355      -1.379283       2.238177                    0.993475       3.773540      11.206644       0.441563       1.447832      -0.672560      -0.002046       0.016944      -0.031459       0.035791      -0.004283      -0.005926      -0.002945       0.001126       0.009263      -0.009084       0.001763       0.007320              1.722190       1.425251      -0.032411      -0.119621       1.778222      -0.376247       1.963097           0.000243
           35              H       8.065510      14.483863       6.838884       0.128559       0.987546 0.70425199E+01  0.66363669E+02                                 1.581158                            1.508918      -0.868278       2.475947                    0.999286       3.216955       8.565391       0.536129       1.212368      -0.725136       0.021198      -0.027664       0.008402       0.035850      -0.010431      -0.003169      -0.008654      -0.005047       0.013226      -0.016083       0.003495       0.012588              1.596389       1.708147      -0.398290       0.012575       1.704435      -0.106048       1.376583           0.000370
           36              H       6.539391      15.100487       8.422198       0.105195       1.149601 0.81835589E+01  0.79591210E+02                                 1.721425                            1.603728      -0.860833       2.474798                    0.999050       3.259093       8.646137       0.534358       1.178557      -0.734638      -0.000025      -0.025715       0.042257       0.049466      -0.012007      -0.001221      -0.013027      -0.008935       0.021240      -0.019441       0.000262       0.019179              1.773095       1.438638      -0.008760      -0.116708       1.625894      -0.424818       2.254754           0.000295
           37              H       8.766985      15.156383       1.188408       0.109027       1.089092 0.77470450E+01  0.75587280E+02                                 1.768429                            1.642441      -0.876518       2.471490                    0.999016       3.445775       9.675808       0.480749       1.305795      -0.704046      -0.016047       0.006484      -0.048222       0.051234      -0.009261       0.005982      -0.004471       0.009783       0.030887      -0.015645      -0.000013       0.015658              1.831997       1.509777      -0.035648       0.176384       1.477828       0.040653       2.508386           0.000533
           38              H       7.359252      15.976289       2.779104       0.147158       0.921305 0.66174742E+01  0.62480559E+02                                 1.621812                            1.551951      -0.933367       2.466251                    0.998764       3.310118       9.341710       0.475290       1.364882      -0.691743      -0.034954       0.017990      -0.012213       0.041165      -0.009627       0.004607       0.000840       0.023342       0.019867      -0.018663       0.004591       0.014073              1.652980       1.931556      -0.324787       0.102701       1.579423      -0.012705       1.447962           0.000311
           39              H       9.958553      14.744740       5.558208       0.124615       1.018529 0.76205567E+01  0.74283438E+02                                 1.697107                            1.634889      -1.130345       2.347697                    0.996527       3.558140      10.090842       0.477727       1.315288      -0.700542       0.009705      -0.000408       0.030640       0.032142      -0.004227       0.000808       0.004186       0.012132       0.031044      -0.013326       0.002195       0.011131              1.704945       1.655362      -0.113224       0.213105       1.378461      -0.104163       2.081012           0.000271
           40              H      11.303401      13.989207       3.886317       0.088758       1.102964 0.78144136E+01  0.77678373E+02                                 1.870532                            1.709720      -1.435806       2.184998                    0.992753       4.063885      12.154744       0.439256       1.402765      -0.680256       0.036993      -0.016656       0.010701       0.041957      -0.008250       0.000890       0.000247       0.003978       0.008929      -0.010017       0.002945       0.007072              1.972706       2.622796      -0.519464       0.249274       1.663237      -0.091438       1.632083           0.000261
           41              H       3.811809      20.716165      17.412766       0.104566       0.994939 0.68730885E+01  0.66154623E+02                                 1.752137                            1.608557      -1.306880       2.259994                    0.994075       3.826968      11.258166       0.450760       1.411732      -0.679266      -0.030116       0.034922       0.010837       0.047370      -0.004283      -0.006542       0.003649      -0.008424      -0.027141      -0.012496       0.000209       0.012287              1.847058       1.913352      -0.486602      -0.066995       2.224897       0.102243       1.402923           0.000435
           42              H       2.863809      18.661321      17.294663       0.126141       1.042802 0.75838716E+01  0.73587211E+02                                 1.701426                            1.612621      -1.123617       2.354334                    0.996297       3.502066       9.800090       0.490896       1.285894      -0.706901      -0.034479      -0.000113       0.003014       0.034611       0.001051      -0.000774       0.003926       0.008481      -0.035067      -0.012808       0.002590       0.010218              1.727563       2.225335       0.063680      -0.135172       1.632180       0.022848       1.325174           0.000436
           43              H       6.480790      17.135010      16.538068       0.132014       1.039748 0.74252352E+01  0.70462365E+02                                 1.606119                            1.527371      -0.860728       2.483290                    0.999391       3.120678       8.170550       0.547834       1.178175      -0.734897       0.022533      -0.027549      -0.010928       0.037231      -0.002940      -0.007267       0.005187       0.004452      -0.047659      -0.018549       0.004320       0.014229              1.628157       1.603487      -0.305541      -0.094923       1.987760       0.092048       1.293224           0.000458
           44              H       7.328315      19.247451      16.682006       0.102509       1.209422 0.87488161E+01  0.87067326E+02                                 1.821015                            1.688636      -0.988194       2.409853                    0.998146       3.426725       9.386803       0.503554       1.222233      -0.723421       0.045393       0.005501      -0.009700       0.046743      -0.007407      -0.005675       0.008583       0.011861      -0.042120      -0.018081      -0.000888       0.018969              1.874510       2.509435       0.275523      -0.160615       1.631768      -0.071866       1.482326           0.000569
           45              H       6.794628      12.508634       3.472957       0.112806       1.109697 0.80878432E+01  0.79704311E+02                                 1.774728                            1.665875      -1.027581       2.390374                    0.997446       3.557397      10.013773       0.483029       1.286719      -0.707191       0.035364      -0.010814      -0.010226       0.038368      -0.011041       0.001957      -0.002989       0.028410       0.002180      -0.018606       0.000517       0.018090              1.830700       2.329676      -0.243709      -0.351953       1.481537       0.114715       1.680885           0.000233
           46              H       6.373897      12.362951       5.724290       0.111289       1.025576 0.71831949E+01  0.67450701E+02                                 1.575580                            1.488209      -0.703548       2.543642                    0.999845       3.124768       8.078482       0.564152       1.156222      -0.740029       0.027897      -0.012766       0.023961       0.038927      -0.010440      -0.000793      -0.005356       0.028888       0.031029      -0.023829       0.010764       0.013065              1.605344       1.797781      -0.191829       0.385935       1.377268      -0.164758       1.640983           0.000040
           47              H       4.293614      12.886403       6.547318       0.136866       1.050405 0.76663418E+01  0.74266675E+02                                 1.701539                            1.617080      -0.892845       2.473730                    0.999027       3.283922       9.053265       0.494304       1.279105      -0.710907      -0.001000      -0.002132       0.037193       0.037267      -0.008208       0.001461      -0.005675       0.012951       0.033721      -0.016804       0.003244       0.013561              1.733099       1.550302       0.009855      -0.191873       1.373155      -0.061556       2.275839           0.000037
           48              H      12.098501      14.158612       7.337130       0.135166       1.023098 0.74701653E+01  0.72043868E+02                                 1.683038                            1.604498      -0.847566       2.490481                    0.999405       3.306635       9.155645       0.491428       1.292348      -0.707651       0.001538       0.032877       0.013554       0.035594       0.001075      -0.010015       0.007812      -0.017762      -0.001173      -0.016516       0.002185       0.014331              1.705064       1.405962       0.117585       0.002001       2.194813       0.104353       1.514416          -0.000005
           49              H      10.826160      12.662794       8.599352       0.114348       1.147150 0.85380602E+01  0.84468375E+02                                 1.751767                            1.665109      -1.066821       2.373858                    0.997149       3.428483       9.369252       0.508410       1.217747      -0.723959      -0.020029       0.014934       0.032221       0.040772      -0.003779      -0.012811       0.009320      -0.017138      -0.001882      -0.018083      -0.000639       0.018723              1.776254       1.629407      -0.031787      -0.358068       1.549745       0.096780       2.149608           0.000371
           50              H      11.884704       9.721977       6.126577       0.116946       1.148614 0.84640337E+01  0.83058693E+02                                 1.716956                            1.630786      -0.988577       2.414316                    0.998213       3.311367       8.839209       0.529725       1.178278      -0.734299       0.000682      -0.038907      -0.011019       0.040443      -0.000879      -0.009724       0.010417      -0.015688      -0.001246      -0.015757      -0.001026       0.016783              1.723597       1.375723       0.098940      -0.068037       2.260145       0.151613       1.534924           0.000346
           51              H       1.854856      11.233040       4.827448       0.132468       1.126048 0.83939422E+01  0.82834026E+02                                 1.750294                            1.667409      -1.046846       2.393896                    0.997787       3.350137       9.195799       0.499705       1.242080      -0.719134       0.012173      -0.015526      -0.030329       0.036181      -0.002130      -0.012060       0.007545      -0.024187       0.008659      -0.020010       0.002317       0.017693              1.772652       1.631630      -0.016958      -0.386625       1.538864       0.146739       2.147463          -0.000008
           52              H      10.138931       9.530558      12.282680       0.090558       1.036013 0.75441380E+01  0.74147951E+02                                 1.781406                            1.672391      -1.298701       2.255895                    0.993646       3.908035      11.527553       0.448249       1.390265      -0.683497      -0.025579       0.036718       0.008149       0.045486      -0.016906      -0.000266       0.001056      -0.006044       0.016235      -0.019888       0.005316       0.014573              1.834376       1.875900      -0.416285       0.014554       2.170459       0.128925       1.456768           0.000256
           53              H      11.575311       8.952899      13.965644       0.137398       0.919140 0.66326485E+01  0.63509162E+02                                 1.684556                            1.600913      -1.382652       2.237468                    0.993484       3.768968      11.193252       0.441445       1.449038      -0.672358      -0.002371       0.016584       0.031364       0.035558      -0.004258       0.006034       0.002953       0.001222       0.008674      -0.009097       0.001751       0.007346              1.720495       1.424013      -0.032330       0.119430       1.776359       0.375704       1.961114           0.000233
           54              H       1.730874       6.013775      11.614662       0.127847       0.990483 0.70663453E+01  0.66626125E+02                                 1.582176                            1.509748      -0.861466       2.477688                    0.999368       3.221192       8.571421       0.537045       1.209610      -0.725748       0.021442      -0.027785      -0.008622       0.036140      -0.010477       0.003137       0.008627      -0.005069       0.013182      -0.016091       0.003491       0.012601              1.597462       1.709373      -0.398941      -0.012695       1.705769       0.106211       1.377243           0.000367
           55              H      11.419655       6.630397      10.031348       0.104193       1.148961 0.81764165E+01  0.79478945E+02                                 1.718185                            1.600985      -0.846738       2.479954                    0.999159       3.259326       8.635395       0.536012       1.175554      -0.735342      -0.000409      -0.026036      -0.042786       0.050087      -0.012158       0.001100       0.012912      -0.008840       0.020912      -0.019427       0.000297       0.019130              1.769607       1.436217      -0.008730       0.116274       1.622928       0.423487       2.249675           0.000247
           56              H       3.886718      23.626489      17.265138       0.109944       1.084659 0.77104661E+01  0.75163198E+02                                 1.766149                            1.640542      -0.875680       2.473324                    0.998967       3.439465       9.662917       0.480017       1.308957      -0.703416      -0.015612       0.006823       0.047847       0.050790      -0.009480      -0.005978       0.004419       0.009418       0.030969      -0.015762       0.000078       0.015685              1.829553       1.508157      -0.035563      -0.175970       1.476250      -0.040547       2.504253           0.000529
           57              H       1.024615       7.506209      15.674442       0.147867       0.919583 0.65982205E+01  0.62216096E+02                                 1.615553                            1.546342      -0.918052       2.471951                    0.998980       3.301438       9.292814       0.477985       1.358988      -0.692907      -0.034625       0.017923       0.012401       0.040914      -0.009486      -0.004550      -0.000729       0.023272       0.018945      -0.018373       0.004354       0.014019              1.646457       1.923111      -0.322516      -0.101935       1.573389       0.012540       1.442870           0.000305
           58              H       3.623916       6.274655      12.895338       0.124532       1.017866 0.76134316E+01  0.74177927E+02                                 1.694503                            1.632674      -1.119202       2.352223                    0.996725       3.555115      10.071516       0.478809       1.312955      -0.701030       0.009117      -0.001157      -0.030773       0.032116      -0.004226      -0.001014      -0.004333       0.012232       0.031300      -0.013475       0.002206       0.011269              1.702240       1.653026      -0.112913      -0.212253       1.376793       0.103799       2.076900           0.000265
           59              H       6.423135      22.459308      14.567229       0.087790       1.107945 0.78554510E+01  0.78190907E+02                                 1.876109                            1.714081      -1.442062       2.181698                    0.992718       4.075096      12.197603       0.438731       1.402565      -0.680260       0.036965      -0.017325      -0.010845       0.042240      -0.008295      -0.000800      -0.000432       0.004467       0.009389      -0.010207       0.003146       0.007062              1.979022       2.632871      -0.522430      -0.250758       1.667869       0.092033       1.636326           0.000258
           60              H       8.692076      12.246059       1.040780       0.105083       0.995557 0.68785532E+01  0.66236482E+02                                 1.754467                            1.610371      -1.315659       2.256167                    0.993957       3.831496      11.282935       0.449904       1.413794      -0.678853      -0.030194       0.034379      -0.010955       0.047049      -0.004301       0.006625      -0.003444      -0.008262      -0.027362      -0.012575       0.000362       0.012213              1.849705       1.916144      -0.488058       0.067232       2.228591      -0.102560       1.404380           0.000434
           61              H       7.744076      10.191215       1.158883       0.127660       1.037408 0.75366746E+01  0.73024184E+02                                 1.696683                            1.608534      -1.120328       2.356873                    0.996477       3.491955       9.768694       0.491029       1.287395      -0.706608      -0.034022      -0.000434      -0.002785       0.034139       0.000861       0.000932      -0.003832       0.008091      -0.035046      -0.012751       0.002760       0.009991              1.722605       2.217692       0.063375       0.134483       1.627920      -0.022792       1.322203           0.000431
           62              H      11.361056       8.664905       1.915478       0.132183       1.039512 0.74221153E+01  0.70407106E+02                                 1.603583                            1.525218      -0.853040       2.485869                    0.999420       3.121472       8.164225       0.549351       1.175351      -0.735529       0.022711      -0.027216       0.010959       0.037102      -0.003156       0.007398      -0.005294       0.004711      -0.047977      -0.018715       0.004124       0.014591              1.625479       1.600794      -0.304422       0.094626       1.984090      -0.091713       1.291554           0.000441
           63              H       0.993681      10.777346       1.771540       0.102761       1.211958 0.87727807E+01  0.87401420E+02                                 1.827292                            1.693856      -1.002056       2.404941                    0.998025       3.428856       9.410393       0.501277       1.226441      -0.722503       0.045117       0.005082       0.009726       0.046433      -0.007030       0.005543      -0.008464       0.011640      -0.041909      -0.017931      -0.000568       0.018499              1.881227       2.520084       0.277218       0.161637       1.636975       0.072258       1.486620           0.000569
           64              H      11.482092       4.431555       3.472957       0.111025       1.115934 0.81420040E+01  0.80366675E+02                                 1.780773                            1.670935      -1.030565       2.388101                    0.997393       3.567892      10.049166       0.482550       1.285935      -0.707346      -0.036102       0.010874      -0.010192       0.039058      -0.011055      -0.001810       0.003129       0.028424       0.002449      -0.018705       0.000671       0.018033              1.837253       2.339666      -0.245342       0.354270       1.485825      -0.115434       1.686269           0.000225
           65              H       0.687922       4.577243       5.724290       0.111468       1.023638 0.71675939E+01  0.67275109E+02                                 1.574558                            1.487384      -0.707774       2.542952                    0.999859       3.121694       8.071719       0.563795       1.157455      -0.739749      -0.027837       0.012771       0.024008       0.038915      -0.010486       0.000952       0.005255       0.028801       0.031501      -0.023879       0.010992       0.012887              1.604241       1.796420      -0.191550      -0.385371       1.376470       0.164519       1.639832           0.000030
           66              H       2.768206       4.053792       6.547318       0.136840       1.050673 0.76700558E+01  0.74326816E+02                                 1.703490                            1.618818      -0.897451       2.472343                    0.998990       3.284627       9.062719       0.493322       1.281235      -0.710467       0.001288       0.002265       0.037213       0.037304      -0.008331      -0.001569       0.005772       0.012841       0.034080      -0.016929       0.003148       0.013781              1.735149       1.552055       0.009873       0.192203       1.374511       0.061680       2.278881           0.000032
           67              H       7.632589      19.721768       7.337130       0.134968       1.024038 0.74763022E+01  0.72099796E+02                                 1.682159                            1.603627      -0.848316       2.489507                    0.999390       3.306446       9.147428       0.492389       1.289885      -0.708166      -0.001454      -0.032807       0.013554       0.035526       0.001085       0.010133      -0.007708      -0.018054      -0.001245      -0.016685       0.002336       0.014349              1.704161       1.405119       0.117497      -0.002053       2.193907      -0.104419       1.513457          -0.000007
           68              H       7.450558       4.277404       8.599352       0.114677       1.148865 0.85556873E+01  0.84698156E+02                                 1.754524                            1.667614      -1.069047       2.372546                    0.997051       3.431351       9.384406       0.507598       1.218898      -0.723688       0.020234      -0.014425       0.031887       0.040427      -0.004033       0.012670      -0.009621      -0.016846      -0.001626      -0.017853      -0.001148       0.019001              1.779076       1.631835      -0.031841       0.358883       1.552083      -0.097035       2.153310           0.000370
           69              H       6.392016       7.218217       6.126577       0.117709       1.148609 0.84638314E+01  0.83057658E+02                                 1.717031                            1.630807      -0.985951       2.415018                    0.998201       3.310535       8.837541       0.529693       1.178336      -0.734277      -0.000361       0.038557      -0.010740       0.040027      -0.000830       0.009841      -0.010497      -0.015570      -0.001560      -0.015893      -0.000947       0.016840              1.723688       1.375723       0.098957       0.068023       2.260415      -0.151692       1.534926           0.000347
           70              H       5.206964       5.707152       4.827448       0.132451       1.126454 0.83974131E+01  0.82870458E+02                                 1.749982                            1.667163      -1.044154       2.394387                    0.997684       3.351074       9.196177       0.500046       1.241200      -0.719316      -0.012319       0.015270      -0.030429       0.036206      -0.002018       0.011987      -0.007642      -0.024105       0.007969      -0.019900       0.002223       0.017677              1.772325       1.631412      -0.016933       0.386465       1.538653      -0.146632       2.146909          -0.000013
           71              H       8.137787       7.409647      12.282680       0.089892       1.035601 0.75367334E+01  0.74014867E+02                                 1.776882                            1.668446      -1.279488       2.263670                    0.993909       3.899611      11.476672       0.450296       1.385072      -0.684526       0.025906      -0.037251       0.008221       0.046112      -0.017022       0.000091      -0.001067      -0.005391       0.016737      -0.020039       0.005509       0.014530              1.829568       1.871005      -0.414603      -0.014493       2.164256      -0.128336       1.453443           0.000257
           72              H       6.701406       7.987309      13.965644       0.136812       0.921127 0.66500963E+01  0.63712193E+02                                 1.686167                            1.602352      -1.379269       2.238185                    0.993474       3.773525      11.206576       0.441562       1.447836      -0.672560       0.002042      -0.016942       0.031460       0.035790      -0.004283      -0.005927      -0.002947       0.001127       0.009267      -0.009086       0.001764       0.007322              1.722188       1.425248      -0.032411      -0.119621       1.778219      -0.376249       1.963096           0.000236
           73              H       5.330944      10.926428      11.614662       0.128523       0.987578 0.70428309E+01  0.66367539E+02                                 1.581219                            1.508974      -0.868325       2.475919                    0.999286       3.217036       8.565754       0.536106       1.212404      -0.725128      -0.021201       0.027655      -0.008404       0.035845      -0.010428      -0.003168      -0.008653      -0.005042       0.013227      -0.016080       0.003494       0.012586              1.596450       1.708215      -0.398314       0.012575       1.704502      -0.106053       1.376633           0.000363
           74              H       6.857063      10.309804      10.031348       0.105076       1.149701 0.81844561E+01  0.79602945E+02                                 1.721637                            1.603908      -0.860922       2.474766                    0.999049       3.259229       8.646955       0.534277       1.178692      -0.734609       0.000021       0.025714      -0.042267       0.049474      -0.012005      -0.001222      -0.013028      -0.008934       0.021250      -0.019441       0.000262       0.019179              1.773323       1.438794      -0.008763      -0.116732       1.626089      -0.424908       2.255084           0.000250
           75              H       4.629469      10.253908      17.265138       0.108953       1.089140 0.77474437E+01  0.75592058E+02                                 1.768487                            1.642490      -0.876525       2.471477                    0.999015       3.445853       9.676048       0.480740       1.305805      -0.704045       0.016042      -0.006487       0.048223       0.051233      -0.009261       0.005980      -0.004471       0.009782       0.030889      -0.015645      -0.000012       0.015657              1.832059       1.509820      -0.035650       0.176395       1.477869       0.040654       2.508487           0.000531
           76              H       6.037202       9.434002      15.674442       0.147120       0.921352 0.66178906E+01  0.62485413E+02                                 1.621864                            1.551998      -0.933383       2.466232                    0.998763       3.310218       9.342032       0.475284       1.364878      -0.691744       0.034949      -0.017993       0.012212       0.041162      -0.009627       0.004605       0.000840       0.023338       0.019866      -0.018661       0.004591       0.014070              1.653034       1.931625      -0.324806       0.102707       1.579473      -0.012707       1.448004           0.000307
           77              H       3.437901      10.665551      12.895338       0.124584       1.018524 0.76204897E+01  0.74282492E+02                                 1.697097                            1.634879      -1.130262       2.347730                    0.996528       3.558112      10.090685       0.477730       1.315285      -0.700544      -0.009704       0.000399      -0.030642       0.032144      -0.004229       0.000809       0.004188       0.012133       0.031055      -0.013330       0.002194       0.011135              1.704934       1.655351      -0.113221       0.213100       1.378454      -0.104161       2.080999           0.000261
           78              H       2.093053      11.421084      14.567229       0.088733       1.103007 0.78147836E+01  0.77682838E+02                                 1.870568                            1.709750      -1.435771       2.185003                    0.992753       4.063977      12.155013       0.439256       1.402748      -0.680259      -0.036992       0.016653      -0.010697       0.041954      -0.008251       0.000891       0.000247       0.003977       0.008932      -0.010018       0.002946       0.007072              1.972744       2.622851      -0.519477       0.249278       1.663268      -0.091440       1.632114           0.000253
           79              H       9.584645       4.694126       1.040780       0.104576       0.994938 0.68730884E+01  0.66154695E+02                                 1.752141                            1.608561      -1.306917       2.259979                    0.994075       3.826981      11.258251       0.450758       1.411739      -0.679265       0.030117      -0.034921      -0.010841       0.047371      -0.004282      -0.006544       0.003649      -0.008429      -0.027137      -0.012497       0.000210       0.012287              1.847061       1.913359      -0.486605      -0.066996       2.224898       0.102243       1.402926           0.000431
           80              H      10.532645       6.748970       1.158883       0.126163       1.042782 0.75836691E+01  0.73584643E+02                                 1.701391                            1.612590      -1.123627       2.354338                    0.996297       3.501981       9.799763       0.490906       1.285879      -0.706904       0.034481       0.000111      -0.003017       0.034613       0.001052      -0.000775       0.003927       0.008483      -0.035062      -0.012807       0.002589       0.010218              1.727527       2.225292       0.063678      -0.135170       1.632138       0.022846       1.325151           0.000427
           81              H       6.915664       8.275281       1.915478       0.132068       1.039589 0.74237600E+01  0.70444452E+02                                 1.605910                            1.527182      -0.860529       2.483396                    0.999392       3.120390       8.169412       0.547891       1.178119      -0.734910      -0.022536       0.027549       0.010928       0.037232      -0.002942      -0.007268       0.005188       0.004455      -0.047650      -0.018547       0.004316       0.014231              1.627941       1.603277      -0.305484      -0.094904       1.987467       0.092030       1.293079           0.000447
           82              H       6.068139       6.162840       1.771540       0.102537       1.209310 0.87478017E+01  0.87054553E+02                                 1.820892                            1.688530      -0.988092       2.409916                    0.998148       3.426518       9.386037       0.503574       1.222221      -0.723424      -0.045397      -0.005501       0.009699       0.046747      -0.007407      -0.005676       0.008583       0.011866      -0.042120      -0.018081      -0.000889       0.018970              1.874379       2.509244       0.275486      -0.160599       1.631654      -0.071858       1.482239           0.000566
           83              C       8.116226      12.122410      16.997192       0.555302      24.066305 0.26115861E+03  0.54635042E+04                                 7.650554                            5.688402      -0.015150       2.042059                    0.999625      22.860159      64.200229       0.630132       0.464630      -1.024426      -0.007237      -0.005238       0.047234       0.048071       0.045201       0.018742       0.024783      -0.072632      -0.209331      -0.075991      -0.022403       0.098395              9.088712       8.796152      -1.579490      -1.846705       4.778887      -0.109703      13.691098          -0.001718
           84              C      10.824824      11.340959      15.905480       0.607931      23.665477 0.27183584E+03  0.57859244E+04                                 7.726270                            5.954512      -0.435348       1.898744                    0.999007      23.597189      68.446574       0.588333       0.489122      -1.004048       0.021736       0.003735       0.037138       0.043193       0.000104      -0.062763       0.011274       0.068598       0.163754      -0.063659      -0.034790       0.098448              8.845770      10.475961       0.608110       3.048376       8.907354       0.314900       7.153996           0.000436
           85              C       8.431410      12.227438      15.534564      -0.040921      39.983221 0.46621397E+03  0.11101152E+05                                10.161447                            7.218386      -0.011526       1.994395                    0.999323      28.058494      79.933714       0.613758       0.419108      -1.067530       0.018766      -0.012025      -0.042160       0.047689      -0.009050       0.005949      -0.002239      -0.005777      -0.017219      -0.010296      -0.003561       0.013857             12.502608      14.548381      -2.057918      -2.712869       5.524625      -0.294813      17.434818           0.003028
           86              C       7.440963      12.669576      14.653223      -0.133787      32.595990 0.45243686E+03  0.10792039E+05                                 8.948069                            7.177705      -0.074695       1.939341                    0.999638      30.304696      89.060831       0.601334       0.427016      -1.052764       0.022881      -0.010299      -0.010712       0.027283      -0.019379      -0.003657       0.004755       0.031862      -0.061291      -0.021982      -0.013828       0.035810              9.839696      11.255120      -1.564286      -0.464390       5.254708      -0.486373      13.009259           0.000323
           87              C       7.695005      12.767828      13.309066      -0.076225      29.399666 0.39343882E+03  0.90229844E+04                                 8.233836                            6.606617       0.141164       2.022701                    0.999801      28.399370      80.674322       0.641979       0.416018      -1.064306       0.029302      -0.012644       0.007421       0.032765      -0.021074       0.005724      -0.013131       0.038815       0.033210      -0.036265       0.006664       0.029600              8.976291      11.128366      -1.456441      -1.028391       4.978903      -0.389247      10.821604           0.001710
           88              C       8.932164      12.456128      12.816726      -0.201700      32.640964 0.45275841E+03  0.10772064E+05                                 8.866710                            7.114344       0.127790       2.008298                    0.999489      30.226712      87.927194       0.614100       0.419213      -1.060532      -0.038466       0.006273      -0.001752       0.039014       0.003389      -0.008951       0.002494      -0.035685       0.095507      -0.035326       0.002159       0.033167              9.742344      13.655088      -1.565722      -0.952913       5.170441      -0.343251      10.401504          -0.000877
           89              C       9.933619      12.037706      13.686257       0.226788      32.454009 0.38026978E+03  0.86685044E+04                                 9.095720                            6.701635       0.029545       2.027640                    0.999762      25.843872      73.788325       0.606670       0.442895      -1.045186       0.066685      -0.033666      -0.029844       0.080442      -0.020300      -0.030337       0.002980       0.062697      -0.086193      -0.040361      -0.021309       0.061670             10.954911      14.518034      -0.805801      -2.790132       5.145873      -0.990464      13.200826           0.001541
           90              C       9.706514      11.887448      15.047760      -0.117376      44.283944 0.51714940E+03  0.12657446E+05                                10.870730                            7.627362      -0.203386       1.919754                    0.998801      29.424217      85.427291       0.593215       0.421856      -1.064097      -0.039335      -0.012266       0.025930       0.048683       0.026550       0.011242       0.019128      -0.066274      -0.107806      -0.041642      -0.023487       0.065129             13.525186      18.045659      -2.625286      -1.863313       6.211038      -1.007603      16.318862           0.003361
           91              C      11.876786      12.595037      12.441381       0.283427      29.360341 0.34260435E+03  0.76198788E+04                                 8.566452                            6.387444       0.057183       2.045968                    0.999741      24.885210      70.513577       0.616678       0.446573      -1.041521      -0.030053      -0.048128       0.035257       0.066802       0.026183      -0.019834      -0.035282      -0.006804      -0.016748      -0.035624      -0.019697       0.055321             10.314139       9.538019       3.055014      -5.227935      10.344668      -1.854274      11.059729          -0.000750
           92              C       1.338025      12.149509      11.356681      -0.224180      35.219190 0.46045077E+03  0.10991028E+05                                 9.315062                            7.150152       0.221445       2.038827                    0.999455      30.240377      87.842192       0.616272       0.416369      -1.063333       0.020789       0.014390      -0.040111       0.047415       0.005226       0.012816       0.005692      -0.052643      -0.018751      -0.030150      -0.001183       0.031333             10.902467       8.772480       2.710215      -4.795057      11.384017      -2.295860      12.550903           0.000185
           93              C       2.099507      13.050726      10.596026      -0.090086      32.720792 0.43057789E+03  0.10127973E+05                                 8.969859                            6.987101      -0.037966       1.957670                    0.999598      29.410775      85.381828       0.612437       0.425181      -1.055594      -0.027793      -0.008315       0.019983       0.035226      -0.008977      -0.009465       0.011086       0.015534       0.020407      -0.017432      -0.003940       0.021372             10.354345       7.672940       3.257784      -3.627524      12.615765      -2.667743      10.774330           0.000216
           94              C       2.152969      14.378837      10.943322      -0.033597      37.842969 0.42886642E+03  0.99714536E+04                                 9.752753                            6.846417       0.010141       2.009273                    0.999318      27.137414      75.662045       0.642738       0.409860      -1.076672      -0.023241      -0.022205       0.023100       0.039583      -0.001146      -0.002920       0.008069       0.004410      -0.013084      -0.010727       0.002575       0.008152             12.393863       9.248545       4.754688      -5.751099      14.605761      -4.542742      13.327283           0.002696
           95              C       1.477576      14.793873      12.075262      -0.086719      32.565664 0.41438141E+03  0.96459063E+04                                 8.897422                            6.827843      -0.043565       1.956627                    0.999609      29.146662      83.944242       0.623685       0.421889      -1.058537      -0.011915      -0.025945       0.002069       0.028625      -0.004926       0.005561       0.013216      -0.026828      -0.031010      -0.019744      -0.004183       0.023927             10.181974       7.863411       2.816275      -4.611060      10.983757      -2.422346      11.698753           0.000331
           96              C      11.963809      13.896044      12.845882      -0.227486      33.897837 0.45879763E+03  0.10949996E+05                                 9.068511                            7.136440       0.097230       1.991932                    0.999591      30.612035      89.135149       0.616510       0.416268      -1.062594       0.019984       0.040459      -0.009249       0.046064      -0.014481      -0.017024       0.008878      -0.003396       0.077479      -0.028557      -0.007398       0.035955             10.237571       8.026955       3.340776      -3.904348      12.063987      -2.262181      10.621771           0.000160
           97              C       2.928846      15.356285      10.124723       0.557239      25.739662 0.27003297E+03  0.56932960E+04                                 8.109334                            5.814221      -0.139046       2.001312                    0.999355      22.953622      64.593416       0.618816       0.469459      -1.022365       0.035849       0.033214      -0.025476       0.055112      -0.003863       0.074978       0.014030       0.079511       0.055067      -0.062940      -0.037054       0.099994             10.254102       8.196794       3.920905      -4.654819      12.286906      -4.302134      10.278607          -0.005314
           98              C       2.702702      16.614937       6.292290       0.087518      26.994871 0.35194692E+03  0.79080130E+04                                 8.039745                            6.409694      -0.003490       2.012589                    0.999585      26.668922      76.824475       0.622712       0.437753      -1.043086      -0.016962       0.033929       0.027928       0.047105       0.012068      -0.041255      -0.010974      -0.013883      -0.016067      -0.046077       0.001933       0.044144              9.054446       8.796456      -1.967274       3.452608       8.238455       0.979349      10.128428          -0.007405
           99              C       1.830506      16.945270       5.278452      -0.164891      33.434719 0.45281660E+03  0.10803836E+05                                 9.190184                            7.217652      -0.063632       1.965512                    0.998485      29.655152      87.175449       0.595045       0.431421      -1.050021       0.016726       0.008556       0.001670       0.018861       0.023349      -0.023540      -0.006987       0.008387       0.029344      -0.031641      -0.006239       0.037880             10.522292      10.685010      -3.733370       4.244767      10.323435      -0.227568      10.558432           0.002674
          100              C      12.186153      18.014195       5.454130       0.100720      33.767932 0.40629762E+03  0.93589536E+04                                 9.211004                            6.800322      -0.059339       1.998741                    0.999320      26.145776      73.555717       0.622984       0.426821      -1.061365       0.010205       0.005622       0.000744       0.011675      -0.003239      -0.007039      -0.002449       0.030596       0.017704      -0.019015       0.002091       0.016924             11.110212      11.616654      -4.061295       5.637650       9.283225      -1.190763      12.430757          -0.009314
          101              C      12.245304      18.690110       6.670219      -0.191528      31.788813 0.43940152E+03  0.10339226E+05                                 8.650973                            6.971259       0.199555       2.033909                    0.999722      29.521891      84.410233       0.627607       0.414756      -1.067184       0.010697       0.000544      -0.002097       0.010914      -0.015212      -0.011196       0.010895      -0.008531      -0.044548      -0.020721      -0.007997       0.028718              9.505627       9.392766      -2.420371       3.831612       7.562283       0.338509      11.561833           0.002933
          102              C       1.946461      18.308957       7.619838       0.094782      25.482825 0.32115870E+03  0.70144859E+04                                 7.585482                            6.035786       0.198486       2.082255                    0.999800      25.724027      71.766090       0.659251       0.425382      -1.056349       0.026738      -0.035145      -0.021634       0.049174       0.021744      -0.025937       0.009421      -0.030094      -0.005977      -0.043533       0.015258       0.028274              8.361601       8.147294      -2.522631       2.853983       7.220407       0.366265       9.717100          -0.005243
          103              C       9.269304       1.870198       2.084143       0.095414      25.758799 0.32982310E+03  0.72696607E+04                                 7.709524                            6.157464       0.228805       2.097626                    0.999748      25.836778      72.992975       0.644643       0.431076      -1.050260      -0.031409       0.019849       0.028580       0.046876       0.019443      -0.022719       0.018018      -0.037887      -0.017763      -0.044725       0.012175       0.032550              8.624220       9.328747      -2.788167       1.157925       6.322394      -1.543579      10.221519          -0.000752
          104              C      10.124465       1.380628       3.032656      -0.164810      30.844463 0.44173592E+03  0.10440727E+05                                 8.617096                            7.083622       0.181821       2.048689                    0.998620      29.067195      84.156528       0.608357       0.425970      -1.056759      -0.004649       0.000723      -0.002956       0.005556      -0.000408      -0.012490       0.004600      -0.003687      -0.055368      -0.023990       0.009860       0.014130              9.525985       9.838672      -2.679283       2.007602       6.849587      -1.884814      11.889695           0.002168
          105              C      11.252466      18.451251       4.382717       0.111354      33.882340 0.40907999E+03  0.94451528E+04                                 9.263463                            6.844369      -0.062806       1.999480                    0.999386      26.107030      73.686038       0.617754       0.429427      -1.059076       0.001026       0.001772      -0.005783       0.006135      -0.003740       0.003751       0.008850      -0.022321      -0.010152      -0.013505      -0.003383       0.016888             11.233041      13.853084      -4.178955       4.158904       7.111909      -2.350461      12.734129          -0.004504
          106              C      10.043935      19.044158       4.673914      -0.194880      32.627433 0.44706055E+03  0.10615466E+05                                 8.941316                            7.098889       0.156310       2.025660                    0.999362      29.909366      87.255538       0.610222       0.422713      -1.057075      -0.002883      -0.000320      -0.008060       0.008566       0.019682      -0.005225       0.001974      -0.008726       0.037444      -0.027114       0.011804       0.015311             10.121301      13.311356      -4.116166       1.891944       6.925777      -1.342631      10.126769           0.001533
          107              C       7.785181       2.557971       3.658231       0.102854      26.850841 0.34656965E+03  0.77863308E+04                                 8.131977                            6.443362      -0.175953       1.964094                    0.998139      26.758045      78.024076       0.606873       0.449227      -1.032493       0.028120      -0.020013      -0.037187       0.050736       0.026467      -0.017946       0.007368      -0.029738      -0.107101      -0.046601      -0.001701       0.048302              9.137056      10.770053      -3.013322       0.653421       6.053941      -1.302458      10.587175          -0.003257
          108              C       4.155164      13.899436      17.262554       0.103456      27.514983 0.33871786E+03  0.75319838E+04                                 8.150321                            6.298269      -0.007436       2.022133                    0.999323      26.072110      74.513968       0.627190       0.439173      -1.043104      -0.041576       0.021341      -0.000379       0.046735      -0.021400      -0.001195       0.005616       0.030896       0.171818      -0.055206      -0.002461       0.057668              9.357306      10.710260       1.031922       0.508896      12.909550      -0.635913       4.452109          -0.004195
          109              C       4.733190      15.132681      17.184680      -0.176637      34.120826 0.42920304E+03  0.10072414E+05                                 9.178292                            6.941106       0.126062       2.019901                    0.999428      29.349969      84.690399       0.620025       0.420946      -1.059831      -0.007265      -0.009906      -0.000866       0.012315       0.000553      -0.004427      -0.002822       0.036993       0.045807      -0.026324       0.008150       0.018174             10.758641      10.075810       0.330606       0.680852      17.437834      -1.040568       4.762279           0.003301
          110              C       3.963679      16.254121      16.942201       0.102037      36.218000 0.39642561E+03  0.90386351E+04                                 9.532379                            6.635016      -0.047838       1.998818                    0.999276      25.892522      71.512615       0.645077       0.416441      -1.072282      -0.005843      -0.005789      -0.005778       0.010052       0.001355      -0.010369      -0.000279       0.001246      -0.001108      -0.010221      -0.000508       0.010729             12.015713      10.522785       2.804587       0.734494      20.739249      -0.504784       4.785104          -0.007237
          111              C       2.598984      16.033898      16.736997      -0.194852      32.690859 0.43022096E+03  0.10049981E+05                                 8.756174                            6.852698       0.280606       2.059161                    0.999805      29.274719      82.862338       0.640574       0.409320      -1.072832       0.004351      -0.006444      -0.010558       0.013113      -0.023271       0.013336      -0.008113      -0.008973      -0.017457      -0.022862      -0.009515       0.032377              9.781603      10.380415       2.447572       0.714340      14.308659      -0.400281       4.655735           0.003834
          112              C       2.096948      14.758302      16.833325       0.096559      26.245279 0.32289702E+03  0.70628079E+04                                 7.725362                            6.041831       0.206452       2.086255                    0.999816      25.688671      71.747623       0.660524       0.423940      -1.057121       0.042161      -0.029634       0.005789       0.051857      -0.007348      -0.000993       0.003588       0.044851       0.085922      -0.038091       0.009157       0.028934              8.655215       9.329071       1.223054       0.797362      12.232573      -0.583269       4.404001          -0.002729
          113              C      11.614861      21.757986      16.997192       0.554068      24.072083 0.26123943E+03  0.54652917E+04                                 7.649388                            5.687657      -0.015221       2.041933                    0.999646      22.864252      64.199780       0.630481       0.464365      -1.024633       0.008670       0.005505       0.047576       0.048672       0.046478      -0.017843      -0.025489      -0.071444      -0.209579      -0.075872      -0.023279       0.099151              9.087108       8.794961      -1.579387       1.846418       4.778242       0.109985      13.688121          -0.001720
          114              C       8.906264      22.539436      15.905480       0.606073      23.684571 0.27208655E+03  0.57921884E+04                                 7.727318                            5.954941      -0.432107       1.899431                    0.998937      23.608608      68.469461       0.588696       0.488741      -1.004314      -0.021569      -0.002373       0.036033       0.042063      -0.000062       0.064338      -0.010053       0.070215       0.163705      -0.064030      -0.036038       0.100069              8.847370      10.478586       0.607483      -3.049465       8.908639      -0.314683       7.154884           0.000443
          115              C      11.299678      21.652956      15.534564      -0.040908      40.057277 0.46715140E+03  0.11130261E+05                                10.177973                            7.228800      -0.019367       1.991448                    0.999304      28.085425      80.063026       0.612847       0.419475      -1.067182      -0.018204       0.011753      -0.041771       0.047056      -0.009130      -0.005808       0.001895      -0.005933      -0.015689      -0.010252      -0.003309       0.013562             12.524458      14.576756      -2.062349       2.720921       5.532588       0.294721      17.464029           0.003030
          116              C      12.290125      21.210816      14.653223      -0.131754      32.506708 0.45075794E+03  0.10741414E+05                                 8.928703                            7.161315      -0.070471       1.941191                    0.999639      30.257424      88.862236       0.602441       0.426652      -1.053047      -0.021590       0.009106      -0.009744       0.025377      -0.020103       0.004916      -0.004402       0.034223      -0.061806      -0.021924      -0.015464       0.037388              9.818842      11.236742      -1.562530       0.468664       5.243687       0.483991      12.976098           0.000338
          117              C      12.036084      21.112562      13.309066      -0.077855      29.433498 0.39402947E+03  0.90395135E+04                                 8.238422                            6.610078       0.134185       2.020302                    0.999827      28.420761      80.736555       0.642058       0.415830      -1.064474      -0.027721       0.012148       0.008681       0.031487      -0.019636      -0.006130       0.014229       0.038736       0.034332      -0.035867       0.006353       0.029515              8.981591      11.135319      -1.456883       1.032439       4.981007       0.388726      10.828446           0.001725
          118              C      10.798925      21.424261      12.816726      -0.199229      32.641039 0.45271760E+03  0.10772303E+05                                 8.871334                            7.117305       0.128486       2.008297                    0.999499      30.226068      87.968982       0.613465       0.419600      -1.060145       0.039149      -0.005537      -0.000680       0.039545       0.003081       0.008453      -0.002543      -0.034534       0.092299      -0.034077       0.002053       0.032024              9.747936      13.662385      -1.566083       0.953584       5.172642       0.343745      10.408781          -0.000867
          119              C       9.797469      21.842684      13.686257       0.224374      32.529461 0.38127978E+03  0.86970229E+04                                 9.106997                            6.708557       0.025511       2.025908                    0.999787      25.881677      73.912106       0.606643       0.442635      -1.045372      -0.066069       0.033877      -0.028832       0.079649      -0.019573       0.031322      -0.001987       0.062199      -0.089455      -0.042099      -0.019851       0.061950             10.970003      14.538969      -0.806431       2.795140       5.151508       0.992683      13.219531           0.001550
          120              C      10.024574      21.992945      15.047760      -0.116601      44.236893 0.51642839E+03  0.12635616E+05                                10.864282                            7.622653      -0.201677       1.920688                    0.998778      29.404709      85.361509       0.593316       0.421923      -1.064036       0.039016       0.011727       0.026552       0.048629       0.027431      -0.010615      -0.018700      -0.066632      -0.110115      -0.041842      -0.024048       0.065889             13.517421      18.035401      -2.624306       1.861631       6.208170       1.007505      16.308693           0.003373
          121              C       7.854303      21.285351      12.441381       0.284234      29.395968 0.34307808E+03  0.76335893E+04                                 8.575491                            6.393438       0.052912       2.044133                    0.999758      24.903709      70.596918       0.616117       0.446794      -1.041319       0.030164       0.047520       0.036768       0.067230       0.026715       0.020839       0.036302      -0.008652      -0.018745      -0.036393      -0.020797       0.057190             10.326246       9.550430       3.059395       5.236017      10.354742       1.858207      11.073565          -0.000741
          122              C       7.178164      21.730877      11.356681      -0.222828      35.134311 0.45905826E+03  0.10948690E+05                                 9.298775                            7.138219       0.220957       2.039569                    0.999425      30.191575      87.642977       0.616976       0.416239      -1.063494      -0.020616      -0.014431      -0.039655       0.046966       0.005577      -0.013191      -0.006045      -0.051862      -0.020499      -0.030079      -0.001408       0.031487             10.882738       8.756956       2.703871       4.785816      11.363520       2.289652      12.527737           0.000192
          123              C       6.416682      20.829658      10.596026      -0.091263      32.747697 0.43102581E+03  0.10141022E+05                                 8.973141                            6.989416      -0.042403       1.956007                    0.999579      29.429778      85.444191       0.612517       0.425020      -1.055707       0.028208       0.008598       0.019037       0.035100      -0.008811       0.009387      -0.011402       0.014552       0.019456      -0.017084      -0.004160       0.021244             10.358290       7.676031       3.258635       3.629735      12.619277       2.668022      10.779561           0.000220
          124              C       6.363220      19.501548      10.943322      -0.032832      37.838002 0.42872639E+03  0.99678863E+04                                 9.754029                            6.846879       0.009469       2.009080                    0.999320      27.132666      75.660071       0.642461       0.410050      -1.076493       0.021840       0.021871       0.021712       0.037772      -0.000713       0.002822      -0.007271       0.002988      -0.015389      -0.010209       0.002838       0.007372             12.395988       9.250247       4.755758       5.752365      14.608237       4.543540      13.329480           0.002702
          125              C       7.038613      19.086515      12.075262      -0.085893      32.545567 0.41403645E+03  0.96354790E+04                                 8.892138                            6.823553      -0.043904       1.956892                    0.999599      29.134946      83.888943       0.624105       0.421710      -1.058692       0.012215       0.028130       0.001370       0.030699      -0.005464      -0.004528      -0.012831      -0.026352      -0.028487      -0.018509      -0.004862       0.023371             10.176281       7.859312       2.814720       4.608493      10.977624       2.420729      11.691909           0.000341
          126              C       7.767280      19.984345      12.845882      -0.229011      33.916249 0.45909509E+03  0.10959074E+05                                 9.072509                            7.139507       0.095886       1.991527                    0.999582      30.623639      89.182385       0.616268       0.416356      -1.062518      -0.019190      -0.041003      -0.008243       0.046016      -0.014909       0.015701      -0.009762      -0.002563       0.078953      -0.028676      -0.007307       0.035982             10.242501       8.031516       3.343254       3.906718      12.069295       2.264866      10.626691           0.000178
          127              C       5.587344      18.524099      10.124723       0.553906      25.800784 0.27074738E+03  0.57119980E+04                                 8.120381                            5.820858      -0.145250       1.999007                    0.999431      22.987397      64.704186       0.618645       0.469290      -1.022481      -0.035547      -0.033801      -0.025638       0.055348      -0.004195      -0.076264      -0.014417       0.080347       0.055559      -0.064235      -0.037296       0.101531             10.269681       8.209016       3.929227       4.663088      12.306101       4.311275      10.293926          -0.005319
          128              C       5.813488      17.265440       6.292290       0.087692      26.995107 0.35195481E+03  0.79074458E+04                                 8.038018                            6.409156      -0.010667       2.010449                    0.999552      26.663355      76.779807       0.622889       0.437669      -1.043240       0.016155      -0.033418       0.027728       0.046331       0.011251       0.041767       0.011405      -0.015492      -0.016903      -0.047050       0.002919       0.044131              9.052068       8.794183      -1.964595      -3.452688       8.234271      -0.979508      10.127750          -0.007399
          129              C       6.685685      16.935106       5.278452      -0.163768      33.438510 0.45289016E+03  0.10807041E+05                                 9.194163                            7.221074      -0.062965       1.965505                    0.998475      29.660319      87.223146       0.594498       0.431760      -1.049717      -0.016612      -0.008267       0.001074       0.018586       0.022576       0.023524       0.007353       0.009317       0.027633      -0.030543      -0.007153       0.037695             10.526179      10.687664      -3.733642      -4.245111      10.328166       0.225271      10.562707           0.002676
          130              C       7.544938      15.866180       5.454130       0.100826      33.759487 0.40619792E+03  0.93561655E+04                                 9.208680                            6.799236      -0.060162       1.998438                    0.999323      26.144896      73.553428       0.623063       0.426790      -1.061375      -0.010174      -0.006999       0.001595       0.012451      -0.003225       0.007241       0.003033       0.031239       0.018896      -0.019673       0.002388       0.017285             11.106242      11.610725      -4.058350      -5.634095       9.280510       1.188103      12.427492          -0.009317
          131              C       7.485786      15.190268       6.670219      -0.193483      31.846788 0.44043875E+03  0.10369653E+05                                 8.660155                            6.978444       0.200439       2.033703                    0.999740      29.557654      84.534671       0.627429       0.414632      -1.067272      -0.010499      -0.000659      -0.001817       0.010676      -0.014349       0.011226      -0.010961      -0.008265      -0.047093      -0.021519      -0.006753       0.028271              9.516042       9.401427      -2.420575      -3.837836       7.568037      -0.339621      11.578662           0.002936
          132              C       6.569729      15.571423       7.619838       0.094095      25.489847 0.32124952E+03  0.70166266E+04                                 7.584195                            6.034248       0.201409       2.082924                    0.999799      25.730969      71.774932       0.659759       0.425045      -1.056609      -0.026091       0.035118      -0.022722       0.049298       0.022525       0.025214      -0.009278      -0.028676      -0.004941      -0.043028       0.014569       0.028459              8.360489       8.144530      -2.520796      -2.853574       7.218459      -0.368339       9.718479          -0.005240
          133              C       9.007416      15.069989       2.084143       0.096749      25.721084 0.32917251E+03  0.72511255E+04                                 7.699924                            6.149770       0.226172       2.097104                    0.999739      25.811426      72.880070       0.645355       0.430849      -1.050488       0.032932      -0.019328       0.027702       0.047175       0.019842       0.022459      -0.018396      -0.037228      -0.015636      -0.044749       0.012299       0.032450              8.613312       9.316529      -2.784453      -1.155038       6.313808       1.540538      10.209600          -0.000763
          134              C       8.152256      15.559561       3.032656      -0.162790      30.794044 0.44082958E+03  0.10413567E+05                                 8.604866                            7.073216       0.185635       2.050192                    0.998631      29.037803      84.037986       0.609232       0.425593      -1.057033       0.003939      -0.000686      -0.002823       0.004895      -0.000629       0.012460      -0.005575      -0.003145      -0.051947      -0.023274       0.008839       0.014435              9.512214       9.827582      -2.677630      -2.001527       6.840025       1.879493      11.869034           0.002177
          135              C       8.478625      15.429123       4.382717       0.109971      33.918343 0.40958964E+03  0.94599483E+04                                 9.270450                            6.849365      -0.066668       1.997950                    0.999375      26.122092      73.742494       0.617424       0.429520      -1.059010      -0.000792      -0.001334      -0.005214       0.005440      -0.004154      -0.005143      -0.008909      -0.024210      -0.013466      -0.015394      -0.002647       0.018040             11.241506      13.863852      -4.182636      -4.161396       7.116779       2.351498      12.743889          -0.004505
          136              C       9.687155      14.836216       4.673914      -0.193448      32.562960 0.44591643E+03  0.10580882E+05                                 8.926110                            7.086479       0.161845       2.027782                    0.999318      29.873869      87.104361       0.611222       0.422317      -1.057386       0.002428      -0.000536      -0.008874       0.009216       0.018390       0.003587      -0.002137      -0.009444       0.038460      -0.025841       0.012308       0.013533             10.103450      13.283047      -4.106503      -1.886002       6.912845       1.339141      10.114459           0.001537
          137              C      10.491539      14.382219       3.658231       0.100467      26.929470 0.34789425E+03  0.78241698E+04                                 8.151069                            6.458827      -0.196557       1.957262                    0.998169      26.807793      78.229826       0.605653       0.449667      -1.032158      -0.028674       0.019891      -0.037679       0.051358       0.025681       0.017595      -0.007211      -0.032458      -0.105562      -0.045986      -0.002048       0.048034              9.158633      10.790179      -3.018731      -0.659499       6.067571       1.309038      10.618150          -0.003258
          138              C       4.361023      19.980961      17.262554       0.103460      27.552691 0.33928456E+03  0.75482801E+04                                 8.160587                            6.306174      -0.005586       2.022274                    0.999275      26.093651      74.611264       0.626359       0.439541      -1.042811       0.043262      -0.018914       0.000059       0.047216      -0.022256       0.000882      -0.005339       0.032491       0.171929      -0.056377      -0.001274       0.057652              9.369410      10.726210       1.038486      -0.509173      12.924741       0.635996       4.457279          -0.004164
          139              C       3.782998      18.747716      17.184680      -0.174843      34.046716 0.42799766E+03  0.10036915E+05                                 9.164098                            6.930227       0.122819       2.019388                    0.999426      29.312576      84.547956       0.620672       0.420809      -1.059933       0.004787       0.012489      -0.000613       0.013389       0.002294       0.004224       0.002577       0.037611       0.042089      -0.026095       0.008541       0.017553             10.741530      10.066340       0.332935      -0.680295      17.403091       1.037872       4.755158           0.003312
          140              C       4.552509      17.626276      16.942201       0.106615      36.144078 0.39539487E+03  0.90102095E+04                                 9.526588                            6.631323      -0.051137       1.998270                    0.999278      25.847108      71.392049       0.644468       0.417062      -1.071771       0.002484       0.002214      -0.005255       0.006220       0.002564       0.009837      -0.000034      -0.003172      -0.006962      -0.011474       0.002395       0.009078             12.008463      10.517450       2.801849      -0.734324      20.725525       0.504356       4.782414          -0.007212
          141              C       5.917203      17.846498      16.736997      -0.193968      32.660168 0.42971060E+03  0.10034320E+05                                 8.746467                            6.844846       0.281965       2.059777                    0.999811      29.259657      82.783766       0.641522       0.408868      -1.073210      -0.005489       0.006807      -0.009650       0.013022      -0.023485      -0.013700       0.009185      -0.005905      -0.019244      -0.022135      -0.011196       0.033332              9.770823      10.367509       2.439849      -0.713822      14.293919       0.400896       4.651042           0.003843
          142              C       6.419239      19.122094      16.833325       0.096576      26.276348 0.32336830E+03  0.70764390E+04                                 7.736758                            6.051159       0.201678       2.084676                    0.999784      25.703305      71.829999       0.659140       0.424630      -1.056580      -0.041796       0.029053       0.005482       0.051196      -0.007971       0.000652      -0.002589       0.044932       0.087854      -0.038568       0.009138       0.029430              8.668160       9.336447       1.222877      -0.797568      12.257671       0.584964       4.410361          -0.002691
          143              C       5.280228      13.287881       1.456354       0.555302      24.066342 0.26115907E+03  0.54635116E+04                                 7.650519                            5.688376      -0.015157       2.042053                    0.999625      22.860253      64.200312       0.630139       0.464625      -1.024430       0.007240       0.005230      -0.047237       0.048074       0.045200       0.018736       0.024779      -0.072649      -0.209280      -0.075973      -0.022416       0.098389              9.088675       8.796094      -1.579474      -1.846717       4.778865      -0.109683      13.691068          -0.001718
          144              C       2.571630      14.069332       2.548066       0.607958      23.665005 0.27183035E+03  0.57857801E+04                                 7.726193                            5.954474      -0.435357       1.898745                    0.999007      23.596861      68.445527       0.588331       0.489125      -1.004046      -0.021729      -0.003742      -0.037146       0.043197       0.000123      -0.062769       0.011272       0.068563       0.163756      -0.063649      -0.034798       0.098447              8.845659      10.475802       0.608082       3.048309       8.907258       0.314889       7.153918           0.000449
          145              C       4.965044      13.182853       2.918982      -0.040915      39.983222 0.46621309E+03  0.11101120E+05                                10.161423                            7.218364      -0.011534       1.994387                    0.999323      28.058500      79.933535       0.613761       0.419106      -1.067532      -0.018769       0.012015       0.042162       0.047689      -0.009049       0.005946      -0.002241      -0.005794      -0.017249      -0.010298      -0.003564       0.013862             12.502593      14.548373      -2.057913      -2.712979       5.524610      -0.294766      17.434795           0.003035
          146              C       5.955491      12.740715       3.800323      -0.133818      32.596514 0.45244653E+03  0.10792302E+05                                 8.948066                            7.177718      -0.074605       1.939357                    0.999638      30.305117      89.061504       0.601343       0.427009      -1.052771      -0.022889       0.010274       0.010706       0.027277      -0.019381      -0.003657       0.004741       0.031858      -0.061287      -0.021971      -0.013837       0.035808              9.839682      11.255091      -1.564267      -0.464385       5.254702      -0.486368      13.009253           0.000322
          147              C       5.701449      12.642463       5.144480      -0.076197      29.397847 0.39340831E+03  0.90220869E+04                                 8.233442                            6.606313       0.141304       2.022762                    0.999801      28.398148      80.669300       0.642002       0.416012      -1.064312      -0.029313       0.012597      -0.007421       0.032757      -0.021070       0.005727      -0.013143       0.038785       0.033186      -0.036252       0.006652       0.029600              8.975854      11.127812      -1.456373      -1.028302       4.978681      -0.389239      10.821067           0.001692
          148              C       4.464290      12.954163       5.636820      -0.201712      32.640462 0.45275118E+03  0.10771837E+05                                 8.866605                            7.114278       0.127875       2.008329                    0.999490      30.226315      87.925488       0.614105       0.419212      -1.060534       0.038447      -0.006320       0.001750       0.039002       0.003384      -0.008956       0.002481      -0.035696       0.095470      -0.035326       0.002171       0.033155              9.742217      13.654913      -1.565706      -0.952894       5.170385      -0.343241      10.401353          -0.000858
          149              C       3.462835      13.372585       4.767289       0.226794      32.453791 0.38026602E+03  0.86683946E+04                                 9.095665                            6.701588       0.029533       2.027634                    0.999762      25.843780      73.787886       0.606674       0.442893      -1.045187      -0.066687       0.033647       0.029845       0.080436      -0.020302      -0.030341       0.002972       0.062677      -0.086182      -0.040365      -0.021298       0.061663             10.954853      14.517945      -0.805784      -2.790196       5.145839      -0.990446      13.200775           0.001561
          150              C       3.689940      13.522843       3.405786      -0.117398      44.284225 0.51715252E+03  0.12657531E+05                                10.870743                            7.627364      -0.203388       1.919754                    0.998801      29.424300      85.427340       0.593218       0.421853      -1.064099       0.039329       0.012261      -0.025938       0.048681       0.026546       0.011245       0.019119      -0.066273      -0.107800      -0.041640      -0.023482       0.065122             13.525218      18.045690      -2.625280      -1.863489       6.211036      -1.007571      16.318929           0.003387
          151              C       1.519668      12.815254       6.012165       0.283408      29.360336 0.34260244E+03  0.76198362E+04                                 8.566481                            6.387442       0.057148       2.045954                    0.999741      24.885309      70.514174       0.616675       0.446575      -1.041519       0.030068       0.048126      -0.035247       0.066802       0.026181      -0.019839      -0.035294      -0.006801      -0.016759      -0.035637      -0.019694       0.055331             10.314179       9.538041       3.055004      -5.227967      10.344718      -1.854241      11.059778          -0.000732
          152              C      12.058429      13.260782       7.096865      -0.224254      35.221899 0.46049015E+03  0.10992230E+05                                 9.315530                            7.150448       0.221378       2.038774                    0.999456      30.242222      87.849315       0.616259       0.416368      -1.063331      -0.020776      -0.014398       0.040110       0.047411       0.005233       0.012815       0.005694      -0.052651      -0.018772      -0.030151      -0.001191       0.031342             10.903053       8.772932       2.710407      -4.795357      11.384671      -2.296006      12.551557           0.000218
          153              C      11.296947      12.359565       7.857520      -0.090122      32.721462 0.43058465E+03  0.10128189E+05                                 8.970004                            6.987167      -0.038045       1.957636                    0.999598      29.411299      85.384062       0.612432       0.425182      -1.055592       0.027787       0.008305      -0.019987       0.035222      -0.008970      -0.009471       0.011080       0.015569       0.020400      -0.017437      -0.003936       0.021374             10.354537       7.673075       3.257858      -3.627635      12.616006      -2.667792      10.774531           0.000210
          154              C      11.243485      11.031454       7.510224      -0.033621      37.841704 0.42885136E+03  0.99710316E+04                                 9.752637                            6.846370       0.010158       2.009294                    0.999318      27.136773      75.660367       0.642729       0.409869      -1.076664       0.023238       0.022203      -0.023095       0.039577      -0.001154      -0.002920       0.008069       0.004430      -0.013131      -0.010737       0.002577       0.008159             12.393655       9.248360       4.754541      -5.750934      14.605610      -4.542522      13.326994           0.002658
          155              C      11.918878      10.616418       6.378284      -0.086751      32.565058 0.41437192E+03  0.96456785E+04                                 8.897516                            6.827906      -0.043672       1.956613                    0.999609      29.146098      83.943968       0.623660       0.421906      -1.058521       0.011940       0.025932      -0.002049       0.028622      -0.004923       0.005555       0.013212      -0.026822      -0.031064      -0.019743      -0.004185       0.023928             10.182056       7.863417       2.816288      -4.611015      10.984037      -2.422278      11.698715           0.000232
          156              C       1.432645      11.514247       5.607664      -0.227516      33.897619 0.45879411E+03  0.10949892E+05                                 9.068488                            7.136417       0.097318       1.991960                    0.999591      30.611883      89.134644       0.616510       0.416269      -1.062594      -0.019948      -0.040467       0.009271       0.046059      -0.014491      -0.017035       0.008880      -0.003399       0.077456      -0.028565      -0.007395       0.035960             10.237532       8.026891       3.340779      -3.904285      12.064067      -2.262150      10.621639           0.000134
          157              C      10.467608      10.054006       8.328823       0.557195      25.738331 0.27001821E+03  0.56928981E+04                                 8.109067                            5.814074      -0.138914       2.001371                    0.999356      22.952726      64.590074       0.618823       0.469461      -1.022366      -0.035849      -0.033197       0.025461       0.055095      -0.003880       0.074988       0.014033       0.079526       0.055032      -0.062961      -0.037044       0.100005             10.253712       8.196488       3.920694      -4.654601      12.286458      -4.301890      10.278189          -0.005361
          158              C      10.693752       8.795354      12.161256       0.087504      26.994817 0.35194630E+03  0.79079821E+04                                 8.039679                            6.409650      -0.003417       2.012609                    0.999585      26.668837      76.823721       0.622721       0.437747      -1.043091       0.016963      -0.033931      -0.027928       0.047106       0.012064      -0.041263      -0.010970      -0.013864      -0.016073      -0.046081       0.001932       0.044148              9.054347       8.796321      -1.967266       3.452495       8.238416       0.979382      10.128304          -0.007451
          159              C      11.565948       8.465021      13.175094      -0.164920      33.434514 0.45281431E+03  0.10803757E+05                                 9.190123                            7.217624      -0.063608       1.965520                    0.998485      29.654972      87.174536       0.595048       0.431419      -1.050023      -0.016713      -0.008553      -0.001669       0.018848       0.023352      -0.023540      -0.006988       0.008417       0.029348      -0.031642      -0.006244       0.037885             10.522191      10.684874      -3.733318       4.244667      10.323374      -0.227513      10.558326           0.002640
          160              C       1.210301       7.396096      12.999416       0.100740      33.766043 0.40627293E+03  0.93582318E+04                                 9.210669                            6.800123      -0.059273       1.998776                    0.999320      26.144814      73.552124       0.622993       0.426822      -1.061366      -0.010181      -0.005603      -0.000748       0.011646      -0.003221      -0.007056      -0.002456       0.030605       0.017692      -0.019016       0.002075       0.016941             11.109743      11.616080      -4.061068       5.637286       9.282905      -1.190595      12.430244          -0.009308
          161              C       1.151150       6.720181      11.783327      -0.191582      31.788322 0.43939375E+03  0.10339006E+05                                 8.650951                            6.971242       0.199581       2.033926                    0.999722      29.521484      84.409163       0.627601       0.414761      -1.067179      -0.010657      -0.000520       0.002078       0.010871      -0.015191      -0.011204       0.010885      -0.008512      -0.044544      -0.020724      -0.007972       0.028696              9.505598       9.392689      -2.420343       3.831576       7.562269       0.338550      11.561836           0.002888
          162              C      11.449993       7.101334      10.833708       0.094769      25.481347 0.32113481E+03  0.70138529E+04                                 7.585303                            6.035626       0.198512       2.082290                    0.999800      25.722947      71.763152       0.659247       0.425391      -1.056340      -0.026712       0.035165       0.021616       0.049166       0.021750      -0.025943       0.009419      -0.030074      -0.005984      -0.043536       0.015257       0.028279              8.361402       8.146986      -2.522515       2.853839       7.220258       0.366393       9.716961          -0.005319
          163              C       4.127150      23.540093      16.369403       0.095399      25.758045 0.32981068E+03  0.72693093E+04                                 7.709348                            6.157324       0.228832       2.097640                    0.999748      25.836245      72.990777       0.644655       0.431073      -1.050264       0.031426      -0.019822      -0.028576       0.046873       0.019443      -0.022714       0.018022      -0.037906      -0.017764      -0.044726       0.012166       0.032560              8.624014       9.328515      -2.788103       1.157846       6.322247      -1.543502      10.221279          -0.000769
          164              C       1.817618       7.089480      15.420890      -0.164831      30.844091 0.44172964E+03  0.10440528E+05                                 8.616981                            7.083535       0.181909       2.048716                    0.998621      29.066984      84.155350       0.608367       0.425966      -1.056763       0.004666      -0.000693       0.002956       0.005566      -0.000409      -0.012486       0.004608      -0.003699      -0.055379      -0.023992       0.009860       0.014132              9.525841       9.838554      -2.679262       2.007516       6.849505      -1.884742      11.889465           0.002163
          165              C       2.143988       6.959040      14.070829       0.111339      33.881523 0.40907100E+03  0.94448772E+04                                 9.263282                            6.844275      -0.062753       1.999504                    0.999386      26.106613      73.684181       0.617762       0.429425      -1.059079      -0.001014      -0.001752       0.005779       0.006123      -0.003737       0.003752       0.008845      -0.022318      -0.010134      -0.013503      -0.003378       0.016881             11.232767      13.852720      -4.178818       4.158712       7.111755      -2.350347      12.733826          -0.004511
          166              C       3.352519       6.366133      13.779632      -0.194898      32.627319 0.44705885E+03  0.10615406E+05                                 8.941272                            7.098861       0.156322       2.025661                    0.999363      29.909272      87.254926       0.610225       0.422711      -1.057077       0.002889       0.000353       0.008061       0.008570       0.019683      -0.005226       0.001959      -0.008728       0.037493      -0.027120       0.011797       0.015324             10.121235      13.311244      -4.116129       1.891945       6.925750      -1.342627      10.126713           0.001536
          167              C       5.611273      22.852320      14.795315       0.102812      26.851439 0.34657841E+03  0.77865738E+04                                 8.132071                            6.443425      -0.175912       1.964096                    0.998140      26.758467      78.025436       0.606873       0.449224      -1.032495      -0.028112       0.020024       0.037194       0.050741       0.026459      -0.017946       0.007362      -0.029736      -0.107116      -0.046601      -0.001697       0.048297              9.137164      10.770166      -3.013365       0.653432       6.054022      -1.302481      10.587305          -0.003264
          168              C       9.241290      11.510855       1.190992       0.103501      27.514079 0.33870588E+03  0.75316354E+04                                 8.150077                            6.298110      -0.007376       2.022159                    0.999323      26.071571      74.511526       0.627206       0.439166      -1.043110       0.041573      -0.021346       0.000369       0.046735      -0.021397      -0.001190       0.005614       0.030905       0.171830      -0.055208      -0.002463       0.057671              9.356988      10.709933       1.031835       0.508890      12.909041      -0.635877       4.451992          -0.004171
          169              C       8.663264      10.277610       1.268866      -0.176592      34.119340 0.42918305E+03  0.10071806E+05                                 9.177991                            6.940926       0.126120       2.019933                    0.999428      29.349085      84.686684       0.620037       0.420943      -1.059835       0.007262       0.009909       0.000859       0.012315       0.000551      -0.004426      -0.002824       0.036984       0.045855      -0.026328       0.008146       0.018181             10.758237      10.075473       0.330558       0.680835      17.437093      -1.040514       4.762145           0.003296
          170              C       9.432775       9.156170       1.511345       0.102072      36.216428 0.39641114E+03  0.90381962E+04                                 9.532029                            6.634850      -0.047725       1.998860                    0.999276      25.891942      71.509898       0.645093       0.416435      -1.072289       0.005844       0.005786       0.005779       0.010051       0.001352      -0.010368      -0.000279       0.001254      -0.001074      -0.010215      -0.000518       0.010732             12.015172      10.522301       2.804313       0.734462      20.738257      -0.504766       4.784959          -0.007246
          171              C      10.797470       9.376393       1.716549      -0.194810      32.688780 0.43019365E+03  0.10049141E+05                                 8.755735                            6.852449       0.280794       2.059238                    0.999805      29.273408      82.856650       0.640593       0.409316      -1.072839      -0.004345       0.006443       0.010559       0.013111      -0.023267       0.013330      -0.008112      -0.008959      -0.017391      -0.022859      -0.009504       0.032363              9.781040      10.379849       2.447392       0.714289      14.307719      -0.400237       4.655552           0.003807
          172              C      11.299506      10.651989       1.620221       0.096610      26.243800 0.32287837E+03  0.70622744E+04                                 7.725013                            6.041624       0.206541       2.086301                    0.999816      25.687634      71.743306       0.660542       0.423935      -1.057128      -0.042160       0.029628      -0.005793       0.051854      -0.007353      -0.000995       0.003587       0.044845       0.085937      -0.038092       0.009153       0.028939              8.654767       9.328628       1.222890       0.797323      12.231833      -0.583225       4.403841          -0.002703
          173              C       1.781593       3.652305       1.456354       0.554048      24.072461 0.26124395E+03  0.54654054E+04                                 7.649435                            5.687683      -0.015232       2.041921                    0.999646      22.864490      64.200389       0.630484       0.464361      -1.024636      -0.008672      -0.005497      -0.047579       0.048675       0.046483      -0.017834      -0.025486      -0.071461      -0.209523      -0.075851      -0.023298       0.099149              9.087174       8.794994      -1.579390       1.846461       4.778262       0.109963      13.688266          -0.001740
          174              C       4.490190       2.870855       2.548066       0.606087      23.684130 0.27208123E+03  0.57920545E+04                                 7.727274                            5.954921      -0.432147       1.899420                    0.998937      23.608398      68.469020       0.588691       0.488748      -1.004310       0.021561       0.002379      -0.036044       0.042068      -0.000048       0.064342      -0.010049       0.070190       0.163718      -0.064024      -0.036046       0.100070              8.847299      10.478473       0.607454      -3.049420       8.908585      -0.314672       7.154839           0.000449
          175              C       2.096776       3.757335       2.918982      -0.040897      40.057257 0.46715028E+03  0.11130224E+05                                10.177950                            7.228777      -0.019405       1.991431                    0.999304      28.085442      80.062947       0.612850       0.419473      -1.067183       0.018207      -0.011742       0.041771       0.047055      -0.009127      -0.005809       0.001897      -0.005949      -0.015721      -0.010256      -0.003311       0.013566             12.524442      14.576757      -2.062352       2.721018       5.532577       0.294674      17.463992           0.003021
          176              C       1.106329       4.199475       3.800323      -0.131788      32.507601 0.45077352E+03  0.10741858E+05                                 8.928776                            7.161379      -0.070391       1.941201                    0.999639      30.258114      88.864039       0.602447       0.426645      -1.053053       0.021597      -0.009084       0.009739       0.025373      -0.020102       0.004918      -0.004388       0.034220      -0.061801      -0.021913      -0.015471       0.037385              9.818916      11.236827      -1.562530       0.468674       5.243721       0.483986      12.976200           0.000295
          177              C       1.360370       4.297729       5.144480      -0.077834      29.432222 0.39400778E+03  0.90388717E+04                                 8.238124                            6.609846       0.134314       2.020352                    0.999827      28.419937      80.732999       0.642078       0.415824      -1.064481       0.027734      -0.012105      -0.008683       0.031481      -0.019634      -0.006134       0.014242       0.038711       0.034310      -0.035858       0.006341       0.029518              8.981261      11.134907      -1.456833       1.032378       4.980839       0.388718      10.828036           0.001679
          178              C       2.597529       3.986030       5.636820      -0.199249      32.641102 0.45271963E+03  0.10772354E+05                                 8.871324                            7.117307       0.128569       2.008321                    0.999499      30.226065      87.968738       0.613467       0.419598      -1.060147      -0.039133       0.005583       0.000676       0.039535       0.003076       0.008459      -0.002529      -0.034541       0.092276      -0.034077       0.002061       0.032016              9.747919      13.662387      -1.566087       0.953585       5.172637       0.343737      10.408733          -0.000879
          179              C       3.598985       3.567607       4.767289       0.224376      32.529459 0.38127879E+03  0.86969942E+04                                 9.106982                            6.708534       0.025482       2.025895                    0.999787      25.881721      73.912198       0.606646       0.442633      -1.045373       0.066072      -0.033858       0.028832       0.079645      -0.019577       0.031325      -0.001979       0.062187      -0.089449      -0.042104      -0.019843       0.061947             10.969998      14.538971      -0.806422       2.795221       5.151494       0.992672      13.219530           0.001560
          180              C       3.371880       3.417346       3.405786      -0.116617      44.237270 0.51643264E+03  0.12635742E+05                                10.864325                            7.622671      -0.201710       1.920676                    0.998778      29.404840      85.361869       0.593317       0.421922      -1.064037      -0.039010      -0.011723      -0.026560       0.048628       0.027426      -0.010614      -0.018692      -0.066634      -0.110103      -0.041836      -0.024045       0.065882             13.517492      18.035496      -2.624328       1.861786       6.208193       1.007486      16.308786           0.003382
          181              C       5.542151       4.124940       6.012165       0.284220      29.395929 0.34307561E+03  0.76335326E+04                                 8.575520                            6.393434       0.052869       2.044117                    0.999758      24.903788      70.597490       0.616113       0.446797      -1.041316      -0.030177      -0.047517      -0.036760       0.067230       0.026713       0.020842       0.036312      -0.008647      -0.018751      -0.036405      -0.020792       0.057197             10.326291       9.550473       3.059391       5.236062      10.354781       1.858184      11.073619          -0.000737
          182              C       6.218290       3.679414       7.096865      -0.222898      35.136974 0.45909691E+03  0.10949870E+05                                 9.299238                            7.138512       0.220887       2.039516                    0.999426      30.193381      87.649971       0.616963       0.416239      -1.063492       0.020604       0.014438       0.039653       0.046961       0.005584      -0.013190      -0.006047      -0.051872      -0.020515      -0.030082      -0.001414       0.031497             10.883321       8.757413       2.704063       4.786120      11.364162       2.289802      12.528386           0.000215
          183              C       6.979772       4.580633       7.857520      -0.091297      32.748429 0.43103367E+03  0.10141270E+05                                 8.973296                            6.989490      -0.042477       1.955974                    0.999579      29.430342      85.446567       0.612511       0.425022      -1.055704      -0.028204      -0.008588      -0.019040       0.035096      -0.008804       0.009394      -0.011396       0.014583       0.019454      -0.017088      -0.004158       0.021246             10.358495       7.676178       3.258717       3.629852      12.619532       2.668083      10.779775           0.000204
          184              C       7.033234       5.908743       7.510224      -0.032854      37.836879 0.42871327E+03  0.99675186E+04                                 9.753925                            6.846839       0.009489       2.009100                    0.999319      27.132105      75.658613       0.642453       0.410057      -1.076487      -0.021838      -0.021869      -0.021707       0.037767      -0.000720       0.002824      -0.007271       0.003006      -0.015432      -0.010219       0.002840       0.007379             12.395797       9.250078       4.755627       5.752208      14.608110       4.543338      13.329204           0.002653
          185              C       6.357841       6.323776       6.378284      -0.085916      32.544890 0.41402625E+03  0.96352242E+04                                 8.892193                            6.823592      -0.043985       1.956884                    0.999599      29.134368      83.888404       0.624083       0.421725      -1.058678      -0.012239      -0.028118      -0.001351       0.030696      -0.005462      -0.004521      -0.012827      -0.026350      -0.028538      -0.018508      -0.004866       0.023373             10.176314       7.859286       2.814715       4.608421      10.977846       2.420643      11.691811           0.000223
          186              C       5.629174       5.425946       5.607664      -0.229036      33.916131 0.45909374E+03  0.10959034E+05                                 9.072510                            7.139509       0.095963       1.991552                    0.999582      30.623517      89.182008       0.616267       0.416358      -1.062517       0.019158       0.041008       0.008263       0.046010      -0.014918       0.015711      -0.009763      -0.002565       0.078931      -0.028684      -0.007302       0.035986             10.242487       8.031482       3.343277       3.906659      12.069410       2.264850      10.626569           0.000124
          187              C       7.809110       6.886192       8.328823       0.553865      25.799568 0.27073398E+03  0.57116348E+04                                 8.120130                            5.820721      -0.145115       1.999066                    0.999431      22.986561      64.701019       0.618652       0.469291      -1.022482       0.035547       0.033785       0.025623       0.055331      -0.004211      -0.076274      -0.014422       0.080362       0.055525      -0.064255      -0.037286       0.101541             10.269313       8.208726       3.929030       4.662878      12.305688       4.311045      10.293525          -0.005371
          188              C       7.582966       8.144851      12.161256       0.087679      26.995018 0.35195342E+03  0.79073927E+04                                 8.037937                            6.409097      -0.010585       2.010472                    0.999552      26.663267      76.779002       0.622900       0.437663      -1.043245      -0.016154       0.033421      -0.027729       0.046334       0.011247       0.041775       0.011401      -0.015474      -0.016912      -0.047055       0.002919       0.044135              9.051952       8.794032      -1.964593      -3.452565       8.234225      -0.979534      10.127598          -0.007437
          189              C       6.710769       8.475185      13.175094      -0.163799      33.438367 0.45288870E+03  0.10806984E+05                                 9.194099                            7.221041      -0.062914       1.965520                    0.998476      29.660189      87.222312       0.594502       0.431757      -1.049720       0.016600       0.008266      -0.001072       0.018575       0.022578       0.023524       0.007354       0.009346       0.027643      -0.030544      -0.007156       0.037700             10.526076      10.687526      -3.733593      -4.245012      10.328103       0.225219      10.562597           0.002642
          190              C       5.851516       9.544111      12.999416       0.100851      33.757553 0.40617245E+03  0.93554243E+04                                 9.208350                            6.799039      -0.060116       1.998467                    0.999323      26.143914      73.549855       0.623071       0.426792      -1.061375       0.010152       0.006982      -0.001599       0.012425      -0.003206       0.007260       0.003042       0.031249       0.018880      -0.019674       0.002368       0.017306             11.105780      11.610162      -4.058130      -5.633734       9.280198       1.187936      12.426979          -0.009316
          191              C       5.910668      10.220023      11.783327      -0.193537      31.846493 0.44043436E+03  0.10369537E+05                                 8.660178                            6.978462       0.200457       2.033716                    0.999740      29.557363      84.534109       0.627420       0.414638      -1.067267       0.010460       0.000636       0.001800       0.010633      -0.014328       0.011234      -0.010949      -0.008242      -0.047088      -0.021520      -0.006728       0.028247              9.516064       9.401402      -2.420557      -3.837828       7.568059      -0.339660      11.578730           0.002879
          192              C       6.826725       9.838868      10.833708       0.094086      25.488288 0.32122431E+03  0.70159544E+04                                 7.583980                            6.034059       0.201438       2.082959                    0.999799      25.729859      71.771748       0.659760       0.425052      -1.056602       0.026066      -0.035138       0.022705       0.049291       0.022531       0.025220      -0.009276      -0.028655      -0.004944      -0.043032       0.014568       0.028464              8.360250       8.144179      -2.520664      -2.853413       7.218276      -0.368469       9.718296          -0.005320
          193              C       4.389038      10.340302      16.369403       0.096727      25.720395 0.32916123E+03  0.72508058E+04                                 7.699769                            6.149650       0.226188       2.097114                    0.999739      25.810904      72.877939       0.645365       0.430847      -1.050490      -0.032944       0.019307      -0.027695       0.047171       0.019845       0.022453      -0.018397      -0.037246      -0.015638      -0.044750       0.012289       0.032460              8.613128       9.316318      -2.784392      -1.154957       6.313675       1.540462      10.209391          -0.000780
          194              C       5.244198       9.850730      15.420890      -0.162818      30.793815 0.44082628E+03  0.10413455E+05                                 8.604766                            7.073146       0.185736       2.050221                    0.998632      29.037729      84.037252       0.609242       0.425588      -1.057038      -0.003953       0.000663       0.002823       0.004903      -0.000630       0.012458      -0.005582      -0.003154      -0.051954      -0.023277       0.008838       0.014438              9.512082       9.827465      -2.677599      -2.001432       6.839947       1.879413      11.868833           0.002167
          195              C       4.917829       9.981168      14.070829       0.109950      33.917649 0.40958227E+03  0.94597227E+04                                 9.270299                            6.849291      -0.066618       1.997971                    0.999375      26.121757      73.741009       0.617430       0.429518      -1.059012       0.000782       0.001318       0.005210       0.005431      -0.004150      -0.005146      -0.008901      -0.024204      -0.013449      -0.015391      -0.002640       0.018031             11.241270      13.863545      -4.182516      -4.161210       7.116645       2.351385      12.743620          -0.004523
          196              C       3.709299      10.574075      13.779632      -0.193473      32.563156 0.44591984E+03  0.10580979E+05                                 8.926128                            7.086495       0.161854       2.027779                    0.999318      29.874011      87.104716       0.611223       0.422316      -1.057387      -0.002433       0.000503       0.008876       0.009218       0.018390       0.003590      -0.002120      -0.009439       0.038513      -0.025847       0.012291       0.013555             10.103458      13.283053      -4.106504      -1.886011       6.912866       1.339139      10.114456           0.001523
          197              C       2.904915      11.028072      14.795315       0.100416      26.930269 0.34790629E+03  0.78245068E+04                                 8.151219                            6.458933      -0.196524       1.957259                    0.998170      26.808305      78.231599       0.605649       0.449667      -1.032159       0.028664      -0.019901       0.037686       0.051361       0.025674       0.017593      -0.007202      -0.032454      -0.105583      -0.045984      -0.002047       0.048031              9.158806      10.790373      -3.018797      -0.659526       6.067692       1.309074      10.618355          -0.003284
          198              C       9.035431       5.429330       1.190992       0.103490      27.552215 0.33927908E+03  0.75481206E+04                                 8.160471                            6.306112      -0.005573       2.022283                    0.999275      26.093334      74.609934       0.626364       0.439539      -1.042813      -0.043256       0.018918      -0.000073       0.047213      -0.022252       0.000878      -0.005338       0.032496       0.171954      -0.056379      -0.001281       0.057659              9.369244      10.726064       1.038429      -0.509174      12.924440       0.635967       4.457227          -0.004176
          199              C       9.613456       6.662575       1.268866      -0.174799      34.045274 0.42797847E+03  0.10036337E+05                                 9.163811                            6.930058       0.122863       2.019414                    0.999426      29.311768      84.544646       0.620683       0.420807      -1.059936      -0.004786      -0.012494       0.000602       0.013393       0.002289       0.004221       0.002582       0.037604       0.042137      -0.026099       0.008543       0.017556             10.741137      10.066036       0.332874      -0.680282      17.402344       1.037816       4.755031           0.003287
          200              C       8.843945       7.784015       1.511345       0.106637      36.142796 0.39538397E+03  0.90098750E+04                                 9.526291                            6.631190      -0.051023       1.998310                    0.999278      25.846664      71.389857       0.644483       0.417057      -1.071777      -0.002485      -0.002211       0.005256       0.006220       0.002564       0.009836      -0.000032      -0.003170      -0.006935      -0.011470       0.002390       0.009080             12.007990      10.517034       2.801587      -0.734297      20.724646       0.504339       4.782291          -0.007235
          201              C       7.479251       7.563793       1.716549      -0.193930      32.658353 0.42968734E+03  0.10033602E+05                                 8.746076                            6.844631       0.282135       2.059845                    0.999811      29.258542      82.778845       0.641539       0.408864      -1.073217       0.005483      -0.006808       0.009649       0.013019      -0.023483      -0.013694       0.009186      -0.005886      -0.019188      -0.022133      -0.011189       0.033322              9.770313      10.367015       2.439692      -0.713776      14.293044       0.400850       4.650881           0.003817
          202              C       6.977215       6.288197       1.620221       0.096612      26.275376 0.32335699E+03  0.70761135E+04                                 7.736543                            6.051049       0.201713       2.084700                    0.999784      25.702573      71.827020       0.659148       0.424630      -1.056583       0.041792      -0.029047      -0.005490       0.051191      -0.007973       0.000657      -0.002588       0.044926       0.087876      -0.038570       0.009132       0.029438              8.667866       9.336173       1.222742      -0.797542      12.257159       0.584929       4.410268          -0.002692
          203              N       2.795541      17.291360       7.441208      -0.209596      34.947156 0.51046996E+03  0.12276294E+05                                 8.938374                            7.320263       0.051242       2.041045                    0.999307      27.652257      75.942273       0.646985       0.393654      -1.098285      -0.100528       0.037461      -0.090979       0.140664       0.016969      -0.051444       0.029931      -0.065783      -0.036197      -0.080339       0.026730       0.053609              9.988202       9.671654      -2.198301       3.073444       8.683643       1.416212      11.609310           0.038055
          204              N       8.100579       2.469542       2.369804      -0.225691      35.679819 0.52471598E+03  0.12709782E+05                                 9.036823                            7.410294       0.040602       2.029145                    0.999428      28.106044      77.540699       0.644339       0.392444      -1.098806       0.090364      -0.046295       0.101254       0.143392       0.002668      -0.066608       0.023464      -0.003387      -0.013688      -0.073290       0.005271       0.068018             10.123676      10.709631      -3.100332       0.157163       7.553797      -1.882119      12.107600           0.037474
          205              N       2.837192      13.687853      17.133010      -0.183499      34.074668 0.49629727E+03  0.11833977E+05                                 8.754274                            7.210904       0.077515       2.056811                    0.999401      27.084969      73.705539       0.653805       0.392888      -1.100469       0.043940       0.121979      -0.006729       0.129826      -0.037110       0.014147      -0.000589       0.107494       0.074201      -0.077812       0.019307       0.058505              9.772335      11.667847       0.549176       0.774459      12.332442      -0.994719       5.316717           0.056113
          206              N       5.720649      16.589020       7.441208      -0.208660      34.883825 0.50934990E+03  0.12240572E+05                                 8.921911                            7.307984       0.057131       2.043059                    0.999321      27.621676      75.789379       0.648202       0.393197      -1.098789       0.100351      -0.037226      -0.091167       0.140598       0.017656       0.051328      -0.030190      -0.065602      -0.037603      -0.080607       0.026949       0.053658              9.968578       9.652510      -2.194189      -3.063690       8.668759      -1.414880      11.584465           0.038099
          207              N      10.176142      14.470645       2.369804      -0.226251      35.679975 0.52470575E+03  0.12709223E+05                                 9.035770                            7.409300       0.061364       2.035829                    0.999407      28.107579      77.539020       0.644515       0.392347      -1.098896      -0.090060       0.045370       0.101931       0.143384       0.003834       0.066979      -0.023666      -0.002021      -0.011361      -0.073627       0.005079       0.068548             10.122411      10.707336      -3.099642      -0.157617       7.552890       1.882134      12.107007           0.037478
          208              N       5.678995      20.192544      17.133010      -0.184565      34.090579 0.49653052E+03  0.11841211E+05                                 8.756674                            7.212185       0.079740       2.057276                    0.999421      27.095419      73.744902       0.653788       0.392843      -1.100474      -0.042554      -0.122282      -0.007365       0.129684      -0.036452      -0.014390       0.000778       0.106398       0.075038      -0.077118       0.019185       0.057933              9.775624      11.670590       0.551303      -0.774362      12.338042       0.995013       5.318240           0.056110
          209              N      10.600913       8.118931      11.012338      -0.209603      34.945913 0.51044899E+03  0.12275624E+05                                 8.938081                            7.320055       0.051334       2.041084                    0.999307      27.651579      75.939072       0.647004       0.393648      -1.098293       0.100533      -0.037455       0.090974       0.140663       0.016969      -0.051442       0.029938      -0.065751      -0.036183      -0.080332       0.026729       0.053603              9.987823       9.671203      -2.198242       3.073144       8.683452       1.416274      11.608814           0.038004
          210              N       5.295875      22.940749      16.083742      -0.225692      35.678575 0.52469302E+03  0.12709077E+05                                 9.036608                            7.410128       0.040692       2.029183                    0.999428      28.105380      77.538216       0.644347       0.392444      -1.098807      -0.090353       0.046309      -0.101250       0.143387       0.002680      -0.066603       0.023468      -0.003412      -0.013712      -0.073296       0.005292       0.068004             10.123417      10.709347      -3.100240       0.157070       7.553627      -1.882011      12.107276           0.037438
          211              N      10.559262      11.722438       1.320536      -0.183513      34.075438 0.49631413E+03  0.11834462E+05                                 8.754344                            7.210992       0.077588       2.056825                    0.999401      27.085409      73.706619       0.653807       0.392884      -1.100473      -0.043936      -0.121982       0.006722       0.129827      -0.037107       0.014149      -0.000593       0.107493       0.074168      -0.077804       0.019295       0.058509              9.772381      11.667935       0.549165       0.774468      12.332443      -0.994692       5.316765           0.056150
          212              N       7.675805       8.821271      11.012338      -0.208671      34.882777 0.50933232E+03  0.12240006E+05                                 8.921658                            7.307807       0.057218       2.043095                    0.999321      27.621092      75.786566       0.648219       0.393192      -1.098796      -0.100356       0.037221       0.091163       0.140596       0.017656       0.051325      -0.030197      -0.065571      -0.037588      -0.080600       0.026949       0.053651              9.968248       9.652108      -2.194142      -3.063416       8.668607      -1.414944      11.584030           0.038049
          213              N       3.220312      10.939646      16.083742      -0.226228      35.677334 0.52465799E+03  0.12707749E+05                                 9.035287                            7.408933       0.061511       2.035897                    0.999407      28.106194      77.533678       0.644536       0.392343      -1.098901       0.090048      -0.045380      -0.101925       0.143376       0.003847       0.066974      -0.023672      -0.002038      -0.011386      -0.073634       0.005098       0.068536             10.121832      10.706726      -3.099429      -0.157466       7.552476       1.881914      12.106294           0.037470
          214              N       7.717459       5.217747       1.320536      -0.184544      34.090004 0.49652289E+03  0.11840947E+05                                 8.756469                            7.212056       0.079838       2.057310                    0.999421      27.095168      73.743208       0.653806       0.392835      -1.100483       0.042550       0.122285       0.007356       0.129685      -0.036453      -0.014395       0.000782       0.106403       0.074994      -0.077114       0.019170       0.057944              9.775347      11.670340       0.551219      -0.774354      12.337568       0.994948       5.318134           0.056183
          215              O       8.963082      11.585746      17.764491      -0.497128      34.512846 0.53359167E+03  0.12823868E+05                                 8.527167                            7.239510       0.218186       2.136962                    0.995703      27.016957      71.383393       0.691919       0.368333      -1.129875       0.008313       0.005173      -0.021593       0.023709      -0.001020       0.030916      -0.010163      -0.000453      -0.004957      -0.032790       0.000401       0.032389              9.511102       9.225962      -1.534507       0.959861       6.176154      -1.109253      13.131191           0.046081
          216              O       7.027509      12.569462      17.442661      -0.535427      36.308411 0.55288650E+03  0.13353964E+05                                 8.679960                            7.269589       0.576925       2.241072                    0.997207      27.293558      71.379667       0.707484       0.358439      -1.142035       0.017813      -0.002941      -0.005064       0.018751      -0.016132      -0.040468       0.019264       0.027940      -0.061401      -0.046278      -0.011098       0.057375              9.810150      12.776069      -2.727642      -2.160136       6.514583       0.931422      10.139797           0.041039
          217              O      10.902070      10.098396      16.025059      -0.570363      31.641443 0.51232501E+03  0.12149110E+05                                 7.796965                            6.934504       0.732897       2.264325                    0.998668      28.018266      72.767773       0.733822       0.351979      -1.146454      -0.020319       0.006469       0.007082       0.022469      -0.007278      -0.100424       0.008009      -0.130320       0.035995      -0.138285       0.054517       0.083768              8.296222       6.211711      -0.372667      -0.171019      12.643851       0.248919       6.033105           0.005163
          218              O      11.642511      12.194067      16.366081      -0.578992      45.489803 0.63871536E+03  0.16069822E+05                                10.236840                            7.899061       0.102025       2.063909                    0.995779      28.962688      78.514934       0.664550       0.366332      -1.130454      -0.000843      -0.039925       0.011316       0.041506       0.041355       0.003793       0.030229       0.067183       0.042765      -0.068589       0.014522       0.054066             12.220139      16.823920       4.809771       5.400352       9.612330       3.017849      10.224166           0.034592
          219              O      11.187361      11.657907      13.201298      -0.240299      35.297588 0.43150421E+03  0.98356412E+04                                 8.785020                            6.514355      -0.112951       2.087466                    0.993504      23.528011      60.570025       0.728617       0.368798      -1.129353      -0.054311       0.116748      -0.017446       0.129939       0.027132      -0.103431      -0.044528       0.103252      -0.082518      -0.103545      -0.041009       0.144554             10.952460      14.302765       2.368358      -5.836607       8.494177      -2.601171      10.060439           0.000164
          220              O       2.810017      16.597831      10.336569      -0.532238      29.949358 0.47768235E+03  0.11157849E+05                                 7.620272                            6.717715       0.451494       2.186165                    0.998721      27.446376      71.304028       0.740167       0.354271      -1.141847       0.031715      -0.020209      -0.009678       0.038832       0.016855       0.031734      -0.012453      -0.069654      -0.088692      -0.060690       0.006846       0.053844              8.263695       6.078523       1.630704      -1.419866      11.661189      -1.356848       7.051372           0.048449
          221              O       3.718570      14.953616       9.220868      -0.547792      32.330411 0.50990854E+03  0.12094126E+05                                 8.030008                            6.942745       0.581622       2.226058                    0.998799      27.667740      72.187502       0.728488       0.354488      -1.142849      -0.014054       0.031079       0.022693       0.040969       0.011755      -0.018390       0.007207       0.081996       0.090378      -0.058812       0.012211       0.046601              8.985316       8.456980       1.547402      -4.046688       7.858215      -1.354711      10.640754           0.049640
          222              O      10.768005      22.294652      17.764491      -0.495914      34.459048 0.53256548E+03  0.12792228E+05                                 8.515968                            7.230703       0.300513       2.163537                    0.996079      26.998721      71.300858       0.692650       0.368145      -1.130091      -0.007678      -0.005496      -0.022230       0.024153      -0.001107      -0.031577       0.010606      -0.000290      -0.003896      -0.033396       0.000095       0.033300              9.497792       9.213661      -1.532713      -0.960518       6.168877       1.108586      13.110837           0.046091
          223              O      12.703578      21.310935      17.442661      -0.535713      36.336280 0.55340082E+03  0.13370070E+05                                 8.686041                            7.274449       0.573311       2.239940                    0.997185      27.301662      71.420754       0.707002       0.358585      -1.141869      -0.017596       0.002066      -0.004794       0.018354      -0.015157       0.040362      -0.018601       0.028810      -0.059640      -0.045703      -0.010946       0.056648              9.817405      12.784418      -2.729357       2.162542       6.518438      -0.932084      10.149360           0.041040
          224              O       8.829018      23.781998      16.025059      -0.569998      31.667377 0.51283243E+03  0.12164644E+05                                 7.803171                            6.939528       0.730527       2.263552                    0.998680      28.023512      72.801483       0.733274       0.352140      -1.146276       0.020847      -0.006684       0.006981       0.022978      -0.007977       0.099823      -0.007966      -0.132753       0.035695      -0.138581       0.055143       0.083438              8.303247       6.216547      -0.373136       0.171028      12.655608      -0.249713       6.037585           0.005194
          225              O       8.088577      21.686329      16.366081      -0.577748      45.515183 0.63904214E+03  0.16081202E+05                                10.243784                            7.903579       0.093539       2.061343                    0.995689      28.965168      78.546967       0.663999       0.366564      -1.130197       0.001940       0.040687       0.011334       0.042281       0.042406      -0.004045      -0.030334       0.067177       0.040648      -0.069016       0.013816       0.055200             12.229432      16.838026       4.813671      -5.405495       9.618801      -3.020414      10.231469           0.034653
          226              O       8.543728      22.222483      13.201298      -0.239984      35.250772 0.43082374E+03  0.98158914E+04                                 8.776256                            6.508232      -0.107045       2.089557                    0.993553      23.513226      60.511538       0.729152       0.368687      -1.129480       0.055761      -0.116266      -0.017016       0.130064       0.026937       0.102831       0.044034       0.103799      -0.080893      -0.102591      -0.041354       0.143945             10.941167      14.289122       2.364705       5.828759       8.485761       2.598053      10.048617           0.000172
          227              O       5.706172      17.282553      10.336569      -0.530795      29.928741 0.47724351E+03  0.11145300E+05                                 7.617997                            6.715619       0.445186       2.184525                    0.998781      27.431446      71.263382       0.740101       0.354375      -1.141736      -0.032244       0.021454      -0.010402       0.040102       0.016470      -0.031304       0.012246      -0.071859      -0.088760      -0.060574       0.005859       0.054715              8.261317       6.077038       1.630483       1.419169      11.658206       1.356818       7.048707           0.048473
          228              O       4.797619      18.926767       9.220868      -0.547066      32.282314 0.50896347E+03  0.12065370E+05                                 8.019062                            6.933798       0.585630       2.227364                    0.998812      27.657933      72.128444       0.729399       0.354231      -1.143126       0.014355      -0.030933       0.023683       0.041519       0.011152       0.018096      -0.008010       0.082914       0.092147      -0.059512       0.012842       0.046669              8.972349       8.445778       1.544166       4.040455       7.845763       1.351234      10.625506           0.049677
          229              O       4.433372      13.824545       0.689055      -0.497148      34.512005 0.53357548E+03  0.12823368E+05                                 8.526981                            7.239364       0.218282       2.136995                    0.995703      27.016712      71.382193       0.691932       0.368329      -1.129879      -0.008297      -0.005163       0.021565       0.023676      -0.001022       0.030916      -0.010167      -0.000484      -0.004973      -0.032799       0.000415       0.032384              9.510880       9.225768      -1.534485       0.959849       6.176043      -1.109199      13.130828           0.046033
          230              O       6.368945      12.840829       1.010885      -0.535504      36.311348 0.55294249E+03  0.13355663E+05                                 8.680398                            7.269938       0.577003       2.241065                    0.997208      27.294955      71.384399       0.707470       0.358437      -1.142035      -0.017846       0.002942       0.005034       0.018774      -0.016128      -0.040479       0.019269       0.027928      -0.061395      -0.046289      -0.011092       0.057381              9.810664      12.776684      -2.727752      -2.160247       6.514869       0.931489      10.140438           0.040979
          231              O       2.494384      15.311895       2.428487      -0.570350      31.640625 0.51230912E+03  0.12148635E+05                                 7.796824                            6.934391       0.732883       2.264328                    0.998668      28.017898      72.766437       0.733829       0.351978      -1.146455       0.020373      -0.006455      -0.007104       0.022520      -0.007256      -0.100443       0.007992      -0.130346       0.036032      -0.138311       0.054545       0.083766              8.296059       6.211596      -0.372672      -0.171025      12.643571       0.248902       6.033010           0.005223
          232              O       1.753943      13.216224       2.087465      -0.578968      45.488897 0.63870283E+03  0.16069436E+05                                10.236751                            7.899026       0.101894       2.063879                    0.995778      28.962309      78.513864       0.664546       0.366336      -1.130450       0.000876       0.039902      -0.011313       0.041484       0.041341       0.003799       0.030218       0.067174       0.042772      -0.068570       0.014517       0.054053             12.219989      16.823724       4.809624       5.400263       9.612171       3.017788      10.224072           0.034638
          233              O       2.209093      13.752384       5.252248      -0.240352      35.299855 0.43153440E+03  0.98365237E+04                                 8.785450                            6.514627      -0.112969       2.087444                    0.993505      23.528769      60.573023       0.728593       0.368803      -1.129346       0.054311      -0.116764       0.017459       0.129955       0.027128      -0.103434      -0.044522       0.103253      -0.082506      -0.103543      -0.041010       0.144553             10.953050      14.303539       2.368519      -5.837028       8.494570      -2.601341      10.061041           0.000188
          234              O      10.586437       8.812460       8.116977      -0.532233      29.947541 0.47764578E+03  0.11156792E+05                                 7.620105                            6.717582       0.451583       2.186233                    0.998721      27.444682      71.299209       0.740153       0.354284      -1.141836      -0.031669       0.020181       0.009640       0.038770       0.016837       0.031729      -0.012447      -0.069648      -0.088710      -0.060680       0.006844       0.053836              8.263502       6.078380       1.630651      -1.419811      11.660933      -1.356808       7.051192           0.048265
          235              O       9.677884      10.456675       9.232678      -0.547808      32.328987 0.50988139E+03  0.12093315E+05                                 8.029807                            6.942589       0.581598       2.226063                    0.998799      27.666937      72.184787       0.728492       0.354491      -1.142847       0.014030      -0.031045      -0.022713       0.040946       0.011750      -0.018400       0.007201       0.081993       0.090359      -0.058805       0.012197       0.046608              8.985070       8.456765       1.547336      -4.046567       7.857997      -1.354649      10.640449           0.049551
          236              O       2.628449       3.115639       0.689055      -0.495919      34.457288 0.53253207E+03  0.12791200E+05                                 8.515600                            7.230414       0.300656       2.163591                    0.996079      26.998142      71.298248       0.692674       0.368139      -1.130098       0.007661       0.005491       0.022200       0.024118      -0.001108      -0.031578       0.010614      -0.000315      -0.003912      -0.033405       0.000107       0.033298              9.497353       9.213256      -1.532653      -0.960514       6.168648       1.108514      13.110153           0.046072
          237              O       0.692876       4.099356       1.010885      -0.535773      36.338343 0.55344058E+03  0.13371264E+05                                 8.686294                            7.274653       0.573461       2.239960                    0.997187      27.302793      71.424209       0.707001       0.358579      -1.141875       0.017631      -0.002070       0.004760       0.018379      -0.015154       0.040377      -0.018609       0.028803      -0.059640      -0.045718      -0.010941       0.056658              9.817701      12.784737      -2.729400       2.162626       6.518598      -0.932140      10.149767           0.040999
          238              O       4.567436       1.628293       2.428487      -0.570033      31.667836 0.51284268E+03  0.12164949E+05                                 7.803243                            6.939595       0.730492       2.263534                    0.998680      28.023785      72.802399       0.733271       0.352140      -1.146276      -0.020894       0.006680      -0.007007       0.023028      -0.007957       0.099841      -0.007951      -0.132771       0.035745      -0.138605       0.055166       0.083439              8.303316       6.216600      -0.373159       0.171034      12.655700      -0.249700       6.037647           0.005241
          239              O       5.307877       3.723962       2.087465      -0.577733      45.514069 0.63902628E+03  0.16080703E+05                                10.243641                            7.903502       0.093464       2.061330                    0.995688      28.964752      78.545587       0.664000       0.366566      -1.130196      -0.001971      -0.040673      -0.011336       0.042269       0.042394      -0.004052      -0.030325       0.067169       0.040649      -0.069000       0.013809       0.055191             12.229215      16.837698       4.813512      -5.405373       9.618626      -3.020351      10.231320           0.034709
          240              O       4.852726       3.187808       5.252248      -0.240033      35.252994 0.43085278E+03  0.98167427E+04                                 8.776689                            6.508501      -0.107074       2.089533                    0.993553      23.513947      60.514462       0.729127       0.368692      -1.129473      -0.055762       0.116280       0.017022       0.130078       0.026933       0.102832       0.044030       0.103801      -0.080878      -0.102589      -0.041355       0.143944             10.941764      14.289923       2.364862       5.829191       8.486148       2.598223      10.049222           0.000186
          241              O       7.690282       8.127738       8.116977      -0.530783      29.926720 0.47720294E+03  0.11144124E+05                                 7.617785                            6.715450       0.445273       2.184593                    0.998780      27.429705      71.258315       0.740090       0.354388      -1.141725       0.032200      -0.021424       0.010365       0.040041       0.016453      -0.031300       0.012239      -0.071857      -0.088780      -0.060566       0.005856       0.054710              8.261072       6.076858       1.630414       1.419096      11.657881       1.356762       7.048477           0.048297
          242              O       8.598835       6.483524       9.232678      -0.547081      32.280896 0.50893649E+03  0.12064565E+05                                 8.018862                            6.933644       0.585601       2.227368                    0.998812      27.657135      72.125750       0.729403       0.354234      -1.143124      -0.014331       0.030899      -0.023701       0.041495       0.011146       0.018107      -0.008006       0.082912       0.092130      -0.059506       0.012829       0.046677              8.972104       8.445564       1.544105       4.040332       7.845548       1.351178      10.625199           0.049586

******************************************************
Auxiliary information for the entire system
The total spin magnetic moment of the unit cell is   11.940479
The total net atomic charge of the unit cell is   -0.000001
Accuracy of reproducing the electrostatic potential in the unit cell:
  The inner radius (bohr) =    5.0000
  The outer radius (bohr) =   12.0000
  Valid grid points have density less than (e/(bohr^3)) =    0.0001
  The number of valid grid points were=        69104
  The rms potential error without charges in kcal/mol is=      6.43813
  The rms potential error with partial charges in kcal/mol is=      0.79933
  The RRMSE value at monopole order=      0.12416
  The rms potential error with partial charges and cloud penetration in kcal/mol is=      0.79920
  The RRMSE value at monopole order with cloud penetration is=      0.12414
  The rms potential error with partial charges and atomic dipoles in kcal/mol is=      0.52123
  The RRMSE value at dipole order=      0.08096
  The rms potential error with partial charges, atomic dipoles and cloud penetration in kcal/mol is=      0.50479
  The RRMSE value at dipole order with cloud penetration=      0.07841

******************************************************
The electron densities and ab initio electrostatic potential were computed in VASP using the PBE functional and
projector augmented wave method. See the main text of the journal article for a description of computational details.
The atomic charges, dipoles, and quadrupoles were computed with the DDEC6 method as described in
(a) T. A. Manz and N. Gabaldon Limas, RSC Adv. 6 (2016) 47771-47801 DOI: 10.1039/c6ra04656h
(b) N. Gabaldon Limas and T. A. Manz, RSC Adv. 8 (2018) 2678-2707 DOI: 10.1039/c7ra11829e.
For each atom in the material, the electron cloud parameters were fit to the spherically averaged atom-in-material
electron density using radial positions for which this density was between 10^-4 and 10^-2 electrons per cubic bohr.
The polarizabilities, dispersion coefficients, and quantum Drude oscillator (QDO) parameters were fit using the MCLF method.
The magnetic structure of the system was optimized in VASP from the default ferromagnetic initial guess using spin polarization.
The atomic spin moments (ASMs) were computed on this optimized magnetic structure using the DDEC6 partition as inputs
to the method of T. A. Manz and D. S. Sholl, J. Chem. Theory Comput. 7 (2011) 4146-4164 DOI: 10.1021/ct200539n.
The RMSE and RRMSE were computed using a uniform grid with Ewald summation.
