# Supplementary material for: A collection of forcefield precursors for metal–organic frameworks
Source: RSC Adv. 2019 Nov 13;9(63):36492–507. doi: 10.1039/c9ra07327b (PMC9075174; doi:10.1039/c9ra07327b)
Supplement: RA-009-C9RA07327B-s5076 [file RA-009-C9RA07327B-s5076.xyz]

  200
jmolscript: load "" {1 1 1} spacegroup "x,y,z" unitcell [{     11.285600     0.000000     0.000000 }, {     -5.592233     9.802637     0.000000 }, {     -1.912980    -3.293701    26.789579 }]
Ni     4.556744     3.129312    15.412581     0.696668
Ni     5.534179     2.340584    10.500443     0.801353
Ni     1.416646     7.155458     2.017791     0.696684
Ni    -1.665759     4.319925    23.895233     0.801366
H      4.789326     2.047556    19.966273     0.120956
H      4.407943     2.405210    22.120155     0.092795
H      3.116232     4.184004    22.848832     0.132002
H      9.103881    -1.844382    21.268247     0.144618
H     -1.556786    -0.403089    22.964027     0.087282
H     -2.283574    -0.717865    25.085762     0.092651
H      7.669155    -2.604700    25.578690     0.106332
H     -1.385188    -0.756638    13.593032     0.106158
H      3.655444     7.758922    11.910647     0.103642
H      1.708374     8.156737    10.747979     0.131214
H     -0.811044     7.957727    12.103532     0.133185
H     -1.936679     6.190641    11.096244     0.099690
H     -2.375506     6.270624     8.827166     0.119822
H     -1.832413     8.122853     7.635030     0.129088
H      4.106998     6.099725    15.862110     0.108724
H     -0.542551    -1.719164    15.840678     0.136178
H     -2.763947     6.235277    14.911080     0.127890
H     -3.893177     4.213283    14.948585     0.108928
H      5.012019     0.173082    15.495092     0.113966
H      3.888355    -1.874304    15.436155     0.139673
H      0.433409     0.178839    15.288813     0.139790
H      1.674405     2.062937    15.256665     0.100207
H      7.951746     1.449413     8.773587     0.102423
H     -1.063603     1.506998     8.695897     0.136613
H     -1.177690     3.743346    12.001731     0.133940
H     -3.422477     3.682970    11.926721     0.099977
H      3.295010     2.980075     8.626244     0.117737
H      1.021808     3.243852     8.537839     0.136055
H      0.796064     2.046839    12.333922     0.130375
H      3.104424     1.843595    12.336601     0.089915
H      0.361787     6.821448     6.571484     0.120960
H      0.861427     6.667404     8.725366     0.092792
H      3.046550     6.426854     9.454042     0.131999
H     -5.156683     8.640526     7.873457     0.144621
H      1.377786     0.094892     9.569238     0.087282
H      1.464510    -0.692371    11.690972     0.092648
H     -5.106160     7.017576    12.183901     0.106329
H      0.985664     0.068752     0.198243     0.106159
H      3.971542     5.372952    25.305436     0.103641
H      5.281894     3.878859    24.142769     0.131211
H      6.357455     1.591887    25.498321     0.133187
H      5.380344    -0.261462    24.491033     0.099691
H      5.667264    -0.602992    22.221956     0.119820
H      7.006991     0.786552    21.029820     0.129085
H      4.219596     8.236707     2.467320     0.108722
H     -0.267926     0.323713     2.445889     0.136173
H      7.742021     2.335795     1.516290     0.127886
H      6.545279     0.353012     1.553796     0.108924
H     -1.376724     6.086041     2.100303     0.113962
H     -2.598280     4.095509     2.041366     0.139669
H      0.897066     2.111926     1.894023     0.139785
H      1.918651     4.123459     1.861876     0.100204
H     -3.637778     5.978224    22.168377     0.102420
H      0.879519    -1.823946    22.090687     0.136609
H      2.878537    -0.814888    25.396521     0.133942
H      3.938429    -2.794620    25.321510     0.099979
H     -0.000747     2.691870    22.021034     0.117734
H      1.354785     0.848081    21.932628     0.136051
H      0.426923     0.058856    25.728712     0.130376
H     -0.893451     1.963179    25.731391     0.089918
C      4.031802     3.401458    17.796317     0.555594
C      2.321187     5.702591    18.669658     0.550304
C      3.726692     3.626173    19.229560    -0.025525
C      4.266444     2.771720    20.223453    -0.113478
C      4.039814     2.987769    21.495958    -0.058533
C      3.272919     4.049614    21.940665    -0.220900
C      2.750440     4.902718    20.989635     0.256536
C      2.941485     4.707011    19.631403    -0.114247
C      2.365094     6.784722    22.433593     0.243299
C      8.795753    -1.974624    22.136229    -0.199998
C     -2.113043    -1.123772    23.156912    -0.073295
C     -2.530584    -1.310265    24.410664    -0.119355
C      7.925027    -2.432299    24.702671    -0.112604
C      1.914547     6.545286    23.695383    -0.115679
C      1.026158     5.377109    24.059721     0.601327
C      7.105682     0.766049    12.912577    -0.194835
C      8.306118     0.516725    13.593032     0.007620
C      9.096386    -0.570944    13.159041    -0.135871
C      8.710858    -1.324116    12.157111    -0.027409
C      7.559211    -1.099603    11.455224    -0.209578
C      6.792711    -0.002100    11.857068     0.242165
C      6.181123     1.929512    13.359963     0.599333
C     -2.485727     1.339651    14.769095     0.549869
C      4.940232    -0.731651    10.423825     0.247959
C     -1.011860     7.981160    11.195365    -0.222459
C     -1.676779     6.929596    10.595278    -0.054233
C     -1.951668     6.984829     9.245084    -0.093856
C     -1.604587     8.083744     8.535160    -0.063934
C      4.666211    -0.651606     9.095062    -0.141254
C      5.019207     0.480811     8.208327     0.540932
C      5.016616     6.115268    15.671904     0.104824
C     -5.648678     7.311535    15.653151    -0.157100
C     -4.291288     7.410173    15.361145     0.102507
C     -3.674078     6.230508    15.109323    -0.176119
C     -4.356083     4.997964    15.136112     0.119199
C      4.084339     0.165303    15.430798     0.111973
C      3.403233    -1.081239    15.404008    -0.183352
C      2.034139    -1.118419    15.331676     0.108022
C      1.360833     0.131770    15.304886    -0.168221
C      2.123303     1.250251    15.304886     0.091352
C      8.399017     1.920269     9.440648     0.121966
C     -1.517240     1.953990     9.373674    -0.180046
C     -0.834728     2.662767    10.330062     0.114099
C     -1.599891     3.280677    11.315918    -0.178312
C     -2.937742     3.215682    11.286450     0.088916
C      2.787139     2.766299     9.376353     0.108893
C      1.418120     2.927446     9.317416    -0.178220
C      0.634581     2.619886    10.407751     0.118952
C      1.281196     2.225349    11.559703    -0.180227
C      2.674864     2.094982    11.551666     0.102846
C      1.913150     6.834349     4.401528     0.555595
C      4.759550     6.488770     5.274868     0.550307
C      2.259525     6.680682     5.834770    -0.025519
C      1.249892     6.726111     6.828664    -0.113480
C      1.549851     6.636318     8.101169    -0.058536
C      2.852178     6.496360     8.545876    -0.220908
C      3.852080     6.465266     7.594846     0.256535
C      3.587423     6.534230     6.236614    -0.114240
C      5.677729     7.063124     9.038804     0.243301
C     -5.117128     8.308350     8.741440    -0.199996
C      1.027439    -0.745382     9.762123    -0.073296
C      1.072351    -1.200468    11.015875    -0.119358
C     -5.083202     7.325253    11.307881    -0.112606
C      5.693010     6.553136    10.300593    -0.115678
C      5.118550     5.202630    10.664931     0.601327
C     -3.812105     4.904715    26.307367    -0.194832
C     -2.710527     9.117566     0.198243     0.007618
C     -5.959846     5.971328    26.553831    -0.135871
C     -6.423011     5.263249    25.551900    -0.027411
C     -5.657337     4.374182    24.850013    -0.209578
C     -4.324234     4.252237    25.251857     0.242165
C     -0.430407     7.971865    -0.034826     0.599333
C      3.351833     0.151579     1.374305     0.549876
C     -4.039980     2.281672    23.818615     0.247963
C      6.477317     1.429070    24.590155    -0.222455
C      5.893412     0.330453    23.990068    -0.054233
C      6.077600     0.119054    22.639873    -0.093857
C      6.860129     0.965061    21.929949    -0.063937
C     -3.834671     2.083322    22.489852    -0.141257
C     -3.025973     2.951068    21.603117     0.540939
C      3.782363     9.034501     2.277114     0.104819
C     10.106296     0.363433     2.258362    -0.157106
C      9.519360     1.591335     1.966355     0.102504
C      8.188867     1.542895     1.714533    -0.176125
C      7.456229     0.339758     1.741323     0.119193
C     -0.923797     5.276405     2.036008     0.111968
C     -1.669039     4.067113     2.009218    -0.183358
C     -1.022920     2.859499     1.936887     0.108019
C      0.396626     2.894161     1.910097    -0.168229
C      0.990317     4.110668     1.910097     0.091347
C     -3.450426     6.600040    22.835437     0.121965
C      1.492561    -1.996481    22.768463    -0.180048
C      1.770005    -1.052440    23.724851     0.114100
C      2.685874    -1.410872    24.710708    -0.178313
C      3.292349    -2.605131    24.681239     0.088918
C      0.065228     2.144804    22.771142     0.108891
C      0.883575     1.035530    22.712205    -0.178221
C      1.004688     0.202548    23.802541     0.118951
C      0.341584     0.568696    24.954493    -0.180226
C     -0.462242     1.714632    24.946456     0.102850
N      5.631584     4.939517    15.428119    -0.194584
N      3.436246     1.303452    15.366503    -0.205025
N      7.671283     2.493809    10.356851    -0.183098
N      3.410554     2.316271    10.469367    -0.191224
N      2.456380     8.986053     2.033329    -0.194596
N      0.385938     5.277449     1.971713    -0.205035
N     -2.591644     6.252132    23.751641    -0.183101
N     -0.634580     2.463303    23.864157    -0.191228
O      5.068009     2.745011    17.458769    -0.443548
O      3.282569     3.840828    16.909582    -0.479856
O      3.064733     6.605838    18.235666    -0.439691
O      1.089536     5.560069    18.393725    -0.390309
O      1.940620     5.983925    21.348616    -0.226847
O     -0.007345     5.276511    23.347118    -0.535216
O      1.327226     4.702405    25.018788    -0.556930
O     -2.425832     0.782116    15.867468    -0.437464
O     -2.146798     2.513913    14.530668    -0.516573
O      6.064686     2.098227    14.586926    -0.474606
O      5.586921     2.561971    12.497339    -0.530507
O      5.636482     0.311678    11.090886    -0.271625
O      5.527050     1.584486     8.647676    -0.500758
O      4.793750     0.321915     6.965291    -0.431759
O      0.829502     7.409113     4.063979    -0.443550
O      2.666045     6.401285     3.514793    -0.479868
O      5.175666     7.582188     4.840877    -0.439677
O      5.246063     5.348339     4.998935    -0.390357
O      5.192495     6.297617     7.953826    -0.226847
O      5.543291     4.255084     9.952329    -0.535206
O      4.383318     5.129808    11.623998    -0.556941
O      2.837881    -0.072666     2.472678    -0.437443
O      4.203847     1.027841     1.135878    -0.516555
O     -0.226166     7.954330     1.192136    -0.474617
O     -1.499597     4.475438    25.892128    -0.530511
O     -3.478753     3.403423    24.485675    -0.271629
O     -2.318971     3.939071    22.042466    -0.500774
O     -3.052272     2.676501    20.360080    -0.431767

The following XYZ coordinates are in angstroms. Other properties are in atomic units.
The sperically averaged electron density of each atom fit to a function of the form exp(a - br)
eigen_1, eigen_2 and eigen_3 are the three eigenvalues of traceless quadrupole moment tensor
  atom number  atomic symbol              X              Y              Z     net charge C6 coefficient C8 coefficient C10 coefficient fluctuating dipole atomic polarizability isotropic forcefield polarizability              a              b squared Pearson coefficient          <r^3>          <r^4>         wp_QDO          m_QDO          q_QDO       dipole_x       dipole_y       dipole_z         dipole            Qxy            Qxz            Qyz     Q(x^2-y^2)  Q(3z^2 - R^2)        eigen_1        eigen_2        eigen_3 static polarizability      alpha(xx)      alpha(xy)      alpha(xz)      alpha(yy)      alpha(yz)      alpha(zz) atomic spin moment
            1             Ni       4.556744       3.129312      15.412581       0.696668     122.326574 0.22458635E+04  0.73551096E+05                                18.434408                           14.108099       0.900041       2.139841                    0.995879      47.232424     123.790444       0.562750       0.332342      -1.218546      -0.007106       0.005214      -0.045057       0.045911      -0.128514       0.063154      -0.052091       0.108811       0.340193      -0.196510       0.015430       0.181080             24.085441      17.088596       5.560260      -6.672119      25.420707       6.307738      29.747021           1.733745
            2             Ni       5.534179       2.340584      10.500443       0.801353      90.220173 0.16460669E+04  0.50200720E+05                                16.232677                           13.093355       0.855551       2.161440                    0.991458      45.180695     116.692694       0.514231       0.390558      -1.162857       0.006254       0.036962      -0.005172       0.037842      -0.003127      -0.013037       0.006770      -0.135161       0.332822      -0.123831       0.011685       0.112145             20.110029      23.541915      -0.752873       1.991377      23.324320       0.009811      13.463852           1.567689
            3             Ni       1.416646       7.155458       2.017791       0.696684     122.324262 0.22458133E+04  0.73548921E+05                                18.434044                           14.107828       0.900053       2.139851                    0.995879      47.232341     123.789115       0.562763       0.332336      -1.218553       0.008054      -0.003591      -0.045070       0.045925      -0.112242      -0.076565       0.029058       0.165887       0.340302      -0.196535       0.015410       0.181125             24.084966      18.588156       6.415827       8.784846      23.920382      -2.669719      29.746360           1.734007
            4             Ni      -1.665759       4.319925      23.895233       0.801366      90.219807 0.16460554E+04  0.50200265E+05                                16.232623                           13.093300       0.855604       2.161458                    0.991458      45.180405     116.691684       0.514232       0.390558      -1.162858       0.029002       0.023746      -0.005168       0.037838       0.056571       0.012354      -0.007966       0.074139       0.332769      -0.123804       0.011674       0.112130             20.109980      24.025750      -0.476816      -0.978220      22.840353       1.734580      13.463837           1.568112
            5              H       4.789326       2.047556      19.966273       0.120956       1.129718 0.84166987E+01  0.83082507E+02                                 1.743269                            1.660955      -1.035057       2.394619                    0.997227       3.413982       9.360495       0.504816       1.229150      -0.721298       0.025010      -0.029555      -0.009715       0.039917      -0.013971      -0.001891       0.002931      -0.017376      -0.004452      -0.015714      -0.002108       0.017821              1.752705       1.673616      -0.432898      -0.075888       1.888188       0.142321       1.696312           0.000463
            6              H       4.407943       2.405210      22.120155       0.092795       1.092278 0.77684494E+01  0.76112983E+02                                 1.774096                            1.642114      -1.174472       2.306607                    0.995099       3.751453      10.676902       0.480262       1.301678      -0.702153       0.014853      -0.019541       0.023462       0.033955      -0.008954      -0.001855       0.000040      -0.005924       0.040117      -0.016192       0.002630       0.013562              1.845470       1.705640      -0.368252       0.376417       1.855615      -0.464272       1.975154           0.000197
            7              H       3.116232       4.184004      22.848832       0.132002       0.965592 0.70353893E+01  0.67916820E+02                                 1.706248                            1.621845      -1.230671       2.307945                    0.994849       3.647334      10.644753       0.452538       1.402045      -0.682403      -0.004749      -0.001026       0.035689       0.036018      -0.008921       0.003523      -0.004052      -0.004197       0.036206      -0.015201       0.000619       0.014583              1.744884       1.511308      -0.089589      -0.159234       1.492513       0.199374       2.230832          -0.000382
            8              H       9.103881      -1.844382      21.268247       0.144618       0.994611 0.73782300E+01  0.70540686E+02                                 1.619974                            1.572847      -0.855547       2.495433                    0.999549       3.156665       8.544532       0.509526       1.257338      -0.716532       0.010353       0.010095      -0.035098       0.037960       0.009997      -0.005983      -0.002641      -0.005635       0.020657      -0.014341       0.001518       0.012823              1.607148       1.394773       0.053261      -0.205984       1.421205      -0.033239       2.005466          -0.000016
            9              H      -1.556786      -0.403089      22.964027       0.087282       1.109445 0.80983743E+01  0.80465361E+02                                 1.815775                            1.695599      -1.179429       2.298377                    0.994859       3.878265      11.247543       0.463036       1.331312      -0.695691       0.016192       0.027685      -0.009897       0.033564       0.010165      -0.005712       0.001261      -0.014217       0.031296      -0.018717       0.006726       0.011991              1.882719       1.987465       0.597992      -0.060914       2.252409      -0.089370       1.408281           0.000027
           10              H      -2.283574      -0.717865      25.085762       0.092651       1.029932 0.77342328E+01  0.75970169E+02                                 1.728045                            1.660014      -1.117258       2.330557                    0.996241       3.795863      10.946377       0.466705       1.336096      -0.695052       0.006542       0.022602       0.023995       0.033607       0.009601      -0.003048       0.004374      -0.014150       0.031899      -0.018019       0.005552       0.012466              1.750302       1.524571       0.223159       0.174101       1.905987       0.406078       1.820350           0.000071
           11              H       7.669155      -2.604700      25.578690       0.106332       0.961391 0.71039563E+01  0.68474415E+02                                 1.668769                            1.605512      -1.053984       2.371594                    0.996877       3.693264      10.632624       0.467003       1.360687      -0.690249      -0.007724      -0.010394       0.034066       0.036444       0.009633      -0.000237      -0.001108      -0.000494       0.025291      -0.013867       0.005143       0.008725              1.679529       1.487683       0.060074      -0.207743       1.454668      -0.115904       2.096237           0.000012
           12              H      -1.385188      -0.756638      13.593032       0.106158       0.998874 0.70150435E+01  0.67464355E+02                                 1.720943                            1.599553      -1.044364       2.376446                    0.996518       3.701419      10.674777       0.465655       1.367723      -0.688751       0.027975      -0.010136       0.014058       0.032908      -0.005203       0.007475       0.008820       0.006795      -0.016798      -0.015999       0.006042       0.009957              1.792458       2.240582      -0.273463       0.475220       1.467006      -0.079496       1.669786          -0.000082
           13              H       3.655444       7.758922      11.910647       0.103642       1.061340 0.73406198E+01  0.71225199E+02                                 1.768468                            1.616741      -1.248645       2.279216                    0.994845       3.770113      10.833846       0.472744       1.335301      -0.694601       0.018599      -0.027188      -0.006311       0.033540      -0.005695       0.008995       0.008327       0.005510       0.006777      -0.015545       0.004185       0.011359              1.862927       1.962001      -0.644378      -0.186495       2.128439       0.330715       1.498340          -0.000178
           14              H       1.708374       8.156737      10.747979       0.131214       0.937929 0.67662921E+01  0.64522946E+02                                 1.654737                            1.576163      -1.160378       2.337285                    0.996192       3.590420      10.329454       0.466509       1.376837      -0.687230      -0.003531      -0.025566      -0.025336       0.036167      -0.006538       0.007326       0.009509      -0.017299      -0.003813      -0.017150       0.002072       0.015078              1.681768       1.551921       0.077284       0.194194       1.667648       0.478800       1.825734           0.000206
           15              H      -0.811044       7.957727      12.103532       0.133185       1.001094 0.75506947E+01  0.72703764E+02                                 1.624704                            1.588322      -0.947445       2.440850                    0.998660       3.292179       8.981706       0.507709       1.252915      -0.716217       0.006003      -0.006058       0.034575       0.035612       0.006552       0.006884      -0.006278      -0.019920       0.026961      -0.018992       0.005136       0.013855              1.608692       1.461498       0.083161       0.117524       1.384337       0.015304       1.980240           0.000037
           16              H      -1.936679       6.190641      11.096244       0.099690       1.012474 0.70643390E+01  0.67153637E+02                                 1.653559                            1.543179      -0.889665       2.448826                    0.998587       3.446990       9.461098       0.509702       1.264131      -0.711902      -0.013912      -0.027496       0.021414       0.037525       0.011937       0.005340      -0.006443      -0.011872       0.036909      -0.021366       0.006335       0.015031              1.713502       1.457654       0.287221      -0.157248       2.191454      -0.399915       1.491398           0.000060
           17              H      -2.375506       6.270624       8.827166       0.119822       1.026724 0.72930695E+01  0.68914804E+02                                 1.597741                            1.517441      -0.705176       2.549191                    0.999900       3.107835       8.126084       0.547469       1.183981      -0.733817      -0.020833      -0.028872      -0.019720       0.040700       0.013496       0.006940       0.002189      -0.018241       0.030139      -0.022141       0.005943       0.016198              1.630924       1.597159       0.350267       0.136867       1.900838       0.234106       1.394775           0.000003
           18              H      -1.832413       8.122853       7.635030       0.129088       1.016764 0.75075861E+01  0.71920187E+02                                 1.626867                            1.571962      -0.810996       2.507195                    0.999718       3.188532       8.573084       0.518013       1.234283      -0.721555      -0.014456      -0.001658      -0.041336       0.043823       0.004124       0.012474       0.008618      -0.004631       0.034808      -0.014157      -0.007165       0.021322              1.627097       1.472814       0.032420       0.129888       1.386474      -0.009646       2.022002          -0.000802
           19              H       4.106998       6.099725      15.862110       0.108724       1.246013 0.91617958E+01  0.92804241E+02                                 1.903641                            1.763446      -1.104975       2.360147                    0.997007       3.530433       9.954968       0.475055       1.272844      -0.711725      -0.048997       0.005617       0.011535       0.050649      -0.002429       0.001710       0.001266       0.017650      -0.055460      -0.018667       0.000207       0.018460              1.960959       2.526416       0.146074      -0.398085       1.652549      -0.116830       1.703911           0.000075
           20              H      -0.542551      -1.719164      15.840678       0.136178       1.054980 0.76145376E+01  0.74121740E+02                                 1.741215                            1.637184      -1.044492       2.403046                    0.997418       3.423167       9.663638       0.476674       1.320027      -0.700747      -0.021216       0.027500       0.013996       0.037447       0.000109      -0.005211       0.005597       0.000729      -0.027586      -0.012620       0.004700       0.007920              1.777138       1.691437      -0.300925      -0.078116       2.181045       0.032670       1.458931           0.000235
           21              H      -2.763947       6.235277      14.911080       0.127890       1.008938 0.72288038E+01  0.68278135E+02                                 1.585356                            1.514849      -0.822302       2.497094                    0.999620       3.136537       8.247239       0.544738       1.190429      -0.731516       0.034962      -0.002350      -0.004185       0.035290      -0.003168      -0.006082       0.002328       0.009022      -0.039470      -0.014741       0.001074       0.013667              1.599019       1.974106       0.092230      -0.149579       1.503790       0.020893       1.319160           0.000258
           22              H      -3.893177       4.213283      14.948585       0.108928       1.068264 0.72599667E+01  0.70088213E+02                                 1.768174                            1.601770      -1.124247       2.342704                    0.996980       3.627254      10.319858       0.478739       1.325247      -0.697505       0.025083      -0.038896      -0.003975       0.046453       0.000232      -0.005624      -0.000964      -0.002418      -0.015715      -0.008489       0.003470       0.005019              1.867677       1.636521      -0.436081      -0.144865       2.513639       0.296059       1.452871           0.000114
           23              H       5.012019       0.173082      15.495092       0.113966       1.135567 0.80835997E+01  0.79281465E+02                                 1.786489                            1.654095      -0.866347       2.478996                    0.999278       3.357221       9.285148       0.492030       1.269250      -0.712928       0.051091      -0.003032       0.010059       0.052160      -0.008903       0.006572       0.002263       0.012253      -0.043374      -0.017012      -0.001732       0.018745              1.848427       2.568302       0.171796      -0.009094       1.521330      -0.021378       1.455649           0.000169
           24              H       3.888355      -1.874304      15.436155       0.139673       0.977569 0.69627550E+01  0.65054861E+02                                 1.545275                            1.482062      -0.826610       2.505844                    0.999718       3.045915       7.927021       0.554146       1.182995      -0.733752       0.021254      -0.031227       0.005863       0.038226      -0.005515       0.001235      -0.001049       0.002732      -0.046687      -0.015652       0.002100       0.013553              1.552145       1.517845      -0.188768       0.039919       1.875079      -0.018504       1.263510           0.000211
           25              H       0.433409       0.178839      15.288813       0.139790       0.975876 0.67955966E+01  0.64594486E+02                                 1.674235                            1.560915      -1.110097       2.371467                    0.996640       3.460137       9.800231       0.479265       1.344504      -0.694299      -0.036380       0.005174       0.004526       0.037024      -0.001340       0.002871      -0.001074       0.000099      -0.034915      -0.012138       0.004556       0.007582              1.724365       2.347919       0.064499       0.091050       1.481335      -0.018188       1.343840           0.000037
           26              H       1.674405       2.062937      15.256665       0.100207       1.164838 0.86029009E+01  0.85370662E+02                                 1.793619                            1.690332      -0.799891       2.502225                    0.999511       3.364469       9.243601       0.495578       1.245462      -0.719057      -0.027897       0.041916       0.003078       0.050445      -0.007518      -0.001214      -0.002763      -0.004934      -0.049300      -0.016898       0.000697       0.016201              1.817343       1.693128      -0.300633       0.070335       2.265246       0.012140       1.493655           0.000369
           27              H       7.951746       1.449413       8.773587       0.102423       1.088847 0.78808508E+01  0.76265050E+02                                 1.687427                            1.595525      -0.795359       2.500979                    0.999690       3.279442       8.804764       0.522503       1.211338      -0.726395      -0.019815      -0.021156      -0.039719       0.049171       0.001639      -0.000233       0.015304      -0.002254       0.028685      -0.013993      -0.005650       0.019643              1.710700       1.825666       0.292304       0.340247       1.576623       0.344135       1.729810           0.000389
           28              H      -1.063603       1.506998       8.695897       0.136613       1.015168 0.73838400E+01  0.70089516E+02                                 1.587864                            1.529578      -0.879639       2.477572                    0.999354       3.137685       8.261532       0.543054       1.188207      -0.732108       0.015932      -0.018889      -0.028403       0.037648      -0.000897      -0.002509       0.014974       0.016557       0.019010      -0.019979       0.004457       0.015522              1.588587       1.645775      -0.206088      -0.275169       1.510718       0.276011       1.609269           0.000163
           29              H      -1.177690       3.743346      12.001731       0.133940       1.062535 0.80328077E+01  0.78382377E+02                                 1.682247                            1.632168      -0.926352       2.454495                    0.998727       3.278624       8.941084       0.504733       1.243637      -0.719102       0.015622       0.016740       0.031800       0.039186       0.002358       0.003847       0.017585       0.010043       0.002315      -0.020190       0.003059       0.017132              1.678937       1.704369       0.135353       0.187110       1.665655       0.232638       1.666787           0.000346
           30              H      -3.422477       3.682970      11.926721       0.099977       1.002036 0.71678541E+01  0.69110729E+02                                 1.712987                            1.609169      -1.013119       2.402497                    0.996941       3.596206      10.289211       0.468926       1.354707      -0.692353      -0.022285       0.027410       0.034618       0.049460      -0.004457      -0.003287       0.015799       0.006612       0.005014      -0.017391       0.000544       0.016847              1.776393       1.891962      -0.273609      -0.417826       1.703220       0.262603       1.733998           0.000230
           31              H       3.295010       2.980075       8.626244       0.117737       1.112361 0.82398098E+01  0.81506913E+02                                 1.790091                            1.693342      -0.898969       2.469217                    0.998887       3.395208       9.546899       0.474488       1.304979      -0.705342       0.026315       0.014640      -0.044963       0.054116       0.002641      -0.004756      -0.010759       0.014178       0.049190      -0.018671      -0.002318       0.020989              1.825874       1.924497       0.131198      -0.441545       1.609604      -0.244098       1.943521           0.000205
           32              H       1.021808       3.243852       8.537839       0.136055       1.026103 0.75275023E+01  0.71820837E+02                                 1.605706                            1.549479      -0.852731       2.489383                    0.999500       3.135064       8.284348       0.536728       1.196057      -0.730674      -0.013314       0.013529      -0.032692       0.037803      -0.002847      -0.000278      -0.007300       0.017853       0.033583      -0.016847       0.003703       0.013144              1.606147       1.555952      -0.088216       0.217915       1.497669      -0.309331       1.764821           0.000237
           33              H       0.796064       2.046839      12.333922       0.130375       0.984812 0.73021267E+01  0.70471123E+02                                 1.669115                            1.609142      -1.021422       2.407057                    0.997712       3.460887       9.787464       0.477281       1.329752      -0.698162      -0.021274      -0.004391       0.029024       0.036253       0.001191      -0.004618      -0.003088       0.017412       0.020175      -0.012575       0.001450       0.011125              1.675340       1.766198       0.049207      -0.311657       1.396035      -0.164544       1.863787           0.000175
           34              H       3.104424       1.843595      12.336601       0.089915       1.059650 0.77113331E+01  0.75990794E+02                                 1.791575                            1.678851      -1.207305       2.298774                    0.994439       3.839182      11.234263       0.453470       1.370648      -0.687888       0.022047      -0.009104       0.037453       0.044403      -0.006897       0.002122      -0.008522       0.008794       0.020302      -0.013795       0.000926       0.012869              1.844255       1.908755      -0.112612       0.461693       1.484965      -0.245864       2.139047           0.000481
           35              H       0.361787       6.821448       6.571484       0.120960       1.129714 0.84166579E+01  0.83081954E+02                                 1.743259                            1.660946      -1.035041       2.394625                    0.997227       3.413975       9.360449       0.504820       1.229143      -0.721299      -0.038063       0.007078      -0.009715       0.039916       0.000368       0.003483      -0.000190       0.032895      -0.004450      -0.015714      -0.002107       0.017821              1.752695       2.208131      -0.127957       0.161222       1.353651       0.004606       1.696303           0.000452
           36              H       0.861427       6.667404       8.725366       0.092792       1.092286 0.77685228E+01  0.76113854E+02                                 1.774102                            1.642119      -1.174464       2.306608                    0.995099       3.751471      10.676951       0.480262       1.301674      -0.702154      -0.024334       0.003218       0.023462       0.033955      -0.002007       0.000954      -0.001592       0.018431       0.040117      -0.016192       0.002630       0.013562              1.845476       2.135794      -0.122862      -0.589789       1.425473       0.096899       1.975161           0.000216
           37              H       3.046550       6.426854       9.454042       0.131999       0.965603 0.70354943E+01  0.67918067E+02                                 1.706258                            1.621855      -1.230670       2.307942                    0.994849       3.647363      10.644846       0.452538       1.402040      -0.682403       0.001462      -0.004633       0.035689       0.036018      -0.002734      -0.005265       0.001052       0.017496       0.036206      -0.015202       0.000619       0.014583              1.744896       1.574257      -0.053684       0.252082       1.429582      -0.039518       2.230848          -0.000358
           38              H      -5.156683       8.640526       7.873457       0.144621       0.994607 0.73781917E+01  0.70540247E+02                                 1.619972                            1.572845      -0.855551       2.495433                    0.999549       3.156655       8.544508       0.509526       1.257341      -0.716532       0.003638       0.013995      -0.035099       0.037961       0.007513       0.000671      -0.006506      -0.014343       0.020656      -0.014341       0.001518       0.012823              1.607146       1.368866       0.038482       0.073197       1.447108      -0.195386       2.005463          -0.000020
           39              H       1.377786       0.094892       9.569238       0.087282       1.109445 0.80983773E+01  0.80465396E+02                                 1.815775                            1.695600      -1.179432       2.298375                    0.994859       3.878266      11.247546       0.463036       1.331312      -0.695691       0.016024       0.027782      -0.009897       0.033564       0.011292       0.003925      -0.004337      -0.010265       0.031297      -0.018718       0.006726       0.011991              1.882719       1.672596       0.418365      -0.047443       2.567279      -0.097195       1.408281           0.000041
           40              H       1.464510      -0.692371      11.690972       0.092648       1.029940 0.77343104E+01  0.75971128E+02                                 1.728054                            1.660023      -1.117267       2.330551                    0.996241       3.795886      10.946460       0.466704       1.336096      -0.695052       0.016390       0.016882       0.023995       0.033606       0.010977       0.005309      -0.000481      -0.009328       0.031900      -0.018019       0.005553       0.012466              1.750312       1.620245       0.277737       0.266450       1.810332       0.352446       1.820359           0.000100
           41              H      -5.106160       7.017576      12.183901       0.106329       0.961402 0.71040553E+01  0.68475599E+02                                 1.668780                            1.605522      -1.053990       2.371589                    0.996876       3.693290      10.632713       0.467002       1.360685      -0.690249      -0.005201      -0.011859       0.034066       0.036444       0.005115      -0.000844      -0.000755      -0.016332       0.025291      -0.013867       0.005143       0.008725              1.679540       1.411070       0.016363       0.002266       1.531299      -0.237879       2.096252           0.000045
           42              H       0.985664       0.068752       0.198243       0.106159       0.998866 0.70149765E+01  0.67463573E+02                                 1.720937                            1.599548      -1.044371       2.376445                    0.996518       3.701404      10.674735       0.465654       1.367728      -0.688750      -0.022667       0.019277       0.014058       0.032909      -0.005572       0.003957       0.010864       0.005499      -0.016799      -0.015999       0.006042       0.009957              1.792452       1.892343      -0.472121      -0.304530       1.815233       0.373381       1.669781          -0.000114
           43              H       3.971542       5.372952      25.305436       0.103641       1.061340 0.73406255E+01  0.71225263E+02                                 1.768469                            1.616741      -1.248642       2.279218                    0.994845       3.770112      10.833842       0.472744       1.335302      -0.694601      -0.032832       0.002683      -0.006310       0.033540      -0.005270       0.002775       0.011939       0.007001       0.006777      -0.015545       0.004185       0.011359              1.862927       2.642261      -0.256300       0.379670       1.448179       0.001887       1.498340          -0.000211
           44              H       5.281894       3.878859      24.142769       0.131211       0.937937 0.67663663E+01  0.64523815E+02                                 1.654745                            1.576170      -1.160382       2.337281                    0.996191       3.590438      10.329511       0.466509       1.376834      -0.687230      -0.020457      -0.015735      -0.025336       0.036166       0.004118       0.004629       0.011076       0.020061      -0.003813      -0.017150       0.002072       0.015078              1.681776       1.572713       0.089142       0.319660       1.646871       0.405934       1.825744           0.000182
           45              H       6.357455       1.591887      25.498321       0.133187       1.001085 0.75506095E+01  0.72702747E+02                                 1.624696                            1.588314      -0.947442       2.440854                    0.998660       3.292161       8.981648       0.507709       1.252917      -0.716217      -0.008236       0.002212       0.034576       0.035612       0.011908      -0.008865       0.002868      -0.001143       0.026962      -0.018992       0.005136       0.013855              1.608684       1.331691       0.009112      -0.044942       1.514131       0.109664       1.980229          -0.000026
           46              H       5.380344      -0.261462      24.491033       0.099691       1.012472 0.70643181E+01  0.67153402E+02                                 1.653558                            1.543177      -0.889666       2.448826                    0.998587       3.446987       9.461093       0.509701       1.264133      -0.711901      -0.016990      -0.025709       0.021414       0.037526       0.011185      -0.008243       0.001446      -0.014509       0.036910      -0.021366       0.006335       0.015031              1.713501       1.764032       0.462004      -0.269445       1.885073      -0.334750       1.491397           0.000025
           47              H       5.667264      -0.602992      22.221956       0.119820       1.026732 0.72931390E+01  0.68915638E+02                                 1.597749                            1.517449      -0.705175       2.549190                    0.999900       3.107852       8.126144       0.547467       1.183982      -0.733816      -0.014755      -0.032402      -0.019719       0.040699       0.014719      -0.001538       0.007112      -0.013952       0.030139      -0.022141       0.005944       0.016198              1.630933       1.524767       0.308967       0.135525       1.973252       0.234888       1.394782          -0.000012
           48              H       7.006991       0.786552      21.029820       0.129085       1.016772 0.75076626E+01  0.71921132E+02                                 1.626878                            1.571972      -0.811006       2.507189                    0.999718       3.188551       8.573159       0.518010       1.234287      -0.721554       0.005724      -0.013378      -0.041336       0.043822       0.004092       0.001305       0.015105      -0.004742       0.034807      -0.014157      -0.007164       0.021322              1.627107       1.379775      -0.020662      -0.072742       1.479531       0.108041       2.022016          -0.000794
           49              H       4.219596       8.236707       2.467320       0.108722       1.246008 0.91617521E+01  0.92803609E+02                                 1.903629                            1.763436      -1.104970       2.360147                    0.997008       3.530429       9.954919       0.475059       1.272836      -0.711727       0.029158      -0.039775       0.011535       0.050649      -0.008833       0.000253       0.002112      -0.004801      -0.055461      -0.018667       0.000207       0.018460              1.960946       1.741364      -0.301774       0.095779       2.437572      -0.403663       1.703902           0.000009
           50              H      -0.267926       0.323713       2.445889       0.136173       1.054994 0.76146608E+01  0.74123225E+02                                 1.741228                            1.637196      -1.044496       2.403041                    0.997417       3.423195       9.663730       0.476673       1.320025      -0.700748       0.034399      -0.004801       0.013996       0.037446      -0.000258       0.007444      -0.001753      -0.000559      -0.027586      -0.012620       0.004701       0.007920              1.777152       2.319886       0.057584       0.067086       1.552627      -0.051664       1.458942           0.000199
           51              H       7.742021       2.335795       1.516290       0.127886       1.008946 0.72288795E+01  0.68279010E+02                                 1.585363                            1.514855      -0.822313       2.497087                    0.999620       3.136555       8.247289       0.544738       1.190426      -0.731517      -0.019365       0.029204      -0.004185       0.035290      -0.005495       0.005036      -0.004129       0.000863      -0.039471      -0.014741       0.001075       0.013667              1.599026       1.539885      -0.155489       0.092267       1.938026      -0.119572       1.319165           0.000192
           52              H       6.545279       0.353012       1.553796       0.108924       1.068280 0.72600982E+01  0.70089765E+02                                 1.768187                            1.601781      -1.124251       2.342699                    0.996980       3.627286      10.319953       0.478739       1.325241      -0.697506      -0.046214       0.002514      -0.003975       0.046453       0.001159       0.001949      -0.005362       0.000832      -0.015716      -0.008489       0.003471       0.005019              1.867691       2.673678       0.155589       0.328943       1.476514       0.020874       1.452881           0.000079
           53              H      -1.376724       6.086041       2.100303       0.113962       1.135577 0.80836899E+01  0.79282544E+02                                 1.786496                            1.654102      -0.866348       2.478993                    0.999277       3.357240       9.285202       0.492031       1.269247      -0.712929      -0.027950       0.042875       0.010059       0.052160      -0.009805      -0.001291       0.006830       0.009093      -0.043374      -0.017012      -0.001732       0.018745              1.848435       1.630524      -0.363193      -0.014063       2.459125      -0.018492       1.455655           0.000112
           54              H      -2.598280       4.095509       2.041366       0.139669       0.977579 0.69628449E+01  0.65055923E+02                                 1.545286                            1.482072      -0.826615       2.505840                    0.999718       3.045935       7.927091       0.554144       1.182996      -0.733751      -0.037655       0.002988       0.005863       0.038226      -0.003983      -0.001523       0.000553       0.008104      -0.046687      -0.015653       0.002100       0.013553              1.552156       1.949874       0.057689      -0.035854       1.443077       0.025505       1.263518           0.000133
           55              H       0.897066       2.111926       1.894023       0.139785       0.975886 0.67956798E+01  0.64595476E+02                                 1.674246                            1.560925      -1.110091       2.371467                    0.996640       3.460159       9.800309       0.479264       1.344505      -0.694299       0.022521      -0.029036       0.004526       0.037023      -0.000725      -0.002355       0.001961       0.002256      -0.034916      -0.012138       0.004556       0.007582              1.724377       1.638605      -0.340161      -0.060916       2.190678       0.070074       1.343848           0.000001
           56              H       1.918651       4.123459       1.861876       0.100204       1.164822 0.86027426E+01  0.85368517E+02                                 1.793585                            1.690303      -0.799889       2.502223                    0.999511       3.364445       9.243440       0.495589       1.245442      -0.719061       0.050231      -0.003461       0.003078       0.050444      -0.001702      -0.001798      -0.002423       0.015453      -0.049301      -0.016898       0.000697       0.016201              1.817309       2.383505       0.093243      -0.024307       1.574790       0.067106       1.493631           0.000292
           57              H      -3.637778       5.978224      22.168377       0.102420       1.088855 0.78809301E+01  0.76266093E+02                                 1.687444                            1.595539      -0.795371       2.500973                    0.999690       3.279464       8.804871       0.522497       1.211347      -0.726393      -0.008557      -0.027695      -0.039718       0.049171       0.001804       0.013409       0.007381      -0.001675       0.028683      -0.013994      -0.005649       0.019643              1.710716       1.386165       0.041569       0.130317       2.016159       0.466070       1.729825           0.000383
           58              H       0.879519      -1.823946      22.090687       0.136609       1.015181 0.73839710E+01  0.70091144E+02                                 1.587886                            1.529598      -0.879650       2.477566                    0.999354       3.137713       8.261657       0.543047       1.188217      -0.732106      -0.024301       0.004479      -0.028403       0.037648      -0.007583       0.014250       0.005241      -0.006882       0.019009      -0.019979       0.004457       0.015522              1.588609       1.721308      -0.163016       0.376101       1.435230      -0.102244       1.609289           0.000167
           59              H       2.878537      -0.814888      25.396521       0.133942       1.062534 0.80328021E+01  0.78382297E+02                                 1.682245                            1.632166      -0.926360       2.454492                    0.998727       3.278622       8.941073       0.504734       1.243635      -0.719103       0.006800       0.021865       0.031800       0.039186      -0.003123       0.013368       0.012056      -0.009170       0.002315      -0.020191       0.003059       0.017132              1.678935       1.558646       0.052221       0.109352       1.811375       0.277799       1.666785           0.000289
           60              H       3.938429      -2.794620      25.321510       0.099979       1.002035 0.71678456E+01  0.69110648E+02                                 1.712988                            1.609170      -1.013128       2.402494                    0.996941       3.596207      10.289224       0.468925       1.354710      -0.692353       0.034851      -0.005774       0.034618       0.049461      -0.005114       0.015352       0.004973       0.004308       0.005013      -0.017391       0.000543       0.016847              1.776394       1.985090      -0.220482       0.435138       1.610093      -0.232798       1.733999           0.000201
           61              H      -0.000747       2.691870      22.021034       0.117734       1.112372 0.82399105E+01  0.81508188E+02                                 1.790105                            1.693354      -0.898979       2.469211                    0.998887       3.395234       9.547000       0.474486       1.304981      -0.705341      -0.000324       0.030112      -0.044963       0.054115      -0.004758      -0.006988      -0.009463      -0.011762       0.049190      -0.018671      -0.002318       0.020989              1.825888       1.573997      -0.068764       0.006772       1.960133      -0.504485       1.943534           0.000196
           62              H       1.354785       0.848081      21.932628       0.136051       1.026117 0.75276425E+01  0.71822566E+02                                 1.605726                            1.549498      -0.852741       2.489378                    0.999500       3.135092       8.284466       0.536722       1.196064      -0.730672       0.018348      -0.004861      -0.032692       0.037803      -0.009133      -0.006203      -0.003859      -0.004185       0.033582      -0.016847       0.003703       0.013144              1.606168       1.587939      -0.069982      -0.376673       1.465722       0.036001       1.764844           0.000242
           63              H       0.426923       0.058856      25.728712       0.130376       0.984809 0.73020981E+01  0.70470771E+02                                 1.669112                            1.609138      -1.021428       2.407055                    0.997712       3.460877       9.787427       0.477281       1.329751      -0.698162       0.006728      -0.020654       0.029025       0.036253      -0.006888      -0.000394      -0.005541      -0.010911       0.020175      -0.012575       0.001450       0.011125              1.675336       1.444564      -0.134278       0.011509       1.717662      -0.352238       1.863783           0.000134
           64              H      -0.893451       1.963179      25.731391       0.089918       1.059640 0.77112426E+01  0.75989672E+02                                 1.791564                            1.678841      -1.207300       2.298778                    0.994439       3.839156      11.234166       0.453472       1.370648      -0.687888      -0.018833       0.014638       0.037453       0.044404      -0.007295      -0.008454      -0.002380       0.007399       0.020302      -0.013795       0.000926       0.012869              1.844244       1.685950      -0.239710      -0.442331       1.707748       0.279192       2.139034           0.000452
           65              C       4.031802       3.401458      17.796317       0.555594      24.892848 0.26324004E+03  0.55198710E+04                                 7.980459                            5.768925      -0.135415       2.009544                    0.999399      22.696694      63.886474       0.616112       0.474099      -1.018924       0.008609       0.001371      -0.042615       0.043498       0.054329       0.009709      -0.012398      -0.072348      -0.225811      -0.079496      -0.023637       0.103133             10.334545       6.501587      -1.580031      -2.161489       5.742672       2.147645      18.759375          -0.007514
           66              C       2.321187       5.702591      18.669658       0.550304      23.743923 0.29872623E+03  0.64767647E+04                                 7.658824                            6.212902      -0.499212       1.875984                    0.998512      23.896222      68.796897       0.583008       0.484559      -1.011568      -0.013780       0.019699      -0.021678       0.032371      -0.032990      -0.030814       0.062676      -0.056713       0.139073      -0.066741      -0.037631       0.104372              8.164503       8.663775       0.141375       0.862571       7.407640      -2.691166       8.422092          -0.019292
           67              C       3.726692       3.626173      19.229560      -0.025525      41.144111 0.44638517E+03  0.10490078E+05                                10.344914                            7.023899       0.017451       2.010604                    0.999331      27.368109      76.878264       0.628868       0.414456      -1.072969      -0.006296       0.013835       0.036083       0.039154      -0.000640       0.009506       0.001019       0.035716      -0.023767      -0.014275      -0.010326       0.024601             13.604781       7.393050      -3.225094      -2.023505       9.568017       1.619444      23.853277           0.016992
           68              C       4.266444       2.771720      20.223453      -0.113478      31.850184 0.40832421E+03  0.94964533E+04                                 8.836281                            6.820580      -0.090252       1.949837                    0.999314      29.226858      84.908465       0.616426       0.427237      -1.052267      -0.000547       0.033252      -0.004140       0.033513      -0.003121      -0.002540       0.004356       0.003675      -0.100366      -0.033942       0.013234       0.020708             10.082944       6.327611      -2.435747       0.339493       7.763928      -0.844855      16.157292           0.004933
           69              C       4.039814       2.987769      21.495958      -0.058533      30.064241 0.38874489E+03  0.89384349E+04                                 8.496979                            6.643366       0.019684       1.990587                    0.999693      28.513335      82.596948       0.625700       0.425738      -1.052281      -0.014234       0.034556      -0.008261       0.038274      -0.000911      -0.001539      -0.009308       0.009638      -0.000772      -0.012205       0.004921       0.007283              9.510042       7.183073      -3.299352      -0.139135       8.759004       0.031645      12.588049           0.019855
           70              C       3.272919       4.049614      21.940665      -0.220900      33.148967 0.47997032E+03  0.11597245E+05                                 8.996389                            7.343191       0.057610       1.984965                    0.999007      30.683963      90.200713       0.601699       0.421295      -1.058315       0.016656      -0.037219       0.004673       0.041043       0.006097      -0.011320       0.007048       0.034700       0.056081      -0.029457       0.003444       0.026013              9.799054       7.613139      -3.736059      -0.777234      10.332967       0.505948      11.451057          -0.006784
           71              C       2.750440       4.902718      20.989635       0.256536      31.985423 0.36861569E+03  0.83362032E+04                                 9.032404                            6.610226      -0.005157       2.020522                    0.999692      25.460041      72.360936       0.609287       0.444519      -1.044419      -0.055077       0.042866       0.008776       0.070342      -0.022445      -0.008928       0.019156       0.004617      -0.104678      -0.041415      -0.003427       0.044842             10.942510       6.501824      -3.432333      -1.494189      10.737432       2.293584      15.588274           0.020676
           72              C       2.941485       4.707011      19.631403      -0.114247      42.631756 0.50446781E+03  0.12262093E+05                                10.580668                            7.522520      -0.234818       1.912254                    0.998770      29.172035      84.210935       0.599033       0.420654      -1.065600       0.007494      -0.031450      -0.013755       0.035135       0.044140       0.003121      -0.004821       0.059734      -0.132939      -0.046453      -0.029001       0.075453             12.929271       7.819395      -4.085822      -1.228718      11.246094       1.216390      19.722322           0.012512
           73              C       2.365094       6.784722      22.433593       0.243299      30.296385 0.36967625E+03  0.83663925E+04                                 8.688312                            6.618561      -0.060192       2.001440                    0.999726      25.523049      72.572539       0.609049       0.444362      -1.044486      -0.043880      -0.030737      -0.062198       0.082090       0.012598       0.035864       0.037042      -0.015262       0.045588      -0.042867      -0.019435       0.062302             10.026424       6.844153       2.985474      -1.287710      12.224943       2.763843      11.010176           0.000722
           74              C       8.795753      -1.974624      22.136229      -0.199998      30.649510 0.44131780E+03  0.10421473E+05                                 8.460810                            6.991725       0.213764       2.040681                    0.999634      29.755628      85.924968       0.624424       0.415383      -1.064134       0.003044       0.044479       0.008042       0.045303      -0.013178       0.000749      -0.015608       0.008395       0.095456      -0.032172      -0.004372       0.036543              9.152158       6.787371       3.417875       0.059197      11.660896       2.180941       9.008207           0.000720
           75              C      -2.113043      -1.123772      23.156912      -0.073295      27.895871 0.42145516E+03  0.99268077E+04                                 8.209768                            7.020376      -0.213616       1.910725                    0.998669      29.609354      87.921529       0.592990       0.438531      -1.040466      -0.033222      -0.021916      -0.019470       0.044307       0.008707      -0.007816      -0.011709      -0.021648       0.002737      -0.015554      -0.006727       0.022280              8.736789       7.310670       3.248740      -0.109016      10.443845       1.382707       8.455853           0.000448
           76              C      -2.530584      -1.310265      24.410664      -0.119355      28.979169 0.45375824E+03  0.10858355E+05                                 8.345551                            7.228999      -0.062722       1.950802                    0.999114      30.219620      89.677166       0.592657       0.431880      -1.047187      -0.023434      -0.020819      -0.013762       0.034234       0.005267       0.013646       0.009625      -0.035818       0.033043      -0.028255       0.003192       0.025063              8.853102       7.277736       3.303694      -0.597401      10.760545       0.327827       8.521025           0.000572
           77              C       7.925027      -2.432299      24.702671      -0.112604      31.871311 0.46690807E+03  0.11248646E+05                                 8.925315                            7.365122      -0.044507       1.956156                    0.999187      30.275521      90.029786       0.583549       0.435672      -1.045315       0.013969      -0.003534      -0.027216       0.030796      -0.005606       0.001166      -0.014766       0.008623       0.043096      -0.019499      -0.002041       0.021540              9.818660       8.194836       4.123841      -0.066616      11.937098       0.807724       9.324047           0.001327
           78              C       1.914547       6.545286      23.695383      -0.115679      38.223428 0.48404779E+03  0.11660717E+05                                 9.892605                            7.365174      -0.072833       1.971519                    0.999170      28.774938      83.062173       0.605007       0.420251      -1.064403      -0.001917       0.025013       0.027718       0.037385      -0.016341       0.033182      -0.009191       0.031893      -0.076306      -0.041245      -0.009646       0.050891             11.827409      11.234346       6.239514      -1.669142      13.370023       0.525448      10.877857           0.007309
           79              C       1.026158       5.377109      24.059721       0.601327      21.805981 0.24697922E+03  0.51248829E+04                                 7.361171                            5.672857      -0.237115       1.984240                    0.999044      22.544098      64.260206       0.604099       0.488624      -1.005764      -0.041147      -0.026222       0.001128       0.048805      -0.032015      -0.052657       0.070324      -0.028459       0.053495      -0.066573      -0.043265       0.109838              8.657877      11.198178       3.707532       0.288993       8.641551      -1.706224       6.133901           0.000279
           80              C       7.105682       0.766049      12.912577      -0.194835      43.882878 0.55052280E+03  0.13722366E+05                                10.853567                            7.889782      -0.208420       1.907756                    0.998595      30.800133      91.014333       0.579517       0.424020      -1.059966       0.029946      -0.005482       0.026816       0.040570      -0.008878      -0.015720      -0.031910       0.005304       0.007450      -0.039949       0.007368       0.032581             13.232518      15.044211      -4.075602       2.456629      12.392410       4.279717      12.260934           0.011267
           81              C       8.306118       0.516725      13.593032       0.007620      37.760351 0.47568007E+03  0.11403114E+05                                 9.839152                            7.350956      -0.216299       1.927406                    0.999044      28.019405      80.540706       0.599782       0.425994      -1.061372      -0.031166      -0.025927      -0.036699       0.054684       0.015816      -0.026259      -0.037050      -0.021235       0.010568      -0.036395      -0.019763       0.056158             11.515620      12.791922      -2.807845       3.132980      10.537501       3.559823      11.217438           0.000489
           82              C       9.096386      -0.570944      13.159041      -0.135871      31.819336 0.42925406E+03  0.10119302E+05                                 8.857078                            7.009309       0.041416       1.991454                    0.999132      29.631693      86.964770       0.605345       0.429207      -1.049963      -0.024192      -0.002667      -0.002044       0.024424      -0.002450      -0.000878      -0.024431       0.010092      -0.040328      -0.031565       0.011615       0.019950              9.861995      10.701646      -3.009925       1.764292       9.862989       3.048332       9.021349           0.014701
           83              C       8.710858      -1.324116      12.157111      -0.027409      28.713558 0.36872567E+03  0.83867541E+04                                 8.337540                            6.534020      -0.069744       1.976479                    0.999202      27.913369      81.049979       0.620193       0.434199      -1.044627      -0.033120       0.016206       0.004605       0.037159       0.004380      -0.008779      -0.016181      -0.008357       0.007635      -0.014906      -0.007168       0.022074              9.301924      10.914996      -2.840320       2.056749       8.798586       2.524178       8.192190          -0.005783
           84              C       7.559211      -1.099603      11.455224      -0.209578      33.823302 0.46639922E+03  0.11185988E+05                                 9.130372                            7.239571       0.086371       1.999649                    0.999010      30.290554      88.641105       0.606025       0.421404      -1.058514       0.029567      -0.020150       0.010092       0.037177       0.007610       0.003308       0.002396      -0.027558       0.052486      -0.024650       0.006138       0.018512             10.238148      12.951070      -3.213536       2.561897       9.475861       2.312815       8.287513           0.020651
           85              C       6.792711      -0.002100      11.857068       0.242165      31.656317 0.37868627E+03  0.86503505E+04                                 8.977583                            6.701878      -0.086395       1.980071                    0.999531      26.291441      75.913831       0.602847       0.444779      -1.040825      -0.061691       0.018195      -0.035048       0.073247      -0.018526       0.046369      -0.010493       0.095486      -0.046750      -0.043915      -0.038196       0.082111             10.676011      12.362936      -1.773545       3.548607       9.791079       3.207879       9.874018          -0.000479
           86              C       6.181123       1.929512      13.359963       0.599333      23.181926 0.24821812E+03  0.51798398E+04                                 7.683176                            5.722899      -0.250471       1.975718                    0.998932      23.063152      66.883080       0.593189       0.494800      -0.998197      -0.019508       0.039535       0.020838       0.048763       0.075591       0.015744       0.003492       0.011752      -0.156913      -0.059937      -0.043285       0.103222              9.094162       7.394161      -2.964057      -1.102087       7.939205       1.241875      11.949120          -0.000012
           87              C      -2.485727       1.339651      14.769095       0.549869      23.030750 0.27593584E+03  0.58625803E+04                                 7.468937                            5.948982      -0.337760       1.936370                    0.998529      23.282136      66.259340       0.599400       0.480959      -1.013894       0.003534       0.036824       0.042570       0.056398      -0.060502      -0.033876       0.029399       0.126461      -0.156557      -0.076202      -0.047677       0.123880              8.163352       5.503272       0.853463       1.643030       8.694994      -0.116925      10.291788          -0.010891
           88              C       4.940232      -0.731651      10.423825       0.247959      30.181040 0.37680816E+03  0.86041777E+04                                 8.739910                            6.737268      -0.126102       1.975839                    0.999615      26.062716      75.451477       0.593798       0.451730      -1.035904       0.037362       0.057745       0.043230       0.081236       0.042848       0.021244       0.038198      -0.027586      -0.066650      -0.043879      -0.031565       0.075444             10.094697       8.875039       4.343243       2.751791      11.226372       1.042311      10.182680           0.002017
           89              C      -1.011860       7.981160      11.195365      -0.222459      32.032304 0.46849771E+03  0.11242897E+05                                 8.743379                            7.238470       0.072317       1.986150                    0.999520      30.623762      89.485315       0.608580       0.419389      -1.060352      -0.014743      -0.028741       0.000511       0.032306      -0.005851       0.009721       0.000060       0.015925       0.079048      -0.023266      -0.005885       0.029151              9.578862       8.394426       4.667426       1.009571      12.110737       0.403643       8.231423           0.001677
           90              C      -1.676779       6.929596      10.595278      -0.054233      28.096220 0.41224213E+03  0.95803041E+04                                 8.067901                            6.824783       0.090688       2.010416                    0.999787      28.477023      81.853291       0.622046       0.423698      -1.057780      -0.002721       0.033957      -0.002658       0.034169       0.010028       0.008461      -0.015291      -0.007805       0.020006      -0.022937       0.003725       0.019213              8.680058       7.083168       3.413528       0.632001      11.070600      -0.251525       7.886407           0.000689
           91              C      -1.951668       6.984829       9.245084      -0.093856      26.433372 0.39816878E+03  0.91737349E+04                                 7.731889                            6.715367       0.132304       2.033832                    0.999339      28.248113      80.859917       0.625927       0.424721      -1.057086      -0.009011       0.023567       0.008390       0.026590       0.014711       0.002794       0.016932       0.011264       0.024198      -0.025018       0.001461       0.023556              8.075628       6.826347       2.715483       0.178829       9.693053      -0.728141       7.707482          -0.000006
           92              C      -1.604587       8.083744       8.535160      -0.063934      28.804390 0.40842146E+03  0.95081176E+04                                 8.309723                            6.888425      -0.126769       1.947333                    0.999269      28.678822      83.611131       0.603890       0.435675      -1.046162       0.007882       0.014393       0.020372       0.026159      -0.015071       0.001299       0.024915       0.041396       0.016550      -0.041016       0.014256       0.026760              8.980972       7.504621       3.538490       0.355794      11.253704      -0.318680       8.184590          -0.000988
           93              C       4.666211      -0.651606       9.095062      -0.141254      36.098610 0.49676224E+03  0.12053948E+05                                 9.462344                            7.468880      -0.058143       1.971034                    0.999124      29.280818      85.038878       0.599421       0.421108      -1.063056      -0.022940      -0.031769      -0.028065       0.048199       0.001206      -0.007100       0.013912       0.026600      -0.066462      -0.030168       0.004701       0.025468             10.491300       7.523179       3.681531       1.278757      12.997127      -0.620754      10.953595          -0.000750
           94              C       5.019207       0.480811       8.208327       0.540932      24.757067 0.28870819E+03  0.61855695E+04                                 7.755862                            6.025780      -0.079844       2.015769                    0.999417      23.319766      66.010151       0.606159       0.471627      -1.021863       0.026288       0.047626      -0.023711       0.059342      -0.034043      -0.014266      -0.001089       0.088630      -0.201031      -0.068785      -0.021702       0.090488              8.577290       5.341517       2.223231       0.498935      10.751869       0.497776       9.638482           0.004093
           95              C       5.016616       6.115268      15.671904       0.104824      25.993945 0.31850231E+03  0.69615480E+04                                 7.764581                            6.046489       0.130622       2.067089                    0.999740      25.642993      72.225224       0.651010       0.430453      -1.050272       0.043318      -0.028006       0.006368       0.051974      -0.028066       0.014267      -0.004477       0.042675       0.109437      -0.053558       0.009080       0.044478              8.718074       8.796258       1.445497      -1.749653      12.227836      -0.333956       5.130127          -0.000367
           96              C      -5.648678       7.311535      15.653151      -0.157100      31.666395 0.40757097E+03  0.94366359E+04                                 8.730761                            6.761509       0.254815       2.074829                    0.999240      28.530296      81.623304       0.628893       0.420645      -1.060611       0.005394      -0.010693       0.018581       0.022106      -0.018326       0.002340       0.008241       0.009166       0.060481      -0.030227       0.008056       0.022171              9.875670      11.071722       2.841831      -1.561704      13.182133      -0.758253       5.373155           0.002154
           97              C      -4.291288       7.410173      15.361145       0.102507      33.661414 0.37725745E+03  0.85016425E+04                                 9.076359                            6.480885       0.070352       2.043153                    0.999251      25.481783      70.128699       0.650997       0.417505      -1.070846      -0.000707       0.001610       0.015388       0.015488       0.000175       0.009500      -0.003355       0.003567       0.012105      -0.008881      -0.003160       0.012042             11.128251      11.445545       4.557997      -1.108688      16.759001       0.046220       5.180206          -0.002519
           98              C      -3.674078       6.230508      15.109323      -0.176119      31.845098 0.41280336E+03  0.95452853E+04                                 8.649013                            6.721156       0.343203       2.088479                    0.999744      28.680562      80.803679       0.645482       0.410370      -1.071999      -0.005532      -0.019276       0.023771       0.031100      -0.001890       0.002584      -0.004652       0.050453       0.010922      -0.027780       0.003920       0.023860              9.871426       8.871172       2.001918      -0.856112      15.648671       0.542042       5.094434           0.002038
           99              C      -4.356083       4.997964      15.136112       0.119199      26.365212 0.32440038E+03  0.71082186E+04                                 7.874379                            6.122867       0.168322       2.087391                    0.999499      25.316332      70.909540       0.645011       0.433371      -1.050689      -0.032866       0.016422       0.031460       0.048370      -0.019976       0.015541      -0.008270       0.006480       0.138454      -0.043485      -0.008235       0.051720              8.956537       8.847716       1.110402      -1.392047      13.055147       0.814354       4.966747          -0.002202
          100              C       4.084339       0.165303      15.430798       0.111973      24.487378 0.31282019E+03  0.67772306E+04                                 7.386505                            5.934434       0.279870       2.117400                    0.999753      25.154439      69.545943       0.669659       0.422178      -1.059963      -0.037215       0.020133       0.019631       0.046644      -0.015151      -0.001487       0.001497       0.044239       0.123556      -0.047415       0.006119       0.041295              8.192938       9.788892       2.083387       0.026374      10.467578       0.062209       4.322343          -0.002835
          101              C       3.403233      -1.081239      15.404008      -0.183352      31.442953 0.41831259E+03  0.96858129E+04                                 8.530572                            6.737922       0.335478       2.083481                    0.999749      28.729101      80.479231       0.649963       0.406989      -1.076323       0.008248       0.009723       0.022813       0.026134      -0.018638       0.005193      -0.002986      -0.021324      -0.017545      -0.019249      -0.006018       0.025268              9.621553      11.696291       3.650418       0.354734      12.361860       0.032812       4.806508           0.001758
          102              C       2.034139      -1.118419      15.331676       0.108022      34.078867 0.39225137E+03  0.89173981E+04                                 9.151255                            6.609709       0.034584       2.027702                    0.999038      25.669640      70.730769       0.645061       0.417668      -1.071785      -0.001487       0.003429       0.013925       0.014417      -0.004972      -0.003390       0.008569      -0.011218       0.006405      -0.008566      -0.005176       0.013742             11.184879      11.954279       4.855286       0.257341      16.669904      -0.196338       4.930453          -0.002431
          103              C       1.360833       0.131770      15.304886      -0.168221      32.208969 0.42405814E+03  0.98963154E+04                                 8.796059                            6.877588       0.314200       2.087478                    0.999599      28.779139      82.121421       0.627451       0.418291      -1.064234       0.000433       0.001640       0.026978       0.027032      -0.008133      -0.003915       0.003810       0.018718       0.033677      -0.018182       0.003599       0.014582              9.929543      11.243255       2.707477       0.571309      13.575935       0.017491       4.969438           0.001958
          104              C       2.123303       1.250251      15.304886       0.091352      25.147086 0.30713402E+03  0.66368269E+04                                 7.489773                            5.868865       0.345058       2.132584                    0.999760      25.443665      70.714045       0.674003       0.420544      -1.058875       0.042397      -0.022178       0.030299       0.056634      -0.039987      -0.005129       0.004251       0.008311       0.115974      -0.059532       0.018658       0.040873              8.391072      10.466836       2.515905       0.686767      10.238522       0.343004       4.467858           0.000040
          105              C       8.399017       1.920269       9.440648       0.121966      23.758039 0.29750023E+03  0.63781200E+04                                 7.254219                            5.816173       0.225026       2.104724                    0.999772      24.907794      68.969231       0.670011       0.426401      -1.055140      -0.000455       0.035600       0.028563       0.045645      -0.010109       0.023477      -0.020077      -0.078301       0.062469      -0.056860       0.006303       0.050557              8.153580      12.796455       0.243529      -0.626548       5.402273       1.821408       6.262013          -0.001098
          106              C      -1.517240       1.953990       9.373674      -0.180046      29.762313 0.41046060E+03  0.94906737E+04                                 8.277685                            6.727844       0.301795       2.079137                    0.999684      28.727766      81.299533       0.640573       0.413534      -1.068471      -0.016447      -0.009458      -0.000130       0.018973      -0.009188      -0.003892       0.004603      -0.006647       0.062379      -0.020174      -0.002193       0.022368              9.255000      15.050603       0.469528      -0.034238       6.145981       1.911782       6.568415           0.001800
          107              C      -0.834728       2.662767      10.330062       0.114099      34.002553 0.39193141E+03  0.89443703E+04                                 9.297503                            6.689455      -0.012341       2.021181                    0.999359      25.687287      71.857362       0.626850       0.428157      -1.060866      -0.001610      -0.001027       0.006877       0.007137       0.004981      -0.006801      -0.022391       0.005997       0.020168      -0.023146      -0.003039       0.026185             11.850933      21.999594      -0.761934      -0.762088       6.665275       1.803635       6.887929          -0.002944
          108              C      -1.599891       3.280677      11.315918      -0.178312      32.046029 0.43186655E+03  0.10162174E+05                                 8.850339                            6.989124       0.118029       2.019281                    0.999241      29.405117      85.280176       0.613680       0.424158      -1.056615      -0.003075      -0.017716       0.005246       0.018731      -0.000839       0.018086       0.004656      -0.040470       0.023278      -0.032431       0.012313       0.020118             10.314432      17.123048      -0.798908      -1.899075       6.883462       1.741869       6.936786           0.001715
          109              C      -2.937742       3.215682      11.286450       0.088916      26.268355 0.34722879E+03  0.77745821E+04                                 7.918261                            6.385354      -0.001771       2.016073                    0.999516      26.492968      76.147008       0.621240       0.440337      -1.041704      -0.008423      -0.026123      -0.036842       0.045942      -0.020152       0.001606      -0.010524      -0.070393       0.075053      -0.053084       0.015853       0.037231              9.080040      14.166099       0.335737      -0.876442       6.627275       1.694999       6.446746          -0.001538
          110              C       2.787139       2.766299       9.376353       0.108893      24.877241 0.32625526E+03  0.71762955E+04                                 7.573054                            6.144501       0.105760       2.062662                    0.999424      25.684855      72.648040       0.641677       0.433957      -1.047811       0.002988      -0.005282       0.044511       0.044923       0.013313      -0.004958       0.017660      -0.082833       0.048534      -0.052483       0.007280       0.045202              8.495549      12.747802      -0.520236       0.035307       5.486765      -1.737671       7.252080          -0.001174
          111              C       1.418120       2.927446       9.317416      -0.178220      30.935139 0.41847157E+03  0.97224104E+04                                 8.519564                            6.791602       0.343105       2.092609                    0.999748      28.771629      81.609168       0.637806       0.413342      -1.068635       0.012508       0.004602       0.000700       0.013346       0.006160       0.011527       0.007120      -0.028623       0.054160      -0.026899       0.002131       0.024768              9.734695      15.412204       0.059869      -1.329680       6.047733      -1.998393       7.744149           0.001618
          112              C       0.634581       2.619886      10.407751       0.118952      33.705852 0.38867941E+03  0.88557969E+04                                 9.242015                            6.662180      -0.117551       1.986804                    0.999232      25.698908      71.940357       0.627766       0.428225      -1.060332       0.000489      -0.002037       0.001916       0.002839      -0.000348      -0.003012       0.020264      -0.019754      -0.018847      -0.019515      -0.006408       0.025924             11.745601      21.490925      -0.562131      -0.442321       5.905889      -1.486971       7.839987          -0.001741
          113              C       1.281196       2.225349      11.559703      -0.180227      31.852746 0.44580190E+03  0.10564618E+05                                 8.807914                            7.095353       0.164719       2.035514                    0.998642      29.529806      85.704594       0.610319       0.423484      -1.057944       0.006286       0.003645      -0.005617       0.009184       0.010655      -0.020733       0.016037      -0.022648      -0.013867      -0.034901       0.011857       0.023044             10.054637      16.240646      -1.077218       0.996920       5.724412      -1.451215       8.198853           0.001655
          114              C       2.674864       2.094982      11.551666       0.102846      26.588671 0.34778646E+03  0.78017246E+04                                 8.032412                            6.422419      -0.034931       2.011617                    0.998490      26.517084      76.657496       0.613921       0.444750      -1.037575       0.008771       0.026857      -0.041200       0.049957       0.005893       0.016070       0.009603      -0.078724      -0.013825      -0.043708      -0.000899       0.044607              9.181688      14.298396      -0.174176       0.346181       5.163025      -1.363008       8.083643          -0.000787
          115              C       1.913150       6.834349       4.401528       0.555595      24.892788 0.26323921E+03  0.55198514E+04                                 7.980460                            5.768926      -0.135435       2.009538                    0.999399      22.696673      63.886487       0.616111       0.474101      -1.018923      -0.003075       0.008157      -0.042615       0.043498       0.058790      -0.015580       0.002289      -0.056715      -0.225816      -0.079498      -0.023638       0.103135             10.334545       7.289135      -1.130754       2.936505       4.955133      -0.813269      18.759369          -0.007556
          116              C       4.759550       6.488770       5.274868       0.550307      23.743740 0.29872284E+03  0.64766770E+04                                 7.658791                            6.212867      -0.499231       1.875980                    0.998512      23.896199      68.796907       0.583009       0.484559      -1.011567       0.023936      -0.002208      -0.021681       0.032371       0.007620       0.069701       0.004290       0.085655       0.139072      -0.066739      -0.037624       0.104363              8.164472       7.594334      -0.468708      -2.764944       8.477031      -0.584288       8.422050          -0.019314
          117              C       2.259525       6.680682       5.834770      -0.025519      41.143816 0.44638136E+03  0.10489964E+05                                10.344867                            7.023868       0.017453       2.010607                    0.999331      27.367964      76.877730       0.628869       0.414456      -1.072969       0.015139       0.001383       0.036082       0.039154      -0.015700      -0.003827       0.008761      -0.017079      -0.023774      -0.014275      -0.010329       0.024604             13.604720      11.810125      -0.705197       2.409326       5.150866      -0.955142      23.853168           0.016965
          118              C       1.249892       6.726111       6.828664      -0.113480      31.850318 0.40832619E+03  0.94965089E+04                                 8.836299                            6.820592      -0.090241       1.949839                    0.999314      29.226926      84.908652       0.616426       0.427236      -1.052268       0.029152       0.016000      -0.004138       0.033511      -0.003173       0.005044      -0.000047       0.003502      -0.100363      -0.033941       0.013232       0.020709             10.082969       9.507987      -0.621403      -0.902064       4.583568      -0.123758      16.157352           0.004912
          119              C       1.549851       6.636318       8.101169      -0.058536      30.064449 0.38874788E+03  0.89385254E+04                                 8.497030                            6.643401       0.019668       1.990578                    0.999693      28.513489      82.597623       0.625697       0.425740      -1.052280       0.037068       0.004758      -0.008262       0.038275      -0.004612      -0.007323      -0.005949      -0.003338      -0.000775      -0.012206       0.004923       0.007283              9.510102      11.212254      -1.000826       0.096430       4.729925      -0.105169      12.588127           0.019873
          120              C       2.852178       6.496360       8.545876      -0.220908      33.149198 0.47997401E+03  0.11597357E+05                                 8.996419                            7.343209       0.057623       1.984966                    0.999007      30.684145      90.201337       0.601699       0.421294      -1.058315      -0.040583      -0.003976       0.004672       0.041044      -0.011832       0.011733      -0.006340      -0.028153       0.056092      -0.029457       0.003442       0.026015              9.799091      12.881242      -0.730731       0.824600       5.064927      -0.424398      11.451103          -0.006738
          121              C       3.852080       6.465266       7.594846       0.256535      31.985418 0.36861550E+03  0.83362025E+04                                 9.032425                            6.610239      -0.005182       2.020514                    0.999692      25.460041      72.361085       0.609284       0.444521      -1.044417       0.064524      -0.026602       0.008775       0.070343      -0.013408       0.021064       0.001740       0.036289      -0.104686      -0.041418      -0.003423       0.044841             10.942539      12.652050       0.076246       2.732585       4.587243      -0.161326      15.588323           0.020679
          122              C       3.587423       6.534230       6.236614      -0.114240      42.631577 0.50446469E+03  0.12262004E+05                                10.580670                            7.522516      -0.234837       1.912250                    0.998770      29.171896      84.210603       0.599030       0.420656      -1.065598      -0.031033      -0.009079      -0.013754       0.035138      -0.003243      -0.005732       0.000320      -0.106406      -0.132950      -0.046455      -0.029007       0.075462             12.929281      13.921836      -0.604496       1.665377       5.143657      -0.464502      19.722349           0.012505
          123              C       5.677729       7.063124       9.038804       0.243301      30.296360 0.36967579E+03  0.83663811E+04                                 8.688315                            6.618562      -0.060193       2.001441                    0.999726      25.523037      72.572543       0.609049       0.444363      -1.044486      -0.004955      -0.053344      -0.062197       0.082089       0.012979       0.014401       0.049505      -0.013920       0.045587      -0.042866      -0.019433       0.062299             10.026428       8.333810       3.835292       3.038758      10.735269       0.251040      11.010205           0.000740
          124              C      -5.117128       8.308350       8.741440      -0.199996      30.649459 0.44131701E+03  0.10421450E+05                                 8.460805                            6.991721       0.213761       2.040682                    0.999634      29.755562      85.924744       0.624424       0.415383      -1.064134       0.037125       0.024683       0.008041       0.045301      -0.010320      -0.013928      -0.007082       0.018416       0.095456      -0.032171      -0.004372       0.036543              9.152152       7.522095       3.837023       1.865027      10.926151       1.132123       9.008209           0.000737
          125              C       1.027439      -0.745382       9.762123      -0.073296      27.895862 0.42145500E+03  0.99268032E+04                                 8.209765                            7.020373      -0.213615       1.910725                    0.998669      29.609367      87.921565       0.592990       0.438531      -1.040466      -0.002574      -0.039716      -0.019469       0.044306       0.013749      -0.006298      -0.012591      -0.003974       0.002738      -0.015554      -0.006727       0.022281              8.736785       6.877966       3.001892       1.255033      10.876538       0.590467       8.455852           0.000478
          126              C       1.072351      -1.200468      11.015875      -0.119358      28.979273 0.45376012E+03  0.10858413E+05                                 8.345571                            7.229014      -0.062729       1.950799                    0.999114      30.219728      89.677592       0.592656       0.431880      -1.047187      -0.006471      -0.030670      -0.013763       0.034234       0.018097       0.001599       0.016623       0.009159       0.033041      -0.028255       0.003192       0.025063              8.853126       7.061538       3.180360       0.580777      10.976798      -0.356451       8.521041           0.000624
          127              C      -5.083202       7.325253      11.307881      -0.112606      31.871514 0.46691129E+03  0.11248744E+05                                 8.925350                            7.365144      -0.044507       1.956154                    0.999187      30.275653      90.030284       0.583549       0.435672      -1.045315      -0.009992       0.010382      -0.027217       0.030796      -0.006564      -0.013403      -0.006305       0.005263       0.043097      -0.019499      -0.002041       0.021540              9.818702       7.468401       3.709428       0.734603      12.663620       0.342391       9.324087           0.001383
          128              C       5.693010       6.553136      10.300593      -0.115678      38.223404 0.48404703E+03  0.11660693E+05                                 9.892594                            7.365163      -0.072838       1.971517                    0.999170      28.774938      83.062136       0.605008       0.420251      -1.064403       0.022676       0.010731       0.027718       0.037385      -0.022043      -0.024425       0.024268       0.011904      -0.076305      -0.041245      -0.009646       0.050891             11.827394       7.474566       4.094625       1.283498      17.129749      -1.189439      10.877866           0.007335
          129              C       5.118550       5.202630      10.664931       0.601327      21.805993 0.24697929E+03  0.51248850E+04                                 7.361175                            5.672858      -0.237114       1.984240                    0.999044      22.544106      64.260245       0.604099       0.488624      -1.005764      -0.002390      -0.048734       0.001128       0.048805      -0.004045       0.087177      -0.010891       0.069602       0.053494      -0.066574      -0.043266       0.109840              8.657881       6.077813       0.786453      -1.625221      13.761931      -0.594453       6.133900           0.000316
          130              C      -3.812105       4.904715      26.307367      -0.194832      43.882836 0.55052255E+03  0.13722358E+05                                10.853558                            7.889779      -0.208423       1.907756                    0.998595      30.800111      91.014240       0.579518       0.424019      -1.059966      -0.019602       0.023293       0.026817       0.040570      -0.006800      -0.019929      -0.029467       0.012583       0.007456      -0.039949       0.007365       0.032583             13.232505      16.551843      -3.215511       2.500041      10.884743       4.254494      12.260930           0.011226
          131              C      -2.710527       9.117566       0.198243       0.007618      37.760576 0.47568367E+03  0.11403221E+05                                 9.839175                            7.350973      -0.216273       1.927413                    0.999043      28.019542      80.541136       0.599783       0.425993      -1.061373      -0.007077      -0.039918      -0.036697       0.054683       0.017186      -0.019167      -0.041165      -0.016423       0.010560      -0.036392      -0.019760       0.056153             11.515645      13.508119      -2.399292       1.539609       9.821361       4.485263      11.217454           0.000437
          132              C      -5.959846       5.971328      26.553831      -0.135871      31.819313 0.42925367E+03  0.10119288E+05                                 8.857064                            7.009298       0.041416       1.991455                    0.999132      29.631680      86.964648       0.605346       0.429207      -1.049964       0.009670      -0.022335      -0.002044       0.024424      -0.005591      -0.020785      -0.012867      -0.000918      -0.040334      -0.031564       0.011616       0.019949              9.861978      12.659870      -1.892774       1.773523       7.904727       3.042962       9.021337           0.014622
          133              C      -6.423011       5.263249      25.551900      -0.027411      28.713640 0.36872698E+03  0.83867901E+04                                 8.337550                            6.534029      -0.069739       1.976480                    0.999202      27.913413      81.050097       0.620193       0.434199      -1.044628       0.030488      -0.020738       0.004606       0.037159       0.005825      -0.009705      -0.015643      -0.003286       0.007634      -0.014906      -0.007167       0.022073              9.301935      11.763241      -2.356417       1.173331       7.950359       3.037273       8.192205          -0.005893
          134              C      -5.657337       4.374182      24.850013      -0.209578      33.823313 0.46639938E+03  0.11185989E+05                                 9.130351                            7.239555       0.086385       1.999653                    0.999010      30.290606      88.641147       0.606028       0.421402      -1.058515      -0.032153       0.015697       0.010093       0.037177       0.015732       0.000443       0.004064       0.000927       0.052488      -0.024650       0.006135       0.018515             10.238123      13.095380      -3.131172       0.739433       9.331491       3.371296       8.287499           0.020586
          135              C      -4.324234       4.252237      25.251857       0.242165      31.656321 0.37868652E+03  0.86503571E+04                                 8.977582                            6.701880      -0.086395       1.980071                    0.999531      26.291443      75.913831       0.602847       0.444779      -1.040825       0.046373      -0.044570      -0.035047       0.073248      -0.050526      -0.032091       0.035075      -0.016700      -0.046748      -0.043916      -0.038194       0.082110             10.676008      11.949265      -2.009540       1.027948      10.204742       4.671869       9.874018          -0.000521
          136              C      -0.430407       7.971865      -0.034826       0.599333      23.181936 0.24821821E+03  0.51798429E+04                                 7.683182                            5.722903      -0.250473       1.975717                    0.998932      23.063181      66.883213       0.593189       0.494801      -0.998197       0.044008       0.002643       0.020840       0.048765       0.033414      -0.004771       0.015406      -0.136124      -0.156920      -0.059942      -0.043284       0.103226              9.094168      10.356869      -1.273878       1.624790       4.976497      -0.341898      11.949140          -0.000058
          137              C       3.351833       0.151579       1.374305       0.549876      23.031163 0.27594208E+03  0.58627452E+04                                 7.469020                            5.949047      -0.337759       1.936364                    0.998529      23.282390      66.260224       0.599397       0.480959      -1.013894       0.030233       0.021317       0.042571       0.056398      -0.085227       0.042323      -0.014860       0.039806      -0.156573      -0.076205      -0.047684       0.123889              8.163441       7.176708       1.808103      -0.915714       7.021719       1.369220      10.291895          -0.010955
          138              C      -4.039980       2.281672      23.818615       0.247963      30.180952 0.37680693E+03  0.86041421E+04                                 8.739892                            6.737256      -0.126099       1.975840                    0.999615      26.062663      75.451277       0.593798       0.451730      -1.035904       0.031646       0.061066       0.043231       0.081237       0.033679       0.022650       0.037379      -0.059728      -0.066649      -0.043877      -0.031565       0.075442             10.094675       6.910294       3.222391      -0.458222      13.191074       2.906667      10.182658           0.001987
          139              C       6.477317       1.429070      24.590155      -0.222455      32.032197 0.46849580E+03  0.11242836E+05                                 8.743354                            7.238450       0.072326       1.986154                    0.999520      30.623684      89.484960       0.608582       0.419389      -1.060353      -0.017657      -0.027049       0.000513       0.032306      -0.009831      -0.004763       0.008473       0.001967       0.079050      -0.023266      -0.005885       0.029151              9.578833       7.180437       3.974865      -0.149663      13.324663       1.076913       8.231400           0.001595
          140              C       5.893412       0.330453      23.990068      -0.054233      28.096237 0.41224253E+03  0.95803136E+04                                 8.067896                            6.824779       0.090700       2.010420                    0.999787      28.477035      81.853259       0.622047       0.423697      -1.057781       0.030845       0.014462      -0.002657       0.034170       0.008465      -0.017475      -0.000228      -0.013294       0.020012      -0.022939       0.003725       0.019214              8.680052       7.153114       3.453433      -0.531644      11.000642       0.424316       7.886400           0.000629
          141              C       6.077600       0.119054      22.639873      -0.093857      26.433454 0.39817010E+03  0.91737728E+04                                 7.731899                            6.715373       0.132308       2.033832                    0.999339      28.248192      80.860170       0.625927       0.424720      -1.057086       0.024937       0.003849       0.008391       0.026591       0.002640       0.013322       0.010818      -0.031062       0.024198      -0.025018       0.001461       0.023557              8.075642       6.651657       2.615832      -0.721079       9.867783      -0.205486       7.707486          -0.000031
          142              C       6.860129       0.965061      21.929949      -0.063937      28.804488 0.40842292E+03  0.95081617E+04                                 8.309741                            6.888436      -0.126770       1.947331                    0.999269      28.678917      83.611499       0.603889       0.435675      -1.046162       0.008597       0.013978       0.020372       0.026160      -0.025486       0.020997       0.013474       0.004879       0.016552      -0.041015       0.014255       0.026759              8.980996       7.287199       3.414462      -0.453113      11.471183       0.151121       8.184605          -0.000995
          143              C      -3.834671       2.083322      22.489852      -0.141257      36.098744 0.49676397E+03  0.12054004E+05                                 9.462376                            7.468898      -0.058147       1.971031                    0.999124      29.280879      85.039170       0.599419       0.421109      -1.063056      -0.016225      -0.035668      -0.028065       0.048198      -0.010836       0.015603       0.000727      -0.015613      -0.066466      -0.030170       0.004702       0.025468             10.491344       8.483978       4.229662      -1.172840      12.036417       0.803131      10.953635          -0.000777
          144              C      -3.025973       2.951068      21.603117       0.540939      24.757062 0.28870758E+03  0.61855585E+04                                 7.755873                            6.025779      -0.079864       2.015763                    0.999417      23.319832      66.010527       0.606158       0.471628      -1.021862       0.028342       0.046434      -0.023709       0.059343      -0.055471       0.006123      -0.012930       0.013498      -0.201027      -0.068784      -0.021702       0.090486              8.577308       7.509638       3.460108       0.185145       8.583778       0.680043       9.638510           0.004064
          145              C       3.782363       9.034501       2.277114       0.104819      25.994159 0.31850536E+03  0.69616325E+04                                 7.764627                            6.046523       0.130608       2.067081                    0.999740      25.643128      72.225739       0.651007       0.430453      -1.050272      -0.045792       0.023749       0.006370       0.051976      -0.032653      -0.010958       0.010173       0.026601       0.109440      -0.053560       0.009080       0.044479              8.718130      10.141016       2.212645       0.576917      10.883217      -1.685234       5.130158          -0.000455
          146              C      10.106296       0.363433       2.258362      -0.157106      31.666558 0.40757307E+03  0.94367002E+04                                 8.730797                            6.761531       0.254798       2.074822                    0.999240      28.530403      81.623773       0.628891       0.420645      -1.060611      -0.011961      -0.000613       0.018582       0.022108      -0.013271       0.005998       0.006116       0.026886       0.060480      -0.030227       0.008056       0.022171              9.875716      10.217712       2.354620       0.115242      14.036261      -1.732229       5.373175           0.002073
          147              C       9.519360       1.591335       1.966355       0.102504      33.661423 0.37725704E+03  0.85016334E+04                                 9.076372                            6.480888       0.070337       2.043148                    0.999251      25.481766      70.128716       0.650996       0.417506      -1.070846       0.001748       0.000184       0.015389       0.015489      -0.001446      -0.007622       0.006590      -0.002118       0.012109      -0.008882      -0.003161       0.012043             11.128277      11.530779       4.606629       0.589526      16.673840      -0.940103       5.180212          -0.002584
          148              C       8.188867       1.542895       1.714533      -0.176125      31.845320 0.41280637E+03  0.95453755E+04                                 8.649062                            6.721187       0.343180       2.088470                    0.999744      28.680676      80.804179       0.645480       0.410371      -1.071998      -0.014001      -0.014357       0.023773       0.031101      -0.022678      -0.005321      -0.000060      -0.022425       0.010921      -0.027781       0.003919       0.023862              9.871490      12.261331       3.935939       0.895042      12.258680      -0.475026       5.094460           0.001927
          149              C       7.456229       0.339758       1.741323       0.119193      26.365484 0.32440410E+03  0.71083240E+04                                 7.874438                            6.122906       0.168311       2.087383                    0.999499      25.316535      70.910332       0.645008       0.433371      -1.050688       0.030551      -0.020411       0.031461       0.048371      -0.012956      -0.014883       0.009401       0.031096       0.138453      -0.043487      -0.008233       0.051720              8.956609      11.066303       2.376044       1.397145      10.836744      -0.805604       4.966782          -0.002302
          150              C      -0.923797       5.276405       2.036008       0.111968      24.487583 0.31282323E+03  0.67773160E+04                                 7.386555                            5.934471       0.279849       2.117390                    0.999753      25.154576      69.546518       0.669655       0.422179      -1.059962       0.035929      -0.022349       0.019631       0.046645      -0.026754       0.002038      -0.000551       0.003572       0.123556      -0.047417       0.006121       0.041295              8.192999       8.507585       1.352416       0.040965      11.749042       0.053733       4.322370          -0.002936
          151              C      -1.669039       4.067113       2.009218      -0.183358      31.443122 0.41831498E+03  0.96858867E+04                                 8.530616                            6.737951       0.335454       2.083473                    0.999749      28.729192      80.479685       0.649960       0.406990      -1.076322       0.004358       0.011981       0.022814       0.026135      -0.000307      -0.005167       0.003030       0.042942      -0.017546      -0.019250      -0.006019       0.025268              9.621608       9.056164       2.144263      -0.147280      15.002131       0.324379       4.806528           0.001631
          152              C      -1.022920       2.859499       1.936887       0.108019      34.078884 0.39225115E+03  0.89173947E+04                                 9.151270                            6.609714       0.034566       2.027696                    0.999038      25.669634      70.730833       0.645060       0.417669      -1.071784       0.003715       0.000408       0.013926       0.014419       0.002299       0.009122       0.001302       0.014268       0.006408      -0.008567      -0.005175       0.013742             11.184906      11.332567       4.500614      -0.298056      17.291692       0.126236       4.930458          -0.002499
          153              C       0.396626       2.894161       1.910097      -0.168229      32.209202 0.42406121E+03  0.98964083E+04                                 8.796105                            6.877616       0.314185       2.087471                    0.999599      28.779281      82.122007       0.627449       0.418291      -1.064233       0.001209       0.001189       0.026980       0.027034      -0.012197       0.005249      -0.001513       0.004473       0.033673      -0.018182       0.003601       0.014582              9.929601      10.672590       2.381909      -0.267905      14.146752       0.504911       4.969460           0.001858
          154              C       0.990317       4.110668       1.910097       0.091347      25.147340 0.30713766E+03  0.66369271E+04                                 7.489836                            5.868913       0.345042       2.132575                    0.999760      25.443824      70.714670       0.673998       0.420546      -1.058874      -0.040273       0.025837       0.030301       0.056636      -0.023927       0.006234      -0.002349       0.064615       0.115973      -0.059533       0.018659       0.040873              8.391148       8.128903       1.182154      -0.042370      12.576644       0.766498       4.467897          -0.000052
          155              C      -3.450426       6.600040      22.835437       0.121965      23.758081 0.29750058E+03  0.63781334E+04                                 7.254243                            5.816185       0.225011       2.104719                    0.999772      24.907824      68.969491       0.670009       0.426403      -1.055138       0.031147       0.017245       0.028564       0.045644       0.028556      -0.029072       0.010445       0.057250       0.062465      -0.056859       0.006304       0.050555              8.153615       7.008226      -3.058591       1.892538      11.190592       0.358330       6.262028          -0.001125
          156              C       1.492561      -1.996481      22.768463      -0.180048      29.762469 0.41046266E+03  0.94907387E+04                                 8.277728                            6.727869       0.301783       2.079133                    0.999684      28.727862      81.300025       0.640571       0.413535      -1.068470      -0.000066      -0.018973      -0.000130       0.018973      -0.001816       0.005929      -0.001100       0.019199       0.062375      -0.020173      -0.002194       0.022367              9.255058       7.928292      -3.593695       1.677546      13.268440       0.917584       6.568440           0.001791
          157              C       1.770005      -1.052440      23.724851       0.114100      34.002649 0.39193248E+03  0.89444017E+04                                 9.297520                            6.689464      -0.012342       2.021180                    0.999359      25.687325      71.857513       0.626850       0.428157      -1.060866      -0.000095      -0.001907       0.006878       0.007138      -0.000047      -0.016078      -0.017002      -0.011628       0.020167      -0.023146      -0.003038       0.026184             11.850965      11.086359      -6.987779       1.944261      17.578596       0.231795       6.887939          -0.002987
          158              C       2.685874      -1.410872      24.710708      -0.178313      32.046165 0.43186871E+03  0.10162238E+05                                 8.850365                            6.989142       0.118021       2.019277                    0.999241      29.405200      85.280494       0.613679       0.424158      -1.056615      -0.013864      -0.011449       0.005244       0.018730       0.016991      -0.004917       0.018018       0.022040       0.023271      -0.032432       0.012312       0.020120             10.314467      10.085422      -4.813785       2.454012      13.921178      -0.786398       6.936801           0.001652
          159              C       3.292349      -2.605131      24.681239       0.088918      26.268310 0.34722774E+03  0.77745537E+04                                 7.918252                            6.385343      -0.001778       2.016072                    0.999516      26.492955      76.146984       0.621240       0.440337      -1.041704      -0.018516      -0.020260      -0.036843       0.045943       0.020042      -0.009936      -0.003821       0.070520       0.075047      -0.053083       0.015853       0.037230              9.080033       8.189333      -3.073890       1.906561      12.604027       0.078637       6.446738          -0.001595
          160              C       0.065228       2.144804      22.771142       0.108891      24.877286 0.32625581E+03  0.71763125E+04                                 7.573067                            6.144508       0.105752       2.062658                    0.999424      25.684896      72.648245       0.641676       0.433957      -1.047811      -0.006070      -0.000023       0.044510       0.044922       0.042427       0.017797       0.004443       0.019236       0.048533      -0.052482       0.007280       0.045202              8.495570       7.717485      -3.389981      -1.526828      10.517145      -0.830385       7.252081          -0.001207
          161              C       0.883575       1.035530      22.712205      -0.178221      30.935239 0.41847285E+03  0.97224496E+04                                 8.519584                            6.791611       0.343102       2.092607                    0.999748      28.771696      81.609452       0.637805       0.413342      -1.068635      -0.002201       0.013144       0.000700       0.013346       0.015453       0.000471       0.013540       0.003961       0.054159      -0.026898       0.002131       0.024767              9.734726       8.295574      -4.000085      -1.076922      13.164440      -2.145202       7.744164           0.001599
          162              C       1.004688       0.202548      23.802541       0.118951      33.705957 0.38868052E+03  0.88558281E+04                                 9.242031                            6.662186      -0.117549       1.986804                    0.999232      25.698948      71.940482       0.627766       0.428225      -1.060332      -0.002012      -0.000586       0.001916       0.002839       0.008324       0.019094       0.007425       0.010652      -0.018845      -0.019515      -0.006407       0.025923             11.745631      10.216542      -6.994009      -1.072402      17.180354      -1.121019       7.839997          -0.001787
          163              C       0.341584       0.568696      24.954493      -0.180226      31.852727 0.44580150E+03  0.10564606E+05                                 8.807911                            7.095350       0.164716       2.035514                    0.998642      29.529774      85.704466       0.610319       0.423484      -1.057944       0.000050       0.007267      -0.005616       0.009184       0.015169       0.024203      -0.010062      -0.006818      -0.013865      -0.034899       0.011857       0.023043             10.054636       9.233846      -5.074478      -1.754514      12.731213       0.146818       8.198851           0.001566
          164              C      -0.462242       1.714632      24.946456       0.102850      26.588487 0.34778356E+03  0.78016410E+04                                 8.032369                            6.422387      -0.034927       2.011620                    0.998490      26.516950      76.656948       0.613923       0.444749      -1.037576       0.018981       0.020925      -0.041201       0.049956       0.036882       0.000378       0.018716       0.029920      -0.013824      -0.043708      -0.000898       0.044606              9.181637       7.556012      -4.020541      -1.355434      11.905296      -0.374706       8.083603          -0.000862
          165              N       5.631584       4.939517      15.428119      -0.194584      34.142121 0.48967872E+03  0.11610776E+05                                 8.729073                            7.112604       0.263307       2.115750                    0.999551      26.964044      72.632749       0.666774       0.387416      -1.106832       0.073470       0.114299       0.020358       0.137391      -0.060255      -0.009345       0.002595       0.046469       0.045198      -0.072227       0.013260       0.058967              9.777569      10.011797       0.863441      -2.173126      13.260798       0.418892       6.060113           0.032846
          166              N       3.436246       1.303452      15.366503      -0.205025      33.965939 0.49014700E+03  0.11640739E+05                                 8.707545                            7.134794       0.181008       2.081776                    0.999605      27.264150      73.833371       0.662192       0.389464      -1.103847      -0.069416      -0.124404       0.030764       0.145745      -0.052581       0.001798       0.010098       0.090434       0.069394      -0.081854       0.023876       0.057978              9.737175      12.294867       2.060915       0.482254      11.362384       0.829980       5.554272           0.029285
          167              N       7.671283       2.493809      10.356851      -0.183098      33.146088 0.50034781E+03  0.11968078E+05                                 8.662312                            7.283030      -0.049366       2.017378                    0.998896      27.195920      74.392408       0.644125       0.397542      -1.096019       0.130372       0.027734      -0.015076       0.134139      -0.014253       0.017963       0.014040      -0.102881       0.147790      -0.081014       0.024174       0.056840              9.808248      14.204183       0.425797      -0.917543       7.496982       2.268282       7.723578           0.026847
          168              N       3.410554       2.316271      10.469367      -0.191224      34.582408 0.52890320E+03  0.12857809E+05                                 8.983231                            7.526849      -0.147447       1.980291                    0.998565      27.817615      77.298410       0.627240       0.401681      -1.090639      -0.131155       0.037635      -0.001036       0.136452       0.017610       0.000376      -0.014441      -0.093485       0.168677      -0.078128       0.016780       0.061349             10.194504      14.674368      -0.423947       0.161264       6.702576      -1.941135       9.206569           0.028991
          169              N       2.456380       8.986053       2.033329      -0.194596      34.142495 0.48968495E+03  0.11610958E+05                                 8.729115                            7.112633       0.263313       2.115749                    0.999551      26.964253      72.633347       0.666775       0.387414      -1.106834       0.062879       0.120463       0.020359       0.137403      -0.050669       0.006886      -0.006831       0.080089       0.045204      -0.072230       0.013261       0.058969              9.777624      11.719837       1.837837       1.440682      11.552894      -1.680012       6.060141           0.032814
          170              N       0.385938       5.277449       1.971713      -0.205035      33.966168 0.49015082E+03  0.11640848E+05                                 8.707562                            7.134805       0.181025       2.081780                    0.999605      27.264288      73.833721       0.662194       0.389463      -1.103848      -0.073666      -0.121948       0.030765       0.145755      -0.065685       0.007880       0.006565       0.044503       0.069401      -0.081857       0.023878       0.057980              9.737202       9.817302       0.647524       0.481956      13.840020       0.830153       5.554284           0.029258
          171              N      -2.591644       6.252132      23.751641      -0.183101      33.146253 0.50035047E+03  0.11968169E+05                                 8.662382                            7.283080      -0.049386       2.017371                    0.998896      27.195967      74.392857       0.644118       0.397546      -1.096015      -0.040508       0.126975      -0.015076       0.134130       0.037025       0.003293       0.022559       0.076894       0.147781      -0.081010       0.024174       0.056836              9.808341       8.777406      -2.670167       2.424898      12.923989       0.327008       7.723630           0.026832
          172              N      -0.634580       2.463303      23.864157      -0.191228      34.582535 0.52890572E+03  0.12857895E+05                                 8.983290                            7.526895      -0.147460       1.980285                    0.998565      27.817671      77.298844       0.627234       0.401684      -1.090637       0.097671      -0.095267      -0.001036       0.136442       0.049195      -0.012729      -0.006829       0.017260       0.168667      -0.078124       0.016779       0.061345             10.194580       9.024979      -3.646915      -1.765981      12.352145      -0.821799       9.206616           0.028971
          173              O       5.068009       2.745011      17.458769      -0.443548      26.931617 0.41880614E+03  0.94392642E+04                                 7.062801                            6.268328       0.772181       2.322482                    0.999411      25.677812      64.922631       0.772430       0.351821      -1.147086      -0.000493       0.008929       0.006466       0.011035      -0.026129      -0.035466       0.018018       0.032637       0.002962      -0.031594      -0.026435       0.058029              7.801074       6.994137      -1.609629      -2.057968       5.968478       1.670711      10.440606           0.124696
          174              O       3.282569       3.840828      16.909582      -0.479856      30.523038 0.48497373E+03  0.11393606E+05                                 7.850598                            6.873322       0.197533       2.124880                    0.997075      26.841707      70.386490       0.713702       0.365297      -1.130897       0.004466       0.004772       0.025674       0.026493       0.006268       0.021536      -0.018043      -0.008857       0.010994      -0.031510       0.005095       0.026416              8.853230       6.575807      -0.650218       0.422219       6.498791       0.537835      13.485093           0.043588
          175              O       3.064733       6.605838      18.235666      -0.439691      27.200667 0.42221831E+03  0.95524743E+04                                 7.074083                            6.314004       0.657672       2.267788                    0.998212      26.281459      66.963546       0.764581       0.354082      -1.143215      -0.023665      -0.022993       0.001287       0.033021       0.037627      -0.036212       0.022458       0.015034      -0.014032      -0.064206       0.017522       0.046684              7.324254       6.291073       1.840566      -2.005159       7.891714      -2.275584       7.789976           0.151644
          176              O       1.089536       5.560069      18.393725      -0.390309      25.671768 0.39444081E+03  0.87808735E+04                                 6.809511                            6.096168       0.411274       2.186318                    0.998150      25.992491      65.874983       0.778730       0.353316      -1.142871       0.027184      -0.007688       0.014810       0.031897       0.043790      -0.017981      -0.001382       0.040147      -0.075052      -0.041052      -0.022499       0.063552              6.965943      10.253609      -0.098466       1.707407       4.695504      -0.078244       5.948717           0.211842
          177              O       1.940620       5.983925      21.348616      -0.226847      29.451915 0.36566705E+03  0.80026503E+04                                 7.749163                            5.962742       0.014057       2.121793                    0.997102      23.247293      58.776935       0.767575       0.364618      -1.131781       0.088712      -0.027980       0.070665       0.116818      -0.039276       0.000105       0.119054      -0.104488      -0.001886      -0.107679      -0.044902       0.152582              9.150036       5.964645      -1.652185      -1.128657      11.075788       5.536628      10.409676           0.011673
          178              O      -0.007345       5.276511      23.347118      -0.535216      39.769616 0.56510675E+03  0.13787103E+05                                 9.416175                            7.418237       0.265653       2.129737                    0.997357      27.894480      74.427321       0.687482       0.365176      -1.131522       0.020064      -0.022763       0.013811       0.033338       0.011039       0.020993       0.024533       0.068965       0.021305      -0.048839      -0.000123       0.048962             11.384816      19.278123       4.401383       0.747338       8.652375       0.047112       6.223949           0.069523
          179              O       1.327226       4.702405      25.018788      -0.556930      27.834403 0.46571981E+03  0.10795265E+05                                 7.137442                            6.623106       0.948075       2.350174                    0.999195      27.276948      70.285703       0.748114       0.353208      -1.144230      -0.033741       0.006852      -0.007900       0.035325      -0.067082      -0.019493       0.009367      -0.050994       0.076911      -0.085640       0.018121       0.067520              7.373394       6.968211       0.441619       0.291472       7.547539      -2.289559       7.604433          -0.000105
          180              O      -2.425832       0.782116      15.867468      -0.437464      27.163169 0.39194443E+03  0.87043493E+04                                 7.062493                            6.054399       0.819301       2.319362                    0.999403      25.991827      65.618858       0.786403       0.350711      -1.145923      -0.023974       0.040190      -0.014446       0.048976      -0.020965      -0.025653      -0.039520       0.003231       0.001664      -0.058387       0.018921       0.039466              7.636112       5.494110      -0.772641       1.051871       5.966914      -2.263830      11.447311           0.139425
          181              O      -2.146798       2.513913      14.530668      -0.516573      28.119117 0.44925152E+03  0.10313009E+05                                 7.184122                            6.484288       0.934052       2.343204                    0.999266      27.041784      69.184274       0.760228       0.350967      -1.146854      -0.032081      -0.032477       0.034144       0.057007      -0.018112      -0.039782      -0.051401      -0.045632      -0.121497      -0.087459       0.019925       0.067534              7.407320       6.017384       0.912127      -0.094138      10.512477      -0.498854       5.692099           0.097622
          182              O       6.064686       2.098227      14.586926      -0.474606      41.334555 0.55967706E+03  0.13644749E+05                                 9.739592                            7.476322      -0.096220       2.042187                    0.994351      26.999323      72.411343       0.670823       0.374515      -1.122502       0.012315       0.016918       0.004855       0.021481       0.024549      -0.015714       0.016298       0.019356       0.111297      -0.050629       0.007466       0.043164             11.790234       9.203941      -1.510866      -4.530717       8.597987       3.970049      17.568776           0.028239
          183              O       5.586921       2.561971      12.497339      -0.530507      40.933873 0.63939567E+03  0.16152428E+05                                 9.608139                            8.024933      -0.164856       1.985996                    0.996521      28.661952      78.829220       0.641939       0.377698      -1.117600       0.014844      -0.003103      -0.005441       0.016112       0.055456       0.036858      -0.044498      -0.011570       0.015061      -0.092091       0.035760       0.056331             10.688199       8.966687      -2.085963       2.712976       9.242407      -2.675251      13.855503           0.028552
          184              O       5.636482       0.311678      11.090886      -0.271625      39.765421 0.50174957E+03  0.11929241E+05                                 9.528273                            7.050779      -0.393764       1.948940                    0.997801      25.329301      67.571375       0.693365       0.371551      -1.122250       0.035828      -0.105181       0.002884       0.111153       0.024750       0.089027       0.030240       0.010236      -0.015787      -0.088383      -0.016150       0.104533             11.779646      13.948951       2.814275       5.943909      11.800887       2.554032       9.589098           0.025953
          185              O       5.527050       1.584486       8.647676      -0.500758      36.239659 0.54050023E+03  0.13050023E+05                                 8.772630                            7.274408       0.086322       2.075667                    0.996875      27.692825      73.674819       0.690971       0.367139      -1.129209      -0.005715      -0.016340      -0.022692       0.028541       0.008707       0.010133       0.060411      -0.026147      -0.071068      -0.064702      -0.003427       0.068129              9.742584       7.977052       2.725554       1.315691      13.063018       3.649918       8.187682          -0.015444
          186              O       4.793750       0.321915       6.965291      -0.431759      25.863815 0.37834029E+03  0.83104264E+04                                 6.781243                            5.903539       0.771871       2.308984                    0.999451      25.715526      64.112917       0.807220       0.345441      -1.152749       0.002773       0.000015       0.017039       0.017264      -0.000119       0.021906       0.049865       0.072277       0.078073      -0.075034       0.013900       0.061134              7.178910       4.734112       0.084130       0.492292       5.249867       0.695740      11.552750          -0.117850
          187              O       0.829502       7.409113       4.063979      -0.443550      26.931786 0.41880927E+03  0.94393564E+04                                 7.062851                            6.268367       0.772147       2.322470                    0.999411      25.677827      64.922837       0.772425       0.351823      -1.147084       0.008005       0.003991       0.006471       0.011040      -0.027345       0.033217      -0.021873       0.028377       0.003003      -0.031600      -0.026422       0.058022              7.801134       7.605964      -1.260632       2.470966       5.356742      -0.959686      10.440697           0.124616
          188              O       2.666045       6.401285       3.514793      -0.479868      30.523209 0.48497725E+03  0.11393705E+05                                 7.850605                            6.873328       0.197540       2.124881                    0.997074      26.841871      70.386871       0.713704       0.365295      -1.130899       0.001938       0.006242       0.025673       0.026491       0.007005      -0.026354       0.009771      -0.006288       0.010972      -0.031525       0.005102       0.026422              8.853237       7.077434      -0.364058       0.257948       5.997182       0.633239      13.485094           0.043498
          189              O       5.175666       7.582188       4.840877      -0.439677      27.200683 0.42221827E+03  0.95524915E+04                                 7.074186                            6.314087       0.657597       2.267767                    0.998212      26.281027      66.962931       0.764559       0.354091      -1.143205      -0.008253      -0.031963       0.001285       0.033037       0.012633       0.037401      -0.020295      -0.072413      -0.014065      -0.064133       0.017473       0.046659              7.324363       5.914382       1.625653      -0.982983       8.268623      -2.869326       7.790086           0.151518
          190              O       5.246063       5.348339       4.998935      -0.390357      25.673585 0.39447582E+03  0.87818535E+04                                 6.809839                            6.096444       0.411233       2.186284                    0.998150      25.993447      65.878296       0.778711       0.353317      -1.142869      -0.020154       0.019790       0.014811       0.031894       0.005001       0.007733      -0.016299      -0.095863      -0.075070      -0.041085      -0.022487       0.063572              6.966286       6.145293      -2.442505      -0.914079       8.804559       1.444367       5.949005           0.211477
          191              O       5.192495       6.297617       7.953826      -0.226847      29.452022 0.36566873E+03  0.80026979E+04                                 7.749191                            5.962762       0.014044       2.121789                    0.997102      23.247303      58.777039       0.767572       0.364618      -1.131780      -0.068262       0.063189       0.070662       0.116815       0.024984       0.103357       0.059086       0.120789      -0.001885      -0.107679      -0.044901       0.152581              9.150070      11.243054       1.359040       5.368388       5.797424       1.763169      10.409732           0.011685
          192              O       5.543291       4.255084       9.952329      -0.535206      39.769163 0.56509927E+03  0.13786873E+05                                 9.416100                            7.418185       0.265638       2.129735                    0.997357      27.894323      74.426746       0.687485       0.365176      -1.131522      -0.029716       0.006146       0.013810       0.033339      -0.024066       0.010908       0.030393      -0.054107       0.021303      -0.048842      -0.000124       0.048966             11.384711       7.472587      -2.333417      -0.329398      20.457641       0.672474       6.223906           0.069537
          193              O       4.383318       5.129808      11.623998      -0.556941      27.834696 0.46572623E+03  0.10795451E+05                                 7.137493                            6.623151       0.948067       2.350170                    0.999195      27.277103      70.286235       0.748111       0.353208      -1.144230       0.022670      -0.025912      -0.007901       0.035324      -0.012193       0.017796      -0.012291       0.141453       0.076918      -0.085647       0.018123       0.067524              7.373449       7.025189       0.474103      -2.133149       7.490674      -0.881363       7.604483           0.000006
          194              O       2.837881      -0.072666       2.472678      -0.437443      27.162816 0.39193854E+03  0.87041722E+04                                 7.062346                            6.054282       0.819345       2.319375                    0.999403      25.992071      65.618966       0.786426       0.350702      -1.145931       0.046787      -0.000905      -0.014441       0.048973      -0.012097      -0.021627      -0.041880       0.034466       0.001705      -0.058422       0.018949       0.039474              7.635947       6.515787      -0.189712      -2.487511       4.945010      -0.208118      11.447043           0.139277
          195              O       4.203847       1.027841       1.135878      -0.516555      28.118743 0.44924365E+03  0.10312773E+05                                 7.184006                            6.484187       0.934095       2.343220                    0.999266      27.041814      69.183945       0.760243       0.350962      -1.146859      -0.012310      -0.043955       0.034149       0.057007       0.010420      -0.024924      -0.060025       0.054403      -0.121583      -0.087471       0.019940       0.067531              7.407199       8.623446       2.398875      -0.386643       7.906149      -0.328951       5.692003           0.097459
          196              O      -0.226166       7.954330       1.192136      -0.474617      41.335002 0.55968427E+03  0.13644964E+05                                 9.739639                            7.476354      -0.096215       2.042187                    0.994351      26.999531      72.411920       0.670825       0.374514      -1.122504       0.008590       0.019078       0.004856       0.021479       0.004168       0.021943      -0.005573      -0.052132       0.111309      -0.050640       0.007473       0.043167             11.790297      10.047400      -1.029721       5.693464       7.754624      -1.968147      17.568868           0.028206
          197              O      -1.499597       4.475438      25.892128      -0.530511      40.933865 0.63939512E+03  0.16152405E+05                                 9.608123                            8.024918      -0.164824       1.986005                    0.996521      28.661958      78.829133       0.641941       0.377697      -1.117601      -0.010053       0.011356      -0.005440       0.016112       0.033202      -0.056913       0.009963      -0.089589       0.015064      -0.092090       0.035758       0.056332             10.688181      10.970297      -0.942912      -3.668040       7.238749       1.030842      13.855496           0.028515
          198              O      -3.478753       3.403423      24.485675      -0.271629      39.765513 0.50175119E+03  0.11929291E+05                                 9.528294                            7.050796      -0.393759       1.948941                    0.997801      25.329336      67.571539       0.693363       0.371552      -1.122249      -0.109112      -0.021000       0.002883       0.111152       0.008190      -0.017849       0.092313      -0.047821      -0.015782      -0.088382      -0.016151       0.104534             11.779671       9.905780       0.507701      -0.726906      15.844112       6.428444       9.589122           0.025919
          199              O      -2.318971       3.939071      22.042466      -0.500774      36.240757 0.54051902E+03  0.13050603E+05                                 8.772841                            7.274562       0.086325       2.075661                    0.996875      27.693151      73.676265       0.690959       0.367142      -1.129205      -0.011368      -0.013063      -0.022688       0.028542       0.015684       0.047452       0.038732      -0.001688      -0.071042      -0.064695      -0.003430       0.068125              9.742835       9.468252       3.576231       2.518445      11.572352       2.951517       8.187901          -0.015351
          200              O      -3.052272       2.676501      20.360080      -0.431767      25.864782 0.37835744E+03  0.83109019E+04                                 6.781428                            5.903686       0.771844       2.308967                    0.999451      25.715916      64.114384       0.807207       0.345442      -1.152747      -0.001362       0.002414       0.017040       0.017264      -0.031174       0.032462       0.043741      -0.036592       0.078071      -0.075045       0.013904       0.061141              7.179115       5.050937       0.264814       0.360400       4.933295       0.772386      11.553113          -0.117618

******************************************************
Auxiliary information for the entire system
The total spin magnetic moment of the unit cell is   8.610506
The total net atomic charge of the unit cell is   0.000011
Accuracy of reproducing the electrostatic potential in the unit cell:
  The inner radius (bohr) =    5.0000
  The outer radius (bohr) =   12.0000
  Valid grid points have density less than (e/(bohr^3)) =    0.0001
  The number of valid grid points were=        86898
  The rms potential error without charges in kcal/mol is=     12.36223
  The rms potential error with partial charges in kcal/mol is=      0.93299
  The RRMSE value at monopole order=      0.07547
  The rms potential error with partial charges and cloud penetration in kcal/mol is=      0.92849
  The RRMSE value at monopole order with cloud penetration is=      0.07511
  The rms potential error with partial charges and atomic dipoles in kcal/mol is=      0.39756
  The RRMSE value at dipole order=      0.03216
  The rms potential error with partial charges, atomic dipoles and cloud penetration in kcal/mol is=      0.38533
  The RRMSE value at dipole order with cloud penetration=      0.03117

******************************************************
The electron densities and ab initio electrostatic potential were computed in VASP using the PBE functional and
projector augmented wave method. See the main text of the journal article for a description of computational details.
The atomic charges, dipoles, and quadrupoles were computed with the DDEC6 method as described in
(a) T. A. Manz and N. Gabaldon Limas, RSC Adv. 6 (2016) 47771-47801 DOI: 10.1039/c6ra04656h
(b) N. Gabaldon Limas and T. A. Manz, RSC Adv. 8 (2018) 2678-2707 DOI: 10.1039/c7ra11829e.
For each atom in the material, the electron cloud parameters were fit to the spherically averaged atom-in-material
electron density using radial positions for which this density was between 10^-4 and 10^-2 electrons per cubic bohr.
The polarizabilities, dispersion coefficients, and quantum Drude oscillator (QDO) parameters were fit using the MCLF method.
The magnetic structure of the system was optimized in VASP from the default ferromagnetic initial guess using spin polarization.
The atomic spin moments (ASMs) were computed on this optimized magnetic structure using the DDEC6 partition as inputs
to the method of T. A. Manz and D. S. Sholl, J. Chem. Theory Comput. 7 (2011) 4146-4164 DOI: 10.1021/ct200539n.
The RMSE and RRMSE were computed using a uniform grid with Ewald summation.
