# Supplementary material for: A collection of forcefield precursors for metal–organic frameworks
Source: RSC Adv. 2019 Nov 13;9(63):36492–507. doi: 10.1039/c9ra07327b (PMC9075174; doi:10.1039/c9ra07327b)
Supplement: RA-009-C9RA07327B-s5077 [file RA-009-C9RA07327B-s5077.xyz]

   86
jmolscript: load "" {1 1 1} spacegroup "x,y,z" unitcell [{      9.147000     0.000000     0.000000 }, {     -2.318377     8.922729     0.000000 }, {     -3.768959    -3.072211    13.770740 }]
Cd     4.567512     0.125311     2.599503     0.837739
Cd     0.274437     0.377990     8.207636     0.844893
H      6.184352    -0.132315     6.976257     0.121068
H      4.241811    -0.342219     8.345068     0.130087
H     -1.785424    -0.551804    10.672323     0.106560
H     -3.125559    -0.219018    12.516226     0.138958
H      8.379040     2.124002     0.530173     0.103760
H      1.743876    -1.816923    11.783622     0.117199
H      3.001073    -1.274186     9.994803     0.126414
H     -0.110779     0.385868     5.001533     0.124715
H     -1.520787     1.789810     3.607934     0.133283
H     -1.469094     3.315171     7.221376     0.106157
H     -3.133147     4.712663     6.692580     0.129797
H      4.627793     6.449682     5.889745     0.117773
H      5.165664     5.233782     2.173023     0.114512
H      6.658915     3.601486     2.846412     0.130836
H      1.219018     0.536373     3.119073     0.106034
H     -0.531909    -0.253944     1.706195     0.133600
H      0.464937     6.815842     0.784932     0.100186
H      5.169826     6.964409     0.470959     0.135971
H      0.446739     2.764700    12.480422     0.110935
H      3.933404     2.051274    10.794883     0.110785
H     -4.171169     3.326293    12.430847     0.125876
H      4.394328     0.402284     5.787842     0.123924
H      3.117378     1.881641     7.171801     0.131050
H      2.895567     3.156428     3.405504     0.113683
H      2.321948     3.914423     7.814895     0.128384
H      0.782971     5.415377     8.546121     0.120253
H      0.015759     6.485045     4.723364     0.120582
H      1.398199     4.666060     4.045843     0.122845
C      6.175751    -0.229603     7.900274    -0.077495
C      5.122576    -0.360703     8.643893    -0.086019
C     -2.307265    -0.461601     9.908047     0.135677
C      4.660674    -0.789542    11.062035     0.167157
C     -3.968751    -0.578993    12.361993    -0.213797
C      4.286511    -0.971760    13.430603    -0.096746
C      3.071867    -1.349069    13.246075    -0.023665
C      2.607143    -1.499044    11.918575    -0.062902
C      3.349228    -1.204456    10.854097    -0.171758
C      5.942076     1.264184     0.608667     0.579341
C     -0.550354     1.159314     5.274193    -0.032394
C     -1.326302     1.928259     4.507163    -0.103923
C     -1.290372     2.766857     6.491527     0.088584
C     -2.631124     4.005926     4.861071     0.170315
C      5.879877     4.827124     5.779580    -0.190559
C      5.017829     5.852244     5.292095    -0.081581
C      4.761506     5.963368     3.970104    -0.022373
C      5.359245     5.136334     3.077760    -0.095059
C      6.247615     4.152319     3.472981    -0.183332
C      3.800212     7.027265     3.508785     0.550747
C      1.324581    -0.077064     2.429159    -0.048951
C     -1.958305     8.409398     1.669014    -0.090601
C     -0.133436     7.422619     1.156742     0.110687
C      3.300960     3.726244    13.529752     0.171557
C      1.923491     3.565824    13.544900    -0.178114
C      1.368050     2.894139    12.472159    -0.071182
C      2.059010     2.406817    11.404927    -0.015700
C      3.425865     2.479690    11.446239    -0.087826
C      4.055475     3.198492    12.459766    -0.205900
C      1.426367     1.671372    10.306022     0.580775
C      3.925883     1.150311     5.494525    -0.026456
C      3.255910     1.971732     6.256047    -0.094769
C      3.124253     2.677194     4.169780     0.093686
C      1.905499     4.103782     5.822269     0.192784
C      1.797527     4.379185     7.203474    -0.170189
C      0.934909     5.316584     7.633121    -0.094093
C      0.240240     6.157940     6.721498    -0.033884
C      0.428455     5.941616     5.355441    -0.081443
C      1.287432     4.844016     4.951958    -0.198600
C     -0.593916     7.223503     7.196589     0.546872
N     -1.820928    -0.261870     8.756814    -0.278372
N      5.516659    -0.528610     9.920441     0.016091
N     -0.508552     1.699434     6.528708    -0.288619
N     -1.782007     2.951246     5.281079     0.039363
N      0.199112     8.272428     2.066988    -0.271431
N     -1.412795     7.494744     0.801457     0.028110
N      3.828261     1.569488     4.183551    -0.279975
N      2.779566     3.020312     5.439442     0.003698
O      6.500727     1.117463     1.750261    -0.602322
O      4.766698     1.070230     0.446172    -0.544238
O      5.780918    -0.981729     4.296471    -0.553556
O      3.401426     6.968708     2.291451    -0.583358
O      2.002838     1.580644     9.220888    -0.571689
O      0.317867     1.086911    10.518091    -0.592563
O      1.247762    -1.745797     8.433201    -0.595851
O      1.348648    -0.799820     6.444706    -0.542017

The following XYZ coordinates are in angstroms. Other properties are in atomic units.
The sperically averaged electron density of each atom fit to a function of the form exp(a - br)
eigen_1, eigen_2 and eigen_3 are the three eigenvalues of traceless quadrupole moment tensor
  atom number  atomic symbol              X              Y              Z     net charge C6 coefficient C8 coefficient C10 coefficient fluctuating dipole atomic polarizability isotropic forcefield polarizability              a              b squared Pearson coefficient          <r^3>          <r^4>         wp_QDO          m_QDO          q_QDO       dipole_x       dipole_y       dipole_z         dipole            Qxy            Qxz            Qyz     Q(x^2-y^2)  Q(3z^2 - R^2)        eigen_1        eigen_2        eigen_3 static polarizability      alpha(xx)      alpha(xy)      alpha(xz)      alpha(yy)      alpha(yz)      alpha(zz) atomic spin moment
            1             Cd       4.567512       0.125311       2.599503       0.837739     176.647339 0.47503475E+04  0.18412509E+06                                23.500637                           21.036185       1.117729       2.041881                    0.998461      79.733472     213.818187       0.452354       0.349333      -1.226259       0.082006      -0.023260      -0.029662       0.090255      -0.030154      -0.002708      -0.052569      -0.013995       0.162427      -0.069820      -0.012750       0.082570             26.392091      31.766181       0.267231      -3.749341      24.229070      -1.225449      23.181023           0.000001
            2             Cd       0.274437       0.377990       8.207636       0.844893     172.453464 0.46816655E+04  0.18078869E+06                                23.136417                           20.888377       1.153669       2.053798                    0.998488      79.448521     212.601131       0.453832       0.349494      -1.226217       0.074193      -0.033661       0.027091       0.085858      -0.003610       0.015734       0.064214      -0.050152       0.106698      -0.056616      -0.031338       0.087954             25.807369      29.976620      -1.363992       3.729042      23.271572       1.568366      24.173916           0.000003
            3              H       6.184352      -0.132315       6.976257       0.121068       0.960825 0.65308224E+01  0.62062599E+02                                 1.712890                            1.572555      -1.252187       2.293697                    0.994488       3.708972      10.841584       0.453909       1.419956      -0.678281      -0.001780       0.002020      -0.043436       0.043519       0.000107       0.002015      -0.006387       0.032646       0.028702      -0.022391       0.009210       0.013181              1.785573       1.454440      -0.005021      -0.078438       1.421829      -0.138551       2.480450           0.000004
            4              H       4.241811      -0.342219       8.345068       0.130087       0.871072 0.59369781E+01  0.54933440E+02                                 1.591809                            1.491232      -1.026050       2.409200                    0.996970       3.489422       9.971178       0.471279       1.404612      -0.682070      -0.039446       0.004075      -0.021488       0.045104      -0.001535       0.008372      -0.006207       0.032263       0.036875      -0.023358       0.003001       0.020357              1.628605       2.084120      -0.003114       0.236325       1.303652      -0.045751       1.498044           0.000000
            5              H      -1.785424      -0.551804      10.672323       0.106560       1.204355 0.85704454E+01  0.85055181E+02                                 1.829230                            1.683284      -0.989221       2.415908                    0.998027       3.438299       9.478411       0.497813       1.239775      -0.719144       0.039487      -0.003999       0.037240       0.054425      -0.004457       0.007853      -0.005266       0.027650       0.025787      -0.019444       0.001222       0.018222              1.866171       2.023549       0.011463       0.464523       1.381313      -0.091216       2.193650           0.000001
            6              H      -3.125559      -0.219018      12.516226       0.138958       0.990763 0.71161301E+01  0.67151206E+02                                 1.585541                            1.520171      -0.842792       2.495375                    0.999512       3.122368       8.286807       0.532996       1.217789      -0.725198       0.034239       0.017432       0.012370       0.040364       0.012001       0.004453       0.000713       0.019661       0.022657      -0.019350       0.004883       0.014467              1.590805       1.930517       0.267489       0.028502       1.386492       0.019716       1.455405           0.000003
            7              H       8.379040       2.124002       0.530173       0.103760       1.158104 0.84819588E+01  0.84109258E+02                                 1.782371                            1.671868      -1.109448       2.340364                    0.997229       3.569478       9.893729       0.499826       1.235775      -0.718439       0.011547       0.000412       0.032700       0.034681       0.008805       0.006736       0.003665       0.016608       0.022042      -0.015800       0.000248       0.015552              1.831209       1.575951       0.009168       0.240342       1.461363      -0.074174       2.456314           0.000001
            8              H       1.743876      -1.816923      11.783622       0.117199       1.157892 0.87535683E+01  0.87468863E+02                                 1.796062                            1.713713      -0.964124       2.427109                    0.998184       3.435882       9.552615       0.487209       1.258120      -0.715395      -0.036853      -0.012778      -0.011146       0.040567       0.009667       0.009377       0.001712       0.017335       0.004725      -0.014180      -0.003422       0.017602              1.807149       2.234642       0.308147       0.053680       1.524819      -0.020922       1.661987           0.000002
            9              H       3.001073      -1.274186       9.994803       0.126414       0.965331 0.67168230E+01  0.64334009E+02                                 1.716544                            1.590075      -1.366152       2.231077                    0.993436       3.843624      11.310497       0.453030       1.411570      -0.678714      -0.018989      -0.000676      -0.025691       0.031954       0.003870      -0.003686      -0.001573       0.014522       0.014969      -0.010750       0.001404       0.009345              1.785934       1.544864       0.067058       0.272995       1.389684       0.083019       2.423255          -0.000001
           10              H      -0.110779       0.385868       5.001533       0.124715       0.988407 0.66659313E+01  0.63473461E+02                                 1.730945                            1.577845      -1.122758       2.357278                    0.996581       3.609325      10.453870       0.459278       1.400551      -0.682743       0.018499      -0.037839      -0.014071       0.044407      -0.007726       0.004151       0.009801      -0.009230       0.023289      -0.016136       0.001419       0.014717              1.836883       1.735661      -0.552774      -0.123558       2.251695       0.194732       1.523292           0.000002
           11              H      -1.520787       1.789810       3.607934       0.133283       1.001119 0.69294934E+01  0.66665813E+02                                 1.741847                            1.605965      -1.248250       2.292010                    0.995741       3.693205      10.773072       0.456145       1.395732      -0.682923      -0.007457      -0.017750      -0.038589       0.043125      -0.014349      -0.000846       0.007019      -0.018276       0.010500      -0.019087       0.000864       0.018223              1.796178       1.475955      -0.051935       0.261099       1.525049       0.200729       2.387529           0.000001
           12              H      -1.469094       3.315171       7.221376       0.106157       1.188208 0.90247717E+01  0.90852853E+02                                 1.829280                            1.744296      -0.853672       2.476541                    0.999111       3.444715       9.607203       0.481247       1.264257      -0.714654      -0.006112       0.027608       0.047713       0.055463      -0.015121       0.003026       0.009836      -0.008834       0.060110      -0.027271       0.003766       0.023505              1.829608       1.565709      -0.106043      -0.057838       1.917567       0.413126       2.005548           0.000010
           13              H      -3.133147       4.712663       6.692580       0.129797       1.013054 0.77253586E+01  0.74834044E+02                                 1.646540                            1.614569      -0.799791       2.510535                    0.999642       3.270596       8.958278       0.499689       1.265395      -0.714235       0.001127       0.000899       0.039744       0.039770      -0.010985      -0.002158       0.000187      -0.004596       0.043602      -0.018564       0.003748       0.014816              1.630025       1.498289      -0.096863       0.130244       1.471596      -0.081549       1.920190           0.000009
           14              H       4.627793       6.449682       5.889745       0.117773       0.959193 0.68957056E+01  0.65872566E+02                                 1.663105                            1.578583      -1.026731       2.394786                    0.997675       3.558632      10.147703       0.473144       1.355150      -0.692023      -0.012838       0.025876       0.025004       0.038205      -0.005423       0.000019       0.004899      -0.002963       0.029345      -0.010971      -0.000604       0.011575              1.706951       1.568068      -0.323309      -0.220724       1.865958       0.368763       1.686826           0.000003
           15              H       5.165664       5.233782       2.173023       0.114512       1.065275 0.78315155E+01  0.76802642E+02                                 1.746663                            1.654196      -1.094320       2.357873                    0.997193       3.584575      10.170560       0.476669       1.310265      -0.701762      -0.008423       0.000557      -0.036261       0.037231      -0.005787       0.002649       0.007232      -0.009003       0.028603      -0.013547       0.000171       0.013377              1.776473       1.437400      -0.088859       0.094679       1.530930      -0.228738       2.361090           0.000002
           16              H       6.658915       3.601486       2.846412       0.130836       0.982014 0.71405516E+01  0.68723128E+02                                 1.683066                            1.602720      -1.093451       2.369624                    0.997283       3.516250      10.023362       0.471759       1.349008      -0.693676       0.012208      -0.019689      -0.029892       0.037819      -0.010511       0.000025      -0.000871       0.006121       0.038029      -0.017301       0.004573       0.012728              1.711612       1.534176      -0.323673      -0.204663       1.827085       0.305399       1.773575           0.000001
           17              H       1.219018       0.536373       3.119073       0.106034       1.099264 0.75617442E+01  0.73951512E+02                                 1.817743                            1.649574      -1.219364       2.297843                    0.994758       3.740648      10.808028       0.464117       1.349439      -0.692453      -0.008590       0.021528       0.032396       0.039834      -0.005419       0.001264       0.011924       0.021151       0.000300      -0.019262       0.007037       0.012225              1.911335       1.523628      -0.045360      -0.064010       1.984068       0.711330       2.226308           0.000003
           18              H      -0.531909      -0.253944       1.706195       0.133600       0.900606 0.61725912E+01  0.57786373E+02                                 1.633487                            1.524555      -1.113406       2.357934                    0.997033       3.608987      10.440810       0.463338       1.412050      -0.679821      -0.037595       0.014614       0.009322       0.041399      -0.001801      -0.000952       0.015719       0.013443       0.012399      -0.019361       0.004382       0.014980              1.670412       2.169324      -0.275727       0.005999       1.469509       0.032172       1.372401           0.000000
           19              H       0.464937       6.815842       0.784932       0.100186       1.175843 0.85075404E+01  0.83704090E+02                                 1.752749                            1.642056      -0.937203       2.432235                    0.998541       3.353238       9.001749       0.523794       1.188511      -0.731738       0.039833      -0.032486      -0.013923       0.053253      -0.010808      -0.000775       0.013727       0.011918      -0.032166      -0.021323       0.001356       0.019966              1.762625       1.919172      -0.378745      -0.161576       1.770731       0.276174       1.597972           0.000004
           20              H       5.169826       6.964409       0.470959       0.135971       0.932842 0.64737979E+01  0.61169407E+02                                 1.657454                            1.547695      -1.157221       2.340704                    0.996053       3.602476      10.379670       0.467184       1.387532      -0.684624      -0.025114       0.012017       0.023386       0.036360       0.000095       0.002761       0.009223       0.014906      -0.003216      -0.013782       0.004312       0.009470              1.706300       1.595318      -0.109643      -0.352350       1.485382       0.257806       2.038199           0.000001
           21              H       0.446739       2.764700      12.480422       0.110935       1.110730 0.82632936E+01  0.80725134E+02                                 1.686295                            1.616360      -0.960514       2.421337                    0.998353       3.333755       8.922771       0.528806       1.185643      -0.732053      -0.038650      -0.006151       0.004467       0.039391      -0.001833      -0.007067       0.004237       0.025382       0.000259      -0.014011      -0.002218       0.016230              1.690561       2.164643       0.146182       0.034378       1.399786       0.095699       1.507254           0.000002
           22              H       3.933404       2.051274      10.794883       0.110785       1.134817 0.83706389E+01  0.82989817E+02                                 1.779893                            1.678614      -1.196940       2.309942                    0.995438       3.575702      10.011410       0.489402       1.262334      -0.712407       0.022264      -0.017886      -0.025564       0.038329       0.001786      -0.008617       0.010421       0.022993      -0.011145      -0.018932       0.001736       0.017196              1.814082       1.686718      -0.241761      -0.297776       1.735962       0.417092       2.019566           0.000002
           23              H      -4.171169       3.326293      12.430847       0.125876       1.031979 0.75498014E+01  0.71932744E+02                                 1.592805                            1.535959      -0.868815       2.473055                    0.999174       3.175666       8.327333       0.548606       1.171803      -0.735999       0.037119       0.004844      -0.010692       0.038931       0.002244      -0.007983       0.010526       0.023043      -0.002421      -0.018952       0.002886       0.016065              1.590159       1.991356       0.160436       0.036523       1.346481       0.095593       1.432638           0.000004
           24              H       4.394328       0.402284       5.787842       0.123924       0.934507 0.61991811E+01  0.58110866E+02                                 1.683851                            1.533499      -1.087215       2.376436                    0.996462       3.595431      10.416068       0.459324       1.422539      -0.678411       0.021508      -0.036247       0.016953       0.045429      -0.012105      -0.000542      -0.011774      -0.008903       0.026557      -0.019379       0.000614       0.018766              1.786956       1.711562      -0.542922       0.164964       2.146906      -0.234856       1.502401           0.000003
           25              H       3.117378       1.881641       7.171801       0.131050       1.080464 0.77126121E+01  0.76170526E+02                                 1.826764                            1.690471      -1.343846       2.247564                    0.994004       3.796344      11.199680       0.446350       1.389457      -0.684072      -0.005723      -0.014405       0.040591       0.043450      -0.011255      -0.000103      -0.005323      -0.020513       0.017719      -0.018395       0.003487       0.014908              1.877922       1.518710      -0.070985      -0.235558       1.582823      -0.151830       2.532234           0.000003
           26              H       2.895567       3.156428       3.405504       0.113683       1.132015 0.84666712E+01  0.83902070E+02                                 1.773546                            1.691121      -0.837702       2.490807                    0.999354       3.363853       9.314266       0.487953       1.266684      -0.714166      -0.008352       0.023418      -0.049342       0.055252      -0.014413       0.001206      -0.005907      -0.013729       0.062707      -0.026513       0.003682       0.022830              1.779897       1.539947      -0.118358       0.118473       1.803125      -0.354494       1.996617           0.000007
           27              H       2.321948       3.914423       7.814895       0.128384       1.034693 0.76046855E+01  0.73881218E+02                                 1.704960                            1.625910      -1.051599       2.389115                    0.997680       3.440737       9.652158       0.483627       1.303596      -0.704093       0.021288      -0.012726       0.029233       0.038337      -0.009304       0.004784       0.004875       0.010700       0.028177      -0.017089       0.005549       0.011540              1.726357       1.640757      -0.339237       0.248619       1.770387      -0.264699       1.767928           0.000004
           28              H       0.782971       5.415377       8.546121       0.120253       1.044348 0.76879993E+01  0.74737064E+02                                 1.704286                            1.625735      -0.965289       2.426851                    0.998364       3.418338       9.526651       0.488727       1.289191      -0.707538      -0.007104      -0.002421       0.040666       0.041353      -0.005830       0.001115      -0.005851      -0.001765       0.042627      -0.013349      -0.002708       0.016057              1.721152       1.396691      -0.087032      -0.102731       1.541811       0.216540       2.224956           0.000002
           29              H       0.015759       6.485045       4.723364       0.120582       0.956802 0.69953126E+01  0.67191416E+02                                 1.670217                            1.598796      -1.066861       2.378338                    0.997110       3.603285      10.367266       0.465360       1.370284      -0.688796      -0.018044       0.025262      -0.027865       0.041715      -0.009762       0.005411      -0.002848       0.000734       0.025125      -0.014096       0.001015       0.013081              1.703407       1.590171      -0.284186       0.242940       1.780958      -0.329152       1.739091           0.000005
           30              H       1.398199       4.666060       4.045843       0.122845       1.024503 0.78544798E+01  0.76757330E+02                                 1.684684                            1.646723      -0.844855       2.483715                    0.999069       3.405703       9.513070       0.484115       1.294657      -0.706865       0.003581      -0.002462      -0.034506       0.034778      -0.010614       0.001781       0.001871      -0.003926       0.041773      -0.017962       0.003823       0.014140              1.676563       1.511022      -0.108608      -0.098527       1.537809       0.113609       1.980859           0.000007
           31              C       6.175751      -0.229603       7.900274      -0.077495      31.617223 0.41600504E+03  0.97144901E+04                                 8.782592                            6.858989       0.150985       2.022812                    0.999644      29.126040      84.623170       0.618489       0.424085      -1.054844       0.078285      -0.012229       0.025939       0.083372      -0.009333       0.024556       0.001852       0.065926       0.083137      -0.048515      -0.000048       0.048563              9.905463      10.467201       0.659618      -1.550227       5.019875      -1.315374      14.229312           0.000002
           32              C       5.122576      -0.360703       8.643893      -0.086019      29.646306 0.37879542E+03  0.86336620E+04                                 8.413732                            6.550920       0.325633       2.099533                    0.999125      27.995508      80.142426       0.632535       0.424846      -1.055240      -0.000538      -0.008370       0.066010       0.066541      -0.007721       0.029258      -0.008081       0.044224       0.092806      -0.039076      -0.012749       0.051825              9.499772      11.754893       0.482705      -0.909412       4.688462      -1.184277      12.055961          -0.000002
           33              C      -2.307265      -0.461601       9.908047       0.135677      23.744308 0.27294518E+03  0.57338711E+04                                 7.220155                            5.536192       0.361804       2.149800                    0.999852      24.665286      67.871689       0.692397       0.421093      -1.057183      -0.018244       0.005787      -0.035601       0.040420      -0.005967       0.034335       0.013582      -0.034626      -0.082925      -0.054435       0.020189       0.034246              8.107272      10.889220       0.854004      -0.753381       3.915640      -0.962790       9.516958           0.000000
           34              C       4.660674      -0.789542      11.062035       0.167157      34.314122 0.39994855E+03  0.91696841E+04                                 9.276928                            6.760677       0.116925       2.051710                    0.999611      25.840616      72.351435       0.623373       0.428556      -1.061078       0.008343       0.006107      -0.032462       0.034069       0.015501      -0.036376      -0.019483       0.054037       0.121669      -0.052744      -0.016292       0.069037             11.346652      12.064781       2.367748      -4.662757       5.684563      -1.586783      16.290612          -0.000002
           35              C      -3.968751      -0.578993      12.361993      -0.213797      34.892454 0.49100534E+03  0.11857769E+05                                 9.175999                            7.344187       0.168430       2.013530                    0.999763      30.536552      87.945664       0.615682       0.411939      -1.070890      -0.015047      -0.001525       0.048541       0.050843       0.027405       0.006632      -0.002047       0.062715      -0.010439      -0.040399      -0.003624       0.044022             10.300876       9.932488       2.223398      -2.407393       6.146569      -1.597095      14.823570          -0.000001
           36              C       4.286511      -0.971760      13.430603      -0.096746      31.016473 0.41857140E+03  0.98108729E+04                                 8.706833                            6.934762      -0.099242       1.936573                    0.999658      29.686778      87.031995       0.606517       0.430849      -1.048386       0.021889       0.009112      -0.042864       0.048984      -0.004099       0.008449       0.007973      -0.029110       0.038036      -0.023997       0.004767       0.019229              9.733415      10.310092       2.225427      -2.209670       5.928878      -2.011713      12.961276          -0.000004
           37              C       3.071867      -1.349069      13.246075      -0.023665      34.531006 0.41454732E+03  0.95849940E+04                                 9.250743                            6.797650       0.059156       2.033157                    0.999331      26.846576      75.358456       0.633744       0.417999      -1.068268       0.006411       0.014287      -0.032745       0.036296      -0.016186       0.008576       0.000896      -0.013433       0.011392      -0.021741       0.004727       0.017015             11.231465      10.957689       2.634486      -3.348744       6.131558      -2.608042      16.605147          -0.000002
           38              C       2.607143      -1.499044      11.918575      -0.062902      31.541017 0.40283625E+03  0.93594100E+04                                 8.886372                            6.844720      -0.056923       1.971138                    0.999229      28.749362      84.130291       0.604466       0.436128      -1.044376       0.023331       0.017088      -0.002964       0.029071      -0.004937       0.024701       0.001867      -0.012178      -0.061964      -0.036200       0.014613       0.021587             10.231908       9.038566       1.770097      -1.946340       5.638679      -1.822330      16.018478          -0.000005
           39              C       3.349228      -1.204456      10.854097      -0.171758      33.578765 0.44799668E+03  0.10689285E+05                                 9.246760                            7.217787      -0.183455       1.923786                    0.997676      30.101010      89.276859       0.588664       0.436078      -1.044364      -0.023832       0.008225       0.018584       0.031320      -0.007846       0.009068       0.003513      -0.013833      -0.019721      -0.016592       0.002829       0.013763             10.516114      10.954686       2.185128      -2.257552       5.979084      -1.388283      14.614570          -0.000001
           40              C       5.942076       1.264184       0.608667       0.579341      22.975157 0.24850681E+03  0.51322022E+04                                 7.449877                            5.571279       0.003791       2.056082                    0.999571      22.336679      62.228506       0.633196       0.468385      -1.022861      -0.027389      -0.016745       0.045155       0.055404      -0.029877       0.003813       0.038462      -0.146486      -0.117969      -0.066147      -0.041955       0.108102              8.841165       9.710501       1.771129      -2.553742       5.090594      -2.334730      11.722400           0.000003
           41              C      -0.550354       1.159314       5.274193      -0.032394      29.372578 0.39114853E+03  0.90235751E+04                                 8.482960                            6.715858       0.143281       2.037342                    0.999172      28.430441      82.973176       0.614012       0.432407      -1.046342       0.004795       0.001390       0.073191       0.073361      -0.003834       0.008105       0.025809      -0.000992       0.037885      -0.027060      -0.004279       0.031339              9.800217       8.666277      -4.836416       1.010955      12.148955       0.447080       8.585420           0.000005
           42              C      -1.326302       1.928259       4.507163      -0.103923      30.680667 0.40830332E+03  0.94997186E+04                                 8.681528                            6.842483       0.157827       2.040869                    0.998747      28.788809      83.763871       0.612213       0.430007      -1.050140      -0.048197       0.034536       0.027815       0.065493      -0.025687       0.001657       0.039172      -0.058173       0.035318      -0.049862      -0.010878       0.060740              9.887599       8.114856      -3.726516       1.994516      10.709516       0.732122      10.838424          -0.000002
           43              C      -1.290372       2.766857       6.491527       0.088584      23.799790 0.31797262E+03  0.69622302E+04                                 7.316218                            6.045631       0.212001       2.085898                    0.999239      26.196797      74.377505       0.648967       0.431047      -1.047625       0.013432      -0.025193      -0.027875       0.039901       0.005322      -0.003233       0.023535      -0.009398       0.068088      -0.024365      -0.011393       0.035759              7.992752       6.710911      -2.750957       1.512098       9.041098       0.180485       8.226246           0.000006
           44              C      -2.631124       4.005926       4.861071       0.170315      33.510298 0.40718484E+03  0.94250018E+04                                 9.290969                            6.925045      -0.071563       1.996424                    0.999591      26.195215      74.920139       0.599144       0.441657      -1.047816       0.019475      -0.032004       0.007181       0.038146      -0.049935       0.019995      -0.008385      -0.029670      -0.003523      -0.053954      -0.004669       0.058622             11.395881      11.172136      -7.121870       2.058255      13.801897      -1.862584       9.213609           0.000003
           45              C       5.879877       4.827124       5.779580      -0.190559      32.351372 0.47733356E+03  0.11515159E+05                                 8.901920                            7.358081       0.085430       1.997452                    0.998732      30.447989      89.372218       0.596925       0.425342      -1.056018      -0.023498       0.038877       0.001287       0.045445       0.000856       0.006786      -0.001710      -0.013848       0.112176      -0.026416      -0.011751       0.038166              9.983019       9.962238      -5.373009       0.743638      11.838529      -0.310019       8.148289           0.000010
           46              C       5.017829       5.852244       5.292095      -0.081581      30.680535 0.44020262E+03  0.10441594E+05                                 8.712359                            7.150994      -0.027059       1.972252                    0.999510      29.362199      86.403209       0.592762       0.435624      -1.046211       0.032871      -0.020696       0.003916       0.039040       0.009878      -0.008980       0.008371      -0.002355      -0.009785      -0.018321       0.006730       0.011591              9.713985       8.881646      -4.598996       1.224583      10.955646      -0.800149       9.304663           0.000001
           47              C       4.761506       5.963368       3.970104      -0.022373      33.613133 0.43237429E+03  0.10131627E+05                                 9.131211                            6.983428      -0.076870       1.984331                    0.999298      27.443047      78.269842       0.617985       0.422969      -1.062103       0.029333      -0.023210       0.004332       0.037656       0.011254       0.005559       0.007069      -0.005130       0.006668      -0.012655      -0.003558       0.016213             10.780545       9.818059      -6.099970       0.877873      12.702119      -0.988816       9.821457           0.000001
           48              C       5.359245       5.136334       3.077760      -0.095059      31.597887 0.42697410E+03  0.10060480E+05                                 8.842423                            7.014489      -0.063089       1.955052                    0.999637      29.553182      86.947113       0.601544       0.432137      -1.047312       0.014895      -0.013873       0.021057       0.029287       0.015334       0.007176       0.010841      -0.006882       0.038566      -0.022189      -0.001970       0.024159              9.953551       8.697124      -4.983838       0.213074      11.497450      -0.735803       9.666079           0.000001
           49              C       6.247615       4.152319       3.472981      -0.183332      33.251094 0.47712370E+03  0.11513202E+05                                 9.060688                            7.350868       0.007764       1.971794                    0.999107      30.441484      89.476097       0.597673       0.424695      -1.056018      -0.024428       0.012126      -0.014634       0.030950      -0.006905      -0.007949       0.016813      -0.015620       0.033977      -0.016282      -0.010619       0.026901             10.107958       8.868617      -4.834765       1.514307      11.366262      -1.516050      10.088995          -0.000002
           50              C       3.800212       7.027265       3.508785       0.550747      23.775535 0.27604229E+03  0.58601878E+04                                 7.638745                            5.888050      -0.085462       2.014115                    0.999465      23.292384      66.069782       0.612592       0.470976      -1.020133      -0.031219       0.047429      -0.021003       0.060541       0.061702      -0.036995      -0.020768       0.041477      -0.061070      -0.055931      -0.035293       0.091224              8.936094       7.866441      -4.461570       1.194342      10.884902      -0.479694       8.056939           0.000008
           51              C       1.324581      -0.077064       2.429159      -0.048951      29.513787 0.37261073E+03  0.84718985E+04                                 8.365410                            6.459543       0.237969       2.059032                    0.999862      28.287212      81.318907       0.641507       0.419932      -1.056554       0.068330      -0.028962      -0.000091       0.074215      -0.019397      -0.023734       0.014650       0.032118       0.012602      -0.027868      -0.015097       0.042965              9.497949       9.773216       0.066377       1.372259       8.343719       4.635857      10.376911          -0.000004
           52              C      -1.958305       8.409398       1.669014      -0.090601      29.909049 0.39245022E+03  0.90142334E+04                                 8.460889                            6.669501       0.306632       2.095328                    0.999101      28.009832      80.196893       0.627377       0.425044      -1.056311       0.007544      -0.041841      -0.047113       0.063461      -0.024849      -0.022624       0.038337       0.021068       0.023978      -0.044300      -0.013712       0.058012              9.452251      11.531814      -0.505174       1.709144       7.807262       3.347459       9.017676          -0.000002
           53              C      -0.133436       7.422619       1.156742       0.110687      23.904187 0.28806593E+03  0.61216209E+04                                 7.209200                            5.667893       0.512032       2.189952                    0.999890      25.035278      68.845038       0.689206       0.418199      -1.061087      -0.025627       0.033610       0.021079       0.047230      -0.016950      -0.027934      -0.020287       0.001818      -0.025388      -0.044894       0.017752       0.027143              7.988629       9.818277       0.016194       1.919709       6.822386       2.851483       7.325222          -0.000000
           54              C       3.300960       3.726244      13.529752       0.171557      34.291250 0.38670347E+03  0.87956136E+04                                 9.273910                            6.651170       0.143345       2.063282                    0.999420      25.598750      71.493541       0.627724       0.428992      -1.060333       0.015807       0.023432       0.024199       0.037209       0.013781       0.023841       0.050688       0.017105       0.047381      -0.053701      -0.010897       0.064599             11.408586      10.730309       2.859109       3.275917       8.824615       6.180777      14.670835          -0.000001
           55              C       1.923491       3.565824      13.544900      -0.178114      34.570694 0.46260683E+03  0.11069590E+05                                 9.301534                            7.250766       0.036724       1.991022                    0.998717      29.831442      87.124928       0.600620       0.426174      -1.055808      -0.029039      -0.013025      -0.023241       0.039409      -0.002382      -0.013305       0.005021      -0.008330      -0.011476      -0.016556       0.002741       0.013815             10.588306      10.438282       1.799737       1.527390       7.764106       4.468223      13.562529           0.000001
           56              C       1.368050       2.894139      12.472159      -0.071182      32.162042 0.39767533E+03  0.91707875E+04                                 8.864182                            6.710719       0.042062       1.994543                    0.999646      28.541174      82.065058       0.625443       0.424659      -1.055826       0.029134       0.003658       0.022981       0.037287      -0.001757      -0.008717      -0.015996       0.017213      -0.055925      -0.029184       0.009034       0.020149             10.270156       8.680737       1.152774       1.084796       7.740018       5.322502      14.389713          -0.000007
           57              C       2.059010       2.406817      11.404927      -0.015700      35.473432 0.41442554E+03  0.95790348E+04                                 9.400906                            6.785543      -0.056320       1.997118                    0.999254      26.796331      75.142548       0.636029       0.416633      -1.069415       0.012668       0.013680       0.029986       0.035310       0.005028      -0.005849      -0.020571      -0.014190      -0.007672      -0.018592      -0.007397       0.025989             11.509378      10.237628       1.852952       2.746245       8.373449       6.143226      15.917057          -0.000002
           58              C       3.425865       2.479690      11.446239      -0.087826      31.602241 0.42969259E+03  0.10125442E+05                                 8.819838                            7.026627      -0.143571       1.927687                    0.999459      29.543307      86.497957       0.603230       0.430891      -1.049639       0.001278       0.011421       0.030082       0.032203       0.006928      -0.025303      -0.009986       0.001100       0.005347      -0.024783      -0.005774       0.030557              9.852767       9.992289       1.334150       1.966015       8.067710       4.613298      11.498300          -0.000005
           59              C       4.055475       3.198492      12.459766      -0.205900      34.822267 0.46367076E+03  0.11059610E+05                                 9.185966                            7.142293       0.076848       1.984371                    0.999842      30.409907      87.586127       0.622414       0.412569      -1.068431      -0.014370      -0.014863      -0.035227       0.040845       0.010663      -0.011441       0.005799       0.072180      -0.065044      -0.032528      -0.017496       0.050024             10.474749       9.171382       1.718731       1.486584       8.619785       5.603926      13.633079           0.000002
           60              C       1.426367       1.671372      10.306022       0.580775      23.523243 0.25056485E+03  0.51989986E+04                                 7.606623                            5.616866      -0.142269       2.004127                    0.999385      22.645324      63.780173       0.625183       0.472171      -1.018132      -0.016693      -0.033294      -0.041299       0.055612      -0.063671       0.016757      -0.035139      -0.059805      -0.121453      -0.055123      -0.046019       0.101142              9.098141       8.207904       2.749535       1.772162       6.771758       3.230772      12.314762           0.000005
           61              C       3.925883       1.150311       5.494525      -0.026456      29.193074 0.39080961E+03  0.90355865E+04                                 8.529746                            6.777988      -0.030084       1.983786                    0.998683      28.567697      84.126083       0.600963       0.440826      -1.038799       0.001362      -0.004383      -0.076550       0.076687      -0.003323      -0.007023      -0.028835       0.005484       0.043525      -0.030773      -0.003242       0.034014              9.799314       8.369950      -4.807655      -0.540352      12.085969      -0.457839       8.942022           0.000010
           62              C       3.255910       1.971732       6.256047      -0.094769      30.548351 0.41612052E+03  0.97494885E+04                                 8.702209                            6.945234      -0.009820       1.984124                    0.997979      29.213582      85.925636       0.601392       0.434696      -1.044946      -0.052322       0.042474      -0.028469       0.073158      -0.022479       0.007621      -0.031628      -0.054812       0.048235      -0.043753      -0.010880       0.054633              9.839283       7.720289      -3.703447      -1.576676      10.888388      -0.483520      10.909171           0.000002
           63              C       3.124253       2.677194       4.169780       0.093686      23.901290 0.32488605E+03  0.71354195E+04                                 7.297993                            6.084655       0.325471       2.121923                    0.999561      26.101441      73.661109       0.652598       0.427339      -1.052324       0.018240      -0.016622       0.031665       0.040146       0.009120       0.004636      -0.015694      -0.008619       0.074659      -0.025843      -0.005331       0.031174              7.974077       6.255204      -2.754995      -0.849783       9.377979       0.027051       8.289048           0.000004
           64              C       1.905499       4.103782       5.822269       0.192784      31.539152 0.37612694E+03  0.85705812E+04                                 9.011396                            6.709957      -0.138110       1.981008                    0.999672      25.885943      74.458473       0.598817       0.448886      -1.039255       0.025250      -0.032483      -0.001743       0.041180      -0.036205      -0.018114       0.014551      -0.032080       0.001295      -0.041287      -0.008160       0.049446             11.034352      10.138750      -6.644062      -1.126121      13.966547       1.577846       8.997758           0.000005
           65              C       1.797527       4.379185       7.203474      -0.170189      32.178565 0.44833809E+03  0.10674073E+05                                 8.902650                            7.161733      -0.065533       1.955593                    0.998714      30.024582      88.265105       0.599680       0.429005      -1.051138      -0.010499       0.015500       0.009040       0.020789       0.004324       0.013550      -0.020182       0.004353       0.028784      -0.026157       0.000031       0.026126              9.930755       8.627411      -4.693333      -1.144663      11.203980       2.053503       9.960873           0.000002
           66              C       0.934909       5.316584       7.633121      -0.094093      31.595609 0.42832984E+03  0.10073752E+05                                 8.774774                            6.979396       0.008263       1.977480                    0.999709      29.321538      85.444526       0.610667       0.426470      -1.053556       0.000541      -0.008133      -0.018934       0.020614       0.010900       0.001463      -0.016149       0.006208       0.069264      -0.026891      -0.002328       0.029219              9.872184       8.612576      -5.040170      -0.449808      11.867024       1.181021       9.136952           0.000003
           67              C       0.240240       6.157940       6.721498      -0.033884      36.579129 0.45981718E+03  0.10924032E+05                                 9.629134                            7.181089      -0.054618       1.986799                    0.999303      27.778689      79.353679       0.613030       0.420559      -1.065345       0.026554      -0.029224      -0.002255       0.039550      -0.001567      -0.005137      -0.016920       0.006929       0.010048      -0.019269       0.002078       0.017191             11.670550      10.237775      -6.888649      -1.183825      14.931241       2.262349       9.842634           0.000002
           68              C       0.428455       5.941616       5.355441      -0.081443      32.118322 0.47570873E+03  0.11497831E+05                                 9.023228                            7.460926      -0.091938       1.948592                    0.998906      29.853726      88.504643       0.577505       0.438809      -1.044936       0.032736      -0.022640      -0.006055       0.040260      -0.007650       0.006260      -0.005549       0.003041      -0.014705      -0.008633      -0.005324       0.013956             10.124448       9.015043      -4.782827      -0.819101      11.890626       1.112081       9.467676           0.000007
           69              C       1.287432       4.844016       4.951958      -0.198600      32.088098 0.45645183E+03  0.10935357E+05                                 8.936959                            7.248552      -0.056833       1.955488                    0.998078      30.567584      90.663530       0.592283       0.431657      -1.047669      -0.027016       0.054176      -0.000397       0.060540       0.009300      -0.013500       0.014213      -0.003803       0.082999      -0.029919      -0.004458       0.034378             10.197374       9.784616      -5.567309      -0.206162      12.619649       0.057843       8.187857           0.000005
           70              C      -0.593916       7.223503       7.196589       0.546872      24.443799 0.26946065E+03  0.56930668E+04                                 7.787770                            5.817363      -0.038020       2.028597                    0.999738      23.274157      66.125390       0.615555       0.470965      -1.018883      -0.036046       0.037232       0.019111       0.055234       0.057298       0.035661       0.018724       0.059119      -0.054515      -0.055652      -0.033035       0.088686              9.298852       7.997597      -4.874031      -1.418665      11.903745       1.009013       7.995213           0.000010
           71              N      -1.820928      -0.261870       8.756814      -0.278372      36.958149 0.51959643E+03  0.12507389E+05                                 9.148028                            7.278648       0.147682       2.056420                    0.999394      28.224142      76.666986       0.665486       0.382355      -1.110191      -0.139337      -0.008762       0.014473       0.140360       0.005121       0.057270      -0.001066      -0.008041       0.188605      -0.062511      -0.026684       0.089195             10.483696      15.016585       1.780654      -2.201542       5.404490      -1.160027      11.030013          -0.000001
           72              N       5.516659      -0.528610       9.920441       0.016091      32.229406 0.32485436E+03  0.69458893E+04                                 8.374835                            5.684178       0.240156       2.163338                    0.999051      22.934524      58.508827       0.768049       0.372973      -1.118309      -0.013196      -0.001657      -0.027302       0.030369       0.011378      -0.002052      -0.015925       0.117720       0.123448      -0.082508       0.037253       0.045255             10.670390      12.343373       1.509740      -5.606733       4.659966      -2.077486      15.007831          -0.000003
           73              N      -0.508552       1.699434       6.528708      -0.288619      37.010237 0.57421678E+03  0.14229197E+05                                 9.274938                            7.747249       0.052515       2.023105                    0.998270      29.148974      81.401893       0.630596       0.391968      -1.098880      -0.066417       0.021251      -0.134067       0.151119      -0.026060      -0.045284       0.050645      -0.074466      -0.045618      -0.070340      -0.020898       0.091238             10.505508       9.075353      -3.875671       2.486672      11.806859      -1.745931      10.634313          -0.000001
           74              N      -1.782007       2.951246       5.281079       0.039363      31.017524 0.33692819E+03  0.73128642E+04                                 8.287824                            5.872843       0.029932       2.094013                    0.998803      23.352094      61.184115       0.735132       0.383876      -1.103786       0.001741      -0.020731      -0.018515       0.027850      -0.059664       0.024255       0.016714      -0.047981       0.093002      -0.087150       0.038337       0.048813             10.495099      10.127645      -6.705120       2.793478      13.452255      -1.915747       7.905397           0.000002
           75              N       0.199112       8.272428       2.066988      -0.271431      36.887358 0.51969878E+03  0.12519104E+05                                 9.155554                            7.295627       0.211509       2.081210                    0.999415      28.106237      76.547290       0.662033       0.384065      -1.108188      -0.136883       0.011858      -0.052991       0.147260      -0.018690      -0.060281       0.034402      -0.053834       0.004547      -0.075585      -0.002308       0.077893             10.504831      14.467522       1.664710       2.686654       8.227348       3.208216       8.819622          -0.000002
           76              N      -1.412795       7.494744       0.801457       0.028110      32.083562 0.32674312E+03  0.70015227E+04                                 8.373485                            5.720737       0.201904       2.151715                    0.998933      22.935784      58.715885       0.761012       0.375603      -1.115531      -0.014456       0.022141       0.008477       0.027768      -0.013457       0.012770       0.063848       0.064327      -0.014949      -0.085216       0.037357       0.047859             10.650473      10.247441       2.573873       4.858608       8.807978       5.991744      12.896001          -0.000002
           77              N       3.828261       1.569488       4.183551      -0.279975      36.626743 0.55828711E+03  0.13732196E+05                                 9.200269                            7.630480       0.144264       2.059562                    0.998218      28.757040      79.909231       0.636717       0.391091      -1.099920      -0.048725       0.039496       0.139333       0.152800      -0.020223       0.045918      -0.057002      -0.041902      -0.020688      -0.067048      -0.020045       0.087094             10.445791       8.259405      -3.846472      -1.740643      12.331728       1.827065      10.746239          -0.000002
           78              N       2.779566       3.020312       5.439442       0.003698      33.669453 0.37932136E+03  0.84639916E+04                                 8.784514                            6.248459      -0.001256       2.077163                    0.998314      23.962178      63.251737       0.711162       0.385984      -1.104434      -0.004765      -0.026884       0.017215       0.032277      -0.078987      -0.019005      -0.012630      -0.077405       0.139849      -0.114497       0.049817       0.064680             11.231223      10.097942      -7.263331      -2.280157      15.588510       2.087578       8.007218           0.000002
           79              O       6.500727       1.117463       1.750261      -0.602322      39.225343 0.63525291E+03  0.15840500E+05                                 9.087185                            7.749862       0.497927       2.206690                    0.994615      28.099632      73.981366       0.692805       0.354546      -1.148404      -0.021798      -0.005219      -0.015737       0.027387      -0.014124       0.042191      -0.015122      -0.048515       0.128020      -0.063401      -0.002177       0.065578             10.099206       8.182788       0.291808       0.622575       6.924510      -1.553468      15.190319          -0.000007
           80              O       4.766698       1.070230       0.446172      -0.544238      28.247673 0.42392360E+03  0.95930420E+04                                 7.181786                            6.248035       0.650820       2.255031                    0.999404      26.769250      68.035317       0.783803       0.345327      -1.151314       0.029548       0.003422       0.017621       0.034573      -0.001329      -0.019463       0.015623      -0.026256      -0.167806      -0.063044       0.018771       0.044274              7.693222      11.347728       1.860541      -0.866904       5.187710      -0.911468       6.544228          -0.000002
           81              O       5.780918      -0.981729       4.296471      -0.553556      37.053858 0.58127536E+03  0.14205611E+05                                 8.791004                            7.445611       0.553225       2.233505                    0.996118      27.494280      72.147597       0.700774       0.357643      -1.143545       0.004628      -0.006545      -0.026723       0.027899      -0.007436      -0.041419       0.023890      -0.035471      -0.072868      -0.059722       0.009279       0.050442             10.016488       8.162216      -4.032409      -1.178997      13.439956       2.693552       8.447292           0.000002
           82              O       3.401426       6.968708       2.291451      -0.583358      30.935625 0.51639763E+03  0.12259015E+05                                 7.674879                            6.945280       0.819392       2.303322                    0.998460      27.806167      72.046059       0.736560       0.350289      -1.148858       0.018217       0.019882       0.013254       0.030047       0.016583       0.017967      -0.023500       0.046835       0.172704      -0.063941      -0.001461       0.065402              8.036451       7.174177      -1.350069       1.378411       6.773157      -0.988177      10.162018          -0.000005
           83              O       2.002838       1.580644       9.220888      -0.571689      36.908496 0.57523536E+03  0.14036809E+05                                 8.775626                            7.413389       0.537542       2.224375                    0.995885      27.679288      72.840200       0.700590       0.358277      -1.141779      -0.025520      -0.016651       0.025769       0.039907      -0.036418      -0.013644      -0.005872      -0.032385       0.117510      -0.061570       0.019983       0.041587              9.771358       7.209551       0.397745      -1.118115       6.512345       1.171915      15.592176          -0.000002
           84              O       0.317867       1.086911      10.518091      -0.592563      33.441071 0.52271316E+03  0.12451796E+05                                 8.129494                            6.988611       0.620028       2.230507                    0.998487      28.092236      73.010206       0.733817       0.350388      -1.148307       0.032341      -0.013124      -0.014311       0.037723       0.037363       0.019572      -0.014888      -0.010085      -0.202238      -0.075813       0.004383       0.071430              8.874925      12.152429       3.997045       1.098423       7.361510       0.997719       7.110835          -0.000002
           85              O       1.247762      -1.745797       8.433201      -0.595851      31.547619 0.53335456E+03  0.12770216E+05                                 7.807061                            7.068032       0.683219       2.252946                    0.997914      28.255748      73.636689       0.728302       0.351247      -1.147538      -0.004063       0.017103      -0.013601       0.022226       0.007289      -0.033303       0.037559       0.050362       0.228680      -0.076745      -0.017730       0.094475              8.187716       7.121423      -1.295112      -1.491196       7.004625       1.377052      10.437100          -0.000003
           86              O       1.348648      -0.799820       6.444706      -0.542017      36.263043 0.55569941E+03  0.13443676E+05                                 8.698842                            7.293234       0.540101       2.231890                    0.996977      27.253874      71.415748       0.705337       0.358948      -1.141228      -0.013769      -0.019242       0.025604       0.034862      -0.001272       0.044515      -0.017559      -0.022952      -0.120056      -0.068554       0.024299       0.044255             10.015981       8.413294      -4.405221       1.187343      13.811786      -2.555937       7.822864          -0.000002

******************************************************
Auxiliary information for the entire system
The total spin magnetic moment of the unit cell is   0.000115
The total net atomic charge of the unit cell is   0.000001
Accuracy of reproducing the electrostatic potential in the unit cell:
  The inner radius (bohr) =    5.0000
  The outer radius (bohr) =   12.0000
  Valid grid points have density less than (e/(bohr^3)) =    0.0001
  The number of valid grid points were=         5370
  The rms potential error without charges in kcal/mol is=      3.77335
  The rms potential error with partial charges in kcal/mol is=      0.78033
  The RRMSE value at monopole order=      0.20680
  The rms potential error with partial charges and cloud penetration in kcal/mol is=      0.80639
  The RRMSE value at monopole order with cloud penetration is=      0.21371
  The rms potential error with partial charges and atomic dipoles in kcal/mol is=      0.51254
  The RRMSE value at dipole order=      0.13583
  The rms potential error with partial charges, atomic dipoles and cloud penetration in kcal/mol is=      0.52946
  The RRMSE value at dipole order with cloud penetration=      0.14032

******************************************************
The electron densities and ab initio electrostatic potential were computed in VASP using the PBE functional and
projector augmented wave method. See the main text of the journal article for a description of computational details.
The atomic charges, dipoles, and quadrupoles were computed with the DDEC6 method as described in
(a) T. A. Manz and N. Gabaldon Limas, RSC Adv. 6 (2016) 47771-47801 DOI: 10.1039/c6ra04656h
(b) N. Gabaldon Limas and T. A. Manz, RSC Adv. 8 (2018) 2678-2707 DOI: 10.1039/c7ra11829e.
For each atom in the material, the electron cloud parameters were fit to the spherically averaged atom-in-material
electron density using radial positions for which this density was between 10^-4 and 10^-2 electrons per cubic bohr.
The polarizabilities, dispersion coefficients, and quantum Drude oscillator (QDO) parameters were fit using the MCLF method.
The magnetic structure of the system was optimized in VASP from the default ferromagnetic initial guess using spin polarization.
The atomic spin moments (ASMs) were computed on this optimized magnetic structure using the DDEC6 partition as inputs
to the method of T. A. Manz and D. S. Sholl, J. Chem. Theory Comput. 7 (2011) 4146-4164 DOI: 10.1021/ct200539n.
The RMSE and RRMSE were computed using a uniform grid with Ewald summation.
