# Supplementary material for: A collection of forcefield precursors for metal–organic frameworks
Source: RSC Adv. 2019 Nov 13;9(63):36492–507. doi: 10.1039/c9ra07327b (PMC9075174; doi:10.1039/c9ra07327b)
Supplement: RA-009-C9RA07327B-s5078 [file RA-009-C9RA07327B-s5078.xyz]

  216
jmolscript: load "" {1 1 1} spacegroup "x,y,z" unitcell [{     13.139000     0.000000     0.000000 }, {      0.000000    14.865000     0.000000 }, {      0.000000     0.000000    14.865000 }]
Cd     6.569500    10.859328    10.859328     0.788916
Cd     0.000000     4.005672     4.005672     0.788916
Cd     9.854250    11.438172     3.426828     0.788916
Cd     3.284750     3.426828    11.438172     0.788916
H      5.501299    14.173777    10.212255     0.127441
H      3.546216    14.784729     8.872918     0.132712
H      3.933817    10.824693     8.856567     0.111207
H      2.577872    14.127696     6.534654     0.116667
H      0.730528    13.842288     5.126939     0.120836
H     12.696216    10.713206     7.340337     0.116096
H      1.430837    10.958478     8.713863     0.128933
H      5.999267     7.796692    10.424825     0.086294
H      6.030801     5.993568     8.810486     0.137244
H      7.637701    10.212255    14.173777     0.127442
H      9.592784     8.872918    14.784729     0.132712
H      9.205183     8.856567    10.824693     0.111207
H     10.561128     6.534654    14.127696     0.116667
H     12.408472     5.126939    13.842288     0.120836
H      0.442784     7.340337    10.713206     0.116096
H     11.708163     8.713863    10.958478     0.128933
H      7.139733    10.424825     7.796692     0.086294
H      7.108199     8.810486     5.993568     0.137244
H      6.569500     6.628304     6.628304     0.094332
H     12.070799     0.691223     4.652745     0.127441
H     10.115716     0.080271     5.992082     0.132712
H     10.503317     4.040307     6.008433     0.111207
H      9.147372     0.737304     8.330346     0.116667
H      7.300028     1.022712     9.738062     0.120836
H      6.126716     4.151795     7.524663     0.116096
H      8.000337     3.906522     6.151137     0.128933
H     12.568767     7.068308     4.440176     0.086294
H     12.600301     8.871432     6.054515     0.137244
H      1.068201     4.652745     0.691223     0.127441
H      3.023284     5.992082     0.080271     0.132712
H      2.635683     6.008433     4.040307     0.111207
H      3.991628     8.330346     0.737304     0.116667
H      5.838972     9.738062     1.022712     0.120836
H      7.012284     7.524663     4.151795     0.116096
H      5.138663     6.151137     3.906522     0.128933
H      0.570233     4.440176     7.068308     0.086294
H      0.538699     6.054515     8.871432     0.137244
H      0.000000     8.236697     8.236697     0.094332
H      8.786049    12.085245     6.741278     0.127441
H      6.830966    13.424582     7.352229     0.132712
H      7.218567    13.440933     3.392193     0.111207
H      5.862622     0.897846     6.695196     0.116667
H      4.015278     2.305562     6.409788     0.120837
H      2.841966     0.092163     3.280706     0.116096
H      4.715587    13.583637     3.525978     0.128933
H      9.284017    11.872676     0.364193     0.086294
H      9.315551    13.487015    13.426068     0.137244
H     10.922451     8.123722     2.779755     0.127441
H     12.877534     7.512771     1.440419     0.132712
H     12.489933    11.472807     1.424067     0.111207
H      0.706878     8.169804    13.967154     0.116667
H      2.554222     8.455212    12.559438     0.120837
H      3.727534    11.584294    14.772837     0.116096
H      1.853913    11.339022     1.281363     0.128933
H     10.424483    14.500808     2.992325     0.086294
H     10.392949     1.438932     1.377986     0.137244
H      9.854250     0.804197    14.060803     0.094332
H      2.216549     2.779755     8.123722     0.127441
H      0.261466     1.440419     7.512771     0.132712
H      0.649067     1.424067    11.472807     0.111207
H     12.432122    13.967154     8.169804     0.116667
H     10.584778    12.559438     8.455212     0.120837
H      9.411466    14.772837    11.584294     0.116096
H     11.285087     1.281363    11.339022     0.128933
H      2.714517     2.992325    14.500808     0.086294
H      2.746051     1.377986     1.438932     0.137244
H      4.352951     6.741278    12.085245     0.127441
H      6.308034     7.352229    13.424582     0.132712
H      5.920433     3.392193    13.440933     0.111207
H      7.276378     6.695196     0.897846     0.116667
H      9.123722     6.409788     2.305562     0.120837
H     10.297034     3.280706     0.092163     0.116096
H      8.423413     3.525978    13.583637     0.128933
H      3.854983     0.364193    11.872676     0.086294
H      3.823449    13.426068    13.487015     0.137244
H      3.284750    14.060803     0.804197     0.094332
C      4.941578    13.580664     9.766305    -0.037968
C      3.861552    13.925532     9.033461    -0.112488
C      4.088857    11.724026     9.027515     0.080811
C      2.156110    12.574303     7.749124     0.173510
C      1.973478    13.437960     6.687764    -0.189964
C      0.867174    13.264040     5.841945    -0.096101
C     -0.021022    12.226463     6.078299    -0.018644
C      0.173435    11.386590     7.164930    -0.096255
C      1.284994    11.539700     8.003316    -0.192464
C     11.931526    12.002001     5.175993     0.550577
C      6.241025     7.973586     9.543330     0.078407
C      6.227886     6.872089     8.584538    -0.137243
C      8.197422     9.766305    13.580664    -0.037968
C      9.277448     9.033461    13.925532    -0.112488
C      9.050143     9.027515    11.724026     0.080811
C     10.982890     7.749124    12.574303     0.173510
C     11.165522     6.687764    13.437960    -0.189964
C     12.271826     5.841945    13.264040    -0.096101
C      0.021022     6.078299    12.226463    -0.018644
C     12.965565     7.164930    11.386590    -0.096255
C     11.854006     8.003316    11.539700    -0.192464
C      1.207474     5.175993    12.002001     0.550577
C      6.897975     9.543330     7.973586     0.078407
C      6.911114     8.584538     6.872089    -0.137243
C      6.569500     7.285336     7.285336    -0.060269
C     11.511078     1.284336     5.098695    -0.037968
C     10.431052     0.939468     5.831539    -0.112488
C     10.658357     3.140975     5.837486     0.080811
C      8.725610     2.290696     7.115876     0.173510
C      8.542978     1.427040     8.177237    -0.189964
C      7.436674     1.600961     9.023055    -0.096101
C      6.548478     2.638537     8.786701    -0.018644
C      6.742935     3.478410     7.700070    -0.096255
C      7.854494     3.325301     6.861684    -0.192464
C      5.362026     2.862999     9.689007     0.550577
C     12.810525     6.891414     5.321670     0.078407
C     12.797386     7.992911     6.280462    -0.137243
C      1.627922     5.098695     1.284336    -0.037968
C      2.707948     5.831539     0.939468    -0.112488
C      2.480643     5.837486     3.140975     0.080811
C      4.413390     7.115876     2.290696     0.173510
C      4.596022     8.177237     1.427040    -0.189964
C      5.702326     9.023055     1.600961    -0.096101
C      6.590522     8.786701     2.638537    -0.018644
C      6.396065     7.700070     3.478410    -0.096255
C      5.284506     6.861684     3.325301    -0.192465
C      7.776974     9.689007     2.862999     0.550577
C      0.328475     5.321670     6.891414     0.078407
C      0.341614     6.280462     7.992911    -0.137243
C      0.000000     7.579664     7.579664    -0.060269
C      8.226328    12.531195     6.148164    -0.037968
C      7.146302    13.264040     6.493032    -0.112488
C      7.373607    13.269986     4.291526     0.080811
C      5.440860    14.548375     5.141804     0.173510
C      5.258228     0.744737     6.005460    -0.189964
C      4.151924     1.590555     5.831539    -0.096101
C      3.263728     1.354202     4.793963    -0.018644
C      3.458185     0.267570     3.954090    -0.096255
C      4.569744    14.294184     4.107200    -0.192464
C      2.077276     2.256507     4.569501     0.550577
C      9.525775    12.754170     0.541086     0.078407
C      9.512636    13.712963    14.304590    -0.137243
C     11.482172     8.716836     2.333805    -0.037968
C     12.562198     8.371968     1.600961    -0.112488
C     12.334893    10.573475     1.595015     0.080811
C      1.128640     9.723197     0.316625     0.173510
C      1.311272     8.859540    14.120264    -0.189964
C      2.417576     9.033461    13.274445    -0.096101
C      3.305772    10.071037    13.510799    -0.018644
C      3.111315    10.910910    14.597430    -0.096255
C      1.999756    10.757801     0.570816    -0.192464
C      4.492224    10.295499    12.608493     0.550577
C     10.182725    14.323914     2.110830     0.078407
C     10.195864     0.560410     1.152038    -0.137243
C      9.854250     0.147164    14.717837    -0.060269
C      1.656828     2.333805     8.716836    -0.037968
C      0.576802     1.600961     8.371968    -0.112488
C      0.804107     1.595015    10.573475     0.080811
C     12.010360     0.316625     9.723197     0.173510
C     11.827728    14.120264     8.859540    -0.189964
C     10.721424    13.274445     9.033461    -0.096101
C      9.833228    13.510799    10.071037    -0.018644
C     10.027685    14.597430    10.910910    -0.096256
C     11.139244     0.570816    10.757801    -0.192464
C      8.646776    12.608493    10.295499     0.550577
C      2.956275     2.110830    14.323914     0.078407
C      2.943136     1.152038     0.560410    -0.137243
C      4.912672     6.148164    12.531195    -0.037968
C      5.992698     6.493032    13.264040    -0.112488
C      5.765393     4.291526    13.269986     0.080811
C      7.698140     5.141804    14.548375     0.173510
C      7.880772     6.005460     0.744737    -0.189964
C      8.987076     5.831539     1.590555    -0.096101
C      9.875272     4.793963     1.354202    -0.018644
C      9.680815     3.954090     0.267570    -0.096256
C      8.569256     4.107200    14.294184    -0.192464
C     11.061724     4.569501     2.256507     0.550577
C      3.613225     0.541086    12.754170     0.078407
C      3.626364    14.304590    13.712963    -0.137243
C      3.284750    14.717837     0.147164    -0.060269
N      5.087421    12.187814     9.748467    -0.259113
N      3.320225    12.742278     8.571159     0.019447
N      8.051579     9.748467    12.187814    -0.259113
N      9.818775     8.571159    12.742278     0.019447
N      6.569500     9.213327     9.213327    -0.217584
N     11.656921     2.677187     5.116533    -0.259113
N      9.889725     2.122722     6.293841     0.019447
N      1.482079     5.116533     2.677187    -0.259113
N      3.249275     6.293841     2.122722     0.019447
N      0.000000     5.651673     5.651673    -0.217584
N      8.372171    12.549033     4.755314    -0.259113
N      6.604975    13.726341     5.309778     0.019447
N     11.336329    10.109686     2.315967    -0.259113
N     -0.035475     9.555222     1.138659     0.019447
N      9.854250    13.084173     1.780827    -0.217584
N      1.802671     2.315967    10.109686    -0.259113
N      0.035475     1.138659     9.555222     0.019447
N      4.766829     4.755314    12.549033    -0.259113
N      6.534025     5.309778    13.726341     0.019447
N      3.284750     1.780827    13.084173    -0.217584
O     11.808019    12.774981     4.191930    -0.588135
O     11.135302    11.068479     5.422752    -0.554506
O      1.330981     4.191930    12.774981    -0.588135
O      2.003697     5.422752    11.068479    -0.554506
O      5.238519     2.090019    10.673070    -0.588135
O      4.565802     3.796521     9.442248    -0.554506
O      7.900481    10.673070     2.090019    -0.588135
O      8.573197     9.442248     3.796521    -0.554506
O      1.953769     3.240570     5.342481    -0.588135
O      1.281053     2.009748     3.635979    -0.554506
O      4.615731     9.522519    11.624430    -0.588135
O      5.288448    11.229021    12.855252    -0.554505
O      8.523269    11.624430     9.522519    -0.588135
O      7.850553    12.855252    11.229021    -0.554505
O     11.185231     5.342481     3.240570    -0.588135
O     11.857947     3.635979     2.009748    -0.554506

The following XYZ coordinates are in angstroms. Other properties are in atomic units.
The sperically averaged electron density of each atom fit to a function of the form exp(a - br)
eigen_1, eigen_2 and eigen_3 are the three eigenvalues of traceless quadrupole moment tensor
  atom number  atomic symbol              X              Y              Z     net charge C6 coefficient C8 coefficient C10 coefficient fluctuating dipole atomic polarizability isotropic forcefield polarizability              a              b squared Pearson coefficient          <r^3>          <r^4>         wp_QDO          m_QDO          q_QDO       dipole_x       dipole_y       dipole_z         dipole            Qxy            Qxz            Qyz     Q(x^2-y^2)  Q(3z^2 - R^2)        eigen_1        eigen_2        eigen_3 static polarizability      alpha(xx)      alpha(xy)      alpha(xz)      alpha(yy)      alpha(yz)      alpha(zz) atomic spin moment
            1             Cd       6.569500      10.859328      10.859328       0.788916     183.244300 0.44142995E+04  0.16878205E+06                                25.659244                           21.642676       1.097619       2.025820                    0.997035      81.415864     220.203391       0.402578       0.397916      -1.181412      -0.000000       0.061378       0.061378       0.086801       0.070057      -0.070057       0.022426       0.015634      -0.015633      -0.109494       0.017215       0.092279             30.665222      35.925431      -2.339711       2.339709      28.035115      -8.055741      28.035119           0.000003
            2             Cd       0.000000       4.005672       4.005672       0.788916     183.244333 0.44142994E+04  0.16878204E+06                                25.659247                           21.642676       1.097619       2.025820                    0.997035      81.415864     220.203394       0.402578       0.397916      -1.181412       0.000000      -0.061378      -0.061378       0.086801      -0.070057       0.070057       0.022426       0.015634      -0.015634      -0.109494       0.017215       0.092279             30.665229      35.925450       2.339714      -2.339714      28.035119      -8.055745      28.035119           0.000003
            3             Cd       9.854250      11.438172       3.426828       0.788916     183.244282 0.44142994E+04  0.16878204E+06                                25.659243                           21.642675       1.097619       2.025820                    0.997035      81.415864     220.203393       0.402578       0.397916      -1.181412       0.000000      -0.061378       0.061378       0.086801       0.070057       0.070057      -0.022426       0.015634      -0.015634      -0.109494       0.017215       0.092279             30.665219      35.925429      -2.339710      -2.339709      28.035114       8.055739      28.035116           0.000003
            4             Cd       3.284750       3.426828      11.438172       0.788916     183.244282 0.44142994E+04  0.16878204E+06                                25.659243                           21.642675       1.097619       2.025820                    0.997035      81.415864     220.203393       0.402578       0.397916      -1.181412       0.000000       0.061378      -0.061378       0.086801      -0.070057      -0.070057      -0.022426       0.015633      -0.015634      -0.109494       0.017215       0.092279             30.665219      35.925429       2.339711       2.339708      28.035112       8.055739      28.035117           0.000003
            5              H       5.501299      14.173777      10.212255       0.127441       1.025975 0.71395339E+01  0.68934596E+02                                 1.752844                            1.617932      -1.143585       2.348309                    0.996454       3.585646      10.346905       0.461378       1.374934      -0.688142       0.025443       0.028524       0.025701       0.046060       0.002356       0.011565       0.002574      -0.007660      -0.013183      -0.014667       0.003628       0.011039              1.818759       1.907834       0.412705       0.272995       1.893174       0.300643       1.655270           0.000001
            6              H       3.546216      14.784729       8.872918       0.132712       0.922893 0.65322571E+01  0.61999991E+02                                 1.658562                            1.567801      -1.241041       2.304747                    0.994817       3.634216      10.572112       0.457328       1.411075      -0.680218      -0.006538       0.044518      -0.001452       0.045019       0.004367       0.011651       0.002481      -0.020566      -0.039588      -0.021028       0.002411       0.018617              1.687642       1.523884      -0.307425       0.077123       2.132007      -0.092586       1.407034           0.000000
            7              H       3.933817      10.824693       8.856567       0.111207       1.229881 0.92538864E+01  0.94039796E+02                                 1.886836                            1.775669      -1.128710       2.351925                    0.996140       3.560114      10.078664       0.471723       1.277707      -0.710533      -0.003877      -0.054247      -0.004045       0.054535       0.001515       0.012395       0.004983      -0.028935      -0.043192      -0.023940       0.001214       0.022726              1.901903       1.628037       0.040594       0.088525       2.572125       0.102781       1.505548           0.000000
            8              H       2.577872      14.127696       6.534654       0.116667       0.989339 0.72513258E+01  0.70994292E+02                                 1.760725                            1.665082      -1.531004       2.150766                    0.991518       4.015598      12.056672       0.436330       1.433788      -0.674179       0.020287       0.023745      -0.008355       0.032330       0.005291       0.007399      -0.007021       0.004173      -0.005753      -0.013490       0.005114       0.008376              1.799774       1.963824       0.498760      -0.105480       1.888272      -0.200924       1.547227          -0.000001
            9              H       0.730528      13.842288       5.126939       0.120836       1.040012 0.76803667E+01  0.75372890E+02                                 1.751915                            1.664486      -1.224682       2.305235                    0.994827       3.665867      10.595864       0.461385       1.352725      -0.692322      -0.004804       0.024944      -0.030450       0.039654       0.003015       0.001434      -0.010951      -0.009868       0.006760      -0.010271      -0.003814       0.014085              1.780511       1.616127      -0.045864       0.150596       1.795007      -0.402754       1.930398           0.000001
           10              H      12.696216      10.713206       7.340337       0.116096       1.085522 0.78046929E+01  0.76227771E+02                                 1.748719                            1.635576      -1.025704       2.394722                    0.997332       3.517325       9.855047       0.487901       1.285337      -0.707417      -0.027236      -0.027831       0.010114       0.040233       0.009773      -0.002625      -0.010663      -0.007667      -0.002686      -0.012229      -0.004805       0.017034              1.798541       1.802181       0.409126       0.002239       2.124998      -0.057204       1.468444           0.000001
           11              H       1.430837      10.958478       8.713863       0.128933       1.000308 0.71701112E+01  0.67740368E+02                                 1.587574                            1.517809      -0.851384       2.483278                    0.999363       3.175597       8.413482       0.538077       1.204869      -0.727651       0.001424      -0.024867       0.027952       0.037439       0.007104       0.004916      -0.012337      -0.002370       0.004959      -0.016425       0.002926       0.013499              1.599822       1.433282      -0.030410       0.172757       1.637030      -0.379728       1.729153          -0.000000
           12              H       5.999267       7.796692      10.424825       0.086294       1.141756 0.80651455E+01  0.80257616E+02                                 1.864589                            1.700142      -1.394467       2.204057                    0.992952       3.961106      11.592891       0.457976       1.343970      -0.692277      -0.019964      -0.008076       0.040336       0.045725       0.006835      -0.005940      -0.000507      -0.013674       0.015091      -0.013708       0.004198       0.009510              1.954459       1.517431       0.079589      -0.343941       1.643246      -0.250579       2.702700           0.000001
           13              H       6.030801       5.993568       8.810486       0.137244       1.010158 0.68520681E+01  0.65098676E+02                                 1.688791                            1.547825      -1.197314       2.322287                    0.996466       3.503560       9.837819       0.491702       1.311153      -0.700471      -0.010089      -0.034456       0.010974       0.037543       0.000288      -0.003231      -0.002141      -0.018531       0.035043      -0.015490       0.002915       0.012575              1.763950       1.319709       0.210208      -0.087157       2.505762      -0.162096       1.466380           0.000001
           14              H       7.637701      10.212255      14.173777       0.127442       1.025974 0.71395298E+01  0.68934553E+02                                 1.752844                            1.617932      -1.143585       2.348309                    0.996454       3.585645      10.346905       0.461378       1.374935      -0.688142      -0.025443       0.025701       0.028524       0.046060      -0.011565      -0.002356       0.002574       0.002762       0.018081      -0.014667       0.003628       0.011039              1.818759       1.907834      -0.272995      -0.412705       1.655270       0.300643       1.893174           0.000001
           15              H       9.592784       8.872918      14.784729       0.132712       0.922893 0.65322563E+01  0.61999983E+02                                 1.658562                            1.567801      -1.241041       2.304747                    0.994817       3.634216      10.572113       0.457328       1.411075      -0.680218       0.006538      -0.001452       0.044518       0.045019      -0.011651      -0.004367       0.002481       0.009511       0.050643      -0.021028       0.002411       0.018617              1.687642       1.523884      -0.077123       0.307425       1.407034      -0.092586       2.132007           0.000000
           16              H       9.205183       8.856567      10.824693       0.111207       1.229881 0.92538819E+01  0.94039747E+02                                 1.886836                            1.775670      -1.128709       2.351925                    0.996140       3.560113      10.078664       0.471723       1.277708      -0.710532       0.003877      -0.004045      -0.054247       0.054535      -0.012395      -0.001515       0.004983       0.007129       0.064998      -0.023940       0.001214       0.022726              1.901903       1.628037      -0.088525      -0.040594       1.505548       0.102781       2.572125           0.000000
           17              H      10.561128       6.534654      14.127696       0.116667       0.989338 0.72513203E+01  0.70994227E+02                                 1.760724                            1.665081      -1.531004       2.150766                    0.991518       4.015597      12.056670       0.436330       1.433788      -0.674179      -0.020287      -0.008355       0.023745       0.032330      -0.007399      -0.005291      -0.007021       0.004963      -0.003382      -0.013490       0.005114       0.008376              1.799774       1.963823       0.105480      -0.498760       1.547227      -0.200924       1.888271          -0.000001
           18              H      12.408472       5.126939      13.842288       0.120836       1.040012 0.76803667E+01  0.75372890E+02                                 1.751915                            1.664486      -1.224681       2.305236                    0.994827       3.665867      10.595864       0.461385       1.352725      -0.692322       0.004804      -0.030450       0.024944       0.039654      -0.001434      -0.003015      -0.010951      -0.008314       0.011422      -0.010271      -0.003814       0.014085              1.780511       1.616127      -0.150596       0.045864       1.930398      -0.402754       1.795007           0.000001
           19              H       0.442784       7.340337      10.713206       0.116096       1.085522 0.78046921E+01  0.76227759E+02                                 1.748719                            1.635576      -1.025704       2.394722                    0.997332       3.517325       9.855046       0.487901       1.285336      -0.707417       0.027236       0.010114      -0.027831       0.040233       0.002625      -0.009773      -0.010663      -0.002490       0.012844      -0.012229      -0.004805       0.017034              1.798541       1.802181      -0.002239      -0.409126       1.468444      -0.057204       2.124998           0.000001
           20              H      11.708163       8.713863      10.958478       0.128933       1.000308 0.71701073E+01  0.67740323E+02                                 1.587573                            1.517809      -0.851384       2.483278                    0.999363       3.175596       8.413479       0.538077       1.204869      -0.727651      -0.001424       0.027952      -0.024867       0.037439      -0.004916      -0.007104      -0.012337      -0.003665       0.001076      -0.016425       0.002926       0.013499              1.599822       1.433282      -0.172757       0.030410       1.729153      -0.379728       1.637030          -0.000000
           21              H       7.139733      10.424825       7.796692       0.086294       1.141756 0.80651409E+01  0.80257560E+02                                 1.864589                            1.700142      -1.394466       2.204058                    0.992952       3.961105      11.592888       0.457976       1.343970      -0.692277       0.019964       0.040336      -0.008076       0.045725       0.005940      -0.006835      -0.000507      -0.014383       0.012965      -0.013708       0.004198       0.009510              1.954459       1.517431       0.343941      -0.079589       2.702699      -0.250579       1.643246           0.000001
           22              H       7.108199       8.810486       5.993568       0.137244       1.010158 0.68520681E+01  0.65098676E+02                                 1.688791                            1.547825      -1.197315       2.322287                    0.996466       3.503560       9.837819       0.491702       1.311153      -0.700471       0.010089       0.010974      -0.034456       0.037543       0.003231      -0.000288      -0.002141      -0.026787       0.010275      -0.015490       0.002915       0.012575              1.763950       1.319709       0.087157      -0.210208       1.466380      -0.162096       2.505762           0.000001
           23              H       6.569500       6.628304       6.628304       0.094332       0.993492 0.69707503E+01  0.65761359E+02                                 1.609725                            1.515827      -0.672909       2.548626                    0.999877       3.343044       9.014023       0.525247       1.236092      -0.718976       0.000000      -0.028134      -0.028134       0.039787       0.004970      -0.004970       0.006331      -0.023015       0.023015      -0.017910       0.003907       0.014003              1.649173       1.229681       0.004122      -0.004122       1.858919       0.376665       1.858919           0.000000
           24              H      12.070799       0.691223       4.652745       0.127441       1.025974 0.71395285E+01  0.68934538E+02                                 1.752844                            1.617932      -1.143585       2.348309                    0.996454       3.585645      10.346905       0.461378       1.374936      -0.688141       0.025443      -0.028524      -0.025701       0.046060      -0.002356      -0.011565       0.002574      -0.007660      -0.013183      -0.014667       0.003628       0.011039              1.818759       1.907834      -0.412705      -0.272995       1.893173       0.300642       1.655271           0.000001
           25              H      10.115716       0.080271       5.992082       0.132712       0.922893 0.65322562E+01  0.61999982E+02                                 1.658562                            1.567801      -1.241041       2.304747                    0.994817       3.634216      10.572113       0.457328       1.411075      -0.680218      -0.006538      -0.044518       0.001452       0.045019      -0.004367      -0.011651       0.002481      -0.020566      -0.039588      -0.021028       0.002411       0.018617              1.687642       1.523884       0.307425      -0.077123       2.132007      -0.092586       1.407034           0.000000
           26              H      10.503317       4.040307       6.008433       0.111207       1.229880 0.92538759E+01  0.94039669E+02                                 1.886835                            1.775669      -1.128710       2.351925                    0.996140       3.560114      10.078665       0.471723       1.277708      -0.710532      -0.003877       0.054247       0.004045       0.054535      -0.001515      -0.012395       0.004983      -0.028935      -0.043192      -0.023940       0.001214       0.022726              1.901902       1.628036      -0.040594      -0.088525       2.572124       0.102780       1.505547           0.000000
           27              H       9.147372       0.737304       8.330346       0.116667       0.989338 0.72513175E+01  0.70994197E+02                                 1.760725                            1.665081      -1.531004       2.150766                    0.991518       4.015597      12.056672       0.436330       1.433789      -0.674179       0.020287      -0.023745       0.008355       0.032330      -0.005291      -0.007399      -0.007021       0.004173      -0.005753      -0.013490       0.005114       0.008376              1.799774       1.963824      -0.498760       0.105480       1.888272      -0.200924       1.547227          -0.000001
           28              H       7.300028       1.022712       9.738062       0.120836       1.040013 0.76803761E+01  0.75373003E+02                                 1.751916                            1.664487      -1.224682       2.305235                    0.994827       3.665867      10.595864       0.461385       1.352724      -0.692322      -0.004804      -0.024944       0.030450       0.039654      -0.003015      -0.001434      -0.010951      -0.009868       0.006760      -0.010271      -0.003814       0.014085              1.780512       1.616128       0.045864      -0.150596       1.795008      -0.402755       1.930399           0.000001
           29              H       6.126716       4.151795       7.524663       0.116096       1.085523 0.78046973E+01  0.76227820E+02                                 1.748719                            1.635576      -1.025703       2.394722                    0.997332       3.517325       9.855045       0.487901       1.285336      -0.707417      -0.027236       0.027831      -0.010114       0.040233      -0.009773       0.002625      -0.010663      -0.007667      -0.002686      -0.012229      -0.004805       0.017034              1.798541       1.802180      -0.409126      -0.002239       2.124999      -0.057204       1.468444           0.000001
           30              H       8.000337       3.906522       6.151137       0.128933       1.000308 0.71701059E+01  0.67740303E+02                                 1.587573                            1.517808      -0.851384       2.483278                    0.999363       3.175597       8.413480       0.538078       1.204869      -0.727651       0.001424       0.024867      -0.027952       0.037439      -0.007104      -0.004916      -0.012337      -0.002370       0.004959      -0.016425       0.002926       0.013499              1.599821       1.433282       0.030410      -0.172757       1.637028      -0.379728       1.729153          -0.000000
           31              H      12.568767       7.068308       4.440176       0.086294       1.141755 0.80651336E+01  0.80257475E+02                                 1.864589                            1.700142      -1.394467       2.204057                    0.992952       3.961105      11.592890       0.457975       1.343971      -0.692277      -0.019964       0.008076      -0.040336       0.045725      -0.006835       0.005940      -0.000507      -0.013674       0.015091      -0.013708       0.004198       0.009510              1.954458       1.517431      -0.079589       0.343941       1.643246      -0.250579       2.702698           0.000001
           32              H      12.600301       8.871432       6.054515       0.137244       1.010158 0.68520674E+01  0.65098666E+02                                 1.688791                            1.547825      -1.197314       2.322287                    0.996466       3.503560       9.837818       0.491702       1.311153      -0.700471      -0.010089       0.034456      -0.010974       0.037543      -0.000288       0.003231      -0.002141      -0.018531       0.035043      -0.015490       0.002915       0.012575              1.763950       1.319709      -0.210208       0.087157       2.505762      -0.162095       1.466379           0.000001
           33              H       1.068201       4.652745       0.691223       0.127441       1.025974 0.71395285E+01  0.68934538E+02                                 1.752844                            1.617932      -1.143585       2.348309                    0.996454       3.585645      10.346905       0.461378       1.374936      -0.688141      -0.025443      -0.025701      -0.028524       0.046060       0.011565       0.002356       0.002574       0.002762       0.018081      -0.014667       0.003628       0.011039              1.818759       1.907834       0.272995       0.412705       1.655271       0.300642       1.893173           0.000001
           34              H       3.023284       5.992082       0.080271       0.132712       0.922893 0.65322571E+01  0.61999990E+02                                 1.658562                            1.567801      -1.241041       2.304747                    0.994817       3.634216      10.572112       0.457328       1.411075      -0.680218       0.006538       0.001452      -0.044518       0.045019       0.011651       0.004367       0.002481       0.009511       0.050643      -0.021028       0.002411       0.018617              1.687642       1.523884       0.077123      -0.307425       1.407034      -0.092586       2.132007           0.000000
           35              H       2.635683       6.008433       4.040307       0.111207       1.229880 0.92538759E+01  0.94039669E+02                                 1.886835                            1.775669      -1.128710       2.351925                    0.996140       3.560114      10.078665       0.471723       1.277708      -0.710532       0.003877       0.004045       0.054247       0.054535       0.012395       0.001515       0.004983       0.007129       0.064998      -0.023940       0.001214       0.022726              1.901902       1.628036       0.088525       0.040594       1.505547       0.102780       2.572124           0.000000
           36              H       3.991628       8.330346       0.737304       0.116667       0.989338 0.72513184E+01  0.70994207E+02                                 1.760724                            1.665081      -1.531004       2.150766                    0.991518       4.015597      12.056671       0.436330       1.433789      -0.674179      -0.020287       0.008355      -0.023745       0.032330       0.007399       0.005291      -0.007021       0.004963      -0.003382      -0.013490       0.005114       0.008376              1.799774       1.963824      -0.105480       0.498760       1.547227      -0.200924       1.888272          -0.000001
           37              H       5.838972       9.738062       1.022712       0.120836       1.040013 0.76803754E+01  0.75372997E+02                                 1.751916                            1.664487      -1.224682       2.305235                    0.994827       3.665867      10.595865       0.461385       1.352725      -0.692322       0.004804       0.030450      -0.024944       0.039654       0.001434       0.003015      -0.010951      -0.008314       0.011422      -0.010271      -0.003814       0.014085              1.780512       1.616128       0.150596      -0.045864       1.930399      -0.402755       1.795008           0.000001
           38              H       7.012284       7.524663       4.151795       0.116096       1.085522 0.78046935E+01  0.76227778E+02                                 1.748720                            1.635576      -1.025703       2.394722                    0.997332       3.517324       9.855044       0.487901       1.285337      -0.707417       0.027236      -0.010114       0.027831       0.040233      -0.002625       0.009773      -0.010663      -0.002490       0.012844      -0.012229      -0.004805       0.017034              1.798541       1.802180       0.002239       0.409126       1.468444      -0.057204       2.124999           0.000001
           39              H       5.138663       6.151137       3.906522       0.128933       1.000307 0.71701021E+01  0.67740261E+02                                 1.587573                            1.517808      -0.851383       2.483279                    0.999363       3.175596       8.413478       0.538077       1.204869      -0.727651      -0.001424      -0.027952       0.024867       0.037439       0.004916       0.007104      -0.012337      -0.003665       0.001076      -0.016425       0.002926       0.013499              1.599821       1.433281       0.172757      -0.030410       1.729153      -0.379728       1.637028          -0.000000
           40              H       0.570233       4.440176       7.068308       0.086294       1.141756 0.80651374E+01  0.80257518E+02                                 1.864589                            1.700142      -1.394467       2.204057                    0.992952       3.961106      11.592891       0.457976       1.343970      -0.692277       0.019964      -0.040336       0.008076       0.045725      -0.005940       0.006835      -0.000507      -0.014383       0.012965      -0.013708       0.004198       0.009510              1.954458       1.517431      -0.343941       0.079589       2.702698      -0.250579       1.643246           0.000001
           41              H       0.538699       6.054515       8.871432       0.137244       1.010158 0.68520674E+01  0.65098666E+02                                 1.688791                            1.547825      -1.197314       2.322287                    0.996466       3.503560       9.837818       0.491702       1.311153      -0.700471       0.010089      -0.010974       0.034456       0.037543      -0.003231       0.000288      -0.002141      -0.026787       0.010275      -0.015490       0.002915       0.012575              1.763950       1.319709      -0.087157       0.210208       1.466379      -0.162096       2.505762           0.000001
           42              H       0.000000       8.236697       8.236697       0.094332       0.993492 0.69707552E+01  0.65761417E+02                                 1.609725                            1.515828      -0.672909       2.548626                    0.999877       3.343043       9.014021       0.525247       1.236093      -0.718976      -0.000000       0.028134       0.028134       0.039787      -0.004970       0.004970       0.006331      -0.023015       0.023015      -0.017910       0.003907       0.014003              1.649173       1.229681      -0.004122       0.004122       1.858920       0.376665       1.858919           0.000000
           43              H       8.786049      12.085245       6.741278       0.127441       1.025975 0.71395376E+01  0.68934640E+02                                 1.752845                            1.617932      -1.143585       2.348309                    0.996454       3.585646      10.346905       0.461378       1.374934      -0.688142       0.025443      -0.025701       0.028524       0.046060      -0.011565       0.002356      -0.002574       0.002762       0.018081      -0.014667       0.003628       0.011039              1.818760       1.907834      -0.272995       0.412705       1.655271      -0.300643       1.893175           0.000001
           44              H       6.830966      13.424582       7.352229       0.132712       0.922893 0.65322600E+01  0.62000023E+02                                 1.658562                            1.567801      -1.241041       2.304747                    0.994817       3.634217      10.572114       0.457328       1.411074      -0.680218      -0.006538       0.001452       0.044518       0.045019      -0.011651       0.004367      -0.002481       0.009511       0.050643      -0.021028       0.002411       0.018617              1.687642       1.523884      -0.077123      -0.307424       1.407034       0.092586       2.132008           0.000000
           45              H       7.218567      13.440933       3.392193       0.111207       1.229881 0.92538831E+01  0.94039758E+02                                 1.886836                            1.775669      -1.128710       2.351925                    0.996140       3.560114      10.078665       0.471723       1.277708      -0.710532      -0.003877       0.004045      -0.054247       0.054535      -0.012395       0.001515      -0.004983       0.007129       0.064998      -0.023940       0.001214       0.022726              1.901903       1.628036      -0.088525       0.040594       1.505547      -0.102780       2.572125           0.000000
           46              H       5.862622       0.897846       6.695196       0.116667       0.989338 0.72513182E+01  0.70994204E+02                                 1.760724                            1.665081      -1.531004       2.150766                    0.991518       4.015597      12.056671       0.436330       1.433789      -0.674179       0.020287       0.008355       0.023745       0.032330      -0.007399       0.005291       0.007021       0.004963      -0.003382      -0.013490       0.005114       0.008376              1.799774       1.963824       0.105479       0.498760       1.547227       0.200924       1.888271          -0.000001
           47              H       4.015278       2.305562       6.409788       0.120837       1.040012 0.76803734E+01  0.75372968E+02                                 1.751915                            1.664486      -1.224681       2.305236                    0.994827       3.665866      10.595860       0.461385       1.352724      -0.692322      -0.004804       0.030450       0.024944       0.039654      -0.001434       0.003015       0.010951      -0.008314       0.011422      -0.010271      -0.003814       0.014085              1.780511       1.616128      -0.150596      -0.045864       1.930398       0.402754       1.795007           0.000001
           48              H       2.841966       0.092163       3.280706       0.116096       1.085522 0.78046881E+01  0.76227715E+02                                 1.748719                            1.635576      -1.025703       2.394722                    0.997332       3.517324       9.855045       0.487901       1.285337      -0.707417      -0.027236      -0.010114      -0.027831       0.040233       0.002625       0.009773       0.010663      -0.002490       0.012844      -0.012229      -0.004805       0.017034              1.798541       1.802181      -0.002239       0.409125       1.468444       0.057204       2.124998           0.000001
           49              H       4.715587      13.583637       3.525978       0.128933       1.000308 0.71701110E+01  0.67740364E+02                                 1.587573                            1.517809      -0.851384       2.483278                    0.999363       3.175597       8.413481       0.538077       1.204869      -0.727651       0.001424      -0.027952      -0.024867       0.037439      -0.004916       0.007104       0.012337      -0.003665       0.001076      -0.016425       0.002926       0.013499              1.599821       1.433282      -0.172757      -0.030410       1.729153       0.379728       1.637030          -0.000000
           50              H       9.284017      11.872676       0.364193       0.086294       1.141756 0.80651374E+01  0.80257517E+02                                 1.864589                            1.700142      -1.394467       2.204057                    0.992952       3.961106      11.592891       0.457976       1.343970      -0.692277      -0.019964      -0.040336      -0.008076       0.045725       0.005940       0.006835       0.000507      -0.014383       0.012965      -0.013708       0.004198       0.009510              1.954458       1.517431       0.343941       0.079589       2.702699       0.250578       1.643245           0.000001
           51              H       9.315551      13.487015      13.426068       0.137244       1.010159 0.68520751E+01  0.65098753E+02                                 1.688792                            1.547825      -1.197314       2.322288                    0.996466       3.503560       9.837817       0.491703       1.311152      -0.700471      -0.010089      -0.010974      -0.034456       0.037543       0.003231       0.000288       0.002141      -0.026787       0.010275      -0.015490       0.002915       0.012575              1.763951       1.319709       0.087157       0.210208       1.466380       0.162096       2.505763           0.000001
           52              H      10.922451       8.123722       2.779755       0.127441       1.025975 0.71395370E+01  0.68934635E+02                                 1.752845                            1.617933      -1.143585       2.348309                    0.996454       3.585646      10.346906       0.461378       1.374935      -0.688142      -0.025443      -0.028524       0.025701       0.046060       0.002356      -0.011565      -0.002574      -0.007660      -0.013183      -0.014667       0.003628       0.011039              1.818760       1.907834       0.412706      -0.272995       1.893175      -0.300643       1.655271           0.000001
           53              H      12.877534       7.512771       1.440419       0.132712       0.922894 0.65322609E+01  0.62000031E+02                                 1.658562                            1.567801      -1.241041       2.304747                    0.994817       3.634217      10.572113       0.457328       1.411074      -0.680218       0.006538      -0.044518      -0.001452       0.045019       0.004367      -0.011651      -0.002481      -0.020566      -0.039588      -0.021028       0.002411       0.018617              1.687642       1.523884      -0.307425      -0.077123       2.132007       0.092586       1.407034           0.000000
           54              H      12.489933      11.472807       1.424067       0.111207       1.229881 0.92538775E+01  0.94039689E+02                                 1.886835                            1.775669      -1.128710       2.351925                    0.996140       3.560114      10.078665       0.471723       1.277708      -0.710532       0.003877       0.054247      -0.004045       0.054535       0.001515      -0.012395      -0.004983      -0.028935      -0.043192      -0.023940       0.001214       0.022726              1.901902       1.628036       0.040594      -0.088525       2.572124      -0.102781       1.505547           0.000000
           55              H       0.706878       8.169804      13.967154       0.116667       0.989338 0.72513200E+01  0.70994225E+02                                 1.760724                            1.665081      -1.531004       2.150766                    0.991518       4.015597      12.056670       0.436330       1.433788      -0.674179      -0.020287      -0.023745      -0.008355       0.032330       0.005291      -0.007399       0.007021       0.004173      -0.005753      -0.013490       0.005114       0.008376              1.799774       1.963823       0.498760       0.105480       1.888271       0.200924       1.547227          -0.000001
           56              H       2.554222       8.455212      12.559438       0.120837       1.040012 0.76803725E+01  0.75372960E+02                                 1.751915                            1.664486      -1.224681       2.305236                    0.994827       3.665866      10.595861       0.461385       1.352724      -0.692322       0.004804      -0.024944      -0.030450       0.039654       0.003015      -0.001434       0.010951      -0.009868       0.006760      -0.010271      -0.003814       0.014085              1.780511       1.616128      -0.045864      -0.150595       1.795007       0.402754       1.930398           0.000001
           57              H       3.727534      11.584294      14.772837       0.116096       1.085522 0.78046879E+01  0.76227709E+02                                 1.748719                            1.635575      -1.025703       2.394723                    0.997332       3.517324       9.855043       0.487901       1.285337      -0.707417       0.027236       0.027831       0.010114       0.040233       0.009773       0.002625       0.010663      -0.007667      -0.002686      -0.012229      -0.004805       0.017034              1.798540       1.802180       0.409125      -0.002239       2.124997       0.057204       1.468444           0.000001
           58              H       1.853913      11.339022       1.281363       0.128933       1.000308 0.71701035E+01  0.67740277E+02                                 1.587573                            1.517809      -0.851384       2.483279                    0.999363       3.175596       8.413478       0.538077       1.204869      -0.727651      -0.001424       0.024867       0.027952       0.037439       0.007104      -0.004915       0.012337      -0.002370       0.004959      -0.016425       0.002926       0.013499              1.599821       1.433281      -0.030410      -0.172757       1.637029       0.379728       1.729153          -0.000000
           59              H      10.424483      14.500808       2.992325       0.086294       1.141756 0.80651394E+01  0.80257545E+02                                 1.864589                            1.700142      -1.394467       2.204058                    0.992952       3.961105      11.592890       0.457975       1.343971      -0.692277       0.019964       0.008076       0.040336       0.045725       0.006835       0.005940       0.000507      -0.013674       0.015091      -0.013708       0.004198       0.009510              1.954459       1.517431       0.079589       0.343941       1.643246       0.250579       2.702700           0.000001
           60              H      10.392949       1.438932       1.377986       0.137244       1.010159 0.68520740E+01  0.65098744E+02                                 1.688792                            1.547826      -1.197314       2.322287                    0.996466       3.503560       9.837819       0.491702       1.311153      -0.700471       0.010089       0.034456       0.010974       0.037543       0.000288       0.003231       0.002141      -0.018531       0.035043      -0.015490       0.002915       0.012575              1.763951       1.319709       0.210208       0.087157       2.505764       0.162096       1.466380           0.000001
           61              H       9.854250       0.804197      14.060803       0.094332       0.993493 0.69707631E+01  0.65761506E+02                                 1.609726                            1.515828      -0.672909       2.548626                    0.999877       3.343044       9.014023       0.525247       1.236092      -0.718976      -0.000000       0.028134      -0.028134       0.039787       0.004970       0.004970      -0.006331      -0.023015       0.023015      -0.017910       0.003907       0.014003              1.649174       1.229682       0.004122       0.004122       1.858920      -0.376666       1.858921           0.000000
           62              H       2.216549       2.779755       8.123722       0.127441       1.025975 0.71395370E+01  0.68934635E+02                                 1.752845                            1.617933      -1.143585       2.348309                    0.996454       3.585646      10.346906       0.461378       1.374935      -0.688142       0.025443       0.025701      -0.028524       0.046060       0.011565      -0.002356      -0.002574       0.002762       0.018081      -0.014667       0.003628       0.011039              1.818760       1.907834       0.272995      -0.412706       1.655271      -0.300643       1.893175           0.000001
           63              H       0.261466       1.440419       7.512771       0.132712       0.922893 0.65322601E+01  0.62000023E+02                                 1.658562                            1.567801      -1.241041       2.304747                    0.994817       3.634217      10.572114       0.457328       1.411074      -0.680218      -0.006538      -0.001452      -0.044518       0.045019       0.011651      -0.004367      -0.002481       0.009511       0.050643      -0.021028       0.002411       0.018617              1.687642       1.523884       0.077123       0.307425       1.407034       0.092586       2.132008           0.000000
           64              H       0.649067       1.424067      11.472807       0.111207       1.229880 0.92538761E+01  0.94039671E+02                                 1.886835                            1.775669      -1.128710       2.351925                    0.996140       3.560114      10.078665       0.471723       1.277708      -0.710532      -0.003877      -0.004045       0.054247       0.054535       0.012395      -0.001515      -0.004983       0.007129       0.064998      -0.023940       0.001214       0.022726              1.901902       1.628036       0.088525      -0.040594       1.505547      -0.102781       2.572123           0.000000
           65              H      12.432122      13.967154       8.169804       0.116667       0.989338 0.72513191E+01  0.70994215E+02                                 1.760724                            1.665081      -1.531004       2.150766                    0.991518       4.015597      12.056671       0.436330       1.433789      -0.674179       0.020287      -0.008355      -0.023745       0.032330       0.007399      -0.005291       0.007021       0.004963      -0.003382      -0.013490       0.005114       0.008376              1.799774       1.963823      -0.105480      -0.498760       1.547227       0.200924       1.888271          -0.000001
           66              H      10.584778      12.559438       8.455212       0.120837       1.040012 0.76803725E+01  0.75372960E+02                                 1.751915                            1.664486      -1.224681       2.305236                    0.994827       3.665866      10.595861       0.461385       1.352724      -0.692322      -0.004804      -0.030450      -0.024944       0.039654       0.001434      -0.003015       0.010951      -0.008314       0.011422      -0.010271      -0.003814       0.014085              1.780511       1.616128       0.150595       0.045864       1.930398       0.402754       1.795007           0.000001
           67              H       9.411466      14.772837      11.584294       0.116096       1.085522 0.78046879E+01  0.76227709E+02                                 1.748719                            1.635575      -1.025703       2.394723                    0.997332       3.517324       9.855043       0.487901       1.285337      -0.707417      -0.027236       0.010114       0.027831       0.040233      -0.002625      -0.009773       0.010663      -0.002490       0.012844      -0.012229      -0.004805       0.017034              1.798540       1.802180       0.002239      -0.409125       1.468444       0.057204       2.124997           0.000001
           68              H      11.285087       1.281363      11.339022       0.128933       1.000308 0.71701073E+01  0.67740319E+02                                 1.587573                            1.517809      -0.851384       2.483278                    0.999363       3.175597       8.413480       0.538078       1.204868      -0.727651       0.001424       0.027952       0.024867       0.037439       0.004916      -0.007104       0.012337      -0.003665       0.001076      -0.016425       0.002926       0.013499              1.599821       1.433282       0.172757       0.030410       1.729153       0.379728       1.637029          -0.000000
           69              H       2.714517       2.992325      14.500808       0.086294       1.141757 0.80651458E+01  0.80257619E+02                                 1.864590                            1.700142      -1.394467       2.204057                    0.992952       3.961106      11.592891       0.457976       1.343970      -0.692277      -0.019964       0.040336       0.008076       0.045725      -0.005940      -0.006835       0.000507      -0.014383       0.012965      -0.013708       0.004198       0.009510              1.954459       1.517431      -0.343941      -0.079589       2.702700       0.250579       1.643246           0.000001
           70              H       2.746051       1.377986       1.438932       0.137244       1.010159 0.68520740E+01  0.65098744E+02                                 1.688792                            1.547826      -1.197314       2.322288                    0.996466       3.503560       9.837819       0.491702       1.311153      -0.700471      -0.010089       0.010974       0.034456       0.037543      -0.003231      -0.000288       0.002141      -0.026787       0.010275      -0.015490       0.002915       0.012575              1.763951       1.319709      -0.087157      -0.210208       1.466380       0.162096       2.505763           0.000001
           71              H       4.352951       6.741278      12.085245       0.127441       1.025975 0.71395369E+01  0.68934633E+02                                 1.752845                            1.617933      -1.143585       2.348309                    0.996454       3.585646      10.346906       0.461378       1.374935      -0.688142      -0.025443       0.028524      -0.025701       0.046060      -0.002356       0.011565      -0.002574      -0.007660      -0.013183      -0.014667       0.003628       0.011039              1.818760       1.907834      -0.412706       0.272995       1.893175      -0.300643       1.655271           0.000001
           72              H       6.308034       7.352229      13.424582       0.132712       0.922893 0.65322600E+01  0.62000023E+02                                 1.658562                            1.567801      -1.241041       2.304747                    0.994817       3.634217      10.572114       0.457328       1.411074      -0.680218       0.006538       0.044518       0.001452       0.045019      -0.004367       0.011651      -0.002481      -0.020566      -0.039588      -0.021028       0.002411       0.018617              1.687642       1.523884       0.307424       0.077123       2.132008       0.092586       1.407034           0.000000
           73              H       5.920433       3.392193      13.440933       0.111207       1.229881 0.92538831E+01  0.94039758E+02                                 1.886836                            1.775669      -1.128709       2.351925                    0.996140       3.560114      10.078665       0.471723       1.277708      -0.710532       0.003877      -0.054247       0.004045       0.054535      -0.001515       0.012395      -0.004983      -0.028935      -0.043192      -0.023940       0.001214       0.022726              1.901903       1.628036      -0.040594       0.088525       2.572125      -0.102780       1.505547           0.000000
           74              H       7.276378       6.695196       0.897846       0.116667       0.989338 0.72513192E+01  0.70994214E+02                                 1.760724                            1.665081      -1.531004       2.150766                    0.991518       4.015597      12.056670       0.436330       1.433788      -0.674179      -0.020287       0.023745       0.008355       0.032330      -0.005291       0.007399       0.007021       0.004173      -0.005753      -0.013490       0.005114       0.008376              1.799774       1.963824      -0.498760      -0.105479       1.888271       0.200924       1.547227          -0.000001
           75              H       9.123722       6.409788       2.305562       0.120837       1.040012 0.76803727E+01  0.75372962E+02                                 1.751915                            1.664486      -1.224681       2.305236                    0.994827       3.665866      10.595861       0.461385       1.352724      -0.692322       0.004804       0.024944       0.030450       0.039654      -0.003015       0.001434       0.010951      -0.009868       0.006760      -0.010271      -0.003814       0.014085              1.780511       1.616128       0.045864       0.150596       1.795007       0.402754       1.930398           0.000001
           76              H      10.297034       3.280706       0.092163       0.116096       1.085522 0.78046877E+01  0.76227706E+02                                 1.748719                            1.635575      -1.025703       2.394723                    0.997332       3.517324       9.855043       0.487901       1.285337      -0.707417       0.027236      -0.027831      -0.010114       0.040233      -0.009773      -0.002625       0.010663      -0.007667      -0.002686      -0.012229      -0.004805       0.017034              1.798540       1.802180      -0.409125       0.002239       2.124997       0.057204       1.468444           0.000001
           77              H       8.423413       3.525978      13.583637       0.128933       1.000308 0.71701060E+01  0.67740305E+02                                 1.587573                            1.517809      -0.851383       2.483279                    0.999363       3.175596       8.413478       0.538077       1.204869      -0.727651      -0.001424      -0.024867      -0.027952       0.037439      -0.007104       0.004916       0.012337      -0.002370       0.004959      -0.016425       0.002926       0.013499              1.599821       1.433282       0.030410       0.172757       1.637029       0.379728       1.729152          -0.000000
           78              H       3.854983       0.364193      11.872676       0.086294       1.141756 0.80651370E+01  0.80257511E+02                                 1.864588                            1.700141      -1.394467       2.204058                    0.992952       3.961106      11.592890       0.457976       1.343970      -0.692277       0.019964      -0.008076      -0.040336       0.045725      -0.006835      -0.005940       0.000507      -0.013674       0.015091      -0.013708       0.004198       0.009510              1.954458       1.517431      -0.079589      -0.343941       1.643245       0.250578       2.702698           0.000001
           79              H       3.823449      13.426068      13.487015       0.137244       1.010159 0.68520733E+01  0.65098734E+02                                 1.688792                            1.547825      -1.197314       2.322288                    0.996466       3.503560       9.837818       0.491702       1.311152      -0.700471       0.010089      -0.034456      -0.010974       0.037543      -0.000288      -0.003231       0.002141      -0.018531       0.035043      -0.015490       0.002915       0.012575              1.763951       1.319709      -0.210208      -0.087157       2.505763       0.162096       1.466380           0.000001
           80              H       3.284750      14.060803       0.804197       0.094332       0.993493 0.69707598E+01  0.65761469E+02                                 1.609726                            1.515828      -0.672909       2.548626                    0.999877       3.343043       9.014021       0.525247       1.236093      -0.718976       0.000000      -0.028134       0.028134       0.039787      -0.004970      -0.004970      -0.006331      -0.023015       0.023015      -0.017910       0.003907       0.014003              1.649174       1.229682      -0.004122      -0.004122       1.858921      -0.376666       1.858920           0.000000
           81              C       4.941578      13.580664       9.766305      -0.037968      29.800811 0.40412618E+03  0.93702777E+04                                 8.457825                            6.774087       0.205601       2.052282                    0.999579      28.486843      82.509395       0.620376       0.425810      -1.053630       0.018734      -0.070512       0.026210       0.077523       0.001023       0.009052       0.005424      -0.041742      -0.023890      -0.022605      -0.003269       0.025874              9.396881      10.263356       0.761192       3.451833      10.656820       0.853750       7.270467           0.000002
           82              C       3.861552      13.925532       9.033461      -0.112488      30.247142 0.42674875E+03  0.10005347E+05                                 8.493206                            6.935093       0.325877       2.084101                    0.999289      29.069236      83.974301       0.618134       0.422633      -1.058256      -0.035714      -0.037593      -0.023486       0.056924       0.018368       0.033170       0.021552      -0.072472      -0.085917      -0.058756      -0.005852       0.064608              9.303283       9.797719      -0.673752       3.289006      11.132626       0.202066       6.979504          -0.000001
           83              C       4.088857      11.724026       9.027515       0.080811      24.888966 0.31847240E+03  0.69493639E+04                                 7.440448                            5.965248       0.386087       2.136592                    0.999825      26.069519      72.975112       0.669910       0.419002      -1.059105       0.003131       0.034940       0.019383       0.040079      -0.002864      -0.012573      -0.001132      -0.041728      -0.009924      -0.026326       0.003609       0.022717              8.247067       8.889946      -1.111746       3.234355       9.699203      -0.505154       6.152051           0.000002
           84              C       2.156110      12.574303       7.749124       0.173510      33.212456 0.37692455E+03  0.85328194E+04                                 9.104873                            6.579884       0.074312       2.043445                    0.999549      25.559985      71.609614       0.628137       0.430738      -1.057476       0.030309       0.003828       0.022930       0.038198       0.010574       0.046179       0.008811       0.032097      -0.008827      -0.040013      -0.017212       0.057225             10.994803      14.832691       2.199758       5.681522       7.922557      -1.399487      10.229161           0.000000
           85              C       1.973478      13.437960       6.687764      -0.189964      35.076912 0.49026705E+03  0.11946333E+05                                 9.448567                            7.494636      -0.199336       1.900917                    0.998169      31.130882      92.843777       0.585065       0.429635      -1.049856      -0.026614      -0.005698      -0.026551       0.038022       0.011198      -0.002013       0.004612       0.002447      -0.030750      -0.013454      -0.003033       0.016487             10.601211      12.821961       1.813679       4.049837       8.414146      -2.173198      10.567526          -0.000001
           86              C       0.867174      13.264040       5.841945      -0.096101      33.261728 0.44975714E+03  0.10736617E+05                                 9.186294                            7.228321      -0.139346       1.930321                    0.999185      29.935985      88.669100       0.588964       0.435640      -1.045133       0.018206      -0.013352       0.016307       0.027850      -0.014774      -0.009360      -0.000882      -0.013918       0.021415      -0.022324       0.006743       0.015581             10.361743      13.083656       2.948689       3.842063       8.696453      -0.918038       9.305119           0.000000
           87              C      -0.021022      12.226463       6.078299      -0.018644      35.891287 0.43886455E+03  0.10281344E+05                                 9.453232                            6.973972       0.034090       2.018607                    0.999429      27.238320      76.679983       0.629108       0.415586      -1.071017       0.032749       0.006716       0.021088       0.039526      -0.009278      -0.016227       0.001502      -0.005623       0.018579      -0.019683      -0.000046       0.019729             11.329942      13.678489       2.783720       5.676060       8.902683      -0.717093      11.408655           0.000002
           88              C       0.173435      11.386590       7.164930      -0.096255      33.199592 0.44793530E+03  0.10664380E+05                                 9.145027                            7.208931      -0.101982       1.943742                    0.999131      29.685915      87.330390       0.591327       0.435069      -1.047231       0.021234       0.018060       0.013423       0.030939       0.004323      -0.020592       0.005540      -0.004957      -0.015484      -0.024930       0.006686       0.018244             10.238683      11.545805       1.702767       4.282734       9.108548      -1.315728      10.061694           0.000002
           89              C       1.284994      11.539700       8.003316      -0.192464      33.403972 0.44670966E+03  0.10564015E+05                                 8.935578                            7.019610       0.193021       2.026359                    0.999726      29.921726      86.017719       0.626139       0.413649      -1.066947      -0.031981      -0.012086      -0.017093       0.038223      -0.008006      -0.001079      -0.026311      -0.001006       0.055621      -0.027821      -0.006948       0.034769              9.996555      12.720788       2.872892       3.949081       8.551155      -0.903549       8.717722          -0.000000
           90              C      11.931526      12.002001       5.175993       0.550577      23.340593 0.26528673E+03  0.55698661E+04                                 7.508074                            5.740511       0.053391       2.060756                    0.999638      23.012421      64.675813       0.626268       0.465819      -1.024103      -0.045319      -0.008021      -0.035559       0.058160      -0.051459      -0.046920       0.049667      -0.013691      -0.022405      -0.052279      -0.047041       0.099319              8.779455      10.194756       1.862677       4.162361       6.939461      -0.312987       9.204148           0.000004
           91              C       6.241025       7.973586       9.543330       0.078407      28.827715 0.36613301E+03  0.82844665E+04                                 8.321932                            6.494260       0.063283       2.028593                    0.999299      26.922073      77.094083       0.626655       0.431968      -1.049589      -0.007585       0.044711      -0.034243       0.056826      -0.001395      -0.009257      -0.020392       0.067277      -0.023459      -0.042371       0.002899       0.039472              9.297859       4.844418       1.195437      -1.282499      11.791200       0.382234      11.257958           0.000001
           92              C       6.227886       6.872089       8.584538      -0.137243      33.900113 0.46198654E+03  0.11013698E+05                                 9.127391                            7.210242       0.119839       2.015907                    0.999084      29.428448      84.844947       0.608836       0.421990      -1.062005      -0.014202       0.005286      -0.011962       0.019306       0.012622      -0.015710      -0.002249      -0.014288       0.036159      -0.025053       0.002505       0.022548             10.114643       5.017033       1.228577      -1.206521      13.769847       0.469375      11.557049           0.000001
           93              C       8.197422       9.766305      13.580664      -0.037968      29.800814 0.40412625E+03  0.93702797E+04                                 8.457826                            6.774088       0.205601       2.052282                    0.999579      28.486845      82.509403       0.620376       0.425810      -1.053630      -0.018734       0.026210      -0.070512       0.077523      -0.009052      -0.001023       0.005424      -0.008926       0.074559      -0.022605      -0.003269       0.025874              9.396882      10.263358      -3.451834      -0.761192       7.270467       0.853750      10.656821           0.000002
           94              C       9.277448       9.033461      13.925532      -0.112488      30.247144 0.42674877E+03  0.10005347E+05                                 8.493206                            6.935093       0.325877       2.084101                    0.999289      29.069237      83.974305       0.618134       0.422633      -1.058256       0.035714      -0.023486      -0.037593       0.056924      -0.033170      -0.018368       0.021552       0.006722       0.151666      -0.058756      -0.005852       0.064608              9.303283       9.797719      -3.289006       0.673752       6.979505       0.202066      11.132627          -0.000001
           95              C       9.050143       9.027515      11.724026       0.080811      24.888967 0.31847241E+03  0.69493643E+04                                 7.440448                            5.965248       0.386087       2.136592                    0.999825      26.069519      72.975113       0.669910       0.419002      -1.059105      -0.003131       0.019383       0.034940       0.040079       0.012573       0.002864      -0.001132      -0.015902       0.067553      -0.026326       0.003609       0.022717              8.247067       8.889946      -3.234355       1.111746       6.152051      -0.505154       9.699203           0.000002
           96              C      10.982890       7.749124      12.574303       0.173510      33.212455 0.37692452E+03  0.85328187E+04                                 9.104873                            6.579885       0.074312       2.043445                    0.999549      25.559984      71.609615       0.628137       0.430738      -1.057476      -0.030309       0.022930       0.003828       0.038198      -0.046179      -0.010574       0.008811       0.020462      -0.043732      -0.040013      -0.017212       0.057225             10.994804      14.832692      -5.681523      -2.199758      10.229162      -1.399486       7.922557           0.000000
           97              C      11.165522       6.687764      13.437960      -0.189964      35.076914 0.49026708E+03  0.11946334E+05                                 9.448567                            7.494637      -0.199336       1.900917                    0.998169      31.130882      92.843777       0.585065       0.429635      -1.049856       0.026614      -0.026551      -0.005698       0.038022       0.002013      -0.011199       0.004612       0.016598       0.011705      -0.013454      -0.003033       0.016487             10.601211      12.821961      -4.049837      -1.813679      10.567526      -2.173198       8.414145          -0.000001
           98              C      12.271826       5.841945      13.264040      -0.096101      33.261729 0.44975716E+03  0.10736617E+05                                 9.186294                            7.228321      -0.139346       1.930321                    0.999185      29.935986      88.669102       0.588964       0.435640      -1.045133      -0.018206       0.016307      -0.013352       0.027850       0.009360       0.014774      -0.000882      -0.017666       0.010169      -0.022324       0.006743       0.015581             10.361743      13.083656      -3.842063      -2.948689       9.305119      -0.918038       8.696453           0.000000
           99              C       0.021022       6.078299      12.226463      -0.018644      35.891289 0.43886458E+03  0.10281345E+05                                 9.453232                            6.973973       0.034090       2.018607                    0.999429      27.238321      76.679988       0.629108       0.415586      -1.071017      -0.032749       0.021088       0.006716       0.039526       0.016227       0.009278       0.001502      -0.012101      -0.000855      -0.019683      -0.000046       0.019729             11.329943      13.678490      -5.676061      -2.783721      11.408656      -0.717092       8.902683           0.000002
          100              C      12.965565       7.164930      11.386590      -0.096255      33.199593 0.44793532E+03  0.10664380E+05                                 9.145027                            7.208932      -0.101983       1.943742                    0.999131      29.685916      87.330396       0.591327       0.435069      -1.047231      -0.021234       0.013423       0.018060       0.030939       0.020592      -0.004323       0.005540       0.005264       0.015178      -0.024930       0.006686       0.018244             10.238683      11.545806      -4.282735      -1.702768      10.061695      -1.315728       9.108548           0.000002
          101              C      11.854006       8.003316      11.539700      -0.192464      33.403978 0.44670977E+03  0.10564019E+05                                 8.935580                            7.019611       0.193021       2.026359                    0.999726      29.921729      86.017735       0.626139       0.413649      -1.066947       0.031981      -0.017093      -0.012086       0.038223       0.001079       0.008006      -0.026311      -0.028314      -0.026301      -0.027821      -0.006949       0.034769              9.996557      12.720792      -3.949082      -2.872893       8.717724      -0.903549       8.551157          -0.000000
          102              C       1.207474       5.175993      12.002001       0.550577      23.340581 0.26528656E+03  0.55698618E+04                                 7.508072                            5.740509       0.053391       2.060756                    0.999638      23.012420      64.675812       0.626268       0.465819      -1.024103       0.045319      -0.035559      -0.008021       0.058160       0.046920       0.051459       0.049667       0.004357       0.031738      -0.052279      -0.047041       0.099319              8.779452      10.194750      -4.162358      -1.862677       9.204145      -0.312988       6.939462           0.000004
          103              C       6.897975       9.543330       7.973586       0.078407      28.827722 0.36613313E+03  0.82844701E+04                                 8.321934                            6.494261       0.063282       2.028593                    0.999299      26.922077      77.094101       0.626655       0.431968      -1.049589       0.007585      -0.034243       0.044711       0.056826       0.009257       0.001395      -0.020392       0.045368      -0.089186      -0.042371       0.002899       0.039472              9.297861       4.844419       1.282500      -1.195437      11.257960       0.382234      11.791204           0.000001
          104              C       6.911114       8.584538       6.872089      -0.137243      33.900110 0.46198647E+03  0.11013696E+05                                 9.127391                            7.210242       0.119839       2.015907                    0.999084      29.428446      84.844939       0.608836       0.421990      -1.062005       0.014202      -0.011962       0.005286       0.019306       0.015710      -0.012622      -0.002249      -0.025224       0.003352      -0.025053       0.002505       0.022548             10.114643       5.017033       1.206521      -1.228577      11.557048       0.469375      13.769847           0.000002
          105              C       6.569500       7.285336       7.285336      -0.060269      30.664558 0.42276473E+03  0.98713608E+04                                 8.518715                            6.885762       0.139925       2.019940                    0.999761      28.771470      82.469040       0.623722       0.420568      -1.061416       0.000000       0.020920       0.020920       0.029585       0.007859      -0.007859       0.030670      -0.015747       0.015747      -0.031346      -0.004573       0.035919              9.229756       4.703906       1.218796      -1.218796      11.492680      -0.843344      11.492680          -0.000002
          106              C      11.511078       1.284336       5.098695      -0.037968      29.800821 0.40412648E+03  0.93702861E+04                                 8.457827                            6.774090       0.205601       2.052282                    0.999579      28.486843      82.509397       0.620376       0.425810      -1.053630       0.018734       0.070512      -0.026210       0.077523      -0.001023      -0.009052       0.005424      -0.041742      -0.023890      -0.022605      -0.003269       0.025874              9.396883      10.263360      -0.761190      -3.451834      10.656820       0.853749       7.270469           0.000002
          107              C      10.431052       0.939468       5.831539      -0.112488      30.247143 0.42674877E+03  0.10005347E+05                                 8.493205                            6.935093       0.325877       2.084101                    0.999289      29.069237      83.974304       0.618134       0.422633      -1.058256      -0.035714       0.037593       0.023486       0.056924      -0.018368      -0.033170       0.021552      -0.072472      -0.085917      -0.058756      -0.005852       0.064608              9.303283       9.797720       0.673751      -3.289006      11.132624       0.202068       6.979506          -0.000001
          108              C      10.658357       3.140975       5.837486       0.080811      24.888952 0.31847229E+03  0.69493610E+04                                 7.440446                            5.965247       0.386087       2.136592                    0.999825      26.069519      72.975113       0.669910       0.419002      -1.059105       0.003131      -0.034940      -0.019383       0.040079       0.002864       0.012573      -0.001132      -0.041728      -0.009924      -0.026326       0.003609       0.022717              8.247063       8.889939       1.111749      -3.234350       9.699201      -0.505155       6.152047           0.000002
          109              C       8.725610       2.290696       7.115876       0.173510      33.212462 0.37692491E+03  0.85328294E+04                                 9.104875                            6.579888       0.074312       2.043445                    0.999549      25.559984      71.609613       0.628137       0.430738      -1.057476       0.030309      -0.003828      -0.022930       0.038198      -0.010574      -0.046179       0.008811       0.032097      -0.008827      -0.040013      -0.017212       0.057225             10.994805      14.832690      -2.199750      -5.681528       7.922554      -1.399488      10.229171           0.000000
          110              C       8.542978       1.427040       8.177237      -0.189964      35.076909 0.49026688E+03  0.11946328E+05                                 9.448566                            7.494635      -0.199336       1.900917                    0.998169      31.130882      92.843777       0.585066       0.429635      -1.049856      -0.026614       0.005698       0.026551       0.038022      -0.011199       0.002013       0.004612       0.002447      -0.030750      -0.013454      -0.003033       0.016487             10.601211      12.821968      -1.813686      -4.049839       8.414142      -2.173190      10.567522          -0.000001
          111              C       7.436674       1.600961       9.023055      -0.096101      33.261762 0.44975732E+03  0.10736622E+05                                 9.186300                            7.228322      -0.139346       1.930321                    0.999185      29.935986      88.669103       0.588964       0.435640      -1.045133       0.018206       0.013352      -0.016307       0.027850       0.014774       0.009360      -0.000882      -0.013918       0.021415      -0.022324       0.006743       0.015581             10.361751      13.083673      -2.948699      -3.842066       8.696459      -0.918035       9.305122           0.000000
          112              C       6.548478       2.638537       8.786701      -0.018644      35.891286 0.43886431E+03  0.10281337E+05                                 9.453231                            6.973970       0.034090       2.018607                    0.999429      27.238320      76.679983       0.629109       0.415586      -1.071017       0.032749      -0.006716      -0.021088       0.039526       0.009278       0.016227       0.001502      -0.005623       0.018579      -0.019683      -0.000046       0.019729             11.329943      13.678492      -2.783722      -5.676059       8.902683      -0.717093      11.408653           0.000002
          113              C       6.742935       3.478410       7.700070      -0.096255      33.199608 0.44793563E+03  0.10664389E+05                                 9.145030                            7.208934      -0.101983       1.943742                    0.999131      29.685918      87.330405       0.591327       0.435069      -1.047231       0.021234      -0.018060      -0.013423       0.030939      -0.004323       0.020592       0.005540      -0.004957      -0.015484      -0.024930       0.006686       0.018244             10.238685      11.545803      -1.702763      -4.282735       9.108553      -1.315733      10.061700           0.000002
          114              C       7.854494       3.325301       6.861684      -0.192464      33.403963 0.44670992E+03  0.10564023E+05                                 8.935578                            7.019613       0.193021       2.026359                    0.999726      29.921728      86.017733       0.626138       0.413649      -1.066947      -0.031981       0.012086       0.017093       0.038223       0.008006       0.001079      -0.026311      -0.001006       0.055621      -0.027821      -0.006949       0.034769              9.996553      12.720780      -2.872884      -3.949083       8.551152      -0.903551       8.717727          -0.000000
          115              C       5.362026       2.862999       9.689007       0.550577      23.340596 0.26528672E+03  0.55698658E+04                                 7.508075                            5.740511       0.053391       2.060756                    0.999638      23.012420      64.675810       0.626268       0.465819      -1.024103      -0.045319       0.008021       0.035559       0.058160       0.051459       0.046920       0.049667      -0.013691      -0.022405      -0.052278      -0.047041       0.099319              8.779457      10.194759      -1.862678      -4.162362       6.939462      -0.312986       9.204149           0.000004
          116              C      12.810525       6.891414       5.321670       0.078407      28.827694 0.36613267E+03  0.82844570E+04                                 8.321928                            6.494256       0.063283       2.028593                    0.999299      26.922071      77.094072       0.626656       0.431968      -1.049589      -0.007585      -0.044711       0.034243       0.056826       0.001395       0.009257      -0.020392       0.067277      -0.023459      -0.042371       0.002899       0.039472              9.297854       4.844416      -1.195437       1.282499      11.791194       0.382234      11.257951           0.000001
          117              C      12.797386       7.992911       6.280462      -0.137243      33.900109 0.46198648E+03  0.11013696E+05                                 9.127391                            7.210242       0.119838       2.015907                    0.999084      29.428449      84.844954       0.608836       0.421990      -1.062004      -0.014202      -0.005286       0.011962       0.019306      -0.012622       0.015710      -0.002249      -0.014288       0.036159      -0.025053       0.002505       0.022548             10.114643       5.017033      -1.228577       1.206520      13.769849       0.469380      11.557047           0.000001
          118              C       1.627922       5.098695       1.284336      -0.037968      29.800820 0.40412646E+03  0.93702854E+04                                 8.457827                            6.774090       0.205601       2.052282                    0.999579      28.486842      82.509391       0.620376       0.425810      -1.053630      -0.018734      -0.026210       0.070512       0.077523       0.009052       0.001023       0.005424      -0.008926       0.074559      -0.022605      -0.003269       0.025874              9.396883      10.263360       3.451834       0.761190       7.270469       0.853749      10.656819           0.000002
          119              C       2.707948       5.831539       0.939468      -0.112488      30.247143 0.42674877E+03  0.10005347E+05                                 8.493205                            6.935093       0.325877       2.084101                    0.999289      29.069237      83.974302       0.618134       0.422633      -1.058256       0.035714       0.023486       0.037593       0.056924       0.033170       0.018368       0.021552       0.006722       0.151666      -0.058756      -0.005852       0.064608              9.303283       9.797719       3.289006      -0.673751       6.979505       0.202068      11.132623          -0.000001
          120              C       2.480643       5.837486       3.140975       0.080811      24.888952 0.31847228E+03  0.69493609E+04                                 7.440445                            5.965247       0.386087       2.136592                    0.999825      26.069519      72.975111       0.669910       0.419002      -1.059105      -0.003131      -0.019383      -0.034940       0.040079      -0.012573      -0.002864      -0.001132      -0.015902       0.067553      -0.026326       0.003609       0.022717              8.247062       8.889939       3.234350      -1.111749       6.152047      -0.505155       9.699201           0.000002
          121              C       4.413390       7.115876       2.290696       0.173510      33.212458 0.37692486E+03  0.85328280E+04                                 9.104874                            6.579888       0.074312       2.043445                    0.999549      25.559982      71.609607       0.628137       0.430738      -1.057476      -0.030309      -0.022930      -0.003828       0.038198       0.046179       0.010574       0.008811       0.020462      -0.043732      -0.040013      -0.017212       0.057225             10.994804      14.832689       5.681528       2.199750      10.229170      -1.399488       7.922554           0.000000
          122              C       4.596022       8.177237       1.427040      -0.189964      35.076907 0.49026685E+03  0.11946327E+05                                 9.448566                            7.494635      -0.199336       1.900917                    0.998169      31.130881      92.843771       0.585066       0.429635      -1.049856       0.026614       0.026551       0.005698       0.038022      -0.002013       0.011199       0.004612       0.016598       0.011705      -0.013454      -0.003033       0.016487             10.601210      12.821967       4.049839       1.813686      10.567522      -2.173190       8.414141          -0.000001
          123              C       5.702326       9.023055       1.600961      -0.096101      33.261760 0.44975730E+03  0.10736622E+05                                 9.186299                            7.228322      -0.139346       1.930321                    0.999185      29.935985      88.669099       0.588964       0.435640      -1.045133      -0.018206      -0.016307       0.013352       0.027850      -0.009360      -0.014774      -0.000882      -0.017666       0.010169      -0.022324       0.006743       0.015581             10.361751      13.083672       3.842066       2.948699       9.305122      -0.918035       8.696459           0.000000
          124              C       6.590522       8.786701       2.638537      -0.018644      35.891284 0.43886428E+03  0.10281336E+05                                 9.453231                            6.973970       0.034090       2.018607                    0.999429      27.238319      76.679979       0.629109       0.415586      -1.071017      -0.032749      -0.021088      -0.006716       0.039526      -0.016227      -0.009278       0.001502      -0.012101      -0.000855      -0.019683      -0.000046       0.019729             11.329942      13.678491       5.676059       2.783723      11.408652      -0.717092       8.902683           0.000002
          125              C       6.396065       7.700070       3.478410      -0.096255      33.199608 0.44793564E+03  0.10664390E+05                                 9.145030                            7.208934      -0.101983       1.943742                    0.999131      29.685918      87.330404       0.591327       0.435069      -1.047231      -0.021234      -0.013423      -0.018060       0.030939      -0.020592       0.004323       0.005540       0.005264       0.015178      -0.024930       0.006686       0.018244             10.238685      11.545803       4.282735       1.702763      10.061700      -1.315732       9.108553           0.000002
          126              C       5.284506       6.861684       3.325301      -0.192465      33.403967 0.44670998E+03  0.10564025E+05                                 8.935579                            7.019614       0.193021       2.026359                    0.999726      29.921730      86.017739       0.626138       0.413649      -1.066947       0.031981       0.017093       0.012086       0.038223      -0.001079      -0.008007      -0.026311      -0.028314      -0.026301      -0.027821      -0.006948       0.034769              9.996554      12.720781       3.949084       2.872884       8.717727      -0.903551       8.551153          -0.000000
          127              C       7.776974       9.689007       2.862999       0.550577      23.340585 0.26528657E+03  0.55698619E+04                                 7.508072                            5.740509       0.053391       2.060756                    0.999638      23.012420      64.675810       0.626268       0.465819      -1.024103       0.045319       0.035559       0.008021       0.058160      -0.046920      -0.051459       0.049667       0.004357       0.031738      -0.052278      -0.047041       0.099319              8.779453      10.194752       4.162359       1.862678       9.204145      -0.312988       6.939463           0.000004
          128              C       0.328475       5.321670       6.891414       0.078407      28.827703 0.36613280E+03  0.82844609E+04                                 8.321930                            6.494257       0.063283       2.028593                    0.999299      26.922077      77.094096       0.626655       0.431968      -1.049589       0.007585       0.034243      -0.044711       0.056826      -0.009257      -0.001395      -0.020392       0.045368      -0.089186      -0.042371       0.002899       0.039472              9.297856       4.844417      -1.282499       1.195437      11.257954       0.382234      11.791197           0.000001
          129              C       0.341614       6.280462       7.992911      -0.137243      33.900108 0.46198644E+03  0.11013695E+05                                 9.127391                            7.210242       0.119839       2.015907                    0.999084      29.428448      84.844950       0.608836       0.421990      -1.062004       0.014202       0.011962      -0.005286       0.019306      -0.015710       0.012622      -0.002249      -0.025223       0.003352      -0.025053       0.002505       0.022548             10.114643       5.017033      -1.206520       1.228577      11.557046       0.469380      13.769849           0.000001
          130              C       0.000000       7.579664       7.579664      -0.060269      30.664585 0.42276527E+03  0.98713762E+04                                 8.518720                            6.885766       0.139925       2.019940                    0.999761      28.771470      82.469044       0.623722       0.420568      -1.061416       0.000000      -0.020920      -0.020920       0.029585      -0.007859       0.007859       0.030670      -0.015747       0.015747      -0.031346      -0.004573       0.035919              9.229761       4.703909      -1.218797       1.218797      11.492687      -0.843344      11.492687          -0.000002
          131              C       8.226328      12.531195       6.148164      -0.037968      29.800828 0.40412659E+03  0.93702891E+04                                 8.457828                            6.774091       0.205601       2.052282                    0.999579      28.486844      82.509399       0.620375       0.425810      -1.053630       0.018734      -0.026210      -0.070512       0.077523      -0.009052       0.001023      -0.005424      -0.008926       0.074559      -0.022605      -0.003269       0.025874              9.396885      10.263357      -3.451834       0.761193       7.270471      -0.853751      10.656826           0.000002
          132              C       7.146302      13.264040       6.493032      -0.112488      30.247144 0.42674879E+03  0.10005348E+05                                 8.493206                            6.935093       0.325877       2.084101                    0.999289      29.069238      83.974307       0.618134       0.422633      -1.058256      -0.035714       0.023486      -0.037593       0.056924      -0.033170       0.018368      -0.021552       0.006722       0.151666      -0.058756      -0.005852       0.064608              9.303284       9.797717      -3.289005      -0.673747       6.979505      -0.202068      11.132629          -0.000001
          133              C       7.373607      13.269986       4.291526       0.080811      24.888969 0.31847240E+03  0.69493641E+04                                 7.440449                            5.965248       0.386087       2.136592                    0.999825      26.069518      72.975108       0.669910       0.419002      -1.059105       0.003131      -0.019383       0.034940       0.040079       0.012573      -0.002864       0.001132      -0.015902       0.067553      -0.026326       0.003609       0.022717              8.247067       8.889947      -3.234354      -1.111751       6.152050       0.505156       9.699205           0.000002
          134              C       5.440860      14.548375       5.141804       0.173510      33.212475 0.37692479E+03  0.85328262E+04                                 9.104877                            6.579887       0.074312       2.043445                    0.999549      25.559985      71.609620       0.628137       0.430738      -1.057476       0.030309      -0.022930       0.003828       0.038198      -0.046179       0.010574      -0.008811       0.020462      -0.043732      -0.040013      -0.017212       0.057225             10.994811      14.832709      -5.681534       2.199757      10.229170       1.399482       7.922553           0.000000
          135              C       5.258228       0.744737       6.005460      -0.189964      35.076923 0.49026716E+03  0.11946336E+05                                 9.448569                            7.494637      -0.199336       1.900917                    0.998169      31.130882      92.843779       0.585065       0.429635      -1.049856      -0.026614       0.026551      -0.005698       0.038022       0.002013       0.011199      -0.004612       0.016598       0.011705      -0.013454      -0.003033       0.016487             10.601215      12.821974      -4.049843       1.813687      10.567528       2.173189       8.414142          -0.000001
          136              C       4.151924       1.590555       5.831539      -0.096101      33.261763 0.44975727E+03  0.10736620E+05                                 9.186300                            7.228322      -0.139346       1.930321                    0.999185      29.935986      88.669101       0.588964       0.435640      -1.045133       0.018206      -0.016307      -0.013352       0.027850       0.009360      -0.014774       0.000882      -0.017666       0.010169      -0.022324       0.006743       0.015581             10.361752      13.083676      -3.842069       2.948701       9.305121       0.918031       8.696459           0.000000
          137              C       3.263728       1.354202       4.793963      -0.018644      35.891298 0.43886436E+03  0.10281339E+05                                 9.453234                            6.973971       0.034090       2.018607                    0.999429      27.238319      76.679985       0.629108       0.415586      -1.071017       0.032749      -0.021088       0.006716       0.039526       0.016227      -0.009278      -0.001502      -0.012101      -0.000855      -0.019683      -0.000046       0.019729             11.329948      13.678505      -5.676066       2.783729      11.408656       0.717086       8.902683           0.000002
          138              C       3.458185       0.267570       3.954090      -0.096255      33.199604 0.44793562E+03  0.10664389E+05                                 9.145030                            7.208934      -0.101983       1.943742                    0.999131      29.685917      87.330401       0.591327       0.435069      -1.047231       0.021234      -0.013423       0.018060       0.030939       0.020592       0.004323      -0.005540       0.005264       0.015178      -0.024930       0.006686       0.018244             10.238686      11.545808      -4.282736       1.702768      10.061700       1.315727       9.108549           0.000002
          139              C       4.569744      14.294184       4.107200      -0.192464      33.403975 0.44670985E+03  0.10564021E+05                                 8.935580                            7.019612       0.193021       2.026359                    0.999726      29.921727      86.017728       0.626138       0.413649      -1.066947      -0.031981       0.017093      -0.012086       0.038223       0.001079      -0.008006       0.026311      -0.028314      -0.026301      -0.027821      -0.006949       0.034769              9.996557      12.720791      -3.949085       2.872892       8.717724       0.903546       8.551155          -0.000001
          140              C       2.077276       2.256507       4.569501       0.550577      23.340586 0.26528649E+03  0.55698601E+04                                 7.508072                            5.740508       0.053391       2.060756                    0.999638      23.012420      64.675808       0.626268       0.465819      -1.024103      -0.045319       0.035559      -0.008022       0.058160       0.046920      -0.051459      -0.049667       0.004357       0.031738      -0.052279      -0.047041       0.099319              8.779454      10.194756      -4.162360       1.862680       9.204143       0.312986       6.939463           0.000004
          141              C       9.525775      12.754170       0.541086       0.078407      28.827683 0.36613259E+03  0.82844550E+04                                 8.321926                            6.494255       0.063283       2.028593                    0.999299      26.922072      77.094076       0.626656       0.431968      -1.049589      -0.007585       0.034243       0.044711       0.056826       0.009257      -0.001395       0.020392       0.045368      -0.089186      -0.042371       0.002899       0.039472              9.297851       4.844415       1.282500       1.195434      11.257958      -0.382238      11.791180           0.000001
          142              C       9.512636      13.712963      14.304590      -0.137243      33.900120 0.46198654E+03  0.11013698E+05                                 9.127392                            7.210242       0.119839       2.015907                    0.999084      29.428446      84.844939       0.608836       0.421989      -1.062005      -0.014202       0.011962       0.005286       0.019306       0.015710       0.012622       0.002249      -0.025223       0.003352      -0.025053       0.002505       0.022548             10.114645       5.017033       1.206523       1.228577      11.557055      -0.469373      13.769845           0.000001
          143              C      11.482172       8.716836       2.333805      -0.037968      29.800826 0.40412644E+03  0.93702849E+04                                 8.457828                            6.774090       0.205601       2.052282                    0.999579      28.486844      82.509398       0.620376       0.425810      -1.053630      -0.018734       0.070512       0.026210       0.077523       0.001023      -0.009052      -0.005424      -0.041742      -0.023890      -0.022605      -0.003269       0.025874              9.396884      10.263358       0.761192      -3.451833      10.656827      -0.853750       7.270467           0.000002
          144              C      12.562198       8.371968       1.600961      -0.112488      30.247138 0.42674865E+03  0.10005344E+05                                 8.493205                            6.935093       0.325877       2.084101                    0.999289      29.069236      83.974301       0.618134       0.422633      -1.058256       0.035714       0.037593      -0.023486       0.056924       0.018368      -0.033170      -0.021552      -0.072472      -0.085917      -0.058756      -0.005852       0.064608              9.303282       9.797719      -0.673749      -3.289005      11.132625      -0.202070       6.979504          -0.000001
          145              C      12.334893      10.573475       1.595015       0.080811      24.888955 0.31847239E+03  0.69493638E+04                                 7.440446                            5.965248       0.386087       2.136592                    0.999825      26.069520      72.975114       0.669910       0.419002      -1.059105      -0.003131      -0.034940       0.019383       0.040079      -0.002864       0.012573       0.001132      -0.041728      -0.009924      -0.026326       0.003609       0.022717              8.247063       8.889939      -1.111743      -3.234350       9.699201       0.505152       6.152048           0.000002
          146              C       1.128640       9.723197       0.316625       0.173510      33.212464 0.37692474E+03  0.85328246E+04                                 9.104875                            6.579886       0.074312       2.043445                    0.999549      25.559984      71.609612       0.628137       0.430738      -1.057476      -0.030309      -0.003828       0.022930       0.038198       0.010574      -0.046179      -0.008811       0.032097      -0.008827      -0.040013      -0.017212       0.057225             10.994806      14.832700       2.199761      -5.681527       7.922556       1.399481      10.229162           0.000000
          147              C       1.311272       8.859540      14.120264      -0.189964      35.076919 0.49026734E+03  0.11946342E+05                                 9.448569                            7.494639      -0.199336       1.900917                    0.998169      31.130881      92.843776       0.585065       0.429635      -1.049856       0.026614       0.005698      -0.026551       0.038022       0.011198       0.002013      -0.004612       0.002447      -0.030750      -0.013454      -0.003033       0.016487             10.601212      12.821966       1.813684      -4.049838       8.414146       2.173194      10.567526          -0.000001
          148              C       2.417576       9.033461      13.274445      -0.096101      33.261761 0.44975755E+03  0.10736629E+05                                 9.186300                            7.228324      -0.139346       1.930321                    0.999185      29.935987      88.669109       0.588964       0.435640      -1.045133      -0.018206       0.013352       0.016307       0.027850      -0.014774       0.009360       0.000882      -0.013918       0.021415      -0.022324       0.006743       0.015581             10.361750      13.083668       2.948698      -3.842064       8.696460       0.918036       9.305122           0.000000
          149              C       3.305772      10.071037      13.510799      -0.018644      35.891283 0.43886431E+03  0.10281337E+05                                 9.453231                            6.973971       0.034090       2.018607                    0.999429      27.238320      76.679987       0.629108       0.415586      -1.071017      -0.032749      -0.006716       0.021088       0.039526      -0.009278       0.016227      -0.001502      -0.005623       0.018579      -0.019683      -0.000046       0.019729             11.329942      13.678491       2.783721      -5.676059       8.902682       0.717094      11.408655           0.000002
          150              C       3.111315      10.910910      14.597430      -0.096255      33.199601 0.44793538E+03  0.10664382E+05                                 9.145029                            7.208932      -0.101983       1.943742                    0.999131      29.685918      87.330405       0.591327       0.435069      -1.047231      -0.021234      -0.018060       0.013423       0.030939       0.004323       0.020592      -0.005540      -0.004957      -0.015485      -0.024930       0.006686       0.018244             10.238685      11.545807       1.702763      -4.282737       9.108549       1.315732      10.061700           0.000002
          151              C       1.999756      10.757801       0.570816      -0.192464      33.403967 0.44670964E+03  0.10564015E+05                                 8.935578                            7.019611       0.193021       2.026359                    0.999726      29.921728      86.017731       0.626139       0.413649      -1.066947       0.031981       0.012086      -0.017093       0.038223      -0.008007       0.001079       0.026311      -0.001006       0.055621      -0.027821      -0.006948       0.034769              9.996555      12.720788       2.872888      -3.949086       8.551153       0.903548       8.717725          -0.000000
          152              C       4.492224      10.295499      12.608493       0.550577      23.340595 0.26528672E+03  0.55698658E+04                                 7.508075                            5.740511       0.053391       2.060756                    0.999638      23.012420      64.675811       0.626268       0.465819      -1.024103       0.045319       0.008021      -0.035559       0.058160      -0.051459       0.046920      -0.049667      -0.013691      -0.022405      -0.052279      -0.047041       0.099319              8.779457      10.194759       1.862678      -4.162362       6.939462       0.312986       9.204149           0.000004
          153              C      10.182725      14.323914       2.110830       0.078407      28.827716 0.36613296E+03  0.82844652E+04                                 8.321932                            6.494259       0.063283       2.028593                    0.999299      26.922076      77.094094       0.626655       0.431968      -1.049589       0.007585      -0.044711      -0.034243       0.056826      -0.001395       0.009257       0.020392       0.067277      -0.023459      -0.042371       0.002899       0.039472              9.297859       4.844417       1.195436       1.282500      11.791196      -0.382239      11.257964           0.000001
          154              C      10.195864       0.560410       1.152038      -0.137243      33.900117 0.46198628E+03  0.11013690E+05                                 9.127392                            7.210240       0.119839       2.015907                    0.999084      29.428446      84.844943       0.608837       0.421989      -1.062005       0.014202      -0.005286      -0.011962       0.019306       0.012622       0.015710       0.002249      -0.014288       0.036159      -0.025053       0.002505       0.022548             10.114645       5.017033       1.228577       1.206523      13.769845      -0.469378      11.557058           0.000001
          155              C       9.854250       0.147164      14.717837      -0.060269      30.664584 0.42276488E+03  0.98713652E+04                                 8.518720                            6.885763       0.139925       2.019940                    0.999761      28.771469      82.469041       0.623722       0.420568      -1.061416      -0.000000      -0.020920       0.020920       0.029585       0.007859       0.007859      -0.030670      -0.015747       0.015747      -0.031346      -0.004573       0.035919              9.229762       4.703908       1.218797       1.218799      11.492682       0.843343      11.492695          -0.000003
          156              C       1.656828       2.333805       8.716836      -0.037968      29.800826 0.40412644E+03  0.93702849E+04                                 8.457828                            6.774090       0.205601       2.052282                    0.999579      28.486844      82.509401       0.620376       0.425810      -1.053630       0.018734       0.026210       0.070512       0.077523       0.009052      -0.001023      -0.005424      -0.008926       0.074559      -0.022605      -0.003269       0.025874              9.396885      10.263359       3.451833      -0.761192       7.270468      -0.853750      10.656827           0.000002
          157              C       0.576802       1.600961       8.371968      -0.112488      30.247140 0.42674868E+03  0.10005345E+05                                 8.493205                            6.935093       0.325877       2.084101                    0.999289      29.069237      83.974306       0.618134       0.422633      -1.058256      -0.035714      -0.023486       0.037593       0.056924       0.033170      -0.018368      -0.021552       0.006722       0.151667      -0.058756      -0.005852       0.064608              9.303283       9.797720       3.289005       0.673749       6.979504      -0.202070      11.132625          -0.000001
          158              C       0.804107       1.595015      10.573475       0.080811      24.888953 0.31847236E+03  0.69493628E+04                                 7.440446                            5.965248       0.386087       2.136592                    0.999825      26.069518      72.975108       0.669910       0.419002      -1.059105       0.003131       0.019383      -0.034940       0.040079      -0.012573       0.002864       0.001132      -0.015902       0.067553      -0.026326       0.003609       0.022717              8.247062       8.889939       3.234350       1.111743       6.152047       0.505152       9.699201           0.000002
          159              C      12.010360       0.316625       9.723197       0.173510      33.212466 0.37692476E+03  0.85328252E+04                                 9.104875                            6.579886       0.074312       2.043445                    0.999549      25.559985      71.609615       0.628137       0.430738      -1.057476       0.030309       0.022930      -0.003828       0.038198       0.046179      -0.010574      -0.008811       0.020462      -0.043732      -0.040013      -0.017212       0.057225             10.994806      14.832700       5.681527      -2.199761      10.229162       1.399481       7.922556           0.000000
          160              C      11.827728      14.120264       8.859540      -0.189964      35.076919 0.49026735E+03  0.11946342E+05                                 9.448569                            7.494639      -0.199336       1.900917                    0.998169      31.130881      92.843776       0.585065       0.429635      -1.049856      -0.026614      -0.026551       0.005698       0.038022      -0.002013      -0.011198      -0.004612       0.016598       0.011705      -0.013454      -0.003033       0.016487             10.601212      12.821966       4.049838      -1.813684      10.567526       2.173194       8.414146          -0.000001
          161              C      10.721424      13.274445       9.033461      -0.096101      33.261758 0.44975749E+03  0.10736627E+05                                 9.186299                            7.228324      -0.139346       1.930321                    0.999185      29.935985      88.669098       0.588964       0.435640      -1.045133       0.018206       0.016307       0.013352       0.027850      -0.009360       0.014774       0.000882      -0.017666       0.010169      -0.022324       0.006743       0.015581             10.361749      13.083666       3.842063      -2.948698       9.305121       0.918036       8.696459           0.000000
          162              C       9.833228      13.510799      10.071037      -0.018644      35.891280 0.43886428E+03  0.10281336E+05                                 9.453230                            6.973970       0.034090       2.018607                    0.999429      27.238319      76.679979       0.629109       0.415586      -1.071017       0.032749       0.021088      -0.006716       0.039526      -0.016227       0.009278      -0.001502      -0.012101      -0.000855      -0.019683      -0.000046       0.019729             11.329941      13.678488       5.676058      -2.783722      11.408653       0.717093       8.902682           0.000002
          163              C      10.027685      14.597430      10.910910      -0.096256      33.199604 0.44793543E+03  0.10664384E+05                                 9.145029                            7.208933      -0.101983       1.943742                    0.999131      29.685920      87.330411       0.591327       0.435069      -1.047231       0.021234       0.013423      -0.018060       0.030939      -0.020592      -0.004323      -0.005540       0.005264       0.015178      -0.024930       0.006686       0.018244             10.238686      11.545808       4.282737      -1.702764      10.061701       1.315731       9.108549           0.000002
          164              C      11.139244       0.570816      10.757801      -0.192464      33.403966 0.44670962E+03  0.10564014E+05                                 8.935578                            7.019611       0.193021       2.026359                    0.999726      29.921728      86.017731       0.626139       0.413649      -1.066947      -0.031981      -0.017093       0.012086       0.038223      -0.001079       0.008006       0.026311      -0.028314      -0.026301      -0.027821      -0.006948       0.034769              9.996555      12.720788       3.949086      -2.872888       8.717725       0.903548       8.551153          -0.000001
          165              C       8.646776      12.608493      10.295499       0.550577      23.340585 0.26528657E+03  0.55698621E+04                                 7.508072                            5.740509       0.053391       2.060756                    0.999638      23.012420      64.675808       0.626268       0.465819      -1.024103      -0.045319      -0.035559       0.008021       0.058160      -0.046920       0.051459      -0.049667       0.004357       0.031738      -0.052279      -0.047041       0.099319              8.779453      10.194751       4.162359      -1.862677       9.204145       0.312988       6.939462           0.000004
          166              C       2.956275       2.110830      14.323914       0.078407      28.827709 0.36613283E+03  0.82844615E+04                                 8.321931                            6.494258       0.063283       2.028593                    0.999299      26.922072      77.094077       0.626656       0.431968      -1.049589      -0.007585      -0.034243      -0.044711       0.056826      -0.009257       0.001395       0.020392       0.045368      -0.089186      -0.042371       0.002899       0.039472              9.297857       4.844417      -1.282500      -1.195436      11.257962      -0.382238      11.791193           0.000001
          167              C       2.943136       1.152038       0.560410      -0.137243      33.900123 0.46198639E+03  0.11013694E+05                                 9.127393                            7.210241       0.119839       2.015907                    0.999084      29.428449      84.844958       0.608836       0.421990      -1.062004      -0.014202      -0.011962      -0.005286       0.019306      -0.015710      -0.012622       0.002249      -0.025224       0.003352      -0.025053       0.002505       0.022548             10.114647       5.017033      -1.206523      -1.228577      11.557060      -0.469378      13.769847           0.000002
          168              C       4.912672       6.148164      12.531195      -0.037968      29.800829 0.40412662E+03  0.93702900E+04                                 8.457829                            6.774091       0.205601       2.052282                    0.999579      28.486845      82.509403       0.620375       0.425810      -1.053630      -0.018734      -0.070512      -0.026210       0.077523      -0.001023       0.009052      -0.005424      -0.041742      -0.023890      -0.022605      -0.003269       0.025874              9.396885      10.263357      -0.761194       3.451834      10.656827      -0.853751       7.270471           0.000002
          169              C       5.992698       6.493032      13.264040      -0.112488      30.247142 0.42674876E+03  0.10005347E+05                                 8.493206                            6.935093       0.325877       2.084101                    0.999289      29.069237      83.974305       0.618134       0.422633      -1.058256       0.035714      -0.037593       0.023486       0.056924      -0.018368       0.033170      -0.021552      -0.072472      -0.085917      -0.058756      -0.005852       0.064608              9.303283       9.797717       0.673747       3.289005      11.132629      -0.202068       6.979505          -0.000001
          170              C       5.765393       4.291526      13.269986       0.080811      24.888968 0.31847238E+03  0.69493636E+04                                 7.440449                            5.965248       0.386087       2.136592                    0.999825      26.069517      72.975107       0.669910       0.419002      -1.059105      -0.003131       0.034940      -0.019383       0.040079       0.002864      -0.012573       0.001132      -0.041728      -0.009924      -0.026326       0.003609       0.022717              8.247068       8.889947       1.111751       3.234354       9.699206       0.505156       6.152050           0.000002
          171              C       7.698140       5.141804      14.548375       0.173510      33.212472 0.37692476E+03  0.85328253E+04                                 9.104876                            6.579887       0.074312       2.043445                    0.999549      25.559984      71.609614       0.628137       0.430738      -1.057476      -0.030309       0.003828      -0.022930       0.038198      -0.010574       0.046179      -0.008811       0.032097      -0.008827      -0.040013      -0.017212       0.057225             10.994810      14.832707      -2.199757       5.681533       7.922553       1.399482      10.229169           0.000000
          172              C       7.880772       6.005460       0.744737      -0.189964      35.076920 0.49026710E+03  0.11946335E+05                                 9.448569                            7.494637      -0.199336       1.900917                    0.998169      31.130880      92.843771       0.585065       0.429635      -1.049856       0.026614      -0.005698       0.026551       0.038022      -0.011199      -0.002013      -0.004612       0.002447      -0.030750      -0.013454      -0.003033       0.016487             10.601214      12.821973      -1.813687       4.049842       8.414141       2.173189      10.567527          -0.000001
          173              C       8.987076       5.831539       1.590555      -0.096101      33.261763 0.44975728E+03  0.10736621E+05                                 9.186300                            7.228322      -0.139346       1.930321                    0.999185      29.935986      88.669103       0.588964       0.435640      -1.045133      -0.018206      -0.013352      -0.016307       0.027850       0.014774      -0.009360       0.000882      -0.013917       0.021414      -0.022324       0.006743       0.015581             10.361752      13.083676      -2.948701       3.842069       8.696459       0.918031       9.305121           0.000000
          174              C       9.875272       4.793963       1.354202      -0.018644      35.891293 0.43886430E+03  0.10281337E+05                                 9.453233                            6.973971       0.034090       2.018607                    0.999429      27.238317      76.679976       0.629108       0.415586      -1.071017      -0.032749       0.006716      -0.021088       0.039526       0.009278      -0.016227      -0.001502      -0.005623       0.018579      -0.019683      -0.000046       0.019729             11.329947      13.678503      -2.783729       5.676066       8.902682       0.717086      11.408655           0.000002
          175              C       9.680815       3.954090       0.267570      -0.096256      33.199609 0.44793570E+03  0.10664392E+05                                 9.145031                            7.208936      -0.101983       1.943742                    0.999131      29.685920      87.330417       0.591327       0.435069      -1.047231      -0.021234       0.018060      -0.013423       0.030939      -0.004323      -0.020592      -0.005540      -0.004957      -0.015485      -0.024930       0.006686       0.018244             10.238688      11.545811      -1.702768       4.282738       9.108551       1.315728      10.061702           0.000002
          176              C       8.569256       4.107200      14.294184      -0.192464      33.403983 0.44670999E+03  0.10564025E+05                                 8.935581                            7.019614       0.193021       2.026359                    0.999726      29.921731      86.017746       0.626138       0.413649      -1.066947       0.031981      -0.012086       0.017093       0.038223       0.008007      -0.001079       0.026311      -0.001006       0.055621      -0.027821      -0.006948       0.034769              9.996559      12.720794      -2.872893       3.949086       8.551157       0.903546       8.717725          -0.000000
          177              C      11.061724       4.569501       2.256507       0.550577      23.340585 0.26528647E+03  0.55698596E+04                                 7.508072                            5.740508       0.053391       2.060756                    0.999638      23.012419      64.675808       0.626268       0.465819      -1.024103       0.045319      -0.008021       0.035559       0.058160       0.051459      -0.046920      -0.049667      -0.013691      -0.022405      -0.052279      -0.047041       0.099319              8.779454      10.194756      -1.862680       4.162360       6.939463       0.312986       9.204144           0.000004
          178              C       3.613225       0.541086      12.754170       0.078407      28.827688 0.36613267E+03  0.82844572E+04                                 8.321928                            6.494257       0.063283       2.028593                    0.999299      26.922075      77.094091       0.626655       0.431968      -1.049589       0.007585       0.044711       0.034243       0.056826       0.001395      -0.009257       0.020392       0.067277      -0.023459      -0.042371       0.002899       0.039472              9.297852       4.844416      -1.195434      -1.282500      11.791182      -0.382239      11.257960           0.000001
          179              C       3.626364      14.304590      13.712963      -0.137243      33.900124 0.46198662E+03  0.11013700E+05                                 9.127393                            7.210243       0.119839       2.015907                    0.999084      29.428448      84.844950       0.608836       0.421990      -1.062005       0.014202       0.005286       0.011962       0.019306      -0.012622      -0.015710       0.002249      -0.014288       0.036159      -0.025053       0.002505       0.022548             10.114646       5.017034      -1.228578      -1.206523      13.769847      -0.469374      11.557057           0.000002
          180              C       3.284750      14.717837       0.147164      -0.060269      30.664588 0.42276495E+03  0.98713670E+04                                 8.518720                            6.885763       0.139924       2.019940                    0.999761      28.771471      82.469049       0.623722       0.420568      -1.061416       0.000000       0.020920      -0.020920       0.029585      -0.007859      -0.007859      -0.030670      -0.015747       0.015747      -0.031346      -0.004573       0.035919              9.229762       4.703909      -1.218799      -1.218797      11.492696       0.843343      11.492683          -0.000003
          181              N       5.087421      12.187814       9.748467      -0.259113      38.069171 0.55649662E+03  0.13661621E+05                                 9.474418                            7.625553      -0.034965       2.002788                    0.998310      28.529208      78.905606       0.636730       0.391842      -1.100643      -0.091870       0.098072      -0.032689       0.138300       0.049028       0.006942       0.035256      -0.071095      -0.043456      -0.056320      -0.024156       0.080476             10.949364      12.218359      -2.292946       4.429306      12.023678      -1.682959       8.606057           0.000002
          182              N       3.320225      12.742278       8.571159       0.019447      32.087068 0.34199085E+03  0.74138302E+04                                 8.385399                            5.861135       0.125087       2.120259                    0.998682      23.278352      59.980434       0.750063       0.376687      -1.114496       0.006106       0.025219       0.007812       0.027098       0.005820       0.065062      -0.003746      -0.029137      -0.105951      -0.084311       0.032287       0.052023             10.469498      14.641002       0.164123       6.910706       7.893907       0.237811       8.873585          -0.000000
          183              N       8.051579       9.748467      12.187814      -0.259113      38.069171 0.55649662E+03  0.13661621E+05                                 9.474418                            7.625553      -0.034965       2.002788                    0.998310      28.529208      78.905607       0.636730       0.391842      -1.100643       0.091870      -0.032689       0.098072       0.138300      -0.006942      -0.049028       0.035256      -0.013819       0.128371      -0.056320      -0.024156       0.080476             10.949365      12.218360      -4.429307       2.292946       8.606057      -1.682959      12.023677           0.000002
          184              N       9.818775       8.571159      12.742278       0.019447      32.087067 0.34199083E+03  0.74138296E+04                                 8.385399                            5.861135       0.125087       2.120259                    0.998682      23.278351      59.980432       0.750063       0.376687      -1.114496      -0.006106       0.007812       0.025219       0.027098      -0.065062      -0.005820      -0.003746       0.038407       0.096680      -0.084311       0.032287       0.052023             10.469498      14.641003      -6.910707      -0.164124       8.873585       0.237811       7.893907          -0.000000
          185              N       6.569500       9.213327       9.213327      -0.217584      36.886138 0.51294669E+03  0.12386276E+05                                 9.326876                            7.417094      -0.119256       1.993680                    0.997414      27.830083      77.307734       0.630683       0.402186      -1.089284       0.000000      -0.102828      -0.102828       0.145421       0.016661      -0.016661      -0.063559       0.060393      -0.060393      -0.083690       0.018230       0.065460             10.437999       5.774077       1.537021      -1.537022      12.769959      -1.997045      12.769960           0.000001
          186              N      11.656921       2.677187       5.116533      -0.259113      38.069192 0.55649720E+03  0.13661639E+05                                 9.474422                            7.625556      -0.034965       2.002788                    0.998310      28.529208      78.905604       0.636729       0.391842      -1.100643      -0.091870      -0.098072       0.032689       0.138300      -0.049028      -0.006942       0.035256      -0.071095      -0.043457      -0.056320      -0.024156       0.080476             10.949369      12.218363       2.292950      -4.429309      12.023680      -1.682961       8.606063           0.000002
          187              N       9.889725       2.122722       6.293841       0.019447      32.087065 0.34199091E+03  0.74138318E+04                                 8.385399                            5.861136       0.125087       2.120259                    0.998682      23.278352      59.980435       0.750063       0.376687      -1.114496       0.006106      -0.025219      -0.007812       0.027098      -0.005820      -0.065062      -0.003746      -0.029137      -0.105951      -0.084311       0.032287       0.052023             10.469496      14.640995      -0.164119      -6.910702       7.893910       0.237810       8.873583          -0.000000
          188              N       1.482079       5.116533       2.677187      -0.259113      38.069190 0.55649717E+03  0.13661638E+05                                 9.474422                            7.625557      -0.034965       2.002788                    0.998310      28.529207      78.905603       0.636729       0.391842      -1.100643       0.091870       0.032689      -0.098072       0.138300       0.006942       0.049028       0.035256      -0.013819       0.128371      -0.056320      -0.024156       0.080476             10.949369      12.218363       4.429309      -2.292950       8.606063      -1.682962      12.023680           0.000002
          189              N       3.249275       6.293841       2.122722       0.019447      32.087063 0.34199089E+03  0.74138313E+04                                 8.385399                            5.861136       0.125087       2.120259                    0.998682      23.278351      59.980434       0.750063       0.376687      -1.114496      -0.006106      -0.007812      -0.025219       0.027098       0.065062       0.005820      -0.003746       0.038407       0.096680      -0.084311       0.032287       0.052023             10.469496      14.640996       6.910703       0.164119       8.873583       0.237810       7.893910          -0.000000
          190              N       0.000000       5.651673       5.651673      -0.217584      36.886145 0.51294678E+03  0.12386279E+05                                 9.326877                            7.417095      -0.119256       1.993680                    0.997414      27.830084      77.307737       0.630683       0.402186      -1.089284       0.000000       0.102828       0.102828       0.145421      -0.016661       0.016661      -0.063559       0.060393      -0.060393      -0.083690       0.018230       0.065460             10.438000       5.774078      -1.537022       1.537022      12.769962      -1.997045      12.769962           0.000001
          191              N       8.372171      12.549033       4.755314      -0.259113      38.069181 0.55649688E+03  0.13661629E+05                                 9.474420                            7.625554      -0.034965       2.002788                    0.998310      28.529209      78.905608       0.636730       0.391842      -1.100643      -0.091870       0.032689       0.098072       0.138300      -0.006942       0.049028      -0.035256      -0.013819       0.128371      -0.056320      -0.024156       0.080476             10.949366      12.218361      -4.429308      -2.292948       8.606061       1.682960      12.023678           0.000002
          192              N       6.604975      13.726341       5.309778       0.019447      32.087060 0.34199058E+03  0.74138232E+04                                 8.385397                            5.861133       0.125087       2.120259                    0.998682      23.278352      59.980435       0.750063       0.376687      -1.114496       0.006106      -0.007812       0.025219       0.027098      -0.065062       0.005820       0.003746       0.038407       0.096680      -0.084311       0.032287       0.052023             10.469496      14.641002      -6.910703       0.164122       8.873579      -0.237809       7.893908          -0.000000
          193              N      11.336329      10.109686       2.315967      -0.259113      38.069177 0.55649680E+03  0.13661627E+05                                 9.474419                            7.625554      -0.034965       2.002788                    0.998310      28.529209      78.905609       0.636730       0.391842      -1.100643       0.091870      -0.098072      -0.032689       0.138300       0.049028      -0.006942      -0.035256      -0.071095      -0.043456      -0.056320      -0.024156       0.080476             10.949365      12.218357      -2.292944      -4.429304      12.023681       1.682957       8.606056           0.000002
          194              N      -0.035475       9.555222       1.138659       0.019447      32.087071 0.34199091E+03  0.74138316E+04                                 8.385400                            5.861136       0.125087       2.120259                    0.998682      23.278352      59.980434       0.750063       0.376687      -1.114496      -0.006106      -0.025219       0.007812       0.027098       0.005820      -0.065062       0.003746      -0.029137      -0.105951      -0.084311       0.032287       0.052023             10.469498      14.641002       0.164127      -6.910705       7.893908      -0.237813       8.873583          -0.000000
          195              N       9.854250      13.084173       1.780827      -0.217584      36.886127 0.51294669E+03  0.12386276E+05                                 9.326874                            7.417095      -0.119256       1.993680                    0.997414      27.830082      77.307731       0.630683       0.402186      -1.089284      -0.000000       0.102828      -0.102828       0.145421       0.016661       0.016661       0.063559       0.060393      -0.060393      -0.083690       0.018230       0.065460             10.437996       5.774076       1.537021       1.537020      12.769959       1.997041      12.769954           0.000001
          196              N       1.802671       2.315967      10.109686      -0.259113      38.069176 0.55649677E+03  0.13661626E+05                                 9.474419                            7.625553      -0.034965       2.002788                    0.998310      28.529208      78.905606       0.636730       0.391842      -1.100643      -0.091870      -0.032689      -0.098072       0.138300       0.006942      -0.049028      -0.035256      -0.013819       0.128371      -0.056320      -0.024156       0.080476             10.949365      12.218357       4.429305       2.292944       8.606056       1.682957      12.023681           0.000002
          197              N       0.035475       1.138659       9.555222       0.019447      32.087073 0.34199093E+03  0.74138324E+04                                 8.385400                            5.861136       0.125087       2.120259                    0.998682      23.278353      59.980440       0.750063       0.376687      -1.114496       0.006106       0.007812      -0.025219       0.027098       0.065062      -0.005820       0.003746       0.038407       0.096680      -0.084311       0.032287       0.052023             10.469499      14.641004       6.910706      -0.164127       8.873584      -0.237813       7.893909          -0.000000
          198              N       4.766829       4.755314      12.549033      -0.259113      38.069180 0.55649688E+03  0.13661629E+05                                 9.474420                            7.625554      -0.034965       2.002788                    0.998310      28.529209      78.905608       0.636730       0.391842      -1.100643       0.091870       0.098072       0.032689       0.138300      -0.049028       0.006942      -0.035256      -0.071095      -0.043457      -0.056320      -0.024156       0.080476             10.949366      12.218360       2.292948       4.429308      12.023678       1.682960       8.606061           0.000002
          199              N       6.534025       5.309778      13.726341       0.019447      32.087060 0.34199059E+03  0.74138233E+04                                 8.385397                            5.861133       0.125087       2.120259                    0.998682      23.278352      59.980435       0.750063       0.376687      -1.114496      -0.006106       0.025219      -0.007812       0.027098      -0.005820       0.065062       0.003746      -0.029137      -0.105951      -0.084311       0.032287       0.052023             10.469496      14.641001      -0.164122       6.910703       7.893908      -0.237809       8.873579          -0.000000
          200              N       3.284750       1.780827      13.084173      -0.217584      36.886129 0.51294673E+03  0.12386277E+05                                 9.326874                            7.417095      -0.119256       1.993680                    0.997414      27.830083      77.307732       0.630683       0.402186      -1.089284       0.000000      -0.102828       0.102828       0.145421      -0.016661      -0.016661       0.063559       0.060393      -0.060393      -0.083690       0.018230       0.065460             10.437996       5.774076      -1.537020      -1.537021      12.769954       1.997041      12.769958           0.000001
          201              O      11.808019      12.774981       4.191930      -0.588135      35.229922 0.56573723E+03  0.13767971E+05                                 8.526671                            7.373463       0.485506       2.196366                    0.996010      28.204387      74.480030       0.698379       0.360379      -1.138431      -0.015132      -0.021431       0.019122       0.032464      -0.045080       0.001740      -0.017703      -0.057741       0.097611      -0.070285       0.018676       0.051609              9.328406       7.916835      -0.607528       3.212476       8.302087      -1.873536      11.766295           0.000001
          202              O      11.135302      11.068479       5.422752      -0.554506      31.334692 0.49907037E+03  0.11754517E+05                                 7.792875                            6.863350       0.719104       2.286641                    0.997592      27.165444      70.255040       0.734719       0.353950      -1.145144      -0.007964       0.020528      -0.030846       0.037898       0.023585      -0.025610       0.034428       0.010457      -0.150883      -0.074629       0.025284       0.049345              8.422477       9.835450       2.423247       1.280697       8.693434       0.296979       6.738547           0.000003
          203              O       1.330981       4.191930      12.774981      -0.588135      35.229925 0.56573721E+03  0.13767970E+05                                 8.526671                            7.373463       0.485506       2.196366                    0.996010      28.204387      74.480028       0.698379       0.360379      -1.138432       0.015132       0.019122      -0.021431       0.032464      -0.001740       0.045080      -0.017703      -0.077676       0.037806      -0.070285       0.018676       0.051609              9.328406       7.916834      -3.212476       0.607529      11.766295      -1.873537       8.302088           0.000001
          204              O       2.003697       5.422752      11.068479      -0.554506      31.334685 0.49907013E+03  0.11754510E+05                                 7.792873                            6.863348       0.719104       2.286641                    0.997592      27.165445      70.255041       0.734719       0.353950      -1.145144       0.007964      -0.030846       0.020528       0.037898       0.025610      -0.023585       0.034428       0.080670       0.059756      -0.074629       0.025284       0.049345              8.422475       9.835444      -1.280697      -2.423247       6.738545       0.296978       8.693436           0.000003
          205              O       5.238519       2.090019      10.673070      -0.588135      35.229923 0.56573721E+03  0.13767970E+05                                 8.526671                            7.373463       0.485506       2.196366                    0.996010      28.204387      74.480029       0.698379       0.360379      -1.138432      -0.015132       0.021431      -0.019122       0.032464       0.045080      -0.001740      -0.017703      -0.057741       0.097611      -0.070285       0.018676       0.051609              9.328406       7.916835       0.607528      -3.212477       8.302087      -1.873536      11.766296           0.000001
          206              O       4.565802       3.796521       9.442248      -0.554506      31.334692 0.49907033E+03  0.11754516E+05                                 7.792875                            6.863350       0.719104       2.286641                    0.997592      27.165443      70.255036       0.734719       0.353950      -1.145144      -0.007964      -0.020528       0.030846       0.037898      -0.023585       0.025610       0.034428       0.010457      -0.150883      -0.074629       0.025284       0.049345              8.422477       9.835450      -2.423247      -1.280697       8.693434       0.296979       6.738547           0.000003
          207              O       7.900481      10.673070       2.090019      -0.588135      35.229926 0.56573720E+03  0.13767970E+05                                 8.526671                            7.373463       0.485506       2.196366                    0.996010      28.204386      74.480027       0.698379       0.360379      -1.138431       0.015132      -0.019122       0.021431       0.032464       0.001740      -0.045080      -0.017703      -0.077676       0.037806      -0.070285       0.018676       0.051609              9.328407       7.916836       3.212477      -0.607529      11.766297      -1.873537       8.302089           0.000001
          208              O       8.573197       9.442248       3.796521      -0.554506      31.334686 0.49907012E+03  0.11754510E+05                                 7.792874                            6.863348       0.719104       2.286641                    0.997592      27.165444      70.255039       0.734719       0.353950      -1.145144       0.007964       0.030846      -0.020528       0.037898      -0.025610       0.023585       0.034428       0.080670       0.059756      -0.074629       0.025284       0.049345              8.422475       9.835444       1.280698       2.423247       6.738545       0.296979       8.693437           0.000003
          209              O       1.953769       3.240570       5.342481      -0.588135      35.229927 0.56573723E+03  0.13767971E+05                                 8.526672                            7.373463       0.485506       2.196366                    0.996010      28.204387      74.480029       0.698379       0.360379      -1.138432      -0.015132      -0.019122      -0.021431       0.032464      -0.001740      -0.045080       0.017703      -0.077676       0.037805      -0.070285       0.018676       0.051609              9.328408       7.916837      -3.212479      -0.607529      11.766297       1.873536       8.302089           0.000001
          210              O       1.281053       2.009748       3.635979      -0.554506      31.334691 0.49907013E+03  0.11754510E+05                                 7.792875                            6.863348       0.719104       2.286641                    0.997592      27.165444      70.255039       0.734719       0.353950      -1.145144      -0.007964       0.030846       0.020528       0.037898       0.025610       0.023585      -0.034428       0.080670       0.059756      -0.074629       0.025284       0.049345              8.422477       9.835448      -1.280698       2.423249       6.738546      -0.296979       8.693439           0.000003
          211              O       4.615731       9.522519      11.624430      -0.588135      35.229924 0.56573725E+03  0.13767971E+05                                 8.526671                            7.373463       0.485506       2.196366                    0.996010      28.204388      74.480032       0.698379       0.360379      -1.138432       0.015132       0.021431       0.019122       0.032464      -0.045080      -0.001740       0.017703      -0.057741       0.097611      -0.070285       0.018676       0.051609              9.328406       7.916835      -0.607528      -3.212476       8.302088       1.873536      11.766295           0.000001
          212              O       5.288448      11.229021      12.855252      -0.554505      31.334691 0.49907029E+03  0.11754514E+05                                 7.792874                            6.863349       0.719104       2.286641                    0.997592      27.165443      70.255034       0.734719       0.353950      -1.145145       0.007964      -0.020527      -0.030846       0.037898       0.023585       0.025610      -0.034428       0.010457      -0.150883      -0.074629       0.025284       0.049345              8.422476       9.835449       2.423247      -1.280697       8.693434      -0.296979       6.738546           0.000003
          213              O       8.523269      11.624430       9.522519      -0.588135      35.229922 0.56573716E+03  0.13767969E+05                                 8.526670                            7.373462       0.485506       2.196366                    0.996010      28.204386      74.480024       0.698379       0.360379      -1.138432      -0.015132       0.019122       0.021431       0.032464       0.001740       0.045080       0.017703      -0.077676       0.037806      -0.070285       0.018676       0.051609              9.328406       7.916834       3.212476       0.607529      11.766294       1.873537       8.302088           0.000001
          214              O       7.850553      12.855252      11.229021      -0.554505      31.334683 0.49907006E+03  0.11754508E+05                                 7.792873                            6.863348       0.719104       2.286641                    0.997592      27.165443      70.255035       0.734719       0.353950      -1.145144      -0.007964      -0.030846      -0.020527       0.037898      -0.025610      -0.023585      -0.034428       0.080670       0.059756      -0.074629       0.025284       0.049345              8.422475       9.835444       1.280698      -2.423247       6.738545      -0.296979       8.693436           0.000003
          215              O      11.185231       5.342481       3.240570      -0.588135      35.229926 0.56573722E+03  0.13767970E+05                                 8.526671                            7.373463       0.485506       2.196366                    0.996010      28.204387      74.480028       0.698379       0.360379      -1.138432       0.015132      -0.021431      -0.019122       0.032464       0.045080       0.001740       0.017703      -0.057741       0.097611      -0.070285       0.018676       0.051609              9.328407       7.916836       0.607529       3.212478       8.302088       1.873536      11.766297           0.000001
          216              O      11.857947       3.635979       2.009748      -0.554506      31.334691 0.49907013E+03  0.11754510E+05                                 7.792875                            6.863348       0.719104       2.286641                    0.997592      27.165444      70.255039       0.734719       0.353950      -1.145144       0.007964       0.020528       0.030846       0.037898      -0.023585      -0.025610      -0.034428       0.010457      -0.150883      -0.074629       0.025284       0.049345              8.422477       9.835448      -2.423249       1.280698       8.693439      -0.296979       6.738546           0.000003

******************************************************
Auxiliary information for the entire system
The total spin magnetic moment of the unit cell is   0.000197
The total net atomic charge of the unit cell is   -0.000008
Accuracy of reproducing the electrostatic potential in the unit cell:
  The inner radius (bohr) =    5.0000
  The outer radius (bohr) =   12.0000
  Valid grid points have density less than (e/(bohr^3)) =    0.0001
  The number of valid grid points were=        43762
  The rms potential error without charges in kcal/mol is=      4.27861
  The rms potential error with partial charges in kcal/mol is=      1.26471
  The RRMSE value at monopole order=      0.29559
  The rms potential error with partial charges and cloud penetration in kcal/mol is=      1.25598
  The RRMSE value at monopole order with cloud penetration is=      0.29355
  The rms potential error with partial charges and atomic dipoles in kcal/mol is=      0.42668
  The RRMSE value at dipole order=      0.09972
  The rms potential error with partial charges, atomic dipoles and cloud penetration in kcal/mol is=      0.41108
  The RRMSE value at dipole order with cloud penetration=      0.09608

******************************************************
The electron densities and ab initio electrostatic potential were computed in VASP using the PBE functional and
projector augmented wave method. See the main text of the journal article for a description of computational details.
The atomic charges, dipoles, and quadrupoles were computed with the DDEC6 method as described in
(a) T. A. Manz and N. Gabaldon Limas, RSC Adv. 6 (2016) 47771-47801 DOI: 10.1039/c6ra04656h
(b) N. Gabaldon Limas and T. A. Manz, RSC Adv. 8 (2018) 2678-2707 DOI: 10.1039/c7ra11829e.
For each atom in the material, the electron cloud parameters were fit to the spherically averaged atom-in-material
electron density using radial positions for which this density was between 10^-4 and 10^-2 electrons per cubic bohr.
The polarizabilities, dispersion coefficients, and quantum Drude oscillator (QDO) parameters were fit using the MCLF method.
The magnetic structure of the system was optimized in VASP from the default ferromagnetic initial guess using spin polarization.
The atomic spin moments (ASMs) were computed on this optimized magnetic structure using the DDEC6 partition as inputs
to the method of T. A. Manz and D. S. Sholl, J. Chem. Theory Comput. 7 (2011) 4146-4164 DOI: 10.1021/ct200539n.
The RMSE and RRMSE were computed using a uniform grid with Ewald summation.
