# Supplementary material for: A collection of forcefield precursors for metal–organic frameworks
Source: RSC Adv. 2019 Nov 13;9(63):36492–507. doi: 10.1039/c9ra07327b (PMC9075174; doi:10.1039/c9ra07327b)
Supplement: RA-009-C9RA07327B-s5079 [file RA-009-C9RA07327B-s5079.xyz]

  180
jmolscript: load "" {1 1 1} spacegroup "x,y,z" unitcell [{     11.713500     0.000000     0.000000 }, {      2.145430    11.515347     0.000000 }, {      4.859450     4.037704    22.683456 }]
Ag     2.841070     2.139510     6.213452     0.516997
Ag     5.053409     4.419991    17.555180     0.516997
Ag    13.664971    11.133060     5.128276     0.516997
Ag    15.877310    13.413541    16.470004     0.516997
H      7.194245     3.546446     6.435296     0.131312
H      9.329231     2.713979     6.008847     0.126511
H     10.575464     4.150459     9.563345     0.131883
H      8.423071     4.884761    10.001136     0.119923
H      8.058673     6.732913     7.853012     0.131743
H      7.795514     8.986365     7.360781     0.129625
H      3.795336     8.584389     7.437905     0.131772
H      4.060438     6.332553     7.939210     0.131920
H      5.795558     6.800987    10.402633     0.124612
H      5.420147     6.656462    12.695930     0.138073
H      5.492975     2.640913    12.416924     0.118878
H      5.826079     2.804790    10.141773     0.124629
H      7.233866     8.441832    17.777024     0.131312
H      6.806523    10.693175    17.350575     0.126511
H      8.446960    11.655222    20.905073     0.131883
H      8.774611     9.404747    21.342864     0.119923
H     10.524756     8.708007    19.194740     0.131743
H     12.691887     8.036561    18.702509     0.129625
H     11.564044     4.177678    18.779633     0.131772
H      9.398857     4.850739    19.280938     0.131920
H     10.177169     6.470708    21.744361     0.124613
H      5.106880     2.090416     1.354202     0.138073
H      1.172599     2.897494     1.075196     0.118878
H      6.254164     7.232652    21.483501     0.124629
H     11.484514     7.111219     4.906432     0.131312
H     11.911857     4.859876     5.332881     0.126511
H     10.271420     3.897829     1.778383     0.131882
H      9.943769     6.148304     1.340592     0.119923
H      8.193624     6.845044     3.488716     0.131743
H      6.026493     7.516490     3.980947     0.129625
H      7.154336    11.375373     3.903823     0.131772
H      9.319523    10.702312     3.402518     0.131920
H      8.541211     9.082343     0.939095     0.124613
H     13.611500    13.462635    21.329254     0.138073
H     17.545781    12.655557    21.608260     0.118878
H     12.464216     8.320399     1.199955     0.124629
H     11.524135    12.006605    16.248160     0.131312
H      9.389149    12.839072    16.674609     0.126511
H      8.142916    11.402592    13.120111     0.131882
H     10.295309    10.668290    12.682320     0.119923
H     10.659707     8.820138    14.830444     0.131743
H     10.922866     6.566686    15.322675     0.129626
H     14.923044     6.968662    15.245551     0.131772
H     14.657942     9.220498    14.744246     0.131920
H     12.922822     8.752064    12.280823     0.124612
H     13.298233     8.896589     9.987526     0.138073
H     13.225405    12.912138    10.266532     0.118878
H     12.892301    12.748261    12.541683     0.124629
C      6.200055     4.886879     8.538053    -0.009903
C      7.601673     4.293751     8.265851     0.075416
C      7.869214     3.651785     7.065897    -0.128371
C      9.149609     3.166213     6.802768    -0.084712
C     10.161258     3.368324     7.744132     0.050361
C      9.897760     4.017543     8.939550    -0.083891
C      8.609514     4.463499     9.193605    -0.137691
C     11.488900     2.933689     7.424295     0.292179
C      5.194286     4.047295     7.825792     0.293659
C      6.063335     6.322727     8.000455     0.078420
C      7.208242     7.106624     7.791767    -0.126794
C      7.045648     8.452845     7.494614    -0.107318
C      5.784000     9.010443     7.392538     0.043963
C      4.644186     8.219098     7.539981    -0.091117
C      4.810094     6.873685     7.841671    -0.121198
C      5.654883    10.433143     7.149825     0.289606
C      5.872389     4.826795    10.044234     0.084414
C      5.733610     5.967004    10.808667    -0.122022
C      5.503737     5.886956    12.183284    -0.077420
C      5.401290     4.630015    12.768517     0.055554
C      5.543638     3.477199    12.010890    -0.104754
C      5.757461     3.577002    10.656688    -0.136709
C      5.206021     4.559254    14.195307     0.302648
C      8.369529     7.218949    19.879781    -0.009903
C      8.043153     8.705492    19.607579     0.075416
C      7.461050     9.086089    18.407625    -0.128371
C      7.218207    10.433761    18.144496    -0.084712
C      7.602192    11.391278    19.085860     0.050361
C      8.192166    11.013328    20.281278    -0.083891
C      8.394624     9.665193    20.535333    -0.137691
C      7.418078    12.776068    18.766023     0.292179
C      7.359932     6.383971    19.167520     0.293659
C      9.756045     6.821553    19.342183     0.078420
C     10.736381     7.803514    19.133495    -0.126794
C     12.030048     7.397099    18.836342    -0.107318
C     12.347131     6.054665    18.734266     0.043963
C     11.360407     5.079075    18.881709    -0.091117
C     10.068141     5.488600    19.183399    -0.121198
C     13.722115     5.667152    18.491553     0.289606
C      8.250446     6.907830    21.385962     0.084414
C      9.345948     6.562559    22.150395    -0.122022
C      4.365701     2.313533     0.841556    -0.077420
C      3.111259     2.443039     1.426789     0.055554
C      2.004017     2.794127     0.669162    -0.104754
C      7.000746     7.023757    21.998416    -0.136709
C      3.005930     2.264034     2.853579     0.302648
C     10.348851     8.334102     2.803675    -0.009903
C     10.675227     6.847559     3.075877     0.075416
C     11.257330     6.466962     4.275831    -0.128371
C     11.500173     5.119290     4.538960    -0.084712
C     11.116188     4.161773     3.597596     0.050361
C     10.526214     4.539723     2.402178    -0.083890
C     10.323756     5.887858     2.148123    -0.137691
C     11.300302     2.776983     3.917433     0.292179
C     11.358448     9.169080     3.515936     0.293659
C      8.962335     8.731498     3.341273     0.078420
C      7.981999     7.749537     3.549961    -0.126794
C      6.688332     8.155952     3.847114    -0.107318
C      6.371249     9.498386     3.949190     0.043963
C      7.357973    10.473976     3.801747    -0.091117
C      8.650239    10.064451     3.500057    -0.121198
C      4.996265     9.885899     4.191903     0.289606
C     10.467934     8.645221     1.297494     0.084414
C      9.372432     8.990492     0.533061    -0.122022
C     14.352679    13.239518    21.841900    -0.077420
C     15.607121    13.110012    21.256667     0.055554
C     16.714363    12.758924    22.014294    -0.104754
C     11.717634     8.529294     0.685040    -0.136709
C     15.712450    13.289017    19.829877     0.302648
C     12.518325    10.666172    14.145403    -0.009903
C     11.116707    11.259300    14.417605     0.075416
C     10.849166    11.901266    15.617559    -0.128371
C      9.568771    12.386838    15.880688    -0.084712
C      8.557122    12.184727    14.939324     0.050361
C      8.820620    11.535508    13.743906    -0.083890
C     10.108866    11.089552    13.489851    -0.137691
C      7.229480    12.619362    15.259161     0.292179
C     13.524094    11.505756    14.857664     0.293659
C     12.655045     9.230324    14.683001     0.078420
C     11.510138     8.446427    14.891689    -0.126794
C     11.672732     7.100206    15.188842    -0.107318
C     12.934380     6.542608    15.290918     0.043963
C     14.074194     7.333953    15.143475    -0.091117
C     13.908286     8.679366    14.841785    -0.121198
C     13.063497     5.119908    15.533631     0.289606
C     12.845991    10.726256    12.639222     0.084414
C     12.984770     9.586047    11.874789    -0.122022
C     13.214643     9.666095    10.500172    -0.077421
C     13.317090    10.923036     9.914939     0.055554
C     13.174742    12.075852    10.672566    -0.104754
C     12.960919    11.976049    12.026768    -0.136709
C     13.512359    10.993797     8.488149     0.302648
N     12.550329     2.602931     7.131679    -0.362277
N      5.553623    11.542237     6.950211    -0.368302
N      5.066013     4.495479    15.324943    -0.361833
N      4.437590     3.420505     7.260974    -0.331179
N      7.287326    13.880122    18.473407    -0.362277
N     14.793900     5.364465    18.291939    -0.368302
N      2.917590     2.138075     3.983215    -0.361833
N      6.605150     5.754878    18.602702    -0.331179
N     11.431054     1.672929     4.210049    -0.362277
N      3.924480    10.188586     4.391517    -0.368302
N     15.800790    13.414976    18.700241    -0.361833
N     12.113230     9.798173     4.080754    -0.331179
N      6.168051    12.950120    15.551777    -0.362277
N     13.164757     4.010814    15.733245    -0.368302
N     13.652367    11.057572     7.358513    -0.361833
N     14.280790    12.132546    15.422482    -0.331179
B     12.665984     6.516199     8.045822     1.087028
B      7.562802     2.275980     3.295906     1.087028
B      6.052396     9.036852    14.637634     1.087028
B     11.155578    13.277071    19.387550     1.087028
F     11.433119     6.416423     7.524102    -0.477511
F     13.201282     7.751274     7.855281    -0.477803
F     12.498713     6.400573     9.434049    -0.522204
F     13.449961     5.532508     7.533176    -0.478117
F      7.886701     3.469714     3.817626    -0.477511
F      6.250577     1.975951     3.486447    -0.477803
F      7.707109     2.419243     1.907679    -0.522204
F      8.386261     1.325093     3.808552    -0.478117
F      7.285261     9.136628    15.159354    -0.477511
F      5.517098     7.801777    14.828175    -0.477803
F      6.219667     9.152478    13.249407    -0.522204
F      5.268419    10.020543    15.150280    -0.478117
F     10.831679    12.083337    18.865830    -0.477511
F     12.467803    13.577100    19.197009    -0.477803
F     11.011271    13.133808    20.775777    -0.522203
F     10.332119    14.227958    18.874904    -0.478117

The following XYZ coordinates are in angstroms. Other properties are in atomic units.
The sperically averaged electron density of each atom fit to a function of the form exp(a - br)
eigen_1, eigen_2 and eigen_3 are the three eigenvalues of traceless quadrupole moment tensor
  atom number  atomic symbol              X              Y              Z     net charge C6 coefficient C8 coefficient C10 coefficient fluctuating dipole atomic polarizability isotropic forcefield polarizability              a              b squared Pearson coefficient          <r^3>          <r^4>         wp_QDO          m_QDO          q_QDO       dipole_x       dipole_y       dipole_z         dipole            Qxy            Qxz            Qyz     Q(x^2-y^2)  Q(3z^2 - R^2)        eigen_1        eigen_2        eigen_3 static polarizability      alpha(xx)      alpha(xy)      alpha(xz)      alpha(yy)      alpha(yz)      alpha(zz) atomic spin moment
            1             Ag       2.841070       2.139510       6.213452       0.516997     226.120579 0.45365410E+04  0.17334031E+06                                28.938022                           22.072259       1.412996       2.120874                    0.999051      81.562720     215.192839       0.398044       0.402717      -1.186738       0.007596       0.008026       0.022647       0.025199      -0.012109      -0.015992       0.014122      -0.013760       0.036310      -0.022167      -0.008676       0.030844             35.950405      38.346126      -0.109926       0.866264      35.019014       3.156322      34.486076           0.000015
            2             Ag       5.053409       4.419991      17.555180       0.516997     226.120559 0.45365413E+04  0.17334032E+06                                28.938020                           22.072259       1.412996       2.120874                    0.999051      81.562719     215.192832       0.398044       0.402717      -1.186738       0.009282       0.005997       0.022647       0.025199      -0.013774       0.010954      -0.018308       0.004116       0.036310      -0.022168      -0.008676       0.030844             35.950401      35.091035       0.496541       3.261601      38.274089       0.273509      34.486078           0.000015
            3             Ag      13.664971      11.133060       5.128276       0.516997     226.120571 0.45365415E+04  0.17334033E+06                                28.938022                           22.072260       1.412996       2.120874                    0.999051      81.562720     215.192837       0.398044       0.402717      -1.186738      -0.009282      -0.005997      -0.022647       0.025199      -0.013774       0.010954      -0.018308       0.004116       0.036310      -0.022168      -0.008676       0.030844             35.950403      35.091037       0.496540       3.261601      38.274091       0.273509      34.486080           0.000015
            4             Ag      15.877310      13.413541      16.470004       0.516997     226.120588 0.45365411E+04  0.17334031E+06                                28.938023                           22.072259       1.412996       2.120874                    0.999051      81.562721     215.192841       0.398044       0.402717      -1.186738      -0.007596      -0.008026      -0.022647       0.025199      -0.012109      -0.015992       0.014122      -0.013760       0.036310      -0.022167      -0.008676       0.030844             35.950407      38.346125      -0.109927       0.866264      35.019018       3.156321      34.486078           0.000015
            5              H       7.194245       3.546446       6.435296       0.131312       1.021783 0.75788689E+01  0.74077399E+02                                 1.730163                            1.652792      -1.164282       2.339997                    0.996220       3.585092      10.317622       0.463619       1.351647      -0.692951      -0.023790      -0.006529      -0.031874       0.040305      -0.003944       0.008820       0.006648       0.004176      -0.003967      -0.013298       0.003397       0.009901              1.755469       1.976347       0.030222       0.342109       1.403768       0.159990       1.886291           0.000002
            6              H       9.329231       2.713979       6.008847       0.126511       1.035340 0.74783169E+01  0.73397763E+02                                 1.790864                            1.674726      -1.345706       2.251914                    0.993623       3.771382      11.145187       0.443723       1.406419      -0.680991       0.002102      -0.019984      -0.035751       0.041011      -0.003351      -0.000931       0.008858       0.008924       0.004660      -0.011662       0.002626       0.009036              1.847538       1.616685      -0.117305      -0.180456       1.639367       0.441041       2.286562          -0.000000
            7              H      10.575464       4.150459       9.563345       0.131883       1.090502 0.79181645E+01  0.76803381E+02                                 1.702355                            1.611786      -0.835567       2.498891                    0.999470       3.209362       8.658455       0.513250       1.230330      -0.722759       0.031024       0.013850       0.028274       0.044201      -0.006902       0.005478       0.007477       0.019971       0.029329      -0.019668       0.005986       0.013682              1.727631       1.969270       0.070356       0.396849       1.453806       0.045144       1.759816           0.000000
            8              H       8.423071       4.884761      10.001136       0.119923       1.073861 0.78739794E+01  0.76226901E+02                                 1.672826                            1.596538      -0.848735       2.475919                    0.999540       3.282088       8.830510       0.521191       1.213935      -0.725578       0.001096       0.019158       0.034653       0.039611      -0.001305       0.008809       0.010340       0.009582       0.035982      -0.016245      -0.002793       0.019038              1.701668       1.612133      -0.153266      -0.239012       1.481992       0.306856       2.010878          -0.000003
            9              H       8.058673       6.732913       7.853012       0.131743       0.988912 0.70568899E+01  0.67276649E+02                                 1.652706                            1.563770      -0.921923       2.452137                    0.999130       3.367004       9.350583       0.494415       1.299462      -0.704790       0.040124      -0.008753      -0.001047       0.041081       0.000528      -0.003658      -0.001557       0.015491      -0.033786      -0.012011      -0.001932       0.013943              1.694236       2.084512      -0.389497       0.028951       1.687039      -0.099697       1.311157          -0.000000
           10              H       7.795514       8.986365       7.360781       0.129625       1.029074 0.73921193E+01  0.70017449E+02                                 1.598138                            1.527236      -0.742834       2.542984                    0.999812       3.060365       7.985666       0.546505       1.183245      -0.734657       0.037260       0.020528      -0.005585       0.042906       0.004383      -0.001402      -0.004082       0.006461      -0.053526      -0.018544       0.003877       0.014668              1.613628       1.830602       0.346458      -0.111403       1.663496      -0.118651       1.346787           0.000003
           11              H       3.795336       8.584389       7.437905       0.131772       0.997522 0.70500392E+01  0.68123540E+02                                 1.745262                            1.624969      -1.272524       2.291721                    0.994627       3.652266      10.679559       0.451306       1.404526      -0.681802      -0.039073       0.012428      -0.004918       0.041296      -0.005128       0.002070      -0.001773      -0.002588      -0.025862      -0.009040      -0.000943       0.009983              1.803710       2.349677      -0.346008       0.028620       1.674578      -0.078163       1.386874          -0.000002
           12              H       4.060438       6.332553       7.939210       0.131920       0.994377 0.72172440E+01  0.70037486E+02                                 1.726232                            1.631932      -1.308311       2.270651                    0.994385       3.691299      10.760643       0.456124       1.383771      -0.685434      -0.033575      -0.017569       0.002811       0.037998       0.001974      -0.001252      -0.005215      -0.001452      -0.014945      -0.007524       0.000704       0.006819              1.770908       2.172416       0.365123      -0.029593       1.787858      -0.083298       1.352449           0.000001
           13              H       5.795558       6.800987      10.402633       0.124612       1.040944 0.76414188E+01  0.74169474E+02                                 1.700565                            1.620427      -0.925061       2.445814                    0.999125       3.400198       9.467942       0.489710       1.288594      -0.707639      -0.000116       0.039194      -0.007679       0.039939      -0.001237      -0.003123       0.000717      -0.030203      -0.014665      -0.013785      -0.003844       0.017628              1.729481       1.319722       0.011462      -0.055051       2.016994      -0.376743       1.851725           0.000000
           14              H       5.420147       6.656462      12.695930       0.138073       0.992220 0.68148295E+01  0.64668465E+02                                 1.674179                            1.547902      -1.163733       2.341117                    0.996973       3.461961       9.721028       0.489559       1.318448      -0.699373      -0.002116       0.036776       0.018633       0.041281      -0.003152      -0.002698      -0.001612      -0.013910       0.007824      -0.009666       0.003040       0.006625              1.735409       1.307114      -0.071176      -0.082161       2.038392       0.543735       1.860720           0.000000
           15              H       5.492975       2.640913      12.416924       0.118878       1.060009 0.73772821E+01  0.70569544E+02                                 1.678584                            1.557117      -0.953587       2.432496                    0.998005       3.352439       9.093801       0.519526       1.232473      -0.719709      -0.004621      -0.037069       0.012861       0.039508       0.004607      -0.004567       0.001994      -0.027783       0.014059      -0.018007       0.005496       0.012511              1.738259       1.292117       0.002385      -0.031288       2.191901      -0.502936       1.730759          -0.000000
           16              H       5.826079       2.804790      10.141773       0.124629       1.074015 0.79283269E+01  0.76650236E+02                                 1.657299                            1.591180      -0.857985       2.481260                    0.999135       3.208830       8.541823       0.529037       1.197535      -0.730280       0.000153      -0.036784      -0.018064       0.040980       0.000855      -0.004354       0.003448      -0.034310       0.004844      -0.018956       0.001841       0.017115              1.672387       1.333830      -0.034471      -0.060846       1.896606       0.311029       1.786724           0.000002
           17              H       7.233866       8.441832      17.777024       0.131312       1.021783 0.75788701E+01  0.74077412E+02                                 1.730163                            1.652792      -1.164282       2.339997                    0.996220       3.585092      10.317621       0.463619       1.351647      -0.692951      -0.010776      -0.022191      -0.031874       0.040305      -0.002928       0.008151       0.007453      -0.006736      -0.003967      -0.013298       0.003397       0.009901              1.755469       1.433860       0.131293       0.219944       1.946254       0.307018       1.886291           0.000002
           18              H       6.806523      10.693175      17.350575       0.126511       1.035340 0.74783153E+01  0.73397748E+02                                 1.790864                            1.674726      -1.345706       2.251914                    0.993623       3.771382      11.145189       0.443723       1.406420      -0.680991      -0.019261       0.005727      -0.035751       0.041011      -0.001519       0.008537      -0.002538      -0.010739       0.004660      -0.011662       0.002626       0.009036              1.847538       1.596362      -0.113519       0.400528       1.659690      -0.258184       2.286562          -0.000000
           19              H       8.446960      11.655222      20.905073       0.131883       1.090502 0.79181628E+01  0.76803361E+02                                 1.702355                            1.611786      -0.835567       2.498891                    0.999470       3.209363       8.658458       0.513250       1.230329      -0.722759       0.019298       0.027962       0.028274       0.044201      -0.002843       0.008354       0.004016      -0.023602       0.029329      -0.019668       0.005986       0.013682              1.727630       1.496434       0.158450       0.117067       1.926641       0.381867       1.759817           0.000001
           20              H       8.774611       9.404747      21.342864       0.119923       1.073861 0.78739815E+01  0.76226927E+02                                 1.672826                            1.596538      -0.848735       2.475919                    0.999540       3.282089       8.830513       0.521191       1.213935      -0.725578       0.019035      -0.002431       0.034653       0.039611       0.000508       0.011778       0.006766      -0.009880       0.035982      -0.016245      -0.002793       0.019038              1.701667       1.431164      -0.119549       0.257888       1.662960      -0.291172       2.010878          -0.000002
           21              H      10.524756       8.708007      19.194740       0.131743       0.988912 0.70568885E+01  0.67276633E+02                                 1.652706                            1.563770      -0.921923       2.452137                    0.999130       3.367004       9.350583       0.494415       1.299462      -0.704790      -0.001255       0.041049      -0.001047       0.041081       0.003282      -0.002201      -0.003311      -0.014072      -0.033786      -0.012011      -0.001932       0.013943              1.694236       1.560107      -0.291795      -0.092707       2.211444       0.046721       1.311157          -0.000000
           22              H      12.691887       8.036561      18.702509       0.129625       1.029075 0.73921317E+01  0.70017600E+02                                 1.598140                            1.527238      -0.742834       2.542984                    0.999812       3.060367       7.985675       0.546504       1.183246      -0.734657       0.027005       0.032870      -0.005585       0.042906       0.005252      -0.004269      -0.000631      -0.002871      -0.053526      -0.018544       0.003877       0.014668              1.613630       1.793871       0.353303      -0.137048       1.700232      -0.087786       1.346788           0.000003
           23              H      11.564044       4.177678      18.779633       0.131772       0.997523 0.70500457E+01  0.68123613E+02                                 1.745262                            1.624969      -1.272524       2.291721                    0.994627       3.652267      10.679561       0.451306       1.404525      -0.681802       0.005061      -0.040689      -0.004918       0.041296      -0.005250      -0.001363       0.002359      -0.001279      -0.025862      -0.009040      -0.000943       0.009983              1.803710       1.572621      -0.201234      -0.071599       2.451635       0.042453       1.386874          -0.000002
           24              H       9.398857       4.850739      19.280938       0.131920       0.994377 0.72172432E+01  0.70037477E+02                                 1.726232                            1.631932      -1.308311       2.270651                    0.994385       3.691299      10.760643       0.456124       1.383771      -0.685434      -0.023421      -0.029789       0.002811       0.037998       0.001580      -0.005356      -0.000276       0.002776      -0.014945      -0.007524       0.000704       0.006819              1.770908       1.932247       0.409869      -0.087309       2.028027      -0.013835       1.352449           0.000001
           25              H      10.177169       6.470708      21.744361       0.124613       1.040943 0.76414162E+01  0.74169440E+02                                 1.700565                            1.620426      -0.925061       2.445815                    0.999125       3.400198       9.467941       0.489710       1.288593      -0.707639       0.038510      -0.007293      -0.007679       0.039939      -0.006592       0.000133      -0.003201       0.027286      -0.014665      -0.013785      -0.003844       0.017628              1.729480       1.997729      -0.114858      -0.380452       1.338986       0.014884       1.851725           0.000000
           26              H       5.106880       2.090416       1.354202       0.138073       0.992221 0.68148323E+01  0.64668499E+02                                 1.674179                            1.547902      -1.163733       2.341117                    0.996973       3.461961       9.721029       0.489559       1.318448      -0.699373       0.035766      -0.008816       0.018633       0.041281      -0.005445      -0.002079      -0.002357       0.010707       0.007824      -0.009666       0.003040       0.006625              1.735409       1.988230      -0.198074       0.519488       1.357278      -0.180361       1.860720           0.000000
           27              H       1.172599       2.897494       1.075196       0.118878       1.060009 0.73772842E+01  0.70569565E+02                                 1.678583                            1.557117      -0.953587       2.432496                    0.998005       3.352440       9.093802       0.519527       1.232473      -0.719709      -0.037288       0.002246       0.012861       0.039508      -0.000705       0.001124      -0.004855       0.029237       0.014059      -0.018007       0.005496       0.012511              1.738259       2.162575      -0.159790      -0.500159       1.321443       0.061359       1.730759          -0.000000
           28              H       6.254164       7.232652      21.483501       0.124629       1.074016 0.79283349E+01  0.76650336E+02                                 1.657300                            1.591181      -0.857985       2.481260                    0.999135       3.208830       8.541825       0.529036       1.197536      -0.730280      -0.036133       0.006887      -0.018064       0.040980      -0.005380       0.002593      -0.004912       0.032624       0.004844      -0.018956       0.001841       0.017115              1.672388       1.865314      -0.133492       0.294623       1.365124      -0.116784       1.786725           0.000002
           29              H      11.484514       7.111219       4.906432       0.131312       1.021783 0.75788701E+01  0.74077411E+02                                 1.730163                            1.652792      -1.164283       2.339997                    0.996220       3.585092      10.317621       0.463619       1.351647      -0.692951       0.010776       0.022191       0.031874       0.040305      -0.002928       0.008151       0.007453      -0.006736      -0.003967      -0.013298       0.003397       0.009901              1.755469       1.433860       0.131293       0.219944       1.946254       0.307018       1.886291           0.000002
           30              H      11.911857       4.859876       5.332881       0.126511       1.035340 0.74783161E+01  0.73397755E+02                                 1.790864                            1.674726      -1.345706       2.251914                    0.993623       3.771382      11.145188       0.443723       1.406420      -0.680991       0.019261      -0.005727       0.035751       0.041011      -0.001519       0.008537      -0.002538      -0.010739       0.004660      -0.011662       0.002626       0.009036              1.847538       1.596362      -0.113519       0.400528       1.659690      -0.258184       2.286562          -0.000000
           31              H      10.271420       3.897829       1.778383       0.131882       1.090503 0.79181682E+01  0.76803429E+02                                 1.702356                            1.611787      -0.835567       2.498891                    0.999470       3.209364       8.658462       0.513250       1.230330      -0.722758      -0.019298      -0.027962      -0.028274       0.044201      -0.002843       0.008354       0.004016      -0.023602       0.029329      -0.019668       0.005986       0.013682              1.727631       1.496435       0.158450       0.117067       1.926642       0.381868       1.759818           0.000001
           32              H       9.943769       6.148304       1.340592       0.119923       1.073862 0.78739870E+01  0.76227000E+02                                 1.672827                            1.596539      -0.848736       2.475919                    0.999540       3.282090       8.830519       0.521190       1.213936      -0.725578      -0.019035       0.002431      -0.034653       0.039611       0.000508       0.011778       0.006766      -0.009880       0.035981      -0.016245      -0.002793       0.019038              1.701669       1.431165      -0.119549       0.257888       1.662961      -0.291172       2.010880          -0.000002
           33              H       8.193624       6.845044       3.488716       0.131743       0.988912 0.70568881E+01  0.67276630E+02                                 1.652706                            1.563770      -0.921923       2.452137                    0.999130       3.367004       9.350584       0.494415       1.299462      -0.704790       0.001255      -0.041049       0.001047       0.041081       0.003282      -0.002201      -0.003311      -0.014072      -0.033786      -0.012011      -0.001932       0.013943              1.694236       1.560107      -0.291795      -0.092707       2.211444       0.046721       1.311157          -0.000000
           34              H       6.026493       7.516490       3.980947       0.129625       1.029075 0.73921263E+01  0.70017534E+02                                 1.598139                            1.527237      -0.742834       2.542984                    0.999812       3.060366       7.985671       0.546504       1.183246      -0.734657      -0.027005      -0.032870       0.005585       0.042906       0.005252      -0.004269      -0.000631      -0.002871      -0.053527      -0.018544       0.003877       0.014668              1.613630       1.793870       0.353303      -0.137048       1.700231      -0.087786       1.346788           0.000003
           35              H       7.154336      11.375373       3.903823       0.131772       0.997523 0.70500464E+01  0.68123620E+02                                 1.745262                            1.624969      -1.272524       2.291721                    0.994627       3.652267      10.679560       0.451306       1.404525      -0.681802      -0.005061       0.040689       0.004918       0.041296      -0.005250      -0.001363       0.002359      -0.001279      -0.025862      -0.009040      -0.000943       0.009983              1.803710       1.572621      -0.201234      -0.071599       2.451635       0.042453       1.386874          -0.000002
           36              H       9.319523      10.702312       3.402518       0.131920       0.994377 0.72172440E+01  0.70037484E+02                                 1.726232                            1.631932      -1.308311       2.270651                    0.994385       3.691299      10.760642       0.456124       1.383770      -0.685435       0.023421       0.029789      -0.002811       0.037998       0.001580      -0.005356      -0.000276       0.002776      -0.014945      -0.007524       0.000704       0.006819              1.770907       1.932247       0.409869      -0.087309       2.028027      -0.013836       1.352449           0.000001
           37              H       8.541211       9.082343       0.939095       0.124613       1.040944 0.76414168E+01  0.74169444E+02                                 1.700564                            1.620426      -0.925060       2.445815                    0.999125       3.400198       9.467939       0.489710       1.288593      -0.707639      -0.038510       0.007293       0.007679       0.039939      -0.006592       0.000133      -0.003201       0.027286      -0.014665      -0.013785      -0.003844       0.017628              1.729479       1.997728      -0.114858      -0.380452       1.338985       0.014884       1.851724           0.000000
           38              H      13.611500      13.462635      21.329254       0.138073       0.992221 0.68148318E+01  0.64668491E+02                                 1.674179                            1.547902      -1.163733       2.341117                    0.996973       3.461961       9.721028       0.489559       1.318448      -0.699373      -0.035766       0.008816      -0.018633       0.041281      -0.005445      -0.002079      -0.002357       0.010707       0.007824      -0.009666       0.003040       0.006625              1.735409       1.988229      -0.198074       0.519488       1.357277      -0.180361       1.860720           0.000000
           39              H      17.545781      12.655557      21.608260       0.118878       1.060010 0.73772892E+01  0.70569626E+02                                 1.678584                            1.557118      -0.953587       2.432496                    0.998005       3.352441       9.093806       0.519527       1.232473      -0.719709       0.037288      -0.002246      -0.012861       0.039508      -0.000705       0.001124      -0.004855       0.029237       0.014059      -0.018008       0.005496       0.012511              1.738260       2.162576      -0.159790      -0.500159       1.321444       0.061359       1.730760          -0.000000
           40              H      12.464216       8.320399       1.199955       0.124629       1.074016 0.79283349E+01  0.76650335E+02                                 1.657300                            1.591181      -0.857985       2.481260                    0.999135       3.208830       8.541825       0.529036       1.197536      -0.730280       0.036133      -0.006887       0.018064       0.040980      -0.005380       0.002593      -0.004912       0.032624       0.004844      -0.018956       0.001841       0.017115              1.672388       1.865314      -0.133492       0.294623       1.365124      -0.116784       1.786725           0.000002
           41              H      11.524135      12.006605      16.248160       0.131312       1.021783 0.75788689E+01  0.74077399E+02                                 1.730163                            1.652792      -1.164282       2.339997                    0.996220       3.585092      10.317622       0.463619       1.351647      -0.692951       0.023790       0.006529       0.031874       0.040305      -0.003944       0.008820       0.006648       0.004176      -0.003967      -0.013298       0.003397       0.009901              1.755469       1.976347       0.030222       0.342109       1.403768       0.159990       1.886291           0.000002
           42              H       9.389149      12.839072      16.674609       0.126511       1.035340 0.74783169E+01  0.73397763E+02                                 1.790864                            1.674726      -1.345706       2.251914                    0.993623       3.771382      11.145187       0.443723       1.406419      -0.680991      -0.002102       0.019984       0.035751       0.041011      -0.003351      -0.000931       0.008858       0.008924       0.004660      -0.011662       0.002626       0.009036              1.847538       1.616685      -0.117305      -0.180456       1.639367       0.441041       2.286562          -0.000000
           43              H       8.142916      11.402592      13.120111       0.131882       1.090503 0.79181751E+01  0.76803510E+02                                 1.702357                            1.611787      -0.835568       2.498891                    0.999470       3.209364       8.658462       0.513250       1.230330      -0.722758      -0.031024      -0.013850      -0.028274       0.044201      -0.006902       0.005478       0.007477       0.019971       0.029329      -0.019668       0.005986       0.013682              1.727632       1.969272       0.070356       0.396850       1.453807       0.045144       1.759818           0.000001
           44              H      10.295309      10.668290      12.682320       0.119923       1.073862 0.78739885E+01  0.76227010E+02                                 1.672827                            1.596539      -0.848736       2.475919                    0.999540       3.282090       8.830516       0.521191       1.213935      -0.725578      -0.001096      -0.019158      -0.034653       0.039611      -0.001305       0.008809       0.010340       0.009582       0.035982      -0.016245      -0.002793       0.019038              1.701668       1.612133      -0.153266      -0.239012       1.481993       0.306856       2.010879          -0.000002
           45              H      10.659707       8.820138      14.830444       0.131743       0.988912 0.70568896E+01  0.67276641E+02                                 1.652705                            1.563769      -0.921923       2.452137                    0.999130       3.367004       9.350581       0.494415       1.299461      -0.704790      -0.040124       0.008753       0.001047       0.041081       0.000528      -0.003658      -0.001557       0.015491      -0.033785      -0.012011      -0.001932       0.013943              1.694235       2.084511      -0.389497       0.028951       1.687038      -0.099697       1.311157          -0.000000
           46              H      10.922866       6.566686      15.322675       0.129626       1.029075 0.73921262E+01  0.70017534E+02                                 1.598139                            1.527237      -0.742834       2.542984                    0.999812       3.060366       7.985671       0.546505       1.183245      -0.734657      -0.037260      -0.020528       0.005585       0.042906       0.004383      -0.001402      -0.004082       0.006461      -0.053526      -0.018544       0.003877       0.014668              1.613629       1.830603       0.346459      -0.111403       1.663497      -0.118651       1.346788           0.000003
           47              H      14.923044       6.968662      15.245551       0.131772       0.997523 0.70500438E+01  0.68123590E+02                                 1.745262                            1.624969      -1.272524       2.291721                    0.994627       3.652267      10.679560       0.451306       1.404525      -0.681802       0.039073      -0.012428       0.004918       0.041296      -0.005128       0.002070      -0.001773      -0.002588      -0.025862      -0.009040      -0.000943       0.009983              1.803710       2.349677      -0.346008       0.028620       1.674578      -0.078163       1.386874          -0.000002
           48              H      14.657942       9.220498      14.744246       0.131920       0.994377 0.72172440E+01  0.70037486E+02                                 1.726232                            1.631932      -1.308311       2.270651                    0.994385       3.691299      10.760643       0.456124       1.383771      -0.685434       0.033575       0.017569      -0.002811       0.037998       0.001974      -0.001252      -0.005215      -0.001452      -0.014945      -0.007524       0.000704       0.006819              1.770908       2.172416       0.365123      -0.029593       1.787858      -0.083298       1.352449           0.000001
           49              H      12.922822       8.752064      12.280823       0.124612       1.040944 0.76414175E+01  0.74169459E+02                                 1.700565                            1.620427      -0.925061       2.445814                    0.999125       3.400198       9.467942       0.489710       1.288594      -0.707639       0.000116      -0.039194       0.007679       0.039939      -0.001237      -0.003123       0.000717      -0.030203      -0.014665      -0.013785      -0.003844       0.017628              1.729480       1.319722       0.011462      -0.055051       2.016994      -0.376743       1.851725           0.000000
           50              H      13.298233       8.896589       9.987526       0.138073       0.992220 0.68148302E+01  0.64668471E+02                                 1.674179                            1.547902      -1.163733       2.341117                    0.996973       3.461961       9.721027       0.489560       1.318448      -0.699373       0.002115      -0.036776      -0.018633       0.041281      -0.003152      -0.002698      -0.001612      -0.013910       0.007824      -0.009666       0.003040       0.006625              1.735408       1.307113      -0.071176      -0.082161       2.038392       0.543734       1.860719           0.000000
           51              H      13.225405      12.912138      10.266532       0.118878       1.060009 0.73772871E+01  0.70569605E+02                                 1.678584                            1.557118      -0.953588       2.432496                    0.998005       3.352440       9.093805       0.519526       1.232473      -0.719709       0.004621       0.037069      -0.012861       0.039508       0.004607      -0.004567       0.001994      -0.027783       0.014059      -0.018007       0.005496       0.012511              1.738260       1.292118       0.002385      -0.031288       2.191902      -0.502937       1.730760          -0.000000
           52              H      12.892301      12.748261      12.541683       0.124629       1.074015 0.79283253E+01  0.76650215E+02                                 1.657299                            1.591180      -0.857984       2.481260                    0.999135       3.208830       8.541822       0.529037       1.197535      -0.730280      -0.000153       0.036784       0.018064       0.040980       0.000855      -0.004354       0.003448      -0.034310       0.004844      -0.018956       0.001841       0.017115              1.672386       1.333829      -0.034471      -0.060846       1.896605       0.311029       1.786724           0.000002
           53              C       6.200055       4.886879       8.538053      -0.009903      41.668384 0.46439444E+03  0.11074189E+05                                10.718184                            7.422457      -0.504946       1.866234                    0.993502      27.528909      79.115226       0.577353       0.444877      -1.049144       0.004914       0.008285       0.004520       0.010641       0.018879       0.014324       0.017304       0.014880      -0.015490      -0.022880      -0.011878       0.034758             13.678325      13.786458      -1.120172      -0.597416      13.314349      -0.453882      13.934166          -0.000002
           54              C       7.601673       4.293751       8.265851       0.075416      35.951239 0.43616445E+03  0.10230508E+05                                 9.618904                            7.042695      -0.142900       1.963244                    0.999392      26.940919      76.575486       0.612351       0.426441      -1.061205      -0.016675       0.024387       0.001909       0.029604      -0.013964      -0.019686      -0.002780       0.028451      -0.083608      -0.035521      -0.002949       0.038469             11.813440      16.956908      -4.151475      -1.677064       7.833972       2.806796      10.649439           0.000001
           55              C       7.869214       3.651785       7.065897      -0.128371      33.826780 0.43604268E+03  0.10307299E+05                                 9.240027                            7.060375      -0.016063       1.977705                    0.999016      29.474657      86.280792       0.604411       0.428704      -1.051539       0.039151      -0.004277      -0.018738       0.043615       0.013704       0.013489      -0.006691      -0.041185      -0.015076      -0.030810       0.003338       0.027471             10.716560      14.526561      -3.357367      -2.049120       7.211939       3.229912      10.411179           0.000006
           56              C       9.149609       3.166213       6.802768      -0.084712      33.478617 0.43765628E+03  0.10371912E+05                                 9.274597                            7.144062      -0.132347       1.947717                    0.997996      29.230140      86.132344       0.591006       0.437309      -1.044621      -0.032564       0.023696       0.005567       0.040656       0.017567      -0.001871       0.000428      -0.046201      -0.009475      -0.027591      -0.003010       0.030601             10.656396      15.289514      -2.731558      -0.425700       6.714764       2.376696       9.964909           0.000001
           57              C      10.161258       3.368324       7.744132       0.050361      36.869224 0.41062404E+03  0.94851528E+04                                 9.632136                            6.796149       0.017136       2.024976                    0.999068      26.493956      74.677326       0.628628       0.421806      -1.064342       0.002867       0.025315      -0.008014       0.026708      -0.016364      -0.003375       0.020622       0.061809      -0.066743      -0.042635      -0.004518       0.047152             11.778855      17.924422      -3.842030      -1.867487       7.285273       2.488680      10.126870           0.000000
           58              C       9.897760       4.017543       8.939550      -0.083891      32.154670 0.41036947E+03  0.95203340E+04                                 8.854819                            6.802361       0.114556       2.024106                    0.999597      28.427012      81.482336       0.624386       0.422840      -1.058939      -0.020234       0.045159      -0.015633       0.051895       0.014717       0.015839      -0.000324      -0.001671       0.032583      -0.024477       0.001875       0.022602             10.150835      14.378683      -2.973607      -1.452052       6.785484       2.200514       9.288338          -0.000000
           59              C       8.609514       4.463499       9.193605      -0.137691      33.314755 0.43114616E+03  0.10142027E+05                                 9.092116                            6.997059       0.061519       1.998229                    0.999354      29.408484      85.305036       0.611460       0.425832      -1.055467       0.040086       0.010762      -0.015704       0.044377       0.010137       0.006812       0.013332      -0.026501       0.060008      -0.026802      -0.002840       0.029642             10.498044      16.140078      -3.295197      -0.787553       6.363088       1.609122       8.990967          -0.000001
           60              C      11.488900       2.933689       7.424295       0.292179      39.169632 0.35124148E+03  0.78900242E+04                                10.509182                            6.742593      -0.114798       2.002354                    0.997847      25.053313      72.215045       0.561764       0.485377      -1.016266      -0.034640       0.034088       0.009955       0.049609       0.047837       0.060680       0.015763      -0.122942       0.208438      -0.127052       0.024648       0.102404             13.499426      24.249723      -6.093699      -4.856059       8.662490       1.240560       7.586064          -0.000003
           61              C       5.194286       4.047295       7.825792       0.293659      36.566622 0.34314997E+03  0.76341032E+04                                 9.938964                            6.597519      -0.021256       2.035343                    0.998734      24.535559      69.504148       0.578793       0.475673      -1.025340       0.039569       0.047678       0.030154       0.068907      -0.068052      -0.058199      -0.046013      -0.014319       0.053885      -0.117819       0.054706       0.063113             12.411234      14.975321       6.751120       6.086266      11.794979       4.980734      10.463401           0.000004
           62              C       6.063335       6.322727       8.000455       0.078420      34.948841 0.43167299E+03  0.10094715E+05                                 9.419637                            7.001785      -0.096347       1.979767                    0.999441      26.779440      75.896950       0.614997       0.425887      -1.061999       0.005365      -0.023445       0.014495       0.028081      -0.005710       0.001043      -0.003642      -0.062775       0.004984      -0.032748       0.001212       0.031536             11.390813      11.301155      -1.209114       0.051604      16.160924      -3.974957       6.710359           0.000001
           63              C       7.208242       7.106624       7.791767      -0.126794      32.838898 0.43228079E+03  0.10154596E+05                                 8.952685                            6.974657       0.179801       2.039496                    0.999566      29.047514      83.638419       0.617872       0.421999      -1.060023       0.000163       0.033921      -0.009841       0.035320       0.000715      -0.004369       0.001873       0.040924       0.014450      -0.023022       0.003655       0.019366             10.244277      10.067159      -0.690591      -0.495161      14.983377      -3.077691       5.682295           0.000002
           64              C       7.045648       8.452845       7.494614      -0.107318      31.250986 0.40610696E+03  0.93754717E+04                                 8.595416                            6.712414       0.212902       2.047910                    0.999804      28.558037      81.051674       0.637683       0.416053      -1.065660       0.000994      -0.033352       0.008575       0.034451       0.022888      -0.005524       0.006601       0.040226      -0.034236      -0.028748      -0.007542       0.036290              9.777603       9.703268      -1.781527       0.104615      14.121309      -2.693871       5.508232           0.000003
           65              C       5.784000       9.010443       7.392538       0.043963      37.168826 0.40983496E+03  0.94340431E+04                                 9.594785                            6.733202      -0.001015       2.012643                    0.999133      26.480914      73.784570       0.641434       0.414826      -1.072001      -0.001128      -0.002489       0.005164       0.005843      -0.005569       0.004806      -0.013484      -0.055023      -0.132868      -0.046575      -0.005644       0.052219             11.863796      10.388867      -1.214414      -0.080393      19.230834      -3.475825       5.971689           0.000001
           66              C       4.644186       8.219098       7.539981      -0.091117      33.235454 0.42927337E+03  0.10100136E+05                                 9.138774                            7.014899       0.052621       2.006266                    0.999105      28.907604      84.218682       0.605581       0.429873      -1.051607       0.003469      -0.034339       0.008367       0.035514      -0.003999       0.003489       0.013755       0.019762       0.058436      -0.024922       0.000897       0.024025             10.490915      10.842433      -0.046493      -0.237761      14.989696      -2.896529       5.640615          -0.000002
           67              C       4.810094       6.873685       7.841671      -0.121198      34.107266 0.43972510E+03  0.10437374E+05                                 9.371504                            7.157709      -0.202116       1.922853                    0.997777      29.556763      87.276482       0.590606       0.436916      -1.044441      -0.007956       0.037337      -0.009677       0.039383       0.008300       0.000154       0.006588       0.016808       0.089854      -0.027426      -0.003364       0.030790             10.848584      11.404728      -1.965258       0.851366      15.314270      -2.992013       5.826755           0.000003
           68              C       5.654883      10.433143       7.149825       0.289606      38.263542 0.33058936E+03  0.72800417E+04                                10.158480                            6.424335       0.002302       2.035623                    0.999107      24.541742      68.970506       0.594104       0.468165      -1.030329      -0.001421      -0.043320       0.016812       0.046490       0.021102      -0.000885       0.019969       0.222968       0.049422      -0.124527       0.019290       0.105238             13.249986       6.090553      -2.414798       0.306259      26.749500      -4.170177       6.909905           0.000000
           69              C       5.872389       4.826795      10.044234       0.084414      35.802309 0.43426855E+03  0.10173009E+05                                 9.615612                            7.047011      -0.141231       1.966727                    0.999346      26.789301      76.048386       0.609723       0.428828      -1.059927       0.006345       0.000752      -0.025075       0.025877       0.005508      -0.008392      -0.010730       0.047443       0.085690      -0.040044       0.006317       0.033727             11.888351       5.878429      -0.208476      -2.776682      10.771867      -0.524661      19.014757          -0.000001
           70              C       5.733610       5.967004      10.808667      -0.122022      33.230846 0.41651255E+03  0.97001934E+04                                 9.036102                            6.832824       0.222731       2.056383                    0.999643      28.777215      82.683866       0.625677       0.420343      -1.060357      -0.015307       0.003802       0.040986       0.043915       0.000005       0.006667       0.002170      -0.005104      -0.085077      -0.029540       0.012680       0.016860             10.629002       5.023575      -0.464082      -2.188468       9.483660       0.400630      17.379771           0.000000
           71              C       5.503737       5.886956      12.183284      -0.077420      33.666581 0.41230001E+03  0.95816665E+04                                 9.203848                            6.868898       0.013233       1.998738                    0.999020      28.287848      81.300765       0.614167       0.429133      -1.054450       0.008512       0.002195      -0.034511       0.035613      -0.002529       0.012188       0.005946       0.016500      -0.053731      -0.023439       0.002398       0.021042             10.816550       5.043483      -0.060943      -2.041490      10.460013      -0.323955      16.946154           0.000002
           72              C       5.401290       4.630015      12.768517       0.055554      36.753968 0.38901971E+03  0.88211218E+04                                 9.469155                            6.519840       0.113299       2.055651                    0.999223      25.869125      71.069023       0.659205       0.409764      -1.077471      -0.000921      -0.002226      -0.003615       0.004345       0.004492      -0.011844      -0.000843      -0.034111       0.154478      -0.044792      -0.008197       0.052989             11.750392       5.107196      -0.139735      -2.486717      10.300482      -0.607432      19.843498           0.000003
           73              C       5.543638       3.477199      12.010890      -0.104754      32.991390 0.40474537E+03  0.93394650E+04                                 8.919366                            6.699077       0.218802       2.049944                    0.999785      28.558062      81.124627       0.638391       0.415795      -1.065452      -0.004303       0.009400      -0.029968       0.031701       0.011624       0.004008      -0.008123      -0.026653      -0.061596      -0.023917      -0.004833       0.028750             10.383390       4.842147      -0.235716      -1.819978      10.108627      -0.636831      16.199396           0.000005
           74              C       5.757461       3.577002      10.656688      -0.136709      33.406823 0.42527507E+03  0.99521357E+04                                 9.046398                            6.906143       0.073656       1.999536                    0.999521      29.239574      84.109795       0.622339       0.420564      -1.060624      -0.014389      -0.001847       0.028476       0.031958       0.003439       0.001121       0.019219      -0.025746      -0.072925      -0.030911      -0.001118       0.032030             10.551705       5.126527       0.375278      -1.973540       9.677888      -2.097484      16.850700           0.000002
           75              C       5.206021       4.559254      14.195307       0.302648      38.840187 0.32577154E+03  0.71508842E+04                                10.299844                            6.404396       0.138125       2.088837                    0.999320      24.227010      68.076531       0.590997       0.472144      -1.027688       0.005147       0.019435      -0.042329       0.046862       0.001758       0.018711       0.013652      -0.067400      -0.378132      -0.129055       0.031374       0.097681             13.444181       6.118082       0.057468      -3.339527       6.518211      -1.774467      27.696249           0.000001
           76              C       8.369529       7.218949      19.879781      -0.009903      41.668386 0.46439433E+03  0.11074186E+05                                10.718185                            7.422457      -0.504946       1.866234                    0.993502      27.528909      79.115229       0.577353       0.444877      -1.049144       0.009045       0.003313       0.004520       0.010641       0.020291       0.019635       0.010912      -0.000284      -0.015490      -0.022880      -0.011878       0.034758             13.678327      12.926793      -0.960015      -0.555632      14.174025      -0.504183      13.934162          -0.000001
           77              C       8.043153       8.705492      19.607579       0.075416      35.951243 0.43616429E+03  0.10230503E+05                                 9.618905                            7.042694      -0.142900       1.963244                    0.999392      26.940921      76.575495       0.612351       0.426441      -1.061205       0.020920      -0.020859       0.001909       0.029604      -0.007905      -0.006339      -0.018843      -0.036600      -0.083608      -0.035521      -0.002949       0.038469             11.813441       6.644989      -2.230259       2.452145      18.145895      -2.162784      10.649440           0.000001
           78              C       7.461050       9.086089      18.407625      -0.128371      33.826782 0.43604266E+03  0.10307298E+05                                 9.240028                            7.060376      -0.016063       1.977705                    0.999016      29.474653      86.280777       0.604411       0.428704      -1.051539       0.002966       0.039273      -0.018738       0.043615       0.005369      -0.004107       0.014486       0.048292      -0.015076      -0.030810       0.003338       0.027471             10.716561       6.248267      -1.815036       2.799960      15.490234      -2.606047      10.411182           0.000006
           79              C       7.218207      10.433761      18.144496      -0.084712      33.478620 0.43765638E+03  0.10371915E+05                                 9.274598                            7.144062      -0.132347       1.947717                    0.997996      29.230139      86.132339       0.591006       0.437309      -1.044621       0.017330      -0.036353       0.005567       0.040656       0.008069       0.000078      -0.001918       0.055754      -0.009475      -0.027591      -0.003010       0.030601             10.656396       6.018733      -1.004315       2.258520      15.985546      -0.853812       9.964910           0.000002
           80              C       7.602192      11.391278      19.085860       0.050361      36.869218 0.41062405E+03  0.94851532E+04                                 9.632136                            6.796149       0.017136       2.024976                    0.999068      26.493956      74.677329       0.628628       0.421806      -1.064342       0.025412      -0.001818      -0.008014       0.026708      -0.004137       0.019655      -0.007095      -0.069447      -0.066743      -0.042635      -0.004518       0.047152             11.778853       6.258592      -1.668561       2.104534      18.951095      -2.291718      10.126872           0.000000
           81              C       8.192166      11.013328      20.281278      -0.083891      32.154653 0.41036939E+03  0.95203320E+04                                 8.854816                            6.802361       0.114555       2.024106                    0.999597      28.427014      81.482345       0.624386       0.422840      -1.058939       0.040689      -0.028163      -0.015633       0.051895       0.013428       0.002583       0.015630       0.012159       0.032584      -0.024477       0.001875       0.022602             10.150831       5.969355      -1.406859       1.897331      15.194797      -1.830528       9.288340           0.000000
           82              C       8.394624       9.665193      20.535333      -0.137691      33.314755 0.43114634E+03  0.10142032E+05                                 9.092116                            6.997061       0.061519       1.998229                    0.999354      29.408483      85.305032       0.611460       0.425832      -1.055467       0.017922       0.037437      -0.015704       0.044377       0.004685       0.014354       0.004255       0.032024       0.060008      -0.026802      -0.002840       0.029642             10.498044       5.504409      -1.313657       1.437653      16.998755      -1.068949       8.990968          -0.000001
           83              C       7.418078      12.776068      18.766023       0.292179      39.169609 0.35124135E+03  0.78900205E+04                                10.509178                            6.742591      -0.114798       2.002354                    0.997847      25.053314      72.215046       0.561765       0.485377      -1.016266       0.027167      -0.040298       0.009955       0.049609       0.022490       0.026611       0.056766       0.149148       0.208438      -0.127052       0.024649       0.102404             13.499419       6.990928      -2.878202       0.330144      25.921266      -5.001129       7.586062          -0.000003
           84              C       7.359932       6.383971      19.167520       0.293659      36.566610 0.34314993E+03  0.76341022E+04                                 9.938963                            6.597519      -0.021256       2.035343                    0.998734      24.535558      69.504146       0.578793       0.475673      -1.025340       0.054119       0.030167       0.030154       0.068907      -0.066064      -0.055895      -0.048787      -0.035655       0.053885      -0.117819       0.054706       0.063113             12.411232      14.332885       6.870811       6.011228      12.437411       5.071040      10.463399           0.000004
           85              C       9.756045       6.821553      19.342183       0.078420      34.948844 0.43167290E+03  0.10094713E+05                                 9.419639                            7.001785      -0.096346       1.979767                    0.999441      26.779442      75.896966       0.614997       0.425887      -1.061999      -0.022066       0.009569       0.014495       0.028081      -0.016630      -0.003390       0.001692       0.054451       0.004984      -0.032748       0.001212       0.031536             11.390816      15.562475      -2.003048      -3.898265      11.899613       0.778782       6.710360           0.000001
           86              C      10.736381       7.803514      19.133495      -0.126794      32.838892 0.43228067E+03  0.10154593E+05                                 8.952684                            6.974656       0.179802       2.039496                    0.999566      29.047513      83.638415       0.617872       0.421999      -1.060023       0.033377      -0.006053      -0.009841       0.035320       0.008036       0.001041      -0.004638      -0.037663       0.014450      -0.023022       0.003655       0.019366             10.244276      14.569759      -1.529469      -3.116322      10.480774       0.076921       5.682294           0.000002
           87              C      12.030048       7.397099      18.836342      -0.107318      31.250982 0.40610684E+03  0.93754688E+04                                 8.595416                            6.712414       0.212901       2.047910                    0.999804      28.558037      81.051685       0.637683       0.416053      -1.065660      -0.032605       0.007086       0.008575       0.034451       0.028595       0.005478      -0.006640      -0.021042      -0.034236      -0.028748      -0.007542       0.036290              9.777603      13.331530      -2.457505      -2.629138      10.493047       0.596250       5.508231           0.000003
           88              C      12.347131       6.054665      18.734266       0.043963      37.168817 0.40983480E+03  0.94340388E+04                                 9.594784                            6.733201      -0.001015       2.012643                    0.999133      26.480917      73.784585       0.641434       0.414826      -1.072001      -0.002654      -0.000653       0.005164       0.005843      -0.015103      -0.012376       0.007194       0.047320      -0.132868      -0.046575      -0.005644       0.052219             11.863795      18.496869      -2.725016      -3.431750      11.122828       0.557594       5.971687           0.000001
           89              C      11.360407       5.079075      18.881709      -0.091117      33.235460 0.42927329E+03  0.10100134E+05                                 9.138775                            7.014899       0.052621       2.006266                    0.999105      28.907605      84.218688       0.605581       0.429873      -1.051607      -0.033123       0.009700       0.008367       0.035514      -0.000172       0.014162       0.000911      -0.021316       0.058436      -0.024922       0.000897       0.024025             10.490917      14.833828      -0.790126      -2.891079      10.998307       0.296784       5.640615          -0.000002
           90              C      10.068141       5.488600      19.183399      -0.121198      34.107267 0.43972510E+03  0.10437374E+05                                 9.371504                            7.157709      -0.202116       1.922853                    0.997777      29.556763      87.276483       0.590606       0.436916      -1.044441       0.035248      -0.014660      -0.009677       0.039383       0.010770       0.006505      -0.001055      -0.009702       0.089854      -0.027426      -0.003364       0.030790             10.848585      14.475391      -2.537352      -2.785465      12.243609       1.384976       5.826756           0.000003
           91              C      13.722115       5.667152      18.491553       0.289606      38.263538 0.33058938E+03  0.72800423E+04                                10.158480                            6.424335       0.002301       2.035623                    0.999107      24.541744      68.970517       0.594104       0.468165      -1.030329      -0.042848       0.006538       0.016812       0.046490       0.059834       0.019469      -0.004528      -0.192809       0.049421      -0.124527       0.019290       0.105238             13.249986      25.186834      -5.972633      -4.043538       7.653218       1.064882       6.909906           0.000000
           92              C       8.250446       6.907830      21.385962       0.084414      35.802311 0.43426848E+03  0.10173007E+05                                 9.615613                            7.047010      -0.141231       1.966726                    0.999346      26.789302      76.048391       0.609723       0.428828      -1.059927       0.001902       0.006100      -0.025076       0.025877       0.013680      -0.012086      -0.006285      -0.040293       0.085690      -0.040044       0.006317       0.033727             11.888352      10.532632      -1.075602      -1.024364       6.117667      -2.633615      19.014758          -0.000001
           93              C       9.345948       6.562559      22.150395      -0.122022      33.230842 0.41651253E+03  0.97001931E+04                                 9.036102                            6.832825       0.222731       2.056383                    0.999643      28.777215      82.683868       0.625677       0.420343      -1.060357       0.000934      -0.015744       0.040986       0.043915      -0.000914       0.003354       0.006156       0.004765      -0.085077      -0.029540       0.012680       0.016861             10.629001       9.166911      -1.236030      -0.006984       5.340323      -2.224823      17.379769           0.000000
           94              C       4.365701       2.313533       0.841556      -0.077420      33.666583 0.41230009E+03  0.95816687E+04                                 9.203848                            6.868899       0.013234       1.998738                    0.999020      28.287846      81.300755       0.614167       0.429133      -1.054450       0.003717       0.007966      -0.034511       0.035613       0.000612       0.008078       0.010892      -0.017214      -0.053731      -0.023439       0.002398       0.021042             10.816549      10.256360      -1.032156      -0.692389       5.247137      -1.947616      16.946151           0.000002
           95              C       3.111259       2.443039       1.426789       0.055554      36.753964 0.38901969E+03  0.88211213E+04                                 9.469155                            6.519840       0.113299       2.055651                    0.999223      25.869123      71.069018       0.659205       0.409764      -1.077471      -0.002357      -0.000497      -0.003615       0.004345      -0.001951      -0.002998      -0.011489       0.035058       0.154478      -0.044792      -0.008197       0.052989             11.750392      10.075940      -1.065464      -1.052620       5.331737      -2.333392      19.843498           0.000003
           96              C       2.004017       2.794127       0.669162      -0.104754      32.991384 0.40474527E+03  0.93394620E+04                                 8.919365                            6.699076       0.218802       2.049944                    0.999785      28.558061      81.124623       0.638391       0.415795      -1.065452       0.008452      -0.005952      -0.029968       0.031701       0.006045      -0.007252       0.005428       0.033238      -0.061596      -0.023917      -0.004833       0.028750             10.383389       9.847066      -1.168183      -0.959408       5.103708      -1.672547      16.199393           0.000005
           97              C       7.000746       7.023757      21.998416      -0.136709      33.406848 0.42527533E+03  0.99521432E+04                                 9.046402                            6.906145       0.073656       1.999536                    0.999521      29.239575      84.109800       0.622339       0.420564      -1.060624      -0.004451      -0.013807       0.028476       0.031958      -0.001427       0.019099      -0.002418       0.026496      -0.072925      -0.030911      -0.001118       0.032030             10.551711       9.660357      -0.469421      -2.423480       5.144068      -1.555982      16.850707           0.000002
           98              C       3.005930       2.264034       2.853579       0.302648      38.840184 0.32577151E+03  0.71508836E+04                                10.299844                            6.404396       0.138126       2.088837                    0.999320      24.227008      68.076525       0.590997       0.472144      -1.027688       0.020049       0.001500      -0.042329       0.046862      -0.010496       0.016848       0.015894       0.064144      -0.378132      -0.129055       0.031374       0.097681             13.444180       6.525483      -0.018435      -2.356113       6.110810      -2.958025      27.696249           0.000001
           99              C      10.348851       8.334102       2.803675      -0.009903      41.668387 0.46439434E+03  0.11074186E+05                                10.718185                            7.422457      -0.504946       1.866234                    0.993502      27.528909      79.115228       0.577353       0.444877      -1.049144      -0.009045      -0.003313      -0.004520       0.010641       0.020291       0.019635       0.010912      -0.000284      -0.015490      -0.022880      -0.011878       0.034758             13.678327      12.926793      -0.960015      -0.555632      14.174025      -0.504183      13.934162          -0.000002
          100              C      10.675227       6.847559       3.075877       0.075416      35.951243 0.43616429E+03  0.10230503E+05                                 9.618904                            7.042694      -0.142900       1.963244                    0.999392      26.940921      76.575494       0.612351       0.426441      -1.061205      -0.020920       0.020859      -0.001909       0.029604      -0.007905      -0.006339      -0.018843      -0.036600      -0.083608      -0.035521      -0.002949       0.038469             11.813441       6.644989      -2.230259       2.452145      18.145894      -2.162784      10.649440           0.000001
          101              C      11.257330       6.466962       4.275831      -0.128371      33.826789 0.43604277E+03  0.10307301E+05                                 9.240029                            7.060376      -0.016063       1.977705                    0.999016      29.474657      86.280791       0.604411       0.428704      -1.051539      -0.002966      -0.039273       0.018738       0.043615       0.005369      -0.004107       0.014486       0.048292      -0.015076      -0.030810       0.003338       0.027471             10.716563       6.248268      -1.815036       2.799960      15.490236      -2.606047      10.411184           0.000006
          102              C      11.500173       5.119290       4.538960      -0.084712      33.478620 0.43765636E+03  0.10371914E+05                                 9.274598                            7.144062      -0.132347       1.947717                    0.997996      29.230139      86.132338       0.591006       0.437309      -1.044621      -0.017330       0.036353      -0.005567       0.040656       0.008069       0.000078      -0.001918       0.055754      -0.009475      -0.027591      -0.003010       0.030601             10.656396       6.018733      -1.004315       2.258520      15.985546      -0.853812       9.964910           0.000002
          103              C      11.116188       4.161773       3.597596       0.050361      36.869222 0.41062411E+03  0.94851549E+04                                 9.632136                            6.796149       0.017136       2.024976                    0.999068      26.493958      74.677333       0.628628       0.421806      -1.064342      -0.025412       0.001818       0.008014       0.026708      -0.004137       0.019655      -0.007095      -0.069447      -0.066743      -0.042635      -0.004518       0.047152             11.778853       6.258592      -1.668561       2.104535      18.951095      -2.291718      10.126873           0.000000
          104              C      10.526214       4.539723       2.402178      -0.083890      32.154647 0.41036929E+03  0.95203290E+04                                 8.854815                            6.802359       0.114555       2.024106                    0.999597      28.427011      81.482335       0.624386       0.422840      -1.058939      -0.040689       0.028163       0.015633       0.051895       0.013428       0.002583       0.015630       0.012159       0.032583      -0.024477       0.001875       0.022602             10.150829       5.969354      -1.406858       1.897331      15.194795      -1.830527       9.288339          -0.000000
          105              C      10.323756       5.887858       2.148123      -0.137691      33.314754 0.43114632E+03  0.10142032E+05                                 9.092117                            6.997061       0.061519       1.998229                    0.999354      29.408483      85.305036       0.611460       0.425832      -1.055467      -0.017922      -0.037437       0.015704       0.044377       0.004685       0.014354       0.004255       0.032024       0.060008      -0.026802      -0.002840       0.029642             10.498044       5.504409      -1.313657       1.437653      16.998755      -1.068950       8.990969          -0.000001
          106              C      11.300302       2.776983       3.917433       0.292179      39.169609 0.35124135E+03  0.78900204E+04                                10.509178                            6.742591      -0.114798       2.002354                    0.997847      25.053314      72.215046       0.561765       0.485377      -1.016266      -0.027167       0.040298      -0.009955       0.049609       0.022490       0.026611       0.056766       0.149148       0.208438      -0.127052       0.024649       0.102404             13.499418       6.990928      -2.878202       0.330144      25.921266      -5.001129       7.586062          -0.000003
          107              C      11.358448       9.169080       3.515936       0.293659      36.566611 0.34314994E+03  0.76341023E+04                                 9.938963                            6.597519      -0.021256       2.035343                    0.998734      24.535558      69.504146       0.578793       0.475673      -1.025340      -0.054119      -0.030167      -0.030154       0.068907      -0.066064      -0.055895      -0.048787      -0.035655       0.053885      -0.117819       0.054706       0.063113             12.411232      14.332885       6.870811       6.011228      12.437411       5.071040      10.463399           0.000004
          108              C       8.962335       8.731498       3.341273       0.078420      34.948846 0.43167293E+03  0.10094714E+05                                 9.419639                            7.001785      -0.096347       1.979767                    0.999441      26.779443      75.896968       0.614997       0.425887      -1.061999       0.022066      -0.009569      -0.014495       0.028081      -0.016630      -0.003390       0.001692       0.054451       0.004984      -0.032748       0.001212       0.031536             11.390816      15.562475      -2.003048      -3.898265      11.899613       0.778782       6.710361           0.000001
          109              C       7.981999       7.749537       3.549961      -0.126794      32.838901 0.43228081E+03  0.10154597E+05                                 8.952686                            6.974658       0.179801       2.039495                    0.999566      29.047518      83.638438       0.617872       0.421999      -1.060023      -0.033377       0.006053       0.009841       0.035320       0.008036       0.001041      -0.004638      -0.037663       0.014450      -0.023022       0.003655       0.019366             10.244278      14.569763      -1.529470      -3.116323      10.480776       0.076921       5.682296           0.000002
          110              C       6.688332       8.155952       3.847114      -0.107318      31.250987 0.40610692E+03  0.93754710E+04                                 8.595417                            6.712414       0.212901       2.047910                    0.999804      28.558040      81.051692       0.637683       0.416053      -1.065660       0.032605      -0.007086      -0.008575       0.034451       0.028595       0.005478      -0.006640      -0.021042      -0.034236      -0.028748      -0.007542       0.036290              9.777604      13.331531      -2.457506      -2.629138      10.493048       0.596251       5.508232           0.000003
          111              C       6.371249       9.498386       3.949190       0.043963      37.168822 0.40983485E+03  0.94340402E+04                                 9.594785                            6.733202      -0.001015       2.012643                    0.999133      26.480919      73.784593       0.641433       0.414826      -1.072001       0.002654       0.000653      -0.005164       0.005843      -0.015103      -0.012376       0.007194       0.047320      -0.132868      -0.046575      -0.005644       0.052219             11.863796      18.496872      -2.725017      -3.431750      11.122829       0.557594       5.971688           0.000002
          112              C       7.357973      10.473976       3.801747      -0.091117      33.235458 0.42927327E+03  0.10100133E+05                                 9.138775                            7.014899       0.052621       2.006266                    0.999105      28.907604      84.218686       0.605581       0.429873      -1.051607       0.033123      -0.009700      -0.008367       0.035514      -0.000172       0.014162       0.000911      -0.021316       0.058436      -0.024922       0.000897       0.024025             10.490917      14.833829      -0.790126      -2.891079      10.998307       0.296784       5.640616          -0.000002
          113              C       8.650239      10.064451       3.500057      -0.121198      34.107258 0.43972496E+03  0.10437370E+05                                 9.371503                            7.157708      -0.202116       1.922853                    0.997777      29.556758      87.276463       0.590606       0.436916      -1.044441      -0.035248       0.014660       0.009678       0.039383       0.010770       0.006505      -0.001055      -0.009702       0.089854      -0.027426      -0.003365       0.030790             10.848584      14.475389      -2.537352      -2.785464      12.243607       1.384976       5.826755           0.000003
          114              C       4.996265       9.885899       4.191903       0.289606      38.263547 0.33058944E+03  0.72800442E+04                                10.158481                            6.424336       0.002301       2.035623                    0.999107      24.541747      68.970529       0.594104       0.468165      -1.030329       0.042848      -0.006538      -0.016812       0.046490       0.059834       0.019469      -0.004528      -0.192809       0.049421      -0.124527       0.019290       0.105238             13.249989      25.186839      -5.972634      -4.043539       7.653220       1.064883       6.909907           0.000000
          115              C      10.467934       8.645221       1.297494       0.084414      35.802310 0.43426845E+03  0.10173006E+05                                 9.615613                            7.047010      -0.141231       1.966726                    0.999346      26.789301      76.048389       0.609723       0.428828      -1.059927      -0.001902      -0.006100       0.025075       0.025877       0.013680      -0.012086      -0.006285      -0.040293       0.085690      -0.040044       0.006317       0.033727             11.888352      10.532632      -1.075602      -1.024365       6.117667      -2.633615      19.014759          -0.000001
          116              C       9.372432       8.990492       0.533061      -0.122022      33.230840 0.41651250E+03  0.97001921E+04                                 9.036102                            6.832825       0.222731       2.056383                    0.999643      28.777214      82.683863       0.625677       0.420343      -1.060357      -0.000934       0.015744      -0.040986       0.043915      -0.000914       0.003354       0.006156       0.004765      -0.085077      -0.029540       0.012680       0.016861             10.629001       9.166910      -1.236030      -0.006985       5.340323      -2.224823      17.379769           0.000000
          117              C      14.352679      13.239518      21.841900      -0.077420      33.666588 0.41230015E+03  0.95816707E+04                                 9.203849                            6.868899       0.013233       1.998738                    0.999020      28.287848      81.300765       0.614167       0.429133      -1.054450      -0.003717      -0.007966       0.034511       0.035613       0.000612       0.008078       0.010893      -0.017214      -0.053731      -0.023439       0.002398       0.021042             10.816551      10.256361      -1.032156      -0.692390       5.247137      -1.947616      16.946154           0.000003
          118              C      15.607121      13.110012      21.256667       0.055554      36.753972 0.38901978E+03  0.88211237E+04                                 9.469157                            6.519841       0.113299       2.055651                    0.999223      25.869126      71.069032       0.659205       0.409764      -1.077471       0.002357       0.000497       0.003615       0.004345      -0.001951      -0.002998      -0.011489       0.035058       0.154478      -0.044792      -0.008197       0.052989             11.750394      10.075941      -1.065464      -1.052620       5.331738      -2.333393      19.843503           0.000003
          119              C      16.714363      12.758924      22.014294      -0.104754      32.991387 0.40474529E+03  0.93394629E+04                                 8.919367                            6.699077       0.218802       2.049944                    0.999785      28.558062      81.124634       0.638391       0.415795      -1.065452      -0.008453       0.005952       0.029968       0.031701       0.006045      -0.007252       0.005428       0.033238      -0.061596      -0.023917      -0.004833       0.028750             10.383391       9.847068      -1.168183      -0.959408       5.103708      -1.672548      16.199397           0.000005
          120              C      11.717634       8.529294       0.685040      -0.136709      33.406854 0.42527541E+03  0.99521456E+04                                 9.046403                            6.906146       0.073656       1.999536                    0.999521      29.239578      84.109812       0.622339       0.420564      -1.060624       0.004451       0.013807      -0.028476       0.031958      -0.001427       0.019099      -0.002418       0.026496      -0.072925      -0.030911      -0.001118       0.032030             10.551712       9.660357      -0.469421      -2.423480       5.144069      -1.555982      16.850711           0.000002
          121              C      15.712450      13.289017      19.829877       0.302648      38.840193 0.32577157E+03  0.71508853E+04                                10.299846                            6.404397       0.138125       2.088837                    0.999320      24.227010      68.076537       0.590996       0.472144      -1.027688      -0.020049      -0.001500       0.042329       0.046862      -0.010496       0.016848       0.015894       0.064144      -0.378132      -0.129055       0.031374       0.097681             13.444184       6.525484      -0.018435      -2.356113       6.110811      -2.958026      27.696256           0.000001
          122              C      12.518325      10.666172      14.145403      -0.009903      41.668381 0.46439439E+03  0.11074188E+05                                10.718184                            7.422457      -0.504946       1.866234                    0.993502      27.528908      79.115225       0.577353       0.444877      -1.049144      -0.004914      -0.008285      -0.004520       0.010641       0.018879       0.014324       0.017304       0.014880      -0.015490      -0.022880      -0.011878       0.034758             13.678325      13.786459      -1.120172      -0.597415      13.314350      -0.453883      13.934166          -0.000002
          123              C      11.116707      11.259300      14.417605       0.075416      35.951240 0.43616445E+03  0.10230508E+05                                 9.618904                            7.042695      -0.142900       1.963244                    0.999392      26.940919      76.575486       0.612351       0.426441      -1.061205       0.016675      -0.024387      -0.001909       0.029604      -0.013964      -0.019686      -0.002780       0.028451      -0.083608      -0.035521      -0.002949       0.038469             11.813440      16.956908      -4.151475      -1.677063       7.833972       2.806796      10.649439           0.000000
          124              C      10.849166      11.901266      15.617559      -0.128371      33.826776 0.43604260E+03  0.10307296E+05                                 9.240027                            7.060375      -0.016063       1.977705                    0.999016      29.474654      86.280781       0.604411       0.428704      -1.051539      -0.039151       0.004277       0.018738       0.043615       0.013704       0.013489      -0.006691      -0.041185      -0.015076      -0.030810       0.003338       0.027471             10.716559      14.526560      -3.357366      -2.049120       7.211938       3.229912      10.411179           0.000006
          125              C       9.568771      12.386838      15.880688      -0.084712      33.478616 0.43765627E+03  0.10371911E+05                                 9.274597                            7.144061      -0.132347       1.947717                    0.997996      29.230140      86.132341       0.591006       0.437309      -1.044621       0.032564      -0.023696      -0.005567       0.040656       0.017567      -0.001871       0.000428      -0.046201      -0.009475      -0.027591      -0.003010       0.030601             10.656395      15.289513      -2.731558      -0.425699       6.714763       2.376696       9.964908           0.000001
          126              C       8.557122      12.184727      14.939324       0.050361      36.869230 0.41062412E+03  0.94851552E+04                                 9.632137                            6.796150       0.017136       2.024976                    0.999068      26.493959      74.677337       0.628628       0.421806      -1.064342      -0.002867      -0.025315       0.008014       0.026708      -0.016364      -0.003375       0.020622       0.061809      -0.066743      -0.042635      -0.004518       0.047152             11.778856      17.924424      -3.842030      -1.867487       7.285274       2.488681      10.126872           0.000000
          127              C       8.820620      11.535508      13.743906      -0.083890      32.154666 0.41036939E+03  0.95203320E+04                                 8.854818                            6.802360       0.114555       2.024106                    0.999597      28.427011      81.482334       0.624386       0.422839      -1.058939       0.020234      -0.045159       0.015633       0.051895       0.014717       0.015839      -0.000324      -0.001671       0.032583      -0.024477       0.001875       0.022602             10.150834      14.378682      -2.973606      -1.452051       6.785483       2.200514       9.288337          -0.000000
          128              C      10.108866      11.089552      13.489851      -0.137691      33.314755 0.43114613E+03  0.10142026E+05                                 9.092116                            6.997059       0.061519       1.998229                    0.999354      29.408484      85.305038       0.611460       0.425832      -1.055467      -0.040086      -0.010762       0.015704       0.044377       0.010137       0.006812       0.013332      -0.026501       0.060008      -0.026802      -0.002840       0.029642             10.498045      16.140078      -3.295197      -0.787554       6.363088       1.609122       8.990967          -0.000000
          129              C       7.229480      12.619362      15.259161       0.292179      39.169634 0.35124150E+03  0.78900247E+04                                10.509182                            6.742592      -0.114798       2.002354                    0.997847      25.053314      72.215046       0.561765       0.485377      -1.016266       0.034640      -0.034088      -0.009955       0.049609       0.047837       0.060680       0.015763      -0.122942       0.208438      -0.127052       0.024648       0.102404             13.499426      24.249723      -6.093699      -4.856059       8.662490       1.240560       7.586064          -0.000003
          130              C      13.524094      11.505756      14.857664       0.293659      36.566620 0.34314995E+03  0.76341026E+04                                 9.938964                            6.597518      -0.021256       2.035343                    0.998734      24.535558      69.504145       0.578793       0.475673      -1.025340      -0.039569      -0.047678      -0.030154       0.068907      -0.068052      -0.058199      -0.046013      -0.014319       0.053885      -0.117819       0.054706       0.063113             12.411234      14.975321       6.751120       6.086266      11.794979       4.980735      10.463401           0.000004
          131              C      12.655045       9.230324      14.683001       0.078420      34.948840 0.43167296E+03  0.10094714E+05                                 9.419637                            7.001785      -0.096347       1.979767                    0.999441      26.779439      75.896948       0.614997       0.425887      -1.061999      -0.005365       0.023445      -0.014495       0.028081      -0.005710       0.001043      -0.003642      -0.062775       0.004984      -0.032748       0.001212       0.031536             11.390813      11.301155      -1.209114       0.051604      16.160925      -3.974957       6.710359           0.000001
          132              C      11.510138       8.446427      14.891689      -0.126794      32.838901 0.43228082E+03  0.10154598E+05                                 8.952686                            6.974658       0.179801       2.039495                    0.999566      29.047515      83.638425       0.617872       0.421999      -1.060023      -0.000163      -0.033921       0.009841       0.035320       0.000715      -0.004369       0.001873       0.040924       0.014450      -0.023022       0.003655       0.019366             10.244278      10.067159      -0.690591      -0.495161      14.983380      -3.077692       5.682295           0.000002
          133              C      11.672732       7.100206      15.188842      -0.107318      31.250988 0.40610696E+03  0.93754721E+04                                 8.595417                            6.712414       0.212901       2.047910                    0.999804      28.558038      81.051684       0.637683       0.416053      -1.065660      -0.000994       0.033352      -0.008575       0.034451       0.022888      -0.005524       0.006601       0.040227      -0.034236      -0.028748      -0.007542       0.036290              9.777604       9.703270      -1.781527       0.104615      14.121311      -2.693871       5.508232           0.000003
          134              C      12.934380       6.542608      15.290918       0.043963      37.168840 0.40983512E+03  0.94340478E+04                                 9.594787                            6.733204      -0.001015       2.012643                    0.999133      26.480920      73.784595       0.641433       0.414826      -1.072001       0.001128       0.002489      -0.005164       0.005843      -0.005569       0.004806      -0.013485      -0.055023      -0.132868      -0.046575      -0.005644       0.052219             11.863800      10.388870      -1.214414      -0.080393      19.230841      -3.475826       5.971690           0.000001
          135              C      14.074194       7.333953      15.143475      -0.091117      33.235454 0.42927334E+03  0.10100135E+05                                 9.138774                            7.014900       0.052620       2.006266                    0.999105      28.907604      84.218687       0.605581       0.429873      -1.051607      -0.003469       0.034339      -0.008367       0.035514      -0.003999       0.003489       0.013755       0.019762       0.058436      -0.024922       0.000897       0.024025             10.490916      10.842434      -0.046492      -0.237761      14.989698      -2.896530       5.640616          -0.000002
          136              C      13.908286       8.679366      14.841785      -0.121198      34.107265 0.43972507E+03  0.10437373E+05                                 9.371504                            7.157709      -0.202116       1.922853                    0.997777      29.556762      87.276480       0.590606       0.436916      -1.044441       0.007956      -0.037337       0.009677       0.039383       0.008300       0.000154       0.006588       0.016808       0.089854      -0.027426      -0.003364       0.030790             10.848585      11.404728      -1.965258       0.851366      15.314271      -2.992014       5.826755           0.000003
          137              C      13.063497       5.119908      15.533631       0.289606      38.263557 0.33058948E+03  0.72800453E+04                                10.158483                            6.424337       0.002301       2.035623                    0.999107      24.541747      68.970530       0.594104       0.468165      -1.030329       0.001421       0.043320      -0.016812       0.046490       0.021102      -0.000885       0.019969       0.222968       0.049421      -0.124527       0.019290       0.105238             13.249991       6.090555      -2.414799       0.306259      26.749511      -4.170179       6.909908           0.000000
          138              C      12.845991      10.726256      12.639222       0.084414      35.802309 0.43426855E+03  0.10173009E+05                                 9.615612                            7.047011      -0.141231       1.966727                    0.999346      26.789301      76.048386       0.609723       0.428828      -1.059927      -0.006345      -0.000752       0.025076       0.025877       0.005507      -0.008392      -0.010730       0.047443       0.085690      -0.040044       0.006317       0.033727             11.888351       5.878429      -0.208475      -2.776682      10.771867      -0.524661      19.014757          -0.000001
          139              C      12.984770       9.586047      11.874789      -0.122022      33.230844 0.41651251E+03  0.97001923E+04                                 9.036102                            6.832824       0.222731       2.056383                    0.999643      28.777213      82.683861       0.625677       0.420343      -1.060357       0.015307      -0.003802      -0.040986       0.043915       0.000005       0.006667       0.002170      -0.005104      -0.085077      -0.029540       0.012680       0.016860             10.629002       5.023575      -0.464082      -2.188468       9.483660       0.400629      17.379771           0.000000
          140              C      13.214643       9.666095      10.500172      -0.077421      33.666583 0.41230003E+03  0.95816674E+04                                 9.203849                            6.868899       0.013233       1.998738                    0.999020      28.287849      81.300770       0.614167       0.429133      -1.054450      -0.008512      -0.002195       0.034511       0.035613      -0.002529       0.012188       0.005946       0.016500      -0.053731      -0.023439       0.002398       0.021042             10.816551       5.043483      -0.060943      -2.041490      10.460014      -0.323955      16.946156           0.000003
          141              C      13.317090      10.923036       9.914939       0.055554      36.753968 0.38901970E+03  0.88211216E+04                                 9.469156                            6.519841       0.113299       2.055651                    0.999223      25.869124      71.069024       0.659205       0.409764      -1.077471       0.000921       0.002226       0.003615       0.004345       0.004492      -0.011843      -0.000843      -0.034111       0.154478      -0.044792      -0.008197       0.052989             11.750393       5.107196      -0.139735      -2.486717      10.300483      -0.607432      19.843499           0.000003
          142              C      13.174742      12.075852      10.672566      -0.104754      32.991386 0.40474530E+03  0.93394628E+04                                 8.919366                            6.699076       0.218802       2.049944                    0.999785      28.558060      81.124620       0.638391       0.415795      -1.065452       0.004303      -0.009400       0.029968       0.031701       0.011624       0.004008      -0.008123      -0.026653      -0.061596      -0.023917      -0.004833       0.028750             10.383389       4.842147      -0.235715      -1.819978      10.108627      -0.636832      16.199394           0.000005
          143              C      12.960919      11.976049      12.026768      -0.136709      33.406829 0.42527516E+03  0.99521384E+04                                 9.046399                            6.906144       0.073656       1.999536                    0.999521      29.239577      84.109805       0.622339       0.420564      -1.060624       0.014389       0.001847      -0.028476       0.031958       0.003439       0.001121       0.019219      -0.025746      -0.072925      -0.030911      -0.001118       0.032030             10.551706       5.126528       0.375278      -1.973540       9.677889      -2.097485      16.850703           0.000002
          144              C      13.512359      10.993797       8.488149       0.302648      38.840186 0.32577152E+03  0.71508839E+04                                10.299844                            6.404396       0.138125       2.088837                    0.999320      24.227009      68.076530       0.590997       0.472144      -1.027688      -0.005147      -0.019435       0.042329       0.046862       0.001758       0.018711       0.013652      -0.067400      -0.378132      -0.129055       0.031374       0.097681             13.444181       6.118082       0.057468      -3.339527       6.518211      -1.774467      27.696251           0.000001
          145              N      12.550329       2.602931       7.131679      -0.362277      51.182388 0.62027924E+03  0.15628531E+05                                11.379218                            8.120516       0.407586       2.111830                    0.999182      30.676497      85.638498       0.609767       0.398668      -1.097138       0.038948       0.010936      -0.004255       0.040678       0.048103       0.046876      -0.008955      -0.134018       0.144143      -0.119885       0.054140       0.065745             14.160642      23.716748      -5.179716      -4.644024      10.011907       1.044158       8.753272          -0.000000
          146              N       5.553623      11.542237       6.950211      -0.368302      48.837720 0.57134969E+03  0.14079677E+05                                10.944956                            7.740654       0.541482       2.156584                    0.999284      30.151144      82.793962       0.632020       0.393264      -1.102712      -0.007474       0.031862      -0.004340       0.033014       0.017586      -0.006533       0.024077       0.196267       0.158227      -0.129382       0.055027       0.074355             13.754215       7.338852      -2.384133       0.279525      26.013435      -3.299164       7.910359          -0.000003
          147              N       5.066013       4.495479      15.324943      -0.361833      50.571521 0.60134439E+03  0.15010971E+05                                11.199600                            7.958862       0.556660       2.162198                    0.999264      30.293319      83.746794       0.621170       0.395012      -1.101390      -0.005579       0.010470       0.034243       0.036240      -0.000864       0.020606       0.006754      -0.017239      -0.355043      -0.121071       0.053032       0.068039             13.838972       7.397911      -0.185778      -2.298565       8.202832      -1.815625      25.916173          -0.000005
          148              N       4.437590       3.420505       7.260974      -0.331179      48.756021 0.53493100E+03  0.12938189E+05                                10.881210                            7.437834       0.738752       2.236510                    0.999009      29.053166      78.466125       0.652986       0.387817      -1.109023      -0.035415      -0.007027      -0.021851       0.042203      -0.072053      -0.065116      -0.048847      -0.019189       0.018964      -0.125791       0.054403       0.071389             13.711123      16.701015       7.736571       6.657644      13.284768       5.571503      11.147586           0.000001
          149              N       7.287326      13.880122      18.473407      -0.362277      51.182358 0.62027890E+03  0.15628521E+05                                11.379214                            8.120514       0.407586       2.111830                    0.999182      30.676496      85.638494       0.609767       0.398668      -1.097138       0.017885       0.036286      -0.004255       0.040678       0.020744      -0.000218       0.047723       0.159672       0.144144      -0.119886       0.054140       0.065745             14.160635       8.606338      -2.364482       0.175900      25.122297      -4.756708       8.753269          -0.000000
          150              N      14.793900       5.364465      18.291939      -0.368302      48.837704 0.57134956E+03  0.14079673E+05                                10.944954                            7.740654       0.541482       2.156584                    0.999284      30.151143      82.793962       0.632020       0.393264      -1.102712       0.029955      -0.013183      -0.004340       0.033014       0.051746       0.022473      -0.010833      -0.170433       0.158227      -0.129382       0.055027       0.074355             13.754212      24.528376      -5.586717      -3.192156       8.823902       0.879067       7.910358          -0.000003
          151              N       2.917590       2.138075       3.983215      -0.361833      50.571518 0.60134435E+03  0.15010970E+05                                11.199599                            7.958862       0.556660       2.162198                    0.999264      30.293318      83.746786       0.621170       0.395012      -1.101390       0.009271      -0.007402       0.034243       0.036240      -0.003910       0.010414       0.019020       0.015460      -0.355043      -0.121071       0.053032       0.068039             13.838971       8.108926      -0.318247      -2.205915       7.491816      -1.927137      25.916170          -0.000005
          152              N       6.605150       5.754878      18.602702      -0.331179      48.756003 0.53493082E+03  0.12938183E+05                                10.881207                            7.437832       0.738752       2.236510                    0.999009      29.053167      78.466127       0.652986       0.387817      -1.109023      -0.013395      -0.033528      -0.021851       0.042203      -0.070674      -0.059947      -0.055067      -0.033994       0.018964      -0.125791       0.054403       0.071389             13.711119      16.185465       7.832619       6.696655      13.800307       5.524549      11.147583           0.000001
          153              N      11.431054       1.672929       4.210049      -0.362277      51.182361 0.62027894E+03  0.15628522E+05                                11.379215                            8.120514       0.407586       2.111830                    0.999182      30.676497      85.638498       0.609767       0.398668      -1.097138      -0.017885      -0.036286       0.004255       0.040678       0.020744      -0.000218       0.047723       0.159672       0.144144      -0.119886       0.054140       0.065745             14.160635       8.606339      -2.364483       0.175900      25.122298      -4.756708       8.753269           0.000000
          154              N       3.924480      10.188586       4.391517      -0.368302      48.837714 0.57134969E+03  0.14079677E+05                                10.944956                            7.740655       0.541482       2.156584                    0.999284      30.151146      82.793974       0.632020       0.393264      -1.102711      -0.029955       0.013183       0.004340       0.033014       0.051746       0.022473      -0.010833      -0.170433       0.158227      -0.129382       0.055027       0.074355             13.754214      24.528380      -5.586718      -3.192156       8.823904       0.879067       7.910359          -0.000003
          155              N      15.800790      13.414976      18.700241      -0.361833      50.571525 0.60134441E+03  0.15010972E+05                                11.199600                            7.958862       0.556660       2.162198                    0.999264      30.293319      83.746792       0.621170       0.395012      -1.101390      -0.009271       0.007402      -0.034243       0.036240      -0.003910       0.010414       0.019020       0.015460      -0.355043      -0.121071       0.053032       0.068039             13.838973       8.108927      -0.318247      -2.205915       7.491817      -1.927137      25.916174          -0.000005
          156              N      12.113230       9.798173       4.080754      -0.331179      48.756002 0.53493080E+03  0.12938183E+05                                10.881207                            7.437832       0.738753       2.236510                    0.999009      29.053166      78.466125       0.652986       0.387817      -1.109023       0.013395       0.033528       0.021851       0.042203      -0.070674      -0.059947      -0.055067      -0.033994       0.018964      -0.125791       0.054403       0.071389             13.711119      16.185465       7.832619       6.696655      13.800307       5.524549      11.147584           0.000001
          157              N       6.168051      12.950120      15.551777      -0.362277      51.182387 0.62027920E+03  0.15628530E+05                                11.379218                            8.120516       0.407586       2.111830                    0.999182      30.676496      85.638495       0.609767       0.398668      -1.097138      -0.038948      -0.010937       0.004255       0.040678       0.048103       0.046876      -0.008955      -0.134018       0.144144      -0.119885       0.054140       0.065745             14.160642      23.716748      -5.179716      -4.644024      10.011907       1.044158       8.753272          -0.000000
          158              N      13.164757       4.010814      15.733245      -0.368302      48.837740 0.57134992E+03  0.14079684E+05                                10.944960                            7.740656       0.541481       2.156584                    0.999284      30.151148      82.793983       0.632020       0.393264      -1.102711       0.007474      -0.031863       0.004340       0.033014       0.017586      -0.006533       0.024077       0.196267       0.158227      -0.129382       0.055027       0.074355             13.754221       7.338855      -2.384134       0.279526      26.013446      -3.299166       7.910361          -0.000003
          159              N      13.652367      11.057572       7.358513      -0.361833      50.571521 0.60134439E+03  0.15010971E+05                                11.199599                            7.958862       0.556660       2.162198                    0.999264      30.293320      83.746794       0.621170       0.395012      -1.101390       0.005579      -0.010470      -0.034243       0.036240      -0.000864       0.020606       0.006754      -0.017239      -0.355043      -0.121071       0.053032       0.068039             13.838971       7.397911      -0.185778      -2.298565       8.202832      -1.815625      25.916172          -0.000005
          160              N      14.280790      12.132546      15.422482      -0.331179      48.756019 0.53493098E+03  0.12938188E+05                                10.881210                            7.437834       0.738753       2.236510                    0.999009      29.053165      78.466123       0.652986       0.387817      -1.109023       0.035415       0.007027       0.021851       0.042203      -0.072053      -0.065116      -0.048847      -0.019189       0.018964      -0.125791       0.054403       0.071389             13.711123      16.701015       7.736571       6.657645      13.284769       5.571503      11.147586           0.000001
          161              B      12.665984       6.516199       8.045822       1.087028      14.044856 0.17331246E+03  0.33868860E+04                                 6.437660                            5.511810      -0.528256       1.915071                    0.999797      18.359878      55.753613       0.476810       0.657340      -0.907585       0.001081      -0.001397       0.000138       0.001772       0.005633       0.000486       0.003551      -0.001315       0.005804      -0.007119       0.000428       0.006691              6.839763       7.452663       0.857087       0.458981       6.834769       0.865522       6.231859           0.000001
          162              B       7.562802       2.275980       3.295906       1.087028      14.044859 0.17331247E+03  0.33868865E+04                                 6.437661                            5.511810      -0.528256       1.915071                    0.999797      18.359879      55.753619       0.476810       0.657340      -0.907585       0.001175      -0.001319      -0.000138       0.001772       0.005018       0.003580      -0.000172       0.005284       0.005804      -0.007119       0.000428       0.006691              6.839765       7.164156       0.910846       0.934948       7.123280       0.292691       6.231860           0.000001
          163              B       6.052396       9.036852      14.637634       1.087028      14.044852 0.17331241E+03  0.33868848E+04                                 6.437660                            5.511809      -0.528256       1.915071                    0.999797      18.359876      55.753609       0.476810       0.657340      -0.907585      -0.001081       0.001397      -0.000138       0.001772       0.005633       0.000486       0.003551      -0.001315       0.005804      -0.007119       0.000428       0.006691              6.839763       7.452662       0.857087       0.458981       6.834768       0.865522       6.231858           0.000001
          164              B      11.155578      13.277071      19.387550       1.087028      14.044861 0.17331251E+03  0.33868873E+04                                 6.437662                            5.511810      -0.528256       1.915070                    0.999797      18.359880      55.753621       0.476810       0.657340      -0.907585      -0.001175       0.001319       0.000138       0.001772       0.005018       0.003580      -0.000172       0.005284       0.005804      -0.007119       0.000428       0.006691              6.839766       7.164157       0.910847       0.934948       7.123280       0.292691       6.231860           0.000001
          165              F      11.433119       6.416423       7.524102      -0.477511      19.351297 0.28787567E+03  0.58336505E+04                                 5.464610                            5.029079       1.020410       2.497420                    0.999110      21.652859      49.811924       0.917418       0.329460      -1.180900      -0.025536      -0.010853      -0.006320       0.028458       0.010574       0.009538       0.002123       0.022357       0.036082      -0.021480       0.001009       0.020472              5.761954       7.994952       0.948447       1.765089       4.175398       0.387947       5.115511           0.000005
          166              F      13.201282       7.751274       7.855281      -0.477803      20.900016 0.31071084E+03  0.64088568E+04                                 5.769759                            5.241588       1.039054       2.508239                    0.998519      21.714339      50.170910       0.895532       0.331589      -1.180628       0.013554       0.028345       0.011269       0.033378       0.015445      -0.004810       0.009660      -0.006246      -0.041213      -0.021723      -0.001482       0.023205              6.031260       5.754231       2.095302       0.048090       7.956356       0.277823       4.383192           0.000004
          167              F      12.498713       6.400573       9.434049      -0.522204      17.970983 0.28109666E+03  0.56711026E+04                                 5.128089                            4.939654       0.948769       2.433926                    0.999542      22.585380      52.101659       0.932665       0.325513      -1.182655      -0.012168       0.010732       0.018488       0.024597       0.014415      -0.007644       0.013379      -0.015543       0.074574      -0.032061       0.001955       0.030106              5.117485       4.104311       0.409293      -0.122463       4.166505       0.197055       7.081640           0.000009
          168              F      13.449961       5.532508       7.533176      -0.478117      20.411911 0.31750776E+03  0.65927386E+04                                 5.667181                            5.321457       0.998024       2.488248                    0.998890      21.905799      50.987651       0.881976       0.334455      -1.176633       0.016267      -0.034330      -0.011540       0.039703      -0.003481      -0.000425       0.010849      -0.000735      -0.045191      -0.019409       0.005486       0.013923              5.784317       6.551344      -1.156354      -0.377339       6.279609       1.188988       4.521998           0.000005
          169              F       7.886701       3.469714       3.817626      -0.477511      19.351300 0.28787570E+03  0.58336514E+04                                 5.464611                            5.029079       1.020410       2.497420                    0.999110      21.652859      49.811926       0.917418       0.329460      -1.180900       0.015347       0.023117       0.006320       0.028458       0.013890       0.003834       0.008988      -0.013241       0.036082      -0.021480       0.001009       0.020472              5.761955       4.645091       1.572564       0.704678       7.525262       1.664174       5.115512           0.000005
          170              F       6.250577       1.975951       3.486447      -0.477803      20.900014 0.31071070E+03  0.64088533E+04                                 5.769759                            5.241587       1.039054       2.508239                    0.998519      21.714338      50.170908       0.895532       0.331589      -1.180628      -0.030348      -0.008133      -0.011269       0.033378       0.013284       0.008616      -0.006498       0.016951      -0.041213      -0.021723      -0.001482       0.023205              6.031260       8.637042       1.558208       0.281930       5.073547      -0.003611       4.383191           0.000004
          171              F       7.707109       2.419243       1.907679      -0.522204      17.970991 0.28109683E+03  0.56711068E+04                                 5.128090                            4.939655       0.948768       2.433926                    0.999542      22.585385      52.101675       0.932665       0.325513      -1.182655      -0.008322       0.013928      -0.018488       0.024597       0.010649       0.011752      -0.009965       0.024882       0.074574      -0.032061       0.001955       0.030106              5.117487       4.311815       0.370633       0.171293       3.959004      -0.156483       7.081642           0.000009
          172              F       8.386261       1.325093       3.808552      -0.478117      20.411912 0.31750790E+03  0.65927420E+04                                 5.667182                            5.321458       0.998024       2.488248                    0.998890      21.905798      50.987649       0.881975       0.334455      -1.176633       0.030770      -0.022280       0.011540       0.039703      -0.003380       0.010588      -0.002405      -0.001821      -0.045191      -0.019409       0.005486       0.013923              5.784318       5.872301      -1.029840       1.099761       6.958654      -0.588727       4.521998           0.000005
          173              F       7.285261       9.136628      15.159354      -0.477511      19.351299 0.28787571E+03  0.58336514E+04                                 5.464611                            5.029079       1.020410       2.497420                    0.999110      21.652860      49.811927       0.917418       0.329460      -1.180900       0.025536       0.010853       0.006320       0.028458       0.010574       0.009538       0.002123       0.022357       0.036082      -0.021480       0.001009       0.020472              5.761954       7.994952       0.948447       1.765089       4.175399       0.387947       5.115512           0.000005
          174              F       5.517098       7.801777      14.828175      -0.477803      20.900015 0.31071082E+03  0.64088564E+04                                 5.769759                            5.241588       1.039054       2.508239                    0.998519      21.714337      50.170906       0.895532       0.331589      -1.180628      -0.013554      -0.028345      -0.011269       0.033378       0.015445      -0.004810       0.009660      -0.006246      -0.041213      -0.021723      -0.001482       0.023205              6.031260       5.754232       2.095302       0.048090       7.956356       0.277823       4.383192           0.000004
          175              F       6.219667       9.152478      13.249407      -0.522204      17.970986 0.28109673E+03  0.56711043E+04                                 5.128089                            4.939654       0.948769       2.433926                    0.999542      22.585383      52.101667       0.932665       0.325513      -1.182655       0.012168      -0.010732      -0.018488       0.024597       0.014415      -0.007644       0.013379      -0.015543       0.074574      -0.032061       0.001955       0.030106              5.117486       4.104312       0.409293      -0.122463       4.166505       0.197055       7.081641           0.000009
          176              F       5.268419      10.020543      15.150280      -0.478117      20.411910 0.31750775E+03  0.65927383E+04                                 5.667181                            5.321457       0.998024       2.488248                    0.998890      21.905798      50.987649       0.881976       0.334455      -1.176633      -0.016268       0.034330       0.011540       0.039703      -0.003481      -0.000425       0.010849      -0.000735      -0.045191      -0.019409       0.005486       0.013923              5.784317       6.551344      -1.156354      -0.377339       6.279610       1.188988       4.521998           0.000005
          177              F      10.831679      12.083337      18.865830      -0.477511      19.351296 0.28787563E+03  0.58336496E+04                                 5.464610                            5.029079       1.020411       2.497420                    0.999110      21.652858      49.811921       0.917418       0.329460      -1.180900      -0.015347      -0.023117      -0.006320       0.028458       0.013890       0.003834       0.008988      -0.013241       0.036082      -0.021480       0.001009       0.020472              5.761954       4.645090       1.572563       0.704677       7.525261       1.664173       5.115511           0.000005
          178              F      12.467803      13.577100      19.197009      -0.477803      20.900017 0.31071075E+03  0.64088546E+04                                 5.769759                            5.241587       1.039055       2.508239                    0.998519      21.714341      50.170915       0.895533       0.331589      -1.180628       0.030348       0.008133       0.011269       0.033378       0.013284       0.008616      -0.006498       0.016951      -0.041214      -0.021723      -0.001482       0.023205              6.031260       8.637042       1.558208       0.281930       5.073547      -0.003611       4.383191           0.000004
          179              F      11.011271      13.133808      20.775777      -0.522203      17.970982 0.28109664E+03  0.56711019E+04                                 5.128088                            4.939654       0.948769       2.433926                    0.999542      22.585380      52.101658       0.932665       0.325513      -1.182655       0.008322      -0.013928       0.018488       0.024597       0.010649       0.011752      -0.009965       0.024882       0.074574      -0.032061       0.001955       0.030106              5.117485       4.311813       0.370633       0.171292       3.959002      -0.156483       7.081639           0.000009
          180              F      10.332119      14.227958      18.874904      -0.478117      20.411911 0.31750788E+03  0.65927415E+04                                 5.667182                            5.321458       0.998024       2.488248                    0.998890      21.905798      50.987648       0.881975       0.334455      -1.176633      -0.030770       0.022280      -0.011540       0.039703      -0.003380       0.010588      -0.002405      -0.001821      -0.045190      -0.019409       0.005486       0.013923              5.784317       5.872300      -1.029840       1.099761       6.958653      -0.588727       4.521998           0.000005

******************************************************
Auxiliary information for the entire system
The total spin magnetic moment of the unit cell is   0.000256
The total net atomic charge of the unit cell is   0.000003
Accuracy of reproducing the electrostatic potential in the unit cell:
  The inner radius (bohr) =    5.0000
  The outer radius (bohr) =   12.0000
  Valid grid points have density less than (e/(bohr^3)) =    0.0001
  The number of valid grid points were=        91138
  The rms potential error without charges in kcal/mol is=      5.37838
  The rms potential error with partial charges in kcal/mol is=      1.36925
  The RRMSE value at monopole order=      0.25458
  The rms potential error with partial charges and cloud penetration in kcal/mol is=      1.38402
  The RRMSE value at monopole order with cloud penetration is=      0.25733
  The rms potential error with partial charges and atomic dipoles in kcal/mol is=      0.39510
  The RRMSE value at dipole order=      0.07346
  The rms potential error with partial charges, atomic dipoles and cloud penetration in kcal/mol is=      0.39404
  The RRMSE value at dipole order with cloud penetration=      0.07326

******************************************************
The electron densities and ab initio electrostatic potential were computed in VASP using the PBE functional and
projector augmented wave method. See the main text of the journal article for a description of computational details.
The atomic charges, dipoles, and quadrupoles were computed with the DDEC6 method as described in
(a) T. A. Manz and N. Gabaldon Limas, RSC Adv. 6 (2016) 47771-47801 DOI: 10.1039/c6ra04656h
(b) N. Gabaldon Limas and T. A. Manz, RSC Adv. 8 (2018) 2678-2707 DOI: 10.1039/c7ra11829e.
For each atom in the material, the electron cloud parameters were fit to the spherically averaged atom-in-material
electron density using radial positions for which this density was between 10^-4 and 10^-2 electrons per cubic bohr.
The polarizabilities, dispersion coefficients, and quantum Drude oscillator (QDO) parameters were fit using the MCLF method.
The magnetic structure of the system was optimized in VASP from the default ferromagnetic initial guess using spin polarization.
The atomic spin moments (ASMs) were computed on this optimized magnetic structure using the DDEC6 partition as inputs
to the method of T. A. Manz and D. S. Sholl, J. Chem. Theory Comput. 7 (2011) 4146-4164 DOI: 10.1021/ct200539n.
The RMSE and RRMSE were computed using a uniform grid with Ewald summation.
