# Supplementary material for: A collection of forcefield precursors for metal–organic frameworks
Source: RSC Adv. 2019 Nov 13;9(63):36492–507. doi: 10.1039/c9ra07327b (PMC9075174; doi:10.1039/c9ra07327b)
Supplement: RA-009-C9RA07327B-s5080 [file RA-009-C9RA07327B-s5080.xyz]

   80
jmolscript: load "" {1 1 1} spacegroup "x,y,z" unitcell [{      7.076000     0.000000     0.000000 }, {      0.000000    12.814000     0.000000 }, {     -3.304742     0.000000    13.071724 }]
Gd     0.399550     7.309106     9.166154     2.009820
Gd    -0.166292     0.902106     3.905570     2.009821
Gd     3.371708     5.504894     3.905570     2.009825
Gd     3.937550    11.911894     9.166154     2.009825
H     -1.036700    11.979809    12.388073     0.115819
H      2.680690    12.325787     1.563378     0.113083
H      3.015387    10.522857     2.971203     0.123720
H     -0.621491     8.020283    12.914863     0.129966
H      1.269958     5.572809     0.683651     0.115819
H     -2.447432     5.918787    11.508346     0.113083
H      4.293871     4.115857    10.100521     0.123720
H      0.854749     1.613283     0.156861     0.129966
H      4.807958     0.834191     0.683651     0.115819
H      1.090568     0.488213    11.508346     0.113083
H      0.755871     2.291143    10.100521     0.123720
H      4.392749     4.793717     0.156861     0.129966
H      2.501300     7.241191    12.388073     0.115819
H      6.218690     6.895213     1.563378     0.113083
H     -0.522613     8.698143     2.971203     0.123720
H      2.916509    11.200717    12.914863     0.129966
C     -1.143313     9.728389    10.973712     0.682829
C     -0.870655     9.950071    12.414216    -0.057408
C     -0.875668    11.253255    12.946235    -0.066203
C      2.661511    11.460842     1.222206    -0.089356
C      2.864755    10.381903     2.064025    -0.081087
C      2.844997     9.077438     1.551614    -0.017921
C      2.657944     8.882665     0.189540    -0.106005
C      3.033280     7.893424     2.427419     0.577379
C      1.209226     6.218634     6.222141     0.535393
C      1.376571     3.321389     2.098012     0.682830
C      1.103913     3.543071     0.657508    -0.057408
C      1.108926     4.846255     0.125489    -0.066202
C     -2.428253     5.053842    11.849518    -0.089356
C     -2.631497     3.974903    11.007699    -0.081087
C     -2.611739     2.670438    11.520110    -0.017921
C     -2.424686     2.475665    12.882184    -0.106005
C      4.275978     1.486424    10.644305     0.577379
C     -0.975968    12.625634     6.849583     0.535393
C      4.914571     3.085611     2.098012     0.682829
C      4.641913     2.863929     0.657508    -0.057409
C      4.646926     1.560745     0.125489    -0.066203
C      1.109747     1.353158    11.849518    -0.089356
C      0.906503     2.432097    11.007699    -0.081088
C      0.926261     3.736562    11.520110    -0.017921
C      1.113314     3.931335    12.882184    -0.106005
C      0.737978     4.920576    10.644305     0.577379
C      2.562032     6.595366     6.849583     0.535392
C      2.394687     9.492611    10.973712     0.682829
C      2.667345     9.270929    12.414216    -0.057409
C      2.662332     7.967745    12.946235    -0.066203
C      6.199511     7.760158     1.222206    -0.089357
C      6.402755     8.839097     2.064025    -0.081088
C      6.382997    10.143562     1.551614    -0.017921
C      6.195944    10.338335     0.189540    -0.106005
C     -0.504720    11.327576     2.427419     0.577379
C      4.747226     0.188366     6.222141     0.535392
O     -0.989339     8.573847    10.501823    -0.705250
O      2.026643     8.527717    10.254767    -0.670869
O      3.043402     7.994655     3.708448    -0.635903
O      3.169101     6.754259     1.909779    -0.624842
O      0.180340     6.454412     6.874420    -0.612761
O      2.507930     7.106644     8.001202    -0.620404
O      1.222597     2.166847     2.569901    -0.705250
O      5.282615     2.120717     2.816957    -0.670869
O      4.265856     1.587655     9.363276    -0.635903
O      4.140157     0.347259    11.161945    -0.624842
O      0.052918     0.047412     6.197304    -0.612761
O      4.801328     0.699644     5.070522    -0.620404
O      4.760597     4.240153     2.569901    -0.705251
O      1.744615     4.286283     2.816957    -0.670870
O      0.727856     4.819345     9.363276    -0.635903
O      0.602157     6.059741    11.161945    -0.624842
O      3.590918     6.359588     6.197304    -0.612762
O      1.263328     5.707356     5.070522    -0.620404
O      2.548661    10.647153    10.501823    -0.705251
O     -1.511357    10.693283    10.254767    -0.670870
O     -0.494598    11.226345     3.708448    -0.635903
O     -0.368899    12.466741     1.909779    -0.624842
O      3.718340    12.766588     6.874420    -0.612762
O     -1.030070    12.114356     8.001202    -0.620404

The following XYZ coordinates are in angstroms. Other properties are in atomic units.
The sperically averaged electron density of each atom fit to a function of the form exp(a - br)
eigen_1, eigen_2 and eigen_3 are the three eigenvalues of traceless quadrupole moment tensor
  atom number  atomic symbol              X              Y              Z     net charge C6 coefficient C8 coefficient C10 coefficient fluctuating dipole atomic polarizability isotropic forcefield polarizability              a              b squared Pearson coefficient          <r^3>          <r^4>         wp_QDO          m_QDO          q_QDO       dipole_x       dipole_y       dipole_z         dipole            Qxy            Qxz            Qyz     Q(x^2-y^2)  Q(3z^2 - R^2)        eigen_1        eigen_2        eigen_3 static polarizability      alpha(xx)      alpha(xy)      alpha(xz)      alpha(yy)      alpha(yz)      alpha(zz) atomic spin moment
            1             Gd       0.399550       7.309106       9.166154       2.009820     137.925347 0.33317478E+04  0.11670353E+06                                18.056950                           15.979791       1.564272       2.223708                    0.997798      79.532934     194.589898       0.608405       0.287410      -1.303854      -0.019172      -0.001918       0.035011       0.039963       0.068114       0.103555      -0.080250       0.237771      -0.411922      -0.222476      -0.002583       0.225059             19.869828      16.240460      -1.648926      -3.028749      19.563260       3.875972      23.805763          -0.000032
            2             Gd      -0.166292       0.902106       3.905570       2.009821     137.925165 0.33317423E+04  0.11670328E+06                                18.056931                           15.979774       1.564277       2.223709                    0.997798      79.532905     194.589760       0.608406       0.287410      -1.303855       0.019173      -0.001918      -0.035011       0.039963      -0.068114       0.103555       0.080250       0.237771      -0.411923      -0.222476      -0.002583       0.225059             19.869806      16.240443       1.648924      -3.028745      19.563240      -3.875967      23.805735          -0.000032
            3             Gd       3.371708       5.504894       3.905570       2.009825     137.924637 0.33317261E+04  0.11670256E+06                                18.056875                           15.979727       1.564291       2.223714                    0.997798      79.532819     194.589353       0.608407       0.287409      -1.303855       0.019172       0.001918      -0.035011       0.039963       0.068114       0.103555      -0.080250       0.237771      -0.411922      -0.222475      -0.002583       0.225059             19.869744      16.240394      -1.648918      -3.028735      19.563179       3.875954      23.805659          -0.000032
            4             Gd       3.937550      11.911894       9.166154       2.009825     137.924508 0.33317221E+04  0.11670239E+06                                18.056862                           15.979715       1.564295       2.223715                    0.997798      79.532798     194.589255       0.608408       0.287409      -1.303855      -0.019172       0.001918       0.035011       0.039963      -0.068114       0.103555       0.080250       0.237771      -0.411922      -0.222475      -0.002584       0.225059             19.869729      16.240381       1.648916      -3.028732      19.563164      -3.875950      23.805641          -0.000032
            5              H      -1.036700      11.979809      12.388073       0.115819       0.913067 0.65689315E+01  0.62423946E+02                                 1.644993                            1.568324      -1.204996       2.308962                    0.995331       3.710885      10.795235       0.459031       1.404132      -0.681182      -0.010541       0.030801      -0.020611       0.038531      -0.002528      -0.001431      -0.002840      -0.019455       0.006733      -0.011411       0.001552       0.009859              1.684528       1.420312      -0.115399       0.103775       2.059406      -0.371601       1.573865          -0.000006
            6              H       2.680690      12.325787       1.563378       0.113083       0.946356 0.66382222E+01  0.62417923E+02                                 1.612271                            1.521930      -0.789543       2.505320                    0.999454       3.396054       9.412089       0.497829       1.308485      -0.702525       0.001204       0.036488       0.013729       0.039004      -0.000255       0.008562       0.002636      -0.027210       0.020786      -0.019848       0.007480       0.012368              1.662401       1.374040       0.026152      -0.005271       2.235368       0.240112       1.377796          -0.000008
            7              H       3.015387      10.522857       2.971203       0.123720       0.996402 0.74716207E+01  0.71996312E+02                                 1.643631                            1.599067      -0.816900       2.501631                    0.999536       3.319464       9.160154       0.495291       1.283364      -0.709527       0.008110       0.006534       0.040536       0.041852       0.001175       0.005492       0.006019      -0.016096       0.032386      -0.014633      -0.000388       0.015021              1.633031       1.413239       0.015675       0.136951       1.455367       0.106573       2.030488          -0.000006
            8              H      -0.621491       8.020283      12.914863       0.129966       0.847906 0.61394840E+01  0.57600152E+02                                 1.594843                            1.540165      -1.248862       2.304148                    0.994403       3.649643      10.691136       0.450589       1.448885      -0.673102       0.003085      -0.038741      -0.015211       0.041734       0.000966       0.001173       0.005506      -0.019225      -0.009561      -0.008295      -0.004855       0.013150              1.626054       1.367215      -0.032272      -0.003555       2.080675       0.182654       1.430271          -0.000007
            9              H       1.269958       5.572809       0.683651       0.115819       0.913067 0.65689284E+01  0.62423909E+02                                 1.644993                            1.568324      -1.204995       2.308962                    0.995331       3.710884      10.795232       0.459030       1.404133      -0.681182       0.010541       0.030801       0.020611       0.038531       0.002528      -0.001431       0.002840      -0.019455       0.006733      -0.011411       0.001552       0.009859              1.684528       1.420312       0.115399       0.103775       2.059406       0.371601       1.573865          -0.000006
           10              H      -2.447432       5.918787      11.508346       0.113083       0.946355 0.66382187E+01  0.62417882E+02                                 1.612270                            1.521929      -0.789543       2.505320                    0.999454       3.396053       9.412085       0.497829       1.308484      -0.702525      -0.001204       0.036488      -0.013729       0.039004       0.000255       0.008562      -0.002636      -0.027210       0.020786      -0.019848       0.007480       0.012368              1.662401       1.374040      -0.026152      -0.005271       2.235367      -0.240112       1.377796          -0.000008
           11              H       4.293871       4.115857      10.100521       0.123720       0.996402 0.74716210E+01  0.71996312E+02                                 1.643631                            1.599067      -0.816900       2.501631                    0.999536       3.319464       9.160153       0.495291       1.283364      -0.709527      -0.008110       0.006534      -0.040536       0.041852      -0.001175       0.005492      -0.006019      -0.016096       0.032386      -0.014633      -0.000388       0.015021              1.633031       1.413239      -0.015675       0.136951       1.455367      -0.106573       2.030488          -0.000006
           12              H       0.854749       1.613283       0.156861       0.129966       0.847905 0.61394767E+01  0.57600069E+02                                 1.594843                            1.540164      -1.248861       2.304148                    0.994403       3.649641      10.691130       0.450589       1.448885      -0.673102      -0.003085      -0.038741       0.015211       0.041734      -0.000966       0.001173      -0.005506      -0.019225      -0.009561      -0.008295      -0.004855       0.013150              1.626053       1.367214       0.032272      -0.003555       2.080673      -0.182654       1.430271          -0.000007
           13              H       4.807958       0.834191       0.683651       0.115819       0.913067 0.65689284E+01  0.62423909E+02                                 1.644993                            1.568324      -1.204995       2.308962                    0.995331       3.710884      10.795232       0.459030       1.404133      -0.681182       0.010541      -0.030801       0.020611       0.038531      -0.002528      -0.001431      -0.002840      -0.019455       0.006733      -0.011411       0.001552       0.009859              1.684528       1.420312      -0.115399       0.103775       2.059406      -0.371601       1.573865          -0.000006
           14              H       1.090568       0.488213      11.508346       0.113083       0.946355 0.66382181E+01  0.62417880E+02                                 1.612271                            1.521930      -0.789543       2.505320                    0.999454       3.396053       9.412088       0.497828       1.308485      -0.702524      -0.001204      -0.036488      -0.013729       0.039004      -0.000255       0.008562       0.002636      -0.027210       0.020786      -0.019848       0.007480       0.012368              1.662401       1.374040       0.026152      -0.005271       2.235368       0.240112       1.377796          -0.000008
           15              H       0.755871       2.291143      10.100521       0.123720       0.996402 0.74716199E+01  0.71996298E+02                                 1.643631                            1.599067      -0.816900       2.501632                    0.999536       3.319464       9.160152       0.495292       1.283364      -0.709527      -0.008110      -0.006534      -0.040536       0.041852       0.001175       0.005492       0.006019      -0.016096       0.032386      -0.014633      -0.000388       0.015021              1.633031       1.413239       0.015675       0.136951       1.455367       0.106573       2.030487          -0.000006
           16              H       4.392749       4.793717       0.156861       0.129966       0.847905 0.61394798E+01  0.57600104E+02                                 1.594843                            1.540165      -1.248861       2.304148                    0.994403       3.649642      10.691133       0.450589       1.448885      -0.673102      -0.003085       0.038741       0.015211       0.041734       0.000966       0.001173       0.005506      -0.019225      -0.009561      -0.008295      -0.004855       0.013150              1.626053       1.367215      -0.032272      -0.003555       2.080674       0.182654       1.430271          -0.000007
           17              H       2.501300       7.241191      12.388073       0.115819       0.913067 0.65689302E+01  0.62423927E+02                                 1.644993                            1.568323      -1.204995       2.308962                    0.995331       3.710884      10.795230       0.459031       1.404132      -0.681183      -0.010541      -0.030801      -0.020611       0.038531       0.002528      -0.001431       0.002840      -0.019455       0.006733      -0.011411       0.001552       0.009859              1.684527       1.420312       0.115399       0.103775       2.059405       0.371601       1.573865          -0.000006
           18              H       6.218690       6.895213       1.563378       0.113083       0.946355 0.66382187E+01  0.62417882E+02                                 1.612270                            1.521929      -0.789543       2.505320                    0.999454       3.396053       9.412085       0.497829       1.308484      -0.702525       0.001204      -0.036488       0.013729       0.039004       0.000255       0.008562      -0.002636      -0.027210       0.020786      -0.019848       0.007479       0.012368              1.662401       1.374040      -0.026152      -0.005271       2.235367      -0.240112       1.377796          -0.000008
           19              H      -0.522613       8.698143       2.971203       0.123720       0.996402 0.74716205E+01  0.71996311E+02                                 1.643632                            1.599067      -0.816900       2.501631                    0.999536       3.319464       9.160155       0.495291       1.283365      -0.709527       0.008110      -0.006534       0.040536       0.041852      -0.001175       0.005492      -0.006019      -0.016096       0.032386      -0.014633      -0.000388       0.015021              1.633032       1.413239      -0.015675       0.136951       1.455367      -0.106573       2.030488          -0.000006
           20              H       2.916509      11.200717      12.914863       0.129966       0.847905 0.61394783E+01  0.57600082E+02                                 1.594842                            1.540164      -1.248861       2.304149                    0.994403       3.649641      10.691127       0.450589       1.448884      -0.673102       0.003085       0.038741      -0.015211       0.041734      -0.000966       0.001173      -0.005506      -0.019225      -0.009561      -0.008295      -0.004855       0.013150              1.626052       1.367214       0.032272      -0.003555       2.080673      -0.182654       1.430270          -0.000007
           21              C      -1.143313       9.728389      10.973712       0.682829      21.035753 0.23259055E+03  0.47819069E+04                                 7.238421                            5.590805      -0.397447       1.941141                    0.998600      22.196630      64.174689       0.591166       0.503950      -0.992294      -0.012803      -0.016835      -0.075086       0.078008       0.052917      -0.036724      -0.025915       0.083346      -0.234547      -0.089113      -0.027455       0.116568              8.033194       5.310269      -1.853395       1.162150       9.496277      -0.121545       9.293036          -0.000009
           22              C      -0.870655       9.950071      12.414216      -0.057408      33.425530 0.47126917E+03  0.11266095E+05                                 9.006897                            7.258828      -0.023922       2.000886                    0.998875      27.901282      79.974095       0.611092       0.419271      -1.066074       0.006724       0.005229       0.051864       0.052559      -0.008878      -0.005317      -0.000234      -0.031879      -0.036343      -0.017371      -0.006966       0.024337              9.908499       5.681616      -0.820058       1.517892      11.503016      -0.210013      12.540866          -0.000008
           23              C      -0.875668      11.253255      12.946235      -0.066203      28.465646 0.44217849E+03  0.10506413E+05                                 8.313106                            7.216057      -0.129081       1.951386                    0.998162      29.029316      85.661769       0.583735       0.441605      -1.042035      -0.011684      -0.018224       0.019110       0.028876      -0.010143      -0.011592      -0.012108       0.045493      -0.082517      -0.036544      -0.003340       0.039884              8.765794       5.379709      -0.389743       0.903981      11.652657       0.593928       9.265014          -0.000012
           24              C       2.661511      11.460842       1.222206      -0.089356      27.822015 0.42298613E+03  0.99032243E+04                                 8.043376                            6.941416       0.184702       2.050627                    0.999143      28.592093      82.756907       0.612427       0.427170      -1.054579      -0.007278      -0.018262      -0.008421       0.021386      -0.000286       0.011652       0.006229      -0.004806      -0.011888      -0.015244       0.003391       0.011854              8.486336       5.365382      -0.444758       0.815238      11.573731      -0.406037       8.519895          -0.000007
           25              C       2.864755      10.381903       2.064025      -0.081087      28.512774 0.43514843E+03  0.10284595E+05                                 8.267835                            7.115193      -0.032818       1.976154                    0.999006      29.095404      85.264640       0.594004       0.436282      -1.046565      -0.002982      -0.001938      -0.016842       0.017214       0.007546       0.000608       0.008058       0.038455       0.029391      -0.027205       0.010625       0.016580              8.748140       5.461506      -0.749924       0.826600      12.536578      -0.730521       8.246337          -0.000010
           26              C       2.844997       9.077438       1.551614      -0.017921      33.687541 0.46145078E+03  0.10984764E+05                                 9.141711                            7.236929      -0.208450       1.948305                    0.997793      27.569826      79.122379       0.604542       0.425613      -1.060988      -0.003962       0.030995      -0.024410       0.039651      -0.000990      -0.005147       0.013225      -0.017002       0.044597      -0.016875      -0.006622       0.023497             10.328046       5.589398      -0.969164       1.013048      14.830244      -2.735542      10.564497          -0.000007
           27              C       2.657944       8.882665       0.189540      -0.106005      30.431743 0.47264942E+03  0.11464999E+05                                 8.787733                            7.536821      -0.385871       1.855803                    0.997935      30.470038      92.045950       0.560277       0.450680      -1.032597       0.001127       0.018211       0.005970       0.019198       0.002525      -0.009295       0.018076       0.016619      -0.109132      -0.043915       0.016071       0.027844              9.357294       5.853425      -1.011191       1.170716      10.995024      -2.004255      11.223431          -0.000011
           28              C       3.033280       7.893424       2.427419       0.577379      23.004607 0.26853923E+03  0.56665948E+04                                 7.454673                            5.810508      -0.024312       2.033708                    0.999696      23.110373      65.538315       0.615659       0.471467      -1.018997      -0.004856      -0.035505       0.021846       0.041969       0.029610      -0.009367       0.052315       0.147794      -0.091527      -0.103204       0.008336       0.094868              8.438749       4.523625      -0.823596       0.198590      11.534808      -2.387707       9.257813          -0.000006
           29              C       1.209226       6.218634       6.222141       0.535393      24.392362 0.26580651E+03  0.55804969E+04                                 7.670688                            5.766711      -0.052130       2.036563                    0.999361      22.866061      64.149600       0.621837       0.469161      -1.022826      -0.137099      -0.041408      -0.061553       0.155883      -0.000337       0.019280      -0.111284      -0.203123      -0.125046      -0.108484      -0.070447       0.178930              8.830507       8.851113      -0.018887      -1.168176       5.004940       2.665195      12.635467          -0.000005
           30              C       1.376571       3.321389       2.098012       0.682830      21.035749 0.23259050E+03  0.47819056E+04                                 7.238421                            5.590804      -0.397447       1.941141                    0.998600      22.196627      64.174680       0.591166       0.503950      -0.992294       0.012803      -0.016835       0.075086       0.078008      -0.052917      -0.036724       0.025915       0.083346      -0.234547      -0.089113      -0.027455       0.116568              8.033193       5.310268       1.853395       1.162150       9.496276       0.121545       9.293036          -0.000009
           31              C       1.103913       3.543071       0.657508      -0.057408      33.425534 0.47126925E+03  0.11266098E+05                                 9.006898                            7.258828      -0.023922       2.000886                    0.998875      27.901285      79.974108       0.611092       0.419271      -1.066074      -0.006724       0.005229      -0.051864       0.052559       0.008878      -0.005317       0.000234      -0.031879      -0.036343      -0.017371      -0.006966       0.024337              9.908500       5.681617       0.820058       1.517892      11.503017       0.210013      12.540867          -0.000009
           32              C       1.108926       4.846255       0.125489      -0.066202      28.465645 0.44217848E+03  0.10506412E+05                                 8.313106                            7.216057      -0.129080       1.951386                    0.998162      29.029315      85.661765       0.583735       0.441605      -1.042035       0.011684      -0.018224      -0.019110       0.028876       0.010143      -0.011592       0.012108       0.045493      -0.082517      -0.036544      -0.003340       0.039884              8.765793       5.379709       0.389743       0.903981      11.652656      -0.593928       9.265014          -0.000011
           33              C      -2.428253       5.053842      11.849518      -0.089356      27.822015 0.42298616E+03  0.99032250E+04                                 8.043376                            6.941416       0.184702       2.050627                    0.999143      28.592093      82.756906       0.612427       0.427170      -1.054579       0.007278      -0.018262       0.008421       0.021386       0.000286       0.011652      -0.006229      -0.004806      -0.011888      -0.015244       0.003391       0.011854              8.486336       5.365383       0.444758       0.815238      11.573731       0.406037       8.519895          -0.000008
           34              C      -2.631497       3.974903      11.007699      -0.081087      28.512771 0.43514838E+03  0.10284594E+05                                 8.267834                            7.115193      -0.032818       1.976154                    0.999006      29.095402      85.264631       0.594004       0.436282      -1.046565       0.002982      -0.001938       0.016842       0.017214      -0.007546       0.000608      -0.008058       0.038455       0.029391      -0.027205       0.010625       0.016580              8.748139       5.461506       0.749924       0.826600      12.536576       0.730521       8.246336          -0.000010
           35              C      -2.611739       2.670438      11.520110      -0.017921      33.687538 0.46145074E+03  0.10984763E+05                                 9.141711                            7.236929      -0.208450       1.948305                    0.997793      27.569825      79.122378       0.604542       0.425613      -1.060988       0.003962       0.030995       0.024410       0.039651       0.000990      -0.005147      -0.013225      -0.017002       0.044597      -0.016875      -0.006622       0.023498             10.328046       5.589398       0.969164       1.013048      14.830244       2.735542      10.564497          -0.000008
           36              C      -2.424686       2.475665      12.882184      -0.106005      30.431750 0.47264956E+03  0.11465004E+05                                 8.787735                            7.536823      -0.385872       1.855803                    0.997935      30.470042      92.045970       0.560277       0.450680      -1.032597      -0.001127       0.018211      -0.005970       0.019198      -0.002525      -0.009295      -0.018076       0.016619      -0.109132      -0.043915       0.016071       0.027844              9.357295       5.853427       1.011192       1.170717      10.995026       2.004256      11.223434          -0.000011
           37              C       4.275978       1.486424      10.644305       0.577379      23.004609 0.26853926E+03  0.56665957E+04                                 7.454674                            5.810508      -0.024312       2.033708                    0.999696      23.110375      65.538324       0.615659       0.471467      -1.018997       0.004856      -0.035505      -0.021846       0.041970      -0.029610      -0.009367      -0.052314       0.147794      -0.091527      -0.103204       0.008336       0.094868              8.438750       4.523625       0.823596       0.198590      11.534809       2.387707       9.257815          -0.000005
           38              C      -0.975968      12.625634       6.849583       0.535393      24.392360 0.26580649E+03  0.55804964E+04                                 7.670688                            5.766712      -0.052130       2.036563                    0.999361      22.866060      64.149600       0.621837       0.469161      -1.022826       0.137099      -0.041408       0.061553       0.155883       0.000337       0.019280       0.111284      -0.203123      -0.125046      -0.108484      -0.070447       0.178930              8.830507       8.851113       0.018887      -1.168176       5.004940      -2.665195      12.635467          -0.000006
           39              C       4.914571       3.085611       2.098012       0.682829      21.035752 0.23259053E+03  0.47819066E+04                                 7.238422                            5.590805      -0.397447       1.941141                    0.998600      22.196631      64.174698       0.591166       0.503951      -0.992294       0.012803       0.016835       0.075086       0.078008       0.052917      -0.036724      -0.025915       0.083346      -0.234547      -0.089113      -0.027455       0.116568              8.033195       5.310269      -1.853395       1.162151       9.496278      -0.121546       9.293037          -0.000009
           40              C       4.641913       2.863929       0.657508      -0.057409      33.425541 0.47126937E+03  0.11266101E+05                                 9.006900                            7.258830      -0.023923       2.000886                    0.998875      27.901290      79.974130       0.611092       0.419271      -1.066074      -0.006724      -0.005229      -0.051864       0.052559      -0.008878      -0.005317      -0.000234      -0.031879      -0.036343      -0.017371      -0.006966       0.024337              9.908503       5.681618      -0.820058       1.517893      11.503019      -0.210013      12.540871          -0.000009
           41              C       4.646926       1.560745       0.125489      -0.066203      28.465642 0.44217844E+03  0.10506411E+05                                 8.313106                            7.216056      -0.129080       1.951386                    0.998162      29.029314      85.661763       0.583735       0.441605      -1.042035       0.011684       0.018224      -0.019110       0.028876      -0.010143      -0.011592      -0.012108       0.045493      -0.082517      -0.036544      -0.003340       0.039884              8.765793       5.379709      -0.389743       0.903981      11.652656       0.593928       9.265014          -0.000011
           42              C       1.109747       1.353158      11.849518      -0.089356      27.822013 0.42298612E+03  0.99032238E+04                                 8.043376                            6.941415       0.184702       2.050627                    0.999143      28.592092      82.756902       0.612427       0.427170      -1.054579       0.007278       0.018262       0.008421       0.021386      -0.000286       0.011652       0.006229      -0.004806      -0.011888      -0.015244       0.003391       0.011854              8.486335       5.365382      -0.444758       0.815238      11.573730      -0.406036       8.519894          -0.000007
           43              C       0.906503       2.432097      11.007699      -0.081088      28.512782 0.43514859E+03  0.10284600E+05                                 8.267837                            7.115196      -0.032819       1.976153                    0.999006      29.095410      85.264668       0.594003       0.436282      -1.046564       0.002982       0.001938       0.016842       0.017214       0.007546       0.000608       0.008058       0.038455       0.029391      -0.027205       0.010625       0.016580              8.748143       5.461508      -0.749925       0.826600      12.536582      -0.730522       8.246339          -0.000010
           44              C       0.926261       3.736562      11.520110      -0.017921      33.687541 0.46145078E+03  0.10984764E+05                                 9.141711                            7.236929      -0.208451       1.948305                    0.997793      27.569827      79.122386       0.604542       0.425613      -1.060988       0.003962      -0.030995       0.024410       0.039652      -0.000990      -0.005147       0.013225      -0.017002       0.044597      -0.016875      -0.006622       0.023498             10.328047       5.589398      -0.969164       1.013048      14.830245      -2.735543      10.564498          -0.000007
           45              C       1.113314       3.931335      12.882184      -0.106005      30.431750 0.47264956E+03  0.11465004E+05                                 8.787735                            7.536822      -0.385872       1.855803                    0.997935      30.470043      92.045972       0.560277       0.450680      -1.032597      -0.001127      -0.018211      -0.005970       0.019198       0.002525      -0.009295       0.018076       0.016619      -0.109132      -0.043915       0.016071       0.027844              9.357295       5.853426      -1.011192       1.170717      10.995026      -2.004256      11.223434          -0.000011
           46              C       0.737978       4.920576      10.644305       0.577379      23.004605 0.26853921E+03  0.56665942E+04                                 7.454673                            5.810508      -0.024311       2.033708                    0.999696      23.110370      65.538303       0.615659       0.471467      -1.018997       0.004856       0.035505      -0.021846       0.041969       0.029610      -0.009367       0.052314       0.147794      -0.091527      -0.103204       0.008336       0.094868              8.438749       4.523624      -0.823596       0.198590      11.534808      -2.387707       9.257813          -0.000006
           47              C       2.562032       6.595366       6.849583       0.535392      24.392361 0.26580650E+03  0.55804965E+04                                 7.670688                            5.766712      -0.052130       2.036563                    0.999361      22.866061      64.149602       0.621837       0.469161      -1.022826       0.137099       0.041408       0.061553       0.155883      -0.000337       0.019280      -0.111284      -0.203123      -0.125046      -0.108484      -0.070447       0.178930              8.830507       8.851113      -0.018887      -1.168176       5.004941       2.665195      12.635467          -0.000006
           48              C       2.394687       9.492611      10.973712       0.682829      21.035752 0.23259054E+03  0.47819067E+04                                 7.238422                            5.590805      -0.397447       1.941141                    0.998600      22.196631      64.174697       0.591166       0.503951      -0.992294      -0.012803       0.016835      -0.075086       0.078008      -0.052917      -0.036724       0.025915       0.083346      -0.234548      -0.089113      -0.027455       0.116568              8.033195       5.310269       1.853395       1.162151       9.496278       0.121546       9.293038          -0.000009
           49              C       2.667345       9.270929      12.414216      -0.057409      33.425542 0.47126938E+03  0.11266102E+05                                 9.006901                            7.258830      -0.023923       2.000886                    0.998875      27.901291      79.974136       0.611092       0.419271      -1.066074       0.006724      -0.005229       0.051864       0.052559       0.008878      -0.005317       0.000234      -0.031879      -0.036343      -0.017371      -0.006966       0.024337              9.908503       5.681618       0.820058       1.517893      11.503019       0.210013      12.540872          -0.000009
           50              C       2.662332       7.967745      12.946235      -0.066203      28.465644 0.44217847E+03  0.10506412E+05                                 8.313106                            7.216057      -0.129080       1.951386                    0.998162      29.029316      85.661770       0.583735       0.441605      -1.042035      -0.011684       0.018224       0.019110       0.028876       0.010143      -0.011592       0.012108       0.045493      -0.082517      -0.036544      -0.003340       0.039884              8.765793       5.379709       0.389743       0.903981      11.652656      -0.593928       9.265014          -0.000011
           51              C       6.199511       7.760158       1.222206      -0.089357      27.822019 0.42298624E+03  0.99032273E+04                                 8.043377                            6.941417       0.184702       2.050627                    0.999143      28.592097      82.756921       0.612427       0.427170      -1.054579      -0.007278       0.018262      -0.008421       0.021386       0.000286       0.011652      -0.006229      -0.004806      -0.011888      -0.015244       0.003391       0.011854              8.486337       5.365383       0.444758       0.815238      11.573732       0.406037       8.519896          -0.000007
           52              C       6.402755       8.839097       2.064025      -0.081088      28.512783 0.43514862E+03  0.10284601E+05                                 8.267838                            7.115196      -0.032819       1.976153                    0.999006      29.095412      85.264681       0.594003       0.436282      -1.046564      -0.002983       0.001938      -0.016842       0.017214      -0.007546       0.000608      -0.008058       0.038455       0.029391      -0.027205       0.010625       0.016580              8.748144       5.461508       0.749925       0.826600      12.536582       0.730522       8.246340          -0.000010
           53              C       6.382997      10.143562       1.551614      -0.017921      33.687539 0.46145075E+03  0.10984763E+05                                 9.141711                            7.236929      -0.208451       1.948305                    0.997793      27.569826      79.122383       0.604542       0.425613      -1.060988      -0.003962      -0.030995      -0.024410       0.039651       0.000990      -0.005147      -0.013225      -0.017002       0.044597      -0.016875      -0.006622       0.023498             10.328046       5.589398       0.969164       1.013048      14.830244       2.735543      10.564498          -0.000007
           54              C       6.195944      10.338335       0.189540      -0.106005      30.431750 0.47264956E+03  0.11465004E+05                                 8.787736                            7.536823      -0.385872       1.855803                    0.997935      30.470043      92.045975       0.560277       0.450680      -1.032597       0.001127      -0.018211       0.005970       0.019198      -0.002525      -0.009295      -0.018076       0.016619      -0.109132      -0.043915       0.016071       0.027844              9.357296       5.853427       1.011192       1.170717      10.995026       2.004256      11.223435          -0.000011
           55              C      -0.504720      11.327576       2.427419       0.577379      23.004607 0.26853923E+03  0.56665949E+04                                 7.454674                            5.810508      -0.024311       2.033708                    0.999696      23.110372      65.538312       0.615659       0.471467      -1.018997      -0.004856       0.035505       0.021846       0.041969      -0.029610      -0.009367      -0.052314       0.147794      -0.091527      -0.103204       0.008336       0.094868              8.438749       4.523625       0.823596       0.198590      11.534810       2.387707       9.257814          -0.000006
           56              C       4.747226       0.188366       6.222141       0.535392      24.392363 0.26580652E+03  0.55804972E+04                                 7.670688                            5.766712      -0.052130       2.036563                    0.999361      22.866063      64.149610       0.621837       0.469161      -1.022826      -0.137099       0.041408      -0.061553       0.155883       0.000337       0.019280       0.111284      -0.203123      -0.125047      -0.108484      -0.070447       0.178930              8.830507       8.851114       0.018887      -1.168176       5.004941      -2.665195      12.635468          -0.000006
           57              O      -0.989339       8.573847      10.501823      -0.705250      43.268375 0.67241293E+03  0.17099099E+05                                 9.739480                            8.027596       0.380866       2.131063                    0.997837      30.136590      81.550263       0.670197       0.359390      -1.138357      -0.066067       0.046095       0.093477       0.123400       0.021723      -0.033389       0.008922       0.012778      -0.273903      -0.100010       0.028614       0.071396             10.829124       8.394960      -3.295336      -1.478650      15.640885       3.854520       8.451527          -0.000013
           58              O       2.026643       8.527717      10.254767      -0.670869      48.201432 0.71475202E+03  0.18496537E+05                                10.618741                            8.398643       0.032833       2.027092                    0.996074      30.184464      82.999537       0.639554       0.370079      -1.127531       0.092387       0.020157       0.044208       0.104384      -0.023805      -0.035827       0.067680       0.043211      -0.185391      -0.104977       0.013803       0.091174             12.113874       9.280348       4.138289       2.998300      14.782757       6.140825      12.278517          -0.000012
           59              O       3.043402       7.994655       3.708448      -0.635903      32.306356 0.53055394E+03  0.12675264E+05                                 7.871000                            7.010780       0.776580       2.270045                    0.999199      28.609560      74.262530       0.737979       0.347404      -1.151714      -0.026678       0.080058      -0.005346       0.084555       0.025394      -0.004447       0.007093       0.125208       0.227876      -0.105873       0.029387       0.076487              8.259252       5.200110       0.043980      -0.181766       6.664064      -1.361839      12.913583          -0.000012
           60              O       3.169101       6.754259       1.909779      -0.624842      39.790446 0.65493921E+03  0.16505086E+05                                 9.233663                            7.950924       0.308892       2.138205                    0.995296      28.687440      76.664646       0.671466       0.361964      -1.139109      -0.020092       0.045075      -0.074269       0.089170      -0.003711      -0.009659       0.049778       0.005298      -0.144247      -0.074511       0.024529       0.049981             10.234942       6.606820      -0.515861      -0.252529      16.785985       0.728854       7.312021          -0.000012
           61              O       0.180340       6.454412       6.874420      -0.612761      35.796072 0.53444477E+03  0.12828232E+05                                 8.545050                            7.116206       0.491102       2.179057                    0.998896      28.580271      75.059216       0.718152       0.355325      -1.141967       0.002592      -0.072893      -0.107440       0.129860      -0.034877      -0.060124      -0.052467      -0.081239      -0.002996      -0.107728       0.030825       0.076903              9.387770      10.764437      -1.011483      -3.574021       5.504935       1.348948      11.893938          -0.000011
           62              O       2.507930       7.106644       8.001202      -0.620404      41.544469 0.57826119E+03  0.14147795E+05                                 9.509589                            7.419795       0.387598       2.140478                    0.999134      28.956196      76.629862       0.701214       0.357019      -1.141279       0.102497      -0.030305      -0.041571       0.114683      -0.017385      -0.031946      -0.010709      -0.145499       0.205491      -0.114984       0.039249       0.075735             11.238575       7.194716      -0.208710      -1.341507       7.493513       4.674541      19.027496          -0.000011
           63              O       1.222597       2.166847       2.569901      -0.705250      43.268376 0.67241296E+03  0.17099100E+05                                 9.739480                            8.027596       0.380866       2.131063                    0.997837      30.136591      81.550266       0.670197       0.359390      -1.138357       0.066067       0.046095      -0.093477       0.123400      -0.021723      -0.033389      -0.008923       0.012778      -0.273902      -0.100010       0.028614       0.071396             10.829124       8.394960       3.295336      -1.478650      15.640885      -3.854520       8.451527          -0.000013
           64              O       5.282615       2.120717       2.816957      -0.670869      48.201444 0.71475223E+03  0.18496544E+05                                10.618743                            8.398644       0.032833       2.027092                    0.996074      30.184468      82.999553       0.639554       0.370079      -1.127531      -0.092387       0.020157      -0.044208       0.104384       0.023805      -0.035827      -0.067680       0.043211      -0.185391      -0.104977       0.013803       0.091174             12.113876       9.280350      -4.138290       2.998301      14.782760      -6.140826      12.278520          -0.000012
           65              O       4.265856       1.587655       9.363276      -0.635903      32.306358 0.53055397E+03  0.12675265E+05                                 7.871000                            7.010779       0.776580       2.270045                    0.999199      28.609562      74.262534       0.737980       0.347404      -1.151714       0.026678       0.080058       0.005346       0.084555      -0.025394      -0.004447      -0.007093       0.125208       0.227876      -0.105874       0.029387       0.076487              8.259252       5.200110      -0.043980      -0.181766       6.664063       1.361838      12.913584          -0.000012
           66              O       4.140157       0.347259      11.161945      -0.624842      39.790453 0.65493934E+03  0.16505090E+05                                 9.233664                            7.950925       0.308893       2.138205                    0.995296      28.687443      76.664655       0.671466       0.361964      -1.139109       0.020092       0.045076       0.074269       0.089170       0.003712      -0.009659      -0.049778       0.005298      -0.144247      -0.074511       0.024529       0.049981             10.234943       6.606821       0.515861      -0.252529      16.785986      -0.728854       7.312021          -0.000012
           67              O       0.052918       0.047412       6.197304      -0.612761      35.796078 0.53444490E+03  0.12828236E+05                                 8.545051                            7.116207       0.491102       2.179057                    0.998896      28.580274      75.059227       0.718152       0.355325      -1.141967      -0.002592      -0.072893       0.107441       0.129860       0.034877      -0.060123       0.052467      -0.081239      -0.002996      -0.107728       0.030825       0.076903              9.387771      10.764438       1.011483      -3.574021       5.504936      -1.348948      11.893939          -0.000011
           68              O       4.801328       0.699644       5.070522      -0.620404      41.544481 0.57826138E+03  0.14147801E+05                                 9.509591                            7.419797       0.387598       2.140478                    0.999134      28.956199      76.629876       0.701213       0.357019      -1.141279      -0.102497      -0.030305       0.041571       0.114683       0.017385      -0.031946       0.010709      -0.145499       0.205491      -0.114984       0.039249       0.075735             11.238578       7.194718       0.208709      -1.341507       7.493515      -4.674543      19.027501          -0.000011
           69              O       4.760597       4.240153       2.569901      -0.705251      43.268407 0.67241357E+03  0.17099120E+05                                 9.739486                            8.027601       0.380865       2.131062                    0.997837      30.136601      81.550314       0.670197       0.359390      -1.138357       0.066067      -0.046095      -0.093477       0.123400       0.021723      -0.033389       0.008922       0.012778      -0.273903      -0.100010       0.028614       0.071396             10.829132       8.394966      -3.295339      -1.478651      15.640896       3.854522       8.451533          -0.000013
           70              O       1.744615       4.286283       2.816957      -0.670870      48.201458 0.71475255E+03  0.18496554E+05                                10.618745                            8.398646       0.032833       2.027092                    0.996074      30.184474      82.999575       0.639553       0.370079      -1.127531      -0.092387      -0.020157      -0.044208       0.104384      -0.023805      -0.035827       0.067680       0.043211      -0.185391      -0.104977       0.013803       0.091174             12.113879       9.280352       4.138290       2.998301      14.782763       6.140827      12.278522          -0.000012
           71              O       0.727856       4.819345       9.363276      -0.635903      32.306330 0.53055342E+03  0.12675248E+05                                 7.870995                            7.010776       0.776581       2.270046                    0.999199      28.609550      74.262490       0.737980       0.347404      -1.151714       0.026678      -0.080058       0.005346       0.084555       0.025394      -0.004447       0.007092       0.125208       0.227875      -0.105873       0.029387       0.076486              8.259247       5.200107       0.043980      -0.181766       6.664060      -1.361838      12.913574          -0.000012
           72              O       0.602157       6.059741      11.161945      -0.624842      39.790428 0.65493886E+03  0.16505075E+05                                 9.233660                            7.950922       0.308893       2.138206                    0.995296      28.687434      76.664620       0.671466       0.361964      -1.139109       0.020092      -0.045075       0.074269       0.089170      -0.003711      -0.009659       0.049778       0.005298      -0.144247      -0.074511       0.024529       0.049981             10.234938       6.606818      -0.515861      -0.252529      16.785977       0.728853       7.312018          -0.000012
           73              O       3.590918       6.359588       6.197304      -0.612762      35.796110 0.53444550E+03  0.12828254E+05                                 8.545057                            7.116212       0.491100       2.179056                    0.998896      28.580286      75.059277       0.718152       0.355325      -1.141967      -0.002592       0.072893       0.107441       0.129860      -0.034877      -0.060123      -0.052467      -0.081239      -0.002996      -0.107728       0.030825       0.076903              9.387778      10.764446      -1.011484      -3.574024       5.504939       1.348949      11.893948          -0.000011
           74              O       1.263328       5.707356       5.070522      -0.620404      41.544502 0.57826176E+03  0.14147813E+05                                 9.509594                            7.419799       0.387598       2.140478                    0.999134      28.956207      76.629905       0.701213       0.357019      -1.141279      -0.102497       0.030305       0.041571       0.114683      -0.017384      -0.031946      -0.010709      -0.145499       0.205491      -0.114984       0.039249       0.075735             11.238582       7.194720      -0.208709      -1.341506       7.493518       4.674545      19.027508          -0.000011
           75              O       2.548661      10.647153      10.501823      -0.705251      43.268408 0.67241361E+03  0.17099121E+05                                 9.739486                            8.027601       0.380864       2.131062                    0.997837      30.136603      81.550318       0.670197       0.359390      -1.138357      -0.066067      -0.046095       0.093477       0.123400      -0.021723      -0.033389      -0.008922       0.012778      -0.273903      -0.100010       0.028614       0.071396             10.829131       8.394966       3.295338      -1.478651      15.640896      -3.854522       8.451532          -0.000013
           76              O      -1.511357      10.693283      10.254767      -0.670870      48.201465 0.71475266E+03  0.18496558E+05                                10.618746                            8.398647       0.032833       2.027092                    0.996074      30.184477      82.999584       0.639553       0.370079      -1.127531       0.092387      -0.020157       0.044208       0.104384       0.023805      -0.035827      -0.067680       0.043211      -0.185391      -0.104977       0.013803       0.091174             12.113880       9.280353      -4.138290       2.998301      14.782764      -6.140827      12.278523          -0.000012
           77              O      -0.494598      11.226345       3.708448      -0.635903      32.306340 0.53055362E+03  0.12675254E+05                                 7.870997                            7.010777       0.776581       2.270046                    0.999199      28.609555      74.262507       0.737980       0.347404      -1.151714      -0.026678      -0.080058      -0.005346       0.084555      -0.025394      -0.004447      -0.007093       0.125208       0.227876      -0.105873       0.029387       0.076487              8.259249       5.200108      -0.043980      -0.181766       6.664061       1.361838      12.913577          -0.000013
           78              O      -0.368899      12.466741       1.909779      -0.624842      39.790431 0.65493892E+03  0.16505077E+05                                 9.233660                            7.950922       0.308893       2.138206                    0.995296      28.687435      76.664624       0.671466       0.361964      -1.139109      -0.020092      -0.045075      -0.074269       0.089170       0.003711      -0.009659      -0.049778       0.005298      -0.144247      -0.074511       0.024529       0.049981             10.234938       6.606818       0.515861      -0.252529      16.785978      -0.728853       7.312019          -0.000012
           79              O       3.718340      12.766588       6.874420      -0.612762      35.796116 0.53444562E+03  0.12828258E+05                                 8.545059                            7.116213       0.491100       2.179056                    0.998896      28.580288      75.059286       0.718152       0.355325      -1.141967       0.002592       0.072893      -0.107441       0.129860       0.034877      -0.060123       0.052467      -0.081239      -0.002996      -0.107728       0.030825       0.076903              9.387779      10.764448       1.011484      -3.574024       5.504940      -1.348949      11.893950          -0.000011
           80              O      -1.030070      12.114356       8.001202      -0.620404      41.544495 0.57826166E+03  0.14147810E+05                                 9.509593                            7.419798       0.387598       2.140478                    0.999134      28.956206      76.629898       0.701213       0.357019      -1.141279       0.102497       0.030305      -0.041571       0.114683       0.017384      -0.031946       0.010709      -0.145499       0.205491      -0.114984       0.039249       0.075735             11.238580       7.194719       0.208709      -1.341506       7.493517      -4.674544      19.027505          -0.000011

******************************************************
Auxiliary information for the entire system
The total spin magnetic moment of the unit cell is   -0.000824
The total net atomic charge of the unit cell is   0.000000
Accuracy of reproducing the electrostatic potential in the unit cell:
  The inner radius (bohr) =    5.0000
  The outer radius (bohr) =   12.0000
  Valid grid points have density less than (e/(bohr^3)) =    0.0001
  The number of valid grid points were=        11476
  The rms potential error without charges in kcal/mol is=      8.79921
  The rms potential error with partial charges in kcal/mol is=      1.88310
  The RRMSE value at monopole order=      0.21401
  The rms potential error with partial charges and cloud penetration in kcal/mol is=      1.88886
  The RRMSE value at monopole order with cloud penetration is=      0.21466
  The rms potential error with partial charges and atomic dipoles in kcal/mol is=      0.99993
  The RRMSE value at dipole order=      0.11364
  The rms potential error with partial charges, atomic dipoles and cloud penetration in kcal/mol is=      0.99859
  The RRMSE value at dipole order with cloud penetration=      0.11349

******************************************************
The electron densities and ab initio electrostatic potential were computed in VASP using the PBE functional and
projector augmented wave method. See the main text of the journal article for a description of computational details.
The atomic charges, dipoles, and quadrupoles were computed with the DDEC6 method as described in
(a) T. A. Manz and N. Gabaldon Limas, RSC Adv. 6 (2016) 47771-47801 DOI: 10.1039/c6ra04656h
(b) N. Gabaldon Limas and T. A. Manz, RSC Adv. 8 (2018) 2678-2707 DOI: 10.1039/c7ra11829e.
For each atom in the material, the electron cloud parameters were fit to the spherically averaged atom-in-material
electron density using radial positions for which this density was between 10^-4 and 10^-2 electrons per cubic bohr.
The polarizabilities, dispersion coefficients, and quantum Drude oscillator (QDO) parameters were fit using the MCLF method.
The magnetic structure of the system was optimized in VASP from the default ferromagnetic initial guess using spin polarization.
The atomic spin moments (ASMs) were computed on this optimized magnetic structure using the DDEC6 partition as inputs
to the method of T. A. Manz and D. S. Sholl, J. Chem. Theory Comput. 7 (2011) 4146-4164 DOI: 10.1021/ct200539n.
The RMSE and RRMSE were computed using a uniform grid with Ewald summation.
