# Supplementary material for: A collection of forcefield precursors for metal–organic frameworks
Source: RSC Adv. 2019 Nov 13;9(63):36492–507. doi: 10.1039/c9ra07327b (PMC9075174; doi:10.1039/c9ra07327b)
Supplement: RA-009-C9RA07327B-s5081 [file RA-009-C9RA07327B-s5081.xyz]

   88
jmolscript: load "" {1 1 1} spacegroup "x,y,z" unitcell [{      9.689000     0.000000     0.000000 }, {     -4.149957    10.414623     0.000000 }, {      0.000000     0.000000    12.851000 }]
Tm    -0.082441     3.725311     4.466751     2.144340
Tm     0.776984     6.689312    10.892251     2.144338
Tm     5.621484     6.689312     8.384249     2.144335
Tm     4.762059     3.725311     1.958749     2.144339
H      8.216546    -0.010415     5.443684     0.144321
H      1.052222     9.901182     8.818356     0.140731
H      4.343950     2.729673     6.598989     0.141784
H      6.316954     0.010415    11.869184     0.144322
H      9.331321     0.513441     2.392856     0.140731
H      6.039593     7.684950     0.173488     0.141784
H      1.472454     0.010415     7.407316     0.144321
H      4.486821     0.513441     4.032644     0.140730
H      1.195093     7.684950     6.252012     0.141784
H      3.372046    -0.010415     0.981816     0.144321
H     -3.792278     9.901182    10.458144     0.140731
H     -0.500550     2.729673    12.677512     0.141784
C      2.743173     1.499706     6.882996     0.012369
C      2.353114     0.299941     7.484422    -0.090287
C     -0.880306     9.951172     8.196368    -0.020364
C      4.581923    -0.021871     8.330018    -0.128091
C      4.938757     1.151857     7.728591     0.063644
C      4.062504     1.938161     6.998655    -0.145102
C      1.751490     2.313088     6.113221     0.603686
C     -1.290735     8.656635     8.840203     0.716594
C      7.104394     5.265633     5.842065     0.544886
C     -2.048630     8.914917     0.457496     0.012369
C     -1.658571    10.114682     1.058922    -0.090287
C      1.574849     0.463451     1.770868    -0.020363
C      0.262577     0.021871     1.904518    -0.128091
C      5.444786     9.262766     1.303091     0.063644
C     -3.367961     8.476462     0.573155    -0.145102
C     -1.056947     8.101535    12.538721     0.603687
C      1.985278     1.757988     2.414703     0.716595
C      3.279149     5.148990    12.267565     0.544886
C      2.795870     8.914917     5.968004     0.012369
C      3.185929    10.114682     5.366578    -0.090287
C      6.419349     0.463451     4.654632    -0.020363
C      5.107077     0.021871     4.520982    -0.128091
C      0.600286     9.262766     5.122409     0.063644
C      1.476539     8.476462     5.852345    -0.145101
C      3.787553     8.101535     6.737779     0.603686
C      6.829778     1.757988     4.010797     0.716594
C     -1.565351     5.148990     7.008935     0.544886
C      7.587673     1.499706    12.393504     0.012369
C      7.197614     0.299941    11.792078    -0.090286
C      3.964194     9.951172    11.080132    -0.020364
C      9.426423    -0.021871    10.946482    -0.128091
C      0.094257     1.151857    11.547909     0.063644
C     -0.781996     1.938161    12.277845    -0.145101
C      6.595990     2.313088     0.312279     0.603687
C      3.553765     8.656635    10.436297     0.716595
C      2.259894     5.265633     0.583435     0.544886
N      6.340175     1.622598     7.853246     0.516157
N      4.043368     8.792025     1.427746     0.516157
N     -0.801132     8.792025     4.997754     0.516158
N      1.495675     1.622598    11.423254     0.516158
O      2.127962     3.418079     5.594040    -0.678660
O      0.569479     1.928788     6.010413    -0.598873
O      8.028798     2.077717     4.059631    -0.677791
O     -0.397153     7.984891     9.399221    -0.717280
O      7.109457     0.939399     8.507362    -0.322599
O      6.656691     2.634900     7.285232    -0.331157
O      5.984875     5.745748     6.119646    -0.627988
O      7.496568     4.877168     4.730453    -0.690322
O     -1.433419     6.996544    12.019540    -0.678661
O      0.125064     8.485835    12.435913    -0.598874
O      2.354745     8.336906    10.485131    -0.677791
O      1.091696     2.429732     2.973721    -0.717280
O      3.274086     9.475224     2.081862    -0.322598
O      3.726852     7.779723     0.859732    -0.331158
O      4.398668     4.668875    12.545146    -0.627987
O      2.886975     5.537455    11.155953    -0.690320
O      3.411081     6.996544     7.256960    -0.678661
O      4.969564     8.485835     6.840587    -0.598874
O     -2.489755     8.336906     8.791369    -0.677791
O      5.936196     2.429732     3.451779    -0.717280
O     -1.570414     9.475224     4.343638    -0.322600
O     -1.117648     7.779723     5.565768    -0.331158
O     -0.445832     4.668875     6.731354    -0.627988
O     -1.957525     5.537455     8.120547    -0.690321
O      6.972462     3.418079     0.831460    -0.678660
O      5.413979     1.928788     0.415087    -0.598873
O      3.184298     2.077717     2.365869    -0.677791
O      4.447347     7.984891     9.877279    -0.717279
O      2.264957     0.939399    10.769138    -0.322598
O      1.812191     2.634900    11.991268    -0.331157
O      1.140375     5.745748     0.305854    -0.627986
O      2.652068     4.877168     1.695047    -0.690320

The following XYZ coordinates are in angstroms. Other properties are in atomic units.
The sperically averaged electron density of each atom fit to a function of the form exp(a - br)
eigen_1, eigen_2 and eigen_3 are the three eigenvalues of traceless quadrupole moment tensor
  atom number  atomic symbol              X              Y              Z     net charge C6 coefficient C8 coefficient C10 coefficient fluctuating dipole atomic polarizability isotropic forcefield polarizability              a              b squared Pearson coefficient          <r^3>          <r^4>         wp_QDO          m_QDO          q_QDO       dipole_x       dipole_y       dipole_z         dipole            Qxy            Qxz            Qyz     Q(x^2-y^2)  Q(3z^2 - R^2)        eigen_1        eigen_2        eigen_3 static polarizability      alpha(xx)      alpha(xy)      alpha(xz)      alpha(yy)      alpha(yz)      alpha(zz) atomic spin moment
            1             Tm      -0.082441       3.725311       4.466751       2.144340      64.209055 0.12400207E+04  0.33564914E+05                                10.368072                            9.254841       3.656810       2.965483                    0.997376      62.053700     128.882020       0.873593       0.259024      -1.352583       0.003150       0.010919      -0.058631       0.059722       0.129197      -0.017187      -0.104907      -0.217555       0.109631      -0.191332      -0.019967       0.211299             11.386324      11.991682      -2.542735      -1.734942      11.428191       2.722192      10.739099          -0.000002
            2             Tm       0.776984       6.689312      10.892251       2.144338      64.209078 0.12400214E+04  0.33564938E+05                                10.368075                            9.254843       3.656809       2.965482                    0.997376      62.053716     128.882067       0.873593       0.259024      -1.352583      -0.003150      -0.010918      -0.058633       0.059724       0.129196       0.017188       0.104907      -0.217556       0.109631      -0.191332      -0.019967       0.211299             11.386326      11.991682      -2.542733       1.734941      11.428193      -2.722191      10.739103          -0.000002
            3             Tm       5.621484       6.689312       8.384249       2.144335      64.209035 0.12400203E+04  0.33564901E+05                                10.368071                            9.254840       3.656806       2.965482                    0.997376      62.053689     128.881997       0.873593       0.259024      -1.352583      -0.003150      -0.010920       0.058632       0.059723       0.129197      -0.017187      -0.104908      -0.217555       0.109632      -0.191332      -0.019967       0.211299             11.386321      11.991677      -2.542732      -1.734940      11.428188       2.722190      10.739099          -0.000002
            4             Tm       4.762059       3.725311       1.958749       2.144339      64.209146 0.12400229E+04  0.33564990E+05                                10.368083                            9.254849       3.656809       2.965482                    0.997376      62.053737     128.882132       0.873593       0.259024      -1.352583       0.003150       0.010918       0.058632       0.059723       0.129196       0.017188       0.104907      -0.217556       0.109632      -0.191332      -0.019967       0.211299             11.386335      11.991694      -2.542737       1.734944      11.428202      -2.722195      10.739110          -0.000001
            5              H       8.216546      -0.010415       5.443684       0.144321       0.888435 0.64127773E+01  0.60555456E+02                                 1.623413                            1.558122      -1.136194       2.367171                    0.996470       3.498731      10.135432       0.456889       1.419671      -0.679525       0.041588       0.012539       0.002399       0.043504       0.003982      -0.000626       0.001588       0.015591      -0.015845      -0.007439      -0.003959       0.011398              1.645741       2.092303       0.203264       0.061410       1.447169      -0.048866       1.397752           0.000006
            6              H       1.052222       9.901182       8.818356       0.140731       0.894508 0.65115979E+01  0.62132565E+02                                 1.662477                            1.592596      -1.407300       2.227521                    0.994038       3.763593      11.198313       0.439460       1.460680      -0.670270       0.021043      -0.021930       0.024271       0.038895      -0.009640       0.003884      -0.000389       0.000566       0.007905      -0.011396       0.001691       0.009704              1.689061       1.832758      -0.216498       0.316303       1.570472      -0.276773       1.663954           0.000006
            7              H       4.343950       2.729673       6.598989       0.141784       0.982538 0.73758276E+01  0.72182759E+02                                 1.737454                            1.671322      -1.343198       2.262935                    0.994486       3.683285      10.888916       0.440700       1.420171      -0.678958       0.004534       0.035384      -0.022760       0.042316       0.002155      -0.006253      -0.008437      -0.017673       0.001447      -0.012367      -0.002674       0.015042              1.748671       1.659482       0.213565      -0.059395       2.037784      -0.297288       1.548748           0.000007
            8              H       6.316954       0.010415      11.869184       0.144322       0.888435 0.64127764E+01  0.60555441E+02                                 1.623412                            1.558121      -1.136193       2.367171                    0.996470       3.498730      10.135426       0.456890       1.419670      -0.679526      -0.041588      -0.012539       0.002399       0.043503       0.003982       0.000626      -0.001588       0.015591      -0.015845      -0.007439      -0.003959       0.011398              1.645740       2.092302       0.203263      -0.061410       1.447169       0.048866       1.397751           0.000006
            9              H       9.331321       0.513441       2.392856       0.140731       0.894507 0.65115876E+01  0.62132441E+02                                 1.662476                            1.592595      -1.407301       2.227521                    0.994038       3.763590      11.198301       0.439460       1.460680      -0.670270      -0.021043       0.021930       0.024271       0.038895      -0.009640      -0.003884       0.000389       0.000566       0.007905      -0.011396       0.001691       0.009704              1.689060       1.832756      -0.216497      -0.316303       1.570470       0.276772       1.663952           0.000006
           10              H       6.039593       7.684950       0.173488       0.141784       0.982538 0.73758312E+01  0.72182796E+02                                 1.737454                            1.671321      -1.343198       2.262935                    0.994486       3.683285      10.888913       0.440700       1.420170      -0.678958      -0.004534      -0.035384      -0.022760       0.042316       0.002155       0.006253       0.008437      -0.017673       0.001447      -0.012367      -0.002674       0.015042              1.748671       1.659481       0.213565       0.059395       2.037784       0.297288       1.548748           0.000007
           11              H       1.472454       0.010415       7.407316       0.144321       0.888435 0.64127785E+01  0.60555469E+02                                 1.623413                            1.558122      -1.136193       2.367171                    0.996470       3.498731      10.135432       0.456889       1.419671      -0.679525      -0.041588      -0.012539      -0.002400       0.043504       0.003982      -0.000626       0.001588       0.015591      -0.015845      -0.007439      -0.003959       0.011398              1.645741       2.092303       0.203264       0.061410       1.447169      -0.048866       1.397752           0.000006
           12              H       4.486821       0.513441       4.032644       0.140730       0.894509 0.65116021E+01  0.62132615E+02                                 1.662478                            1.592597      -1.407303       2.227520                    0.994038       3.763595      11.198320       0.439460       1.460680      -0.670270      -0.021043       0.021930      -0.024271       0.038895      -0.009640       0.003884      -0.000389       0.000566       0.007905      -0.011396       0.001691       0.009704              1.689062       1.832758      -0.216498       0.316303       1.570472      -0.276773       1.663955           0.000006
           13              H       1.195093       7.684950       6.252012       0.141784       0.982540 0.73758462E+01  0.72182984E+02                                 1.737456                            1.671323      -1.343200       2.262934                    0.994486       3.683289      10.888930       0.440700       1.420170      -0.678958      -0.004534      -0.035384       0.022760       0.042316       0.002155      -0.006253      -0.008437      -0.017673       0.001447      -0.012367      -0.002674       0.015042              1.748673       1.659483       0.213565      -0.059395       2.037786      -0.297289       1.548750           0.000008
           14              H       3.372046      -0.010415       0.981816       0.144321       0.888435 0.64127795E+01  0.60555482E+02                                 1.623413                            1.558122      -1.136194       2.367171                    0.996470       3.498732      10.135436       0.456889       1.419671      -0.679525       0.041588       0.012539      -0.002399       0.043503       0.003982       0.000626      -0.001588       0.015591      -0.015844      -0.007439      -0.003959       0.011398              1.645742       2.092303       0.203264      -0.061410       1.447170       0.048866       1.397752           0.000006
           15              H      -3.792278       9.901182      10.458144       0.140731       0.894508 0.65115948E+01  0.62132529E+02                                 1.662477                            1.592596      -1.407301       2.227520                    0.994038       3.763592      11.198310       0.439460       1.460680      -0.670270       0.021043      -0.021930      -0.024271       0.038895      -0.009640      -0.003884       0.000389       0.000566       0.007905      -0.011396       0.001691       0.009704              1.689061       1.832757      -0.216497      -0.316303       1.570471       0.276773       1.663954           0.000006
           16              H      -0.500550       2.729673      12.677512       0.141784       0.982540 0.73758476E+01  0.72182998E+02                                 1.737456                            1.671323      -1.343199       2.262934                    0.994486       3.683289      10.888928       0.440700       1.420169      -0.678959       0.004534       0.035384       0.022760       0.042316       0.002155       0.006253       0.008437      -0.017673       0.001447      -0.012367      -0.002674       0.015042              1.748673       1.659483       0.213565       0.059395       2.037786       0.297289       1.548750           0.000007
           17              C       2.743173       1.499706       6.882996       0.012369      33.870076 0.42095078E+03  0.97568853E+04                                 9.104073                            6.847183       0.090093       2.052760                    0.999142      26.418913      73.913224       0.632707       0.417661      -1.069967       0.024738      -0.013750       0.021716       0.035674       0.018334      -0.017528       0.004968      -0.003742      -0.002500      -0.028260       0.005581       0.022680             10.506757      13.333665      -1.435043       3.041163      10.046653      -3.843928       8.139953          -0.000002
           18              C       2.353114       0.299941       7.484422      -0.090287      31.370094 0.45772127E+03  0.10990764E+05                                 8.962937                            7.405108      -0.308457       1.890809                    0.997867      29.643823      88.479945       0.567788       0.449255      -1.035615       0.006358       0.010164       0.007516       0.014150      -0.003813      -0.015058       0.046419       0.018062       0.075936      -0.050694      -0.006757       0.057451              9.638125      10.079373      -0.268077       1.294731      10.475946      -3.939502       8.359057           0.000011
           19              C      -0.880306       9.951172       8.196368      -0.020364      34.851933 0.45662545E+03  0.10831154E+05                                 9.325237                            7.166216      -0.109862       1.982597                    0.998289      27.326876      78.044550       0.612267       0.421746      -1.064415       0.015584       0.053098      -0.004576       0.055526      -0.011189       0.012271       0.016682       0.043859       0.015647      -0.036254       0.009784       0.026470             10.605374      11.719088       1.799442       0.267060      11.705220      -4.250282       8.391813          -0.000008
           20              C       4.581923      -0.021871       8.330018      -0.128091      32.236996 0.46972142E+03  0.11372732E+05                                 9.098457                            7.484908      -0.355048       1.863630                    0.998803      30.555933      92.125215       0.565611       0.447264      -1.034887      -0.029694       0.002600       0.015800       0.033737      -0.031494      -0.011648       0.032950      -0.031729       0.159673      -0.062422      -0.009619       0.072042              9.877049      12.298460       2.455957       0.183049       9.812835      -2.932014       7.519853           0.000005
           21              C       4.938757       1.151857       7.728591       0.063644      32.050755 0.42797826E+03  0.10006901E+05                                 8.871323                            7.008416      -0.178269       1.949829                    0.999404      27.052159      77.168924       0.608666       0.430377      -1.057094       0.000344       0.003273       0.007014       0.007748       0.014133       0.008953      -0.002931       0.045319      -0.034139      -0.023537      -0.010222       0.033759              9.917779      13.334106       1.868771       1.219968       9.392646      -2.643970       7.026586           0.000001
           22              C       4.062504       1.938161       6.998655      -0.145102      32.350993 0.47373827E+03  0.11460577E+05                                 9.005731                            7.429300      -0.193353       1.907746                    0.999218      30.611411      91.370054       0.579495       0.436907      -1.044041      -0.026412      -0.003878      -0.004119       0.027011      -0.018079      -0.024978       0.018229      -0.063422       0.143667      -0.064078       0.001557       0.062521              9.726103      13.585444       0.053093       2.199302       8.564983      -2.209978       7.027880           0.000009
           23              C       1.751490       2.313088       6.113221       0.603686      22.217586 0.25116693E+03  0.52158789E+04                                 7.336999                            5.649912      -0.044796       2.043372                    0.999635      22.415629      63.209663       0.618855       0.476598      -1.015514      -0.024128       0.028831      -0.009688       0.038823       0.021028      -0.068893       0.088408      -0.038579       0.159724      -0.120016      -0.008546       0.128561              8.335149      10.611183      -1.407156       2.525238       7.908947      -2.533813       6.485316           0.000007
           24              C      -1.290735       8.656635       8.840203       0.716594      20.283376 0.21678950E+03  0.43934153E+04                                 7.168648                            5.460233      -0.525955       1.916240                    0.996968      21.691310      62.920414       0.586039       0.515722      -0.983422      -0.020664      -0.064519       0.047368       0.082665      -0.028232      -0.020099       0.079991       0.004562       0.185406      -0.083042      -0.031263       0.114305              8.078298       9.582467       0.867290       0.624692       8.396480      -2.497548       6.255949           0.000002
           25              C       7.104394       5.265633       5.842065       0.544886      22.509569 0.27482587E+03  0.59030556E+04                                 7.549019                            6.062234      -0.522565       1.874569                    0.997823      24.513469      72.930000       0.568654       0.501463      -0.991479      -0.104480       0.007797      -0.126945       0.164596       0.076567       0.009592      -0.047809      -0.187036      -0.213714      -0.106940      -0.057051       0.163991              8.174813       8.631477      -1.956426      -0.722840       6.848195       2.119224       9.044768           0.000009
           26              C      -2.048630       8.914917       0.457496       0.012369      33.870075 0.42095075E+03  0.97568842E+04                                 9.104072                            6.847182       0.090096       2.052760                    0.999142      26.418912      73.913217       0.632707       0.417661      -1.069967      -0.024738       0.013749       0.021716       0.035673       0.018334       0.017528      -0.004968      -0.003742      -0.002499      -0.028261       0.005581       0.022680             10.506757      13.333666      -1.435044      -3.041163      10.046652       3.843928       8.139952          -0.000002
           27              C      -1.658571      10.114682       1.058922      -0.090287      31.370097 0.45772131E+03  0.10990765E+05                                 8.962938                            7.405109      -0.308457       1.890809                    0.997867      29.643824      88.479952       0.567788       0.449255      -1.035615      -0.006358      -0.010164       0.007516       0.014150      -0.003813       0.015058      -0.046419       0.018062       0.075937      -0.050694      -0.006758       0.057451              9.638127      10.079374      -0.268077      -1.294731      10.475947       3.939503       8.359058           0.000011
           28              C       1.574849       0.463451       1.770868      -0.020363      34.851922 0.45662523E+03  0.10831147E+05                                 9.325236                            7.166215      -0.109862       1.982597                    0.998289      27.326869      78.044532       0.612266       0.421746      -1.064415      -0.015584      -0.053098      -0.004575       0.055526      -0.011189      -0.012271      -0.016682       0.043859       0.015647      -0.036254       0.009784       0.026470             10.605373      11.719087       1.799442      -0.267059      11.705220       4.250282       8.391812          -0.000008
           29              C       0.262577       0.021871       1.904518      -0.128091      32.236997 0.46972142E+03  0.11372732E+05                                 9.098458                            7.484908      -0.355048       1.863630                    0.998803      30.555930      92.125201       0.565611       0.447264      -1.034887       0.029695      -0.002600       0.015801       0.033737      -0.031494       0.011648      -0.032950      -0.031729       0.159673      -0.062422      -0.009619       0.072042              9.877050      12.298461       2.455959      -0.183047       9.812836       2.932013       7.519853           0.000005
           30              C       5.444786       9.262766       1.303091       0.063644      32.050766 0.42797839E+03  0.10006904E+05                                 8.871324                            7.008416      -0.178266       1.949830                    0.999404      27.052164      77.168934       0.608666       0.430377      -1.057094      -0.000345      -0.003273       0.007014       0.007748       0.014133      -0.008953       0.002932       0.045319      -0.034140      -0.023537      -0.010222       0.033759              9.917781      13.334110       1.868773      -1.219968       9.392646       2.643969       7.026586           0.000001
           31              C      -3.367961       8.476462       0.573155      -0.145102      32.350997 0.47373830E+03  0.11460578E+05                                 9.005732                            7.429300      -0.193352       1.907746                    0.999218      30.611406      91.370034       0.579495       0.436907      -1.044041       0.026412       0.003878      -0.004119       0.027011      -0.018079       0.024978      -0.018229      -0.063421       0.143667      -0.064078       0.001557       0.062521              9.726104      13.585447       0.053092      -2.199302       8.564981       2.209979       7.027883           0.000009
           32              C      -1.056947       8.101535      12.538721       0.603687      22.217582 0.25116688E+03  0.52158774E+04                                 7.336997                            5.649911      -0.044795       2.043373                    0.999635      22.415630      63.209664       0.618855       0.476598      -1.015514       0.024128      -0.028831      -0.009688       0.038823       0.021028       0.068893      -0.088407      -0.038579       0.159724      -0.120016      -0.008545       0.128561              8.335147      10.611180      -1.407156      -2.525237       7.908945       2.533812       6.485314           0.000008
           33              C       1.985278       1.757988       2.414703       0.716595      20.283371 0.21678942E+03  0.43934139E+04                                 7.168650                            5.460234      -0.525958       1.916239                    0.996968      21.691313      62.920448       0.586039       0.515722      -0.983422       0.020664       0.064519       0.047369       0.082665      -0.028232       0.020099      -0.079991       0.004562       0.185407      -0.083042      -0.031263       0.114305              8.078301       9.582470       0.867291      -0.624692       8.396483       2.497549       6.255950           0.000002
           34              C       3.279149       5.148990      12.267565       0.544886      22.509558 0.27482570E+03  0.59030501E+04                                 7.549015                            6.062231      -0.522561       1.874570                    0.997823      24.513443      72.929882       0.568654       0.501463      -0.991480       0.104480      -0.007797      -0.126945       0.164596       0.076567      -0.009593       0.047810      -0.187036      -0.213714      -0.106941      -0.057050       0.163991              8.174809       8.631471      -1.956425       0.722841       6.848190      -2.119223       9.044765           0.000010
           35              C       2.795870       8.914917       5.968004       0.012369      33.870086 0.42095089E+03  0.97568887E+04                                 9.104076                            6.847184       0.090093       2.052759                    0.999142      26.418917      73.913247       0.632706       0.417661      -1.069967      -0.024738       0.013749      -0.021716       0.035673       0.018334      -0.017528       0.004968      -0.003741      -0.002500      -0.028261       0.005581       0.022680             10.506761      13.333672      -1.435045       3.041165      10.046656      -3.843930       8.139955          -0.000002
           36              C       3.185929      10.114682       5.366578      -0.090287      31.370094 0.45772125E+03  0.10990763E+05                                 8.962937                            7.405108      -0.308457       1.890809                    0.997867      29.643822      88.479940       0.567788       0.449255      -1.035615      -0.006358      -0.010164      -0.007516       0.014150      -0.003813      -0.015059       0.046419       0.018062       0.075936      -0.050694      -0.006757       0.057451              9.638126      10.079373      -0.268077       1.294731      10.475946      -3.939502       8.359057           0.000011
           37              C       6.419349       0.463451       4.654632      -0.020363      34.851927 0.45662529E+03  0.10831149E+05                                 9.325237                            7.166215      -0.109863       1.982597                    0.998289      27.326871      78.044537       0.612267       0.421746      -1.064415      -0.015584      -0.053097       0.004576       0.055526      -0.011189       0.012271       0.016682       0.043859       0.015646      -0.036254       0.009784       0.026470             10.605374      11.719089       1.799443       0.267059      11.705221      -4.250283       8.391813          -0.000008
           38              C       5.107077       0.021871       4.520982      -0.128091      32.237002 0.46972147E+03  0.11372734E+05                                 9.098459                            7.484909      -0.355049       1.863630                    0.998803      30.555937      92.125236       0.565611       0.447264      -1.034887       0.029694      -0.002600      -0.015800       0.033737      -0.031493      -0.011648       0.032950      -0.031729       0.159672      -0.062422      -0.009619       0.072041              9.877052      12.298463       2.455959       0.183048       9.812838      -2.932015       7.519854           0.000005
           39              C       0.600286       9.262766       5.122409       0.063644      32.050785 0.42797866E+03  0.10006913E+05                                 8.871329                            7.008420      -0.178269       1.949829                    0.999404      27.052174      77.168988       0.608665       0.430377      -1.057094      -0.000345      -0.003273      -0.007014       0.007747       0.014133       0.008953      -0.002932       0.045319      -0.034139      -0.023537      -0.010222       0.033759              9.917788      13.334119       1.868774       1.219969       9.392653      -2.643972       7.026591           0.000001
           40              C       1.476539       8.476462       5.852345      -0.145101      32.350998 0.47373830E+03  0.11460578E+05                                 9.005731                            7.429299      -0.193352       1.907746                    0.999218      30.611411      91.370049       0.579495       0.436906      -1.044042       0.026412       0.003879       0.004119       0.027011      -0.018079      -0.024979       0.018229      -0.063421       0.143665      -0.064078       0.001557       0.062520              9.726103      13.585445       0.053093       2.199302       8.564982      -2.209980       7.027882           0.000009
           41              C       3.787553       8.101535       6.737779       0.603686      22.217600 0.25116711E+03  0.52158833E+04                                 7.337002                            5.649914      -0.044797       2.043372                    0.999635      22.415639      63.209697       0.618855       0.476598      -1.015514       0.024128      -0.028831       0.009688       0.038823       0.021028      -0.068893       0.088407      -0.038579       0.159723      -0.120016      -0.008545       0.128561              8.335152      10.611188      -1.407158       2.525240       7.908950      -2.533814       6.485318           0.000007
           42              C       6.829778       1.757988       4.010797       0.716594      20.283375 0.21678948E+03  0.43934152E+04                                 7.168650                            5.460235      -0.525958       1.916239                    0.996968      21.691315      62.920450       0.586039       0.515722      -0.983422       0.020664       0.064519      -0.047368       0.082665      -0.028232      -0.020099       0.079991       0.004562       0.185406      -0.083042      -0.031263       0.114305              8.078302       9.582470       0.867291       0.624692       8.396484      -2.497549       6.255951           0.000000
           43              C      -1.565351       5.148990       7.008935       0.544886      22.509571 0.27482589E+03  0.59030552E+04                                 7.549017                            6.062232      -0.522562       1.874570                    0.997823      24.513456      72.929926       0.568654       0.501463      -0.991480       0.104480      -0.007797       0.126944       0.164596       0.076567       0.009592      -0.047809      -0.187036      -0.213714      -0.106940      -0.057050       0.163991              8.174811       8.631473      -1.956425      -0.722840       6.848191       2.119223       9.044767           0.000008
           44              C       7.587673       1.499706      12.393504       0.012369      33.870063 0.42095059E+03  0.97568797E+04                                 9.104070                            6.847181       0.090095       2.052760                    0.999142      26.418906      73.913198       0.632707       0.417661      -1.069967       0.024738      -0.013749      -0.021716       0.035673       0.018334       0.017529      -0.004968      -0.003742      -0.002499      -0.028261       0.005581       0.022680             10.506754      13.333662      -1.435043      -3.041162      10.046650       3.843927       8.139951          -0.000002
           45              C       7.197614       0.299941      11.792078      -0.090286      31.370082 0.45772106E+03  0.10990757E+05                                 8.962935                            7.405107      -0.308458       1.890809                    0.997867      29.643814      88.479913       0.567788       0.449255      -1.035615       0.006358       0.010164      -0.007516       0.014150      -0.003813       0.015059      -0.046419       0.018061       0.075936      -0.050694      -0.006758       0.057452              9.638124      10.079371      -0.268076      -1.294731      10.475944       3.939501       8.359056           0.000011
           46              C       3.964194       9.951172      11.080132      -0.020364      34.851937 0.45662550E+03  0.10831155E+05                                 9.325238                            7.166217      -0.109862       1.982597                    0.998289      27.326878      78.044560       0.612266       0.421746      -1.064415       0.015584       0.053098       0.004576       0.055526      -0.011189      -0.012271      -0.016682       0.043859       0.015646      -0.036254       0.009784       0.026470             10.605375      11.719090       1.799443      -0.267059      11.705221       4.250282       8.391814          -0.000008
           47              C       9.426423      -0.021871      10.946482      -0.128091      32.237007 0.46972160E+03  0.11372738E+05                                 9.098459                            7.484909      -0.355048       1.863630                    0.998803      30.555940      92.125238       0.565611       0.447264      -1.034887      -0.029694       0.002600      -0.015801       0.033737      -0.031494       0.011648      -0.032950      -0.031729       0.159672      -0.062422      -0.009619       0.072041              9.877051      12.298462       2.455958      -0.183048       9.812837       2.932014       7.519854           0.000006
           48              C       0.094257       1.151857      11.547909       0.063644      32.050779 0.42797862E+03  0.10006911E+05                                 8.871326                            7.008418      -0.178267       1.949830                    0.999404      27.052173      77.168969       0.608666       0.430377      -1.057094       0.000344       0.003273      -0.007014       0.007748       0.014133      -0.008953       0.002932       0.045319      -0.034140      -0.023537      -0.010222       0.033759              9.917783      13.334111       1.868772      -1.219968       9.392650       2.643971       7.026589           0.000001
           49              C      -0.781996       1.938161      12.277845      -0.145101      32.351003 0.47373842E+03  0.11460581E+05                                 9.005733                            7.429301      -0.193353       1.907746                    0.999218      30.611414      91.370067       0.579495       0.436907      -1.044041      -0.026412      -0.003878       0.004119       0.027011      -0.018079       0.024978      -0.018229      -0.063421       0.143667      -0.064078       0.001557       0.062521              9.726105      13.585446       0.053093      -2.199302       8.564984       2.209981       7.027884           0.000009
           50              C       6.595990       2.313088       0.312279       0.603687      22.217576 0.25116681E+03  0.52158756E+04                                 7.336997                            5.649911      -0.044797       2.043372                    0.999635      22.415624      63.209646       0.618855       0.476598      -1.015514      -0.024128       0.028832       0.009688       0.038823       0.021028       0.068893      -0.088408      -0.038579       0.159725      -0.120016      -0.008546       0.128561              8.335146      10.611180      -1.407155      -2.525237       7.908945       2.533812       6.485314           0.000008
           51              C       3.553765       8.656635      10.436297       0.716595      20.283373 0.21678946E+03  0.43934145E+04                                 7.168649                            5.460234      -0.525956       1.916239                    0.996968      21.691309      62.920420       0.586039       0.515722      -0.983422      -0.020664      -0.064519      -0.047368       0.082665      -0.028232       0.020100      -0.079991       0.004562       0.185406      -0.083042      -0.031263       0.114305              8.078300       9.582469       0.867290      -0.624692       8.396481       2.497548       6.255949           0.000002
           52              C       2.259894       5.265633       0.583435       0.544886      22.509575 0.27482596E+03  0.59030574E+04                                 7.549019                            6.062234      -0.522563       1.874570                    0.997823      24.513462      72.929961       0.568654       0.501463      -0.991479      -0.104480       0.007797       0.126945       0.164596       0.076567      -0.009592       0.047809      -0.187036      -0.213714      -0.106941      -0.057050       0.163991              8.174814       8.631477      -1.956427       0.722841       6.848195      -2.119224       9.044769           0.000009
           53              N       6.340175       1.622598       7.853246       0.516157      19.405940 0.21597751E+03  0.42085413E+04                                 5.991171                            4.767215       0.131910       2.156356                    0.998974      20.105130      50.461393       0.796583       0.394596      -1.092545       0.061094       0.021080       0.008037       0.065126      -0.013073      -0.024139       0.039501      -0.018704       0.110308      -0.035770      -0.031670       0.067440              6.576814       7.945887       1.067015       0.885608       6.649756      -1.845280       5.134800           0.000012
           54              N       4.043368       8.792025       1.427746       0.516157      19.405944 0.21597755E+03  0.42085421E+04                                 5.991171                            4.767214       0.131913       2.156357                    0.998974      20.105135      50.461407       0.796583       0.394595      -1.092545      -0.061094      -0.021080       0.008037       0.065126      -0.013073       0.024139      -0.039500      -0.018704       0.110308      -0.035770      -0.031669       0.067439              6.576814       7.945887       1.067015      -0.885608       6.649756       1.845279       5.134800           0.000012
           55              N      -0.801132       8.792025       4.997754       0.516158      19.405946 0.21597757E+03  0.42085430E+04                                 5.991173                            4.767215       0.131908       2.156355                    0.998974      20.105136      50.461421       0.796583       0.394596      -1.092545      -0.061094      -0.021080      -0.008037       0.065126      -0.013073      -0.024139       0.039500      -0.018704       0.110308      -0.035770      -0.031670       0.067440              6.576816       7.945890       1.067016       0.885608       6.649758      -1.845280       5.134801           0.000012
           56              N       1.495675       1.622598      11.423254       0.516158      19.405939 0.21597750E+03  0.42085408E+04                                 5.991169                            4.767213       0.131915       2.156358                    0.998974      20.105130      50.461382       0.796583       0.394595      -1.092545       0.061094       0.021080      -0.008037       0.065126      -0.013073       0.024139      -0.039500      -0.018704       0.110307      -0.035770      -0.031669       0.067439              6.576812       7.945884       1.067014      -0.885608       6.649753       1.845279       5.134798           0.000012
           57              O       2.127962       3.418079       5.594040      -0.678660      36.996040 0.64430200E+03  0.16199210E+05                                 8.742465                            7.855464       0.521115       2.171962                    0.998568      30.147607      80.937576       0.678291       0.359158      -1.139318       0.081146      -0.023756       0.078935       0.115670       0.035176      -0.058029       0.033680      -0.133679       0.053447      -0.115919       0.038806       0.077113              9.110570       7.772392       0.345570       0.161352      11.648031      -2.494277       7.911288          -0.000003
           58              O       0.569479       1.928788       6.010413      -0.598873      36.230921 0.57642180E+03  0.14081987E+05                                 8.674224                            7.449096       0.532546       2.211202                    0.996392      28.248519      74.536189       0.694520       0.360992      -1.138899       0.027418      -0.061357       0.066118       0.094276       0.037169      -0.021201       0.077152       0.059636       0.030261      -0.106494       0.037654       0.068841              9.451315      14.932853       0.643047       1.960175       6.714609      -0.248678       6.706484           0.000002
           59              O       8.028798       2.077717       4.059631      -0.677791      47.555369 0.73095938E+03  0.18987185E+05                                10.471799                            8.476664       0.068245       2.041857                    0.995080      30.020294      82.205913       0.639662       0.368628      -1.130726      -0.060168      -0.081900      -0.024230       0.104474      -0.034769      -0.007562       0.064280       0.064933       0.091975      -0.090669       0.013847       0.076822             11.715929      18.356214       3.734324       0.080246       9.160659       0.592429       7.630913          -0.000006
           60              O      -0.397153       7.984891       9.399221      -0.717280      49.209271 0.75570608E+03  0.19818839E+05                                10.730027                            8.623497       0.118921       2.041063                    0.996355      30.947314      85.499552       0.632901       0.369016      -1.129016      -0.063091       0.083747      -0.061505       0.121561      -0.028640      -0.001234       0.071152       0.031605       0.151624      -0.087715      -0.003886       0.091601             12.130504      13.077028      -3.890448       4.942513      10.825078      -4.318114      12.489407          -0.000007
           61              O       7.109457       0.939399       8.507362      -0.322599      24.808451 0.36867427E+03  0.80200809E+04                                 6.635546                            5.922366       1.095208       2.466973                    0.998894      23.766261      58.351545       0.789208       0.356762      -1.147171      -0.024666       0.024384      -0.028481       0.044879      -0.129330       0.030869       0.010619      -0.053509       0.182330      -0.166594       0.061787       0.104807              6.969932       7.608066      -1.746817       2.773316       5.831357      -1.912791       7.470372           0.000006
           62              O       6.656691       2.634900       7.285232      -0.331157      29.328945 0.42758016E+03  0.96960221E+04                                 7.627209                            6.538373       0.603712       2.306132                    0.994552      24.457086      62.212019       0.720405       0.374932      -1.127946       0.007013      -0.049964       0.022631       0.055297       0.037314      -0.060987      -0.019767      -0.195006       0.168496      -0.148346       0.044671       0.103675              8.214763       6.661509       3.082135      -1.151743      11.572060      -2.714077       6.410720          -0.000002
           63              O       5.984875       5.745748       6.119646      -0.627988      41.285638 0.66129826E+03  0.16816257E+05                                 9.593749                            8.098258       0.165663       2.063642                    0.996920      30.132110      82.651810       0.647675       0.371892      -1.123987       0.016552      -0.023983      -0.134755       0.137870      -0.000691      -0.043272      -0.015195      -0.051780      -0.289679      -0.111793       0.036053       0.075740             10.391179      13.198219      -4.346025      -2.340662      10.275236       2.240286       7.700083           0.000002
           64              O       7.496568       4.877168       4.730453      -0.690322      45.729454 0.76151732E+03  0.20138008E+05                                10.384289                            8.787584      -0.110721       1.948583                    0.996905      32.163182      91.114079       0.609086       0.380269      -1.113420      -0.129186       0.052595       0.041386       0.145492       0.022168      -0.075816      -0.013088      -0.165940      -0.076580      -0.127353       0.023435       0.103918             11.339150       8.361312      -1.672861      -2.462792      11.390836       4.839968      14.265300          -0.000000
           65              O      -1.433419       6.996544      12.019540      -0.678661      36.996051 0.64430222E+03  0.16199217E+05                                 8.742467                            7.855466       0.521114       2.171961                    0.998568      30.147611      80.937593       0.678291       0.359158      -1.139318      -0.081146       0.023756       0.078934       0.115670       0.035176       0.058030      -0.033680      -0.133680       0.053449      -0.115919       0.038807       0.077112              9.110572       7.772394       0.345571      -0.161352      11.648034       2.494278       7.911289          -0.000002
           66              O       0.125064       8.485835      12.435913      -0.598874      36.231022 0.57642381E+03  0.14082049E+05                                 8.674241                            7.449110       0.532545       2.211200                    0.996392      28.248560      74.536344       0.694519       0.360992      -1.138899      -0.027418       0.061357       0.066117       0.094276       0.037169       0.021201      -0.077152       0.059637       0.030261      -0.106494       0.037654       0.068841              9.451334      14.932884       0.643047      -1.960180       6.714622       0.248679       6.706497           0.000001
           67              O       2.354745       8.336906      10.485131      -0.677791      47.555371 0.73095946E+03  0.18987187E+05                                10.471797                            8.476663       0.068247       2.041858                    0.995080      30.020299      82.205916       0.639663       0.368628      -1.130726       0.060168       0.081900      -0.024230       0.104475      -0.034769       0.007562      -0.064280       0.064933       0.091975      -0.090668       0.013847       0.076821             11.715927      18.356210       3.734324      -0.080246       9.160656      -0.592429       7.630913          -0.000006
           68              O       1.091696       2.429732       2.973721      -0.717280      49.209339 0.75570734E+03  0.19818880E+05                                10.730036                            8.623504       0.118922       2.041063                    0.996355      30.947339      85.499641       0.632901       0.369016      -1.129016       0.063091      -0.083748      -0.061505       0.121561      -0.028640       0.001234      -0.071152       0.031606       0.151623      -0.087715      -0.003886       0.091601             12.130515      13.077042      -3.890453      -4.942518      10.825088       4.318118      12.489416          -0.000008
           69              O       3.274086       9.475224       2.081862      -0.322598      24.808484 0.36867486E+03  0.80200977E+04                                 6.635556                            5.922374       1.095199       2.466970                    0.998894      23.766260      58.351576       0.789206       0.356763      -1.147171       0.024666      -0.024383      -0.028481       0.044879      -0.129330      -0.030868      -0.010619      -0.053510       0.182332      -0.166595       0.061788       0.104807              6.969943       7.608077      -1.746820      -2.773321       5.831366       1.912795       7.470384           0.000005
           70              O       3.726852       7.779723       0.859732      -0.331158      29.328994 0.42758104E+03  0.96960479E+04                                 7.627220                            6.538382       0.603706       2.306129                    0.994552      24.457101      62.212090       0.720404       0.374933      -1.127946      -0.007013       0.049965       0.022630       0.055297       0.037314       0.060987       0.019767      -0.195006       0.168495      -0.148346       0.044670       0.103675              8.214776       6.661519       3.082141       1.151745      11.572078       2.714081       6.410729          -0.000001
           71              O       4.398668       4.668875      12.545146      -0.627987      41.285549 0.66129658E+03  0.16816203E+05                                 9.593736                            8.098249       0.165661       2.063642                    0.996920      30.132073      82.651679       0.647675       0.371892      -1.123987      -0.016552       0.023983      -0.134756       0.137870      -0.000691       0.043272       0.015195      -0.051780      -0.289677      -0.111792       0.036053       0.075739             10.391164      13.198199      -4.346017       2.340657      10.275220      -2.240281       7.700073           0.000000
           72              O       2.886975       5.537455      11.155953      -0.690320      45.729242 0.76151287E+03  0.20137859E+05                                10.384254                            8.787556      -0.110718       1.948585                    0.996905      32.163107      91.113762       0.609088       0.380268      -1.113420       0.129187      -0.052595       0.041385       0.145493       0.022168       0.075815       0.013088      -0.165939      -0.076578      -0.127352       0.023435       0.103917             11.339110       8.361284      -1.672854       2.462784      11.390792      -4.839947      14.265253          -0.000001
           73              O       3.411081       6.996544       7.256960      -0.678661      36.996017 0.64430146E+03  0.16199192E+05                                 8.742460                            7.855460       0.521117       2.171962                    0.998568      30.147601      80.937545       0.678292       0.359158      -1.139318      -0.081145       0.023756      -0.078934       0.115670       0.035177      -0.058029       0.033680      -0.133680       0.053447      -0.115919       0.038806       0.077113              9.110565       7.772388       0.345570       0.161351      11.648025      -2.494276       7.911283          -0.000003
           74              O       4.969564       8.485835       6.840587      -0.598874      36.230964 0.57642262E+03  0.14082012E+05                                 8.674232                            7.449102       0.532545       2.211201                    0.996392      28.248535      74.536250       0.694519       0.360992      -1.138899      -0.027418       0.061356      -0.066118       0.094276       0.037169      -0.021201       0.077152       0.059636       0.030261      -0.106494       0.037654       0.068840              9.451324      14.932868       0.643046       1.960177       6.714614      -0.248678       6.706489           0.000002
           75              O      -2.489755       8.336906       8.791369      -0.677791      47.555336 0.73095880E+03  0.18987165E+05                                10.471793                            8.476659       0.068247       2.041858                    0.995080      30.020286      82.205871       0.639663       0.368628      -1.130726       0.060168       0.081899       0.024230       0.104474      -0.034769      -0.007562       0.064280       0.064932       0.091976      -0.090668       0.013847       0.076821             11.715921      18.356200       3.734321       0.080246       9.160652       0.592429       7.630910          -0.000005
           76              O       5.936196       2.429732       3.451779      -0.717280      49.209320 0.75570697E+03  0.19818868E+05                                10.730033                            8.623501       0.118922       2.041063                    0.996355      30.947331      85.499612       0.632901       0.369016      -1.129016       0.063091      -0.083748       0.061505       0.121561      -0.028640      -0.001234       0.071152       0.031605       0.151624      -0.087715      -0.003886       0.091601             12.130512      13.077037      -3.890451       4.942517      10.825086      -4.318117      12.489413          -0.000007
           77              O      -1.570414       9.475224       4.343638      -0.322600      24.808482 0.36867483E+03  0.80200966E+04                                 6.635554                            5.922372       1.095202       2.466971                    0.998894      23.766266      58.351581       0.789207       0.356762      -1.147171       0.024666      -0.024384       0.028481       0.044879      -0.129330       0.030869       0.010619      -0.053508       0.182331      -0.166595       0.061787       0.104808              6.969940       7.608075      -1.746820       2.773320       5.831364      -1.912795       7.470381           0.000005
           78              O      -1.117648       7.779723       5.565768      -0.331158      29.329002 0.42758116E+03  0.96960511E+04                                 7.627221                            6.538382       0.603708       2.306130                    0.994552      24.457104      62.212099       0.720404       0.374933      -1.127946      -0.007013       0.049965      -0.022630       0.055297       0.037314      -0.060987      -0.019767      -0.195006       0.168496      -0.148346       0.044671       0.103675              8.214777       6.661520       3.082142      -1.151745      11.572081      -2.714082       6.410730          -0.000001
           79              O      -0.445832       4.668875       6.731354      -0.627988      41.285592 0.66129743E+03  0.16816230E+05                                 9.593741                            8.098252       0.165664       2.063642                    0.996920      30.132098      82.651755       0.647675       0.371892      -1.123987      -0.016552       0.023983       0.134755       0.137870      -0.000691      -0.043272      -0.015195      -0.051780      -0.289677      -0.111792       0.036053       0.075739             10.391169      13.198206      -4.346019      -2.340657      10.275225       2.240282       7.700076           0.000001
           80              O      -1.957525       5.537455       8.120547      -0.690321      45.729279 0.76151363E+03  0.20137884E+05                                10.384259                            8.787560      -0.110718       1.948585                    0.996905      32.163122      91.113821       0.609088       0.380268      -1.113420       0.129186      -0.052595      -0.041385       0.145492       0.022168      -0.075816      -0.013088      -0.165940      -0.076580      -0.127353       0.023435       0.103918             11.339116       8.361288      -1.672854      -2.462785      11.390798       4.839950      14.265262          -0.000000
           81              O       6.972462       3.418079       0.831460      -0.678660      36.996058 0.64430239E+03  0.16199222E+05                                 8.742467                            7.855466       0.521115       2.171961                    0.998568      30.147617      80.937607       0.678291       0.359158      -1.139318       0.081145      -0.023756      -0.078934       0.115670       0.035176       0.058030      -0.033680      -0.133680       0.053447      -0.115919       0.038806       0.077113              9.110572       7.772394       0.345571      -0.161352      11.648033       2.494278       7.911290          -0.000003
           82              O       5.413979       1.928788       0.415087      -0.598873      36.230967 0.57642274E+03  0.14082016E+05                                 8.674231                            7.449102       0.532546       2.211201                    0.996392      28.248540      74.536263       0.694519       0.360992      -1.138899       0.027419      -0.061356      -0.066117       0.094275       0.037169       0.021201      -0.077152       0.059637       0.030262      -0.106495       0.037654       0.068841              9.451323      14.932866       0.643047      -1.960177       6.714614       0.248679       6.706489           0.000001
           83              O       3.184298       2.077717       2.365869      -0.677791      47.555385 0.73095968E+03  0.18987194E+05                                10.471799                            8.476664       0.068247       2.041858                    0.995080      30.020303      82.205931       0.639663       0.368628      -1.130726      -0.060169      -0.081900       0.024231       0.104475      -0.034769       0.007562      -0.064280       0.064932       0.091975      -0.090668       0.013847       0.076821             11.715929      18.356215       3.734324      -0.080246       9.160659      -0.592429       7.630913          -0.000006
           84              O       4.447347       7.984891       9.877279      -0.717279      49.209230 0.75570532E+03  0.19818813E+05                                10.730019                            8.623491       0.118924       2.041064                    0.996355      30.947303      85.499496       0.632901       0.369016      -1.129016      -0.063091       0.083747       0.061505       0.121561      -0.028640       0.001234      -0.071152       0.031605       0.151622      -0.087715      -0.003886       0.091601             12.130495      13.077019      -3.890446      -4.942509      10.825070       4.318110      12.489396          -0.000008
           85              O       2.264957       0.939399      10.769138      -0.322598      24.808442 0.36867408E+03  0.80200763E+04                                 6.635548                            5.922367       1.095201       2.466971                    0.998894      23.766244      58.351512       0.789207       0.356763      -1.147171      -0.024665       0.024384       0.028481       0.044879      -0.129330      -0.030868      -0.010619      -0.053510       0.182331      -0.166595       0.061788       0.104807              6.969933       7.608067      -1.746817      -2.773316       5.831358       1.912792       7.470374           0.000005
           86              O       1.812191       2.634900      11.991268      -0.331157      29.328950 0.42758027E+03  0.96960255E+04                                 7.627211                            6.538375       0.603708       2.306130                    0.994552      24.457085      62.212026       0.720405       0.374933      -1.127946       0.007013      -0.049965      -0.022631       0.055297       0.037314       0.060987       0.019767      -0.195005       0.168496      -0.148346       0.044671       0.103675              8.214766       6.661511       3.082136       1.151743      11.572063       2.714077       6.410722          -0.000001
           87              O       1.140375       5.745748       0.305854      -0.627986      41.285550 0.66129651E+03  0.16816201E+05                                 9.593733                            8.098245       0.165666       2.063643                    0.996920      30.132081      82.651684       0.647676       0.371892      -1.123987       0.016552      -0.023983       0.134755       0.137870      -0.000691       0.043271       0.015195      -0.051779      -0.289676      -0.111791       0.036052       0.075739             10.391161      13.198196      -4.346016       2.340657      10.275218      -2.240281       7.700070          -0.000000
           88              O       2.652068       4.877168       1.695047      -0.690320      45.729349 0.76151515E+03  0.20137935E+05                                10.384271                            8.787570      -0.110720       1.948584                    0.996905      32.163146      91.113926       0.609087       0.380268      -1.113420      -0.129186       0.052595      -0.041386       0.145493       0.022168       0.075815       0.013088      -0.165939      -0.076581      -0.127352       0.023435       0.103917             11.339129       8.361298      -1.672857       2.462788      11.390815      -4.839957      14.265275          -0.000001

******************************************************
Auxiliary information for the entire system
The total spin magnetic moment of the unit cell is   0.000218
The total net atomic charge of the unit cell is   -0.000001
Accuracy of reproducing the electrostatic potential in the unit cell:
  The inner radius (bohr) =    5.0000
  The outer radius (bohr) =   12.0000
  Valid grid points have density less than (e/(bohr^3)) =    0.0001
  The number of valid grid points were=         8928
  The rms potential error without charges in kcal/mol is=      9.17839
  The rms potential error with partial charges in kcal/mol is=      1.84242
  The RRMSE value at monopole order=      0.20073
  The rms potential error with partial charges and cloud penetration in kcal/mol is=      1.83321
  The RRMSE value at monopole order with cloud penetration is=      0.19973
  The rms potential error with partial charges and atomic dipoles in kcal/mol is=      0.84036
  The RRMSE value at dipole order=      0.09156
  The rms potential error with partial charges, atomic dipoles and cloud penetration in kcal/mol is=      0.83424
  The RRMSE value at dipole order with cloud penetration=      0.09089

******************************************************
The electron densities and ab initio electrostatic potential were computed in VASP using the PBE functional and
projector augmented wave method. See the main text of the journal article for a description of computational details.
The atomic charges, dipoles, and quadrupoles were computed with the DDEC6 method as described in
(a) T. A. Manz and N. Gabaldon Limas, RSC Adv. 6 (2016) 47771-47801 DOI: 10.1039/c6ra04656h
(b) N. Gabaldon Limas and T. A. Manz, RSC Adv. 8 (2018) 2678-2707 DOI: 10.1039/c7ra11829e.
For each atom in the material, the electron cloud parameters were fit to the spherically averaged atom-in-material
electron density using radial positions for which this density was between 10^-4 and 10^-2 electrons per cubic bohr.
The polarizabilities, dispersion coefficients, and quantum Drude oscillator (QDO) parameters were fit using the MCLF method.
The magnetic structure of the system was optimized in VASP from the default ferromagnetic initial guess using spin polarization.
The atomic spin moments (ASMs) were computed on this optimized magnetic structure using the DDEC6 partition as inputs
to the method of T. A. Manz and D. S. Sholl, J. Chem. Theory Comput. 7 (2011) 4146-4164 DOI: 10.1021/ct200539n.
The RMSE and RRMSE were computed using a uniform grid with Ewald summation.
