# Supplementary material for: A collection of forcefield precursors for metal–organic frameworks
Source: RSC Adv. 2019 Nov 13;9(63):36492–507. doi: 10.1039/c9ra07327b (PMC9075174; doi:10.1039/c9ra07327b)
Supplement: RA-009-C9RA07327B-s5082 [file RA-009-C9RA07327B-s5082.xyz]

   76
jmolscript: load "" {1 1 1} spacegroup "x,y,z" unitcell [{     10.380000     0.000000     0.000000 }, {      0.000000    10.752000     0.000000 }, {     -4.529619     0.000000    15.371505 }]
Nd     2.181682     9.361659    14.945253     2.070532
Nd     6.593889     3.985659     8.112004     2.070532
Nd     3.668699     1.390341     0.426252     2.070532
Nd    -0.743508     6.766341     7.259501     2.070532
H     -3.253131     9.690778    14.266294     0.130908
H     -1.066432     7.811328    11.467143     0.121661
H      5.341066     7.394150    11.537852     0.133700
H      1.648703     4.314778     8.790964     0.130908
H     -0.537997     2.435328    11.590115     0.121661
H      3.434506     2.018150    11.519406     0.133700
H      9.103512     1.061222     1.105211     0.130908
H      6.916813     2.940672     3.904362     0.121661
H      0.509315     3.357850     3.833653     0.133700
H      4.201678     6.437222     6.580541     0.130908
H      6.388378     8.316672     3.781390     0.121661
H      2.415875     8.733850     3.852099     0.133700
C      4.664703     8.989747    13.540759     0.584784
C      6.024375     8.619878    12.970476    -0.001405
C     -3.199450     9.120922    13.534610    -0.116169
C     -1.944124     8.776858    13.011979    -0.032575
C     -1.890438     7.999488    11.857579    -0.123942
C     -3.052331     7.500595    11.281148    -0.012078
C      6.114504     7.780147    11.879099    -0.109805
C     -0.676923     9.208013    13.696011     0.658676
C      7.398814     6.750106     9.965347     0.680564
C      4.110869     3.613747     9.516499     0.584784
C      2.751196     3.243878    10.086782    -0.001405
C      1.595021     3.744922     9.522647    -0.116169
C      0.339696     3.400858    10.045279    -0.032575
C      0.286010     2.623488    11.199679    -0.123942
C      1.447903     2.124595    11.776110    -0.012078
C      2.661067     2.404147    11.178158    -0.109805
C     -0.927506     3.832013     9.361247     0.658676
C      1.376757     1.374106    13.091911     0.680564
C      1.185678     1.762253     1.830746     0.584784
C     -0.173994     2.132122     2.401029    -0.001405
C      9.049831     1.631078     1.836895    -0.116169
C      7.794505     1.975142     2.359526    -0.032575
C      7.740819     2.752512     3.513926    -0.123942
C      8.902712     3.251405     4.090357    -0.012078
C     -0.264123     2.971853     3.492406    -0.109805
C      6.527304     1.543987     1.675494     0.658676
C     -1.548433     4.001894     5.406158     0.680564
C      1.739512     7.138253     5.855006     0.584784
C      3.099185     7.508122     5.284723    -0.001405
C      4.255360     7.007078     5.848858    -0.116169
C      5.510685     7.351142     5.326226    -0.032575
C      5.564371     8.128512     4.171826    -0.123942
C      4.402478     8.627405     3.595395    -0.012078
C      3.189314     8.347853     4.193347    -0.109805
C      6.777887     6.919987     6.010258     0.658676
C      4.473624     9.377894     2.279594     0.680564
O      4.608074     9.810125    14.493792    -0.641529
O      3.643656     8.452147    13.053482    -0.637333
O     -0.728303    10.121933    14.553741    -0.738544
O      0.386483     8.622029    13.405490    -0.626268
O      6.658212     5.752320     9.808557    -0.615044
O     -2.196128     7.235021     9.115302    -0.726134
O      4.167497     4.434125     8.563465    -0.641529
O      5.131916     3.076147    10.003775    -0.637333
O     -0.876125     4.745933     8.503517    -0.738544
O     -1.990912     3.246029     9.651768    -0.626268
O      2.117359     0.376320    13.248700    -0.615044
O      0.591700     1.859021    13.941955    -0.726134
O      1.242307     0.941875     0.877713    -0.641529
O      2.206725     2.299853     2.318023    -0.637333
O      6.578684     0.630067     0.817764    -0.738544
O      5.463898     2.129971     1.966015    -0.626268
O     -0.807831     4.999680     5.562948    -0.615044
O      8.046509     3.516979     6.256203    -0.726134
O      1.682884     6.317875     6.808040    -0.641529
O      0.718465     7.675853     5.367730    -0.637333
O      6.726506     6.006067     6.867988    -0.738544
O      7.841293     7.505971     5.719737    -0.626268
O      3.733022    10.375680     2.122805    -0.615044
O      5.258681     8.892979     1.429550    -0.726134

The following XYZ coordinates are in angstroms. Other properties are in atomic units.
The sperically averaged electron density of each atom fit to a function of the form exp(a - br)
eigen_1, eigen_2 and eigen_3 are the three eigenvalues of traceless quadrupole moment tensor
  atom number  atomic symbol              X              Y              Z     net charge C6 coefficient C8 coefficient C10 coefficient fluctuating dipole atomic polarizability isotropic forcefield polarizability              a              b squared Pearson coefficient          <r^3>          <r^4>         wp_QDO          m_QDO          q_QDO       dipole_x       dipole_y       dipole_z         dipole            Qxy            Qxz            Qyz     Q(x^2-y^2)  Q(3z^2 - R^2)        eigen_1        eigen_2        eigen_3 static polarizability      alpha(xx)      alpha(xy)      alpha(xz)      alpha(yy)      alpha(yz)      alpha(zz) atomic spin moment
            1             Nd       2.181682       9.361659      14.945253       2.070532     135.944701 0.32291456E+04  0.11204430E+06                                17.322367                           15.145161       2.550643       2.450227                    0.999680      85.508219     207.107246       0.662693       0.266374      -1.331053      -0.011098       0.022169       0.001290       0.024825      -0.002169       0.069040      -0.052978      -0.252388      -0.028511      -0.155936       0.004938       0.150998             19.696319      22.842813      -0.206563      -4.540476      15.726111      -0.053189      20.520033           0.000021
            2             Nd       6.593889       3.985659       8.112004       2.070532     135.944679 0.32291450E+04  0.11204427E+06                                17.322365                           15.145160       2.550644       2.450227                    0.999680      85.508215     207.107231       0.662693       0.266374      -1.331053       0.011098       0.022169      -0.001290       0.024825       0.002169       0.069040       0.052978      -0.252388      -0.028510      -0.155936       0.004938       0.150998             19.696316      22.842802       0.206563      -4.540482      15.726109       0.053191      20.520037           0.000012
            3             Nd       3.668699       1.390341       0.426252       2.070532     135.944600 0.32291427E+04  0.11204417E+06                                17.322357                           15.145153       2.550644       2.450227                    0.999680      85.508205     207.107177       0.662693       0.266374      -1.331053       0.011098      -0.022169      -0.001290       0.024825      -0.002169       0.069040      -0.052978      -0.252387      -0.028510      -0.155936       0.004938       0.150998             19.696307      22.842799      -0.206562      -4.540473      15.726101      -0.053189      20.520022           0.000025
            4             Nd      -0.743508       6.766341       7.259501       2.070532     135.944565 0.32291417E+04  0.11204413E+06                                17.322353                           15.145150       2.550644       2.450227                    0.999680      85.508203     207.107161       0.662694       0.266374      -1.331053      -0.011098      -0.022169       0.001290       0.024825       0.002169       0.069040       0.052978      -0.252387      -0.028509      -0.155936       0.004938       0.150998             19.696302      22.842785       0.206562      -4.540477      15.726098       0.053190      20.520023           0.000010
            5              H      -3.253131       9.690778      14.266294       0.130908       1.058120 0.76051150E+01  0.74382741E+02                                 1.765470                            1.649423      -1.337139       2.261623                    0.993646       3.632119      10.449295       0.466821       1.341496      -0.694402      -0.006070       0.022876       0.032616       0.040298      -0.004813       0.001008       0.005310      -0.000053       0.023271      -0.009877       0.000005       0.009872              1.823830       1.650289      -0.014118      -0.016211       1.764149       0.538551       2.057051           0.000002
            6              H      -1.066432       7.811328      11.467143       0.121661       1.195371 0.91304609E+01  0.92251782E+02                                 1.834568                            1.748841      -1.165035       2.333797                    0.996064       3.512413       9.837166       0.482597       1.256143      -0.715286       0.035683      -0.007627      -0.014569       0.039290      -0.001945      -0.006655       0.006776       0.012381      -0.025508      -0.013695       0.000074       0.013620              1.858162       2.215354      -0.128742      -0.251688       1.571456       0.242362       1.787677           0.000003
            7              H       5.341066       7.394150      11.537852       0.133700       1.047963 0.75871601E+01  0.72796745E+02                                 1.645187                            1.566282      -1.042731       2.400630                    0.997847       3.240814       8.690220       0.526479       1.212529      -0.725542      -0.034104      -0.019152      -0.013478       0.041370       0.007803       0.007178       0.005853       0.008008      -0.002584      -0.008818      -0.005835       0.014653              1.669962       1.949924       0.235684       0.170769       1.523725       0.249488       1.536237           0.000002
            8              H       1.648703       4.314778       8.790964       0.130908       1.058121 0.76051196E+01  0.74382794E+02                                 1.765470                            1.649423      -1.337139       2.261622                    0.993646       3.632121      10.449300       0.466821       1.341496      -0.694402       0.006070       0.022876      -0.032616       0.040298       0.004813       0.001008      -0.005310      -0.000053       0.023271      -0.009877       0.000005       0.009872              1.823830       1.650289       0.014119      -0.016212       1.764150      -0.538551       2.057051           0.000002
            9              H      -0.537997       2.435328      11.590115       0.121661       1.195371 0.91304681E+01  0.92251870E+02                                 1.834569                            1.748842      -1.165035       2.333797                    0.996064       3.512413       9.837166       0.482597       1.256143      -0.715286      -0.035683      -0.007627       0.014569       0.039290       0.001944      -0.006655      -0.006776       0.012381      -0.025508      -0.013695       0.000074       0.013620              1.858163       2.215355       0.128743      -0.251688       1.571456      -0.242362       1.787677           0.000003
           10              H       3.434506       2.018150      11.519406       0.133700       1.047963 0.75871653E+01  0.72796806E+02                                 1.645188                            1.566283      -1.042731       2.400630                    0.997847       3.240813       8.690217       0.526479       1.212529      -0.725542       0.034104      -0.019152       0.013478       0.041370      -0.007803       0.007178      -0.005853       0.008008      -0.002584      -0.008818      -0.005835       0.014653              1.669962       1.949925      -0.235684       0.170769       1.523725      -0.249488       1.536237           0.000002
           11              H       9.103512       1.061222       1.105211       0.130908       1.058120 0.76051206E+01  0.74382804E+02                                 1.765470                            1.649423      -1.337139       2.261622                    0.993646       3.632120      10.449296       0.466821       1.341495      -0.694402       0.006070      -0.022876      -0.032616       0.040298      -0.004813       0.001008       0.005310      -0.000053       0.023271      -0.009877       0.000005       0.009872              1.823830       1.650289      -0.014118      -0.016211       1.764150       0.538551       2.057051           0.000002
           12              H       6.916813       2.940672       3.904362       0.121661       1.195371 0.91304692E+01  0.92251885E+02                                 1.834568                            1.748841      -1.165036       2.333797                    0.996064       3.512415       9.837172       0.482597       1.256143      -0.715286      -0.035683       0.007627       0.014569       0.039290      -0.001944      -0.006655       0.006776       0.012381      -0.025508      -0.013695       0.000074       0.013620              1.858163       2.215355      -0.128743      -0.251688       1.571456       0.242362       1.787677           0.000003
           13              H       0.509315       3.357850       3.833653       0.133700       1.047962 0.75871560E+01  0.72796693E+02                                 1.645186                            1.566281      -1.042731       2.400631                    0.997847       3.240813       8.690215       0.526480       1.212528      -0.725542       0.034104       0.019152       0.013478       0.041370       0.007803       0.007178       0.005853       0.008008      -0.002584      -0.008818      -0.005835       0.014653              1.669961       1.949923       0.235684       0.170769       1.523724       0.249488       1.536236           0.000002
           14              H       4.201678       6.437222       6.580541       0.130908       1.058120 0.76051146E+01  0.74382737E+02                                 1.765470                            1.649423      -1.337139       2.261622                    0.993646       3.632120      10.449298       0.466821       1.341496      -0.694402      -0.006070      -0.022876       0.032616       0.040298       0.004813       0.001008      -0.005310      -0.000053       0.023271      -0.009877       0.000005       0.009872              1.823830       1.650289       0.014119      -0.016212       1.764150      -0.538551       2.057051           0.000002
           15              H       6.388378       8.316672       3.781390       0.121661       1.195371 0.91304680E+01  0.92251867E+02                                 1.834568                            1.748841      -1.165036       2.333797                    0.996064       3.512413       9.837165       0.482597       1.256143      -0.715286       0.035683       0.007627      -0.014569       0.039290       0.001944      -0.006655      -0.006776       0.012381      -0.025508      -0.013695       0.000074       0.013620              1.858163       2.215355       0.128743      -0.251688       1.571456      -0.242362       1.787677           0.000003
           16              H       2.415875       8.733850       3.852099       0.133700       1.047963 0.75871639E+01  0.72796783E+02                                 1.645187                            1.566282      -1.042731       2.400631                    0.997847       3.240813       8.690214       0.526480       1.212528      -0.725542      -0.034104       0.019152      -0.013478       0.041370      -0.007803       0.007178      -0.005853       0.008008      -0.002583      -0.008818      -0.005835       0.014653              1.669962       1.949924      -0.235684       0.170769       1.523724      -0.249488       1.536237           0.000002
           17              C       4.664703       8.989747      13.540759       0.584784      25.138734 0.26336688E+03  0.55128056E+04                                 7.892021                            5.730105      -0.061882       2.025628                    0.999605      22.730207      63.532474       0.625892       0.467515      -1.024420      -0.035024       0.044083      -0.012811       0.057742      -0.001450       0.053998      -0.066338      -0.143243       0.062323      -0.109380      -0.006946       0.116326              9.561420      13.892369      -1.689510      -2.524512       6.895006       3.008235       7.896884           0.000005
           18              C       6.024375       8.619878      12.970476      -0.001405      38.229059 0.40974287E+03  0.93987900E+04                                 9.757324                            6.669408       0.077796       2.041122                    0.999188      26.352684      72.473763       0.655920       0.407094      -1.080792       0.029858      -0.004578      -0.020210       0.036344       0.005563       0.013374       0.010795      -0.018162       0.000772      -0.018789      -0.002609       0.021398             12.389137      17.756471      -1.739339      -2.742629       8.413474       4.666980      10.997468           0.000001
           19              C      -3.199450       9.120922      13.534610      -0.116169      35.344422 0.44522794E+03  0.10576222E+05                                 9.511656                            7.162101      -0.129225       1.932124                    0.999400      29.773916      87.284948       0.596799       0.432046      -1.049816      -0.000551      -0.012478      -0.013765       0.018587      -0.022717       0.000503      -0.017976      -0.060088       0.084691      -0.052140       0.008724       0.043416             11.029974      16.722835       0.629530       0.406858       7.264228       3.227766       9.102860           0.000003
           20              C      -1.944124       8.776858      13.011979      -0.032575      39.688967 0.43200004E+03  0.10036543E+05                                 9.983243                            6.825539       0.107475       2.041453                    0.999250      26.911350      74.369928       0.651905       0.404409      -1.083087      -0.040119      -0.017088      -0.018510       0.047372      -0.007789      -0.008887       0.009054      -0.005261      -0.000635      -0.010333      -0.007019       0.017352             12.726739      16.828404       2.516371       3.480457       8.724348       5.349567      12.627465           0.000001
           21              C      -1.890438       7.999488      11.857579      -0.123942      35.736741 0.44357366E+03  0.10523911E+05                                 9.557840                            7.117692      -0.083618       1.939715                    0.999542      30.010792      87.837400       0.602769       0.428296      -1.052428      -0.015380       0.008399       0.012831       0.021720      -0.018897      -0.014345      -0.031323      -0.001693      -0.053308      -0.047373       0.013766       0.033607             11.404472      11.442819       2.016760       2.382262       9.257684       6.153162      13.512912           0.000002
           22              C      -3.052331       7.500595      11.281148      -0.012078      38.877023 0.41853292E+03  0.96434264E+04                                 9.870825                            6.723577       0.093864       2.043610                    0.999195      26.468561      72.756202       0.656299       0.405044      -1.083062      -0.004714       0.024933       0.034202       0.042587       0.013333      -0.004846      -0.019382      -0.014819      -0.035220      -0.022567      -0.007511       0.030078             12.814570      11.645200       0.111579      -0.764607      10.114757       7.733965      16.683753          -0.000000
           23              C       6.114504       7.780147      11.879099      -0.109805      34.085199 0.41690200E+03  0.97196462E+04                                 9.234859                            6.893908      -0.024272       1.970495                    0.999574      29.035078      83.697373       0.614556       0.427492      -1.055014       0.012065       0.007892       0.008114       0.016543       0.012329       0.027041      -0.036055      -0.017133      -0.032403      -0.053547       0.012860       0.040687             10.919188      11.903257      -1.503051      -3.064007       8.794952       5.443270      12.059355           0.000002
           24              C      -0.676923       9.208013      13.696011       0.658676      22.560547 0.23463573E+03  0.48000934E+04                                 7.471710                            5.498126      -0.196511       2.003657                    0.999311      21.863215      61.599157       0.619704       0.483133      -1.010008       0.048592       0.021171       0.033679       0.062798       0.013805      -0.064904      -0.079035      -0.096133       0.174756      -0.106261      -0.030754       0.137015              8.941952      11.500973       1.436298       2.756083       7.307000       3.275791       8.017883           0.000003
           25              C       7.398814       6.750106       9.965347       0.680564      22.311533 0.23179942E+03  0.47230072E+04                                 7.456570                            5.485573      -0.253146       1.995030                    0.998753      21.418095      60.029695       0.617500       0.486814      -1.009089      -0.003787      -0.017324      -0.071392       0.073562      -0.075385       0.057744      -0.059391       0.070877      -0.162826      -0.095261      -0.048306       0.143567              9.072623       6.378011       1.648803      -1.130913       8.976861       4.017376      11.862996           0.000003
           26              C       4.110869       3.613747       9.516499       0.584784      25.138737 0.26336706E+03  0.55128101E+04                                 7.892021                            5.730107      -0.061882       2.025628                    0.999605      22.730207      63.532469       0.625892       0.467515      -1.024420       0.035024       0.044083       0.012811       0.057742       0.001450       0.053998       0.066338      -0.143243       0.062323      -0.109380      -0.006946       0.116326              9.561418      13.892368       1.689504      -2.524508       6.895004      -3.008233       7.896883           0.000005
           27              C       2.751196       3.243878      10.086782      -0.001405      38.229043 0.40974286E+03  0.93987894E+04                                 9.757320                            6.669407       0.077796       2.041122                    0.999188      26.352683      72.473748       0.655920       0.407094      -1.080792      -0.029858      -0.004578       0.020210       0.036344      -0.005563       0.013374      -0.010795      -0.018162       0.000772      -0.018789      -0.002609       0.021398             12.389130      17.756449       1.739336      -2.742624       8.413474      -4.666982      10.997469           0.000001
           28              C       1.595021       3.744922       9.522647      -0.116169      35.344387 0.44522756E+03  0.10576211E+05                                 9.511650                            7.162097      -0.129225       1.932124                    0.999400      29.773916      87.284940       0.596799       0.432046      -1.049816       0.000551      -0.012478       0.013765       0.018587       0.022717       0.000503       0.017976      -0.060088       0.084690      -0.052140       0.008724       0.043416             11.029964      16.722805      -0.629525       0.406852       7.264226      -3.227769       9.102860           0.000003
           29              C       0.339696       3.400858      10.045279      -0.032575      39.688935 0.43199995E+03  0.10036540E+05                                 9.983237                            6.825538       0.107475       2.041453                    0.999250      26.911347      74.369913       0.651905       0.404409      -1.083087       0.040119      -0.017088       0.018510       0.047372       0.007789      -0.008887      -0.009054      -0.005261      -0.000635      -0.010333      -0.007019       0.017352             12.726728      16.828384      -2.516363       3.480444       8.724342      -5.349563      12.627457           0.000001
           30              C       0.286010       2.623488      11.199679      -0.123942      35.736754 0.44357399E+03  0.10523920E+05                                 9.557842                            7.117694      -0.083617       1.939715                    0.999542      30.010791      87.837390       0.602769       0.428296      -1.052428       0.015380       0.008399      -0.012831       0.021720       0.018897      -0.014345       0.031324      -0.001693      -0.053307      -0.047373       0.013766       0.033607             11.404472      11.442821      -2.016758       2.382260       9.257683      -6.153161      13.512911           0.000002
           31              C       1.447903       2.124595      11.776110      -0.012078      38.877013 0.41853271E+03  0.96434205E+04                                 9.870823                            6.723575       0.093865       2.043610                    0.999195      26.468558      72.756190       0.656299       0.405044      -1.083062       0.004714       0.024933      -0.034201       0.042587      -0.013333      -0.004846       0.019382      -0.014819      -0.035220      -0.022567      -0.007511       0.030078             12.814568      11.645192      -0.111573      -0.764618      10.114756      -7.733966      16.683756           0.000000
           32              C       2.661067       2.404147      11.178158      -0.109805      34.085207 0.41690190E+03  0.97196428E+04                                 9.234858                            6.893906      -0.024271       1.970495                    0.999574      29.035072      83.697341       0.614556       0.427492      -1.055014      -0.012065       0.007892      -0.008114       0.016543      -0.012329       0.027041       0.036055      -0.017133      -0.032402      -0.053547       0.012860       0.040687             10.919188      11.903255       1.503051      -3.064008       8.794952      -5.443272      12.059358           0.000002
           33              C      -0.927506       3.832013       9.361247       0.658676      22.560542 0.23463585E+03  0.48000963E+04                                 7.471709                            5.498127      -0.196511       2.003657                    0.999311      21.863216      61.599158       0.619704       0.483133      -1.010008      -0.048592       0.021171      -0.033679       0.062798      -0.013805      -0.064905       0.079035      -0.096133       0.174756      -0.106261      -0.030754       0.137015              8.941947      11.500968      -1.436292       2.756075       7.306997      -3.275788       8.017877           0.000003
           34              C       1.376757       1.374106      13.091911       0.680564      22.311511 0.23179915E+03  0.47230003E+04                                 7.456565                            5.485569      -0.253146       1.995030                    0.998753      21.418096      60.029695       0.617500       0.486814      -1.009089       0.003787      -0.017324       0.071392       0.073562       0.075385       0.057743       0.059391       0.070877      -0.162827      -0.095261      -0.048306       0.143567              9.072614       6.378007      -1.648801      -1.130917       8.976852      -4.017365      11.862983           0.000003
           35              C       1.185678       1.762253       1.830746       0.584784      25.138731 0.26336686E+03  0.55128049E+04                                 7.892020                            5.730105      -0.061882       2.025628                    0.999605      22.730205      63.532464       0.625892       0.467515      -1.024420       0.035024      -0.044083       0.012811       0.057742      -0.001450       0.053998      -0.066338      -0.143243       0.062323      -0.109380      -0.006946       0.116326              9.561418      13.892366      -1.689509      -2.524511       6.895005       3.008234       7.896883           0.000005
           36              C      -0.173994       2.132122       2.401029      -0.001405      38.229051 0.40974280E+03  0.93987879E+04                                 9.757322                            6.669407       0.077796       2.041122                    0.999188      26.352682      72.473749       0.655920       0.407094      -1.080792      -0.029858       0.004578       0.020210       0.036344       0.005563       0.013374       0.010795      -0.018162       0.000772      -0.018789      -0.002609       0.021398             12.389134      17.756465      -1.739338      -2.742627       8.413472       4.666979      10.997465           0.000002
           37              C       9.049831       1.631078       1.836895      -0.116169      35.344417 0.44522786E+03  0.10576219E+05                                 9.511655                            7.162100      -0.129225       1.932124                    0.999400      29.773914      87.284937       0.596799       0.432046      -1.049816       0.000551       0.012478       0.013765       0.018587      -0.022717       0.000503      -0.017976      -0.060088       0.084691      -0.052140       0.008724       0.043416             11.029972      16.722831       0.629529       0.406858       7.264227       3.227766       9.102859           0.000003
           38              C       7.794505       1.975142       2.359526      -0.032575      39.688962 0.43199998E+03  0.10036541E+05                                 9.983242                            6.825538       0.107475       2.041453                    0.999250      26.911348      74.369919       0.651905       0.404409      -1.083087       0.040119       0.017088       0.018510       0.047372      -0.007789      -0.008887       0.009054      -0.005261      -0.000635      -0.010333      -0.007019       0.017352             12.726738      16.828402       2.516371       3.480457       8.724347       5.349567      12.627464           0.000001
           39              C       7.740819       2.752512       3.513926      -0.123942      35.736746 0.44357372E+03  0.10523913E+05                                 9.557841                            7.117692      -0.083618       1.939714                    0.999542      30.010796      87.837412       0.602769       0.428296      -1.052428       0.015380      -0.008399      -0.012831       0.021720      -0.018897      -0.014345      -0.031323      -0.001693      -0.053307      -0.047372       0.013766       0.033607             11.404472      11.442819       2.016760       2.382263       9.257684       6.153163      13.512913           0.000002
           40              C       8.902712       3.251405       4.090357      -0.012078      38.877024 0.41853294E+03  0.96434269E+04                                 9.870825                            6.723576       0.093864       2.043609                    0.999195      26.468562      72.756202       0.656299       0.405044      -1.083062       0.004714      -0.024933      -0.034201       0.042587       0.013333      -0.004846      -0.019382      -0.014819      -0.035220      -0.022567      -0.007511       0.030077             12.814569      11.645199       0.111580      -0.764606      10.114756       7.733965      16.683752          -0.000000
           41              C      -0.264123       2.971853       3.492406      -0.109805      34.085186 0.41690183E+03  0.97196409E+04                                 9.234856                            6.893906      -0.024272       1.970495                    0.999574      29.035072      83.697341       0.614556       0.427492      -1.055014      -0.012065      -0.007892      -0.008114       0.016543       0.012329       0.027041      -0.036055      -0.017133      -0.032402      -0.053547       0.012860       0.040687             10.919184      11.903253      -1.503050      -3.064005       8.794948       5.443267      12.059350           0.000002
           42              C       6.527304       1.543987       1.675494       0.658676      22.560545 0.23463571E+03  0.48000931E+04                                 7.471710                            5.498126      -0.196511       2.003657                    0.999311      21.863215      61.599160       0.619704       0.483133      -1.010008      -0.048592      -0.021171      -0.033679       0.062798       0.013805      -0.064904      -0.079035      -0.096133       0.174756      -0.106261      -0.030754       0.137015              8.941952      11.500972       1.436298       2.756083       7.307000       3.275792       8.017883           0.000003
           43              C      -1.548433       4.001894       5.406158       0.680564      22.311536 0.23179946E+03  0.47230081E+04                                 7.456571                            5.485573      -0.253147       1.995030                    0.998753      21.418097      60.029700       0.617500       0.486814      -1.009089       0.003787       0.017324       0.071392       0.073562      -0.075385       0.057744      -0.059391       0.070877      -0.162826      -0.095261      -0.048306       0.143567              9.072623       6.378011       1.648803      -1.130913       8.976861       4.017376      11.862997           0.000003
           44              C       1.739512       7.138253       5.855006       0.584784      25.138737 0.26336707E+03  0.55128102E+04                                 7.892021                            5.730107      -0.061882       2.025628                    0.999605      22.730207      63.532469       0.625892       0.467515      -1.024420      -0.035024      -0.044083      -0.012811       0.057742       0.001450       0.053998       0.066338      -0.143243       0.062323      -0.109380      -0.006946       0.116326              9.561418      13.892368       1.689504      -2.524508       6.895004      -3.008233       7.896883           0.000005
           45              C       3.099185       7.508122       5.284723      -0.001405      38.229039 0.40974283E+03  0.93987883E+04                                 9.757319                            6.669407       0.077796       2.041122                    0.999188      26.352682      72.473741       0.655921       0.407094      -1.080792       0.029858       0.004578      -0.020210       0.036344      -0.005563       0.013374      -0.010795      -0.018162       0.000772      -0.018789      -0.002609       0.021398             12.389129      17.756446       1.739336      -2.742623       8.413473      -4.666981      10.997467           0.000001
           46              C       4.255360       7.007078       5.848858      -0.116169      35.344382 0.44522749E+03  0.10576209E+05                                 9.511649                            7.162097      -0.129225       1.932124                    0.999400      29.773912      87.284926       0.596799       0.432046      -1.049816      -0.000551       0.012478      -0.013765       0.018587       0.022717       0.000503       0.017976      -0.060088       0.084691      -0.052140       0.008724       0.043416             11.029963      16.722803      -0.629525       0.406852       7.264226      -3.227768       9.102860           0.000004
           47              C       5.510685       7.351142       5.326226      -0.032575      39.688931 0.43199992E+03  0.10036539E+05                                 9.983236                            6.825537       0.107475       2.041453                    0.999250      26.911346      74.369907       0.651905       0.404409      -1.083088      -0.040119       0.017088      -0.018510       0.047372       0.007789      -0.008887      -0.009054      -0.005261      -0.000635      -0.010333      -0.007019       0.017352             12.726726      16.828382      -2.516363       3.480443       8.724341      -5.349563      12.627456           0.000001
           48              C       5.564371       8.128512       4.171826      -0.123942      35.736753 0.44357398E+03  0.10523920E+05                                 9.557841                            7.117694      -0.083617       1.939715                    0.999542      30.010791      87.837386       0.602769       0.428296      -1.052428      -0.015380      -0.008399       0.012831       0.021720       0.018897      -0.014345       0.031323      -0.001693      -0.053307      -0.047373       0.013766       0.033607             11.404471      11.442820      -2.016758       2.382259       9.257683      -6.153161      13.512911           0.000002
           49              C       4.402478       8.627405       3.595395      -0.012078      38.877011 0.41853270E+03  0.96434202E+04                                 9.870822                            6.723575       0.093865       2.043610                    0.999195      26.468558      72.756187       0.656300       0.405044      -1.083062      -0.004714      -0.024933       0.034201       0.042587      -0.013333      -0.004846       0.019382      -0.014819      -0.035220      -0.022567      -0.007511       0.030078             12.814567      11.645191      -0.111573      -0.764618      10.114755      -7.733965      16.683755           0.000000
           50              C       3.189314       8.347853       4.193347      -0.109805      34.085203 0.41690185E+03  0.97196410E+04                                 9.234857                            6.893905      -0.024271       1.970495                    0.999574      29.035070      83.697329       0.614556       0.427492      -1.055014       0.012065      -0.007892       0.008114       0.016543      -0.012329       0.027041       0.036055      -0.017133      -0.032402      -0.053547       0.012860       0.040687             10.919187      11.903253       1.503052      -3.064008       8.794951      -5.443271      12.059357           0.000001
           51              C       6.777887       6.919987       6.010258       0.658676      22.560541 0.23463583E+03  0.48000959E+04                                 7.471709                            5.498127      -0.196511       2.003657                    0.999311      21.863215      61.599155       0.619704       0.483133      -1.010008       0.048592      -0.021171       0.033679       0.062798      -0.013805      -0.064905       0.079035      -0.096133       0.174756      -0.106261      -0.030754       0.137015              8.941947      11.500967      -1.436291       2.756074       7.306997      -3.275788       8.017877           0.000003
           52              C       4.473624       9.377894       2.279594       0.680564      22.311513 0.23179917E+03  0.47230007E+04                                 7.456565                            5.485569      -0.253146       1.995030                    0.998753      21.418096      60.029694       0.617500       0.486814      -1.009089      -0.003787       0.017324      -0.071392       0.073562       0.075385       0.057744       0.059391       0.070877      -0.162827      -0.095261      -0.048306       0.143567              9.072615       6.378007      -1.648801      -1.130917       8.976853      -4.017365      11.862984           0.000003
           53              O       4.608074       9.810125      14.493792      -0.641529      36.232711 0.54337924E+03  0.13094290E+05                                 8.654474                            7.179596       0.513149       2.189718                    0.997248      28.797721      75.731267       0.714495       0.355736      -1.141861       0.087859       0.049543      -0.060403       0.117568      -0.014879       0.020614       0.018582      -0.113124       0.089975      -0.078382       0.023141       0.055242              9.748066       9.239541      -1.835824      -2.043386       9.175009       4.456649      10.829647           0.000006
           54              O       3.643656       8.452147      13.053482      -0.637333      32.676247 0.49765842E+03  0.11735246E+05                                 8.008002                            6.817882       0.529154       2.190756                    0.998127      28.645168      74.587723       0.741560       0.350267      -1.145963       0.046102       0.018323      -0.094477       0.106710       0.031433       0.063108      -0.027340       0.004097      -0.066774      -0.087407       0.024630       0.062777              8.778106      13.285924       0.918338       0.496324       6.648307       1.347094       6.400088           0.000007
           55              O      -0.728303      10.121933      14.553741      -0.738544      50.692297 0.80696817E+03  0.21517603E+05                                10.966450                            8.908945      -0.016055       1.979027                    0.997429      31.891039      88.899158       0.622789       0.368831      -1.128933      -0.036140      -0.095351      -0.041951       0.110262       0.026015      -0.053321      -0.047360      -0.123607       0.166437      -0.107822      -0.002408       0.110230             12.669968       9.258864       2.171565       2.165531      13.541206       6.481643      15.209835           0.000001
           56              O       0.386483       8.622029      13.405490      -0.626268      32.513596 0.51460610E+03  0.12246882E+05                                 8.035472                            6.994616       0.424342       2.169631                    0.997583      28.352781      74.363935       0.721891       0.356520      -1.139975      -0.048053       0.000152      -0.068977       0.084065      -0.031003      -0.055545      -0.040102       0.019269       0.021858      -0.084503       0.021473       0.063029              8.649497      12.860533      -1.275347       0.260346       6.824908       1.076383       6.263049           0.000004
           57              O       6.658212       5.752320       9.808557      -0.615044      37.371156 0.56919286E+03  0.13864592E+05                                 8.873417                            7.389376       0.308390       2.136608                    0.996802      28.326942      74.686370       0.698990       0.359739      -1.139643      -0.019106       0.054416       0.037489       0.068786      -0.008420       0.035423      -0.041246       0.005463      -0.214902      -0.093237       0.027563       0.065674             10.067872       8.708669       3.887643       1.331251      12.936825       3.850673       8.558121           0.000001
           58              O      -2.196128       7.235021       9.115302      -0.726134      39.810161 0.64386061E+03  0.16233789E+05                                 9.269219                            7.870589       0.246422       2.070315                    0.998499      30.845843      83.742530       0.673324       0.360789      -1.134631      -0.095598       0.003020       0.060026       0.112921      -0.059413       0.017301      -0.068736       0.070898      -0.009481      -0.099510       0.000854       0.098656             10.351059       9.166374       0.299342      -4.490644       7.135014       0.732723      14.751791           0.000002
           59              O       4.167497       4.434125       8.563465      -0.641529      36.232715 0.54337954E+03  0.13094299E+05                                 8.654475                            7.179598       0.513149       2.189718                    0.997248      28.797721      75.731268       0.714495       0.355736      -1.141861      -0.087859       0.049543       0.060403       0.117568       0.014878       0.020614      -0.018582      -0.113124       0.089975      -0.078382       0.023141       0.055242              9.748065       9.239540       1.835818      -2.043380       9.175007      -4.456647      10.829649           0.000006
           60              O       5.131916       3.076147      10.003775      -0.637333      32.676230 0.49765804E+03  0.11735235E+05                                 8.007998                            6.817879       0.529154       2.190756                    0.998127      28.645167      74.587713       0.741560       0.350267      -1.145963      -0.046102       0.018323       0.094477       0.106710      -0.031433       0.063108       0.027340       0.004097      -0.066774      -0.087407       0.024631       0.062777              8.778102      13.285918      -0.918338       0.496322       6.648304      -1.347092       6.400084           0.000007
           61              O      -0.876125       4.745933       8.503517      -0.738544      50.692281 0.80696818E+03  0.21517603E+05                                10.966448                            8.908945      -0.016055       1.979027                    0.997429      31.891039      88.899158       0.622789       0.368831      -1.128933       0.036140      -0.095351       0.041951       0.110263      -0.026015      -0.053321       0.047360      -0.123607       0.166437      -0.107822      -0.002408       0.110230             12.669962       9.258859      -2.171559       2.165524      13.541201      -6.481639      15.209827           0.000001
           62              O      -1.990912       3.246029       9.651768      -0.626268      32.513595 0.51460607E+03  0.12246881E+05                                 8.035472                            6.994615       0.424342       2.169631                    0.997583      28.352782      74.363935       0.721891       0.356520      -1.139975       0.048053       0.000152       0.068977       0.084065       0.031003      -0.055545       0.040102       0.019269       0.021858      -0.084503       0.021473       0.063029              8.649495      12.860529       1.275349       0.260344       6.824907      -1.076382       6.263048           0.000004
           63              O       2.117359       0.376320      13.248700      -0.615044      37.371150 0.56919275E+03  0.13864588E+05                                 8.873416                            7.389375       0.308389       2.136608                    0.996802      28.326941      74.686365       0.698990       0.359739      -1.139643       0.019106       0.054416      -0.037489       0.068786       0.008420       0.035422       0.041246       0.005463      -0.214902      -0.093237       0.027563       0.065673             10.067870       8.708668      -3.887643       1.331247      12.936825      -3.850669       8.558116           0.000001
           64              O       0.591700       1.859021      13.941955      -0.726134      39.810163 0.64386031E+03  0.16233781E+05                                 9.269220                            7.870587       0.246421       2.070315                    0.998499      30.845849      83.742556       0.673324       0.360789      -1.134631       0.095598       0.003020      -0.060026       0.112921       0.059413       0.017301       0.068736       0.070898      -0.009481      -0.099510       0.000854       0.098656             10.351061       9.166373      -0.299345      -4.490643       7.135015      -0.732722      14.751794           0.000002
           65              O       1.242307       0.941875       0.877713      -0.641529      36.232703 0.54337912E+03  0.13094286E+05                                 8.654473                            7.179595       0.513150       2.189718                    0.997248      28.797718      75.731258       0.714495       0.355736      -1.141861      -0.087859      -0.049543       0.060403       0.117568      -0.014879       0.020614       0.018582      -0.113124       0.089975      -0.078383       0.023141       0.055242              9.748064       9.239540      -1.835823      -2.043385       9.175008       4.456648      10.829645           0.000006
           66              O       2.206725       2.299853       2.318023      -0.637333      32.676238 0.49765824E+03  0.11735241E+05                                 8.008000                            6.817881       0.529155       2.190757                    0.998127      28.645167      74.587714       0.741560       0.350267      -1.145963      -0.046102      -0.018322       0.094477       0.106710       0.031433       0.063108      -0.027340       0.004097      -0.066774      -0.087408       0.024631       0.062777              8.778104      13.285920       0.918338       0.496324       6.648305       1.347093       6.400086           0.000007
           67              O       6.578684       0.630067       0.817764      -0.738544      50.692297 0.80696816E+03  0.21517603E+05                                10.966451                            8.908945      -0.016055       1.979027                    0.997429      31.891038      88.899159       0.622789       0.368831      -1.128933       0.036140       0.095351       0.041951       0.110262       0.026015      -0.053321      -0.047360      -0.123607       0.166437      -0.107822      -0.002408       0.110230             12.669969       9.258864       2.171565       2.165531      13.541207       6.481644      15.209837           0.000001
           68              O       5.463898       2.129971       1.966015      -0.626268      32.513611 0.51460639E+03  0.12246891E+05                                 8.035475                            6.994618       0.424341       2.169631                    0.997583      28.352786      74.363958       0.721890       0.356520      -1.139975       0.048053      -0.000152       0.068977       0.084065      -0.031003      -0.055545      -0.040102       0.019269       0.021858      -0.084503       0.021473       0.063029              8.649500      12.860538      -1.275347       0.260347       6.824910       1.076383       6.263052           0.000004
           69              O      -0.807831       4.999680       5.562948      -0.615044      37.371159 0.56919292E+03  0.13864593E+05                                 8.873418                            7.389377       0.308389       2.136608                    0.996802      28.326944      74.686376       0.698990       0.359739      -1.139643       0.019106      -0.054416      -0.037489       0.068786      -0.008420       0.035422      -0.041246       0.005463      -0.214902      -0.093237       0.027563       0.065674             10.067872       8.708670       3.887643       1.331251      12.936825       3.850673       8.558121           0.000001
           70              O       8.046509       3.516979       6.256203      -0.726134      39.810160 0.64386056E+03  0.16233788E+05                                 9.269219                            7.870588       0.246421       2.070315                    0.998499      30.845843      83.742527       0.673324       0.360789      -1.134631       0.095598      -0.003020      -0.060026       0.112921      -0.059413       0.017301      -0.068736       0.070898      -0.009481      -0.099510       0.000854       0.098656             10.351059       9.166373       0.299342      -4.490643       7.135013       0.732723      14.751790           0.000002
           71              O       1.682884       6.317875       6.808040      -0.641529      36.232717 0.54337958E+03  0.13094300E+05                                 8.654475                            7.179598       0.513149       2.189718                    0.997248      28.797723      75.731274       0.714495       0.355736      -1.141861       0.087859      -0.049543      -0.060403       0.117568       0.014879       0.020614      -0.018582      -0.113124       0.089975      -0.078382       0.023141       0.055242              9.748066       9.239540       1.835818      -2.043380       9.175008      -4.456648      10.829649           0.000006
           72              O       0.718465       7.675853       5.367730      -0.637333      32.676226 0.49765797E+03  0.11735233E+05                                 8.007998                            6.817878       0.529154       2.190756                    0.998127      28.645167      74.587711       0.741560       0.350267      -1.145963       0.046102      -0.018322      -0.094477       0.106710      -0.031433       0.063108       0.027340       0.004097      -0.066774      -0.087407       0.024631       0.062777              8.778101      13.285916      -0.918339       0.496322       6.648304      -1.347092       6.400083           0.000007
           73              O       6.726506       6.006067       6.867988      -0.738544      50.692278 0.80696812E+03  0.21517601E+05                                10.966447                            8.908944      -0.016055       1.979028                    0.997429      31.891038      88.899153       0.622789       0.368831      -1.128933      -0.036140       0.095351      -0.041951       0.110263      -0.026016      -0.053321       0.047360      -0.123607       0.166437      -0.107822      -0.002408       0.110230             12.669962       9.258858      -2.171558       2.165523      13.541200      -6.481639      15.209827           0.000001
           74              O       7.841293       7.505971       5.719737      -0.626268      32.513597 0.51460612E+03  0.12246883E+05                                 8.035472                            6.994616       0.424342       2.169631                    0.997583      28.352784      74.363942       0.721891       0.356520      -1.139975      -0.048053      -0.000152      -0.068977       0.084065       0.031003      -0.055545       0.040102       0.019269       0.021858      -0.084503       0.021473       0.063029              8.649495      12.860529       1.275349       0.260343       6.824908      -1.076383       6.263048           0.000004
           75              O       3.733022      10.375680       2.122805      -0.615044      37.371148 0.56919273E+03  0.13864587E+05                                 8.873416                            7.389375       0.308390       2.136608                    0.996802      28.326941      74.686364       0.698990       0.359739      -1.139643      -0.019106      -0.054416       0.037489       0.068786       0.008420       0.035422       0.041246       0.005463      -0.214902      -0.093237       0.027563       0.065674             10.067869       8.708667      -3.887642       1.331247      12.936824      -3.850668       8.558116           0.000001
           76              O       5.258681       8.892979       1.429550      -0.726134      39.810143 0.64385989E+03  0.16233767E+05                                 9.269216                            7.870584       0.246422       2.070315                    0.998499      30.845842      83.742525       0.673324       0.360789      -1.134631      -0.095598      -0.003020       0.060026       0.112921       0.059413       0.017301       0.068736       0.070898      -0.009481      -0.099510       0.000854       0.098656             10.351056       9.166369      -0.299345      -4.490641       7.135012      -0.732721      14.751787           0.000002

******************************************************
Auxiliary information for the entire system
The total spin magnetic moment of the unit cell is   0.000262
The total net atomic charge of the unit cell is   -0.000004
Accuracy of reproducing the electrostatic potential in the unit cell:
  The inner radius (bohr) =    5.0000
  The outer radius (bohr) =   12.0000
  Valid grid points have density less than (e/(bohr^3)) =    0.0001
  The number of valid grid points were=       113860
  The rms potential error without charges in kcal/mol is=      8.60002
  The rms potential error with partial charges in kcal/mol is=      1.85035
  The RRMSE value at monopole order=      0.21516
  The rms potential error with partial charges and cloud penetration in kcal/mol is=      1.84053
  The RRMSE value at monopole order with cloud penetration is=      0.21401
  The rms potential error with partial charges and atomic dipoles in kcal/mol is=      0.45713
  The RRMSE value at dipole order=      0.05315
  The rms potential error with partial charges, atomic dipoles and cloud penetration in kcal/mol is=      0.44964
  The RRMSE value at dipole order with cloud penetration=      0.05228

******************************************************
The electron densities and ab initio electrostatic potential were computed in VASP using the PBE functional and
projector augmented wave method. See the main text of the journal article for a description of computational details.
The atomic charges, dipoles, and quadrupoles were computed with the DDEC6 method as described in
(a) T. A. Manz and N. Gabaldon Limas, RSC Adv. 6 (2016) 47771-47801 DOI: 10.1039/c6ra04656h
(b) N. Gabaldon Limas and T. A. Manz, RSC Adv. 8 (2018) 2678-2707 DOI: 10.1039/c7ra11829e.
For each atom in the material, the electron cloud parameters were fit to the spherically averaged atom-in-material
electron density using radial positions for which this density was between 10^-4 and 10^-2 electrons per cubic bohr.
The polarizabilities, dispersion coefficients, and quantum Drude oscillator (QDO) parameters were fit using the MCLF method.
The magnetic structure of the system was optimized in VASP from the default ferromagnetic initial guess using spin polarization.
The atomic spin moments (ASMs) were computed on this optimized magnetic structure using the DDEC6 partition as inputs
to the method of T. A. Manz and D. S. Sholl, J. Chem. Theory Comput. 7 (2011) 4146-4164 DOI: 10.1021/ct200539n.
The RMSE and RRMSE were computed using a uniform grid with Ewald summation.
