# Supplementary material for: A collection of forcefield precursors for metal–organic frameworks
Source: RSC Adv. 2019 Nov 13;9(63):36492–507. doi: 10.1039/c9ra07327b (PMC9075174; doi:10.1039/c9ra07327b)
Supplement: RA-009-C9RA07327B-s5083 [file RA-009-C9RA07327B-s5083.xyz]

  144
jmolscript: load "" {1 1 1} spacegroup "x,y,z" unitcell [{     11.442000     0.000000     0.000000 }, {     -2.634119    13.111009     0.000000 }, {      0.000000     0.000000    15.807000 }]
Zn     2.558700    11.690169     9.149724     0.804469
Zn     4.932122     7.976345     1.246224     0.804469
Zn     6.249181     1.420840     6.657276     0.804469
Zn     3.875759     5.134664    14.560776     0.804470
H      4.800232    10.836249    13.981291     0.170905
H      4.653956    11.028981    12.430625     0.158569
H      2.767250     8.101292    12.108162     0.146104
H     -2.091999    12.633768    10.887862     0.134898
H      0.190836    12.593124    10.818311     0.097071
H      0.163012    10.567473     7.555746     0.093249
H     -2.115691    10.598940     7.465646     0.132546
H      9.907554     0.028844    10.484783     0.131791
H      7.623467     0.030155    10.435781     0.100612
H      4.980521    10.178076     7.925630     0.095352
H      7.249709    10.125632     7.898758     0.131426
H      2.690589     8.830265     6.077792     0.170905
H      2.836866     8.637533     4.527125     0.158570
H      4.723571    11.565221     4.204662     0.146104
H      9.582821     7.032745     2.984362     0.134898
H      7.299985     7.073389     2.914811     0.097071
H      7.327810     9.099040    15.459246     0.093248
H     -1.835487     9.067574    15.369146     0.132546
H      0.217387     6.526660     2.581283     0.131791
H      2.501473     6.525349     2.532281     0.100612
H      2.510300     9.488437     0.022130     0.095352
H      0.241113     9.540881    -0.004742     0.131425
H      4.007649     2.274760     1.825709     0.170905
H      4.153925     2.082028     3.376375     0.158569
H      6.040631     5.009717     3.698838     0.146104
H     10.899880     0.477241     4.919138     0.134898
H      8.617045     0.517885     4.988689     0.097071
H      8.644869     2.543536     8.251254     0.093248
H     -0.518428     2.512069     8.341354     0.132546
H      1.534446    -0.028844     5.322217     0.131791
H      3.818533    -0.030155     5.371219     0.100612
H      3.827360     2.932933     7.881370     0.095352
H      1.558172     2.985377     7.908242     0.131426
H      6.117292     4.280744     9.729209     0.170905
H      5.971015     4.473476    11.279875     0.158569
H      4.084310     1.545788    11.602338     0.146104
H     -0.774940     6.078264    12.822638     0.134898
H      1.507896     6.037620    12.892189     0.097071
H      1.480071     4.011969     0.347754     0.093248
H     -0.798632     4.043435     0.437854     0.132546
H      8.590494     6.584349    13.225717     0.131791
H      6.306408     6.585660    13.274719     0.100612
H      6.297581     3.622572    -0.022130     0.095352
H      8.566768     3.570128     0.004742     0.131426
C      2.894982     9.783435    10.910308     0.622068
C      6.413274    10.074499    12.941033     0.626446
C      4.931071    10.407126    13.121391    -0.410764
C      3.216108     8.914044    12.061689    -0.234323
C      4.090800     9.176264    13.048204     0.069483
C      4.280274     8.165405    14.137939     0.577607
C     -1.661451    12.222083    10.174176    -0.188405
C     -0.280327    12.193238    10.122171     0.108529
C     -0.301207    11.023736     8.219482     0.106239
C     -1.675368    11.018492     8.169848    -0.184897
C      9.042980    11.639560     9.168060     0.112044
C      7.556100    11.654900     9.178493     0.113482
C      6.828988    12.531240     9.940548    -0.174867
C      5.451448    12.525734     9.913676     0.102116
C      5.444767    10.795211     8.442677     0.109556
C      6.813529    10.757845     8.422918    -0.182080
C      4.595839     9.883079     3.006808     0.622067
C      1.077548     9.592014     5.037533     0.626453
C      2.559751     9.259388     5.217891    -0.410766
C      4.274713    10.752470     4.158189    -0.234323
C      3.400022    10.490249     5.144704     0.069483
C      3.210547    11.501108     6.234439     0.577608
C      9.152272     7.444431     2.270676    -0.188405
C      7.771149     7.473275     2.218671     0.108529
C      7.792029     8.642777     0.315982     0.106239
C      9.166189     8.648022     0.266348    -0.184898
C     -1.552158     8.026953     1.264560     0.112044
C     -0.065278     8.011613     1.274993     0.113482
C      0.661833     7.135273     2.037048    -0.174867
C      2.039373     7.140780     2.010176     0.102116
C      2.046055     8.871302     0.539177     0.109556
C      0.677293     8.908668     0.519418    -0.182080
C      5.912899     3.327574     4.896692     0.622067
C      2.394607     3.036510     2.865967     0.626444
C      3.876810     2.703883     2.685609    -0.410764
C      5.591773     4.196965     3.745311    -0.234323
C      4.717081     3.934745     2.758796     0.069483
C      4.527607     4.945604     1.669061     0.577607
C     10.469332     0.888926     5.632824    -0.188406
C      9.088208     0.917771     5.684829     0.108529
C      9.109088     2.087273     7.587518     0.106239
C     10.483249     2.092517     7.637152    -0.184898
C     -0.235099     1.471449     6.638940     0.112044
C      1.251781     1.456109     6.628507     0.113482
C      1.978893     0.579769     5.866452    -0.174867
C      3.356433     0.585275     5.893324     0.102115
C      3.363114     2.315798     7.364323     0.109556
C      1.994352     2.353164     7.384082    -0.182080
C      4.212042     3.227930    12.800192     0.622069
C      7.730333     3.518995    10.769467     0.626449
C      6.248130     3.851621    10.589109    -0.410765
C      4.533168     2.358539    11.648811    -0.234323
C      5.407859     2.620760    10.662296     0.069483
C      5.597334     1.609901     9.572561     0.577608
C     -0.344391     5.666578    13.536324    -0.188406
C      1.036732     5.637734    13.588329     0.108529
C      1.015852     4.468232    15.491018     0.106239
C     -0.358308     4.462987    15.540652    -0.184898
C     10.360039     5.084056    14.542440     0.112044
C      8.873159     5.099396    14.532007     0.113482
C      8.146048     5.975736    13.769952    -0.174867
C      6.768508     5.970229    13.796824     0.102115
C      6.761826     4.239707    15.267823     0.109556
C      8.130588     4.202341    15.287582    -0.182080
N      4.750216    11.660407     9.156679    -0.221247
N      0.400848    11.643494     9.163950    -0.202540
N      2.740606     8.006107     1.253179    -0.221246
N      7.089973     8.023020     1.260450    -0.202539
N      4.057665     1.450602     6.650321    -0.221247
N      8.407033     1.467515     6.643050    -0.202539
N      6.067275     5.104902    14.553821    -0.221246
N      1.717908     5.087989    14.546550    -0.202539
O      7.227281    10.996990    13.336840    -0.387537
O      6.780369     9.057741    12.475833    -0.458154
O      2.891146     9.330974     9.770307    -0.497097
O      2.625581    10.996203    11.147254    -0.514048
O      4.952006     8.544838    15.132673    -0.535089
O      3.742372     7.044676    13.996308    -0.553511
O      0.263540     8.669524     5.433340    -0.387547
O      0.710452    10.608773     4.572333    -0.458157
O      4.599676    10.335540     1.866807    -0.497097
O      4.865240     8.670310     3.243754    -0.514047
O      2.538815    11.121676     7.229173    -0.535088
O      3.748450    12.621837     6.092808    -0.553511
O      1.580600     2.114019     2.470160    -0.387533
O      2.027512     4.053268     3.331167    -0.458155
O      5.916735     3.780035     6.036693    -0.497095
O      6.182300     2.114806     4.659746    -0.514047
O      3.855875     4.566171     0.674327    -0.535089
O      5.065509     6.066333     1.810692    -0.553511
O      8.544341     4.441485    10.373660    -0.387539
O      8.097429     2.502236    11.234667    -0.458158
O      4.208205     2.775469    13.940193    -0.497099
O      3.942641     4.440699    12.563246    -0.514050
O      6.269066     1.989333     8.577827    -0.535089
O      5.059431     0.489172     9.714192    -0.553511

The following XYZ coordinates are in angstroms. Other properties are in atomic units.
The sperically averaged electron density of each atom fit to a function of the form exp(a - br)
eigen_1, eigen_2 and eigen_3 are the three eigenvalues of traceless quadrupole moment tensor
  atom number  atomic symbol              X              Y              Z     net charge C6 coefficient C8 coefficient C10 coefficient fluctuating dipole atomic polarizability isotropic forcefield polarizability              a              b squared Pearson coefficient          <r^3>          <r^4>         wp_QDO          m_QDO          q_QDO       dipole_x       dipole_y       dipole_z         dipole            Qxy            Qxz            Qyz     Q(x^2-y^2)  Q(3z^2 - R^2)        eigen_1        eigen_2        eigen_3 static polarizability      alpha(xx)      alpha(xy)      alpha(xz)      alpha(yy)      alpha(yz)      alpha(zz) atomic spin moment
            1             Zn       2.558700      11.690169       9.149724       0.804469     105.163875 0.20821346E+04  0.68121905E+05                                18.761202                           15.395341       0.459439       1.978421                    0.996966      48.701866     135.277959       0.438558       0.426875      -1.124274      -0.014501       0.000519       0.006062       0.015726      -0.004624       0.006787       0.057413      -0.230490       0.203277      -0.149527       0.017146       0.132381             23.301029      28.284786      -2.357923       1.843624      19.646926      -4.337572      21.971375           0.032238
            2             Zn       4.932122       7.976345       1.246224       0.804469     105.163888 0.20821338E+04  0.68121872E+05                                18.761204                           15.395339       0.459436       1.978420                    0.996966      48.701857     135.277940       0.438558       0.426875      -1.124274       0.014501      -0.000519       0.006062       0.015726      -0.004624      -0.006787      -0.057413      -0.230490       0.203277      -0.149527       0.017146       0.132381             23.301037      28.284812      -2.357926      -1.843625      19.646920       4.337571      21.971380           0.032239
            3             Zn       6.249181       1.420840       6.657276       0.804469     105.163856 0.20821339E+04  0.68121879E+05                                18.761206                           15.395344       0.459437       1.978420                    0.996966      48.701861     135.277966       0.438558       0.426876      -1.124274       0.014501      -0.000519      -0.006062       0.015726      -0.004624       0.006788       0.057413      -0.230490       0.203277      -0.149527       0.017146       0.132381             23.301037      28.284798      -2.357923       1.843626      19.646932      -4.337575      21.971379           0.032241
            4             Zn       3.875759       5.134664      14.560776       0.804470     105.163880 0.20821334E+04  0.68121853E+05                                18.761202                           15.395337       0.459439       1.978421                    0.996966      48.701854     135.277921       0.438558       0.426875      -1.124274      -0.014501       0.000518      -0.006062       0.015726      -0.004624      -0.006787      -0.057413      -0.230490       0.203277      -0.149527       0.017146       0.132381             23.301036      28.284811      -2.357924      -1.843625      19.646917       4.337572      21.971379           0.032238
            5              H       4.800232      10.836249      13.981291       0.170905       1.004522 0.76284010E+01  0.73598643E+02                                 1.648694                            1.609537      -0.821075       2.517656                    0.999503       3.118662       8.501106       0.498506       1.273502      -0.713708      -0.005819       0.012629       0.025458       0.029008       0.001337      -0.004123       0.008944      -0.000627       0.014024      -0.009935      -0.001454       0.011390              1.657719       1.391883      -0.022000      -0.098283       1.548730       0.180160       2.032543           0.000534
            6              H       4.653956      11.028981      12.430625       0.158569       1.004273 0.72691054E+01  0.70279263E+02                                 1.719330                            1.620599      -1.067627       2.385610                    0.997515       3.470775       9.919073       0.467583       1.354882      -0.692862      -0.012075       0.015064      -0.015058       0.024484       0.000613      -0.000158      -0.000181      -0.018756      -0.002119      -0.009047      -0.000707       0.009754              1.792929       1.494567      -0.125976       0.211605       1.835827      -0.569545       2.048391          -0.000320
            7              H       2.767250       8.101292      12.108162       0.146104       0.982437 0.70921155E+01  0.67580036E+02                                 1.635453                            1.557285      -1.106909       2.371566                    0.997780       3.332092       9.199437       0.501270       1.282307      -0.708356      -0.013773      -0.031565      -0.001427       0.034468       0.008532       0.003149       0.003486      -0.002605      -0.019630      -0.007676      -0.005354       0.013030              1.680065       1.535799       0.330373       0.012781       2.002703      -0.233435       1.501693           0.001360
            8              H      -2.091999      12.633768      10.887862       0.134898       1.051362 0.76627512E+01  0.73574390E+02                                 1.645319                            1.573421      -0.868523       2.483680                    0.999336       3.168913       8.451538       0.526535       1.211537      -0.726973      -0.016323       0.014959       0.031046       0.038132      -0.001347       0.000014       0.015810       0.011168       0.016706      -0.018737       0.002819       0.015918              1.655042       1.791848      -0.143857      -0.273203       1.408312       0.208907       1.764966          -0.000053
            9              H       0.190836      12.593124      10.818311       0.097071       1.184470 0.83831914E+01  0.82334500E+02                                 1.777152                            1.636697      -0.931571       2.434033                    0.998353       3.385542       9.137172       0.520445       1.198281      -0.728851       0.023466       0.017451       0.037119       0.047254       0.000171       0.002133       0.016425       0.014232       0.033886      -0.021123       0.001284       0.019838              1.846310       1.988902       0.308600       0.458563       1.622759       0.317906       1.927268           0.000022
           10              H       0.163012      10.567473       7.555746       0.093249       1.192146 0.85378664E+01  0.86083523E+02                                 1.923013                            1.753628      -1.253699       2.277770                    0.994336       3.866230      11.347975       0.449757       1.350694      -0.692191       0.022074      -0.026142      -0.030983       0.046159      -0.005014       0.000175       0.009052       0.009434       0.009431      -0.012988       0.003292       0.009696              2.015406       2.147918      -0.335577      -0.585064       1.720245       0.434568       2.178056          -0.000410
           11              H      -2.115691      10.598940       7.465646       0.132546       1.086441 0.81662483E+01  0.80157477E+02                                 1.721681                            1.656670      -0.849933       2.488369                    0.999437       3.305202       9.093579       0.495113       1.260319      -0.715422      -0.014127      -0.017157      -0.027412       0.035289       0.001889       0.004120       0.010114       0.009777       0.013272      -0.012991       0.000594       0.012397              1.723163       1.859276       0.177742       0.226560       1.518364       0.264428       1.791850          -0.000038
           12              H       9.907554       0.028844      10.484783       0.131791       1.099227 0.84570501E+01  0.84447141E+02                                 1.789523                            1.728148      -1.029807       2.407034                    0.997268       3.475538       9.912635       0.463197       1.324263      -0.700718       0.014950       0.022595       0.023336       0.035758       0.004444       0.002683       0.014163       0.008268      -0.005357      -0.016786       0.002417       0.014368              1.788655       1.894649       0.186493       0.194964       1.786379       0.263837       1.684938          -0.000112
           13              H       7.623467       0.030155      10.435781       0.100612       1.119256 0.81601327E+01  0.81259374E+02                                 1.840742                            1.714300      -1.191501       2.314744                    0.995304       3.729878      10.840658       0.455431       1.350540      -0.692978      -0.020292       0.031127       0.030337       0.047969      -0.002499      -0.003549       0.011433       0.011462       0.010370      -0.014673       0.001870       0.012804              1.911768       1.954465      -0.470852      -0.307517       2.063652       0.332234       1.717188           0.000377
           14              H       4.980521      10.178076       7.925630       0.095352       1.205170 0.88199366E+01  0.88113273E+02                                 1.830373                            1.705359      -0.957730       2.424630                    0.997825       3.470814       9.582708       0.495830       1.236509      -0.720011      -0.022021      -0.037691      -0.025354       0.050481       0.001910       0.001950       0.018947      -0.007216      -0.022870      -0.020501      -0.000133       0.020634              1.890358       1.970543       0.372984       0.418448       1.832908       0.368190       1.867622           0.000120
           15              H       7.249709      10.125632       7.898758       0.131426       0.981837 0.70112320E+01  0.65290780E+02                                 1.516323                            1.461128      -0.809120       2.506397                    0.999709       3.034674       7.755605       0.576017       1.141862      -0.744022       0.014471      -0.028497      -0.018836       0.037098      -0.001558      -0.000479       0.014443      -0.000335      -0.016101      -0.016291       0.002327       0.013964              1.519166       1.616924      -0.185248      -0.181191       1.526232       0.249143       1.414343           0.000038
           16              H       2.690589       8.830265       6.077792       0.170905       1.004534 0.76285199E+01  0.73600117E+02                                 1.648710                            1.609552      -0.821094       2.517647                    0.999503       3.118685       8.501203       0.498502       1.273506      -0.713707       0.005820      -0.012629       0.025458       0.029008       0.001336       0.004123      -0.008944      -0.000628       0.014025      -0.009935      -0.001455       0.011390              1.657735       1.391895      -0.022000       0.098284       1.548745      -0.180162       2.032564           0.000534
           17              H       2.836866       8.637533       4.527125       0.158570       1.004271 0.72690996E+01  0.70279245E+02                                 1.719334                            1.620602      -1.067632       2.385608                    0.997515       3.470780       9.919114       0.467580       1.354889      -0.692861       0.012075      -0.015064      -0.015058       0.024484       0.000613       0.000158       0.000181      -0.018755      -0.002119      -0.009047      -0.000707       0.009754              1.792933       1.494571      -0.125976      -0.211606       1.835831       0.569547       2.048397          -0.000320
           18              H       4.723571      11.565221       4.204662       0.146104       0.982437 0.70921118E+01  0.67579993E+02                                 1.635452                            1.557285      -1.106908       2.371567                    0.997780       3.332092       9.199437       0.501270       1.282307      -0.708356       0.013773       0.031565      -0.001426       0.034468       0.008532      -0.003149      -0.003486      -0.002604      -0.019630      -0.007676      -0.005354       0.013030              1.680065       1.535799       0.330373      -0.012781       2.002702       0.233435       1.501692           0.001360
           19              H       9.582821       7.032745       2.984362       0.134898       1.051363 0.76627568E+01  0.73574462E+02                                 1.645320                            1.573422      -0.868522       2.483680                    0.999336       3.168913       8.451541       0.526535       1.211538      -0.726973       0.016323      -0.014959       0.031046       0.038132      -0.001347      -0.000014      -0.015810       0.011168       0.016707      -0.018737       0.002819       0.015918              1.655043       1.791850      -0.143858       0.273203       1.408313      -0.208907       1.764967          -0.000052
           20              H       7.299985       7.073389       2.914811       0.097071       1.184471 0.83831991E+01  0.82334590E+02                                 1.777153                            1.636698      -0.931571       2.434032                    0.998353       3.385543       9.137174       0.520445       1.198280      -0.728851      -0.023466      -0.017451       0.037119       0.047254       0.000171      -0.002133      -0.016425       0.014232       0.033886      -0.021123       0.001284       0.019838              1.846310       1.988904       0.308600      -0.458563       1.622759      -0.317906       1.927268           0.000022
           21              H       7.327810       9.099040      15.459246       0.093248       1.192152 0.85379225E+01  0.86084202E+02                                 1.923017                            1.753632      -1.253707       2.277765                    0.994336       3.866239      11.347997       0.449758       1.350690      -0.692191      -0.022074       0.026142      -0.030983       0.046158      -0.005014      -0.000175      -0.009051       0.009434       0.009431      -0.012988       0.003292       0.009695              2.015411       2.147924      -0.335578       0.585066       1.720248      -0.434569       2.178061          -0.000410
           22              H      -1.835487       9.067574      15.369146       0.132546       1.086441 0.81662462E+01  0.80157447E+02                                 1.721680                            1.656669      -0.849932       2.488370                    0.999437       3.305201       9.093574       0.495113       1.260318      -0.715422       0.014127       0.017157      -0.027412       0.035289       0.001889      -0.004120      -0.010114       0.009777       0.013272      -0.012991       0.000594       0.012397              1.723163       1.859276       0.177743      -0.226560       1.518363      -0.264428       1.791849          -0.000039
           23              H       0.217387       6.526660       2.581283       0.131791       1.099229 0.84570666E+01  0.84447366E+02                                 1.789526                            1.728151      -1.029808       2.407033                    0.997268       3.475542       9.912657       0.463196       1.324265      -0.700718      -0.014950      -0.022595       0.023336       0.035758       0.004444      -0.002683      -0.014163       0.008268      -0.005358      -0.016786       0.002417       0.014368              1.788659       1.894652       0.186493      -0.194964       1.786382      -0.263838       1.684942          -0.000112
           24              H       2.501473       6.525349       2.532281       0.100612       1.119256 0.81601367E+01  0.81259424E+02                                 1.840742                            1.714300      -1.191501       2.314744                    0.995304       3.729878      10.840659       0.455431       1.350540      -0.692978       0.020292      -0.031128       0.030337       0.047969      -0.002499       0.003549      -0.011434       0.011461       0.010370      -0.014673       0.001869       0.012804              1.911768       1.954465      -0.470852       0.307516       2.063653      -0.332234       1.717188           0.000377
           25              H       2.510300       9.488437       0.022130       0.095352       1.205170 0.88199424E+01  0.88113342E+02                                 1.830373                            1.705359      -0.957731       2.424629                    0.997825       3.470815       9.582710       0.495830       1.236509      -0.720012       0.022021       0.037691      -0.025354       0.050481       0.001910      -0.001950      -0.018947      -0.007216      -0.022870      -0.020501      -0.000133       0.020634              1.890358       1.970543       0.372983      -0.418448       1.832908      -0.368191       1.867622           0.000120
           26              H       0.241113       9.540881      -0.004742       0.131425       0.981837 0.70112258E+01  0.65290702E+02                                 1.516322                            1.461127      -0.809120       2.506397                    0.999709       3.034673       7.755599       0.576017       1.141861      -0.744022      -0.014471       0.028497      -0.018836       0.037098      -0.001558       0.000479      -0.014443      -0.000335      -0.016101      -0.016291       0.002327       0.013964              1.519165       1.616924      -0.185248       0.181191       1.526231      -0.249143       1.414342           0.000038
           27              H       4.007649       2.274760       1.825709       0.170905       1.004523 0.76284077E+01  0.73598722E+02                                 1.648694                            1.609538      -0.821077       2.517655                    0.999503       3.118663       8.501109       0.498506       1.273502      -0.713708       0.005819      -0.012629      -0.025458       0.029008       0.001337      -0.004123       0.008944      -0.000627       0.014024      -0.009935      -0.001454       0.011389              1.657719       1.391883      -0.022000      -0.098283       1.548731       0.180160       2.032544           0.000534
           28              H       4.153925       2.082028       3.376375       0.158569       1.004274 0.72691203E+01  0.70279442E+02                                 1.719332                            1.620600      -1.067629       2.385609                    0.997515       3.470778       9.919083       0.467583       1.354881      -0.692862       0.012075      -0.015064       0.015058       0.024484       0.000613      -0.000158      -0.000181      -0.018756      -0.002119      -0.009047      -0.000707       0.009754              1.792930       1.494569      -0.125976       0.211605       1.835829      -0.569546       2.048393          -0.000321
           29              H       6.040631       5.009717       3.698838       0.146104       0.982438 0.70921272E+01  0.67580178E+02                                 1.635454                            1.557287      -1.106912       2.371565                    0.997780       3.332094       9.199446       0.501269       1.282307      -0.708356       0.013773       0.031565       0.001427       0.034468       0.008532       0.003149       0.003486      -0.002605      -0.019630      -0.007676      -0.005354       0.013030              1.680067       1.535801       0.330374       0.012781       2.002705      -0.233435       1.501694           0.001360
           30              H      10.899880       0.477241       4.919138       0.134898       1.051363 0.76627560E+01  0.73574444E+02                                 1.645319                            1.573422      -0.868524       2.483680                    0.999336       3.168914       8.451540       0.526535       1.211536      -0.726973       0.016323      -0.014959      -0.031046       0.038132      -0.001347       0.000014       0.015810       0.011168       0.016706      -0.018737       0.002819       0.015918              1.655042       1.791849      -0.143857      -0.273203       1.408312       0.208907       1.764966          -0.000053
           31              H       8.617045       0.517885       4.988689       0.097071       1.184471 0.83831956E+01  0.82334553E+02                                 1.777153                            1.636698      -0.931571       2.434032                    0.998353       3.385543       9.137176       0.520445       1.198281      -0.728851      -0.023466      -0.017451      -0.037119       0.047254       0.000171       0.002133       0.016425       0.014232       0.033886      -0.021123       0.001284       0.019838              1.846310       1.988903       0.308600       0.458563       1.622759       0.317906       1.927269           0.000022
           32              H       8.644869       2.543536       8.251254       0.093248       1.192150 0.85379062E+01  0.86084015E+02                                 1.923017                            1.753632      -1.253705       2.277766                    0.994336       3.866237      11.347997       0.449757       1.350693      -0.692191      -0.022074       0.026142       0.030983       0.046158      -0.005014       0.000175       0.009052       0.009434       0.009430      -0.012988       0.003292       0.009696              2.015411       2.147923      -0.335578      -0.585066       1.720248       0.434569       2.178061          -0.000410
           33              H      -0.518428       2.512069       8.341354       0.132546       1.086443 0.81662701E+01  0.80157761E+02                                 1.721684                            1.656673      -0.849934       2.488369                    0.999437       3.305206       9.093600       0.495112       1.260321      -0.715422       0.014127       0.017157       0.027412       0.035289       0.001889       0.004120       0.010114       0.009777       0.013271      -0.012991       0.000594       0.012397              1.723167       1.859280       0.177743       0.226560       1.518367       0.264429       1.791854          -0.000039
           34              H       1.534446      -0.028844       5.322217       0.131791       1.099227 0.84570408E+01  0.84447012E+02                                 1.789521                            1.728146      -1.029805       2.407035                    0.997268       3.475535       9.912619       0.463198       1.324262      -0.700718      -0.014950      -0.022595      -0.023336       0.035758       0.004444       0.002683       0.014164       0.008268      -0.005357      -0.016786       0.002417       0.014369              1.788653       1.894647       0.186492       0.194963       1.786376       0.263836       1.684936          -0.000112
           35              H       3.818533      -0.030155       5.371219       0.100612       1.119262 0.81601908E+01  0.81260108E+02                                 1.840749                            1.714306      -1.191509       2.314739                    0.995304       3.729891      10.840711       0.455430       1.350541      -0.692978       0.020292      -0.031127      -0.030337       0.047968      -0.002499      -0.003549       0.011433       0.011462       0.010370      -0.014673       0.001870       0.012803              1.911776       1.954473      -0.470855      -0.307519       2.063661       0.332236       1.717194           0.000377
           36              H       3.827360       2.932933       7.881370       0.095352       1.205172 0.88199545E+01  0.88113506E+02                                 1.830376                            1.705361      -0.957732       2.424629                    0.997825       3.470817       9.582722       0.495829       1.236510      -0.720011       0.022021       0.037691       0.025354       0.050481       0.001910       0.001950       0.018947      -0.007216      -0.022870      -0.020501      -0.000133       0.020634              1.890360       1.970546       0.372984       0.418449       1.832910       0.368191       1.867624           0.000120
           37              H       1.558172       2.985377       7.908242       0.131426       0.981837 0.70112315E+01  0.65290781E+02                                 1.516324                            1.461129      -0.809119       2.506397                    0.999709       3.034674       7.755608       0.576016       1.141863      -0.744022      -0.014471       0.028497       0.018836       0.037098      -0.001558      -0.000479       0.014443      -0.000335      -0.016101      -0.016291       0.002327       0.013964              1.519167       1.616925      -0.185248      -0.181191       1.526232       0.249143       1.414343           0.000038
           38              H       6.117292       4.280744       9.729209       0.170905       1.004529 0.76284662E+01  0.73599455E+02                                 1.648703                            1.609546      -0.821088       2.517650                    0.999503       3.118674       8.501159       0.498503       1.273505      -0.713707      -0.005819       0.012629      -0.025458       0.029008       0.001337       0.004123      -0.008944      -0.000627       0.014024      -0.009935      -0.001455       0.011390              1.657728       1.391890      -0.022000       0.098283       1.548739      -0.180161       2.032555           0.000534
           39              H       5.971015       4.473476      11.279875       0.158569       1.004274 0.72691224E+01  0.70279486E+02                                 1.719334                            1.620602      -1.067632       2.385607                    0.997515       3.470781       9.919102       0.467582       1.354884      -0.692862      -0.012075       0.015064       0.015058       0.024484       0.000613       0.000158       0.000181      -0.018756      -0.002119      -0.009047      -0.000707       0.009754              1.792933       1.494570      -0.125976      -0.211606       1.835831       0.569547       2.048397          -0.000320
           40              H       4.084310       1.545788      11.602338       0.146104       0.982438 0.70921236E+01  0.67580129E+02                                 1.635453                            1.557286      -1.106913       2.371565                    0.997780       3.332094       9.199442       0.501270       1.282306      -0.708356      -0.013773      -0.031565       0.001427       0.034468       0.008533      -0.003149      -0.003486      -0.002605      -0.019630      -0.007676      -0.005354       0.013030              1.680066       1.535800       0.330373      -0.012781       2.002704       0.233435       1.501693           0.001361
           41              H      -0.774940       6.078264      12.822638       0.134898       1.051364 0.76627670E+01  0.73574583E+02                                 1.645321                            1.573423      -0.868523       2.483680                    0.999336       3.168915       8.451547       0.526535       1.211537      -0.726973      -0.016323       0.014959      -0.031046       0.038132      -0.001347      -0.000014      -0.015810       0.011168       0.016706      -0.018738       0.002819       0.015918              1.655044       1.791851      -0.143858       0.273203       1.408314      -0.208907       1.764968          -0.000053
           42              H       1.507896       6.037620      12.892189       0.097071       1.184470 0.83831926E+01  0.82334514E+02                                 1.777152                            1.636697      -0.931571       2.434033                    0.998353       3.385542       9.137172       0.520445       1.198281      -0.728851       0.023466       0.017451      -0.037119       0.047254       0.000171      -0.002133      -0.016425       0.014232       0.033886      -0.021123       0.001284       0.019838              1.846310       1.988903       0.308600      -0.458563       1.622759      -0.317906       1.927268           0.000022
           43              H       1.480071       4.011969       0.347754       0.093248       1.192153 0.85379322E+01  0.86084332E+02                                 1.923019                            1.753633      -1.253709       2.277764                    0.994336       3.866241      11.348008       0.449758       1.350691      -0.692191       0.022074      -0.026142       0.030983       0.046158      -0.005014      -0.000175      -0.009051       0.009434       0.009430      -0.012988       0.003292       0.009695              2.015413       2.147926      -0.335579       0.585067       1.720249      -0.434570       2.178063          -0.000410
           44              H      -0.798632       4.043435       0.437854       0.132546       1.086443 0.81662679E+01  0.80157725E+02                                 1.721683                            1.656672      -0.849933       2.488369                    0.999437       3.305205       9.093593       0.495112       1.260320      -0.715422      -0.014127      -0.017157       0.027412       0.035289       0.001889      -0.004120      -0.010114       0.009777       0.013272      -0.012991       0.000594       0.012397              1.723166       1.859280       0.177743      -0.226561       1.518366      -0.264429       1.791853          -0.000039
           45              H       8.590494       6.584349      13.225717       0.131791       1.099229 0.84570593E+01  0.84447256E+02                                 1.789524                            1.728149      -1.029807       2.407033                    0.997268       3.475539       9.912639       0.463197       1.324263      -0.700718       0.014950       0.022595      -0.023336       0.035758       0.004444      -0.002683      -0.014163       0.008268      -0.005357      -0.016786       0.002417       0.014369              1.788656       1.894650       0.186493      -0.194964       1.786380      -0.263837       1.684940          -0.000112
           46              H       6.306408       6.585660      13.274719       0.100612       1.119259 0.81601631E+01  0.81259761E+02                                 1.840746                            1.714304      -1.191504       2.314742                    0.995304       3.729883      10.840682       0.455430       1.350541      -0.692978      -0.020292       0.031127      -0.030337       0.047969      -0.002499       0.003549      -0.011433       0.011462       0.010370      -0.014673       0.001870       0.012804              1.911773       1.954469      -0.470854       0.307517       2.063657      -0.332235       1.717191           0.000377
           47              H       6.297581       3.622572      -0.022130       0.095352       1.205171 0.88199480E+01  0.88113418E+02                                 1.830374                            1.705360      -0.957731       2.424630                    0.997825       3.470816       9.582716       0.495830       1.236509      -0.720011      -0.022021      -0.037691       0.025354       0.050481       0.001910      -0.001950      -0.018947      -0.007216      -0.022870      -0.020501      -0.000133       0.020634              1.890359       1.970544       0.372984      -0.418449       1.832909      -0.368191       1.867623           0.000120
           48              H       8.566768       3.570128       0.004742       0.131426       0.981837 0.70112277E+01  0.65290733E+02                                 1.516323                            1.461128      -0.809119       2.506397                    0.999709       3.034673       7.755603       0.576016       1.141862      -0.744022       0.014471      -0.028497       0.018836       0.037098      -0.001558       0.000479      -0.014443      -0.000335      -0.016101      -0.016291       0.002327       0.013964              1.519166       1.616925      -0.185248       0.181191       1.526232      -0.249143       1.414343           0.000038
           49              C       2.894982       9.783435      10.910308       0.622068      22.516797 0.24171370E+03  0.49571940E+04                                 7.441142                            5.533834      -0.154812       2.016227                    0.999280      21.713942      60.273120       0.628621       0.475097      -1.019280      -0.009650       0.017095      -0.009745       0.021916       0.044544      -0.004535      -0.007831       0.130941      -0.183368      -0.063859      -0.046147       0.110006              9.211420       5.023123      -1.766826       2.110085       9.669639      -4.261577      12.941498          -0.006330
           50              C       6.413274      10.074499      12.941033       0.626446      18.964617 0.25247378E+03  0.52493748E+04                                 6.652347                            5.759673      -0.267751       1.978816                    0.999403      22.027897      62.136567       0.597866       0.492732      -1.007183       0.011608       0.000183      -0.001384       0.011692      -0.001020       0.010884      -0.053483      -0.000627       0.207269      -0.057432      -0.035208       0.092640              6.851670       8.468620       0.244019      -0.082996       7.615610       0.615707       4.470780          -0.006535
           51              C       4.931071      10.407126      13.121391      -0.410764      30.445022 0.50030722E+03  0.12237880E+05                                 8.510575                            7.449387      -0.427511       1.839424                    0.998177      32.241156      95.953986       0.602006       0.415945      -1.059691      -0.037529      -0.044781      -0.007013       0.058847       0.019566       0.000433       0.026450      -0.041071      -0.037553      -0.031366      -0.014048       0.045414              9.042877       9.777973       0.895336       0.030839       9.148210      -1.758524       8.202448           0.008842
           52              C       3.216108       8.914044      12.061689      -0.234323      41.832876 0.48131862E+03  0.11596549E+05                                10.528305                            7.349142       0.086921       1.997486                    0.999359      30.371772      88.122534       0.604141       0.420796      -1.062410      -0.003265      -0.005215      -0.028766       0.029417      -0.018418      -0.060105       0.051623       0.003631      -0.122885      -0.089741       0.001995       0.087747             13.579956       9.334266      -1.065678       5.741217      12.258642      -7.466361      19.146959           0.044507
           53              C       4.090800       9.176264      13.048204       0.069483      36.608529 0.43929108E+03  0.10292049E+05                                 9.632351                            7.017023      -0.032291       1.996446                    0.999191      26.745186      75.251648       0.621974       0.420324      -1.068171       0.044907       0.081432      -0.030694       0.097928       0.015731      -0.018404       0.032399      -0.015578      -0.047594      -0.048050       0.011625       0.036425             11.865683       9.263515       1.375232       3.743037      11.705793      -5.193089      14.627742           0.046073
           54              C       4.280274       8.165405      14.137939       0.577607      23.824540 0.25699631E+03  0.53876279E+04                                 7.725129                            5.742954      -0.179395       1.992886                    0.999034      23.101369      66.251698       0.607100       0.481255      -1.009289       0.017687      -0.048965       0.052012       0.073591      -0.021845      -0.045473       0.041574       0.085060      -0.093402      -0.073696      -0.015458       0.089154              9.298612       6.271439       1.176129       1.992329      10.538206      -2.558884      11.086191          -0.000099
           55              C      -1.661451      12.222083      10.174176      -0.188405      32.730167 0.42775427E+03  0.10006075E+05                                 8.894187                            6.895060       0.258754       2.059920                    0.999738      29.234989      83.570019       0.628237       0.416786      -1.064999       0.007641      -0.011979       0.007584       0.016106      -0.012691      -0.012223       0.012390      -0.022620       0.024318      -0.022643      -0.004698       0.027341             10.359587      17.767177       0.679312       0.626044       5.453297       1.373806       7.858289           0.000281
           56              C      -0.280327      12.193238      10.122171       0.108529      25.526720 0.30559340E+03  0.65952690E+04                                 7.620941                            5.875646       0.183445       2.083056                    0.999789      25.312357      70.306102       0.669914       0.423642      -1.056930       0.002318      -0.030329      -0.035176       0.046503       0.010514       0.009747      -0.013116      -0.064963       0.045051      -0.044031       0.009862       0.034169              8.827583      14.136433       0.336133       0.034207       5.090750       1.565652       7.255567          -0.000033
           57              C      -0.301207      11.023736       8.219482       0.106239      26.715992 0.32801027E+03  0.72423547E+04                                 8.011558                            6.185112       0.049909       2.041299                    0.999290      26.029995      74.358607       0.634271       0.437360      -1.043201       0.007468       0.017832       0.046524       0.050381      -0.006849      -0.003905      -0.016899      -0.066379       0.035284      -0.040420       0.002108       0.038312              9.281980      14.521406      -0.217873      -0.623015       5.501090       1.921844       7.823445           0.000021
           58              C      -1.675368      11.018492       8.169848      -0.184897      32.757113 0.43206030E+03  0.10164257E+05                                 8.989282                            6.978987       0.188892       2.039966                    0.999382      29.523784      85.514493       0.615890       0.422738      -1.057877       0.007182      -0.007402       0.007966       0.013032       0.011730       0.014537      -0.001559      -0.029458       0.027258      -0.028764       0.011271       0.017493             10.481300      17.796127      -0.605377      -1.612431       5.785744       1.610343       7.862029           0.000305
           59              C       9.042980      11.639560       9.168060       0.112044      35.185918 0.39653158E+03  0.90821782E+04                                 9.539498                            6.730324      -0.050987       2.003660                    0.999390      25.987399      72.996218       0.624264       0.428376      -1.059984       0.001765      -0.009669       0.007981       0.012662       0.001380      -0.002837       0.000504      -0.008042      -0.025741      -0.009455       0.000913       0.008542             12.332215      23.305072      -0.188624      -0.680261       5.772891       1.386859       7.918682          -0.000118
           60              C       7.556100      11.654900       9.178493       0.113482      34.797828 0.40074505E+03  0.92112965E+04                                 9.509192                            6.797139      -0.040634       2.010368                    0.999394      25.997403      73.370360       0.616365       0.432330      -1.056596      -0.004169      -0.009508       0.006992       0.012517      -0.001670       0.003481      -0.002690       0.004074       0.024337      -0.006848      -0.002938       0.009786             12.183976      22.843886      -0.132388      -0.596171       7.107397       1.600461       6.600644          -0.000217
           61              C       6.828988      12.531240       9.940548      -0.174867      31.729391 0.44271204E+03  0.10505109E+05                                 8.859063                            7.110818       0.015602       1.987115                    0.998650      29.732472      87.212352       0.602668       0.428301      -1.051749      -0.015878      -0.009949       0.007858       0.020318       0.009460       0.014703       0.000446      -0.023881       0.038280      -0.026517       0.006687       0.019830             10.081965      16.502154      -1.297087      -1.085904       7.150733       1.573690       6.593008           0.000070
           62              C       5.451448      12.525734       9.913676       0.102116      25.479585 0.33932643E+03  0.75592016E+04                                 7.789267                            6.321682      -0.003983       2.028381                    0.998303      26.141607      75.114062       0.622542       0.441651      -1.040219      -0.004580      -0.033211      -0.027254       0.043206      -0.004491      -0.004396      -0.013833      -0.056330       0.087262      -0.043496       0.006264       0.037232              8.752385      13.003071      -0.608221      -0.224229       7.182607       1.731139       6.071477           0.000261
           63              C       5.444767      10.795211       8.442677       0.109556      24.280090 0.31301844E+03  0.68121746E+04                                 7.414049                            5.987072       0.142646       2.071247                    0.999714      25.578800      71.893347       0.655390       0.429428      -1.050878      -0.004898       0.025744       0.035025       0.043744       0.006463       0.008274      -0.012822      -0.070606       0.060818      -0.047372       0.011598       0.035774              8.298717      12.556479       0.094551       0.476596       6.253797       1.815219       6.085876           0.000182
           64              C       6.813529      10.757845       8.422918      -0.182080      30.880185 0.41839981E+03  0.97194780E+04                                 8.524455                            6.805596       0.340579       2.087635                    0.999792      28.888450      81.911827       0.635159       0.415119      -1.067583      -0.007436      -0.008237       0.014389       0.018171      -0.016208      -0.012369       0.005071      -0.037664       0.012554      -0.029910       0.003197       0.026712              9.670726      16.054440       0.890490       0.782332       6.824893       1.716910       6.132845           0.000448
           65              C       4.595839       9.883079       3.006808       0.622067      22.516796 0.24171373E+03  0.49571942E+04                                 7.441140                            5.533833      -0.154811       2.016228                    0.999280      21.713931      60.273068       0.628622       0.475097      -1.019280       0.009650      -0.017094      -0.009745       0.021916       0.044544       0.004535       0.007831       0.130940      -0.183368      -0.063859      -0.046147       0.110006              9.211418       5.023123      -1.766825      -2.110090       9.669632       4.261574      12.941498          -0.006331
           66              C       1.077548       9.592014       5.037533       0.626453      18.964811 0.25247698E+03  0.52494601E+04                                 6.652397                            5.759714      -0.267751       1.978812                    0.999403      22.028073      62.137258       0.597863       0.492733      -1.007182      -0.011611      -0.000185      -0.001383       0.011695      -0.001020      -0.010884       0.053488      -0.000629       0.207292      -0.057437      -0.035213       0.092650              6.851723       8.468703       0.244023       0.082998       7.615656      -0.615706       4.470810          -0.006535
           67              C       2.559751       9.259388       5.217891      -0.410766      30.445177 0.50031012E+03  0.12237973E+05                                 8.510607                            7.449410      -0.427526       1.839418                    0.998177      32.241295      95.954598       0.602005       0.415945      -1.059690       0.037531       0.044782      -0.007013       0.058848       0.019562      -0.000431      -0.026447      -0.041068      -0.037543      -0.031363      -0.014045       0.045409              9.042914       9.778021       0.895346      -0.030841       9.148241       1.758528       8.202481           0.008843
           68              C       4.274713      10.752470       4.158189      -0.234323      41.832812 0.48131774E+03  0.11596524E+05                                10.528295                            7.349136       0.086920       1.997486                    0.999359      30.371759      88.122493       0.604141       0.420796      -1.062410       0.003264       0.005215      -0.028766       0.029417      -0.018418       0.060105      -0.051623       0.003631      -0.122884      -0.089741       0.001994       0.087747             13.579940       9.334263      -1.065670      -5.741214      12.258622       7.466339      19.146935           0.044508
           69              C       3.400022      10.490249       5.144704       0.069483      36.608541 0.43929103E+03  0.10292049E+05                                 9.632355                            7.017023      -0.032298       1.996443                    0.999191      26.745198      75.251711       0.621973       0.420325      -1.068171      -0.044906      -0.081432      -0.030693       0.097927       0.015730       0.018405      -0.032400      -0.015579      -0.047593      -0.048050       0.011624       0.036426             11.865687       9.263524       1.375243      -3.743039      11.705798       5.193079      14.627738           0.046073
           70              C       3.210547      11.501108       6.234439       0.577608      23.824544 0.25699641E+03  0.53876308E+04                                 7.725131                            5.742956      -0.179397       1.992885                    0.999034      23.101373      66.251723       0.607100       0.481255      -1.009289      -0.017687       0.048965       0.052012       0.073591      -0.021845       0.045472      -0.041574       0.085060      -0.093402      -0.073696      -0.015457       0.089153              9.298615       6.271443       1.176129      -1.992329      10.538208       2.558889      11.086195          -0.000098
           71              C       9.152272       7.444431       2.270676      -0.188405      32.730199 0.42775445E+03  0.10006081E+05                                 8.894192                            6.895061       0.258753       2.059920                    0.999738      29.234994      83.570036       0.628237       0.416786      -1.064999      -0.007641       0.011978       0.007584       0.016106      -0.012691       0.012224      -0.012390      -0.022620       0.024318      -0.022643      -0.004698       0.027341             10.359596      17.767202       0.679313      -0.626043       5.453297      -1.373804       7.858288           0.000281
           72              C       7.771149       7.473275       2.218671       0.108529      25.526744 0.30559359E+03  0.65952741E+04                                 7.620946                            5.875648       0.183444       2.083056                    0.999789      25.312359      70.306109       0.669914       0.423642      -1.056930      -0.002318       0.030328      -0.035176       0.046503       0.010514      -0.009747       0.013116      -0.064963       0.045051      -0.044031       0.009862       0.034169              8.827591      14.136456       0.336136      -0.034209       5.090752      -1.565651       7.255565          -0.000033
           73              C       7.792029       8.642777       0.315982       0.106239      26.715993 0.32801006E+03  0.72423494E+04                                 8.011559                            6.185111       0.049902       2.041297                    0.999290      26.030004      74.358651       0.634271       0.437360      -1.043201      -0.007468      -0.017832       0.046525       0.050381      -0.006849       0.003905       0.016899      -0.066379       0.035283      -0.040420       0.002107       0.038313              9.281983      14.521417      -0.217871       0.623012       5.501088      -1.921842       7.823444           0.000020
           74              C       9.166189       8.648022       0.266348      -0.184898      32.757134 0.43206048E+03  0.10164262E+05                                 8.989286                            6.978989       0.188892       2.039966                    0.999382      29.523783      85.514492       0.615890       0.422738      -1.057877      -0.007182       0.007402       0.007966       0.013032       0.011730      -0.014537       0.001559      -0.029458       0.027257      -0.028764       0.011271       0.017493             10.481306      17.796146      -0.605374       1.612427       5.785746      -1.610341       7.862026           0.000304
           75              C      -1.552158       8.026953       1.264560       0.112044      35.185941 0.39653183E+03  0.90821849E+04                                 9.539501                            6.730326      -0.050987       2.003660                    0.999390      25.987398      72.996206       0.624264       0.428376      -1.059984      -0.001765       0.009669       0.007981       0.012662       0.001380       0.002837      -0.000504      -0.008042      -0.025741      -0.009455       0.000913       0.008542             12.332222      23.305095      -0.188626       0.680259       5.772892      -1.386856       7.918680          -0.000118
           76              C      -0.065278       8.011613       1.274993       0.113482      34.797803 0.40074475E+03  0.92112874E+04                                 9.509186                            6.797136      -0.040633       2.010369                    0.999394      25.997395      73.370319       0.616365       0.432330      -1.056596       0.004169       0.009508       0.006992       0.012517      -0.001670      -0.003481       0.002691       0.004073       0.024337      -0.006848      -0.002938       0.009786             12.183967      22.843865      -0.132388       0.596171       7.107394      -1.600461       6.600643          -0.000217
           77              C       0.661833       7.135273       2.037048      -0.174867      31.729340 0.44271125E+03  0.10505086E+05                                 8.859051                            7.110809       0.015606       1.987117                    0.998650      29.732459      87.212292       0.602668       0.428301      -1.051749       0.015877       0.009949       0.007858       0.020318       0.009460      -0.014704      -0.000445      -0.023881       0.038280      -0.026518       0.006687       0.019830             10.081950      16.502121      -1.297081       1.085902       7.150727      -1.573691       6.593003           0.000070
           78              C       2.039373       7.140780       2.010176       0.102116      25.479600 0.33932675E+03  0.75592101E+04                                 7.789269                            6.321685      -0.003981       2.028381                    0.998303      26.141604      75.114046       0.622542       0.441651      -1.040219       0.004580       0.033211      -0.027254       0.043206      -0.004491       0.004396       0.013833      -0.056330       0.087262      -0.043496       0.006264       0.037232              8.752389      13.003079      -0.608216       0.224226       7.182608      -1.731138       6.071478           0.000261
           79              C       2.046055       8.871302       0.539177       0.109556      24.280067 0.31301807E+03  0.68121647E+04                                 7.414044                            5.987068       0.142646       2.071246                    0.999714      25.578798      71.893337       0.655390       0.429428      -1.050878       0.004898      -0.025744       0.035025       0.043744       0.006463      -0.008274       0.012822      -0.070606       0.060818      -0.047372       0.011598       0.035774              8.298711      12.556465       0.094550      -0.476594       6.253793      -1.815220       6.085875           0.000182
           80              C       0.677293       8.908668       0.519418      -0.182080      30.880176 0.41839964E+03  0.97194725E+04                                 8.524452                            6.805594       0.340579       2.087635                    0.999792      28.888442      81.911786       0.635159       0.415118      -1.067583       0.007436       0.008237       0.014389       0.018171      -0.016208       0.012369      -0.005071      -0.037664       0.012554      -0.029910       0.003198       0.026712              9.670724      16.054436       0.890490      -0.782332       6.824891      -1.716910       6.132844           0.000449
           81              C       5.912899       3.327574       4.896692       0.622067      22.516826 0.24171408E+03  0.49572037E+04                                 7.441148                            5.533838      -0.154814       2.016226                    0.999280      21.713962      60.273191       0.628621       0.475097      -1.019280       0.009650      -0.017095       0.009745       0.021916       0.044544      -0.004535      -0.007831       0.130941      -0.183368      -0.063859      -0.046147       0.110006              9.211428       5.023127      -1.766828       2.110087       9.669648      -4.261583      12.941509          -0.006333
           82              C       2.394607       3.036510       2.865967       0.626444      18.964595 0.25247340E+03  0.52493644E+04                                 6.652337                            5.759665      -0.267751       1.978817                    0.999403      22.027882      62.136486       0.597867       0.492731      -1.007183      -0.011609      -0.000185       0.001383       0.011692      -0.001020       0.010884      -0.053481      -0.000629       0.207265      -0.057430      -0.035208       0.092637              6.851660       8.468607       0.244017      -0.082996       7.615599       0.615706       4.470774          -0.006536
           83              C       3.876810       2.703883       2.685609      -0.410764      30.445004 0.50030682E+03  0.12237866E+05                                 8.510568                            7.449381      -0.427506       1.839425                    0.998177      32.241144      95.953908       0.602007       0.415944      -1.059691       0.037529       0.044781       0.007013       0.058847       0.019566       0.000433       0.026450      -0.041072      -0.037554      -0.031367      -0.014049       0.045416              9.042869       9.777962       0.895330       0.030839       9.148202      -1.758522       8.202443           0.008841
           84              C       5.591773       4.196965       3.745311      -0.234323      41.832862 0.48131848E+03  0.11596544E+05                                10.528298                            7.349137       0.086926       1.997488                    0.999359      30.371774      88.122510       0.604141       0.420796      -1.062411       0.003264       0.005215       0.028767       0.029417      -0.018418      -0.060105       0.051623       0.003631      -0.122885      -0.089741       0.001995       0.087746             13.579945       9.334259      -1.065676       5.741211      12.258635      -7.466355      19.146942           0.044508
           85              C       4.717081       3.934745       2.758796       0.069483      36.608498 0.43929070E+03  0.10292038E+05                                 9.632346                            7.017020      -0.032288       1.996447                    0.999191      26.745171      75.251592       0.621974       0.420325      -1.068171      -0.044908      -0.081432       0.030694       0.097929       0.015731      -0.018405       0.032400      -0.015578      -0.047595      -0.048050       0.011625       0.036425             11.865676       9.263511       1.375230       3.743035      11.705784      -5.193085      14.627734           0.046074
           86              C       4.527607       4.945604       1.669061       0.577607      23.824529 0.25699620E+03  0.53876248E+04                                 7.725126                            5.742953      -0.179393       1.992887                    0.999034      23.101362      66.251669       0.607100       0.481255      -1.009289      -0.017687       0.048965      -0.052012       0.073591      -0.021845      -0.045473       0.041574       0.085061      -0.093401      -0.073696      -0.015458       0.089154              9.298608       6.271437       1.176129       1.992328      10.538200      -2.558882      11.086186          -0.000099
           87              C      10.469332       0.888926       5.632824      -0.188406      32.730184 0.42775450E+03  0.10006083E+05                                 8.894192                            6.895063       0.258753       2.059920                    0.999738      29.234998      83.570063       0.628237       0.416786      -1.064999      -0.007641       0.011979      -0.007584       0.016106      -0.012691      -0.012223       0.012390      -0.022620       0.024318      -0.022643      -0.004698       0.027341             10.359594      17.767189       0.679314       0.626045       5.453299       1.373807       7.858293           0.000280
           88              C       9.088208       0.917771       5.684829       0.108529      25.526724 0.30559344E+03  0.65952702E+04                                 7.620943                            5.875647       0.183445       2.083056                    0.999789      25.312359      70.306117       0.669914       0.423642      -1.056930      -0.002318       0.030329       0.035176       0.046503       0.010514       0.009747      -0.013116      -0.064963       0.045051      -0.044031       0.009862       0.034169              8.827586      14.136437       0.336134       0.034208       5.090751       1.565653       7.255569          -0.000034
           89              C       9.109088       2.087273       7.587518       0.106239      26.716002 0.32801031E+03  0.72423565E+04                                 8.011562                            6.185114       0.049904       2.041298                    0.999290      26.030003      74.358654       0.634271       0.437360      -1.043201      -0.007468      -0.017832      -0.046525       0.050381      -0.006849      -0.003905      -0.016899      -0.066379       0.035283      -0.040420       0.002107       0.038313              9.281986      14.521418      -0.217873      -0.623016       5.501092       1.921845       7.823449           0.000020
           90              C      10.483249       2.092517       7.637152      -0.184898      32.757134 0.43206055E+03  0.10164265E+05                                 8.989288                            6.978990       0.188890       2.039966                    0.999382      29.523796      85.514562       0.615890       0.422739      -1.057877      -0.007182       0.007402      -0.007966       0.013032       0.011730       0.014537      -0.001559      -0.029458       0.027257      -0.028764       0.011271       0.017493             10.481308      17.796144      -0.605377      -1.612432       5.785747       1.610344       7.862034           0.000304
           91              C      -0.235099       1.471449       6.638940       0.112044      35.185932 0.39653169E+03  0.90821817E+04                                 9.539502                            6.730325      -0.050987       2.003660                    0.999390      25.987404      72.996244       0.624264       0.428376      -1.059983      -0.001765       0.009669      -0.007981       0.012662       0.001380      -0.002837       0.000504      -0.008042      -0.025741      -0.009455       0.000913       0.008542             12.332222      23.305086      -0.188624      -0.680262       5.772893       1.386859       7.918685          -0.000118
           92              C       1.251781       1.456109       6.628507       0.113482      34.797839 0.40074512E+03  0.92112989E+04                                 9.509195                            6.797140      -0.040636       2.010368                    0.999394      25.997406      73.370377       0.616365       0.432330      -1.056596       0.004169       0.009508      -0.006992       0.012517      -0.001670       0.003481      -0.002690       0.004074       0.024337      -0.006848      -0.002938       0.009786             12.183982      22.843902      -0.132388      -0.596173       7.107398       1.600460       6.600646          -0.000217
           93              C       1.978893       0.579769       5.866452      -0.174867      31.729398 0.44271207E+03  0.10505110E+05                                 8.859064                            7.110818       0.015602       1.987116                    0.998650      29.732473      87.212350       0.602668       0.428301      -1.051749       0.015877       0.009949      -0.007858       0.020318       0.009460       0.014703       0.000446      -0.023881       0.038280      -0.026518       0.006687       0.019831             10.081968      16.502163      -1.297090      -1.085906       7.150733       1.573689       6.593008           0.000069
           94              C       3.356433       0.585275       5.893324       0.102115      25.479599 0.33932658E+03  0.75592067E+04                                 7.789271                            6.321684      -0.003986       2.028379                    0.998303      26.141626      75.114151       0.622542       0.441651      -1.040219       0.004580       0.033211       0.027254       0.043206      -0.004491      -0.004395      -0.013833      -0.056330       0.087262      -0.043496       0.006264       0.037232              8.752391      13.003080      -0.608226      -0.224232       7.182613       1.731141       6.071481           0.000261
           95              C       3.363114       2.315798       7.364323       0.109556      24.280097 0.31301852E+03  0.68121769E+04                                 7.414051                            5.987073       0.142644       2.071246                    0.999714      25.578806      71.893378       0.655390       0.429428      -1.050878       0.004898      -0.025744      -0.035025       0.043744       0.006463       0.008274      -0.012822      -0.070606       0.060818      -0.047372       0.011598       0.035774              8.298720      12.556483       0.094551       0.476596       6.253799       1.815220       6.085878           0.000181
           96              C       1.994352       2.353164       7.384082      -0.182080      30.880190 0.41839988E+03  0.97194803E+04                                 8.524457                            6.805597       0.340578       2.087635                    0.999792      28.888451      81.911841       0.635159       0.415119      -1.067583       0.007436       0.008237      -0.014389       0.018171      -0.016208      -0.012369       0.005071      -0.037664       0.012554      -0.029910       0.003197       0.026712              9.670729      16.054448       0.890490       0.782331       6.824894       1.716910       6.132846           0.000449
           97              C       4.212042       3.227930      12.800192       0.622069      22.516809 0.24171387E+03  0.49571984E+04                                 7.441145                            5.533836      -0.154812       2.016227                    0.999280      21.713941      60.273116       0.628621       0.475097      -1.019280      -0.009650       0.017094       0.009745       0.021916       0.044544       0.004535       0.007831       0.130942      -0.183369      -0.063859      -0.046147       0.110007              9.211424       5.023126      -1.766826      -2.110091       9.669639       4.261579      12.941507          -0.006328
           98              C       7.730333       3.518995      10.769467       0.626449      18.964671 0.25247464E+03  0.52493973E+04                                 6.652356                            5.759680      -0.267751       1.978816                    0.999403      22.027947      62.136737       0.597867       0.492731      -1.007183       0.011611       0.000187       0.001382       0.011694      -0.001019      -0.010884       0.053483      -0.000631       0.207275      -0.057431      -0.035210       0.092641              6.851680       8.468644       0.244019       0.082997       7.615611      -0.615704       4.470784          -0.006535
           99              C       6.248130       3.851621      10.589109      -0.410765      30.445077 0.50030803E+03  0.12237905E+05                                 8.510581                            7.449389      -0.427512       1.839423                    0.998177      32.241218      95.954215       0.602007       0.415944      -1.059691      -0.037531      -0.044782       0.007013       0.058848       0.019565      -0.000433      -0.026449      -0.041072      -0.037550      -0.031366      -0.014048       0.045414              9.042885       9.777984       0.895336      -0.030841       9.148215       1.758523       8.202458           0.008843
          100              C       4.533168       2.358539      11.648811      -0.234323      41.832815 0.48131793E+03  0.11596527E+05                                10.528284                            7.349129       0.086930       1.997489                    0.999359      30.371779      88.122485       0.604142       0.420795      -1.062411      -0.003264      -0.005215       0.028767       0.029418      -0.018417       0.060104      -0.051622       0.003631      -0.122887      -0.089740       0.001996       0.087744             13.579925       9.334251      -1.065668      -5.741205      12.258612       7.466332      19.146912           0.044510
          101              C       5.407859       2.620760      10.662296       0.069483      36.608532 0.43929105E+03  0.10292048E+05                                 9.632348                            7.017021      -0.032288       1.996447                    0.999191      26.745195      75.251661       0.621974       0.420324      -1.068171       0.044908       0.081432       0.030694       0.097929       0.015731       0.018404      -0.032400      -0.015579      -0.047593      -0.048050       0.011624       0.036426             11.865678       9.263516       1.375237      -3.743037      11.705786       5.193077      14.627731           0.046072
          102              C       5.597334       1.609901       9.572561       0.577608      23.824537 0.25699634E+03  0.53876285E+04                                 7.725128                            5.742954      -0.179394       1.992886                    0.999034      23.101367      66.251689       0.607100       0.481255      -1.009289       0.017687      -0.048965      -0.052012       0.073591      -0.021845       0.045473      -0.041574       0.085060      -0.093401      -0.073696      -0.015458       0.089154              9.298610       6.271441       1.176128      -1.992329      10.538199       2.558886      11.086191          -0.000098
          103              C      -0.344391       5.666578      13.536324      -0.188406      32.730222 0.42775478E+03  0.10006091E+05                                 8.894198                            6.895065       0.258752       2.059919                    0.999738      29.235007      83.570100       0.628237       0.416786      -1.064999       0.007641      -0.011978      -0.007584       0.016105      -0.012691       0.012223      -0.012390      -0.022620       0.024318      -0.022643      -0.004699       0.027342             10.359603      17.767216       0.679314      -0.626045       5.453301      -1.373806       7.858293           0.000280
          104              C       1.036732       5.637734      13.588329       0.108529      25.526744 0.30559359E+03  0.65952741E+04                                 7.620946                            5.875648       0.183445       2.083056                    0.999789      25.312358      70.306108       0.669914       0.423642      -1.056930       0.002318      -0.030329       0.035176       0.046503       0.010514      -0.009747       0.013116      -0.064963       0.045051      -0.044031       0.009862       0.034169              8.827592      14.136458       0.336137      -0.034209       5.090753      -1.565652       7.255565          -0.000033
          105              C       1.015852       4.468232      15.491018       0.106239      26.715996 0.32801007E+03  0.72423499E+04                                 8.011561                            6.185111       0.049901       2.041297                    0.999290      26.030006      74.358665       0.634271       0.437360      -1.043201       0.007468       0.017832      -0.046525       0.050381      -0.006849       0.003905       0.016899      -0.066379       0.035283      -0.040420       0.002107       0.038313              9.281985      14.521422      -0.217871       0.623013       5.501088      -1.921842       7.823445           0.000020
          106              C      -0.358308       4.462987      15.540652      -0.184898      32.757147 0.43206062E+03  0.10164267E+05                                 8.989290                            6.978991       0.188890       2.039966                    0.999382      29.523791      85.514541       0.615890       0.422739      -1.057877       0.007182      -0.007402      -0.007966       0.013032       0.011730      -0.014537       0.001559      -0.029458       0.027257      -0.028764       0.011271       0.017493             10.481312      17.796157      -0.605374       1.612427       5.785748      -1.610343       7.862030           0.000304
          107              C      10.360039       5.084056      14.542440       0.112044      35.185958 0.39653198E+03  0.90821896E+04                                 9.539506                            6.730328      -0.050987       2.003660                    0.999390      25.987404      72.996243       0.624264       0.428376      -1.059984       0.001765      -0.009669      -0.007981       0.012662       0.001380       0.002837      -0.000504      -0.008042      -0.025742      -0.009455       0.000913       0.008542             12.332230      23.305112      -0.188626       0.680259       5.772895      -1.386857       7.918684          -0.000118
          108              C       8.873159       5.099396      14.532007       0.113482      34.797822 0.40074491E+03  0.92112925E+04                                 9.509191                            6.797138      -0.040635       2.010368                    0.999394      25.997402      73.370357       0.616365       0.432330      -1.056596      -0.004169      -0.009508      -0.006992       0.012517      -0.001670      -0.003481       0.002691       0.004073       0.024337      -0.006848      -0.002938       0.009786             12.183976      22.843885      -0.132388       0.596171       7.107397      -1.600461       6.600645          -0.000217
          109              C       8.146048       5.975736      13.769952      -0.174867      31.729364 0.44271159E+03  0.10505096E+05                                 8.859057                            7.110813       0.015603       1.987116                    0.998650      29.732472      87.212348       0.602668       0.428301      -1.051749      -0.015877      -0.009949      -0.007858       0.020318       0.009460      -0.014704      -0.000445      -0.023881       0.038281      -0.026518       0.006687       0.019831             10.081959      16.502139      -1.297084       1.085904       7.150731      -1.573691       6.593006           0.000069
          110              C       6.768508       5.970229      13.796824       0.102115      25.479611 0.33932687E+03  0.75592139E+04                                 7.789272                            6.321686      -0.003983       2.028381                    0.998303      26.141616      75.114096       0.622542       0.441651      -1.040219      -0.004580      -0.033211       0.027254       0.043206      -0.004491       0.004396       0.013833      -0.056330       0.087262      -0.043496       0.006264       0.037232              8.752392      13.003086      -0.608219       0.224228       7.182611      -1.731139       6.071480           0.000261
          111              C       6.761826       4.239707      15.267823       0.109556      24.280067 0.31301805E+03  0.68121643E+04                                 7.414044                            5.987068       0.142646       2.071246                    0.999714      25.578798      71.893343       0.655390       0.429428      -1.050878      -0.004898       0.025744      -0.035025       0.043744       0.006463      -0.008274       0.012822      -0.070606       0.060818      -0.047372       0.011598       0.035774              8.298712      12.556468       0.094550      -0.476594       6.253794      -1.815220       6.085875           0.000182
          112              C       8.130588       4.202341      15.287582      -0.182080      30.880180 0.41839969E+03  0.97194742E+04                                 8.524454                            6.805595       0.340579       2.087635                    0.999792      28.888443      81.911799       0.635159       0.415118      -1.067583      -0.007436      -0.008237      -0.014389       0.018171      -0.016208       0.012369      -0.005071      -0.037664       0.012554      -0.029910       0.003198       0.026712              9.670726      16.054442       0.890491      -0.782332       6.824892      -1.716910       6.132845           0.000449
          113              N       4.750216      11.660407       9.156679      -0.221247      33.281435 0.53415086E+03  0.13012034E+05                                 8.749110                            7.569586      -0.113179       1.995426                    0.997662      27.862351      77.396449       0.625048       0.402264      -1.090699       0.155171      -0.008287       0.005806       0.155500       0.004204      -0.001426       0.020136      -0.142650       0.124878      -0.092293       0.025568       0.066725              9.618565      13.032828      -0.150724       0.180044       8.128958       2.125565       7.693908           0.004559
          114              N       0.400848      11.643494       9.163950      -0.202540      33.879745 0.48179169E+03  0.11434932E+05                                 8.852363                            7.166427      -0.035490       2.031675                    0.997722      27.067347      74.156596       0.645587       0.399740      -1.092684      -0.143251      -0.000763       0.002364       0.143273       0.008730       0.003142       0.017614      -0.132128       0.140783      -0.090131       0.027185       0.062946             10.185871      15.032633       0.255779       0.104551       6.240450       2.055475       9.284531           0.004130
          115              N       2.740606       8.006107       1.253179      -0.221246      33.281431 0.53415067E+03  0.13012028E+05                                 8.749109                            7.569584      -0.113178       1.995426                    0.997662      27.862346      77.396429       0.625048       0.402264      -1.090699      -0.155171       0.008287       0.005806       0.155500       0.004204       0.001426      -0.020136      -0.142650       0.124878      -0.092293       0.025568       0.066725              9.618565      13.032832      -0.150725      -0.180041       8.128953      -2.125563       7.693909           0.004559
          116              N       7.089973       8.023020       1.260450      -0.202539      33.879764 0.48179192E+03  0.11434939E+05                                 8.852367                            7.166429      -0.035489       2.031675                    0.997722      27.067343      74.156588       0.645586       0.399740      -1.092684       0.143251       0.000763       0.002364       0.143273       0.008730      -0.003142      -0.017614      -0.132128       0.140783      -0.090131       0.027185       0.062946             10.185880      15.032660       0.255779      -0.104556       6.240451      -2.055473       9.284529           0.004130
          117              N       4.057665       1.450602       6.650321      -0.221247      33.281434 0.53415082E+03  0.13012034E+05                                 8.749112                            7.569587      -0.113180       1.995426                    0.997662      27.862351      77.396462       0.625048       0.402265      -1.090699      -0.155171       0.008287      -0.005806       0.155500       0.004204      -0.001426       0.020136      -0.142650       0.124878      -0.092293       0.025568       0.066725              9.618567      13.032829      -0.150725       0.180044       8.128961       2.125567       7.693910           0.004558
          118              N       8.407033       1.467515       6.643050      -0.202539      33.879744 0.48179163E+03  0.11434930E+05                                 8.852363                            7.166427      -0.035489       2.031675                    0.997722      27.067345      74.156594       0.645587       0.399740      -1.092684       0.143251       0.000763      -0.002364       0.143273       0.008730       0.003142       0.017614      -0.132128       0.140783      -0.090131       0.027185       0.062946             10.185873      15.032636       0.255780       0.104552       6.240450       2.055476       9.284532           0.004129
          119              N       6.067275       5.104902      14.553821      -0.221246      33.281431 0.53415065E+03  0.13012028E+05                                 8.749110                            7.569585      -0.113178       1.995426                    0.997662      27.862346      77.396435       0.625048       0.402264      -1.090699       0.155171      -0.008287      -0.005806       0.155500       0.004204       0.001426      -0.020136      -0.142650       0.124878      -0.092293       0.025568       0.066725              9.618566      13.032835      -0.150725      -0.180041       8.128954      -2.125563       7.693909           0.004559
          120              N       1.717908       5.087989      14.546550      -0.202539      33.879763 0.48179188E+03  0.11434937E+05                                 8.852366                            7.166428      -0.035488       2.031675                    0.997722      27.067342      74.156579       0.645587       0.399740      -1.092684      -0.143251      -0.000763      -0.002364       0.143273       0.008730      -0.003142      -0.017614      -0.132128       0.140783      -0.090131       0.027185       0.062946             10.185880      15.032660       0.255779      -0.104557       6.240450      -2.055473       9.284529           0.004130
          121              O       7.227281      10.996990      13.336840      -0.387537      22.846172 0.35231906E+03  0.75951761E+04                                 6.193872                            5.671805       0.951108       2.370648                    0.999603      25.181907      62.009017       0.829787       0.342403      -1.156368      -0.046124      -0.023619      -0.001961       0.051857      -0.036803      -0.014041       0.053964      -0.034529      -0.175367      -0.081275      -0.008048       0.089324              6.307284       6.591152       2.424162       0.691408       7.228306       0.132687       5.102394           0.480149
          122              O       6.780369       9.057741      12.475833      -0.458154      24.086667 0.39030710E+03  0.86739215E+04                                 6.503338                            6.091199       0.818025       2.336226                    0.998402      25.749887      65.399031       0.773155       0.356476      -1.139287      -0.027346       0.014540       0.011179       0.032927      -0.007007       0.008431      -0.014056      -0.144298       0.111253      -0.091502       0.029162       0.062340              6.535270       5.460598      -1.557015      -0.539350       8.820992       0.363179       5.324219           0.164942
          123              O       2.891146       9.330974       9.770307      -0.497097      25.418707 0.39021848E+03  0.86487367E+04                                 6.713633                            6.000978       0.755669       2.302369                    0.998893      26.175337      65.823948       0.798535       0.346073      -1.150770      -0.003635       0.012034       0.006220       0.014026       0.013952      -0.006241       0.010857       0.096385       0.140229      -0.074658       0.025827       0.048831              7.215183       4.760591      -0.020807       0.639708       5.940967      -0.367942      10.943990           0.089551
          124              O       2.625581      10.996203      11.147254      -0.514048      29.507014 0.46297933E+03  0.10710774E+05                                 7.544153                            6.598185       0.451847       2.204027                    0.997579      26.717357      68.668703       0.750807       0.352630      -1.145249       0.005967      -0.005579      -0.004993       0.009573      -0.012470       0.008546      -0.007425      -0.073287      -0.142752      -0.049757      -0.013433       0.063190              8.524762       6.362966      -2.210454       1.128251      11.379838      -3.045284       7.831483           0.096896
          125              O       4.952006       8.544838      15.132673      -0.535089      41.526738 0.62445415E+03  0.15638667E+05                                 9.692883                            7.873920      -0.217057       1.989138                    0.993048      28.001698      75.989956       0.656892       0.372317      -1.124724      -0.003318      -0.006040      -0.008792       0.011171      -0.008750       0.010218       0.036025       0.079274       0.085698      -0.068917       0.024471       0.044446             11.282781       9.733726       0.672442       3.751812       6.784150       0.135536      17.330467           0.009898
          126              O       3.742372       7.044676      13.996308      -0.553511      42.900871 0.63390678E+03  0.15940366E+05                                 9.862970                            7.921037      -0.179497       1.991631                    0.994184      28.385348      77.271325       0.656241       0.371167      -1.125225       0.015377       0.006995      -0.001127       0.016931       0.009784      -0.029738       0.031147      -0.024431      -0.158575      -0.073610       0.025355       0.048255             11.377477       8.706869       3.072887       0.135382      18.407829      -1.075103       7.017733           0.010098
          127              O       0.263540       8.669524       5.433340      -0.387547      22.846641 0.35232812E+03  0.75954112E+04                                 6.193887                            5.671817       0.951138       2.370649                    0.999603      25.182551      62.010521       0.829800       0.342396      -1.156376       0.046114       0.023622      -0.001963       0.051850      -0.036757       0.014017      -0.053939      -0.034534      -0.175286      -0.081236      -0.008024       0.089260              6.307299       6.591176       2.424172      -0.691410       7.228319      -0.132686       5.102403           0.480160
          128              O       0.710452      10.608773       4.572333      -0.458157      24.086787 0.39030957E+03  0.86739869E+04                                 6.503339                            6.091201       0.818032       2.336227                    0.998402      25.750035      65.399366       0.773159       0.356474      -1.139289       0.027339      -0.014540       0.011178       0.032921      -0.007020      -0.008426       0.014063      -0.144307       0.111288      -0.091512       0.029163       0.062349              6.535271       5.460600      -1.557019       0.539350       8.820993      -0.363178       5.324219           0.164939
          129              O       4.599676      10.335540       1.866807      -0.497097      25.418688 0.39021808E+03  0.86487263E+04                                 6.713633                            6.000977       0.755667       2.302368                    0.998893      26.175314      65.823895       0.798534       0.346073      -1.150770       0.003634      -0.012033       0.006221       0.014025       0.013950       0.006241      -0.010857       0.096381       0.140225      -0.074655       0.025826       0.048830              7.215183       4.760592      -0.020807      -0.639713       5.940967       0.367942      10.943988           0.089547
          130              O       4.865240       8.670310       3.243754      -0.514047      29.506995 0.46297906E+03  0.10710767E+05                                 7.544156                            6.598188       0.451847       2.204027                    0.997579      26.717320      68.668620       0.750806       0.352630      -1.145248      -0.005967       0.005579      -0.004991       0.009573      -0.012470      -0.008546       0.007424      -0.073288      -0.142738      -0.049753      -0.013435       0.063188              8.524766       6.362970      -2.210454      -1.128255      11.379838       3.045286       7.831489           0.096894
          131              O       2.538815      11.121676       7.229173      -0.535088      41.526693 0.62445342E+03  0.15638643E+05                                 9.692874                            7.873913      -0.217055       1.989139                    0.993048      28.001685      75.989897       0.656893       0.372317      -1.124724       0.003318       0.006039      -0.008792       0.011170      -0.008749      -0.010218      -0.036025       0.079274       0.085697      -0.068917       0.024471       0.044445             11.282769       9.733716       0.672439      -3.751806       6.784144      -0.135530      17.330446           0.009898
          132              O       3.748450      12.621837       6.092808      -0.553511      42.900876 0.63390707E+03  0.15940375E+05                                 9.862972                            7.921039      -0.179498       1.991631                    0.994184      28.385348      77.271332       0.656241       0.371168      -1.125225      -0.015377      -0.006995      -0.001127       0.016930       0.009783       0.029738      -0.031147      -0.024431      -0.158574      -0.073610       0.025355       0.048255             11.377480       8.706874       3.072892      -0.135381      18.407831       1.075106       7.017734           0.010097
          133              O       1.580600       2.114019       2.470160      -0.387533      22.846104 0.35231771E+03  0.75951389E+04                                 6.193855                            5.671791       0.951111       2.370649                    0.999603      25.181893      62.008928       0.829789       0.342403      -1.156369       0.046127       0.023618       0.001961       0.051859      -0.036803      -0.014041       0.053968      -0.034541      -0.175371      -0.081279      -0.008051       0.089329              6.307267       6.591132       2.424154       0.691406       7.228288       0.132688       5.102380           0.480163
          134              O       2.027512       4.053268       3.331167      -0.458155      24.086755 0.39030916E+03  0.86739840E+04                                 6.503382                            6.091241       0.818005       2.336220                    0.998402      25.749823      65.399063       0.773147       0.356479      -1.139284       0.027348      -0.014539      -0.011178       0.032928      -0.006999       0.008434      -0.014055      -0.144287       0.111241      -0.091494       0.029159       0.062336              6.535314       5.460636      -1.557028      -0.539354       8.821053       0.363178       5.324254           0.164939
          135              O       5.916735       3.780035       6.036693      -0.497095      25.418699 0.39021833E+03  0.86487328E+04                                 6.713632                            6.000976       0.755667       2.302368                    0.998893      26.175334      65.823940       0.798535       0.346073      -1.150770       0.003634      -0.012034      -0.006221       0.014026       0.013951      -0.006241       0.010856       0.096384       0.140228      -0.074658       0.025827       0.048831              7.215180       4.760591      -0.020807       0.639707       5.940966      -0.367942      10.943985           0.089554
          136              O       6.182300       2.114806       4.659746      -0.514047      29.507017 0.46297938E+03  0.10710776E+05                                 7.544155                            6.598187       0.451847       2.204027                    0.997579      26.717353      68.668703       0.750806       0.352630      -1.145248      -0.005967       0.005579       0.004993       0.009574      -0.012470       0.008546      -0.007425      -0.073287      -0.142749      -0.049756      -0.013433       0.063190              8.524764       6.362968      -2.210454       1.128252      11.379841      -3.045286       7.831485           0.096900
          137              O       3.855875       4.566171       0.674327      -0.535089      41.526758 0.62445452E+03  0.15638678E+05                                 9.692886                            7.873922      -0.217057       1.989138                    0.993048      28.001706      75.989983       0.656892       0.372317      -1.124724       0.003318       0.006040       0.008792       0.011170      -0.008750       0.010218       0.036026       0.079274       0.085698      -0.068917       0.024471       0.044446             11.282784       9.733730       0.672443       3.751813       6.784151       0.135536      17.330472           0.009898
          138              O       5.065509       6.066333       1.810692      -0.553511      42.900869 0.63390683E+03  0.15940367E+05                                 9.862969                            7.921036      -0.179497       1.991631                    0.994184      28.385350      77.271328       0.656241       0.371167      -1.125225      -0.015377      -0.006995       0.001127       0.016931       0.009784      -0.029738       0.031147      -0.024431      -0.158574      -0.073610       0.025355       0.048255             11.377475       8.706868       3.072887       0.135382      18.407825      -1.075102       7.017732           0.010098
          139              O       8.544341       4.441485      10.373660      -0.387539      22.846345 0.35232237E+03  0.75952599E+04                                 6.193863                            5.671797       0.951125       2.370649                    0.999603      25.182223      62.009699       0.829796       0.342399      -1.156373      -0.046124      -0.023618       0.001961       0.051857      -0.036779       0.014029      -0.053958      -0.034549      -0.175330      -0.081260      -0.008040       0.089299              6.307275       6.591146       2.424159      -0.691407       7.228293      -0.132687       5.102386           0.480165
          140              O       8.097429       2.502236      11.234667      -0.458158      24.086847 0.39031126E+03  0.86740425E+04                                 6.503399                            6.091258       0.817998       2.336217                    0.998402      25.749872      65.399237       0.773146       0.356479      -1.139284      -0.027346       0.014538      -0.011178       0.032926      -0.007002      -0.008433       0.014058      -0.144286       0.111254      -0.091496       0.029158       0.062338              6.535332       5.460652      -1.557034       0.539356       8.821075      -0.363176       5.324268           0.164930
          141              O       4.208205       2.775469      13.940193      -0.497099      25.418705 0.39021842E+03  0.86487346E+04                                 6.713629                            6.000974       0.755669       2.302368                    0.998893      26.175358      65.823981       0.798536       0.346072      -1.150770      -0.003635       0.012034      -0.006220       0.014026       0.013953       0.006241      -0.010857       0.096388       0.140232      -0.074661       0.025829       0.048832              7.215177       4.760589      -0.020806      -0.639712       5.940963       0.367941      10.943979           0.089542
          142              O       3.942641       4.440699      12.563246      -0.514050      29.507075 0.46298062E+03  0.10710811E+05                                 7.544163                            6.598195       0.451845       2.204026                    0.997579      26.717382      68.668787       0.750806       0.352630      -1.145249       0.005967      -0.005579       0.004993       0.009574      -0.012470      -0.008546       0.007425      -0.073287      -0.142756      -0.049759      -0.013432       0.063191              8.524775       6.362976      -2.210456      -1.128256      11.379850       3.045291       7.831498           0.096889
          143              O       6.269066       1.989333       8.577827      -0.535089      41.526723 0.62445388E+03  0.15638658E+05                                 9.692880                            7.873918      -0.217056       1.989139                    0.993048      28.001695      75.989942       0.656893       0.372317      -1.124724      -0.003318      -0.006040       0.008792       0.011170      -0.008750      -0.010218      -0.036026       0.079274       0.085697      -0.068917       0.024471       0.044446             11.282776       9.733725       0.672440      -3.751809       6.784146      -0.135532      17.330458           0.009898
          144              O       5.059431       0.489172       9.714192      -0.553511      42.900881 0.63390725E+03  0.15940380E+05                                 9.862971                            7.921039      -0.179498       1.991630                    0.994184      28.385354      77.271344       0.656241       0.371167      -1.125225       0.015377       0.006995       0.001127       0.016931       0.009784       0.029738      -0.031147      -0.024431      -0.158574      -0.073610       0.025355       0.048255             11.377477       8.706872       3.072890      -0.135381      18.407825       1.075105       7.017734           0.010098

******************************************************
Auxiliary information for the entire system
The total spin magnetic moment of the unit cell is   3.926554
The total net atomic charge of the unit cell is   -0.000001
Accuracy of reproducing the electrostatic potential in the unit cell:
  The inner radius (bohr) =    5.0000
  The outer radius (bohr) =   12.0000
  Valid grid points have density less than (e/(bohr^3)) =    0.0001
  The number of valid grid points were=        93292
  The rms potential error without charges in kcal/mol is=      4.79211
  The rms potential error with partial charges in kcal/mol is=      0.47624
  The RRMSE value at monopole order=      0.09938
  The rms potential error with partial charges and cloud penetration in kcal/mol is=      0.47098
  The RRMSE value at monopole order with cloud penetration is=      0.09828
  The rms potential error with partial charges and atomic dipoles in kcal/mol is=      0.34455
  The RRMSE value at dipole order=      0.07190
  The rms potential error with partial charges, atomic dipoles and cloud penetration in kcal/mol is=      0.33621
  The RRMSE value at dipole order with cloud penetration=      0.07016

******************************************************
The electron densities and ab initio electrostatic potential were computed in VASP using the PBE functional and
projector augmented wave method. See the main text of the journal article for a description of computational details.
The atomic charges, dipoles, and quadrupoles were computed with the DDEC6 method as described in
(a) T. A. Manz and N. Gabaldon Limas, RSC Adv. 6 (2016) 47771-47801 DOI: 10.1039/c6ra04656h
(b) N. Gabaldon Limas and T. A. Manz, RSC Adv. 8 (2018) 2678-2707 DOI: 10.1039/c7ra11829e.
For each atom in the material, the electron cloud parameters were fit to the spherically averaged atom-in-material
electron density using radial positions for which this density was between 10^-4 and 10^-2 electrons per cubic bohr.
The polarizabilities, dispersion coefficients, and quantum Drude oscillator (QDO) parameters were fit using the MCLF method.
The magnetic structure of the system was optimized in VASP from the default ferromagnetic initial guess using spin polarization.
The atomic spin moments (ASMs) were computed on this optimized magnetic structure using the DDEC6 partition as inputs
to the method of T. A. Manz and D. S. Sholl, J. Chem. Theory Comput. 7 (2011) 4146-4164 DOI: 10.1021/ct200539n.
The RMSE and RRMSE were computed using a uniform grid with Ewald summation.
