# Supplementary material for: A collection of forcefield precursors for metal–organic frameworks
Source: RSC Adv. 2019 Nov 13;9(63):36492–507. doi: 10.1039/c9ra07327b (PMC9075174; doi:10.1039/c9ra07327b)
Supplement: RA-009-C9RA07327B-s5084 [file RA-009-C9RA07327B-s5084.xyz]

  152
jmolscript: load "" {1 1 1} spacegroup "x,y,z" unitcell [{      8.541600     0.000000     0.000000 }, {      4.270785    12.984471     0.000000 }, {      1.760751    -0.000001    18.139746 }]
Zn     5.957827     5.799384     8.546179     0.910417
Zn     5.402573     8.772308     9.221521     0.820905
Zn     3.464135     5.799384     0.523694     0.910470
Zn     5.780133     8.772308    17.988098     0.821049
Zn     8.615309     7.185086     9.593567     0.910417
Zn     9.170563     4.212162     8.918225     0.820905
Zn    11.109001     7.185086    17.616052     0.910470
Zn     8.793003     4.212162     0.151648     0.821047
H      7.763604     4.983440     4.366237     0.138772
H      7.156852     8.445100     2.964034     0.150952
H      5.971865     7.962077     3.876464     0.158570
H      7.617254    12.826060    11.007198     0.129121
H      6.565923    10.834242    11.114222     0.104043
H      5.772105    10.948506     7.344783     0.103662
H      2.500636    -0.007791     7.150688     0.125531
H      4.620263     1.519183    10.736916     0.116964
H      5.740282     3.477241    10.457564     0.104545
H      4.103699     4.009604     7.025524     0.097584
H      3.028029     1.999608     7.163386     0.120891
H     10.199960     4.983440     4.703636     0.138645
H     10.806704     8.445100     6.105839     0.149967
H      3.450092     7.962077     5.193409     0.158920
H     12.107043    12.826060    16.202421     0.129201
H     13.158378    10.834242    16.095397     0.102722
H     12.191445    10.948506     1.725090     0.103547
H      6.921339    -0.007791     1.919185     0.125221
H      6.562460     1.519182    16.472703     0.116888
H      5.442436     3.477240    16.752055     0.103809
H      5.318267     4.009605     2.044349     0.098284
H      6.393942     1.999608     1.906487     0.119247
H      6.809532     8.001030    13.773509     0.138773
H      7.416284     4.539370    15.175712     0.150953
H      8.601271     5.022393    14.263282     0.158570
H      6.955882     0.158410     7.132548     0.129120
H      8.007213     2.150228     7.025524     0.104044
H      8.801031     2.035964    10.794963     0.103662
H      7.801715     0.007790    10.989058     0.125529
H      9.952873    11.465287     7.402830     0.116964
H      8.832854     9.507229     7.682182     0.104546
H     10.469437     8.974866    11.114222     0.097584
H     11.545107    10.984862    10.976360     0.120891
H      4.373176     8.001030    13.436110     0.138646
H      3.766432     4.539370    12.033907     0.149968
H     11.123044     5.022393    12.946337     0.158921
H      2.466093     0.158410     1.937325     0.129200
H      1.414758     2.150228     2.044349     0.102723
H      2.381691     2.035964    16.414656     0.103547
H      3.381012     0.007790    16.220561     0.125219
H      8.010676    11.465288     1.667043     0.116889
H      9.130700     9.507230     1.387691     0.103810
H      9.254869     8.974865    16.095397     0.098284
H      8.179194    10.984862    16.233259     0.119247
C      6.924900     6.315127     5.783858     0.596883
C      7.349713     5.816264     4.396530    -0.283636
C      7.202258     6.405499     3.299801     0.076828
C      7.954466     5.902221     2.064666     0.605671
C      6.496919     7.744198     3.090650    -0.401508
C      5.582405     7.668109     1.861682     0.696460
C      7.230988    12.470285    10.239705    -0.192083
C      6.612876    11.271819    10.295576     0.094979
C      6.143824    11.338040     8.103206     0.107151
C      6.741860    12.557801     7.981307    -0.194656
C      3.023718     0.184639     9.063705     0.122419
C      3.711494     1.476594     8.959946     0.093930
C      4.515861     1.990779     9.942939    -0.189054
C      5.170846     3.183792     9.782946     0.108393
C      4.233639     3.485291     7.783402     0.129465
C      3.572721     2.273840     7.864668    -0.194540
C      2.497061     6.315127     3.286015     0.596567
C     10.613849     5.816264     4.673343    -0.284016
C     10.761303     6.405499     5.770072     0.076929
C     10.009096     5.902221     7.005207     0.607378
C     11.466639     7.744198     5.979223    -0.399976
C      3.839553     7.668109     7.208191     0.697299
C     12.493309    12.470285    16.969914    -0.192259
C     13.111425    11.271818    16.914043     0.097389
C     11.819726    11.338040     0.966667     0.106480
C     11.221686    12.557801     1.088566    -0.194956
C      6.398257     0.184639     0.006168     0.120236
C      5.710478     1.476594     0.109927     0.095695
C      6.666861     1.990778    17.266680    -0.188106
C      6.011873     3.183791    17.426673     0.108937
C      5.188329     3.485292     1.286471     0.125016
C      5.849249     2.273840     1.205205    -0.192033
C      7.648236     6.669343    12.355888     0.596884
C      7.223423     7.168206    13.743216    -0.283636
C      7.370878     6.578971    14.839945     0.076829
C      6.618670     7.082249    16.075080     0.605671
C      8.076217     5.240272    15.049096    -0.401508
C      8.990731     5.316361    16.278064     0.696460
C      7.342148     0.514185     7.900041    -0.192083
C      7.960260     1.712651     7.844170     0.094978
C      8.429312     1.646430    10.036540     0.107151
C      7.831276     0.426669    10.158439    -0.194656
C     11.549418    12.799831     9.076041     0.122419
C     10.861642    11.507876     9.179800     0.093930
C     10.057275    10.993691     8.196807    -0.189055
C      9.402290     9.800678     8.356800     0.108393
C     10.339497     9.499179    10.356344     0.129465
C     11.000415    10.710630    10.275078    -0.194540
C     12.076075     6.669343    14.853731     0.596569
C      3.959287     7.168206    13.466403    -0.284015
C      3.811833     6.578971    12.369674     0.076928
C      4.564040     7.082249    11.134539     0.607378
C      3.106497     5.240272    12.160523    -0.399976
C     10.733583     5.316361    10.931555     0.697299
C      2.079827     0.514185     1.169832    -0.192259
C      1.461711     1.712652     1.225703     0.097388
C      2.753410     1.646430    17.173079     0.106480
C      3.351450     0.426669    17.051180    -0.194955
C      6.414128    12.799832    -0.006168     0.120236
C      8.862658    11.507876    18.029819     0.095695
C      7.906275    10.993692     0.873066    -0.188107
C      8.561263     9.800679     0.713073     0.108936
C      9.384807     9.499178    16.853275     0.125015
C      8.723887    10.710630    16.934541    -0.192033
N      6.070289    10.689855     9.234945    -0.200628
N      5.021142     3.927542     8.706171    -0.175233
N     13.654012    10.689854    17.974674    -0.199549
N      4.400825     3.927543     0.363702    -0.172770
N      8.502847     2.294615     8.904801    -0.200628
N      9.551994     9.056928     9.433575    -0.175233
N      0.919124     2.294616     0.165072    -0.199549
N     10.172311     9.056927    17.776044    -0.172770
O      6.949084     7.643698     5.953827    -0.422853
O      6.685880     5.338954     6.637152    -0.551388
O      8.102222     4.648960     1.911385    -0.568796
O      8.374101     6.765169     1.327104    -0.520529
O      5.185063     6.593514     1.464059    -0.549696
O      5.286813     8.783215     1.329643    -0.594367
O      6.880179     7.704206     8.604589    -0.675352
O     11.014474     7.643698     3.116046    -0.422759
O      2.736084     5.338955     2.432721    -0.550977
O      9.861343     4.648960     7.158488    -0.568404
O      9.589459     6.765169     7.742769    -0.521898
O      4.236897     6.593514     7.605814    -0.550412
O      4.135143     8.783215     7.740230    -0.595496
O      2.541779     7.704206     0.465284    -0.676103
O      7.624052     5.340772    12.185919    -0.422855
O      7.887256     7.645516    11.502594    -0.551388
O      6.470914     8.335510    16.228361    -0.568796
O      6.199035     6.219301    16.812642    -0.520529
O      9.388073     6.390956    16.675687    -0.549696
O      9.286323     4.201255    16.810103    -0.594367
O      7.692957     5.280264     9.535157    -0.675351
O      3.558662     5.340772    15.023700    -0.422763
O     11.837052     7.645515    15.707025    -0.550978
O      4.711793     8.335510    10.981258    -0.568404
O      4.983677     6.219301    10.396977    -0.521898
O     10.336239     6.390956    10.533932    -0.550412
O     10.437993     4.201255    10.399516    -0.595496
O      3.489757     5.280264    17.674462    -0.676098

The following XYZ coordinates are in angstroms. Other properties are in atomic units.
The sperically averaged electron density of each atom fit to a function of the form exp(a - br)
eigen_1, eigen_2 and eigen_3 are the three eigenvalues of traceless quadrupole moment tensor
  atom number  atomic symbol              X              Y              Z     net charge C6 coefficient C8 coefficient C10 coefficient fluctuating dipole atomic polarizability isotropic forcefield polarizability              a              b squared Pearson coefficient          <r^3>          <r^4>         wp_QDO          m_QDO          q_QDO       dipole_x       dipole_y       dipole_z         dipole            Qxy            Qxz            Qyz     Q(x^2-y^2)  Q(3z^2 - R^2)        eigen_1        eigen_2        eigen_3 static polarizability      alpha(xx)      alpha(xy)      alpha(xz)      alpha(yy)      alpha(yz)      alpha(zz) atomic spin moment
            1             Zn       5.957827       5.799384       8.546179       0.910417      73.174066 0.14195706E+04  0.42822380E+05                                16.204972                           13.827166       0.248728       1.932775                    0.997422      47.170836     131.940888       0.402024       0.505057      -1.062401       0.027808       0.045154       0.008396       0.053691      -0.010812       0.021401      -0.012639       0.128226       0.152605      -0.091297       0.022530       0.068767             19.069444      22.696609       1.930824      -1.318531      16.876165       0.125686      17.635558           0.066069
            2             Zn       5.402573       8.772308       9.221521       0.820905      87.540966 0.19905605E+04  0.64588204E+05                                16.434180                           14.795864       0.173251       1.906823                    0.997374      48.192687     134.602786       0.457711       0.412417      -1.130655      -0.020487      -0.052447      -0.008684       0.056972      -0.019292       0.002154      -0.009838       0.083580       0.135067      -0.069272       0.022751       0.046521             18.547241      18.810586       2.945470      -0.272949      22.414250      -0.714183      14.416885           0.035662
            3             Zn       3.464135       5.799384       0.523694       0.910470      73.152590 0.14193574E+04  0.42813474E+05                                16.200177                           13.825154       0.250836       1.933327                    0.997422      47.163912     131.908963       0.402104       0.504986      -1.062460      -0.028689       0.044865      -0.008481       0.053925       0.011031       0.022422       0.011810       0.129428       0.151881      -0.091667       0.021917       0.069750             19.061318      22.688487      -1.929127      -1.314751      16.868624      -0.126402      17.626843           0.066119
            4             Zn       5.780133       8.772308      17.988098       0.821049      87.533093 0.19904301E+04  0.64584435E+05                                16.434844                           14.796770       0.167404       1.905216                    0.997381      48.192816     134.613995       0.457622       0.412495      -1.130575       0.020980      -0.052470       0.008125       0.057090       0.020003       0.000231       0.010554       0.085080       0.137641      -0.070849       0.023793       0.047056             18.547190      18.813122      -2.940733      -0.274396      22.411225       0.714734      14.417223           0.035593
            5             Zn       8.615309       7.185086       9.593567       0.910417      73.174085 0.14195710E+04  0.42822396E+05                                16.204973                           13.827166       0.248728       1.932775                    0.997422      47.170843     131.940903       0.402024       0.505057      -1.062401      -0.027808      -0.045155      -0.008396       0.053691      -0.010812       0.021401      -0.012639       0.128226       0.152606      -0.091297       0.022530       0.068767             19.069445      22.696613       1.930823      -1.318530      16.876165       0.125685      17.635558           0.066065
            6             Zn       9.170563       4.212162       8.918225       0.820905      87.540925 0.19905595E+04  0.64588162E+05                                16.434177                           14.795862       0.173249       1.906823                    0.997374      48.192667     134.602734       0.457711       0.412417      -1.130655       0.020486       0.052448       0.008684       0.056972      -0.019291       0.002154      -0.009838       0.083580       0.135067      -0.069272       0.022751       0.046522             18.547238      18.810583       2.945470      -0.272948      22.414247      -0.714181      14.416883           0.035663
            7             Zn      11.109001       7.185086      17.616052       0.910470      73.152461 0.14193543E+04  0.42813364E+05                                16.200172                           13.825150       0.250830       1.933326                    0.997422      47.163881     131.908931       0.402103       0.504987      -1.062460       0.028690      -0.044865       0.008480       0.053925       0.011032       0.022422       0.011810       0.129428       0.151878      -0.091667       0.021917       0.069750             19.061313      22.688486      -1.929122      -1.314749      16.868615      -0.126400      17.626838           0.066124
            8             Zn       8.793003       4.212162       0.151648       0.821047      87.533291 0.19904357E+04  0.64584662E+05                                16.434863                           14.796788       0.167407       1.905216                    0.997381      48.192893     134.614234       0.457622       0.412494      -1.130576      -0.020980       0.052470      -0.008126       0.057090       0.020003       0.000230       0.010554       0.085080       0.137643      -0.070849       0.023793       0.047056             18.547213      18.813142      -2.940741      -0.274396      22.411256       0.714734      14.417240           0.035593
            9              H       7.763604       4.983440       4.366237       0.138772       1.121183 0.89288667E+01  0.90256417E+02                                 1.792065                            1.752781      -1.410339       2.222016                    0.993627       3.619162      10.340530       0.469607       1.290298      -0.706225       0.013099      -0.027037      -0.003725       0.030273      -0.007693      -0.002431      -0.002440      -0.010971      -0.013579      -0.009410      -0.002372       0.011782              1.795521       1.694018      -0.284369       0.014875       1.917715      -0.055844       1.774830           0.001948
           10              H       7.156852       8.445100       2.964034       0.150952       1.079587 0.85986222E+01  0.86244589E+02                                 1.770159                            1.737550      -1.095889       2.369780                    0.996551       3.539193      10.126957       0.463795       1.316671      -0.701509       0.019974       0.014222      -0.000769       0.024532       0.007356       0.002744      -0.000863       0.002057      -0.029251      -0.010597      -0.001810       0.012406              1.771654       1.884025       0.360464      -0.116250       1.840010      -0.179568       1.590928           0.000121
           11              H       5.971865       7.962077       3.876464       0.158570       1.019412 0.77063503E+01  0.75426317E+02                                 1.721869                            1.658736      -1.044262       2.395793                    0.997763       3.472384       9.908868       0.467407       1.338866      -0.696550      -0.011887       0.002446       0.021802       0.024952      -0.004615      -0.009562       0.000414      -0.003592      -0.021656      -0.013525       0.002520       0.011006              1.749420       1.697246      -0.094619      -0.338420       1.379905       0.063138       2.171109           0.000990
           12              H       7.617254      12.826060      11.007198       0.129121       0.973784 0.70332777E+01  0.65671975E+02                                 1.515488                            1.469810      -0.797434       2.507247                    0.999739       3.084447       7.942454       0.569492       1.151851      -0.740997       0.014345       0.012746       0.028382       0.034261       0.006514       0.006068      -0.000318      -0.011651       0.038503      -0.016270       0.001946       0.014324              1.509324       1.405842       0.207823       0.198138       1.507761       0.181932       1.614371           0.000016
           13              H       6.565923      10.834242      11.114222       0.104043       1.120894 0.80377577E+01  0.78048179E+02                                 1.713561                            1.606776      -0.803025       2.504102                    0.999508       3.257017       8.715718       0.523687       1.204500      -0.728538       0.000399      -0.022826       0.042967       0.048656       0.008797       0.004647      -0.003082      -0.009639       0.049816      -0.019199       0.001723       0.017476              1.747849       1.408724       0.103623      -0.074993       1.792664      -0.497803       2.042160          -0.000062
           14              H       5.772105      10.948506       7.344783       0.103662       1.147862 0.83094406E+01  0.81324157E+02                                 1.736164                            1.629437      -0.830063       2.487214                    0.999477       3.299775       8.852360       0.522304       1.198215      -0.729810      -0.016760      -0.020558      -0.042187       0.049833       0.004227       0.004809      -0.001131      -0.009211       0.055379      -0.016173      -0.002999       0.019172              1.776558       1.622229       0.295552       0.332676       1.798552       0.409644       1.908895          -0.000123
           15              H       2.500636      -0.007791       7.150688       0.125531       0.984027 0.71505625E+01  0.67055760E+02                                 1.526054                            1.481728      -0.836035       2.488088                    0.999504       3.117410       8.049386       0.567260       1.151405      -0.740935       0.001624       0.014391      -0.032492       0.035573       0.006381       0.003446      -0.002260      -0.011342       0.043823      -0.016375       0.001203       0.015172              1.517712       1.286764       0.089109      -0.015558       1.588933      -0.254390       1.677437           0.000018
           16              H       4.620263       1.519183      10.736916       0.116964       1.034378 0.77355660E+01  0.74310652E+02                                 1.608518                            1.566373      -0.797929       2.500419                    0.999580       3.233433       8.573390       0.536065       1.189405      -0.731695       0.001269      -0.012699       0.031929       0.034386       0.006704       0.009154      -0.004624      -0.008134       0.032687      -0.017047       0.002379       0.014667              1.596478       1.396808       0.047644       0.060931       1.689920      -0.276925       1.702706           0.000025
           17              H       5.740282       3.477241      10.457564       0.104545       1.160498 0.85273399E+01  0.85393864E+02                                 1.854427                            1.730370      -1.070288       2.376593                    0.996620       3.612741      10.345831       0.464512       1.316727      -0.701156       0.027567       0.018236       0.038177       0.050497       0.007162       0.012825      -0.005733      -0.003039       0.034731      -0.019218       0.000980       0.018238              1.916226       2.015027       0.309370       0.452302       1.804532       0.345574       1.929118          -0.000211
           18              H       4.103699       4.009604       7.025524       0.097584       1.237408 0.90780313E+01  0.92216943E+02                                 1.918971                            1.771950      -1.227156       2.295881                    0.994875       3.716999      10.673367       0.464884       1.297007      -0.704760      -0.008862       0.027535      -0.039630       0.049063       0.007301       0.008621      -0.004202      -0.007708       0.049040      -0.019012       0.000049       0.018964              1.988018       1.597080      -0.043675       0.110956       2.137577      -0.652578       2.229398           0.000060
           19              H       3.028029       1.999608       7.163386       0.120891       1.078376 0.80607412E+01  0.78568942E+02                                 1.678270                            1.617383      -0.943879       2.435189                    0.998275       3.342776       9.052846       0.516355       1.216976      -0.724429      -0.022711      -0.005254      -0.027212       0.035832       0.007145       0.010974      -0.003130      -0.005225       0.032281      -0.017250       0.001431       0.015819              1.680748       1.665409       0.218452       0.305800       1.678631       0.106819       1.698205           0.000039
           20              H      10.199960       4.983440       4.703636       0.138645       1.121874 0.89330567E+01  0.90284052E+02                                 1.790518                            1.751333      -1.406494       2.223075                    0.993823       3.618387      10.328012       0.470681       1.287564      -0.706798      -0.013210      -0.027341       0.003462       0.030562       0.007182      -0.002265       0.002288      -0.011118      -0.013196      -0.008942      -0.002412       0.011354              1.793952       1.692609       0.283972       0.014872       1.916029       0.055849       1.773217           0.001949
           21              H      10.806704       8.445100       6.105839       0.149967       1.086513 0.86692360E+01  0.87139510E+02                                 1.778442                            1.745193      -1.108247       2.364039                    0.996417       3.550907      10.174689       0.462524       1.317460      -0.701334      -0.020432       0.014088       0.000634       0.024826      -0.007517       0.002333       0.000690       0.001819      -0.029004      -0.010304      -0.002178       0.012482              1.780044       1.893421      -0.363771      -0.117197       1.849121       0.181066       1.597589           0.000122
           22              H       3.450092       7.962077       5.193409       0.158920       1.021719 0.77263627E+01  0.75665992E+02                                 1.723745                            1.660211      -1.036460       2.398757                    0.997787       3.475712       9.918991       0.467517       1.337774      -0.696740       0.012529       0.001942      -0.021674       0.025110       0.004573      -0.009461      -0.000603      -0.003721      -0.021597      -0.013401       0.002410       0.010992              1.751458       1.699239       0.094788      -0.339901       1.380749      -0.063304       2.174387           0.000992
           23              H      12.107043      12.826060      16.202421       0.129201       0.972140 0.70212507E+01  0.65550350E+02                                 1.516069                            1.470469      -0.807346       2.504345                    0.999694       3.081425       7.941514       0.568090       1.154857      -0.740303      -0.014086       0.012718      -0.028578       0.034305      -0.006115       0.006399       0.000415      -0.012461       0.036469      -0.016126       0.002306       0.013819              1.509850       1.406406      -0.207915       0.198062       1.508416      -0.181823       1.614728           0.000015
           24              H      13.158378      10.834242      16.095397       0.102722       1.127138 0.80909423E+01  0.78695325E+02                                 1.720150                            1.612242      -0.807106       2.502017                    0.999486       3.265104       8.745013       0.522713       1.204738      -0.728492      -0.001181      -0.023313      -0.043496       0.049364      -0.009220       0.004667       0.002812      -0.009863       0.049553      -0.019538       0.002197       0.017341              1.754817       1.413136      -0.104334      -0.075592       1.799890       0.501559       2.051424          -0.000062
           25              H      12.191445      10.948506       1.725090       0.103547       1.149649 0.83263752E+01  0.81541110E+02                                 1.738857                            1.631802      -0.832981       2.486507                    0.999437       3.302739       8.866550       0.521525       1.199252      -0.729565       0.015959      -0.020857       0.042045       0.049573      -0.004095       0.005611       0.001302      -0.009140       0.055594      -0.016337      -0.003155       0.019492              1.779393       1.624687      -0.296341       0.333458       1.801596      -0.410655       1.911895          -0.000123
           26              H       6.921339      -0.007791       1.919185       0.125221       0.985980 0.71676964E+01  0.67247834E+02                                 1.526915                            1.482531      -0.833019       2.488438                    0.999552       3.121506       8.058387       0.567738       1.149898      -0.741276      -0.001323       0.014805       0.032244       0.035505      -0.006802       0.003230       0.002192      -0.011055       0.045535      -0.016820       0.001152       0.015668              1.518572       1.287392      -0.089300      -0.015617       1.590118       0.254616       1.678207           0.000018
           27              H       6.562460       1.519182      16.472703       0.116888       1.036903 0.77621990E+01  0.74655094E+02                                 1.613737                            1.571179      -0.804299       2.498061                    0.999563       3.237014       8.597194       0.533990       1.192609      -0.730963      -0.001289      -0.012703      -0.032200       0.034639      -0.006753       0.009267       0.004341      -0.007876       0.032204      -0.016946       0.002401       0.014545              1.601666       1.400807      -0.047868       0.061297       1.695616       0.278616       1.708575           0.000025
           28              H       5.442436       3.477240      16.752055       0.103809       1.160143 0.85252305E+01  0.85368183E+02                                 1.854228                            1.730341      -1.067318       2.377588                    0.996679       3.613133      10.346964       0.464438       1.317008      -0.701113      -0.027448       0.018199      -0.037855       0.050175      -0.006916       0.013192       0.005601      -0.002933       0.035029      -0.019208       0.000609       0.018599              1.915956       2.014704      -0.309224       0.451900       1.804541      -0.345272       1.928624          -0.000212
           29              H       5.318267       4.009605       2.044349       0.098284       1.239452 0.91025652E+01  0.92582053E+02                                 1.925707                            1.777923      -1.247117       2.288147                    0.994582       3.724559      10.721992       0.462434       1.302247      -0.703644       0.008569       0.027318       0.039204       0.048546      -0.007248       0.008285       0.003997      -0.007922       0.049744      -0.018918      -0.000060       0.018978              1.995151       1.602471       0.043610       0.111373       2.145814       0.655616       2.237168           0.000060
           30              H       6.393942       1.999608       1.906487       0.119247       1.084672 0.81245578E+01  0.79395237E+02                                 1.689857                            1.627880      -0.966183       2.426476                    0.998006       3.353286       9.110991       0.512431       1.223140      -0.723077       0.022413      -0.005178       0.027574       0.035909      -0.007477       0.011233       0.002874      -0.005086       0.032407      -0.017549       0.001471       0.016078              1.692473       1.677054      -0.221158       0.309532       1.690267      -0.108254       1.710098           0.000039
           31              H       6.809532       8.001030      13.773509       0.138773       1.121182 0.89288571E+01  0.90256299E+02                                 1.792064                            1.752780      -1.410338       2.222017                    0.993627       3.619160      10.340524       0.469607       1.290298      -0.706225      -0.013099       0.027037       0.003725       0.030273      -0.007693      -0.002431      -0.002440      -0.010971      -0.013579      -0.009410      -0.002372       0.011782              1.795520       1.694018      -0.284369       0.014875       1.917713      -0.055844       1.774829           0.001949
           32              H       7.416284       4.539370      15.175712       0.150953       1.079586 0.85986110E+01  0.86244442E+02                                 1.770157                            1.737549      -1.095888       2.369780                    0.996551       3.539191      10.126947       0.463795       1.316670      -0.701509      -0.019974      -0.014222       0.000769       0.024532       0.007356       0.002744      -0.000863       0.002057      -0.029251      -0.010597      -0.001810       0.012406              1.771652       1.884022       0.360463      -0.116249       1.840008      -0.179568       1.590926           0.000122
           33              H       8.601271       5.022393      14.263282       0.158570       1.019412 0.77063463E+01  0.75426273E+02                                 1.721869                            1.658736      -1.044262       2.395793                    0.997763       3.472383       9.908867       0.467406       1.338866      -0.696549       0.011887      -0.002446      -0.021802       0.024952      -0.004615      -0.009562       0.000414      -0.003592      -0.021656      -0.013525       0.002519       0.011006              1.749420       1.697246      -0.094619      -0.338420       1.379905       0.063138       2.171109           0.000991
           34              H       6.955882       0.158410       7.132548       0.129120       0.973786 0.70332923E+01  0.65672151E+02                                 1.515490                            1.469813      -0.797435       2.507246                    0.999739       3.084450       7.942466       0.569491       1.151851      -0.740997      -0.014345      -0.012746      -0.028382       0.034261       0.006514       0.006068      -0.000318      -0.011651       0.038504      -0.016270       0.001947       0.014324              1.509327       1.405844       0.207823       0.198139       1.507763       0.181932       1.614373           0.000015
           35              H       8.007213       2.150228       7.025524       0.104044       1.120893 0.80377493E+01  0.78048075E+02                                 1.713560                            1.606774      -0.803025       2.504102                    0.999508       3.257016       8.715713       0.523687       1.204499      -0.728539      -0.000399       0.022826      -0.042967       0.048656       0.008797       0.004647      -0.003082      -0.009639       0.049816      -0.019199       0.001723       0.017476              1.747847       1.408723       0.103623      -0.074993       1.792662      -0.497802       2.042157          -0.000062
           36              H       8.801031       2.035964      10.794963       0.103662       1.147860 0.83094311E+01  0.81324039E+02                                 1.736162                            1.629436      -0.830062       2.487214                    0.999477       3.299773       8.852353       0.522304       1.198215      -0.729810       0.016760       0.020558       0.042187       0.049833       0.004227       0.004809      -0.001131      -0.009211       0.055379      -0.016173      -0.002999       0.019172              1.776557       1.622228       0.295551       0.332676       1.798550       0.409644       1.908893          -0.000123
           37              H       7.801715       0.007790      10.989058       0.125529       0.984028 0.71505703E+01  0.67055854E+02                                 1.526056                            1.481730      -0.836036       2.488087                    0.999504       3.117411       8.049391       0.567259       1.151407      -0.740935      -0.001624      -0.014391       0.032492       0.035573       0.006381       0.003446      -0.002260      -0.011342       0.043823      -0.016375       0.001203       0.015172              1.517713       1.286766       0.089109      -0.015558       1.588935      -0.254391       1.677439           0.000018
           38              H       9.952873      11.465287       7.402830       0.116964       1.034378 0.77355648E+01  0.74310638E+02                                 1.608518                            1.566373      -0.797929       2.500419                    0.999580       3.233433       8.573390       0.536065       1.189405      -0.731695      -0.001269       0.012699      -0.031929       0.034386       0.006704       0.009154      -0.004624      -0.008134       0.032687      -0.017047       0.002379       0.014667              1.596478       1.396808       0.047644       0.060931       1.689920      -0.276925       1.702706           0.000025
           39              H       8.832854       9.507229       7.682182       0.104546       1.160498 0.85273408E+01  0.85393873E+02                                 1.854426                            1.730370      -1.070288       2.376593                    0.996620       3.612741      10.345830       0.464513       1.316726      -0.701156      -0.027567      -0.018236      -0.038176       0.050497       0.007162       0.012825      -0.005733      -0.003039       0.034731      -0.019218       0.000980       0.018238              1.916225       2.015026       0.309370       0.452301       1.804532       0.345574       1.929118          -0.000212
           40              H      10.469437       8.974866      11.114222       0.097584       1.237408 0.90780317E+01  0.92216947E+02                                 1.918971                            1.771950      -1.227156       2.295881                    0.994875       3.716999      10.673366       0.464884       1.297007      -0.704761       0.008862      -0.027534       0.039630       0.049063       0.007301       0.008621      -0.004202      -0.007708       0.049040      -0.019012       0.000049       0.018964              1.988018       1.597079      -0.043675       0.110956       2.137577      -0.652578       2.229398           0.000060
           41              H      11.545107      10.984862      10.976360       0.120891       1.078376 0.80607359E+01  0.78568873E+02                                 1.678269                            1.617382      -0.943878       2.435189                    0.998275       3.342775       9.052841       0.516355       1.216976      -0.724429       0.022711       0.005254       0.027212       0.035832       0.007145       0.010974      -0.003130      -0.005225       0.032281      -0.017250       0.001431       0.015819              1.680747       1.665408       0.218451       0.305800       1.678630       0.106819       1.698204           0.000039
           42              H       4.373176       8.001030      13.436110       0.138646       1.121873 0.89330487E+01  0.90283954E+02                                 1.790517                            1.751332      -1.406493       2.223076                    0.993823       3.618386      10.328009       0.470681       1.287564      -0.706798       0.013210       0.027341      -0.003462       0.030562       0.007182      -0.002265       0.002288      -0.011118      -0.013196      -0.008942      -0.002412       0.011354              1.793951       1.692608       0.283972       0.014872       1.916028       0.055849       1.773216           0.001949
           43              H       3.766432       4.539370      12.033907       0.149968       1.086511 0.86692173E+01  0.87139272E+02                                 1.778439                            1.745191      -1.108243       2.364041                    0.996417       3.550904      10.174676       0.462525       1.317460      -0.701334       0.020432      -0.014088      -0.000633       0.024826      -0.007517       0.002333       0.000690       0.001819      -0.029004      -0.010304      -0.002178       0.012481              1.780041       1.893418      -0.363771      -0.117197       1.849118       0.181066       1.597587           0.000122
           44              H      11.123044       5.022393      12.946337       0.158921       1.021716 0.77263361E+01  0.75665680E+02                                 1.723744                            1.660209      -1.036460       2.398757                    0.997787       3.475707       9.918979       0.467517       1.337776      -0.696740      -0.012529      -0.001943       0.021674       0.025110       0.004573      -0.009460      -0.000603      -0.003721      -0.021596      -0.013401       0.002409       0.010992              1.751456       1.699237       0.094788      -0.339900       1.380748      -0.063304       2.174385           0.000991
           45              H       2.466093       0.158410       1.937325       0.129200       0.972142 0.70212653E+01  0.65550526E+02                                 1.516071                            1.470471      -0.807347       2.504344                    0.999694       3.081428       7.941526       0.568089       1.154858      -0.740302       0.014086      -0.012718       0.028578       0.034305      -0.006115       0.006399       0.000415      -0.012461       0.036469      -0.016126       0.002306       0.013819              1.509852       1.406408      -0.207916       0.198063       1.508419      -0.181824       1.614731           0.000015
           46              H       1.414758       2.150228       2.044349       0.102723       1.127136 0.80909263E+01  0.78695130E+02                                 1.720149                            1.612240      -0.807105       2.502018                    0.999486       3.265101       8.745003       0.522714       1.204738      -0.728492       0.001181       0.023313       0.043496       0.049364      -0.009220       0.004667       0.002812      -0.009863       0.049553      -0.019538       0.002197       0.017341              1.754815       1.413135      -0.104334      -0.075592       1.799888       0.501558       2.051421          -0.000062
           47              H       2.381691       2.035964      16.414656       0.103547       1.149649 0.83263718E+01  0.81541072E+02                                 1.738858                            1.631802      -0.832980       2.486507                    0.999437       3.302738       8.866549       0.521525       1.199252      -0.729565      -0.015959       0.020857      -0.042045       0.049573      -0.004095       0.005611       0.001302      -0.009140       0.055594      -0.016337      -0.003155       0.019492              1.779393       1.624687      -0.296341       0.333458       1.801596      -0.410655       1.911895          -0.000123
           48              H       3.381012       0.007790      16.220561       0.125219       0.985981 0.71677092E+01  0.67247986E+02                                 1.526917                            1.482533      -0.833021       2.488437                    0.999552       3.121508       8.058395       0.567737       1.149899      -0.741275       0.001323      -0.014805      -0.032244       0.035506      -0.006802       0.003230       0.002192      -0.011055       0.045535      -0.016820       0.001152       0.015668              1.518574       1.287393      -0.089301      -0.015617       1.590120       0.254616       1.678210           0.000018
           49              H       8.010676      11.465288       1.667043       0.116889       1.036903 0.77622031E+01  0.74655146E+02                                 1.613737                            1.571180      -0.804299       2.498060                    0.999563       3.237015       8.597198       0.533990       1.192609      -0.730963       0.001289       0.012703       0.032200       0.034639      -0.006753       0.009267       0.004341      -0.007876       0.032203      -0.016947       0.002401       0.014545              1.601666       1.400808      -0.047868       0.061297       1.695617       0.278616       1.708575           0.000025
           50              H       9.130700       9.507230       1.387691       0.103810       1.160143 0.85252285E+01  0.85368157E+02                                 1.854227                            1.730340      -1.067317       2.377588                    0.996679       3.613132      10.346960       0.464438       1.317008      -0.701113       0.027448      -0.018199       0.037855       0.050175      -0.006916       0.013192       0.005601      -0.002933       0.035029      -0.019208       0.000609       0.018599              1.915956       2.014704      -0.309224       0.451900       1.804540      -0.345272       1.928623          -0.000212
           51              H       9.254869       8.974865      16.095397       0.098284       1.239452 0.91025697E+01  0.92582108E+02                                 1.925707                            1.777923      -1.247118       2.288147                    0.994582       3.724560      10.721995       0.462434       1.302247      -0.703644      -0.008569      -0.027318      -0.039204       0.048546      -0.007248       0.008285       0.003997      -0.007922       0.049744      -0.018918      -0.000060       0.018978              1.995151       1.602472       0.043610       0.111373       2.145814       0.655616       2.237168           0.000060
           52              H       8.179194      10.984862      16.233259       0.119247       1.084671 0.81245499E+01  0.79395132E+02                                 1.689855                            1.627879      -0.966182       2.426476                    0.998006       3.353285       9.110984       0.512431       1.223139      -0.723077      -0.022413       0.005178      -0.027574       0.035909      -0.007477       0.011233       0.002874      -0.005086       0.032407      -0.017549       0.001471       0.016078              1.692472       1.677053      -0.221157       0.309531       1.690266      -0.108254       1.710097           0.000039
           53              C       6.924900       6.315127       5.783858       0.596883      24.058946 0.30100248E+03  0.65061431E+04                                 7.793111                            6.206864      -0.053518       2.038862                    0.999398      22.759775      64.372654       0.590401       0.479961      -1.019027      -0.003124       0.000067       0.045287       0.045394      -0.015167       0.033246       0.002021       0.119038      -0.044847      -0.055143      -0.025050       0.080193              9.201605       5.435955       0.338435      -2.455575       7.222436      -0.849020      14.946423          -0.006074
           54              C       7.349713       5.816264       4.396530      -0.283636      40.701673 0.47841172E+03  0.11562648E+05                                10.362365                            7.335457      -0.030362       1.954866                    0.998937      31.444769      92.775575       0.600851       0.421778      -1.056872      -0.000556      -0.002914       0.042803       0.042906       0.032355       0.008899       0.002426       0.023452      -0.239970      -0.080589       0.005693       0.074896             13.268864       7.117526      -1.286265      -1.592003       7.370306      -1.857571      25.318759           0.023612
           55              C       7.202258       6.405499       3.299801       0.076828      35.836424 0.41853935E+03  0.97288515E+04                                 9.610446                            6.940950      -0.097201       1.984371                    0.999019      26.595474      75.568915       0.610447       0.431651      -1.056632      -0.047838       0.081111       0.018761       0.096017       0.011839       0.011197       0.000876       0.000809      -0.201341      -0.068341       0.022263       0.046078             11.962543       8.077011      -2.721934      -0.786753       8.188150      -2.522594      19.622469           0.003655
           56              C       7.954466       5.902221       2.064666       0.605671      20.538926 0.24543470E+03  0.50964902E+04                                 7.119506                            5.693589      -0.250978       1.984245                    0.998621      22.592606      64.904439       0.595530       0.495299      -1.000069       0.042434      -0.032074      -0.049725       0.072814      -0.003729       0.084010      -0.005640       0.079492      -0.038051      -0.072453      -0.033536       0.105988              8.166991       6.305131      -0.476080      -3.149413       8.085112       0.433280      10.110730           0.001415
           57              C       6.496919       7.744198       3.090650      -0.401508      32.115370 0.52071911E+03  0.12873465E+05                                 8.865466                            7.591654      -0.424793       1.829415                    0.996844      32.736914      98.156433       0.596916       0.415050      -1.059576       0.031501      -0.060137       0.024053       0.072023      -0.014340      -0.001809      -0.016067      -0.024374      -0.099096      -0.037641      -0.000449       0.038090              9.777372       9.912969      -1.532641       2.586562       7.724913      -1.380255      11.694234           0.005616
           58              C       5.582405       7.668109       1.861682       0.696460      19.155456 0.22760716E+03  0.46383000E+04                                 6.823221                            5.502194      -0.206056       2.006402                    0.999483      21.621534      61.545424       0.602582       0.498789      -0.998257      -0.018413       0.008855      -0.030261       0.036513      -0.012848      -0.067400       0.002347       0.081414       0.044485      -0.053611      -0.039375       0.092985              7.657844       7.015490      -0.409721       3.312792       8.102411      -1.112915       7.855633          -0.000184
           59              C       7.230988      12.470285      10.239705      -0.192083      31.204333 0.43120781E+03  0.10128853E+05                                 8.664766                            6.982142       0.122805       2.015797                    0.999447      29.488608      85.063950       0.615050       0.423957      -1.058195       0.005369      -0.005649      -0.003904       0.008717      -0.008216       0.012579       0.017487      -0.004467       0.038324      -0.026203       0.001103       0.025100              9.837023       7.232683       4.273859       0.062894      14.642683      -1.719282       7.635703           0.000132
           60              C       6.612876      11.271819      10.295576       0.094979      24.454977 0.31375204E+03  0.68243504E+04                                 7.419957                            5.987453       0.276045       2.115500                    0.999526      25.536413      71.487510       0.657207       0.428478      -1.052660      -0.001273      -0.015554      -0.048222       0.050685      -0.027494      -0.002396      -0.007952       0.032057       0.037214      -0.039294       0.013387       0.025907              8.314574       6.178557       3.363638       0.445575      11.515044      -0.782338       7.250121          -0.000688
           61              C       6.143824      11.338040       8.103206       0.107151      24.159934 0.31117689E+03  0.67627130E+04                                 7.404267                            5.987092       0.124643       2.069147                    0.999296      25.487382      71.607439       0.652434       0.431972      -1.049234       0.015754      -0.013127       0.039476       0.044485      -0.027441      -0.004206       0.018311       0.036714       0.034712      -0.042658       0.007964       0.034694              8.340579       6.255380       3.414300       0.737087      11.876977      -0.189075       6.889381          -0.000775
           62              C       6.741860      12.557801       7.981307      -0.194656      31.735548 0.43831209E+03  0.10340585E+05                                 8.783012                            7.046922       0.043596       1.989404                    0.999112      29.658854      85.814651       0.611079       0.424861      -1.057355       0.001599      -0.006049      -0.001916       0.006544      -0.010430      -0.010190      -0.008365      -0.008000       0.069223      -0.026212      -0.000407       0.026619             10.074349       7.753672       4.755930       0.943517      15.074495       0.317940       7.394881           0.000081
           63              C       3.023718       0.184639       9.063705       0.122419      34.033773 0.39622345E+03  0.91103121E+04                                 9.433347                            6.796104      -0.209097       1.956237                    0.999424      26.147300      74.571170       0.609399       0.437130      -1.050358      -0.003652       0.000342       0.004625       0.005903      -0.006979       0.006416      -0.000103      -0.003886      -0.006841      -0.009882       0.000010       0.009872             12.132032       8.912806       6.849408       0.332075      19.947909      -1.067861       7.535380          -0.000852
           64              C       3.711494       1.476594       8.959946       0.093930      35.401729 0.39990839E+03  0.92145822E+04                                 9.645777                            6.804858      -0.141734       1.975829                    0.999475      26.397737      75.318314       0.612184       0.434219      -1.052316      -0.008362       0.010389       0.011594       0.017671       0.001168      -0.005373       0.005500      -0.016292       0.004208      -0.011736       0.000867       0.010869             12.517043       9.751981       6.909978       1.034317      20.390251      -1.412362       7.408897          -0.000170
           65              C       4.515861       1.990779       9.942939      -0.189054      32.117531 0.44705986E+03  0.10613050E+05                                 8.880207                            7.126132       0.047695       1.988448                    0.999320      29.938600      87.266593       0.605701       0.425964      -1.055290      -0.023866       0.019522       0.003196       0.030999      -0.011747      -0.001132      -0.013908      -0.004022       0.079125      -0.027054      -0.004068       0.031121             10.152534       8.944427       4.894270       1.506499      14.388268       0.035181       7.124907           0.000214
           66              C       5.170846       3.183792       9.782946       0.108393      25.074659 0.32806981E+03  0.72526977E+04                                 7.697425                            6.217860      -0.119927       1.991419                    0.998285      26.007566      74.632851       0.626940       0.441923      -1.039249      -0.033271       0.028171      -0.032886       0.054608      -0.024435      -0.009259       0.017835       0.038238       0.027635      -0.038884       0.002234       0.036649              8.670027       7.484568       3.250466       1.372923      11.494082      -0.561668       7.031432          -0.000137
           67              C       4.233639       3.485291       7.783402       0.129465      24.863866 0.31046929E+03  0.67730424E+04                                 7.652306                            6.039519      -0.109262       1.998617                    0.998882      25.630531      73.184370       0.637270       0.440572      -1.039521       0.000775       0.008459       0.047852       0.048600      -0.031046      -0.024740       0.011599       0.030059       0.033614      -0.040363      -0.008255       0.048618              8.701232       7.219423       3.099253       1.273970      11.431904      -1.697951       7.452369           0.000122
           68              C       3.572721       2.273840       7.864668      -0.194540      33.071207 0.45083911E+03  0.10741415E+05                                 9.102684                            7.184734      -0.040026       1.959229                    0.999100      30.213329      88.659575       0.598736       0.429369      -1.051613      -0.012383       0.025693       0.010577       0.030420      -0.006661       0.011468       0.018130       0.014077       0.063155      -0.029168      -0.001177       0.030345             10.511113       8.028015       4.073316       0.691682      15.761160      -2.544424       7.744162           0.000248
           69              C       2.497061       6.315127       3.286015       0.596567      24.051430 0.30089925E+03  0.65031207E+04                                 7.790473                            6.205081      -0.058207       2.037638                    0.999369      22.754734      64.346942       0.590609       0.479850      -1.019123       0.001939       0.000202      -0.046244       0.046286       0.015613       0.032140      -0.003084       0.120004      -0.041065      -0.056611      -0.022913       0.079525              9.197954       5.434359      -0.338517      -2.454978       7.220678       0.848959      14.938826          -0.006086
           70              C      10.613849       5.816264       4.673343      -0.284016      40.694970 0.47833231E+03  0.11560089E+05                                10.361808                            7.335409      -0.034092       1.953842                    0.998898      31.442694      92.762712       0.600792       0.421842      -1.056846       0.001535      -0.002779      -0.042865       0.042983      -0.031677       0.007996      -0.002888       0.024379      -0.240346      -0.080606       0.006169       0.074437             13.267933       7.117104       1.285241      -1.593627       7.369029       1.857278      25.317666           0.023611
           71              C      10.761303       6.405499       5.770072       0.076929      35.851429 0.41874450E+03  0.97348954E+04                                 9.614105                            6.943534      -0.095956       1.984588                    0.999113      26.599489      75.587372       0.610212       0.431761      -1.056556       0.048536       0.081061      -0.020352       0.096648      -0.011681       0.013294      -0.000989      -0.001380      -0.201857      -0.069022       0.022798       0.046223             11.967637       8.078631       2.722127      -0.788395       8.191051       2.522818      19.633228           0.003659
           72              C      10.009096       5.902221       7.005207       0.607378      20.537257 0.24541370E+03  0.50961843E+04                                 7.119814                            5.693703      -0.247644       1.984970                    0.998552      22.595747      64.924249       0.595440       0.495361      -0.999991      -0.043205      -0.030750       0.050469       0.073207       0.002855       0.084646       0.005155       0.077621      -0.037247      -0.073241      -0.032650       0.105891              8.167610       6.305002       0.476692      -3.149001       8.085112      -0.433668      10.112715           0.001413
           73              C      11.466639       7.744198       5.979223      -0.399976      32.000393 0.51834924E+03  0.12797587E+05                                 8.833063                            7.564841      -0.518410       1.806860                    0.997887      32.668999      97.819695       0.599228       0.414008      -1.060465      -0.031948      -0.058123      -0.022204       0.069942       0.014600       0.000835       0.017389      -0.028173      -0.100361      -0.038060      -0.002594       0.040654              9.739376       9.875953       1.518010       2.565785       7.698606       1.370189      11.643569           0.005615
           74              C       3.839553       7.668109       7.208191       0.697299      19.152465 0.22759615E+03  0.46379435E+04                                 6.822063                            5.501936      -0.209542       2.005491                    0.999409      21.619257      61.534770       0.602626       0.498767      -0.998285       0.019936       0.008558       0.032932       0.039436       0.012291      -0.065812      -0.002049       0.080973       0.043972      -0.052762      -0.038418       0.091180              7.656020       7.014641       0.408675       3.312242       8.099779       1.111101       7.853640          -0.000186
           75              C      12.493309      12.470285      16.969914      -0.192259      31.247054 0.43205799E+03  0.10153848E+05                                 8.672240                            6.988875       0.116886       2.013597                    0.999460      29.516292      85.165598       0.614771       0.423939      -1.058204      -0.007093      -0.004586       0.004557       0.009597       0.006894       0.010353      -0.016760      -0.000339       0.044029      -0.023939      -0.000968       0.024907              9.845068       7.238591      -4.277190       0.061566      14.655267       1.723362       7.641348           0.000132
           76              C      13.111425      11.271818      16.914043       0.097389      24.358131 0.31214689E+03  0.67792438E+04                                 7.392639                            5.965524       0.289096       2.120243                    0.999526      25.472645      71.204212       0.659651       0.427533      -1.053473       0.002392      -0.015421       0.047977       0.050452       0.026609      -0.002920       0.009649       0.034702       0.039373      -0.040160       0.014580       0.025581              8.282702       6.153562      -3.346766       0.442475      11.463870       0.784824       7.230673          -0.000688
           77              C      11.819726      11.338040       0.966667       0.106480      24.165103 0.31121176E+03  0.67639944E+04                                 7.406410                            5.988003       0.123426       2.068530                    0.999252      25.491240      71.632606       0.652258       0.432055      -1.049132      -0.014501      -0.012543      -0.038338       0.042865       0.026636      -0.005069      -0.017879       0.039578       0.037379      -0.042942       0.008061       0.034881              8.343673       6.257754      -3.416813       0.737708      11.882743       0.187876       6.890523          -0.000775
           78              C      11.221686      12.557801       1.088566      -0.194956      31.744722 0.43842270E+03  0.10343577E+05                                 8.783145                            7.046470       0.046990       1.990236                    0.999116      29.669137      85.838665       0.611290       0.424699      -1.057483      -0.000930      -0.007496       0.002349       0.007910       0.011934      -0.011599       0.009267      -0.006169       0.075403      -0.028967      -0.000243       0.029209             10.074877       7.754006      -4.757186       0.943591      15.076515      -0.318470       7.394108           0.000081
           79              C       6.398257       0.184639       0.006168       0.120236      34.086941 0.39706708E+03  0.91338377E+04                                 9.437647                            6.799895      -0.208051       1.956029                    0.999386      26.178522      74.657664       0.609740       0.436689      -1.050708       0.005487       0.000518      -0.002297       0.005971       0.007491       0.003454       0.000575      -0.001947      -0.000600      -0.008113      -0.000414       0.008527             12.136417       8.916355      -6.851331       0.332496      19.954333       1.067832       7.538564          -0.000852
           80              C       5.710478       1.476594       0.109927       0.095695      35.352428 0.39921604E+03  0.91955066E+04                                 9.642971                            6.803642      -0.151174       1.973293                    0.999589      26.368912      75.246315       0.611550       0.434817      -1.051855       0.009323       0.007834      -0.012447       0.017413      -0.000517      -0.007935      -0.003168      -0.015525       0.003443      -0.013042       0.003886       0.009156             12.511851       9.747401      -6.904044       1.035379      20.377908       1.414025       7.410243          -0.000170
           81              C       6.666861       1.990778      17.266680      -0.188106      32.082793 0.44644925E+03  0.10594459E+05                                 8.869818                            7.117551       0.059567       1.992042                    0.999305      29.923228      87.192189       0.606567       0.425520      -1.055612       0.023969       0.020946      -0.003191       0.031991       0.012670      -0.000184       0.013247      -0.004319       0.080731      -0.027787      -0.003564       0.031351             10.139497       8.931839      -4.885344       1.504926      14.366566      -0.031696       7.120086           0.000215
           82              C       6.011873       3.183791      17.426673       0.108937      25.131131 0.32900064E+03  0.72790593E+04                                 7.712185                            6.229289      -0.119225       1.990731                    0.998326      26.044513      74.789722       0.625916       0.442294      -1.038941       0.032257       0.029473       0.032848       0.054664       0.024682      -0.007446      -0.018396       0.037933       0.027745      -0.039586       0.003930       0.035656              8.686915       7.498408      -3.257249       1.374531      11.518674       0.565490       7.043663          -0.000137
           83              C       5.188329       3.485292       1.286471       0.125016      24.968394 0.31206215E+03  0.68169739E+04                                 7.674042                            6.054723      -0.125029       1.992290                    0.998962      25.703266      73.457983       0.636468       0.440533      -1.039473       0.000429       0.008381      -0.045436       0.046204       0.032450      -0.025838      -0.012146       0.030199       0.032137      -0.041472      -0.009135       0.050607              8.727243       7.241666      -3.111871       1.278474      11.468283       1.702545       7.471778           0.000123
           84              C       5.849249       2.273840       1.205205      -0.192033      32.998707 0.44951857E+03  0.10701403E+05                                 9.082349                            7.167355      -0.031850       1.961583                    0.999119      30.184166      88.519777       0.600360       0.428550      -1.052184       0.014547       0.025587      -0.008808       0.030722       0.004099       0.014154      -0.019172       0.013677       0.064095      -0.029047      -0.003943       0.032990             10.486808       8.011470      -4.064292       0.695032      15.717781       2.534581       7.731174           0.000247
           85              C       7.648236       6.669343      12.355888       0.596884      24.058937 0.30100235E+03  0.65061394E+04                                 7.793108                            6.206862      -0.053516       2.038863                    0.999398      22.759770      64.372635       0.590401       0.479961      -1.019027       0.003124      -0.000067      -0.045287       0.045394      -0.015167       0.033246       0.002021       0.119038      -0.044847      -0.055142      -0.025051       0.080193              9.201602       5.435953       0.338435      -2.455574       7.222435      -0.849020      14.946417          -0.006074
           86              C       7.223423       7.168206      13.743216      -0.283636      40.701696 0.47841205E+03  0.11562658E+05                                10.362369                            7.335460      -0.030362       1.954866                    0.998937      31.444779      92.775614       0.600851       0.421778      -1.056872       0.000556       0.002914      -0.042803       0.042906       0.032355       0.008899       0.002426       0.023452      -0.239970      -0.080589       0.005693       0.074896             13.268869       7.117529      -1.286265      -1.592004       7.370307      -1.857572      25.318771           0.023613
           87              C       7.370878       6.578971      14.839945       0.076829      35.836419 0.41853929E+03  0.97288500E+04                                 9.610447                            6.940951      -0.097202       1.984370                    0.999019      26.595473      75.568921       0.610447       0.431651      -1.056632       0.047838      -0.081111      -0.018761       0.096017       0.011839       0.011197       0.000876       0.000809      -0.201341      -0.068341       0.022263       0.046078             11.962543       8.077012      -2.721934      -0.786754       8.188149      -2.522593      19.622469           0.003655
           88              C       6.618670       7.082249      16.075080       0.605671      20.538927 0.24543471E+03  0.50964905E+04                                 7.119506                            5.693589      -0.250979       1.984245                    0.998621      22.592607      64.904444       0.595530       0.495299      -1.000069      -0.042434       0.032074       0.049724       0.072814      -0.003729       0.084010      -0.005640       0.079492      -0.038050      -0.072452      -0.033536       0.105988              8.166991       6.305132      -0.476080      -3.149413       8.085111       0.433280      10.110731           0.001414
           89              C       8.076217       5.240272      15.049096      -0.401508      32.115380 0.52071934E+03  0.12873472E+05                                 8.865468                            7.591656      -0.424793       1.829415                    0.996844      32.736919      98.156453       0.596916       0.415050      -1.059576      -0.031501       0.060137      -0.024053       0.072023      -0.014341      -0.001809      -0.016067      -0.024374      -0.099096      -0.037641      -0.000449       0.038090              9.777375       9.912972      -1.532642       2.586564       7.724914      -1.380256      11.694238           0.005617
           90              C       8.990731       5.316361      16.278064       0.696460      19.155452 0.22760710E+03  0.46382986E+04                                 6.823220                            5.502193      -0.206056       2.006402                    0.999483      21.621532      61.545420       0.602582       0.498789      -0.998257       0.018413      -0.008855       0.030261       0.036513      -0.012848      -0.067401       0.002347       0.081414       0.044484      -0.053611      -0.039375       0.092985              7.657844       7.015489      -0.409721       3.312791       8.102411      -1.112915       7.855632          -0.000185
           91              C       7.342148       0.514185       7.900041      -0.192083      31.204343 0.43120793E+03  0.10128857E+05                                 8.664768                            6.982143       0.122804       2.015797                    0.999447      29.488617      85.063988       0.615050       0.423957      -1.058195      -0.005369       0.005649       0.003904       0.008717      -0.008216       0.012579       0.017487      -0.004467       0.038325      -0.026203       0.001103       0.025100              9.837025       7.232685       4.273860       0.062895      14.642686      -1.719281       7.635705           0.000132
           92              C       7.960260       1.712651       7.844170       0.094978      24.455001 0.31375242E+03  0.68243607E+04                                 7.419963                            5.987457       0.276045       2.115499                    0.999526      25.536429      71.487570       0.657207       0.428479      -1.052659       0.001273       0.015554       0.048223       0.050685      -0.027494      -0.002396      -0.007952       0.032057       0.037214      -0.039294       0.013387       0.025907              8.314580       6.178562       3.363642       0.445576      11.515055      -0.782336       7.250124          -0.000688
           93              C       8.429312       1.646430      10.036540       0.107151      24.159930 0.31117685E+03  0.67627116E+04                                 7.404266                            5.987092       0.124643       2.069148                    0.999296      25.487377      71.607417       0.652434       0.431972      -1.049234      -0.015754       0.013127      -0.039476       0.044485      -0.027441      -0.004206       0.018311       0.036714       0.034712      -0.042658       0.007964       0.034694              8.340577       6.255379       3.414299       0.737086      11.876974      -0.189075       6.889380          -0.000775
           94              C       7.831276       0.426669      10.158439      -0.194656      31.735515 0.43831156E+03  0.10340569E+05                                 8.783005                            7.046917       0.043596       1.989404                    0.999112      29.658836      85.814579       0.611080       0.424861      -1.057355      -0.001599       0.006050       0.001917       0.006544      -0.010430      -0.010190      -0.008365      -0.007999       0.069223      -0.026212      -0.000407       0.026619             10.074340       7.753664       4.755924       0.943516      15.074479       0.317939       7.394878           0.000081
           95              C      11.549418      12.799831       9.076041       0.122419      34.033776 0.39622351E+03  0.91103138E+04                                 9.433347                            6.796104      -0.209096       1.956237                    0.999424      26.147301      74.571169       0.609399       0.437130      -1.050358       0.003652      -0.000342      -0.004625       0.005903      -0.006979       0.006416      -0.000103      -0.003886      -0.006841      -0.009882       0.000010       0.009872             12.132031       8.912805       6.849407       0.332075      19.947907      -1.067862       7.535381          -0.000852
           96              C      10.861642      11.507876       9.179800       0.093930      35.401726 0.39990837E+03  0.92145816E+04                                 9.645776                            6.804858      -0.141734       1.975829                    0.999475      26.397736      75.318309       0.612184       0.434219      -1.052316       0.008362      -0.010389      -0.011594       0.017671       0.001168      -0.005373       0.005500      -0.016292       0.004208      -0.011736       0.000867       0.010869             12.517042       9.751980       6.909976       1.034317      20.390249      -1.412362       7.408896          -0.000170
           97              C      10.057275      10.993691       8.196807      -0.189055      32.117539 0.44705998E+03  0.10613053E+05                                 8.880208                            7.126133       0.047695       1.988448                    0.999320      29.938605      87.266608       0.605701       0.425964      -1.055290       0.023866      -0.019522      -0.003196       0.030999      -0.011747      -0.001132      -0.013908      -0.004022       0.079126      -0.027054      -0.004068       0.031121             10.152535       8.944428       4.894270       1.506498      14.388271       0.035180       7.124907           0.000214
           98              C       9.402290       9.800678       8.356800       0.108393      25.074668 0.32806995E+03  0.72527018E+04                                 7.697427                            6.217862      -0.119927       1.991418                    0.998285      26.007573      74.632877       0.626940       0.441923      -1.039249       0.033271      -0.028171       0.032886       0.054608      -0.024435      -0.009259       0.017835       0.038238       0.027635      -0.038884       0.002234       0.036649              8.670029       7.484570       3.250467       1.372923      11.494086      -0.561668       7.031433          -0.000137
           99              C      10.339497       9.499179      10.356344       0.129465      24.863860 0.31046921E+03  0.67730404E+04                                 7.652305                            6.039520      -0.109263       1.998617                    0.998882      25.630527      73.184362       0.637270       0.440573      -1.039521      -0.000775      -0.008459      -0.047851       0.048600      -0.031046      -0.024740       0.011600       0.030059       0.033614      -0.040363      -0.008255       0.048618              8.701231       7.219422       3.099252       1.273970      11.431903      -1.697951       7.452369           0.000122
          100              C      11.000415      10.710630      10.275078      -0.194540      33.071197 0.45083896E+03  0.10741410E+05                                 9.102682                            7.184733      -0.040026       1.959229                    0.999100      30.213322      88.659548       0.598736       0.429369      -1.051613       0.012383      -0.025693      -0.010577       0.030420      -0.006662       0.011467       0.018130       0.014077       0.063155      -0.029168      -0.001177       0.030345             10.511110       8.028013       4.073315       0.691682      15.761156      -2.544423       7.744161           0.000248
          101              C      12.076075       6.669343      14.853731       0.596569      24.051390 0.30089866E+03  0.65031044E+04                                 7.790461                            6.205072      -0.058208       2.037638                    0.999369      22.754717      64.346862       0.590610       0.479849      -1.019123      -0.001939      -0.000200       0.046245       0.046286       0.015613       0.032138      -0.003084       0.120000      -0.041060      -0.056610      -0.022911       0.079521              9.197938       5.434350      -0.338516      -2.454973       7.220670       0.848957      14.938794          -0.006091
          102              C       3.959287       7.168206      13.466403      -0.284015      40.694994 0.47833258E+03  0.11560098E+05                                10.361816                            7.335414      -0.034093       1.953841                    0.998898      31.442700      92.762763       0.600792       0.421843      -1.056846      -0.001535       0.002778       0.042866       0.042983      -0.031678       0.007996      -0.002888       0.024378      -0.240347      -0.080606       0.006169       0.074438             13.267945       7.117110       1.285242      -1.593630       7.369034       1.857276      25.317691           0.023610
          103              C       3.811833       6.578971      12.369674       0.076928      35.851443 0.41874472E+03  0.97349010E+04                                 9.614103                            6.943533      -0.095953       1.984589                    0.999113      26.599497      75.587377       0.610212       0.431761      -1.056556      -0.048536      -0.081062       0.020352       0.096649      -0.011680       0.013294      -0.000990      -0.001381      -0.201855      -0.069021       0.022799       0.046222             11.967635       8.078630       2.722126      -0.788396       8.191048       2.522815      19.633225           0.003658
          104              C       4.564040       7.082249      11.134539       0.607378      20.537264 0.24541379E+03  0.50961867E+04                                 7.119815                            5.693704      -0.247643       1.984970                    0.998552      22.595753      64.924269       0.595440       0.495361      -0.999991       0.043205       0.030750      -0.050469       0.073208       0.002855       0.084646       0.005155       0.077621      -0.037246      -0.073241      -0.032650       0.105891              8.167612       6.305003       0.476693      -3.149002       8.085113      -0.433668      10.112718           0.001413
          105              C       3.106497       5.240272      12.160523      -0.399976      32.000400 0.51834939E+03  0.12797592E+05                                 8.833065                            7.564843      -0.518410       1.806861                    0.997887      32.668996      97.819687       0.599228       0.414008      -1.060465       0.031948       0.058123       0.022204       0.069943       0.014600       0.000835       0.017388      -0.028173      -0.100358      -0.038059      -0.002594       0.040653              9.739379       9.875955       1.518011       2.565789       7.698607       1.370190      11.643574           0.005614
          106              C      10.733583       5.316361      10.931555       0.697299      19.152467 0.22759618E+03  0.46379443E+04                                 6.822064                            5.501936      -0.209543       2.005491                    0.999409      21.619259      61.534778       0.602626       0.498767      -0.998285      -0.019937      -0.008558      -0.032932       0.039436       0.012291      -0.065812      -0.002049       0.080973       0.043972      -0.052762      -0.038418       0.091180              7.656021       7.014642       0.408676       3.312242       8.099780       1.111101       7.853641          -0.000185
          107              C       2.079827       0.514185       1.169832      -0.192259      31.247058 0.43205801E+03  0.10153849E+05                                 8.672240                            6.988875       0.116886       2.013597                    0.999460      29.516297      85.165617       0.614772       0.423939      -1.058204       0.007093       0.004586      -0.004557       0.009597       0.006894       0.010353      -0.016760      -0.000340       0.044029      -0.023939      -0.000968       0.024907              9.845069       7.238591      -4.277191       0.061567      14.655267       1.723360       7.641349           0.000132
          108              C       1.461711       1.712652       1.225703       0.097388      24.358149 0.31214719E+03  0.67792519E+04                                 7.392643                            5.965527       0.289096       2.120243                    0.999526      25.472657      71.204255       0.659651       0.427533      -1.053473      -0.002392       0.015421      -0.047978       0.050452       0.026609      -0.002920       0.009649       0.034702       0.039373      -0.040160       0.014580       0.025581              8.282707       6.153566      -3.346769       0.442476      11.463878       0.784822       7.230676          -0.000688
          109              C       2.753410       1.646430      17.173079       0.106480      24.165103 0.31121177E+03  0.67639946E+04                                 7.406411                            5.988003       0.123425       2.068530                    0.999252      25.491239      71.632612       0.652258       0.432055      -1.049132       0.014501       0.012543       0.038338       0.042865       0.026636      -0.005069      -0.017879       0.039579       0.037379      -0.042942       0.008061       0.034882              8.343675       6.257755      -3.416814       0.737708      11.882745       0.187876       6.890523          -0.000775
          110              C       3.351450       0.426669      17.051180      -0.194955      31.744689 0.43842213E+03  0.10343560E+05                                 8.783139                            7.046465       0.046990       1.990236                    0.999116      29.669118      85.838597       0.611290       0.424699      -1.057483       0.000930       0.007496      -0.002349       0.007910       0.011934      -0.011599       0.009267      -0.006169       0.075403      -0.028967      -0.000243       0.029209             10.074870       7.754000      -4.757181       0.943590      15.076503      -0.318468       7.394105           0.000081
          111              C       6.414128      12.799832      -0.006168       0.120236      34.086945 0.39706713E+03  0.91338393E+04                                 9.437647                            6.799895      -0.208051       1.956029                    0.999386      26.178523      74.657665       0.609740       0.436689      -1.050708      -0.005487      -0.000518       0.002297       0.005971       0.007491       0.003454       0.000575      -0.001947      -0.000600      -0.008112      -0.000414       0.008527             12.136418       8.916356      -6.851331       0.332496      19.954333       1.067832       7.538565          -0.000852
          112              C       8.862658      11.507876      18.029819       0.095695      35.352433 0.39921611E+03  0.91955085E+04                                 9.642972                            6.803642      -0.151174       1.973293                    0.999589      26.368915      75.246325       0.611550       0.434817      -1.051855      -0.009323      -0.007834       0.012447       0.017413      -0.000517      -0.007935      -0.003168      -0.015525       0.003443      -0.013042       0.003886       0.009156             12.511852       9.747402      -6.904045       1.035379      20.377910       1.414025       7.410243          -0.000170
          113              C       7.906275      10.993692       0.873066      -0.188107      32.082804 0.44644943E+03  0.10594464E+05                                 8.869820                            7.117553       0.059567       1.992042                    0.999305      29.923236      87.192219       0.606567       0.425520      -1.055612      -0.023969      -0.020946       0.003191       0.031991       0.012670      -0.000184       0.013247      -0.004319       0.080731      -0.027787      -0.003564       0.031351             10.139499       8.931841      -4.885346       1.504926      14.366570      -0.031696       7.120088           0.000215
          114              C       8.561263       9.800679       0.713073       0.108936      25.131138 0.32900075E+03  0.72790621E+04                                 7.712186                            6.229289      -0.119224       1.990731                    0.998326      26.044517      74.789730       0.625916       0.442294      -1.038942      -0.032257      -0.029473      -0.032848       0.054664       0.024682      -0.007446      -0.018396       0.037933       0.027745      -0.039586       0.003930       0.035656              8.686916       7.498409      -3.257249       1.374530      11.518676       0.565491       7.043664          -0.000138
          115              C       9.384807       9.499178      16.853275       0.125015      24.968399 0.31206221E+03  0.68169757E+04                                 7.674043                            6.054724      -0.125031       1.992289                    0.998962      25.703269      73.457998       0.636468       0.440533      -1.039473      -0.000430      -0.008381       0.045436       0.046204       0.032450      -0.025838      -0.012146       0.030199       0.032137      -0.041472      -0.009135       0.050607              8.727244       7.241668      -3.111871       1.278474      11.468286       1.702546       7.471779           0.000123
          116              C       8.723887      10.710630      16.934541      -0.192033      32.998705 0.44951853E+03  0.10701402E+05                                 9.082350                            7.167356      -0.031850       1.961582                    0.999119      30.184163      88.519769       0.600360       0.428550      -1.052184      -0.014547      -0.025587       0.008807       0.030722       0.004099       0.014154      -0.019172       0.013677       0.064096      -0.029047      -0.003943       0.032990             10.486809       8.011470      -4.064292       0.695031      15.717783       2.534582       7.731173           0.000247
          117              N       6.070289      10.689855       9.234945      -0.200628      32.207620 0.48715851E+03  0.11594574E+05                                 8.527024                            7.190118       0.019728       2.053507                    0.997249      26.980361      74.025515       0.646679       0.397954      -1.093889       0.077501       0.120540      -0.011519       0.143767      -0.037990       0.018363       0.008059       0.038167       0.202166      -0.078098       0.006785       0.071313              9.577688       7.086601       3.469538       0.910082      13.467749      -0.252494       8.178713           0.000020
          118              N       5.021142       3.927542       8.706171      -0.175233      32.015225 0.47252681E+03  0.11199351E+05                                 8.595415                            7.164997      -0.231937       1.980874                    0.996244      26.808812      74.229841       0.634312       0.407415      -1.083750      -0.083738      -0.112507       0.028305       0.143078      -0.063294       0.011872       0.004610       0.075036       0.165625      -0.101806       0.041493       0.060313              9.585390       8.343252       3.087081       1.749519      11.569720      -1.201949       8.843197           0.006196
          119              N      13.654012      10.689854      17.974674      -0.199549      32.195429 0.48697218E+03  0.11590086E+05                                 8.530104                            7.193071       0.005417       2.049207                    0.997336      26.968436      74.014633       0.645904       0.398433      -1.093460      -0.079159       0.120359       0.012328       0.144583       0.037756       0.018487      -0.007278       0.039017       0.203093      -0.078086       0.006408       0.071677              9.580948       7.088435      -3.470106       0.910144      13.472212       0.253379       8.182198           0.000022
          120              N       4.400825       3.927543       0.363702      -0.172770      31.892494 0.47022651E+03  0.11128990E+05                                 8.567070                            7.142360      -0.223444       1.984262                    0.996250      26.741334      73.941448       0.636136       0.406825      -1.084363       0.084811      -0.112893      -0.026090       0.143592       0.062291       0.012779      -0.006517       0.074207       0.160496      -0.100190       0.041112       0.059078              9.550780       8.314193      -3.069079       1.748427      11.516933       1.196938       8.821214           0.006195
          121              N       8.502847       2.294615       8.904801      -0.200628      32.207609 0.48715829E+03  0.11594568E+05                                 8.527022                            7.190117       0.019729       2.053507                    0.997249      26.980355      74.025491       0.646679       0.397954      -1.093889      -0.077501      -0.120540       0.011519       0.143767      -0.037990       0.018363       0.008059       0.038167       0.202167      -0.078098       0.006785       0.071313              9.577685       7.086600       3.469537       0.910082      13.467745      -0.252493       8.178710           0.000020
          122              N       9.551994       9.056928       9.433575      -0.175233      32.015225 0.47252680E+03  0.11199350E+05                                 8.595415                            7.164997      -0.231937       1.980874                    0.996244      26.808812      74.229839       0.634312       0.407415      -1.083750       0.083738       0.112508      -0.028305       0.143078      -0.063294       0.011871       0.004610       0.075037       0.165625      -0.101806       0.041493       0.060313              9.585389       8.343252       3.087080       1.749519      11.569718      -1.201949       8.843197           0.006196
          123              N       0.919124       2.294616       0.165072      -0.199549      32.195440 0.48697235E+03  0.11590091E+05                                 8.530106                            7.193072       0.005417       2.049207                    0.997336      26.968443      74.014662       0.645904       0.398433      -1.093460       0.079159      -0.120359      -0.012328       0.144583       0.037756       0.018487      -0.007278       0.039017       0.203093      -0.078086       0.006408       0.071677              9.580951       7.088438      -3.470108       0.910144      13.472216       0.253379       8.182199           0.000022
          124              N      10.172311       9.056927      17.776044      -0.172770      31.892475 0.47022615E+03  0.11128979E+05                                 8.567067                            7.142358      -0.223445       1.984262                    0.996250      26.741323      73.941414       0.636136       0.406825      -1.084363      -0.084811       0.112893       0.026090       0.143592       0.062291       0.012779      -0.006517       0.074207       0.160495      -0.100190       0.041112       0.059078              9.550777       8.314191      -3.069078       1.748426      11.516928       1.196938       8.821212           0.006195
          125              O       6.949084       7.643698       5.953827      -0.422853      24.584177 0.43982711E+03  0.99911004E+04                                 6.518724                            6.404411       1.195577       2.465345                    0.999111      25.586085      64.018103       0.771022       0.349710      -1.153880       0.006456      -0.019858       0.027039       0.034163       0.000166       0.016502       0.015144      -0.057232       0.042806      -0.041002       0.005929       0.035074              6.523072       5.105064       0.053949       0.096226       7.168320       1.248905       7.295832           0.243963
          126              O       6.685880       5.338954       6.637152      -0.551388      37.762469 0.59707277E+03  0.14724570E+05                                 9.001505                            7.578907       0.236031       2.118623                    0.996465      28.184989      74.871678       0.688452       0.360759      -1.138375       0.012998       0.032152       0.006407       0.035266       0.021876       0.001362      -0.062200       0.053271       0.019675      -0.079787       0.022105       0.057683             10.452307       7.763465       1.335524      -3.371651       8.086862      -4.013689      15.506595           0.021698
          127              O       8.102222       4.648960       1.911385      -0.568796      32.642997 0.54814458E+03  0.13242420E+05                                 8.018246                            7.204558       0.311651       2.152610                    0.995409      27.692380      72.995939       0.713975       0.355100      -1.141989       0.012838       0.043563      -0.004559       0.045644      -0.016075       0.019569       0.041245      -0.043778      -0.032813      -0.054085       0.000258       0.053827              8.551949       6.439077      -1.161690      -1.323829      11.082182       2.954427       8.134586           0.011246
          128              O       8.374101       6.765169       1.327104      -0.520529      38.726502 0.61220792E+03  0.15265357E+05                                 9.285223                            7.829079      -0.229768       1.988873                    0.993385      27.723245      75.217188       0.654251       0.375451      -1.121700       0.007848      -0.008738       0.008048       0.014238       0.028255       0.038378      -0.035410       0.081449      -0.041706      -0.077565       0.010212       0.067353             10.535701       9.248116       1.711792      -4.154215       9.492962      -3.992108      12.866026           0.007849
          129              O       5.185063       6.593514       1.464059      -0.549696      35.517616 0.59705653E+03  0.14756167E+05                                 8.637385                            7.650043       0.027373       2.072439                    0.993605      27.570639      73.842597       0.674224       0.367573      -1.130598       0.002170       0.008026      -0.012202       0.014765       0.020618      -0.059304       0.040201       0.022035      -0.028749      -0.083152       0.017854       0.065298              9.205391       9.808004       2.415594       2.411480      10.352675       2.066591       7.455493           0.008163
          130              O       5.286813       8.783215       1.329643      -0.594367      35.081042 0.56558552E+03  0.13764652E+05                                 8.443539                            7.315479       0.270894       2.139010                    0.994198      27.897541      73.693398       0.709285       0.354829      -1.142750      -0.011628      -0.040618      -0.008104       0.043020      -0.041202      -0.004408      -0.047018       0.027852       0.024584      -0.070270       0.013488       0.056782              9.355237       8.249283      -2.421108       2.688339      11.478204      -3.971235       8.338225           0.003162
          131              O       6.880179       7.704206       8.604589      -0.675352      51.541174 0.10716125E+04  0.30458443E+05                                11.044101                           10.129961      -0.121379       1.948572                    0.995771      32.599781      91.686411       0.600105       0.359095      -1.144552       0.013806      -0.003770      -0.052580       0.054493      -0.034061       0.002777      -0.034476      -0.004212       0.410247      -0.104520      -0.038254       0.142774             12.185396      16.556806      -1.050020       0.556544      10.880209       0.970431       9.119173           0.566881
          132              O      11.014474       7.643698       3.116046      -0.422759      24.581214 0.43975856E+03  0.99890954E+04                                 6.517924                            6.403756       1.194902       2.465138                    0.999117      25.585597      64.014219       0.771095       0.349693      -1.153901      -0.006217      -0.019757      -0.026588       0.033703      -0.000440       0.016740      -0.015799      -0.057198       0.042631      -0.041096       0.005292       0.035803              6.522140       5.104172      -0.053701       0.095821       7.167773      -1.248767       7.294474           0.243824
          133              O       2.736084       5.338955       2.432721      -0.550977      37.757773 0.59700959E+03  0.14722798E+05                                 9.001463                            7.579259       0.242360       2.120814                    0.996515      28.180506      74.862141       0.688325       0.360831      -1.138305      -0.012921       0.032291      -0.005876       0.035273      -0.021777       0.001850       0.062292       0.053314       0.022247      -0.079960       0.022242       0.057718             10.451703       7.763655      -1.335932      -3.371224       8.087195       4.013343      15.504259           0.021682
          134              O       9.861343       4.648960       7.158488      -0.568404      32.638862 0.54804829E+03  0.13239959E+05                                 8.019164                            7.205119       0.309714       2.151982                    0.995389      27.687493      72.990731       0.713746       0.355218      -1.141856      -0.013475       0.042914       0.005014       0.045258       0.015891       0.019169      -0.042143      -0.044011      -0.030626      -0.054113      -0.000553       0.054666              8.553137       6.439116       1.162353      -1.323556      11.084459      -2.954667       8.135837           0.011249
          135              O       9.589459       6.765169       7.742769      -0.521898      38.786808 0.61338636E+03  0.15303409E+05                                 9.297997                            7.839068      -0.235297       1.986858                    0.993258      27.745959      75.321249       0.653470       0.375687      -1.121428      -0.008398      -0.007736      -0.007324       0.013566      -0.027844       0.038514       0.034404       0.081131      -0.043838      -0.076524       0.009004       0.067520             10.551350       9.260744      -1.713114      -4.160690       9.505196       3.998500      12.888108           0.007862
          136              O       4.236897       6.593514       7.605814      -0.550412      35.563362 0.59807063E+03  0.14789359E+05                                 8.649841                            7.660749       0.014913       2.068586                    0.993543      27.586181      73.934839       0.673113       0.367977      -1.130145      -0.002840       0.006818       0.011451       0.013627      -0.021474      -0.059251      -0.041202       0.024027      -0.027009      -0.084130       0.018273       0.065858              9.219086       9.824561      -2.419286       2.416250      10.365972      -2.069370       7.466724           0.008174
          137              O       4.135143       8.783215       7.740230      -0.595496      35.076291 0.56558255E+03  0.13764234E+05                                 8.441036                            7.314490       0.274177       2.139892                    0.994134      27.902738      73.700465       0.709491       0.354734      -1.142853       0.011588      -0.039381       0.008546       0.041931       0.040680      -0.006197       0.046761       0.027630       0.024971      -0.070450       0.015217       0.055233              9.351284       8.245842       2.419236       2.686230      11.473785       3.968005       8.334224           0.003158
          138              O       2.541779       7.704206       0.465284      -0.676103      51.611271 0.10735305E+04  0.30529653E+05                                11.058389                           10.142612      -0.116734       1.950102                    0.995767      32.623192      91.807309       0.599352       0.359349      -1.144235      -0.013266      -0.003760       0.053063       0.054825       0.033714       0.002519       0.033874      -0.005086       0.410737      -0.104209      -0.038509       0.142719             12.201304      16.579444       1.053730       0.557753      10.895115      -0.971485       9.129354           0.567044
          139              O       7.624052       5.340772      12.185919      -0.422855      24.584197 0.43982760E+03  0.99911144E+04                                 6.518727                            6.404415       1.195579       2.465346                    0.999111      25.586099      64.018146       0.771022       0.349710      -1.153880      -0.006456       0.019857      -0.027039       0.034163       0.000166       0.016502       0.015144      -0.057232       0.042803      -0.041002       0.005929       0.035074              6.523075       5.105066       0.053949       0.096226       7.168323       1.248906       7.295837           0.243960
          140              O       7.887256       7.645516      11.502594      -0.551388      37.762463 0.59707264E+03  0.14724566E+05                                 9.001504                            7.578906       0.236031       2.118623                    0.996465      28.184987      74.871668       0.688452       0.360759      -1.138375      -0.012998      -0.032152      -0.006407       0.035266       0.021876       0.001362      -0.062200       0.053270       0.019675      -0.079787       0.022104       0.057683             10.452306       7.763464       1.335524      -3.371650       8.086861      -4.013689      15.506593           0.021699
          141              O       6.470914       8.335510      16.228361      -0.568796      32.642991 0.54814447E+03  0.13242417E+05                                 8.018245                            7.204558       0.311652       2.152610                    0.995409      27.692377      72.995927       0.713975       0.355100      -1.141989      -0.012838      -0.043563       0.004559       0.045644      -0.016075       0.019568       0.041245      -0.043778      -0.032812      -0.054085       0.000258       0.053827              8.551947       6.439077      -1.161690      -1.323829      11.082180       2.954427       8.134585           0.011246
          142              O       6.199035       6.219301      16.812642      -0.520529      38.726511 0.61220811E+03  0.15265362E+05                                 9.285224                            7.829080      -0.229767       1.988873                    0.993385      27.723249      75.217203       0.654251       0.375451      -1.121700      -0.007848       0.008738      -0.008048       0.014238       0.028255       0.038378      -0.035410       0.081448      -0.041705      -0.077565       0.010211       0.067353             10.535703       9.248117       1.711791      -4.154215       9.492963      -3.992108      12.866028           0.007849
          143              O       9.388073       6.390956      16.675687      -0.549696      35.517621 0.59705669E+03  0.14756172E+05                                 8.637386                            7.650044       0.027371       2.072439                    0.993605      27.570641      73.842608       0.674224       0.367573      -1.130598      -0.002170      -0.008026       0.012202       0.014765       0.020617      -0.059304       0.040201       0.022035      -0.028750      -0.083152       0.017854       0.065298              9.205393       9.808006       2.415595       2.411480      10.352677       2.066592       7.455494           0.008163
          144              O       9.286323       4.201255      16.810103      -0.594367      35.081046 0.56558560E+03  0.13764655E+05                                 8.443540                            7.315480       0.270894       2.139010                    0.994198      27.897543      73.693407       0.709285       0.354829      -1.142750       0.011628       0.040618       0.008104       0.043020      -0.041202      -0.004408      -0.047018       0.027852       0.024584      -0.070270       0.013488       0.056782              9.355238       8.249283      -2.421109       2.688339      11.478206      -3.971236       8.338226           0.003162
          145              O       7.692957       5.280264       9.535157      -0.675351      51.541127 0.10716113E+04  0.30458399E+05                                11.044094                           10.129955      -0.121385       1.948571                    0.995771      32.599762      91.686336       0.600105       0.359095      -1.144552      -0.013806       0.003770       0.052580       0.054493      -0.034062       0.002777      -0.034475      -0.004210       0.410248      -0.104520      -0.038254       0.142774             12.185387      16.556793      -1.050019       0.556543      10.880202       0.970431       9.119167           0.566880
          146              O       3.558662       5.340772      15.023700      -0.422763      24.581304 0.43976088E+03  0.99891654E+04                                 6.517959                            6.403789       1.194899       2.465136                    0.999117      25.585582      64.014324       0.771090       0.349694      -1.153899       0.006217       0.019757       0.026587       0.033703      -0.000440       0.016738      -0.015797      -0.057190       0.042649      -0.041093       0.005293       0.035801              6.522175       5.104198      -0.053701       0.095821       7.167809      -1.248776       7.294519           0.243825
          147              O      11.837052       7.645515      15.707025      -0.550978      37.757827 0.59701065E+03  0.14722830E+05                                 9.001469                            7.579264       0.242360       2.120814                    0.996515      28.180535      74.862221       0.688325       0.360830      -1.138305       0.012922      -0.032292       0.005875       0.035274      -0.021778       0.001849       0.062292       0.053309       0.022252      -0.079958       0.022239       0.057719             10.451710       7.763659      -1.335933      -3.371226       8.087202       4.013347      15.504268           0.021681
          148              O       4.711793       8.335510      10.981258      -0.568404      32.638875 0.54804857E+03  0.13239968E+05                                 8.019167                            7.205121       0.309712       2.151981                    0.995389      27.687498      72.990755       0.713746       0.355218      -1.141856       0.013475      -0.042914      -0.005014       0.045258       0.015891       0.019169      -0.042143      -0.044011      -0.030626      -0.054113      -0.000553       0.054666              8.553141       6.439118       1.162354      -1.323557      11.084463      -2.954669       8.135841           0.011249
          149              O       4.983677       6.219301      10.396977      -0.521898      38.786812 0.61338644E+03  0.15303411E+05                                 9.297998                            7.839069      -0.235298       1.986858                    0.993258      27.745961      75.321258       0.653470       0.375687      -1.121428       0.008398       0.007736       0.007324       0.013566      -0.027844       0.038514       0.034404       0.081131      -0.043838      -0.076524       0.009004       0.067520             10.551351       9.260745      -1.713114      -4.160691       9.505197       3.998500      12.888110           0.007862
          150              O      10.336239       6.390956      10.533932      -0.550412      35.563367 0.59807073E+03  0.14789362E+05                                 8.649842                            7.660749       0.014912       2.068586                    0.993543      27.586183      73.934848       0.673113       0.367977      -1.130145       0.002840      -0.006818      -0.011451       0.013627      -0.021474      -0.059251      -0.041202       0.024027      -0.027010      -0.084130       0.018273       0.065858              9.219087       9.824563      -2.419286       2.416251      10.365973      -2.069371       7.466725           0.008174
          151              O      10.437993       4.201255      10.399516      -0.595496      35.076284 0.56558239E+03  0.13764229E+05                                 8.441035                            7.314488       0.274178       2.139892                    0.994134      27.902736      73.700454       0.709491       0.354734      -1.142853      -0.011588       0.039381      -0.008546       0.041931       0.040680      -0.006197       0.046761       0.027630       0.024971      -0.070450       0.015218       0.055233              9.351282       8.245840       2.419235       2.686229      11.473783       3.968004       8.334223           0.003159
          152              O       3.489757       5.280264      17.674462      -0.676098      51.611186 0.10735282E+04  0.30529558E+05                                11.058355                           10.142583      -0.116721       1.950107                    0.995767      32.623180      91.807117       0.599355       0.359348      -1.144237       0.013266       0.003760      -0.053063       0.054825       0.033714       0.002518       0.033874      -0.005087       0.410716      -0.104206      -0.038506       0.142712             12.201265      16.579383       1.053726       0.557750      10.895082      -0.971481       9.129330           0.567052

******************************************************
Auxiliary information for the entire system
The total spin magnetic moment of the unit cell is   3.999788
The total net atomic charge of the unit cell is   -0.000002
Accuracy of reproducing the electrostatic potential in the unit cell:
  The inner radius (bohr) =    5.0000
  The outer radius (bohr) =   12.0000
  Valid grid points have density less than (e/(bohr^3)) =    0.0001
  The number of valid grid points were=        20254
  The rms potential error without charges in kcal/mol is=      7.29944
  The rms potential error with partial charges in kcal/mol is=      1.10451
  The RRMSE value at monopole order=      0.15131
  The rms potential error with partial charges and cloud penetration in kcal/mol is=      1.10912
  The RRMSE value at monopole order with cloud penetration is=      0.15195
  The rms potential error with partial charges and atomic dipoles in kcal/mol is=      0.25908
  The RRMSE value at dipole order=      0.03549
  The rms potential error with partial charges, atomic dipoles and cloud penetration in kcal/mol is=      0.25773
  The RRMSE value at dipole order with cloud penetration=      0.03531

******************************************************
The electron densities and ab initio electrostatic potential were computed in VASP using the PBE functional and
projector augmented wave method. See the main text of the journal article for a description of computational details.
The atomic charges, dipoles, and quadrupoles were computed with the DDEC6 method as described in
(a) T. A. Manz and N. Gabaldon Limas, RSC Adv. 6 (2016) 47771-47801 DOI: 10.1039/c6ra04656h
(b) N. Gabaldon Limas and T. A. Manz, RSC Adv. 8 (2018) 2678-2707 DOI: 10.1039/c7ra11829e.
For each atom in the material, the electron cloud parameters were fit to the spherically averaged atom-in-material
electron density using radial positions for which this density was between 10^-4 and 10^-2 electrons per cubic bohr.
The polarizabilities, dispersion coefficients, and quantum Drude oscillator (QDO) parameters were fit using the MCLF method.
The magnetic structure of the system was optimized in VASP from the default ferromagnetic initial guess using spin polarization.
The atomic spin moments (ASMs) were computed on this optimized magnetic structure using the DDEC6 partition as inputs
to the method of T. A. Manz and D. S. Sholl, J. Chem. Theory Comput. 7 (2011) 4146-4164 DOI: 10.1021/ct200539n.
The RMSE and RRMSE were computed using a uniform grid with Ewald summation.
