# Supplementary material for: A collection of forcefield precursors for metal–organic frameworks
Source: RSC Adv. 2019 Nov 13;9(63):36492–507. doi: 10.1039/c9ra07327b (PMC9075174; doi:10.1039/c9ra07327b)
Supplement: RA-009-C9RA07327B-s5085 [file RA-009-C9RA07327B-s5085.xyz]

   44
jmolscript: load "" {1 1 1} spacegroup "x,y,z" unitcell [{      9.409800     0.000000     0.000000 }, {     -3.224668     8.840014     0.000000 }, {     -0.065210    -0.093201    11.741449 }]
Co    -1.832358     7.796437     5.870724     0.946581
Co     5.232148     7.615153     8.083753     1.046093
Co     7.984885     0.996977     0.000000     0.959184
Co     5.393625     7.571585     2.213028     1.044400
H      7.343140     3.821773     2.754544     0.134552
H      7.151652     2.867581     7.253867     0.131353
H      1.041312     8.161588     8.625268     0.134699
H      0.275730     7.747901     1.383143     0.131563
C      6.145147     5.218926     6.932151     0.603193
C      6.378754     5.854060     3.872330     0.611234
C      8.114219     1.370647     3.062170     0.614225
C      8.403888     0.923928     6.106728     0.639236
C      6.760860     4.312922     5.917690    -0.048545
C      6.827880     4.594303     4.547463    -0.028311
C      7.319826     3.632446     3.664506    -0.120806
C      7.775612     2.398346     4.114204    -0.019399
C      7.769276     2.125693     5.498521    -0.017405
C      7.218060     3.072774     6.349776    -0.109088
C      2.829618     7.608131     1.061427     0.603488
C      3.281027     7.952047     9.743054     0.612180
C     -1.525635     8.045994     8.932894     0.614556
C     -1.979363     8.258236     0.236003     0.638990
C      1.767473     7.876080     0.046966    -0.049496
C      1.943639     7.942267    10.418188    -0.029115
C      0.871438     8.074804     9.535231    -0.120413
C     -0.444128     8.080075     9.984928    -0.019233
C     -0.698100     7.980686    11.369245    -0.016242
C      0.445740     7.880606     0.479051    -0.108984
O      6.059455     6.495130     6.635093    -0.645785
O      5.712153     4.780291     7.956006    -0.474052
O     -2.528333     6.984090     4.060193    -0.561558
O      5.470655     5.707392     2.971761    -0.504132
O      8.367559     1.778456     1.912682    -0.574061
O      8.042649     0.165554     3.421458    -0.526377
O      0.151532     0.582383     5.701648    -0.558875
O      7.788516     0.334911     7.031954    -0.544388
O      4.057911     7.964973     0.764368    -0.642311
O      2.565926     7.051039     2.085281    -0.470018
O      7.395023    -0.028441     9.930918    -0.564395
O      3.454439     7.048674     8.842485    -0.501705
O     -1.229338     8.423746     7.783407    -0.573460
O     -2.633232     7.565781     9.292183    -0.525311
O      0.462584     0.295334    11.572372    -0.565214
O     -2.321830     7.478274     1.161229    -0.546849

The following XYZ coordinates are in angstroms. Other properties are in atomic units.
The sperically averaged electron density of each atom fit to a function of the form exp(a - br)
eigen_1, eigen_2 and eigen_3 are the three eigenvalues of traceless quadrupole moment tensor
  atom number  atomic symbol              X              Y              Z     net charge C6 coefficient C8 coefficient C10 coefficient fluctuating dipole atomic polarizability isotropic forcefield polarizability              a              b squared Pearson coefficient          <r^3>          <r^4>         wp_QDO          m_QDO          q_QDO       dipole_x       dipole_y       dipole_z         dipole            Qxy            Qxz            Qyz     Q(x^2-y^2)  Q(3z^2 - R^2)        eigen_1        eigen_2        eigen_3 static polarizability      alpha(xx)      alpha(xy)      alpha(xz)      alpha(yy)      alpha(yz)      alpha(zz) atomic spin moment
            1             Co      -1.832358       7.796437       5.870724       0.946581      96.519385 0.20790699E+04  0.67108076E+05                                16.114558                           14.054252       0.523183       2.036559                    0.998444      45.255166     119.606353       0.532626       0.356269      -1.191833       0.049327       0.054315      -0.043270       0.085179       0.006845       0.082022      -0.033464      -0.065852      -0.128118      -0.116008       0.042099       0.073909             18.060256      14.477867       0.248992       3.297239      16.472598       3.525558      23.230304           2.673286
            2             Co       5.232148       7.615153       8.083753       1.046093      97.037541 0.19854451E+04  0.63077794E+05                                16.004300                           13.480277       0.600041       2.086771                    0.997313      43.352295     112.072675       0.561716       0.343219      -1.208235      -0.028796      -0.027806       0.004326       0.040263      -0.024064       0.037462      -0.011961       0.058952       0.071194      -0.049949      -0.014339       0.064289             19.093733      21.555917      -5.021489      -3.856536      15.619562       2.058111      20.105719           2.924075
            3             Co       7.984885       0.996977       0.000000       0.959184      96.364091 0.20729493E+04  0.66871507E+05                                16.115426                           14.047316       0.509006       2.033389                    0.998437      45.134814     119.313460       0.531893       0.356968      -1.191066       0.040661       0.055964      -0.046819       0.083530       0.041812      -0.053719       0.062916      -0.069847      -0.184334      -0.123769       0.027903       0.095865             18.069631      16.075650       0.832090       2.191574      14.873931       4.322551      23.259313           2.692054
            4             Co       5.393625       7.571585       2.213028       1.044400      97.170930 0.19884992E+04  0.63203318E+05                                16.021766                           13.492645       0.597072       2.085681                    0.997323      43.378809     112.190928       0.561296       0.343321      -1.208065      -0.014427      -0.034992       0.006104       0.038338      -0.035908      -0.025683       0.028721      -0.010492       0.076059      -0.048974      -0.014045       0.063019             19.117168      19.568617      -5.766331       3.250000      17.662205      -2.924873      20.120681           2.920512
            5              H       7.343140       3.821773       2.754544       0.134552       1.074329 0.79389558E+01  0.77513791E+02                                 1.714572                            1.634865      -1.105223       2.373227                    0.997371       3.351583       9.249386       0.496888       1.262501      -0.713864       0.003159       0.010935      -0.040685       0.042247       0.001953      -0.001337      -0.008403      -0.009281       0.030260      -0.010088      -0.004842       0.014930              1.741514       1.360090      -0.116088      -0.053180       1.700850      -0.117732       2.163601          -0.000085
            6              H       7.151652       2.867581       7.253867       0.131353       1.100896 0.81635373E+01  0.80043003E+02                                 1.721240                            1.640371      -1.154436       2.344974                    0.996816       3.372469       9.242894       0.505387       1.236053      -0.719637      -0.004649      -0.011353       0.040184       0.042015      -0.000498       0.004492      -0.006605      -0.001528       0.033392      -0.008256      -0.006189       0.014445              1.747825       1.375460      -0.112185      -0.070698       1.695344      -0.193245       2.172672           0.000078
            7              H       1.041312       8.161588       8.625268       0.134699       1.073730 0.79304131E+01  0.77380785E+02                                 1.711189                            1.631820      -1.105872       2.372870                    0.997385       3.347392       9.223659       0.498527       1.259156      -0.714603       0.009221       0.006698      -0.040742       0.042306       0.004592      -0.007615      -0.004010       0.004394       0.030443      -0.010198      -0.004862       0.015060              1.737971       1.731794       0.020830      -0.092247       1.323206      -0.090028       2.158912          -0.000126
            8              H       0.275730       7.747901       1.383143       0.131563       1.098378 0.81388996E+01  0.79726115E+02                                 1.717358                            1.636937      -1.151402       2.346656                    0.996849       3.366492       9.216478       0.506456       1.234610      -0.719983      -0.009184      -0.008223       0.040248       0.042093       0.000082      -0.007703       0.001887       0.001821       0.033717      -0.008215      -0.006277       0.014492              1.743730       1.725976       0.017128      -0.156869       1.338310      -0.132163       2.166905           0.000085
            9              C       6.145147       5.218926       6.932151       0.603193      23.603997 0.24938674E+03  0.51542349E+04                                 7.616357                            5.618118      -0.104022       2.026220                    0.999490      22.085019      61.523438       0.624418       0.474613      -1.019626      -0.040382       0.058063       0.013222       0.071950       0.006119       0.096193      -0.004716       0.110962      -0.107761      -0.092814      -0.036646       0.129460              9.171522       5.394311      -2.024786      -2.528412      12.788633       2.149802       9.331622           0.001599
           10              C       6.378754       5.854060       3.872330       0.611234      24.650783 0.26016678E+03  0.54454375E+04                                 7.960455                            5.793860      -0.188217       2.002076                    0.999350      22.266913      62.845311       0.604797       0.483855      -1.012632      -0.022548       0.045708      -0.031987       0.060174      -0.018659      -0.108815       0.046079       0.081533       0.089365      -0.093544      -0.053610       0.147155              9.855556       6.427908      -1.742759       2.745670      14.725383      -2.706157       8.413376          -0.001350
           11              C       8.114219       1.370647       3.062170       0.614225      23.531870 0.24961600E+03  0.51664317E+04                                 7.632332                            5.636404      -0.120018       2.022485                    0.999353      22.111564      61.887020       0.620047       0.477269      -1.016968       0.024652      -0.033084      -0.035516       0.054440       0.012773       0.029824      -0.026400       0.173246      -0.192493      -0.090831      -0.033027       0.123858              9.215881       4.520254      -1.433791      -1.562092      11.988091       2.521750      11.139297          -0.004271
           12              C       8.403888       0.923928       6.106728       0.639236      24.267243 0.25081664E+03  0.51948775E+04                                 7.811459                            5.667663      -0.211746       1.996823                    0.999152      21.862457      61.109655       0.615750       0.480267      -1.015892       0.019629      -0.045557       0.023226       0.054774       0.049369       0.030422       0.086619      -0.024773       0.078864      -0.082661      -0.038748       0.121410              9.590621       8.124163      -3.473691      -0.402254      11.969560      -3.977181       8.678141           0.000419
           13              C       6.760860       4.312922       5.917690      -0.048545      41.781223 0.45066198E+03  0.10599325E+05                                10.358482                            7.011879       0.064855       2.017519                    0.999368      27.622092      77.229502       0.636546       0.409119      -1.078131      -0.005545      -0.046016      -0.024109       0.052244       0.001995       0.007958      -0.004724       0.016933      -0.026510      -0.014052      -0.001446       0.015498             13.509439       7.442209      -5.606318      -2.075404      18.972489       2.374631      14.113619           0.004013
           14              C       6.827880       4.594303       4.547463      -0.028311      41.821144 0.45008684E+03  0.10589599E+05                                10.401364                            7.036644      -0.047979       1.986968                    0.999036      27.424705      76.861499       0.631040       0.412540      -1.075159      -0.006876      -0.043817       0.001629       0.044384       0.011458      -0.001153       0.003085       0.035929      -0.061170      -0.021436      -0.010067       0.031503             13.583328       6.999762      -5.220217      -0.214965      19.889176      -1.595155      13.861046           0.003697
           15              C       7.319826       3.632446       3.664506      -0.120806      37.947743 0.43396942E+03  0.10232843E+05                                 9.963161                            7.043322      -0.046929       1.960155                    0.999506      29.527840      85.965559       0.605957       0.428674      -1.052917      -0.001414      -0.002163       0.015302       0.015518       0.036708      -0.004266      -0.010491       0.062192       0.009047      -0.050741       0.002600       0.048141             12.657245       7.006503      -5.534103      -1.096830      20.313523       1.591361      10.651708           0.001792
           16              C       7.775612       2.398346       4.114204      -0.019399      40.924845 0.43457923E+03  0.10114657E+05                                10.235574                            6.885001       0.076773       2.032676                    0.999218      26.897430      74.474279       0.643359       0.409044      -1.079669      -0.008608       0.031613       0.025448       0.041486       0.012411      -0.011319      -0.013618       0.032061      -0.051295      -0.026835      -0.006677       0.033511             13.446704       6.506236      -4.569863      -1.068013      18.672480       2.897784      15.161394           0.006537
           17              C       7.769276       2.125693       5.498521      -0.017405      41.196482 0.43376278E+03  0.10096120E+05                                10.277268                            6.885185      -0.045236       1.994687                    0.998828      26.900667      74.610656       0.642087       0.409836      -1.078591      -0.018788       0.027244      -0.014738       0.036227       0.027645      -0.011270      -0.001524       0.037661      -0.056812      -0.026553      -0.018161       0.044714             13.509493       8.006572      -6.365122       0.417158      18.870485      -1.852300      13.651422           0.008096
           18              C       7.218060       3.072774       6.349776      -0.109088      37.428509 0.42678325E+03  0.10021136E+05                                 9.859019                            6.978085      -0.097218       1.943205                    0.999448      29.430220      85.491846       0.609677       0.427855      -1.053456      -0.016182       0.001523      -0.020334       0.026032       0.028106       0.014948      -0.010517       0.080602       0.008852      -0.054364       0.003985       0.050379             12.448527       7.479714      -5.989249      -1.061490      19.593477       0.694556      10.272389           0.002708
           19              C       2.829618       7.608131       1.061427       0.603488      23.596584 0.24933757E+03  0.51528874E+04                                 7.616302                            5.618775      -0.100792       2.027706                    0.999502      22.069147      61.474239       0.624189       0.474818      -1.019531       0.068841      -0.017972       0.013107       0.072345      -0.030907      -0.038078       0.088393      -0.092122      -0.107915      -0.092994      -0.036114       0.129108              9.171509      13.227393       0.831147       2.887344       4.958767      -1.637552       9.328368           0.001385
           20              C       3.281027       7.952047       9.743054       0.612180      24.626776 0.25989642E+03  0.54385980E+04                                 7.956212                            5.791310      -0.180660       2.004536                    0.999362      22.257283      62.820109       0.604832       0.483932      -1.012548       0.050963      -0.004977      -0.032176       0.060476      -0.040852       0.080922      -0.086919      -0.038497       0.089587      -0.093929      -0.054004       0.147932              9.849814      14.863444       1.336103      -3.479402       6.277519       1.652080       8.408480           0.000316
           21              C      -1.525635       8.045994       8.932894       0.614556      23.498636 0.24927750E+03  0.51568036E+04                                 7.623014                            5.631382      -0.105743       2.027589                    0.999375      22.079743      61.748141       0.620627       0.477066      -1.017248      -0.039156       0.011523      -0.035361       0.054004      -0.045853      -0.035264       0.019912      -0.150469      -0.191397      -0.091097      -0.033392       0.124489              9.202469      12.015676       1.306209       2.895848       4.469502      -0.603150      11.122230          -0.004270
           22              C      -1.979363       8.258236       0.236003       0.638990      24.270624 0.25080888E+03  0.51951162E+04                                 7.813120                            5.667894      -0.210568       1.997137                    0.999156      21.874403      61.162304       0.615633       0.480321      -1.015778      -0.049658       0.002684       0.022743       0.054684       0.045464       0.070820       0.057688      -0.043380       0.079587      -0.082141      -0.038606       0.120746              9.594075      13.762832      -1.420314      -3.600516       6.340573      -1.740575       8.678822          -0.000163
           23              C       1.767473       7.876080       0.046966      -0.049496      41.790423 0.45081057E+03  0.10604268E+05                                10.362305                            7.014621       0.076643       2.021503                    0.999382      27.625683      77.258481       0.636171       0.409304      -1.077950      -0.041672      -0.020570      -0.024427       0.052501      -0.003540      -0.007070       0.005569      -0.015469      -0.026422      -0.013935      -0.001150       0.015085             13.515326      21.249942      -0.576288       2.940753       5.188423      -1.134640      14.107612           0.004292
           24              C       1.943639       7.942267      10.418188      -0.029115      41.848525 0.45047582E+03  0.10601901E+05                                10.408751                            7.041872      -0.042052       1.988857                    0.999050      27.436073      76.925159       0.630460       0.412796      -1.074905      -0.039292      -0.021255       0.001938       0.044715      -0.002619       0.003242       0.000107      -0.042022      -0.060120      -0.021097      -0.010097       0.031194             13.593461      21.762425       0.157849      -1.427414       5.155866      -0.748865      13.862091           0.003449
           25              C       0.871438       8.074804       9.535231      -0.120413      37.927378 0.43376419E+03  0.10226376E+05                                 9.959118                            7.041574      -0.046379       1.960299                    0.999513      29.519920      85.924192       0.606068       0.428664      -1.052966      -0.001509      -0.001887       0.015467       0.015655       0.008209      -0.008476      -0.007240      -0.095251       0.008528      -0.050903       0.002592       0.048311             12.650721      22.304158       0.051022       1.865200       5.004560      -0.484374      10.643446           0.002014
           26              C      -0.444128       8.080075       9.984928      -0.019233      40.899644 0.43445559E+03  0.10110948E+05                                10.231224                            6.884263       0.075477       2.032334                    0.999214      26.891681      74.452601       0.643367       0.409073      -1.079662       0.032544       0.003048       0.025317       0.041344      -0.000850      -0.009047      -0.015124      -0.040998      -0.052466      -0.027141      -0.006639       0.033780             13.438276      20.181266       0.420973       3.077272       4.991044      -0.009626      15.142519           0.006250
           27              C      -0.698100       7.980686      11.369245      -0.016242      41.187790 0.43355951E+03  0.10090822E+05                                10.279181                            6.885657      -0.047136       1.994304                    0.998823      26.890651      74.595659       0.641734       0.410085      -1.078361       0.031708      -0.007950      -0.014531       0.035773       0.008911       0.002644      -0.011126      -0.065150      -0.057084      -0.026935      -0.018136       0.045070             13.514855      21.713596      -1.373086      -1.892903       5.185475      -0.242185      13.645494           0.008210
           28              C       0.445740       7.880606       0.479051      -0.108984      37.415565 0.42660824E+03  0.10015638E+05                                 9.856951                            6.976703      -0.096237       1.943634                    0.999448      29.419190      85.443805       0.609753       0.427861      -1.053490       0.006942      -0.014487      -0.020314       0.025898      -0.004489      -0.015374       0.010389      -0.097574       0.008972      -0.054428       0.004203       0.050225             12.447340      22.034378      -0.681347       1.010828       5.045555      -0.758088      10.262089           0.002619
           29              O       6.059455       6.495130       6.635093      -0.645785      43.911209 0.67329712E+03  0.17146726E+05                                 9.919447                            8.002745       0.245763       2.081961                    0.999241      30.101557      81.819046       0.674263       0.356699      -1.139200      -0.043726      -0.058582      -0.022465       0.076475       0.001197       0.047530      -0.022834      -0.031078      -0.054472      -0.063901       0.017523       0.046378             11.890178       6.707672      -1.956708      -1.442090      19.428707       1.918088       9.534155           0.074029
           30              O       5.712153       4.780291       7.956006      -0.474052      23.386986 0.34466904E+03  0.74067064E+04                                 6.285015                            5.608932       0.864267       2.345617                    0.999349      25.488489      63.139689       0.832710       0.342286      -1.153795      -0.003919       0.003423      -0.009687       0.010996       0.032175       0.044467      -0.026113       0.161239       0.039162      -0.103970       0.004927       0.099043              6.533016       5.015024       0.168711      -2.018416       6.154409      -0.780486       8.429616           0.016474
           31              O      -2.528333       6.984090       4.060193      -0.561558      38.015475 0.58346387E+03  0.14349928E+05                                 9.042456                            7.513676       0.166680       2.082082                    0.998594      28.574709      76.562399       0.686354       0.362846      -1.133275      -0.025517      -0.005280      -0.019104       0.032310       0.026922      -0.078363       0.048950      -0.039013      -0.040865      -0.112495       0.039222       0.073274             10.305718       6.364459       1.115313       1.531623      13.900713       1.289539      10.651981           0.034977
           32              O       5.470655       5.707392       2.971761      -0.504132      27.518588 0.40811030E+03  0.91411649E+04                                 7.123983                            6.120847       0.707913       2.293127                    0.998883      26.200191      66.091254       0.794338       0.344252      -1.153054       0.003111      -0.020685       0.013111       0.024687      -0.007196       0.007015       0.009516       0.094043       0.100206      -0.065292       0.026158       0.039134              7.896042       7.435729      -1.197740       3.440907       7.647468      -1.909224       8.604928           0.058484
           33              O       8.367559       1.778456       1.912682      -0.574061      33.778547 0.49084189E+03  0.11530580E+05                                 8.206674                            6.765987       0.532775       2.201674                    0.999412      27.845110      72.283074       0.745495       0.349745      -1.146796       0.035573       0.010420       0.049677       0.061983       0.012567      -0.008534      -0.025336       0.122983       0.061527      -0.079029       0.022629       0.056401              9.268493       5.331843      -0.231969      -1.671027       7.367339       1.538431      15.106295           0.032674
           34              O       8.042649       0.165554       3.421458      -0.526377      34.115999 0.52552454E+03  0.12592967E+05                                 8.429368                            7.146035       0.177443       2.111899                    0.996985      27.435159      72.588701       0.701459       0.364392      -1.131929      -0.008805       0.022960       0.023917       0.034303       0.009390       0.025667      -0.033603      -0.003895      -0.135421      -0.067205       0.029036       0.038168              9.580722       5.355494      -1.586326      -0.014756      15.095983       1.340606       8.290691           0.052581
           35              O       0.151532       0.582383       5.701648      -0.558875      32.846627 0.50757821E+03  0.12043240E+05                                 8.119908                            6.947088       0.361737       2.154770                    0.998434      27.866191      73.077918       0.723989       0.356561      -1.139463      -0.033521      -0.000803       0.000793       0.033540      -0.001579       0.009414       0.075404       0.062351      -0.033274      -0.094543       0.035557       0.058986              9.000276      10.848485      -4.498373      -0.458450       9.497067      -0.201938       6.655277           0.052453
           36              O       7.788516       0.334911       7.031954      -0.544388      33.794906 0.47335102E+03  0.11002661E+05                                 8.211415                            6.636831       0.569280       2.236194                    0.998747      26.938443      69.218341       0.755131       0.348955      -1.149178      -0.006121       0.017649      -0.022972       0.029609       0.050628      -0.008559       0.015653      -0.055281       0.087881      -0.074611       0.026633       0.047979              9.536701       6.193492       0.144602      -1.539258      10.561647      -5.701116      11.854963           0.049810
           37              O       4.057911       7.964973       0.764368      -0.642311      43.873425 0.67258460E+03  0.17129101E+05                                 9.930640                            8.011919       0.195204       2.068275                    0.999098      30.043548      81.741367       0.671987       0.357896      -1.137910      -0.041080      -0.062131      -0.022372       0.077771       0.012354      -0.037986       0.035435       0.021943      -0.055000      -0.063627       0.018126       0.045501             11.905639      19.222007       2.598799       2.307159       6.948975      -0.696764       9.545934           0.077736
           38              O       2.565926       7.051039       2.085281      -0.470018      23.193921 0.34113536E+03  0.73107055E+04                                 6.245251                            5.575598       0.868195       2.348343                    0.999342      25.404176      62.810901       0.836346       0.341733      -1.154451       0.003634      -0.002917      -0.008947       0.010087      -0.026796      -0.039875       0.033260      -0.164925       0.038812      -0.103935       0.004661       0.099274              6.490156       5.871492       0.491942      -0.043755       5.226901      -2.147330       8.372074           0.018576
           39              O       7.395023      -0.028441       9.930918      -0.564395      38.237418 0.58753972E+03  0.14479535E+05                                 9.090308                            7.550186       0.160176       2.080539                    0.998398      28.629408      76.859565       0.683092       0.363839      -1.132173       0.003018      -0.024808      -0.019496       0.031696       0.034919       0.075291      -0.059368      -0.007149      -0.040302      -0.116988       0.041286       0.075702             10.364396      12.366373       3.295439       0.690080       8.005353       1.895036      10.721463           0.032922
           40              O       3.454439       7.048674       8.842485      -0.501705      27.399482 0.40596669E+03  0.90804434E+04                                 7.101781                            6.103293       0.709466       2.294672                    0.998873      26.146376      65.891779       0.795830       0.344088      -1.153286      -0.020199      -0.004588       0.012084       0.023981      -0.036502       0.006977       0.009730      -0.062319       0.102653      -0.066185       0.026810       0.039375              7.869720       8.359977      -0.845455      -2.957388       6.671801       2.571989       8.577382           0.059655
           41              O      -1.229338       8.423746       7.783407      -0.573460      33.494552 0.48604990E+03  0.11386899E+05                                 8.150786                            6.725056       0.540645       2.205282                    0.999437      27.761887      71.903993       0.749272       0.348933      -1.147779      -0.006341       0.035930       0.048211       0.060460      -0.031212      -0.018179      -0.015023      -0.126353       0.064820      -0.085465       0.022894       0.062572              9.199633       7.222336       0.473766       1.989265       5.389765      -1.037813      14.986799           0.031165
           42              O      -2.633232       7.565781       9.292183      -0.525311      34.087489 0.52507766E+03  0.12579029E+05                                 8.423912                            7.142517       0.173908       2.110738                    0.996998      27.422633      72.535827       0.701734       0.364343      -1.132017       0.025112      -0.000400       0.023579       0.034449       0.007622      -0.040288       0.014331      -0.010548      -0.135686      -0.067706       0.030597       0.037109              9.573926      14.960454       1.920486       1.265243       5.475729       0.447047       8.285594           0.054197
           43              O       0.462584       0.295334      11.572372      -0.565214      33.012950 0.51070112E+03  0.12135743E+05                                 8.144264                            6.965822       0.393738       2.163463                    0.998484      27.953473      73.358731       0.723431       0.356295      -1.139694       0.011671      -0.029891       0.002073       0.032155      -0.019191       0.067947       0.034223      -0.049592      -0.041479      -0.095063       0.035836       0.059227              9.029772      12.598671      -3.891558      -0.034711       7.815743      -0.500743       6.674902           0.048769
           44              O      -2.321830       7.478274       1.161229      -0.546849      33.944654 0.47582113E+03  0.11075491E+05                                 8.237636                            6.656011       0.560875       2.232599                    0.998738      26.991620      69.424047       0.753653       0.349153      -1.148910       0.019146       0.001825      -0.022261       0.029418       0.055941       0.017299      -0.003763      -0.020410       0.091158      -0.074421       0.027957       0.046464              9.569036       9.993037       1.522480      -4.848735       6.820883      -3.412242      11.893188           0.048059

******************************************************
Auxiliary information for the entire system
The total spin magnetic moment of the unit cell is   11.999783
The total net atomic charge of the unit cell is   -0.000001
Accuracy of reproducing the electrostatic potential in the unit cell:
  The inner radius (bohr) =    5.0000
  The outer radius (bohr) =   12.0000
  Valid grid points have density less than (e/(bohr^3)) =    0.0001
  The number of valid grid points were=        74035
  The rms potential error without charges in kcal/mol is=      5.69766
  The rms potential error with partial charges in kcal/mol is=      1.09413
  The RRMSE value at monopole order=      0.19203
  The rms potential error with partial charges and cloud penetration in kcal/mol is=      1.09654
  The RRMSE value at monopole order with cloud penetration is=      0.19245
  The rms potential error with partial charges and atomic dipoles in kcal/mol is=      0.56125
  The RRMSE value at dipole order=      0.09851
  The rms potential error with partial charges, atomic dipoles and cloud penetration in kcal/mol is=      0.55493
  The RRMSE value at dipole order with cloud penetration=      0.09740

******************************************************
The electron densities and ab initio electrostatic potential were computed in VASP using the PBE functional and
projector augmented wave method. See the main text of the journal article for a description of computational details.
The atomic charges, dipoles, and quadrupoles were computed with the DDEC6 method as described in
(a) T. A. Manz and N. Gabaldon Limas, RSC Adv. 6 (2016) 47771-47801 DOI: 10.1039/c6ra04656h
(b) N. Gabaldon Limas and T. A. Manz, RSC Adv. 8 (2018) 2678-2707 DOI: 10.1039/c7ra11829e.
For each atom in the material, the electron cloud parameters were fit to the spherically averaged atom-in-material
electron density using radial positions for which this density was between 10^-4 and 10^-2 electrons per cubic bohr.
The polarizabilities, dispersion coefficients, and quantum Drude oscillator (QDO) parameters were fit using the MCLF method.
The magnetic structure of the system was optimized in VASP from the default ferromagnetic initial guess using spin polarization.
The atomic spin moments (ASMs) were computed on this optimized magnetic structure using the DDEC6 partition as inputs
to the method of T. A. Manz and D. S. Sholl, J. Chem. Theory Comput. 7 (2011) 4146-4164 DOI: 10.1021/ct200539n.
The RMSE and RRMSE were computed using a uniform grid with Ewald summation.
