# Supplementary material for: A collection of forcefield precursors for metal–organic frameworks
Source: RSC Adv. 2019 Nov 13;9(63):36492–507. doi: 10.1039/c9ra07327b (PMC9075174; doi:10.1039/c9ra07327b)
Supplement: RA-009-C9RA07327B-s5086 [file RA-009-C9RA07327B-s5086.xyz]

   56
jmolscript: load "" {1 1 1} spacegroup "x,y,z" unitcell [{      8.626600     0.000000     0.000000 }, {      0.705730     9.893862     0.000000 }, {      4.047493     2.804864    10.606610 }]
Nd     2.503061     4.758419     0.125582     2.047580
Nd    10.876762     7.940307    10.481028     2.047579
H      3.700761     6.121760     3.481089     0.145595
H      3.777771     7.575642     2.910454     0.140113
H      5.599044     8.063408     4.208703     0.098837
H      5.739126     6.564555     4.654180     0.095969
H      3.596196     8.258429     5.383915     0.100179
H      3.643350     6.739927     5.762571     0.098051
H      5.608336     7.193686     7.033243     0.141076
H      5.376130     8.716211     6.759593     0.144960
H      3.730817    10.330497     2.305877     0.135725
H      2.970901     9.873535     1.011871     0.127831
H      5.157314     8.984943     1.071268     0.096120
H      5.040456     0.544326     1.081874     0.099183
H      9.679062     6.576966     7.125521     0.145595
H      9.602052     5.123084     7.696156     0.140113
H      7.780779     4.635318     6.397907     0.098837
H      7.640697     6.134171     5.952430     0.095969
H      9.783627     4.440297     5.222695     0.100179
H      9.736473     5.958799     4.844039     0.098051
H      7.771487     5.505040     3.573367     0.141076
H      8.003693     3.982515     3.847017     0.144960
H      9.649006     2.368229     8.300733     0.135725
H     10.408922     2.825191     9.594739     0.127830
H      8.222509     3.713783     9.535342     0.096120
H      8.339367    12.154400     9.524736     0.099183
C      5.117220     6.324169     2.042833     0.700676
C      4.312268     6.823655     3.209560    -0.348079
C      5.101792     7.257750     4.420835    -0.149821
C      4.190570     7.524833     5.606654    -0.149151
C      4.925807     7.865935     6.881569    -0.346768
C      4.065781     7.955132     8.105571     0.715837
C      2.744470     1.962892     0.980051     0.674731
C      2.999101     0.523439     1.339615    -0.333268
C      5.013189     9.891305     0.757312    -0.157846
C      8.262603     6.374557     8.563777     0.700676
C      9.067555     5.875071     7.397050    -0.348078
C      8.278031     5.440976     6.185775    -0.149821
C      9.189253     5.173893     4.999956    -0.149151
C      8.454016     4.832791     3.725041    -0.346769
C      9.314042     4.743594     2.501039     0.715837
C     10.635353    10.735834     9.626559     0.674731
C     10.380722    12.175287     9.266995    -0.333267
C      8.366634     2.807421     9.849298    -0.157846
O      4.542604     5.605785     1.170758    -0.761080
O      6.337676     6.595846     1.910357    -0.608529
O      4.581009     7.831420     9.257767    -0.782356
O     11.447909     8.117754     7.998445    -0.609243
O      3.704338     2.784536     1.034144    -0.663980
O      1.604940     2.335522     0.612001    -0.652340
O      8.837219     7.092941     9.435852    -0.761080
O      7.042147     6.102880     8.696253    -0.608529
O      8.798814     4.867306     1.348843    -0.782356
O      1.931914     4.580972     2.608165    -0.609243
O      9.675485     9.914190     9.572466    -0.663981
O     11.774883    10.363204     9.994609    -0.652340

The following XYZ coordinates are in angstroms. Other properties are in atomic units.
The sperically averaged electron density of each atom fit to a function of the form exp(a - br)
eigen_1, eigen_2 and eigen_3 are the three eigenvalues of traceless quadrupole moment tensor
  atom number  atomic symbol              X              Y              Z     net charge C6 coefficient C8 coefficient C10 coefficient fluctuating dipole atomic polarizability isotropic forcefield polarizability              a              b squared Pearson coefficient          <r^3>          <r^4>         wp_QDO          m_QDO          q_QDO       dipole_x       dipole_y       dipole_z         dipole            Qxy            Qxz            Qyz     Q(x^2-y^2)  Q(3z^2 - R^2)        eigen_1        eigen_2        eigen_3 static polarizability      alpha(xx)      alpha(xy)      alpha(xz)      alpha(yy)      alpha(yz)      alpha(zz) atomic spin moment
            1             Nd       2.503061       4.758419       0.125582       2.047580     138.749477 0.35713631E+04  0.12695982E+06                                17.521572                           15.978789       2.710369       2.491732                    0.999734      86.429042     211.244114       0.642671       0.268093      -1.330158       0.012397      -0.013686       0.002431       0.018625       0.020585      -0.006104      -0.023133      -0.038487      -0.224582      -0.078880       0.009390       0.069490             19.290644      23.128347      -0.945310      -0.410859      15.755490       1.178972      18.988096          -0.000037
            2             Nd      10.876762       7.940307      10.481028       2.047579     138.749491 0.35713635E+04  0.12695984E+06                                17.521574                           15.978791       2.710369       2.491732                    0.999734      86.429040     211.244115       0.642671       0.268093      -1.330158      -0.012397       0.013686      -0.002431       0.018625       0.020585      -0.006104      -0.023133      -0.038487      -0.224581      -0.078880       0.009390       0.069490             19.290646      23.128349      -0.945310      -0.410859      15.755492       1.178972      18.988098          -0.000058
            3              H       3.700761       6.121760       3.481089       0.145595       1.023775 0.77412452E+01  0.75351187E+02                                 1.676473                            1.620446      -1.063233       2.379308                    0.997037       3.466312       9.652536       0.494694       1.272008      -0.710230      -0.007264      -0.023294       0.014695       0.028484       0.000380      -0.000611      -0.002640      -0.016250      -0.001942      -0.007855      -0.001321       0.009175              1.705511       1.800671       0.437340      -0.133560       1.739779      -0.061382       1.576082          -0.000002
            4              H       3.777771       7.575642       2.910454       0.140113       1.021466 0.78909943E+01  0.76915671E+02                                 1.664806                            1.630603      -0.712795       2.540924                    0.999510       3.345157       9.218698       0.497310       1.263560      -0.713837      -0.006456       0.021958       0.000795       0.022902      -0.005436       0.003892      -0.001263      -0.007930       0.000748      -0.007953       0.000153       0.007800              1.682344       1.539342      -0.258771       0.116377       1.890045      -0.264689       1.617645          -0.000003
            5              H       5.599044       8.063408       4.208703       0.098837       1.145831 0.90777999E+01  0.89858201E+02                                 1.664733                            1.644999      -0.630288       2.558797                    0.999886       3.306664       8.613223       0.553538       1.117846      -0.750621       0.007975       0.026685      -0.009808       0.029527       0.004014      -0.000621      -0.002146      -0.012764       0.002754      -0.007998       0.000194       0.007805              1.664030       1.543746       0.262430      -0.085600       1.849995      -0.155894       1.598349          -0.000004
            6              H       5.739126       6.564555       4.654180       0.095969       1.042713 0.78334545E+01  0.75670668E+02                                 1.626942                            1.574382      -0.676151       2.536463                    0.999229       3.441277       9.222436       0.534360       1.186583      -0.730361       0.009923      -0.025119       0.006597       0.027801      -0.003798       0.001357      -0.000591      -0.010768      -0.006446      -0.005856      -0.001904       0.007760              1.652230       1.817458      -0.445207       0.160753       1.608802      -0.087656       1.530430          -0.000002
            7              H       3.596196       8.258429       5.383915       0.100179       1.159535 0.92098223E+01  0.91478024E+02                                 1.674248                            1.653611      -0.700815       2.527586                    0.999470       3.333927       8.693948       0.553852       1.113388      -0.751509      -0.009348       0.025187      -0.003890       0.027146      -0.005263       0.002707       0.000575      -0.012350       0.002051      -0.009214       0.001419       0.007795              1.671493       1.641864      -0.322643       0.068358       1.768644      -0.094613       1.603969          -0.000005
            8              H       3.643350       6.739927       5.762571       0.098051       1.094987 0.85645352E+01  0.84289326E+02                                 1.664837                            1.636259      -0.651994       2.549496                    0.999681       3.398926       9.084714       0.530891       1.172281      -0.735271      -0.007202      -0.026718       0.006367       0.028395       0.003718      -0.000876      -0.002742      -0.013904       0.002052      -0.008230      -0.000357       0.008586              1.672347       1.723226       0.389939      -0.109740       1.725100      -0.040181       1.568716          -0.000003
            9              H       5.608336       7.193686       7.033243       0.141076       0.980868 0.72673923E+01  0.69726689E+02                                 1.630284                            1.569100      -1.092749       2.358839                    0.996787       3.511949       9.753262       0.502495       1.270440      -0.709470       0.008854      -0.024465      -0.001381       0.026055       0.000554      -0.000784      -0.000638      -0.008246      -0.004036      -0.003723      -0.001187       0.004909              1.664761       1.873743      -0.456226       0.136563       1.597459      -0.064488       1.523081          -0.000001
           10              H       5.376130       8.716211       6.759593       0.144960       1.027525 0.79329416E+01  0.76093961E+02                                 1.569710                            1.556428      -0.623507       2.582495                    0.999991       3.071841       7.934689       0.557616       1.145131      -0.744436       0.004020       0.020346      -0.012435       0.024181       0.002267       0.000376      -0.002116      -0.013475       0.000244      -0.007222      -0.000394       0.007616              1.565032       1.459340       0.242517      -0.023028       1.808170      -0.016318       1.427586          -0.000007
           11              H       3.730817      10.330497       2.305877       0.135725       1.016772 0.75622859E+01  0.71780079E+02                                 1.560281                            1.519211      -0.618500       2.579315                    0.999996       3.110732       8.031002       0.563820       1.144496      -0.743459       0.009160       0.000146       0.020730       0.022664      -0.003155       0.002375       0.001325       0.003949       0.023965      -0.008054      -0.000496       0.008550              1.569783       1.266777      -0.045447      -0.026452       1.415847      -0.148227       2.026724          -0.000005
           12              H       2.970901       9.873535       1.011871       0.127831       1.151847 0.92501596E+01  0.93222264E+02                                 1.759949                            1.733298      -0.862818       2.463991                    0.998917       3.418262       9.381312       0.499007       1.217948      -0.725033      -0.013449      -0.008876      -0.016328       0.022940      -0.000330       0.002033       0.004882       0.001146      -0.010211      -0.006911       0.002331       0.004580              1.757890       1.925997       0.310227       0.118745       1.833111       0.087987       1.514562          -0.000002
           13              H       5.157314       8.984943       1.071268       0.096120       1.016807 0.74284304E+01  0.72079335E+02                                 1.713247                            1.620733      -0.902416       2.437604                    0.996306       3.685295      10.488935       0.476031       1.326042      -0.697862       0.003583      -0.029062       0.003496       0.029490      -0.002605      -0.002925      -0.003632      -0.010119      -0.002205      -0.007529       0.000297       0.007232              1.779993       1.362003      -0.203233      -0.021821       2.424229      -0.368260       1.553747          -0.000001
           14              H       5.040456       0.544326       1.081874       0.099183       1.228077 0.10255287E+02  0.10566334E+03                                 1.810067                            1.804457      -0.845599       2.457070                    0.998649       3.528801       9.675716       0.499290       1.190629      -0.731837       0.015389       0.018785       0.004779       0.024750       0.002986      -0.001759       0.004454       0.012688       0.010290      -0.010354       0.004462       0.005892              1.792992       1.899071       0.289440       0.142531       1.877039       0.153856       1.602866          -0.000004
           15              H       9.679062       6.576966       7.125521       0.145595       1.023774 0.77412404E+01  0.75351132E+02                                 1.676473                            1.620446      -1.063232       2.379308                    0.997037       3.466311       9.652534       0.494694       1.272008      -0.710230       0.007264       0.023294      -0.014695       0.028484       0.000380      -0.000611      -0.002640      -0.016250      -0.001942      -0.007855      -0.001321       0.009175              1.705511       1.800670       0.437340      -0.133560       1.739779      -0.061382       1.576082          -0.000002
           16              H       9.602052       5.123084       7.696156       0.140113       1.021466 0.78909983E+01  0.76915721E+02                                 1.664806                            1.630603      -0.712796       2.540923                    0.999510       3.345158       9.218702       0.497310       1.263561      -0.713837       0.006456      -0.021958      -0.000795       0.022902      -0.005436       0.003892      -0.001263      -0.007930       0.000748      -0.007953       0.000153       0.007800              1.682344       1.539342      -0.258771       0.116377       1.890045      -0.264689       1.617646          -0.000003
           17              H       7.780779       4.635318       6.397907       0.098837       1.145831 0.90777952E+01  0.89858133E+02                                 1.664731                            1.644998      -0.630288       2.558797                    0.999886       3.306664       8.613219       0.553538       1.117845      -0.750621      -0.007975      -0.026685       0.009808       0.029527       0.004014      -0.000621      -0.002146      -0.012764       0.002754      -0.007998       0.000194       0.007805              1.664029       1.543745       0.262430      -0.085600       1.849994      -0.155893       1.598348          -0.000004
           18              H       7.640697       6.134171       5.952430       0.095969       1.042713 0.78334484E+01  0.75670591E+02                                 1.626941                            1.574381      -0.676150       2.536463                    0.999229       3.441276       9.222431       0.534360       1.186583      -0.730362      -0.009923       0.025119      -0.006597       0.027801      -0.003798       0.001357      -0.000591      -0.010768      -0.006446      -0.005856      -0.001904       0.007760              1.652229       1.817457      -0.445207       0.160753       1.608801      -0.087656       1.530429          -0.000002
           19              H       9.783627       4.440297       5.222695       0.100179       1.159534 0.92098160E+01  0.91477944E+02                                 1.674247                            1.653610      -0.700814       2.527586                    0.999470       3.333926       8.693944       0.553853       1.113388      -0.751509       0.009348      -0.025187       0.003890       0.027146      -0.005263       0.002707       0.000575      -0.012350       0.002051      -0.009214       0.001419       0.007795              1.671492       1.641863      -0.322642       0.068358       1.768644      -0.094613       1.603969          -0.000005
           20              H       9.736473       5.958799       4.844039       0.098051       1.094987 0.85645352E+01  0.84289326E+02                                 1.664837                            1.636259      -0.651994       2.549496                    0.999681       3.398926       9.084714       0.530891       1.172281      -0.735271       0.007202       0.026718      -0.006367       0.028395       0.003718      -0.000876      -0.002742      -0.013904       0.002052      -0.008230      -0.000357       0.008586              1.672347       1.723226       0.389939      -0.109740       1.725100      -0.040181       1.568716          -0.000003
           21              H       7.771487       5.505040       3.573367       0.141076       0.980868 0.72673917E+01  0.69726680E+02                                 1.630284                            1.569100      -1.092749       2.358840                    0.996787       3.511949       9.753261       0.502495       1.270439      -0.709470      -0.008854       0.024465       0.001381       0.026055       0.000554      -0.000784      -0.000638      -0.008246      -0.004036      -0.003723      -0.001187       0.004909              1.664761       1.873743      -0.456225       0.136563       1.597459      -0.064488       1.523081          -0.000001
           22              H       8.003693       3.982515       3.847017       0.144960       1.027524 0.79329338E+01  0.76093857E+02                                 1.569709                            1.556427      -0.623506       2.582495                    0.999991       3.071841       7.934684       0.557617       1.145130      -0.744436      -0.004020      -0.020346       0.012435       0.024181       0.002267       0.000376      -0.002116      -0.013475       0.000244      -0.007222      -0.000394       0.007616              1.565030       1.459338       0.242516      -0.023028       1.808167      -0.016318       1.427585          -0.000007
           23              H       9.649006       2.368229       8.300733       0.135725       1.016771 0.75622820E+01  0.71780032E+02                                 1.560281                            1.519211      -0.618500       2.579315                    0.999996       3.110731       8.030999       0.563820       1.144496      -0.743459      -0.009160      -0.000146      -0.020730       0.022664      -0.003155       0.002375       0.001325       0.003949       0.023965      -0.008054      -0.000496       0.008550              1.569782       1.266776      -0.045447      -0.026452       1.415847      -0.148227       2.026724          -0.000005
           24              H      10.408922       2.825191       9.594739       0.127830       1.151849 0.92501774E+01  0.93222492E+02                                 1.759951                            1.733300      -0.862820       2.463990                    0.998917       3.418265       9.381324       0.499007       1.217948      -0.725033       0.013450       0.008876       0.016328       0.022940      -0.000330       0.002033       0.004882       0.001146      -0.010211      -0.006911       0.002331       0.004580              1.757892       1.925999       0.310228       0.118745       1.833113       0.087987       1.514564          -0.000003
           25              H       8.222509       3.713783       9.535342       0.096120       1.016807 0.74284353E+01  0.72079390E+02                                 1.713247                            1.620733      -0.902417       2.437604                    0.996306       3.685296      10.488936       0.476031       1.326041      -0.697862      -0.003583       0.029062      -0.003496       0.029490      -0.002605      -0.002925      -0.003632      -0.010119      -0.002205      -0.007529       0.000297       0.007232              1.779993       1.362003      -0.203233      -0.021821       2.424230      -0.368260       1.553747          -0.000001
           26              H       8.339367      12.154400       9.524736       0.099183       1.228078 0.10255299E+02  0.10566350E+03                                 1.810068                            1.804458      -0.845601       2.457069                    0.998649       3.528803       9.675724       0.499290       1.190629      -0.731837      -0.015389      -0.018785      -0.004779       0.024750       0.002986      -0.001759       0.004454       0.012688       0.010290      -0.010354       0.004462       0.005892              1.792994       1.899073       0.289440       0.142531       1.877041       0.153856       1.602867          -0.000004
           27              C       5.117220       6.324169       2.042833       0.700676      20.622951 0.22873898E+03  0.46496982E+04                                 7.061006                            5.450590      -0.038054       2.060731                    0.999574      21.335451      59.917362       0.618648       0.487055      -1.007985       0.007972      -0.019322      -0.030140       0.036679      -0.007744       0.030939      -0.073896      -0.128010      -0.012102      -0.080848      -0.034971       0.115818              8.130532       8.539378       0.673104      -1.223419       5.961267       2.914497       9.890951          -0.000003
           28              C       4.312268       6.823655       3.209560      -0.348079      31.077093 0.45726002E+03  0.10895966E+05                                 8.619009                            7.048598      -0.139636       1.942731                    0.997260      30.439981      88.347023       0.630856       0.407449      -1.069100       0.061591       0.021148       0.079949       0.103114       0.001838       0.018739       0.003177      -0.056391       0.008163      -0.038150       0.010496       0.027654              9.976954       7.657431       0.085885      -0.504752       7.407585       2.656294      14.865846          -0.000007
           29              C       5.101792       7.257750       4.420835      -0.149821      26.759151 0.38818042E+03  0.88620833E+04                                 7.791275                            6.479643       0.073310       2.018800                    0.999639      28.090115      79.310217       0.661461       0.405602      -1.072333      -0.100138      -0.019320      -0.022640       0.104467       0.008730       0.012361       0.016467      -0.039674       0.126203      -0.043680      -0.006266       0.049947              9.001852       7.046174      -0.316846      -0.401807       6.108941       1.854927      13.850441          -0.000006
           30              C       4.190570       7.524833       5.606654      -0.149151      26.856624 0.38526893E+03  0.87753694E+04                                 7.792965                            6.432723       0.025648       2.002541                    0.999592      28.045992      78.985449       0.667648       0.402770      -1.074666       0.103304       0.006605       0.028308       0.107316       0.001084       0.010858       0.015157      -0.045663       0.139940      -0.047418      -0.004851       0.052269              9.081863       6.867250      -0.064477      -0.744590       5.869867       1.864431      14.508472          -0.000007
           31              C       4.925807       7.865935       6.881569      -0.346768      30.735196 0.44494698E+03  0.10501232E+05                                 8.513615                            6.921877      -0.049897       1.973532                    0.997620      29.957090      85.747197       0.642693       0.403804      -1.074486      -0.061952      -0.025047      -0.080268       0.104443      -0.001000       0.016392      -0.005215      -0.054458       0.025415      -0.037342       0.011866       0.025476              9.916779       8.149666      -0.437651      -0.749793       6.210520       1.570528      15.390150          -0.000007
           32              C       4.065781       7.955132       8.105571       0.715837      20.994199 0.22463642E+03  0.45366481E+04                                 7.117820                            5.380314      -0.082837       2.049378                    0.999652      20.989894      58.374336       0.627603       0.483244      -1.011980      -0.006345       0.007201       0.032839       0.034213       0.006237       0.024093       0.007291      -0.197645      -0.168363      -0.088624      -0.038814       0.127438              8.304945       9.279091      -0.957857      -1.063043       4.008502       0.497675      11.627242          -0.000002
           33              C       2.744470       1.962892       0.980051       0.674731      20.082073 0.23832544E+03  0.48882291E+04                                 6.935584                            5.553455      -0.153807       2.019540                    0.999668      21.634782      60.774196       0.615372       0.485274      -1.010213       0.002182       0.015672      -0.001420       0.015887      -0.007794      -0.033796       0.049173       0.038140       0.273268      -0.078923      -0.034942       0.113865              7.832869       7.698630      -1.471936       0.516410      11.599905      -1.162891       4.200072          -0.000002
           34              C       2.999101       0.523439       1.339615      -0.333268      28.737024 0.44235287E+03  0.10439388E+05                                 8.107060                            6.902034      -0.012648       1.978623                    0.998554      30.197423      86.829380       0.642663       0.403847      -1.072952       0.077351      -0.012032      -0.044536       0.090064      -0.014677       0.000416       0.026918       0.059875       0.028439      -0.049838       0.018519       0.031319              8.974386       7.957343      -2.240869      -1.016712      12.051241      -0.590343       6.914573          -0.000008
           35              C       5.013189       9.891305       0.757312      -0.157846      24.606831 0.40510962E+03  0.94211653E+04                                 7.495971                            6.759806      -0.080606       1.969272                    0.998979      29.099083      85.066778       0.622654       0.422987      -1.052877      -0.081060       0.033722      -0.045488       0.098879      -0.028375      -0.035310       0.016798       0.035434       0.037334      -0.039874      -0.019707       0.059582              7.921077       7.216164      -1.828203      -1.424731       8.626251       0.404123       7.920816          -0.000007
           36              C       8.262603       6.374557       8.563777       0.700676      20.622952 0.22873900E+03  0.46496986E+04                                 7.061007                            5.450590      -0.038055       2.060731                    0.999574      21.335452      59.917367       0.618648       0.487055      -1.007985      -0.007972       0.019322       0.030140       0.036679      -0.007744       0.030939      -0.073896      -0.128010      -0.012102      -0.080848      -0.034971       0.115818              8.130532       8.539378       0.673104      -1.223420       5.961268       2.914497       9.890951          -0.000003
           37              C       9.067555       5.875071       7.397050      -0.348078      31.077095 0.45726004E+03  0.10895967E+05                                 8.619010                            7.048598      -0.139636       1.942730                    0.997260      30.439982      88.347030       0.630856       0.407449      -1.069100      -0.061591      -0.021148      -0.079949       0.103114       0.001838       0.018739       0.003177      -0.056391       0.008163      -0.038150       0.010496       0.027654              9.976955       7.657431       0.085885      -0.504753       7.407586       2.656294      14.865847          -0.000006
           38              C       8.278031       5.440976       6.185775      -0.149821      26.759155 0.38818048E+03  0.88620847E+04                                 7.791276                            6.479644       0.073310       2.018800                    0.999639      28.090115      79.310215       0.661461       0.405602      -1.072333       0.100138       0.019320       0.022640       0.104467       0.008730       0.012361       0.016467      -0.039674       0.126203      -0.043680      -0.006267       0.049947              9.001853       7.046174      -0.316846      -0.401807       6.108941       1.854928      13.850445          -0.000006
           39              C       9.189253       5.173893       4.999956      -0.149151      26.856626 0.38526895E+03  0.87753702E+04                                 7.792966                            6.432724       0.025648       2.002541                    0.999592      28.045993      78.985456       0.667648       0.402770      -1.074666      -0.103304      -0.006604      -0.028308       0.107316       0.001084       0.010858       0.015157      -0.045663       0.139940      -0.047418      -0.004851       0.052269              9.081864       6.867251      -0.064477      -0.744590       5.869867       1.864432      14.508475          -0.000007
           40              C       8.454016       4.832791       3.725041      -0.346769      30.735212 0.44494724E+03  0.10501240E+05                                 8.513618                            6.921880      -0.049898       1.973532                    0.997620      29.957098      85.747225       0.642692       0.403804      -1.074486       0.061952       0.025047       0.080268       0.104443      -0.001000       0.016391      -0.005215      -0.054458       0.025415      -0.037342       0.011866       0.025476              9.916783       8.149669      -0.437651      -0.749793       6.210521       1.570529      15.390160          -0.000007
           41              C       9.314042       4.743594       2.501039       0.715837      20.994195 0.22463635E+03  0.45366466E+04                                 7.117819                            5.380313      -0.082837       2.049378                    0.999652      20.989891      58.374327       0.627603       0.483244      -1.011980       0.006345      -0.007201      -0.032839       0.034213       0.006237       0.024093       0.007291      -0.197645      -0.168363      -0.088624      -0.038814       0.127438              8.304944       9.279090      -0.957857      -1.063042       4.008501       0.497675      11.627241          -0.000002
           42              C      10.635353      10.735834       9.626559       0.674731      20.082073 0.23832544E+03  0.48882291E+04                                 6.935584                            5.553455      -0.153807       2.019540                    0.999668      21.634782      60.774196       0.615372       0.485274      -1.010213      -0.002182      -0.015672       0.001420       0.015887      -0.007794      -0.033796       0.049173       0.038140       0.273268      -0.078923      -0.034942       0.113865              7.832869       7.698629      -1.471936       0.516410      11.599905      -1.162891       4.200072          -0.000002
           43              C      10.380722      12.175287       9.266995      -0.333267      28.737012 0.44235264E+03  0.10439381E+05                                 8.107057                            6.902031      -0.012648       1.978623                    0.998554      30.197416      86.829352       0.642663       0.403847      -1.072952      -0.077351       0.012032       0.044536       0.090064      -0.014677       0.000416       0.026918       0.059875       0.028440      -0.049838       0.018519       0.031319              8.974382       7.957341      -2.240866      -1.016711      12.051235      -0.590342       6.914570          -0.000007
           44              C       8.366634       2.807421       9.849298      -0.157846      24.606831 0.40510961E+03  0.94211653E+04                                 7.495971                            6.759806      -0.080607       1.969272                    0.998979      29.099085      85.066786       0.622654       0.422987      -1.052877       0.081060      -0.033722       0.045488       0.098879      -0.028375      -0.035310       0.016798       0.035434       0.037334      -0.039874      -0.019707       0.059582              7.921077       7.216164      -1.828202      -1.424731       8.626251       0.404123       7.920816          -0.000007
           45              O       4.542604       5.605785       1.170758      -0.761080      53.242025 0.80110825E+03  0.21291821E+05                                11.284308                            8.824897      -0.032419       1.982851                    0.997918      31.749652      87.946749       0.632157       0.364552      -1.133861       0.025083       0.009170       0.050952       0.057527       0.007931       0.038138      -0.018389      -0.148769       0.096877      -0.102419       0.033789       0.068630             13.330500      12.546155       4.811767       3.477838      12.614966       6.357063      14.830379          -0.000003
           46              O       6.337676       6.595846       1.910357      -0.608529      31.919523 0.52396863E+03  0.12504121E+05                                 7.921405                            7.059024       0.445964       2.188451                    0.995783      27.965821      73.031356       0.719686       0.356628      -1.141886      -0.000933       0.055874       0.028016       0.062511       0.007810      -0.000065      -0.070292       0.054895      -0.161763      -0.102525       0.044020       0.058505              8.470279      12.172070       0.321338      -0.963875       5.844389       0.030509       7.394379          -0.000003
           47              O       4.581009       7.831420       9.257767      -0.782356      51.793207 0.78221786E+03  0.20662852E+05                                11.039236                            8.687493       0.037982       1.997599                    0.998167      32.009714      88.350777       0.640842       0.361820      -1.136173      -0.016729      -0.001233      -0.063976       0.066138       0.003063       0.030314      -0.003521      -0.165041       0.079521      -0.102960       0.033403       0.069557             12.909835      12.877193      -1.811595       4.775557       6.700935      -0.805272      19.151377          -0.000003
           48              O      11.447909       8.117754       7.998445      -0.609243      32.398885 0.51078502E+03  0.12086341E+05                                 7.953669                            6.913276       0.578547       2.230557                    0.997189      27.745347      71.648451       0.737715       0.350882      -1.148976      -0.000290       0.041753      -0.054989       0.069045      -0.007013       0.009855       0.008523       0.003069      -0.310268      -0.104558       0.045632       0.058927              8.655762      13.086896      -0.859663      -0.788897       5.595930       0.833876       7.284459          -0.000006
           49              O       3.704338       2.784536       1.034144      -0.663980      34.809307 0.60376849E+03  0.14965505E+05                                 8.451316                            7.636196       0.185451       2.075693                    0.996540      29.627209      79.495516       0.682292       0.362172      -1.134661       0.005926      -0.051593       0.026590       0.058344       0.064746      -0.035048       0.029906      -0.058704       0.114103      -0.104735       0.046507       0.058228              8.978671       8.614636       2.557671      -0.208801      12.474204      -0.025482       5.847173          -0.000006
           50              O       1.604940       2.335522       0.612001      -0.652340      32.439230 0.54287006E+03  0.13082254E+05                                 7.960266                            7.148723       0.546860       2.189836                    0.997955      29.148894      76.718661       0.719991       0.353014      -1.143767      -0.003089      -0.049653       0.014019       0.051686      -0.074805       0.000334       0.021139       0.082849       0.200853      -0.120790       0.047058       0.073732              8.442204      11.328963      -2.932795       0.913372       8.403025      -0.662253       5.594625          -0.000004
           51              O       8.837219       7.092941       9.435852      -0.761080      53.242033 0.80110840E+03  0.21291826E+05                                11.284309                            8.824898      -0.032419       1.982851                    0.997918      31.749655      87.946759       0.632157       0.364552      -1.133861      -0.025083      -0.009170      -0.050952       0.057528       0.007931       0.038138      -0.018389      -0.148769       0.096877      -0.102419       0.033789       0.068630             13.330501      12.546156       4.811768       3.477839      12.614967       6.357064      14.830380          -0.000003
           52              O       7.042147       6.102880       8.696253      -0.608529      31.919519 0.52396855E+03  0.12504119E+05                                 7.921404                            7.059023       0.445964       2.188451                    0.995783      27.965820      73.031351       0.719686       0.356628      -1.141886       0.000933      -0.055874      -0.028016       0.062511       0.007810      -0.000065      -0.070292       0.054895      -0.161764      -0.102525       0.044020       0.058505              8.470279      12.172069       0.321338      -0.963875       5.844389       0.030509       7.394378          -0.000003
           53              O       8.798814       4.867306       1.348843      -0.782356      51.793208 0.78221786E+03  0.20662852E+05                                11.039235                            8.687493       0.037981       1.997599                    0.998167      32.009715      88.350777       0.640842       0.361820      -1.136173       0.016729       0.001233       0.063976       0.066138       0.003063       0.030314      -0.003521      -0.165041       0.079521      -0.102960       0.033403       0.069557             12.909835      12.877192      -1.811594       4.775558       6.700935      -0.805271      19.151377          -0.000003
           54              O       1.931914       4.580972       2.608165      -0.609243      32.398885 0.51078503E+03  0.12086341E+05                                 7.953669                            6.913276       0.578547       2.230557                    0.997189      27.745346      71.648450       0.737715       0.350882      -1.148976       0.000290      -0.041753       0.054989       0.069045      -0.007013       0.009855       0.008523       0.003069      -0.310268      -0.104558       0.045632       0.058927              8.655762      13.086897      -0.859663      -0.788898       5.595930       0.833876       7.284460          -0.000007
           55              O       9.675485       9.914190       9.572466      -0.663981      34.809313 0.60376860E+03  0.14965508E+05                                 8.451316                            7.636196       0.185451       2.075693                    0.996540      29.627213      79.495526       0.682292       0.362172      -1.134661      -0.005926       0.051593      -0.026590       0.058344       0.064746      -0.035048       0.029906      -0.058705       0.114103      -0.104735       0.046507       0.058228              8.978671       8.614637       2.557671      -0.208801      12.474205      -0.025481       5.847173          -0.000006
           56              O      11.774883      10.363204       9.994609      -0.652340      32.439237 0.54287020E+03  0.13082259E+05                                 7.960267                            7.148725       0.546860       2.189836                    0.997955      29.148895      76.718669       0.719991       0.353014      -1.143767       0.003089       0.049653      -0.014019       0.051686      -0.074805       0.000334       0.021139       0.082849       0.200853      -0.120790       0.047058       0.073732              8.442206      11.328965      -2.932796       0.913372       8.403027      -0.662253       5.594626          -0.000004

******************************************************
Auxiliary information for the entire system
The total spin magnetic moment of the unit cell is   -0.000322
The total net atomic charge of the unit cell is   0.000002
Accuracy of reproducing the electrostatic potential in the unit cell:
  The inner radius (bohr) =    5.0000
  The outer radius (bohr) =   12.0000
  Valid grid points have density less than (e/(bohr^3)) =    0.0001
  The number of valid grid points were=        32344
  The rms potential error without charges in kcal/mol is=      4.61137
  The rms potential error with partial charges in kcal/mol is=      1.19034
  The RRMSE value at monopole order=      0.25813
  The rms potential error with partial charges and cloud penetration in kcal/mol is=      1.20207
  The RRMSE value at monopole order with cloud penetration is=      0.26067
  The rms potential error with partial charges and atomic dipoles in kcal/mol is=      0.38605
  The RRMSE value at dipole order=      0.08372
  The rms potential error with partial charges, atomic dipoles and cloud penetration in kcal/mol is=      0.37345
  The RRMSE value at dipole order with cloud penetration=      0.08098

******************************************************
The electron densities and ab initio electrostatic potential were computed in VASP using the PBE functional and
projector augmented wave method. See the main text of the journal article for a description of computational details.
The atomic charges, dipoles, and quadrupoles were computed with the DDEC6 method as described in
(a) T. A. Manz and N. Gabaldon Limas, RSC Adv. 6 (2016) 47771-47801 DOI: 10.1039/c6ra04656h
(b) N. Gabaldon Limas and T. A. Manz, RSC Adv. 8 (2018) 2678-2707 DOI: 10.1039/c7ra11829e.
For each atom in the material, the electron cloud parameters were fit to the spherically averaged atom-in-material
electron density using radial positions for which this density was between 10^-4 and 10^-2 electrons per cubic bohr.
The polarizabilities, dispersion coefficients, and quantum Drude oscillator (QDO) parameters were fit using the MCLF method.
The magnetic structure of the system was optimized in VASP from the default ferromagnetic initial guess using spin polarization.
The atomic spin moments (ASMs) were computed on this optimized magnetic structure using the DDEC6 partition as inputs
to the method of T. A. Manz and D. S. Sholl, J. Chem. Theory Comput. 7 (2011) 4146-4164 DOI: 10.1021/ct200539n.
The RMSE and RRMSE were computed using a uniform grid with Ewald summation.
