# Supplementary material for: A collection of forcefield precursors for metal–organic frameworks
Source: RSC Adv. 2019 Nov 13;9(63):36492–507. doi: 10.1039/c9ra07327b (PMC9075174; doi:10.1039/c9ra07327b)
Supplement: RA-009-C9RA07327B-s5087 [file RA-009-C9RA07327B-s5087.xyz]

   56
jmolscript: load "" {1 1 1} spacegroup "x,y,z" unitcell [{      8.674200     0.000000     0.000000 }, {      0.707523     9.943460     0.000000 }, {      4.078768     2.797881    10.664851 }]
Nd     4.567580     6.560280     5.205407     2.052971
Nd     8.892911     6.181061     5.459444     2.052971
H      7.711952     7.347119     1.466417     0.147495
H      7.944924     5.821701     1.735171     0.140297
H      5.966405     5.370736     0.459655     0.098490
H      5.924242     6.889926     0.079986     0.099190
H     12.148709     7.989563    10.017495     0.096244
H     12.009489     9.486590     9.568504     0.100818
H     10.122937     7.541904     8.837962     0.143791
H     10.193023     8.996222     8.271658     0.140473
H      4.071584     1.423952     4.275539     0.127762
H      3.285243     0.946389     3.008554     0.135737
H      1.928045     2.333653     4.271273     0.097221
H     10.682501    10.842298     4.229680     0.098989
H      5.748539     5.394222     9.198434     0.147495
H      5.515567     6.919640     8.929680     0.140297
H      7.494086     7.370605    10.205196     0.098490
H      7.536249     5.851415    10.584865     0.099191
H      1.311782     4.751778     0.647356     0.096244
H      1.451002     3.254751     1.096347     0.100818
H      3.337554     5.199437     1.826889     0.143792
H      3.267468     3.745119     2.393193     0.140473
H      9.388907    11.317389     6.389312     0.127761
H     10.175248    11.794952     7.656297     0.135737
H     11.532446    10.407688     6.393578     0.097221
H      2.777990     1.899043     6.435171     0.098988
C      6.389186     6.577191     2.806989     0.713737
C      7.262423     6.495197     1.584797    -0.346782
C      6.515983     6.154914     0.302882    -0.148319
C     11.512066     8.681879     9.779668    -0.150763
C     10.732027     8.246427     8.567075    -0.347592
C     11.527885     7.747496     7.385409     0.694655
C      4.317676     9.384134     4.341661     0.683415
C      4.039040    10.818186     3.974790    -0.333065
C      2.048005     1.417523     4.565623    -0.157585
C      7.071305     6.164150     7.857862     0.713737
C      6.198068     6.246144     9.080054    -0.346782
C      6.944508     6.586427    10.361969    -0.148319
C      1.948425     4.059462     0.885183    -0.150763
C      2.728464     4.494914     2.097776    -0.347592
C      1.932606     4.993845     3.279442     0.694655
C      9.142815     3.357207     6.323190     0.683415
C      9.421451     1.923155     6.690061    -0.333065
C     11.412486    11.323818     6.099228    -0.157585
O      5.147120     6.748206     2.704606    -0.603661
O      6.909155     6.453037     3.967325    -0.789881
O      4.073320     8.035065     7.264897    -0.605920
O     10.953976     7.029846     6.510892    -0.758970
O      3.357591     8.552388     4.283004    -0.675298
O      5.453631     9.005674     4.703199    -0.653448
O      8.313371     5.993135     7.960245    -0.603662
O      6.551336     6.288304     6.697526    -0.789881
O      9.387171     4.706276     3.399954    -0.605920
O      2.506515     5.711495     4.153959    -0.758970
O     10.102900     4.188953     6.381847    -0.675298
O      8.006860     3.735667     5.961652    -0.653448

The following XYZ coordinates are in angstroms. Other properties are in atomic units.
The sperically averaged electron density of each atom fit to a function of the form exp(a - br)
eigen_1, eigen_2 and eigen_3 are the three eigenvalues of traceless quadrupole moment tensor
  atom number  atomic symbol              X              Y              Z     net charge C6 coefficient C8 coefficient C10 coefficient fluctuating dipole atomic polarizability isotropic forcefield polarizability              a              b squared Pearson coefficient          <r^3>          <r^4>         wp_QDO          m_QDO          q_QDO       dipole_x       dipole_y       dipole_z         dipole            Qxy            Qxz            Qyz     Q(x^2-y^2)  Q(3z^2 - R^2)        eigen_1        eigen_2        eigen_3 static polarizability      alpha(xx)      alpha(xy)      alpha(xz)      alpha(yy)      alpha(yz)      alpha(zz) atomic spin moment
            1             Nd       4.567580       6.560280       5.205407       2.052971     137.892720 0.35641367E+04  0.12665374E+06                                17.465986                           15.980003       2.706038       2.488550                    0.999682      86.451147     211.338598       0.641522       0.268677      -1.329277      -0.011512       0.010142      -0.001232       0.015391       0.025382      -0.004486      -0.022517      -0.041618      -0.231649      -0.080833       0.006129       0.074704             19.178306      22.920396      -0.943938      -0.458012      15.673610       1.110369      18.940911          -0.000029
            2             Nd       8.892911       6.181061       5.459444       2.052971     137.892729 0.35641370E+04  0.12665375E+06                                17.465987                           15.980005       2.706037       2.488550                    0.999682      86.451144     211.338595       0.641522       0.268677      -1.329277       0.011512      -0.010142       0.001232       0.015391       0.025382      -0.004486      -0.022517      -0.041618      -0.231649      -0.080833       0.006129       0.074704             19.178307      22.920399      -0.943938      -0.458013      15.673610       1.110369      18.940913          -0.000047
            3              H       7.711952       7.347119       1.466417       0.147495       1.019249 0.78493210E+01  0.75112915E+02                                 1.563777                            1.550496      -0.626391       2.583903                    0.999993       3.053491       7.884855       0.557293       1.148525      -0.743684       0.004503       0.019690      -0.011746       0.023365       0.002763       0.000423      -0.001875      -0.013457      -0.000629      -0.007258      -0.000510       0.007768              1.559218       1.455099       0.240204      -0.022027       1.801962      -0.015156       1.420594          -0.000007
            4              H       7.944924       5.821701       1.735171       0.140297       0.981466 0.72723919E+01  0.69773382E+02                                 1.629996                            1.569117      -1.082163       2.363713                    0.996923       3.506901       9.733105       0.502839       1.269594      -0.709723       0.009749      -0.024555      -0.000663       0.026428       0.000722      -0.000762      -0.000792      -0.008375      -0.005281      -0.003636      -0.001599       0.005235              1.664296       1.872280      -0.455121       0.133081       1.599933      -0.062994       1.520674          -0.000001
            5              H       5.966405       5.370736       0.459655       0.098490       1.098621 0.85987092E+01  0.84676059E+02                                 1.665618                            1.637253      -0.647835       2.550950                    0.999755       3.398283       9.073833       0.532046       1.169040      -0.736075      -0.007564      -0.026537       0.006722       0.028401       0.004207      -0.000405      -0.002575      -0.013955       0.002350      -0.008549      -0.000064       0.008613              1.672900       1.723134       0.388529      -0.111447       1.726374      -0.042105       1.569192          -0.000003
            6              H       5.924242       6.889926       0.079986       0.099190       1.160301 0.92120529E+01  0.91473286E+02                                 1.672393                            1.651818      -0.697696       2.528980                    0.999528       3.332651       8.679287       0.555353       1.110707      -0.752228      -0.010156       0.026107      -0.004006       0.028298      -0.005263       0.002721       0.000308      -0.012071       0.003499      -0.009268       0.001769       0.007500              1.669506       1.638164      -0.322153       0.066451       1.770990      -0.094399       1.599365          -0.000005
            7              H      12.148709       7.989563      10.017495       0.096244       1.043794 0.78396479E+01  0.75731505E+02                                 1.627155                            1.574306      -0.679079       2.536010                    0.999255       3.436652       9.204561       0.534827       1.185531      -0.730658       0.009298      -0.024480       0.006088       0.026884      -0.003883       0.001182      -0.000907      -0.011284      -0.006229      -0.006004      -0.002030       0.008035              1.652768       1.815810      -0.443948       0.165547       1.609594      -0.092229       1.532900          -0.000002
            8              H      12.009489       9.486590       9.568504       0.100818       1.141166 0.90284124E+01  0.89260663E+02                                 1.661587                            1.641702      -0.634195       2.558261                    0.999890       3.296209       8.584894       0.553412       1.119460      -0.750240       0.007232       0.025565      -0.009753       0.028302       0.004431      -0.000463      -0.002071      -0.012909       0.004512      -0.008584       0.000795       0.007789              1.660958       1.542047       0.262814      -0.083572       1.848118      -0.152483       1.592710          -0.000004
            9              H      10.122937       7.541904       8.837962       0.143791       1.035978 0.78709610E+01  0.76907532E+02                                 1.688258                            1.632880      -1.065242       2.377680                    0.996930       3.475688       9.686801       0.493461       1.270316      -0.710700      -0.007274      -0.023618       0.014714       0.028761      -0.000052      -0.000448      -0.002577      -0.016787      -0.002089      -0.008075      -0.001324       0.009400              1.716598       1.805631       0.437993      -0.132980       1.757260      -0.062510       1.586905          -0.000002
           10              H      10.193023       8.996222       8.271658       0.140473       1.027920 0.79602821E+01  0.77758631E+02                                 1.671982                            1.637911      -0.713592       2.540884                    0.999486       3.349741       9.240451       0.496138       1.263815      -0.713821      -0.006306       0.022154       0.001918       0.023114      -0.005110       0.003771      -0.001253      -0.008155       0.001537      -0.007837       0.000360       0.007477              1.689278       1.548037      -0.262022       0.117996       1.893967      -0.262623       1.625830          -0.000003
           11              H       4.071584       1.423952       4.275539       0.127762       1.155666 0.92670127E+01  0.93341556E+02                                 1.756537                            1.728870      -0.833914       2.474848                    0.999066       3.411913       9.330931       0.502753       1.209528      -0.727016       0.012530       0.009724       0.015747       0.022350      -0.000219       0.001957       0.005041       0.001471      -0.011292      -0.007238       0.002538       0.004699              1.755282       1.929342       0.313935       0.106255       1.834902       0.076462       1.501601          -0.000003
           12              H       3.285243       0.946389       3.008554       0.135737       1.016512 0.75657870E+01  0.71793191E+02                                 1.557428                            1.517426      -0.619981       2.578275                    0.999994       3.108393       8.013469       0.565568       1.141279      -0.744277      -0.009896       0.000023      -0.021273       0.023462      -0.003660       0.002668       0.001744       0.003876       0.021997      -0.008341       0.000239       0.008102              1.566418       1.266113      -0.047593      -0.013781       1.409746      -0.130830       2.023397          -0.000005
           13              H       1.928045       2.333653       4.271273       0.097221       1.006890 0.73413726E+01  0.71013750E+02                                 1.700313                            1.609748      -0.884349       2.444453                    0.996647       3.675836      10.440396       0.478378       1.323640      -0.698289      -0.002445       0.028691      -0.003698       0.029031      -0.002507      -0.003048      -0.003575      -0.010805      -0.004771      -0.007692      -0.000035       0.007728              1.766152       1.350218      -0.187351      -0.030372       2.418523      -0.343675       1.529714          -0.000002
           14              H      10.682501      10.842298       4.229680       0.098989       1.227673 0.10267131E+02  0.10582561E+03                                 1.812241                            1.808007      -0.765514       2.494844                    0.999168       3.517162       9.648532       0.497717       1.193939      -0.731262      -0.015749      -0.018756      -0.006035       0.025223       0.002245      -0.001896       0.004544       0.012841       0.010987      -0.010292       0.004085       0.006207              1.793718       1.925917       0.281881       0.151930       1.842020       0.147386       1.613217          -0.000005
           15              H       5.748539       5.394222       9.198434       0.147495       1.019250 0.78493293E+01  0.75113011E+02                                 1.563777                            1.550496      -0.626391       2.583903                    0.999993       3.053493       7.884860       0.557293       1.148524      -0.743685      -0.004503      -0.019690       0.011746       0.023365       0.002763       0.000423      -0.001875      -0.013457      -0.000628      -0.007258      -0.000510       0.007768              1.559219       1.455100       0.240205      -0.022027       1.801962      -0.015156       1.420595          -0.000007
           16              H       5.515567       6.919640       8.929680       0.140297       0.981466 0.72723914E+01  0.69773374E+02                                 1.629996                            1.569117      -1.082163       2.363714                    0.996923       3.506901       9.733104       0.502839       1.269593      -0.709723      -0.009749       0.024555       0.000663       0.026428       0.000722      -0.000762      -0.000792      -0.008375      -0.005281      -0.003636      -0.001599       0.005235              1.664295       1.872279      -0.455121       0.133081       1.599933      -0.062994       1.520674          -0.000002
           17              H       7.494086       7.370605      10.205196       0.098490       1.098621 0.85987091E+01  0.84676059E+02                                 1.665618                            1.637253      -0.647835       2.550950                    0.999755       3.398283       9.073833       0.532046       1.169040      -0.736075       0.007564       0.026537      -0.006722       0.028401       0.004207      -0.000405      -0.002575      -0.013955       0.002350      -0.008549      -0.000064       0.008613              1.672900       1.723134       0.388529      -0.111447       1.726374      -0.042105       1.569192          -0.000003
           18              H       7.536249       5.851415      10.584865       0.099191       1.160300 0.92120490E+01  0.91473236E+02                                 1.672392                            1.651818      -0.697696       2.528980                    0.999528       3.332651       8.679286       0.555353       1.110706      -0.752228       0.010156      -0.026107       0.004006       0.028298      -0.005263       0.002721       0.000308      -0.012071       0.003499      -0.009268       0.001769       0.007500              1.669505       1.638164      -0.322153       0.066451       1.770989      -0.094399       1.599364          -0.000005
           19              H       1.311782       4.751778       0.647356       0.096244       1.043794 0.78396430E+01  0.75731442E+02                                 1.627154                            1.574305      -0.679079       2.536010                    0.999255       3.436651       9.204556       0.534827       1.185531      -0.730658      -0.009298       0.024480      -0.006088       0.026884      -0.003883       0.001182      -0.000907      -0.011284      -0.006229      -0.006004      -0.002030       0.008035              1.652767       1.815809      -0.443948       0.165547       1.609593      -0.092229       1.532899          -0.000002
           20              H       1.451002       3.254751       1.096347       0.100818       1.141167 0.90284228E+01  0.89260794E+02                                 1.661588                            1.641703      -0.634196       2.558261                    0.999890       3.296211       8.584901       0.553412       1.119460      -0.750240      -0.007232      -0.025565       0.009753       0.028302       0.004431      -0.000463      -0.002071      -0.012909       0.004513      -0.008584       0.000795       0.007789              1.660959       1.542048       0.262814      -0.083572       1.848119      -0.152483       1.592711          -0.000004
           21              H       3.337554       5.199437       1.826889       0.143792       1.035978 0.78709616E+01  0.76907540E+02                                 1.688258                            1.632879      -1.065243       2.377680                    0.996930       3.475688       9.686801       0.493461       1.270316      -0.710700       0.007274       0.023618      -0.014714       0.028761      -0.000052      -0.000448      -0.002577      -0.016787      -0.002089      -0.008075      -0.001324       0.009400              1.716598       1.805631       0.437993      -0.132980       1.757260      -0.062510       1.586905          -0.000002
           22              H       3.267468       3.745119       2.393193       0.140473       1.027920 0.79602822E+01  0.77758631E+02                                 1.671982                            1.637911      -0.713592       2.540884                    0.999486       3.349741       9.240451       0.496138       1.263815      -0.713821       0.006306      -0.022154      -0.001918       0.023114      -0.005110       0.003771      -0.001253      -0.008155       0.001537      -0.007837       0.000360       0.007477              1.689278       1.548037      -0.262022       0.117996       1.893967      -0.262623       1.625830          -0.000003
           23              H       9.388907      11.317389       6.389312       0.127761       1.155667 0.92670283E+01  0.93341763E+02                                 1.756539                            1.728872      -0.833916       2.474847                    0.999066       3.411915       9.330942       0.502752       1.209530      -0.727016      -0.012530      -0.009724      -0.015747       0.022350      -0.000219       0.001957       0.005041       0.001471      -0.011291      -0.007238       0.002538       0.004699              1.755284       1.929345       0.313936       0.106255       1.834905       0.076462       1.501603          -0.000003
           24              H      10.175248      11.794952       7.656297       0.135737       1.016511 0.75657836E+01  0.71793153E+02                                 1.557428                            1.517426      -0.619981       2.578275                    0.999994       3.108392       8.013467       0.565568       1.141280      -0.744277       0.009896      -0.000023       0.021273       0.023462      -0.003660       0.002668       0.001744       0.003876       0.021997      -0.008341       0.000239       0.008102              1.566418       1.266113      -0.047593      -0.013781       1.409746      -0.130830       2.023397          -0.000005
           25              H      11.532446      10.407688       6.393578       0.097221       1.006890 0.73413730E+01  0.71013757E+02                                 1.700313                            1.609748      -0.884349       2.444453                    0.996647       3.675836      10.440397       0.478378       1.323640      -0.698289       0.002445      -0.028691       0.003698       0.029031      -0.002507      -0.003048      -0.003575      -0.010805      -0.004771      -0.007692      -0.000035       0.007728              1.766152       1.350218      -0.187351      -0.030372       2.418524      -0.343675       1.529714          -0.000002
           26              H       2.777990       1.899043       6.435171       0.098988       1.227674 0.10267135E+02  0.10582566E+03                                 1.812241                            1.808007      -0.765514       2.494844                    0.999168       3.517163       9.648534       0.497717       1.193939      -0.731263       0.015749       0.018756       0.006035       0.025224       0.002245      -0.001896       0.004544       0.012841       0.010987      -0.010292       0.004085       0.006207              1.793718       1.925917       0.281881       0.151930       1.842021       0.147386       1.613217          -0.000005
           27              C       6.389186       6.577191       2.806989       0.713737      21.141782 0.22787199E+03  0.46171763E+04                                 7.147725                            5.416873      -0.096511       2.043761                    0.999590      21.068541      58.635769       0.626012       0.482878      -1.012456      -0.004988       0.008394       0.033797       0.035179       0.005791       0.025191       0.009335      -0.199397      -0.168098      -0.090239      -0.038202       0.128441              8.326597       9.369367      -0.976684      -1.093587       4.030791       0.476843      11.579631          -0.000003
           28              C       7.262423       6.495197       1.584797      -0.346782      30.833482 0.45077167E+03  0.10670973E+05                                 8.534220                            6.972196      -0.054315       1.971455                    0.997482      30.040123      86.052589       0.639801       0.404403      -1.074327      -0.058390      -0.025853      -0.079070       0.101636      -0.005207       0.017068      -0.004908      -0.053880       0.033025      -0.038532       0.012512       0.026020              9.909259       8.224423      -0.441796      -0.769561       6.241321       1.536031      15.262032          -0.000008
           29              C       6.515983       6.154914       0.302882      -0.148319      26.835092 0.38806740E+03  0.88511744E+04                                 7.784558                            6.455503       0.027397       2.003266                    0.999546      28.048812      78.932325       0.666850       0.402702      -1.075190       0.101325       0.006797       0.028102       0.105370      -0.000601       0.013232       0.015772      -0.041536       0.141289      -0.046385      -0.006897       0.053282              9.044786       6.881144      -0.072952      -0.756725       5.879976       1.829594      14.373239          -0.000008
           30              C      11.512066       8.681879       9.779668      -0.150763      26.681088 0.38740309E+03  0.88380156E+04                                 7.769822                            6.468994       0.074348       2.019689                    0.999618      28.054260      79.125377       0.662785       0.405081      -1.072907      -0.101416      -0.020455      -0.023342       0.106059       0.005082       0.010325       0.015641      -0.037814       0.125514      -0.041378      -0.006938       0.048316              8.967289       7.029229      -0.308521      -0.358592       6.102982       1.841627      13.769658          -0.000007
           31              C      10.732027       8.246427       8.567075      -0.347592      31.078945 0.45755316E+03  0.10903643E+05                                 8.611162                            7.043016      -0.121166       1.947474                    0.997340      30.477606      88.431061       0.632221       0.406544      -1.069798       0.068025       0.020296       0.079758       0.106774       0.004470       0.016562       0.000833      -0.055293       0.011218      -0.036590       0.010194       0.026396              9.969560       7.606586       0.091364      -0.474265       7.393733       2.655746      14.908362          -0.000008
           32              C      11.527885       7.747496       7.385409       0.694655      20.820674 0.23201519E+03  0.47313540E+04                                 7.095046                            5.483010      -0.035623       2.059549                    0.999648      21.447260      60.255062       0.618136       0.485907      -1.008951       0.007139      -0.018758      -0.028760       0.035071      -0.007751       0.033201      -0.075942      -0.129613      -0.014879      -0.083825      -0.034755       0.118580              8.166364       8.511802       0.737493      -1.135117       6.008868       2.941289       9.978423          -0.000004
           33              C       4.317676       9.384134       4.341661       0.683415      20.096657 0.23777563E+03  0.48752569E+04                                 6.951518                            5.555621      -0.159565       2.018763                    0.999611      21.577877      60.649314       0.613687       0.486776      -1.009201      -0.001611      -0.017939       0.002189       0.018144      -0.004626      -0.033594       0.049352       0.041474       0.268898      -0.080406      -0.031855       0.112261              7.860759       7.745782      -1.588773       0.541909      11.619119      -1.168113       4.217376          -0.000003
           34              C       4.039040      10.818186       3.974790      -0.333065      28.734454 0.43919886E+03  0.10350231E+05                                 8.116610                            6.882876      -0.019631       1.977223                    0.998493      30.178887      86.818554       0.642551       0.404492      -1.072130      -0.082580       0.010779       0.044938       0.094631      -0.015942       0.000270       0.026972       0.056283       0.028335      -0.048902       0.017594       0.031307              9.006639       8.003000      -2.372891      -1.025025      12.100797      -0.519400       6.916119          -0.000009
           35              C       2.048005       1.417523       4.565623      -0.157585      24.723514 0.40603090E+03  0.94463162E+04                                 7.522035                            6.770394      -0.084342       1.969215                    0.998925      29.068893      84.947154       0.621874       0.423350      -1.052833       0.080138      -0.036989       0.044098       0.098666      -0.028985      -0.034957       0.016566       0.034690       0.045694      -0.041623      -0.018074       0.059697              7.960911       7.280750      -1.861139      -1.476356       8.647980       0.425799       7.954004          -0.000008
           36              C       7.071305       6.164150       7.857862       0.713737      21.141784 0.22787201E+03  0.46171770E+04                                 7.147726                            5.416874      -0.096512       2.043761                    0.999590      21.068543      58.635779       0.626012       0.482878      -1.012456       0.004987      -0.008394      -0.033797       0.035179       0.005791       0.025191       0.009335      -0.199397      -0.168098      -0.090239      -0.038202       0.128441              8.326598       9.369368      -0.976684      -1.093587       4.030792       0.476843      11.579633          -0.000003
           37              C       6.198068       6.246144       9.080054      -0.346782      30.833477 0.45077158E+03  0.10670971E+05                                 8.534220                            6.972196      -0.054315       1.971455                    0.997482      30.040121      86.052586       0.639801       0.404403      -1.074327       0.058390       0.025853       0.079070       0.101636      -0.005207       0.017068      -0.004908      -0.053879       0.033025      -0.038532       0.012512       0.026020              9.909259       8.224423      -0.441796      -0.769562       6.241322       1.536031      15.262033          -0.000008
           38              C       6.944508       6.586427      10.361969      -0.148319      26.835101 0.38806754E+03  0.88511784E+04                                 7.784560                            6.455505       0.027397       2.003265                    0.999546      28.048817      78.932344       0.666850       0.402703      -1.075190      -0.101325      -0.006797      -0.028102       0.105370      -0.000601       0.013232       0.015772      -0.041536       0.141289      -0.046385      -0.006897       0.053282              9.044789       6.881146      -0.072952      -0.756726       5.879977       1.829595      14.373244          -0.000008
           39              C       1.948425       4.059462       0.885183      -0.150763      26.681091 0.38740313E+03  0.88380170E+04                                 7.769823                            6.468995       0.074348       2.019689                    0.999618      28.054263      79.125394       0.662785       0.405081      -1.072907       0.101416       0.020455       0.023342       0.106059       0.005082       0.010325       0.015641      -0.037814       0.125515      -0.041378      -0.006938       0.048316              8.967291       7.029230      -0.308520      -0.358593       6.102983       1.841628      13.769662          -0.000007
           40              C       2.728464       4.494914       2.097776      -0.347592      31.078943 0.45755312E+03  0.10903642E+05                                 8.611162                            7.043016      -0.121166       1.947474                    0.997340      30.477605      88.431059       0.632221       0.406544      -1.069798      -0.068025      -0.020296      -0.079758       0.106774       0.004470       0.016562       0.000833      -0.055293       0.011218      -0.036591       0.010194       0.026396              9.969561       7.606585       0.091364      -0.474265       7.393734       2.655747      14.908363          -0.000007
           41              C       1.932606       4.993845       3.279442       0.694655      20.820679 0.23201525E+03  0.47313556E+04                                 7.095047                            5.483011      -0.035623       2.059549                    0.999648      21.447263      60.255071       0.618136       0.485907      -1.008951      -0.007139       0.018758       0.028760       0.035071      -0.007751       0.033201      -0.075942      -0.129613      -0.014879      -0.083825      -0.034755       0.118580              8.166365       8.511803       0.737493      -1.135117       6.008869       2.941290       9.978424          -0.000004
           42              C       9.142815       3.357207       6.323190       0.683415      20.096661 0.23777568E+03  0.48752581E+04                                 6.951518                            5.555621      -0.159564       2.018763                    0.999611      21.577878      60.649311       0.613687       0.486776      -1.009201       0.001611       0.017939      -0.002189       0.018144      -0.004626      -0.033594       0.049352       0.041474       0.268898      -0.080406      -0.031855       0.112260              7.860759       7.745781      -1.588773       0.541909      11.619120      -1.168113       4.217376          -0.000003
           43              C       9.421451       1.923155       6.690061      -0.333065      28.734452 0.43919883E+03  0.10350230E+05                                 8.116609                            6.882875      -0.019631       1.977223                    0.998493      30.178888      86.818559       0.642551       0.404492      -1.072130       0.082580      -0.010779      -0.044938       0.094631      -0.015942       0.000270       0.026972       0.056284       0.028334      -0.048902       0.017594       0.031307              9.006637       8.003000      -2.372889      -1.025025      12.100795      -0.519400       6.916118          -0.000009
           44              C      11.412486      11.323818       6.099228      -0.157585      24.723512 0.40603086E+03  0.94463150E+04                                 7.522034                            6.770394      -0.084343       1.969215                    0.998925      29.068892      84.947153       0.621874       0.423351      -1.052833      -0.080138       0.036989      -0.044097       0.098666      -0.028985      -0.034957       0.016566       0.034690       0.045694      -0.041623      -0.018073       0.059697              7.960911       7.280751      -1.861138      -1.476356       8.647979       0.425799       7.954003          -0.000008
           45              O       5.147120       6.748206       2.704606      -0.603661      32.250435 0.50759640E+03  0.11993444E+05                                 7.929657                            6.892173       0.589001       2.233834                    0.997277      27.712135      71.536832       0.738679       0.350934      -1.148805       0.001031       0.044432      -0.054500       0.070324      -0.008240       0.010501       0.008359       0.000050      -0.312816      -0.105477       0.045085       0.060391              8.626521      13.048369      -0.910364      -0.798217       5.591267       0.814694       7.239928          -0.000008
           46              O       6.909155       6.453037       3.967325      -0.789881      52.148702 0.79745599E+03  0.21162755E+05                                11.084068                            8.766474       0.061819       2.000976                    0.998172      32.266490      89.203490       0.638655       0.361389      -1.136752      -0.016093      -0.000374      -0.065615       0.067560       0.002021       0.031271      -0.002790      -0.166679       0.084770      -0.104855       0.035455       0.069401             12.924637      12.881137      -1.806276       4.750028       6.744740      -0.833278      19.148034          -0.000004
           47              O       4.073320       8.035065       7.264897      -0.605920      31.659778 0.52093673E+03  0.12413341E+05                                 7.872817                            7.035328       0.544476       2.220045                    0.996062      27.956436      72.944981       0.721419       0.356299      -1.142187      -0.001650       0.057991       0.031461       0.065996       0.011185       0.004923      -0.069513       0.051481      -0.170379      -0.103341       0.044354       0.058987              8.400561      12.033629       0.385771      -0.893208       5.843400       0.024424       7.324654          -0.000004
           48              O      10.953976       7.029846       6.510892      -0.758970      53.429833 0.80516157E+03  0.21430443E+05                                11.321250                            8.857153      -0.039822       1.980052                    0.997728      31.816291      88.247061       0.629827       0.365373      -1.133018       0.023164       0.009494       0.051678       0.057423       0.007311       0.039011      -0.017372      -0.150626       0.097269      -0.103650       0.035088       0.068562             13.372186      12.497404       4.781691       3.513217      12.645552       6.392848      14.973603          -0.000004
           49              O       3.357591       8.552388       4.283004      -0.675298      35.262899 0.61593869E+03  0.15340223E+05                                 8.517190                            7.705379       0.207225       2.078389                    0.996622      29.878888      80.305914       0.680346       0.361478      -1.135450      -0.008299       0.050257      -0.030066       0.059148       0.065909      -0.035833       0.029829      -0.059172       0.113766      -0.106104       0.047742       0.058362              9.043244       8.649796       2.584776      -0.193321      12.574786      -0.007674       5.905149          -0.000007
           50              O       5.453631       9.005674       4.703199      -0.653448      32.544046 0.54289474E+03  0.13086550E+05                                 7.981878                            7.151569       0.544759       2.188405                    0.997907      29.201248      76.935508       0.719247       0.353279      -1.143242       0.004908       0.046327      -0.015860       0.049212      -0.073830      -0.001080       0.022814       0.082874       0.211167      -0.121774       0.044039       0.077735              8.473576      11.395916      -2.978789       0.913053       8.414330      -0.659806       5.610482          -0.000006
           51              O       8.313371       5.993135       7.960245      -0.603662      32.250447 0.50759663E+03  0.11993451E+05                                 7.929659                            6.892175       0.589001       2.233834                    0.997277      27.712139      71.536849       0.738679       0.350934      -1.148805      -0.001031      -0.044432       0.054500       0.070324      -0.008240       0.010501       0.008359       0.000050      -0.312816      -0.105477       0.045085       0.060391              8.626524      13.048373      -0.910364      -0.798218       5.591268       0.814694       7.239931          -0.000008
           52              O       6.551336       6.288304       6.697526      -0.789881      52.148705 0.79745602E+03  0.21162756E+05                                11.084069                            8.766474       0.061819       2.000976                    0.998172      32.266490      89.203492       0.638655       0.361389      -1.136752       0.016093       0.000374       0.065615       0.067560       0.002021       0.031271      -0.002790      -0.166679       0.084770      -0.104855       0.035455       0.069401             12.924638      12.881138      -1.806276       4.750029       6.744740      -0.833279      19.148036          -0.000004
           53              O       9.387171       4.706276       3.399954      -0.605920      31.659774 0.52093664E+03  0.12413338E+05                                 7.872817                            7.035328       0.544476       2.220045                    0.996062      27.956434      72.944974       0.721419       0.356299      -1.142187       0.001650      -0.057992      -0.031461       0.065996       0.011185       0.004923      -0.069513       0.051481      -0.170379      -0.103341       0.044354       0.058987              8.400560      12.033628       0.385771      -0.893207       5.843399       0.024424       7.324654          -0.000004
           54              O       2.506515       5.711495       4.153959      -0.758970      53.429831 0.80516152E+03  0.21430442E+05                                11.321250                            8.857153      -0.039823       1.980052                    0.997728      31.816290      88.247058       0.629827       0.365373      -1.133018      -0.023164      -0.009495      -0.051678       0.057423       0.007311       0.039011      -0.017372      -0.150626       0.097269      -0.103650       0.035088       0.068562             13.372186      12.497403       4.781690       3.513218      12.645553       6.392849      14.973603          -0.000004
           55              O      10.102900       4.188953       6.381847      -0.675298      35.262888 0.61593842E+03  0.15340215E+05                                 8.517188                            7.705378       0.207226       2.078389                    0.996622      29.878883      80.305894       0.680346       0.361478      -1.135450       0.008299      -0.050256       0.030066       0.059148       0.065909      -0.035833       0.029829      -0.059172       0.113765      -0.106104       0.047742       0.058362              9.043242       8.649794       2.584776      -0.193321      12.574784      -0.007674       5.905147          -0.000007
           56              O       8.006860       3.735667       5.961652      -0.653448      32.544027 0.54289434E+03  0.13086537E+05                                 7.981875                            7.151566       0.544761       2.188405                    0.997907      29.201241      76.935478       0.719248       0.353279      -1.143242      -0.004908      -0.046327       0.015860       0.049212      -0.073830      -0.001080       0.022814       0.082874       0.211167      -0.121774       0.044039       0.077735              8.473572      11.395910      -2.978787       0.913053       8.414327      -0.659805       5.610480          -0.000005

******************************************************
Auxiliary information for the entire system
The total spin magnetic moment of the unit cell is   -0.000337
The total net atomic charge of the unit cell is   0.000001
Accuracy of reproducing the electrostatic potential in the unit cell:
  The inner radius (bohr) =    5.0000
  The outer radius (bohr) =   12.0000
  Valid grid points have density less than (e/(bohr^3)) =    0.0001
  The number of valid grid points were=        35770
  The rms potential error without charges in kcal/mol is=      4.81682
  The rms potential error with partial charges in kcal/mol is=      1.25454
  The RRMSE value at monopole order=      0.26045
  The rms potential error with partial charges and cloud penetration in kcal/mol is=      1.26632
  The RRMSE value at monopole order with cloud penetration is=      0.26290
  The rms potential error with partial charges and atomic dipoles in kcal/mol is=      0.39311
  The RRMSE value at dipole order=      0.08161
  The rms potential error with partial charges, atomic dipoles and cloud penetration in kcal/mol is=      0.38100
  The RRMSE value at dipole order with cloud penetration=      0.07910

******************************************************
The electron densities and ab initio electrostatic potential were computed in VASP using the PBE functional and
projector augmented wave method. See the main text of the journal article for a description of computational details.
The atomic charges, dipoles, and quadrupoles were computed with the DDEC6 method as described in
(a) T. A. Manz and N. Gabaldon Limas, RSC Adv. 6 (2016) 47771-47801 DOI: 10.1039/c6ra04656h
(b) N. Gabaldon Limas and T. A. Manz, RSC Adv. 8 (2018) 2678-2707 DOI: 10.1039/c7ra11829e.
For each atom in the material, the electron cloud parameters were fit to the spherically averaged atom-in-material
electron density using radial positions for which this density was between 10^-4 and 10^-2 electrons per cubic bohr.
The polarizabilities, dispersion coefficients, and quantum Drude oscillator (QDO) parameters were fit using the MCLF method.
The magnetic structure of the system was optimized in VASP from the default ferromagnetic initial guess using spin polarization.
The atomic spin moments (ASMs) were computed on this optimized magnetic structure using the DDEC6 partition as inputs
to the method of T. A. Manz and D. S. Sholl, J. Chem. Theory Comput. 7 (2011) 4146-4164 DOI: 10.1021/ct200539n.
The RMSE and RRMSE were computed using a uniform grid with Ewald summation.
