# Supplementary material for: A collection of forcefield precursors for metal–organic frameworks
Source: RSC Adv. 2019 Nov 13;9(63):36492–507. doi: 10.1039/c9ra07327b (PMC9075174; doi:10.1039/c9ra07327b)
Supplement: RA-009-C9RA07327B-s5088 [file RA-009-C9RA07327B-s5088.xyz]

  352
jmolscript: load "" {1 1 1} spacegroup "x,y,z" unitcell [{     10.439000     0.000000     0.000000 }, {      0.000000    14.440000     0.000000 }, {     -3.792473     0.000000    28.160777 }]
Cu     2.682162    10.205037     5.024727     0.598662
Cu     6.005425    11.454963    19.105116     0.600139
Cu     0.641102     2.985037     9.055661     0.598786
Cu     3.964365     4.234963    23.136050     0.598497
H      5.325355    11.472580     4.880263     0.088646
H      6.490140    13.374328     5.494168     0.139103
H      2.972665     0.407208     6.955712     0.123049
H      1.963980    12.929576     6.260141     0.088569
H      6.224491     0.823080     7.575249     0.103099
H      5.108417     1.934960     7.180998     0.097619
H      5.636727     2.060588     4.916872     0.095149
H      6.943623     1.169640     5.142158     0.095822
H      6.505809     3.722632     6.338991     0.109117
H      7.807396     2.823020     6.603702     0.084328
H      7.057460     3.882916     4.041071     0.098298
H      8.318518     2.928432     4.257909     0.084894
H      9.384405     4.606360     5.536409     0.082787
H      8.113956     5.562288     5.350548     0.095218
H      9.736757     4.661232     3.168087     0.112509
H      8.511012     5.683584     3.030100     0.128183
H      8.823235     8.044524     3.804521     0.142333
H     -0.137826     9.757108     4.294518     0.095277
H      2.822341     7.207004     4.669057     0.082322
H      1.449825     5.440992     4.086129     0.130915
H      2.094072    12.406848     3.100502     0.090034
H      2.277515    12.873260     0.839191     0.136340
H      3.914574     9.167956     0.349194     0.154869
H      3.614875     8.853164     2.582343     0.077888
H     -1.384104    11.611204    26.617566     0.120477
H     -0.172430    10.570080    26.549981     0.123008
H      0.088044    13.349780    27.096300     0.085658
H      0.511412    12.640776    25.727686     0.098945
H      2.154568    11.413376    26.944231     0.103945
H      5.577757    12.275444     0.076034     0.089068
H      3.623206    13.232816    27.425781     0.093852
H      2.437949    14.220512    27.025898     0.085518
H      2.521941    13.180832    24.789932     0.092063
H      3.721428    14.175748    25.161654     0.091524
H      3.897788    11.332512    25.448894     0.124434
H      5.100869    12.353420    25.716422     0.112630
H      6.370957    13.229928    23.773328     0.133444
H      6.996928    12.931020    21.582419     0.092097
H      3.842177    10.721700    20.900929     0.079680
H      3.175779    10.889204    23.097469     0.148403
H      5.157800     9.136188     4.426874     0.458795
H      4.639571     8.277008     5.344915     0.462591
H     -1.790381    10.187420    18.960651     0.088804
H     -0.625597     8.285672    19.574556     0.139593
H      6.295928     6.812792    21.036100     0.122881
H      5.287244     8.730424    20.340529     0.088801
H     -0.891246     6.396920    21.655638     0.103158
H     -2.007319     5.285040    21.261387     0.097382
H     -1.479010     5.159412    18.997260     0.095075
H     -0.172114     6.050360    19.222546     0.096107
H     -0.609927     3.497368    20.419379     0.108923
H      0.691659     4.396980    20.684091     0.084251
H     -0.058277     3.337084    18.121460     0.098312
H      1.202782     4.291568    18.338298     0.085055
H      2.268669     2.613640    19.616797     0.082756
H      0.998219     1.657712    19.430936     0.095185
H      2.621021     2.558768    17.248476     0.112622
H      1.395275     1.536416    17.110488     0.128203
H      1.707498    13.615476    17.884909     0.142449
H      3.185437    11.902892    18.374907     0.095848
H      6.145605     0.012996    18.749445     0.082234
H      4.773088     1.779008    18.166517     0.130955
H      5.417336     9.253152    17.180890     0.090230
H      5.600779     8.786740    14.919580     0.136522
H      7.237837    12.492044    14.429582     0.154347
H      6.938138    12.806836    16.662732     0.077920
H      5.731632    10.048796    12.537178     0.120518
H      6.943307    11.089920    12.469592     0.122445
H      7.203781     8.310220    13.015911     0.085752
H      7.627148     9.019224    11.647297     0.098816
H     -1.168696    10.246624    12.863843     0.103301
H     -1.537979     9.384556    14.156423     0.089178
H      0.299942     8.427184    13.345392     0.094062
H     -0.885314     7.439488    12.945509     0.085581
H     -0.801323     8.479168    10.709543     0.091954
H      0.398165     7.484252    11.081266     0.091606
H      0.574525    10.327488    11.368506     0.124079
H      1.777606     9.306580    11.636033     0.112687
H      3.047694     8.430072     9.692939     0.133645
H      3.673664     8.728980     7.502031     0.092193
H      0.518913    10.938300     6.820540     0.079166
H     -0.147484    10.770796     9.017081     0.148144
H     -1.957936    12.523812    18.507263     0.458606
H     -2.476165    13.382992    19.425304     0.462267
H      8.436908     4.252580     9.200126     0.088866
H      7.272124     6.154328     8.586221     0.139762
H      0.350599     7.627208     7.124677     0.122963
H      1.359283     5.709576     7.820248     0.088950
H      7.537773     8.043080     6.505139     0.103529
H      8.653846     9.154960     6.899390     0.097153
H      8.125537     9.280588     9.163517     0.094912
H      6.818641     8.389640     8.938231     0.096276
H      7.256454    10.942632     7.741398     0.108396
H      5.954868    10.043020     7.476686     0.084389
H      6.704804    11.102916    10.039317     0.097843
H      5.443745    10.148432     9.822479     0.085178
H      4.377858    11.826360     8.543980     0.082888
H      5.648308    12.782288     8.729841     0.094958
H      4.025506    11.881232    10.912301     0.112588
H      5.251252    12.903584    11.050289     0.127821
H      4.939029     0.824524    10.275868     0.142112
H      3.461090     2.537108     9.785870     0.096001
H      0.500922    -0.012996     9.411332     0.081521
H      1.873439    12.660992     9.994260     0.130696
H      1.229191     5.186848    10.979887     0.090324
H      1.045748     5.653260    13.241197     0.136473
H     -0.591310     1.947956    13.731195     0.154626
H     -0.291611     1.633164    11.498045     0.077122
H      0.914895     4.391204    15.623599     0.120557
H     -0.296780     3.350080    15.691185     0.123276
H     -0.557254     6.129780    15.144866     0.085518
H     -0.980621     5.420776    16.513480     0.098979
H      7.815223     4.193376    15.296934     0.104157
H      8.184506     5.055444    14.004354     0.089101
H      6.346585     6.012816    14.815385     0.094049
H      7.531841     7.000512    15.215268     0.085508
H      7.447850     5.960832    17.451234     0.092110
H      6.248362     6.955748    17.079511     0.091515
H      6.072002     4.112512    16.792271     0.124721
H      4.868921     5.133420    16.524744     0.112693
H      3.598833     6.009928    18.467838     0.133562
H      2.972863     5.711020    20.658746     0.092076
H      6.127614     3.501700    21.340237     0.079678
H      6.794011     3.669204    19.143696     0.148639
H      8.604463     1.916188     9.653514     0.458049
H      9.122692     1.057008     8.735473     0.461518
H      1.321172     2.967420    23.280514     0.088884
H      0.156387     1.065672    22.666609     0.139634
H      3.673862    14.032792    21.205065     0.123007
H      4.682547     1.510424    21.900636     0.088896
H      0.422036    13.616920    20.585528     0.103492
H      1.538110    12.505040    20.979779     0.097490
H      1.009800    12.379412    23.243905     0.094997
H     -0.297096    13.270360    23.018619     0.096137
H      0.140718    10.717368    21.821786     0.108981
H     -1.160869    11.616980    21.557075     0.084471
H     -0.410933    10.557084    24.119706     0.098101
H     -1.671991    11.511568    23.902868     0.085160
H     -2.737878     9.833640    22.624368     0.082957
H     -1.467429     8.877712    22.810229     0.095183
H     -3.090230     9.778768    24.992690     0.112626
H     -1.864485     8.756416    25.130677     0.128082
H     -2.176708     6.395476    24.356256     0.142622
H      6.784353     4.682892    23.866259     0.095979
H      3.824186     7.232996    23.491720     0.082184
H      5.196702     8.999008    24.074648     0.130927
H      4.552455     2.033152    25.060275     0.090375
H      4.369012     1.566740    27.321586     0.136596
H      2.731953     5.272044    27.811583     0.155106
H      3.031652     5.586836    25.578434     0.077718
H      8.030631     2.828796     1.543211     0.120505
H      6.818957     3.869920     1.610796     0.123373
H      6.558483     1.090220     1.064477     0.085435
H      6.135115     1.799224     2.433091     0.098938
H      4.491959     3.026624     1.216546     0.104155
H      1.068770     2.164556    28.084743     0.089233
H      3.023321     1.207184     0.734996     0.094079
H      4.208578     0.219488     1.134879     0.085469
H      4.124586     1.259168     3.370845     0.092059
H      2.925099     0.264252     2.999123     0.091377
H      2.748739     3.107488     2.711883     0.124668
H      1.545658     2.086580     2.444355     0.112498
H      0.275570     1.210072     4.387449     0.133067
H     -0.350401     1.508980     6.578358     0.091851
H      2.804350     3.718300     7.259848     0.079836
H      3.470748     3.550796     5.063308     0.148622
H      1.488727     5.303812    23.733903     0.458777
H      2.006956     6.162992    22.815862     0.462311
C      4.846639    12.170032     5.311123     0.090206
C      5.561092    13.306460     5.680029    -0.180739
C      4.893836    14.338920     6.324911     0.184590
C      3.485736    14.168528     6.533300    -0.202813
C      2.899487    13.019104     6.119337     0.076192
C      5.661630     1.129208     6.747322    -0.220206
C      6.330529     1.813664     5.578650    -0.168809
C      7.111221     3.049728     5.936292    -0.172553
C      7.769575     3.634548     4.683137    -0.172590
C      8.650087     4.851840     4.919688    -0.160604
C      9.242765     5.386120     3.627108    -0.247846
C     -0.245778     6.562980     3.894635     0.194243
C      9.739040     7.849584     3.965037    -0.189719
C      0.186350     8.864716     4.274806     0.090087
C      1.908620     7.381728     4.477564     0.076501
C      1.097373     6.321832     4.145266    -0.179089
C      2.474455    11.748384     2.531654     0.095312
C      2.584558    12.038628     1.171488    -0.213072
C      3.140755    11.111580     0.312585     0.192387
C      3.540830     9.858188     0.884248    -0.178053
C      3.363154     9.693572     2.219069     0.077681
C     -0.496837    11.388828    26.997737    -0.250678
C      0.454215    12.515148    26.710497    -0.153497
C      1.832800    12.298548    27.248368    -0.177656
C      2.827586    13.329564    26.845669    -0.171800
C      3.300670    13.306460    25.386940    -0.158520
C      4.299084    12.190248    25.158838    -0.245290
C      4.724528    12.070396    23.697294     0.188277
C      5.843812    12.679764    23.207296    -0.191078
C      6.210910    12.499264    21.892188     0.085736
C      4.390490    11.211216    21.503569     0.074251
C      3.970246    11.320960    22.810229    -0.181606
C     -2.269098     9.489968    19.391511     0.089887
C     -1.554644     8.353540    19.760417    -0.180664
C     -2.221900     7.321080    20.405299     0.184558
C      6.809000     7.491472    20.613689    -0.202835
C      6.222750     8.640896    20.199725     0.076362
C     -1.454106     6.090792    20.827711    -0.220049
C     -0.785208     5.406336    19.659038    -0.168876
C     -0.004516     4.170272    20.016680    -0.172362
C      0.653839     3.585452    18.763526    -0.172689
C      1.534350     2.368160    19.000076    -0.160495
C      2.127029     1.833880    17.707497    -0.247946
C      3.077486     0.657020    17.975024     0.194203
C      2.623303    13.810416    18.045426    -0.189735
C      3.509613    12.795284    18.355194     0.090349
C      5.231884    14.278272    18.557952     0.076531
C      4.420637     0.898168    18.225655    -0.179126
C      5.797718     9.911616    16.612042     0.095956
C      5.907822     9.621372    15.251877    -0.212959
C      6.464018    10.548420    14.392973     0.192230
C      6.864093    11.801812    14.964637    -0.178314
C      6.686418    11.966428    16.299458     0.077716
C      6.618900    10.271172    12.917348    -0.250872
C      7.569952     9.144852    12.630108    -0.153676
C     -1.490463     9.361452    13.167979    -0.177610
C     -0.495677     8.330436    12.765280    -0.171853
C     -0.022594     8.353540    11.306552    -0.158636
C      0.975821     9.469752    11.078450    -0.245299
C      1.401264     9.589604     9.616905     0.188282
C      2.520548     8.980236     9.126908    -0.191056
C      2.887647     9.160736     7.811800     0.085903
C      1.067226    10.448784     7.423181     0.074117
C      0.646983    10.339040     8.729841    -0.182001
C      8.915625     4.950032     8.769266     0.090094
C      8.201171     6.086460     8.400360    -0.180650
C      8.868427     7.118920     7.755478     0.184684
C     -0.162473     6.948528     7.547088    -0.202851
C      0.423777     5.799104     7.961052     0.076515
C      8.100633     8.349208     7.333066    -0.220068
C      7.431735     9.033664     8.501739    -0.168992
C      6.651043    10.269728     8.144097    -0.172489
C      5.992688    10.854548     9.397251    -0.172578
C      5.112177    12.071840     9.160701    -0.160551
C      4.519498    12.606120    10.453280    -0.247980
C      3.569041    13.782980    10.185753     0.194270
C      4.023224     0.629584    10.115351    -0.189647
C      3.136914     1.644716     9.805583     0.090776
C      1.414643     0.161728     9.602825     0.075839
C      2.225890    13.541832     9.935122    -0.179444
C      0.848809     4.528384    11.548735     0.095875
C      0.738705     4.818628    12.908900    -0.212992
C      0.182509     3.891580    13.767804     0.192720
C     -0.217566     2.638188    13.196140    -0.178131
C     -0.039891     2.473572    11.861319     0.077152
C      0.027627     4.168828    15.243429    -0.250867
C     -0.923425     5.295148    15.530669    -0.153363
C      8.136990     5.078548    14.992798    -0.177735
C      7.142204     6.109564    15.395497    -0.171885
C      6.669121     6.086460    16.854225    -0.158503
C      5.670706     4.970248    17.082327    -0.245382
C      5.245263     4.850396    18.543872     0.188385
C      4.125979     5.459764    19.033869    -0.191230
C      3.758880     5.279264    20.348977     0.085625
C      5.579301     3.991216    20.737596     0.074237
C      5.999544     4.100960    19.430936    -0.181456
C      1.799888     2.269968    22.849654     0.089843
C      1.085435     1.133540    22.480748    -0.180613
C      1.752691     0.101080    21.835866     0.184585
C      3.160791     0.271472    21.627477    -0.202823
C      3.747040     1.420896    22.041440     0.076334
C      0.984897    13.310792    21.413455    -0.220151
C      0.315998    12.626336    22.582127    -0.168873
C     -0.464694    11.390272    22.224485    -0.172503
C     -1.123048    10.805452    23.477640    -0.172714
C     -2.003560     9.588160    23.241089    -0.160695
C     -2.596238     9.053880    24.533669    -0.247998
C      6.892305     7.877020    24.266142     0.194321
C     -3.092513     6.590416    24.195740    -0.189727
C      6.460177     5.575284    23.885971     0.090546
C      4.737907     7.058272    23.683213     0.076262
C      5.549154     8.118168    24.015511    -0.179320
C      4.172072     2.691616    25.629123     0.095887
C      4.061969     2.401372    26.989289    -0.212963
C      3.505772     3.328420    27.848192     0.192582
C      3.105697     4.581812    27.276529    -0.178005
C      3.283373     4.746428    25.941708     0.077301
C      7.143364     3.051172     1.163040    -0.250792
C      6.192312     1.924852     1.450280    -0.153458
C      4.813727     2.141452     0.912409    -0.177667
C      3.818941     1.110436     1.315108    -0.171768
C      3.345857     1.133540     2.773837    -0.158562
C      2.347443     2.249752     3.001939    -0.245273
C      1.921999     2.369604     4.463483     0.188618
C      0.802715     1.760236     4.953481    -0.191280
C      0.435617     1.940736     6.268589     0.085459
C      2.256037     3.228784     6.657208     0.074189
C      2.676281     3.119040     5.350548    -0.181265
N      3.543156    11.985200     5.517823    -0.228380
N      1.475581     8.652448     4.545994    -0.230556
N      2.871680    10.596072     3.077973    -0.231355
N      5.517311    11.746940    21.027371    -0.233805
N      6.866420     9.674800    19.598211    -0.228563
N      4.798845    13.007552    18.626383    -0.230657
N      6.194943    11.063928    17.158361    -0.231308
N      2.194047     9.913060     6.946982    -0.233769
N     -0.219893     4.765200     8.562566    -0.228455
N      1.847682     1.432448     9.534394    -0.230546
N      0.451584     3.376072    11.002416    -0.231479
N      4.452480     4.526940    21.213795    -0.233679
N      3.103371     2.454800    22.642954    -0.228287
N      5.170946     5.787552    23.614783    -0.230357
N      3.774847     3.843928    25.082804    -0.231064
N      1.129216     2.693060     7.133406    -0.233889
N      9.611975    12.751964     5.079078     0.801385
N      4.776477     5.939172     2.793549     0.764091
N      4.150288     5.531964     9.001311     0.802497
N     -1.453214    13.159172    11.286839     0.750118
N     -2.965448     1.688036    23.081699     0.802019
N      1.870050     8.500828    25.367228     0.765129
N      2.496239     8.908036    19.159466     0.801961
N      8.099741     1.280828    16.873938     0.764976
O      4.619972     9.076984     5.095129    -0.837522
O     -2.495765    12.583016    19.175518    -0.837675
O      9.142292     1.856984     8.985259    -0.837376
O      2.026555     5.363016    23.065648    -0.837364
O      0.158485    12.253784     4.559230    -0.542987
O      9.119035    12.204688     6.057383    -0.527678
O      9.037335    13.726664     4.609919    -0.525178
O      5.911904     6.314612     3.137111    -0.540351
O      4.260381     6.473452     1.796658    -0.509870
O      4.199653     5.036672     3.379293    -0.499955
O      3.164779     5.033784     9.521159    -0.546451
O      4.643228     4.984688     8.023005    -0.531206
O      4.724929     6.506664     9.470469    -0.529087
O      7.850360    13.534612    10.943278    -0.528643
O     -0.937117    13.693452    12.283731    -0.496297
O     -0.876390    12.256672    10.701095    -0.490512
O      6.488042     2.186216    23.601547    -0.546234
O     -2.472508     2.235312    22.103394    -0.530956
O     -2.390808     0.713336    23.550858    -0.528502
O      0.734623     8.125388    25.023666    -0.537121
O      2.386146     7.966548    26.364119    -0.506192
O      2.446874     9.403328    24.781484    -0.497422
O      3.481748     9.406216    18.639618    -0.546089
O      2.003299     9.455312    20.137772    -0.531194
O      1.921598     7.933336    18.690308    -0.528503
O     -1.203833     0.905388    17.217499    -0.540105
O      7.583644     0.746548    15.877046    -0.510026
O      7.522917     2.183328    17.459682    -0.499782

The following XYZ coordinates are in angstroms. Other properties are in atomic units.
The sperically averaged electron density of each atom fit to a function of the form exp(a - br)
eigen_1, eigen_2 and eigen_3 are the three eigenvalues of traceless quadrupole moment tensor
  atom number  atomic symbol              X              Y              Z     net charge C6 coefficient C8 coefficient C10 coefficient fluctuating dipole atomic polarizability isotropic forcefield polarizability              a              b squared Pearson coefficient          <r^3>          <r^4>         wp_QDO          m_QDO          q_QDO       dipole_x       dipole_y       dipole_z         dipole            Qxy            Qxz            Qyz     Q(x^2-y^2)  Q(3z^2 - R^2)        eigen_1        eigen_2        eigen_3 static polarizability      alpha(xx)      alpha(xy)      alpha(xz)      alpha(yy)      alpha(yz)      alpha(zz) atomic spin moment
            1             Cu       2.682162      10.205037       5.024727       0.598662      83.990171 0.13382206E+04  0.38753189E+05                                16.174007                           12.367536       1.389325       2.329276                    0.993207      44.793628     112.734413       0.493465       0.428618      -1.136143       0.039820      -0.016082       0.005499       0.043295      -0.089909       0.009696      -0.005788       0.100936      -0.199233      -0.069903      -0.067035       0.136938             20.548791      15.201903       7.989331      -1.045642      21.503986       0.234067      24.940484           0.698559
            2             Cu       6.005425      11.454963      19.105116       0.600139      83.842860 0.13355866E+04  0.38656741E+05                                16.155335                           12.355189       1.390364       2.330030                    0.993222      44.754506     112.595895       0.493736       0.428606      -1.136184       0.039277       0.015662       0.005509       0.042642       0.089967       0.009710       0.005909       0.101120      -0.198865      -0.070069      -0.066911       0.136980             20.523011      15.185102      -7.976981      -1.043428      21.476509      -0.235532      24.907422           0.703677
            3             Cu       0.641102       2.985037       9.055661       0.598786      83.969311 0.13378621E+04  0.38739742E+05                                16.170758                           12.365561       1.388690       2.329223                    0.993206      44.787181     112.709264       0.493530       0.428595      -1.136171      -0.039108      -0.015494      -0.005475       0.042420       0.090732       0.009890       0.005924       0.102070      -0.200865      -0.070627      -0.067598       0.138225             20.543592      15.196438      -7.982713      -1.045675      21.492670      -0.229197      24.941668           0.710154
            4             Cu       3.964365       4.234963      23.136050       0.598497      84.009078 0.13385525E+04  0.38765351E+05                                16.176852                           12.369586       1.385051       2.328084                    0.993186      44.793624     112.739519       0.493391       0.428653      -1.136115      -0.039111       0.015558      -0.005543       0.042455      -0.091144       0.009834      -0.005954       0.102253      -0.201609      -0.070912      -0.067835       0.138747             20.552566      15.206246       7.989967      -1.045470      21.505889       0.236291      24.945562          -0.810437
            5              H       5.325355      11.472580       4.880263       0.088646       1.209241 0.90617242E+01  0.91027440E+02                                 1.824004                            1.722133      -0.876871       2.452142                    0.998497       3.498058       9.644457       0.496811       1.227309      -0.722272       0.030683      -0.031895      -0.020997       0.048986      -0.004299      -0.011410       0.013574       0.010938      -0.032025      -0.021638       0.000962       0.020676              1.854319       1.696030      -0.279251      -0.132487       2.223124       0.347594       1.643803          -0.000050
            6              H       6.490140      13.374328       5.494168       0.139103       1.068249 0.78164198E+01  0.76944664E+02                                 1.764559                            1.662131      -1.470820       2.188857                    0.993023       3.725664      10.739232       0.469441       1.325422      -0.696773       0.033111       0.003485      -0.005610       0.033763       0.002113      -0.005131       0.012581      -0.007071      -0.015264      -0.015346       0.001012       0.014334              1.816001       2.468442       0.115529      -0.158400       1.596342      -0.029522       1.383217           0.000000
            7              H       2.972665       0.407208       6.955712       0.123049       0.933984 0.69125779E+01  0.66899134E+02                                 1.699707                            1.631556      -1.504576       2.170541                    0.990499       3.932250      11.753221       0.438259       1.444092      -0.672712      -0.019685       0.025170       0.016229       0.035839      -0.001197      -0.004980       0.009854       0.003636      -0.028258      -0.015543       0.004309       0.011234              1.733072       1.670716      -0.371359      -0.204672       1.964985       0.265415       1.563514           0.000126
            8              H       1.963980      12.929576       6.260141       0.088569       1.114878 0.84492706E+01  0.85294926E+02                                 1.860652                            1.762946      -1.293094       2.255125                    0.992794       3.988734      11.862434       0.439857       1.379400      -0.685925      -0.048274       0.002144       0.008209       0.049014      -0.004821      -0.011443       0.007752       0.016176      -0.044867      -0.020583      -0.001097       0.021680              1.908328       2.551654       0.250427      -0.105837       1.674901      -0.022849       1.498431           0.000318
            9              H       6.224491       0.823080       7.575249       0.103099       1.226821 0.10007671E+02  0.10333286E+03                                 1.846000                            1.805981      -0.813523       2.443399                    0.998805       3.825297      10.786687       0.485374       1.222150      -0.721099       0.010665      -0.011131       0.025158       0.029505      -0.000998       0.004375      -0.007101      -0.005876       0.025482      -0.008478      -0.004671       0.013149              1.859497       1.847107      -0.063334       0.364105       1.716786      -0.257984       2.014599           0.000067
           10              H       5.108417       1.934960       7.180998       0.097619       1.328799 0.11279857E+02  0.12119336E+03                                 2.013799                            1.969229      -1.336314       2.209532                    0.992549       4.227069      12.556491       0.442192       1.289199      -0.704562      -0.001523       0.039387       0.002158       0.039475      -0.003349      -0.001910       0.003507      -0.011701      -0.017160      -0.006924      -0.003607       0.010531              2.036002       2.050171      -0.321173      -0.265618       2.262518       0.199146       1.795318          -0.000231
           11              H       5.636727       2.060588       4.916872       0.095149       0.996849 0.76592328E+01  0.75185859E+02                                 1.711621                            1.662385      -1.111855       2.337169                    0.993737       3.849817      11.164010       0.461154       1.353036      -0.691618      -0.018258       0.017811      -0.013757       0.028980      -0.001442       0.005756      -0.007539       0.002898       0.000533      -0.009134      -0.001054       0.010188              1.744567       1.953307      -0.040656       0.387201       1.476890      -0.145646       1.803504          -0.000416
           12              H       6.943623       1.169640       5.142158       0.095822       1.066505 0.85311869E+01  0.85788005E+02                                 1.771988                            1.740977      -1.134623       2.325976                    0.994420       3.869816      11.252621       0.457174       1.332317      -0.696276       0.026032      -0.019247      -0.005855       0.032899      -0.002049      -0.006787       0.002262      -0.000632      -0.008786      -0.008015       0.000302       0.007712              1.788992       1.870464      -0.196950      -0.178295       1.958500       0.101402       1.538012          -0.000307
           13              H       6.505809       3.722632       6.338991       0.109117       0.992420 0.77078695E+01  0.75262888E+02                                 1.668581                            1.640844      -0.828678       2.476708                    0.997404       3.600121      10.180590       0.478882       1.309879      -0.702065      -0.025366       0.021800       0.003526       0.033632      -0.003680      -0.004889      -0.000171       0.001497      -0.021882      -0.009245       0.000904       0.008342              1.682545       1.769463      -0.218718      -0.207585       1.792206       0.208581       1.485967          -0.000525
           14              H       7.807396       2.823020       6.603702       0.084328       1.057932 0.82671080E+01  0.82375276E+02                                 1.747430                            1.700681      -1.059231       2.346045                    0.995188       3.912252      11.276503       0.468532       1.311968      -0.699862       0.019027      -0.009136       0.009258       0.023048       0.001177       0.003070      -0.001903       0.003034      -0.015455      -0.006684       0.001573       0.005111              1.779616       2.056194      -0.023618       0.445587       1.515344      -0.105956       1.767310          -0.000231
           15              H       7.057460       3.882916       4.041071       0.098298       1.026847 0.79564214E+01  0.78985713E+02                                 1.753796                            1.700582      -1.213613       2.290170                    0.992768       3.938815      11.551141       0.452654       1.363040      -0.689160      -0.024009       0.013367      -0.012489       0.030185       0.004825       0.005431      -0.003506       0.006965       0.005889      -0.009772       0.001974       0.007797              1.793624       1.949253      -0.033528       0.429958       1.526186      -0.122261       1.905432          -0.000440
           16              H       8.318518       2.928432       4.257909       0.084894       1.087616 0.88513651E+01  0.89120475E+02                                 1.741534                            1.731342      -0.845629       2.446695                    0.997119       3.773690      10.698801       0.479018       1.269950      -0.710292       0.014811      -0.019862      -0.004265       0.025141      -0.002576      -0.005582       0.001908      -0.010958      -0.017532      -0.010020       0.000343       0.009676              1.747870       1.799181      -0.199734      -0.116899       1.850758       0.143950       1.593671          -0.000381
           17              H       9.384405       4.606360       5.536409       0.082787       1.001518 0.80046997E+01  0.79536322E+02                                 1.717070                            1.700674      -1.159377       2.307296                    0.992031       3.998900      11.709063       0.454943       1.354966      -0.690609       0.021297      -0.013018       0.014383       0.028808      -0.001234       0.004800      -0.007300       0.015117       0.007990      -0.012478       0.001388       0.011090              1.730080       1.949151      -0.069611       0.380650       1.524143      -0.087197       1.716945          -0.000455
           18              H       8.113956       5.562288       5.350548       0.095218       1.080512 0.87999731E+01  0.88970986E+02                                 1.772553                            1.757881      -1.078607       2.352680                    0.993948       3.832031      11.087714       0.460055       1.316828      -0.699954      -0.025183       0.017803       0.005195       0.031274      -0.003705      -0.008646      -0.000048      -0.005279      -0.012865      -0.011593       0.002891       0.008702              1.779043       1.687776      -0.199459      -0.156015       1.995527       0.306136       1.653827          -0.000636
           19              H       9.736757       4.661232       3.168087       0.112509       1.125504 0.89465306E+01  0.89556195E+02                                 1.739832                            1.709285      -0.706933       2.524580                    0.999409       3.470017       9.540974       0.499643       1.224631      -0.722886       0.012472      -0.020094      -0.007192       0.024719      -0.003727      -0.006692       0.001698       0.002553      -0.003360      -0.006705      -0.002162       0.008867              1.744313       1.733512      -0.187732      -0.135372       1.882763       0.279904       1.616662          -0.000440
           20              H       8.511012       5.683584       3.030100       0.128183       1.166995 0.91042383E+01  0.92327602E+02                                 1.841844                            1.768964      -0.978072       2.411549                    0.996744       3.598672      10.244133       0.468590       1.288918      -0.707563      -0.027751       0.009877      -0.011382       0.031579      -0.002610       0.002431      -0.004800       0.000582       0.009487      -0.005117      -0.002310       0.007427              1.879580       2.128700      -0.040515       0.490357       1.616749      -0.085219       1.893291          -0.000550
           21              H       8.823235       8.044524       3.804521       0.142333       1.069953 0.78335245E+01  0.75826375E+02                                 1.684040                            1.606724      -0.810614       2.510847                    0.999649       3.188358       8.610686       0.512019       1.235824      -0.721498      -0.034367       0.004193      -0.007766       0.035482      -0.001808       0.005048       0.000637      -0.002065      -0.050306      -0.017818       0.007176       0.010642              1.701095       2.218091      -0.096811       0.173905       1.491509      -0.003854       1.393685          -0.000673
           22              H      -0.137826       9.757108       4.294518       0.095277       1.262720 0.93396090E+01  0.95123524E+02                                 1.904296                            1.765202      -1.206744       2.291154                    0.995626       3.751049      10.628735       0.480679       1.251098      -0.714329      -0.023167       0.043005      -0.004572       0.049061      -0.010451       0.007415      -0.002930       0.013189      -0.038943      -0.014945      -0.005762       0.020707              1.963963       1.623875      -0.234286      -0.012632       2.762702       0.058308       1.505314           0.000052
           23              H       2.822341       7.207004       4.669057       0.082322       1.168590 0.88089358E+01  0.89347603E+02                                 1.882610                            1.772134      -1.155433       2.314027                    0.994832       3.898301      11.407009       0.451695       1.336907      -0.695255       0.042757      -0.017770       0.005717       0.046654      -0.005636       0.007351       0.000206       0.010832      -0.028912      -0.012420      -0.002105       0.014526              1.924193       2.593077      -0.057450       0.123503       1.680481       0.025163       1.499020           0.000008
           24              H       1.449825       5.440992       4.086129       0.130915       1.024415 0.74561663E+01  0.72963839E+02                                 1.762415                            1.660036      -1.293607       2.271602                    0.994040       3.739816      10.955751       0.451610       1.385960      -0.685011       0.011742      -0.032178      -0.006928       0.034947       0.000309       0.005532       0.006753      -0.008192      -0.032690      -0.014638       0.002689       0.011949              1.810813       1.686636      -0.338532      -0.043938       2.401714       0.076225       1.344088          -0.000107
           25              H       2.094072      12.406848       3.100502       0.090034       1.258116 0.92245785E+01  0.94919416E+02                                 1.991636                            1.820787      -1.468402       2.170040                    0.991872       4.063880      12.089908       0.441667       1.347730      -0.691872      -0.023701       0.031556       0.024867       0.046646      -0.008484      -0.001040      -0.000429      -0.026936       0.015713      -0.018589       0.005288       0.013300              2.081100       1.728940      -0.269645      -0.382666       2.213547       0.528839       2.300814           0.000343
           26              H       2.277515      12.873260       0.839191       0.136340       1.095722 0.82036443E+01  0.80388939E+02                                 1.710395                            1.642790      -0.900484       2.463825                    0.998792       3.292082       8.966648       0.506673       1.233641      -0.721296      -0.013592       0.029338      -0.013227       0.034935      -0.014108      -0.001985      -0.001389      -0.015289       0.021693      -0.019876       0.007440       0.012436              1.716122       1.427767      -0.161054       0.030382       2.067202      -0.205906       1.653398           0.000845
           27              H       3.914574       9.167956       0.349194       0.154869       1.040610 0.75929336E+01  0.74195281E+02                                 1.760988                            1.663586      -1.103874       2.387761                    0.996729       3.409660       9.788159       0.458593       1.366822      -0.691522       0.014925      -0.031460      -0.020866       0.040594      -0.003960      -0.004903       0.002292      -0.016917       0.015301      -0.012941       0.003242       0.009699              1.790119       1.463800      -0.268030      -0.264791       1.915412       0.321563       1.991147           0.000204
           28              H       3.614875       8.853164       2.582343       0.077888       1.269603 0.93711051E+01  0.96900435E+02                                 2.001399                            1.830592      -1.497713       2.141363                    0.991897       4.240535      12.685939       0.441721       1.340984      -0.692078       0.008206      -0.042150       0.006851       0.043484      -0.005764      -0.000381      -0.004050      -0.014573       0.007501      -0.010769       0.000847       0.009922              2.090970       1.561145      -0.267654       0.060729       2.675963      -0.562835       2.035801           0.000189
           29              H      -1.384104      11.611204      26.617566       0.120477       1.125422 0.86915660E+01  0.86507728E+02                                 1.752931                            1.693092      -0.725500       2.521547                    0.999221       3.443982       9.488982       0.497571       1.236785      -0.720016      -0.020788       0.012125      -0.010917       0.026426      -0.003570       0.003119      -0.002971       0.007734      -0.016504      -0.007128      -0.001990       0.009118              1.786382       2.094325      -0.048799       0.400066       1.417115      -0.005328       1.847704           0.000627
           30              H      -0.172430      10.570080      26.549981       0.123008       0.949532 0.71897473E+01  0.69546430E+02                                 1.670711                            1.622457      -0.985994       2.408918                    0.995616       3.665919      10.590837       0.461191       1.372979      -0.688334       0.018564      -0.022158      -0.011811       0.031227      -0.003627      -0.005175       0.001422      -0.007214      -0.011493      -0.008159       0.000074       0.008085              1.701368       1.446263      -0.106745      -0.084917       1.822700       0.339107       1.835142           0.000197
           31              H       0.088044      13.349780      27.096300       0.085658       1.202978 0.97525893E+01  0.99840579E+02                                 1.816569                            1.780418      -0.867763       2.436136                    0.997697       3.694397      10.301929       0.490867       1.218864      -0.723107      -0.007916       0.019530       0.014805       0.025754       0.000070      -0.001404       0.003586       0.001064      -0.029807      -0.010897       0.005145       0.005752              1.821835       1.605536      -0.179710      -0.190573       2.071814       0.385604       1.788156           0.000657
           32              H       0.511412      12.640776      25.727686       0.098945       1.061587 0.79780433E+01  0.78507671E+02                                 1.740315                            1.662266      -0.883885       2.444151                    0.996888       3.667044      10.381106       0.479241       1.298782      -0.704162       0.006672      -0.002586      -0.027960       0.028861       0.002010       0.001361      -0.001273       0.004094       0.012025      -0.005189       0.000706       0.004482              1.797022       1.494943       0.097938      -0.091199       1.370463      -0.095182       2.525660           0.000479
           33              H       2.154568      11.413376      26.944231       0.103945       1.140916 0.92418502E+01  0.93922891E+02                                 1.798997                            1.771132      -0.885121       2.445248                    0.997003       3.659004      10.371886       0.473499       1.272841      -0.710938       0.008770      -0.022205      -0.017276       0.029469       0.001330       0.002269       0.002622       0.001233      -0.022695      -0.008461       0.002387       0.006074              1.797859       1.649801      -0.188184      -0.225568       2.104301       0.279767       1.639477           0.000189
           34              H       5.577757      12.275444       0.076034       0.089068       1.316273 0.10625395E+02  0.11028796E+03                                 1.876124                            1.816752      -0.946946       2.396245                    0.997832       3.654640      10.009310       0.506577       1.164871      -0.736940      -0.000490       0.005826       0.023862       0.024568       0.001466       0.005830       0.002012       0.009800       0.024900      -0.009358      -0.002405       0.011763              1.911677       1.587081       0.077821      -0.217631       1.525097      -0.016878       2.622853          -0.000185
           35              H       3.623206      13.232816      27.425781       0.093852       1.205690 0.97108372E+01  0.97819292E+02                                 1.720057                            1.699124      -0.723527       2.504306                    0.999261       3.436386       9.048164       0.545398       1.114872      -0.750652       0.020284      -0.015026       0.012172       0.028025       0.000251       0.002811      -0.007029       0.007687       0.009472      -0.009588       0.001526       0.008062              1.710033       1.919734      -0.023431       0.279883       1.455210       0.047491       1.755154           0.000477
           36              H       2.437949      14.220512      27.025898       0.085518       1.144773 0.89900605E+01  0.90802405E+02                                 1.798372                            1.739049      -0.885943       2.429017                    0.996510       3.788718      10.732421       0.480705       1.261515      -0.712002      -0.021034       0.019871      -0.000211       0.028937      -0.007143      -0.005481       0.000360      -0.005356      -0.005387      -0.009393      -0.000265       0.009658              1.825209       1.562334      -0.197741      -0.178304       2.301268       0.335878       1.612025           0.000316
           37              H       2.521941      13.180832      24.789932       0.092063       1.003349 0.79244837E+01  0.78155623E+02                                 1.691910                            1.670473      -0.942886       2.408303                    0.996121       3.813659      10.947757       0.470303       1.320502      -0.698501      -0.023383      -0.011381      -0.010147       0.027915      -0.002345       0.002928       0.004283       0.002655      -0.004510      -0.006909       0.003185       0.003723              1.696307       1.904477       0.103504       0.295262       1.391227       0.060469       1.793215           0.000376
           38              H       3.721428      14.175748      25.161654       0.091524       1.029038 0.78643803E+01  0.77061600E+02                                 1.696553                            1.644910      -0.793683       2.478750                    0.997461       3.679585      10.372343       0.484486       1.290182      -0.705794       0.018692       0.024364      -0.001886       0.030767       0.005901      -0.002470      -0.001634      -0.002407      -0.025021      -0.008870      -0.001745       0.010615              1.717024       1.494904       0.315948      -0.132778       2.165647      -0.127310       1.490520           0.000471
           39              H       3.897788      11.332512      25.448894       0.124434       1.217886 0.97625438E+01  0.10080933E+03                                 1.887046                            1.824753      -1.185689       2.304444                    0.995433       3.772824      10.859407       0.463759       1.279017      -0.708488      -0.018585      -0.020456       0.008061       0.028789      -0.002695       0.000039      -0.000836      -0.001950       0.009417      -0.004462       0.001060       0.003402              1.905987       1.768509       0.270050      -0.245828       2.245724      -0.143992       1.703728           0.000390
           40              H       5.100869      12.353420      25.716422       0.112630       1.105348 0.86191195E+01  0.84655768E+02                                 1.654572                            1.626146      -0.723951       2.514566                    0.999584       3.318865       8.758099       0.542032       1.150503      -0.741393       0.016653       0.009954       0.013319       0.023533       0.002081       0.002645       0.001731       0.007574      -0.005660      -0.004162      -0.002202       0.006364              1.653560       1.933809       0.029838       0.244861       1.383385       0.099119       1.643484           0.000953
           41              H       6.370957      13.229928      23.773328       0.133444       1.149584 0.87513103E+01  0.88294265E+02                                 1.839879                            1.751460      -1.320557       2.256728                    0.995366       3.673281      10.592907       0.461836       1.314494      -0.700757       0.015988       0.019901       0.021734       0.033526       0.002484      -0.003087       0.004876       0.011060       0.031324      -0.012573       0.000520       0.012053              1.863900       1.919829       0.343185       0.233674       1.886845       0.299581       1.785026           0.001018
           42              H       6.996928      12.931020      21.582419       0.092097       1.046569 0.75831562E+01  0.73807993E+02                                 1.729884                            1.629870      -0.920310       2.433021                    0.997988       3.611805      10.226291       0.479033       1.313672      -0.700948       0.040119       0.023151      -0.009378       0.047259       0.013981      -0.003201      -0.000425       0.011870       0.007308      -0.016514       0.001850       0.014664              1.777664       2.180886       0.300437      -0.281659       1.567663      -0.124890       1.584443           0.000952
           43              H       3.842177      10.721700      20.900929       0.079680       1.208413 0.90554151E+01  0.93031328E+02                                 1.938334                            1.802338      -1.541455       2.107264                    0.993018       4.357885      13.083741       0.443190       1.345227      -0.690090      -0.028256      -0.022438      -0.022167       0.042347       0.006084      -0.004921       0.000800       0.000982       0.008091      -0.008869       0.001506       0.007363              1.995528       1.941964       0.287081       0.385877       1.950671       0.460465       2.093949           0.000820
           44              H       3.175779      10.889204      23.097469       0.148403       0.925952 0.65723045E+01  0.62496980E+02                                 1.672735                            1.579665      -1.165634       2.349718                    0.995771       3.556369      10.366982       0.452399       1.423782      -0.678462      -0.030053      -0.016895       0.012219       0.036578       0.005637       0.000189       0.005422       0.013865       0.018608      -0.013353       0.004577       0.008776              1.717664       2.011216       0.278404      -0.281671       1.585100      -0.147797       1.556674           0.000620
           45              H       5.157800       9.136188       4.426874       0.458795       0.433919 0.26354061E+01  0.20194928E+02                                 1.084471                            1.063967      -1.339023       2.465969                    0.999915       2.033002       5.543457       0.496217       1.610794      -0.649614       0.012170       0.012176      -0.016920       0.024138       0.002829      -0.013315      -0.007182      -0.000605      -0.001050      -0.014300      -0.001999       0.016299              1.087619       1.083249       0.033726      -0.141343       1.003908      -0.059072       1.175698          -0.000820
           46              H       4.639571       8.277008       5.344915       0.462591       0.375723 0.21773847E+01  0.16021043E+02                                 1.008451                            0.984982      -1.337871       2.471383                    0.999940       2.013995       5.507717       0.498194       1.670907      -0.639129      -0.005318      -0.017664       0.014224       0.023294      -0.001022      -0.006642      -0.008114      -0.015177      -0.002534      -0.012831      -0.000341       0.013172              1.017474       0.929310       0.029888      -0.008150       1.165854      -0.108770       0.957257          -0.000677
           47              H      -1.790381      10.187420      18.960651       0.088804       1.209382 0.90631155E+01  0.91043885E+02                                 1.823993                            1.722144      -0.876552       2.452254                    0.998499       3.498239       9.644732       0.496867       1.227137      -0.722306       0.030728       0.031899      -0.020900       0.048975       0.004292      -0.011396      -0.013589       0.010934      -0.032028      -0.021646       0.000978       0.020668              1.854287       1.696054       0.279214      -0.132487       2.222997      -0.347566       1.643811           0.001222
           48              H      -0.625597       8.285672      19.574556       0.139593       1.066366 0.78000213E+01  0.76752071E+02                                 1.763427                            1.661126      -1.470333       2.189477                    0.993032       3.723267      10.734318       0.469214       1.326602      -0.696535       0.033250      -0.003459      -0.005498       0.033879      -0.002129      -0.005123      -0.012541      -0.007035      -0.015418      -0.015340       0.001056       0.014284              1.814834       2.466704      -0.115405      -0.158264       1.595321       0.029486       1.382477           0.000607
           49              H       6.295928       6.812792      21.036100       0.122881       0.933862 0.69115030E+01  0.66885680E+02                                 1.699560                            1.631442      -1.504405       2.170633                    0.990502       3.931813      11.751388       0.438272       1.444115      -0.672714      -0.019691      -0.025141       0.016254       0.035833       0.001195      -0.004949      -0.009841       0.003658      -0.028323      -0.015539       0.004327       0.011212              1.732895       1.670580       0.371335      -0.204637       1.964705      -0.265345       1.563398           0.000729
           50              H       5.287244       8.730424      20.340529       0.088801       1.112750 0.84289811E+01  0.85040093E+02                                 1.858565                            1.761073      -1.291954       2.255989                    0.992813       3.984133      11.845776       0.439994       1.379784      -0.685868      -0.048398      -0.002145       0.008244       0.049142       0.004849      -0.011475      -0.007742       0.016213      -0.044910      -0.020600      -0.001130       0.021730              1.906159       2.548565      -0.249958      -0.105612       1.672955       0.022828       1.496958           0.000770
           51              H      -0.891246       6.396920      21.655638       0.103158       1.225309 0.99930079E+01  0.10315691E+03                                 1.845585                            1.805571      -0.814397       2.443445                    0.998784       3.824108      10.786582       0.484998       1.223388      -0.720824       0.010674       0.011196       0.025186       0.029557       0.000958       0.004318       0.007072      -0.005870       0.025482      -0.008452      -0.004646       0.013098              1.859092       1.846658       0.063378       0.363988       1.716420       0.258015       2.014200           0.000433
           52              H      -2.007319       5.285040      21.261387       0.097382       1.329126 0.11283396E+02  0.12123772E+03                                 2.013892                            1.969351      -1.335265       2.209833                    0.992565       4.227772      12.557838       0.442253       1.288955      -0.704613      -0.001501      -0.039348       0.002195       0.039437       0.003348      -0.001934      -0.003511      -0.011728      -0.017170      -0.006944      -0.003603       0.010548              2.036074       2.050246       0.321214      -0.265657       2.262567      -0.199105       1.795409           0.000449
           53              H      -1.479010       5.159412      18.997260       0.095075       0.997545 0.76658264E+01  0.75264297E+02                                 1.712115                            1.662844      -1.111204       2.337267                    0.993741       3.851111      11.167580       0.461212       1.352619      -0.691694      -0.018240      -0.017752      -0.013702       0.028906       0.001432       0.005768       0.007525       0.002926       0.000541      -0.009134      -0.001048       0.010183              1.745081       1.953899       0.040670       0.387391       1.477282       0.145726       1.804061           0.000187
           54              H      -0.172114       6.050360      19.222546       0.096107       1.065428 0.85202849E+01  0.85654658E+02                                 1.771145                            1.740153      -1.134913       2.326062                    0.994420       3.868084      11.247601       0.457149       1.332760      -0.696189       0.026110       0.019348      -0.005801       0.033011       0.002064      -0.006778      -0.002247      -0.000640      -0.008822      -0.008011       0.000303       0.007708              1.788147       1.869613       0.196940      -0.178172       1.957521      -0.101348       1.537309           0.000237
           55              H      -0.609927       3.497368      20.419379       0.108923       0.992639 0.77099434E+01  0.75286559E+02                                 1.668689                            1.640958      -0.828334       2.476782                    0.997408       3.600382      10.180834       0.478922       1.309709      -0.702103      -0.025360      -0.021758       0.003567       0.033604       0.003691      -0.004903       0.000181       0.001475      -0.021864      -0.009255       0.000907       0.008348              1.682648       1.769576       0.218750      -0.207615       1.792323      -0.208603       1.486046           0.000357
           56              H       0.691659       4.396980      20.684091       0.084251       1.057479 0.82626281E+01  0.82320350E+02                                 1.747077                            1.700353      -1.059189       2.346164                    0.995191       3.911272      11.273363       0.468517       1.312174      -0.699827       0.019009       0.009203       0.009280       0.023069      -0.001165       0.003044       0.001909       0.002995      -0.015441      -0.006668       0.001593       0.005075              1.779244       2.055709       0.023658       0.445460       1.515059       0.105961       1.766965           0.000382
           57              H      -0.058277       3.337084      18.121460       0.098312       1.027420 0.79619958E+01  0.79053250E+02                                 1.754220                            1.700980      -1.213370       2.290132                    0.992767       3.940005      11.554738       0.452690       1.362723      -0.689214      -0.024014      -0.013329      -0.012436       0.030149      -0.004815       0.005439       0.003489       0.006966       0.005886      -0.009756       0.001951       0.007805              1.794065       1.949748       0.033518       0.430102       1.526528       0.122294       1.905918           0.000141
           58              H       1.202782       4.291568      18.338298       0.085055       1.086974 0.88446180E+01  0.89036628E+02                                 1.740966                            1.730782      -0.845315       2.446965                    0.997121       3.772444      10.694729       0.479049       1.270097      -0.710263       0.014824       0.019954      -0.004204       0.025211       0.002582      -0.005564      -0.001907      -0.010995      -0.017558      -0.010013       0.000319       0.009695              1.747306       1.798595       0.199674      -0.116843       1.850171      -0.143877       1.593151           0.000231
           59              H       2.268669       2.613640      19.616797       0.082756       1.001164 0.80012394E+01  0.79495186E+02                                 1.716882                            1.700493      -1.159989       2.307130                    0.992027       3.998294      11.707676       0.454882       1.355263      -0.690555       0.021287       0.013024       0.014417       0.028820       0.001214       0.004785       0.007307       0.015119       0.008003      -0.012486       0.001415       0.011072              1.729883       1.948922       0.069612       0.380584       1.523971       0.087184       1.716755           0.000326
           60              H       0.998219       1.657712      19.430936       0.095185       1.080348 0.87983153E+01  0.88950866E+02                                 1.772483                            1.757808      -1.078994       2.352566                    0.993945       3.831676      11.086816       0.460024       1.316966      -0.699929      -0.025183      -0.017801       0.005253       0.031284       0.003707      -0.008668       0.000055      -0.005272      -0.012889      -0.011617       0.002903       0.008714              1.778977       1.687710       0.199472      -0.156020       1.995455      -0.306147       1.653766           0.000237
           61              H       2.621021       2.558768      17.248476       0.112622       1.125809 0.89495115E+01  0.89592633E+02                                 1.740034                            1.709470      -0.707515       2.524297                    0.999406       3.470370       9.541996       0.499664       1.224490      -0.722914       0.012491       0.020135      -0.007131       0.024745       0.003731      -0.006684      -0.001702       0.002549      -0.003338      -0.006696      -0.002167       0.008863              1.744527       1.733722       0.187759      -0.135399       1.883000      -0.279961       1.616858           0.000496
           62              H       1.395275       1.536416      17.110488       0.128203       1.168372 0.91166068E+01  0.92470505E+02                                 1.841971                            1.769089      -0.979269       2.410801                    0.996731       3.599742      10.243112       0.469071       1.287352      -0.707884      -0.027749      -0.009871      -0.011314       0.031551       0.002605       0.002402       0.004795       0.000550       0.009502      -0.005110      -0.002299       0.007409              1.879696       2.128852       0.040515       0.490347       1.616857       0.085215       1.893379           0.000579
           63              H       1.707498      13.615476      17.884909       0.142449       1.069362 0.78267911E+01  0.75732058E+02                                 1.682146                            1.605015      -0.810628       2.510874                    0.999649       3.186511       8.599274       0.512867       1.234257      -0.721850      -0.034387      -0.004228      -0.007670       0.035484       0.001819       0.005043      -0.000621      -0.002101      -0.050231      -0.017792       0.007145       0.010648              1.699132       2.215194       0.096699       0.173565       1.489926       0.003860       1.392276           0.001233
           64              H       3.185437      11.902892      18.374907       0.095848       1.261021 0.93236894E+01  0.94919726E+02                                 1.902460                            1.763583      -1.207356       2.291157                    0.995624       3.748168      10.617816       0.480952       1.250936      -0.714361      -0.023192      -0.043060      -0.004428       0.049108       0.010430       0.007414       0.002914       0.013255      -0.038804      -0.014900      -0.005783       0.020684              1.962055       1.622386       0.234054      -0.012630       2.759740      -0.058228       1.504039           0.001043
           65              H       6.145605       0.012996      18.749445       0.082234       1.167732 0.88008021E+01  0.89243804E+02                                 1.881750                            1.771384      -1.154522       2.314573                    0.994843       3.896348      11.399647       0.451769       1.337009      -0.695248       0.042786       0.017786       0.005826       0.046701       0.005665       0.007341      -0.000196       0.010866      -0.028927      -0.012416      -0.002137       0.014554              1.923280       2.591642       0.057412       0.123418       1.679763      -0.025141       1.498435           0.000977
           66              H       4.773088       1.779008      18.166517       0.130955       1.024771 0.74592670E+01  0.73001138E+02                                 1.762713                            1.660285      -1.294351       2.271240                    0.994033       3.740479      10.957906       0.451619       1.385800      -0.685036       0.011720       0.032196      -0.006836       0.034938      -0.000322       0.005552      -0.006776      -0.008154      -0.032738      -0.014669       0.002709       0.011960              1.811147       1.686909       0.338641      -0.043949       2.402250      -0.076256       1.344280           0.000700
           67              H       5.417336       9.253152      17.180890       0.090230       1.256933 0.92141466E+01  0.94797089E+02                                 1.991512                            1.820620      -1.468854       2.170138                    0.991881       4.062929      12.091053       0.441318       1.349009      -0.691621      -0.023711      -0.031559       0.024980       0.046713       0.008395      -0.001029       0.000409      -0.027022       0.015826      -0.018595       0.005325       0.013271              2.081011       1.728929       0.269718      -0.382764       2.213371      -0.528917       2.300733           0.000823
           68              H       5.600779       8.786740      14.919580       0.136522       1.094927 0.81953821E+01  0.80283323E+02                                 1.709185                            1.641660      -0.899689       2.464271                    0.998801       3.290157       8.958416       0.507016       1.233185      -0.721402      -0.013599      -0.029359      -0.013165       0.034932       0.014084      -0.002000       0.001367      -0.015261       0.021634      -0.019840       0.007423       0.012417              1.714885       1.426817       0.160901       0.030373       2.065623       0.205754       1.652217           0.001031
           69              H       7.237837      12.492044      14.429582       0.154347       1.043533 0.76170604E+01  0.74460489E+02                                 1.761228                            1.663829      -1.105411       2.386544                    0.996709       3.410713       9.780410       0.459734       1.362892      -0.692295       0.014853       0.031440      -0.020709       0.040471       0.003945      -0.004816      -0.002314      -0.016985       0.014919      -0.012872       0.003194       0.009678              1.790317       1.463926       0.268053      -0.264753       1.915694      -0.321516       1.991330           0.001659
           70              H       6.938138      12.806836      16.662732       0.077920       1.269977 0.93743556E+01  0.96945277E+02                                 2.002018                            1.831066      -1.498111       2.141224                    0.991893       4.241485      12.690724       0.441594       1.341213      -0.692028       0.008209       0.042148       0.006924       0.043495       0.005747      -0.000348       0.004073      -0.014641       0.007440      -0.010767       0.000802       0.009965              2.091682       1.561543       0.267809       0.060793       2.677003       0.563220       2.036499           0.001010
           71              H       5.731632      10.048796      12.537178       0.120518       1.125088 0.86877529E+01  0.86455403E+02                                 1.752178                            1.692395      -0.725413       2.521651                    0.999222       3.442982       9.483687       0.497845       1.236310      -0.720126      -0.020879      -0.012205      -0.010822       0.026496       0.003553       0.003097       0.002996       0.007778      -0.016629      -0.007177      -0.001954       0.009131              1.785581       2.093308       0.048937       0.399702       1.416639       0.005428       1.846794           0.000644
           72              H       6.943307      11.089920      12.469592       0.122445       0.954296 0.72356868E+01  0.70097037E+02                                 1.675402                            1.626851      -0.990221       2.406093                    0.995569       3.675945      10.625233       0.460934       1.371662      -0.688552       0.018367       0.021932      -0.011603       0.030870       0.003424      -0.005106      -0.001332      -0.007210      -0.011246      -0.008050       0.000217       0.007833              1.706212       1.449887       0.107025      -0.085282       1.827938      -0.340513       1.840811           0.000701
           73              H       7.203781       8.310220      13.015911       0.085752       1.202039 0.97436778E+01  0.99735650E+02                                 1.816471                            1.780307      -0.868202       2.436263                    0.997694       3.693034      10.300489       0.490547       1.219827      -0.722898      -0.007940      -0.019576       0.014864       0.025830      -0.000083      -0.001394      -0.003582       0.001077      -0.029787      -0.010889       0.005150       0.005739              1.821730       1.605390       0.179650      -0.190565       2.071650      -0.385577       1.788150           0.000335
           74              H       7.627148       9.019224      11.647297       0.098816       1.062414 0.79856062E+01  0.78600413E+02                                 1.741138                            1.662970      -0.884218       2.443829                    0.996884       3.668818      10.387210       0.479178       1.298651      -0.704182       0.006639       0.002502      -0.027914       0.028801      -0.002023       0.001363       0.001285       0.004161       0.012083      -0.005232       0.000729       0.004504              1.797956       1.495601      -0.098032      -0.091345       1.371039       0.095450       2.527227           0.000317
           75              H      -1.168696      10.246624      12.863843       0.103301       1.143952 0.92714968E+01  0.94277796E+02                                 1.800450                            1.772564      -0.884879       2.444807                    0.997014       3.661008      10.372660       0.473981       1.270824      -0.711385       0.008819       0.022008      -0.017082       0.029222      -0.001142       0.002315      -0.002478       0.001480      -0.022607      -0.008407       0.002490       0.005917              1.799238       1.651097       0.188427      -0.225740       2.106058      -0.279810       1.640560           0.001041
           76              H      -1.537979       9.384556      14.156423       0.089178       1.312792 0.10587677E+02  0.10978724E+03                                 1.872248                            1.813099      -0.945501       2.397414                    0.997839       3.647860       9.982339       0.507319       1.164323      -0.737104      -0.000480      -0.005862       0.024052       0.024761      -0.001423       0.005866      -0.001991       0.009814       0.025030      -0.009374      -0.002439       0.011813              1.907699       1.583927      -0.077512      -0.216828       1.522263       0.016761       2.616907           0.000805
           77              H       0.299942       8.427184      13.345392       0.094062       1.202260 0.96729745E+01  0.97328781E+02                                 1.715829                            1.695026      -0.721123       2.505687                    0.999277       3.430308       9.022863       0.546513       1.113844      -0.750933       0.020309       0.014991       0.012302       0.028081      -0.000217       0.002861       0.007053       0.007710       0.009655      -0.009623       0.001471       0.008152              1.705837       1.914722       0.023402       0.278945       1.451919      -0.047222       1.750870           0.000899
           78              H      -0.885314       7.439488      12.945509       0.085581       1.143712 0.89796692E+01  0.90672290E+02                                 1.797451                            1.738222      -0.885962       2.429247                    0.996513       3.786431      10.724865       0.480740       1.261773      -0.711957      -0.021030      -0.019905      -0.000138       0.028957       0.007136      -0.005491      -0.000361      -0.005331      -0.005343      -0.009392      -0.000257       0.009649              1.824214       1.561539       0.197452      -0.178191       2.299713      -0.335683       1.611390           0.000115
           79              H      -0.801323       8.479168      10.709543       0.091954       1.004042 0.79313470E+01  0.78240112E+02                                 1.692626                            1.671127      -0.943648       2.407832                    0.996109       3.815324      10.953652       0.470241       1.320392      -0.698517      -0.023390       0.011282      -0.010109       0.027867       0.002367       0.002934      -0.004285       0.002688      -0.004548      -0.006931       0.003190       0.003740              1.697034       1.905366      -0.103609       0.295421       1.391661      -0.060495       1.794074           0.000123
           80              H       0.398165       7.484252      11.081266       0.091606       1.028263 0.78572771E+01  0.76975487E+02                                 1.695861                            1.644319      -0.793652       2.478967                    0.997465       3.677772      10.366508       0.484500       1.290421      -0.705753       0.018689      -0.024426      -0.001860       0.030812      -0.005886      -0.002466       0.001638      -0.002414      -0.025067      -0.008884      -0.001726       0.010610              1.716252       1.494486      -0.315778      -0.132712       2.164249       0.127177       1.490021          -0.000004
           81              H       0.574525      10.327488      11.368506       0.124079       1.212266 0.97014101E+01  0.99970703E+02                                 1.877797                            1.816366      -1.178623       2.308214                    0.995448       3.757403      10.786138       0.466085       1.275273      -0.709363      -0.018553       0.020618       0.008115       0.028900       0.002555       0.000080       0.000888      -0.002730       0.008891      -0.004399       0.001078       0.003322              1.896376       1.760080      -0.267800      -0.243881       2.233200       0.142962       1.695846           0.000777
           82              H       1.777606       9.306580      11.636033       0.112687       1.103926 0.86035646E+01  0.84454798E+02                                 1.652410                            1.624093      -0.724219       2.514681                    0.999585       3.315225       8.742603       0.542732       1.149674      -0.741615       0.016702      -0.010031       0.013395       0.023643      -0.002094       0.002683      -0.001673       0.007552      -0.005533      -0.004098      -0.002264       0.006362              1.651375       1.930927      -0.029537       0.244494       1.381613      -0.098783       1.641586           0.000898
           83              H       3.047694       8.430072       9.692939       0.133645       1.149040 0.87461209E+01  0.88229494E+02                                 1.839373                            1.751002      -1.319860       2.257135                    0.995375       3.672155      10.589178       0.461869       1.314586      -0.700739       0.015976      -0.019939       0.021722       0.033536      -0.002462      -0.003084      -0.004857       0.011078       0.031326      -0.012563       0.000515       0.012048              1.863361       1.919180      -0.342965       0.233660       1.886189      -0.299531       1.784714           0.000562
           84              H       3.673664       8.728980       7.502031       0.092193       1.046161 0.75797000E+01  0.73766441E+02                                 1.729489                            1.629550      -0.920023       2.433229                    0.997991       3.611084      10.223926       0.479054       1.313756      -0.700932       0.040086      -0.023193      -0.009404       0.047257      -0.013964      -0.003194       0.000437       0.011867       0.007251      -0.016485       0.001829       0.014656              1.777200       2.180253      -0.300296      -0.281499       1.567281       0.124802       1.584068           0.000261
           85              H       0.518913      10.938300       6.820540       0.079166       1.211894 0.90868082E+01  0.93425413E+02                                 1.941015                            1.804631      -1.543209       2.105969                    0.992995       4.364014      13.102930       0.443257       1.343992      -0.690317      -0.028198       0.022316      -0.022150       0.042234      -0.006101      -0.004939      -0.000810       0.001027       0.008072      -0.008893       0.001505       0.007387              1.998370       1.944710      -0.287696       0.386638       1.953487      -0.461457       2.096911           0.000478
           86              H      -0.147484      10.770796       9.017081       0.148144       0.922181 0.65381712E+01  0.62072241E+02                                 1.666706                            1.574489      -1.153494       2.355742                    0.995926       3.542247      10.307034       0.453744       1.421852      -0.678903      -0.030283       0.016935       0.012232       0.036790      -0.006031      -0.000020      -0.005309       0.014177       0.017905      -0.013576       0.004973       0.008603              1.711164       2.003083      -0.276464      -0.279834       1.579312       0.146692       1.551097           0.000472
           87              H      -1.957936      12.523812      18.507263       0.458606       0.434114 0.26368241E+01  0.20207975E+02                                 1.084701                            1.064180      -1.338521       2.466103                    0.999916       2.033322       5.544148       0.496232       1.610571      -0.649654       0.012197      -0.012198      -0.016885       0.024138      -0.002827      -0.013303       0.007197      -0.000613      -0.001052      -0.014296      -0.001999       0.016295              1.087852       1.083488      -0.033735      -0.141419       1.004083       0.059087       1.175985           0.000390
           88              H      -2.476165      13.382992      19.425304       0.462267       0.375566 0.21761256E+01  0.16009292E+02                                 1.008242                            0.984773      -1.337793       2.471521                    0.999940       2.013279       5.505140       0.498194       1.671165      -0.639111      -0.005297       0.017681       0.014266       0.023329       0.001026      -0.006641       0.008112      -0.015205      -0.002618      -0.012839      -0.000341       0.013180              1.017265       0.929097      -0.029883      -0.008156       1.165634       0.108759       0.957062           0.000243
           89              H       8.436908       4.252580       9.200126       0.088866       1.208774 0.90571346E+01  0.90964618E+02                                 1.823055                            1.721324      -0.875370       2.452808                    0.998508       3.496854       9.638453       0.497117       1.226777      -0.722392      -0.030720      -0.031883       0.020931       0.048973       0.004284      -0.011442      -0.013586       0.010892      -0.031942      -0.021643       0.000961       0.020682              1.853294       1.695225       0.279004      -0.132404       2.221580      -0.347226       1.643079           0.000986
           90              H       7.272124       6.154328       8.586221       0.139762       1.066188 0.77982355E+01  0.76729025E+02                                 1.763105                            1.660834      -1.469938       2.189682                    0.993038       3.722671      10.731723       0.469305       1.326439      -0.696566      -0.033248       0.003444       0.005508       0.033877      -0.002136      -0.005132      -0.012546      -0.007053      -0.015370      -0.015344       0.001049       0.014294              1.814488       2.466169      -0.115327      -0.158235       1.595009       0.029484       1.382288           0.000209
           91              H       0.350599       7.627208       7.124677       0.122963       0.933984 0.69126522E+01  0.66899276E+02                                 1.699644                            1.631521      -1.504280       2.170664                    0.990500       3.932065      11.752183       0.438286       1.444016      -0.672728       0.019710       0.025113      -0.016273       0.035833       0.001218      -0.004937      -0.009835       0.003657      -0.028412      -0.015547       0.004321       0.011226              1.732972       1.670698       0.371356      -0.204672       1.964745      -0.265379       1.563472           0.000016
           92              H       1.359283       5.709576       7.820248       0.088950       1.112351 0.84251700E+01  0.84991278E+02                                 1.858066                            1.760633      -1.291343       2.256328                    0.992819       3.983052      11.841497       0.440068       1.379718      -0.685882       0.048401       0.002122      -0.008245       0.049144       0.004847      -0.011472      -0.007735       0.016200      -0.044936      -0.020602      -0.001123       0.021724              1.905626       2.547755      -0.249831      -0.105557       1.672508       0.022825       1.496616           0.000113
           93              H       7.537773       8.043080       6.505139       0.103529       1.223547 0.99754579E+01  0.10293833E+03                                 1.844516                            1.804570      -0.815491       2.443462                    0.998766       3.821318      10.779434       0.484859       1.224182      -0.720652      -0.010685      -0.011271      -0.025249       0.029643       0.000977       0.004315       0.007081      -0.005868       0.025496      -0.008445      -0.004665       0.013110              1.858000       1.845620       0.063367       0.363684       1.715449       0.257767       2.012930          -0.000991
           94              H       8.653846       9.154960       6.899390       0.097153       1.330868 0.11301722E+02  0.12147699E+03                                 2.015062                            1.970453      -1.334483       2.209842                    0.992580       4.230414      12.565537       0.442321       1.288306      -0.704742       0.001476       0.039228      -0.002233       0.039319       0.003321      -0.001929      -0.003550      -0.011732      -0.017155      -0.006950      -0.003601       0.010550              2.037251       2.051490       0.321419      -0.265964       2.263842      -0.199323       1.796421          -0.000429
           95              H       8.125537       9.280588       9.163517       0.094912       0.998224 0.76720732E+01  0.75336364E+02                                 1.712470                            1.663177      -1.109838       2.337708                    0.993762       3.851388      11.166948       0.461337       1.352058      -0.691808       0.018213       0.017655       0.013682       0.028820       0.001475       0.005787       0.007555       0.002764       0.000331      -0.009145      -0.001079       0.010224              1.745434       1.954275       0.040572       0.387537       1.477453       0.145701       1.804575           0.000213
           96              H       6.818641       8.389640       8.938231       0.096276       1.064479 0.85106189E+01  0.85534975E+02                                 1.770321                            1.739366      -1.134938       2.326278                    0.994420       3.866043      11.240945       0.457164       1.333067      -0.696134      -0.026125      -0.019421       0.005815       0.033069       0.002050      -0.006778      -0.002267      -0.000629      -0.008786      -0.008007       0.000297       0.007710              1.787286       1.868711       0.196813      -0.178044       1.956422      -0.101293       1.536725          -0.000009
           97              H       7.256454      10.942632       7.741398       0.108396       0.994391 0.77262436E+01  0.75475638E+02                                 1.669724                            1.641929      -0.827349       2.476772                    0.997422       3.602201      10.183617       0.479177       1.308493      -0.702359       0.025278       0.021612      -0.003577       0.033449       0.003719      -0.004871       0.000248       0.001512      -0.021662      -0.009197       0.000877       0.008320              1.683681       1.770669       0.218907      -0.207809       1.793491      -0.208844       1.486885           0.000038
           98              H       5.954868      10.043020       7.476686       0.084389       1.056892 0.82571673E+01  0.82255526E+02                                 1.746757                            1.700061      -1.060414       2.345816                    0.995179       3.910335      11.271371       0.468428       1.312590      -0.699745      -0.019046      -0.009296      -0.009323       0.023153      -0.001152       0.003013       0.001910       0.003012      -0.015405      -0.006641       0.001582       0.005059              1.778903       2.055361       0.023627       0.445330       1.514774       0.105873       1.766575          -0.000282
           99              H       6.704804      11.102916      10.039317       0.097843       1.025107 0.79366935E+01  0.78715330E+02                                 1.749945                            1.697040      -1.200800       2.295964                    0.992912       3.927845      11.501272       0.453848       1.360743      -0.689675       0.023939       0.013340       0.012356       0.030062      -0.004628       0.005336       0.003446       0.006601       0.004841      -0.009424       0.001884       0.007540              1.789536       1.944455       0.033329       0.428439       1.522923       0.121766       1.901231           0.000378
          100              H       5.443745      10.148432       9.822479       0.085178       1.085940 0.88340435E+01  0.88906449E+02                                 1.740222                            1.730064      -0.846146       2.446930                    0.997117       3.770035      10.687599       0.479001       1.270563      -0.710175      -0.014879      -0.020053       0.004217       0.025323       0.002600      -0.005556      -0.001930      -0.011030      -0.017563      -0.010012       0.000285       0.009728              1.746517       1.797643       0.199451      -0.116832       1.849216      -0.143914       1.592693           0.000198
          101              H       4.377858      11.826360       8.543980       0.082888       1.000837 0.79983914E+01  0.79461824E+02                                 1.716695                            1.700345      -1.161092       2.306772                    0.992020       3.997703      11.706538       0.454828       1.355510      -0.690506      -0.021306      -0.013049      -0.014418       0.028846       0.001214       0.004800       0.007311       0.015094       0.008015      -0.012481       0.001399       0.011082              1.729652       1.948522       0.069484       0.380513       1.523786       0.087136       1.716649          -0.000102
          102              H       5.648308      12.782288       8.729841       0.094958       1.078114 0.87718268E+01  0.88595571E+02                                 1.768717                            1.754127      -1.068840       2.357207                    0.994083       3.822634      11.046773       0.461021       1.315417      -0.700298       0.025214       0.017792      -0.005195       0.031294       0.003860      -0.008410       0.000088      -0.004803      -0.013224      -0.011358       0.002644       0.008714              1.775139       1.684124       0.198980      -0.155584       1.991021      -0.305208       1.650271           0.000116
          103              H       4.025506      11.881232      10.912301       0.112588       1.125481 0.89453884E+01  0.89534904E+02                                 1.739335                            1.708805      -0.707608       2.524445                    0.999407       3.468112       9.532777       0.499915       1.224100      -0.723021      -0.012521      -0.020133       0.007221       0.024784       0.003714      -0.006730      -0.001684       0.002517      -0.003081      -0.006723      -0.002153       0.008875              1.743798       1.732658       0.187437      -0.135310       1.882234      -0.279963       1.616501           0.000842
          104              H       5.251252      12.903584      11.050289       0.127821       1.163764 0.90677463E+01  0.91808722E+02                                 1.833910                            1.761837      -0.971189       2.414492                    0.996836       3.587604      10.183865       0.471257       1.283699      -0.708717       0.027592       0.009876       0.011414       0.031451       0.002687       0.002356       0.004942       0.000593       0.009610      -0.005293      -0.002249       0.007542              1.871150       2.118026       0.040513       0.486920       1.610371       0.084813       1.885053           0.001154
          105              H       4.939029       0.824524      10.275868       0.142112       1.064533 0.77796279E+01  0.75132547E+02                                 1.674475                            1.598137      -0.806984       2.512464                    0.999671       3.177119       8.554794       0.515153       1.231120      -0.722593       0.034365       0.004339       0.007793       0.035503       0.001869       0.005231      -0.000615      -0.001808      -0.050078      -0.017813       0.007161       0.010652              1.691198       2.203355       0.096154       0.172269       1.483490       0.003888       1.386750           0.001491
          106              H       3.461090       2.537108       9.785870       0.096001       1.259886 0.93127054E+01  0.94776003E+02                                 1.901109                            1.762391      -1.206374       2.291808                    0.995633       3.745172      10.606094       0.481198       1.250719      -0.714422       0.023159       0.043095       0.004479       0.049128       0.010418       0.007426       0.002923       0.013212      -0.038649      -0.014861      -0.005787       0.020648              1.960609       1.621367       0.234084      -0.012622       2.757338      -0.058060       1.503121           0.000918
          107              H       0.500922      -0.012996       9.411332       0.081521       1.174113 0.88605483E+01  0.89995033E+02                                 1.887590                            1.776542      -1.159324       2.311451                    0.994799       3.907784      11.439558       0.451468       1.335739      -0.695465      -0.042478      -0.017597      -0.006057       0.046376       0.005592       0.007553      -0.000199       0.010563      -0.029049      -0.012589      -0.001935       0.014524              1.929277       2.600657       0.057678       0.124101       1.684730      -0.025230       1.502444           0.001210
          108              H       1.873439      12.660992       9.994260       0.130696       1.024219 0.74509219E+01  0.72867822E+02                                 1.759102                            1.657053      -1.290631       2.272912                    0.994068       3.733062      10.917007       0.453196       1.381956      -0.685806      -0.011678      -0.032170       0.006892       0.034911      -0.000222       0.005376      -0.006811      -0.007950      -0.032514      -0.014542       0.002728       0.011813              1.807300       1.682934       0.337458      -0.043767       2.397054      -0.076018       1.341912           0.000906
          109              H       1.229191       5.186848      10.979887       0.090324       1.256738 0.92125787E+01  0.94772571E+02                                 1.990887                            1.820156      -1.468344       2.170350                    0.991884       4.062131      12.086329       0.441507       1.348551      -0.691712       0.023756       0.031548      -0.024950       0.046713       0.008400      -0.001023       0.000425      -0.027029       0.015794      -0.018595       0.005313       0.013282              2.080297       1.728421       0.269484      -0.382583       2.212312      -0.528565       2.300158           0.000668
          110              H       1.045748       5.653260      13.241197       0.136473       1.094888 0.81956172E+01  0.80288146E+02                                 1.709336                            1.641855      -0.899729       2.464289                    0.998802       3.290227       8.959456       0.506894       1.233443      -0.721347       0.013611       0.029338       0.013204       0.034933       0.014073      -0.001994       0.001377      -0.015255       0.021537      -0.019813       0.007390       0.012423              1.714995       1.426960       0.160862       0.030363       2.065561       0.205752       1.652464           0.000942
          111              H      -0.591310       1.947956      13.731195       0.154626       1.038257 0.75673831E+01  0.73843923E+02                                 1.754819                            1.658065      -1.097702       2.390689                    0.996825       3.398663       9.732905       0.460732       1.362349      -0.692458      -0.015018      -0.031418       0.020900       0.040613       0.004174      -0.004793      -0.002134      -0.017042       0.014982      -0.012989       0.003374       0.009615              1.783706       1.459197       0.266621      -0.263474       1.908280      -0.320204       1.983641           0.001368
          112              H      -0.291611       1.633164      11.498045       0.077122       1.271756 0.93853965E+01  0.96995121E+02                                 1.995959                            1.826137      -1.498059       2.140467                    0.991903       4.230924      12.615418       0.444799       1.332433      -0.693830      -0.008181      -0.041862      -0.006750       0.043185       0.005796      -0.000610       0.003734      -0.014272       0.007552      -0.010715       0.001177       0.009538              2.084850       1.557391       0.266332       0.060555       2.667039       0.560459       2.030119           0.001473
          113              H       0.914895       4.391204      15.623599       0.120557       1.125262 0.86899080E+01  0.86486122E+02                                 1.752684                            1.692869      -0.725812       2.521457                    0.999221       3.443474       9.486952       0.497637       1.236695      -0.720038       0.020776       0.012111       0.010960       0.026428       0.003551       0.003116       0.002979       0.007792      -0.016464      -0.007128      -0.001991       0.009119              1.786122       2.093989       0.048736       0.399948       1.416919       0.005283       1.847458           0.000404
          114              H      -0.296780       3.350080      15.691185       0.123276       0.948976 0.71844370E+01  0.69483869E+02                                 1.670262                            1.622019      -0.986753       2.408780                    0.995614       3.664535      10.586803       0.461174       1.373252      -0.688284      -0.018604      -0.022168       0.011875       0.031282       0.003629      -0.005173      -0.001420      -0.007177      -0.011399      -0.008139       0.000075       0.008064              1.700919       1.445918       0.106761      -0.084950       1.822223      -0.339087       1.834614           0.000221
          115              H      -0.557254       6.129780      15.144866       0.085518       1.203354 0.97566353E+01  0.99894176E+02                                 1.817109                            1.780918      -0.867441       2.436224                    0.997699       3.695138      10.305236       0.490735       1.219043      -0.723067       0.007898       0.019528      -0.014792       0.025740      -0.000092      -0.001416      -0.003606       0.001038      -0.029754      -0.010892       0.005166       0.005727              1.822372       1.605994       0.179806      -0.190688       2.072381      -0.385795       1.788742           0.000380
          116              H      -0.980621       5.420776      16.513480       0.098979       1.061065 0.79731325E+01  0.78448553E+02                                 1.739924                            1.661906      -0.883906       2.444269                    0.996892       3.665995      10.377977       0.479220       1.299019      -0.704118      -0.006692      -0.002600       0.027998       0.028904      -0.002016       0.001357       0.001276       0.004080       0.012042      -0.005191       0.000706       0.004485              1.796629       1.494627      -0.097886      -0.091190       1.370164       0.095088       2.525097           0.000231
          117              H       7.815223       4.193376      15.296934       0.104157       1.140483 0.92372511E+01  0.93864442E+02                                 1.798588                            1.770734      -0.885891       2.445075                    0.997002       3.657625      10.367320       0.473536       1.272902      -0.710930      -0.008787      -0.022248       0.017322       0.029534      -0.001321       0.002285      -0.002626       0.001255      -0.022714      -0.008474       0.002395       0.006079              1.797438       1.649453       0.188170      -0.225470       2.103761      -0.279662       1.639099           0.000403
          118              H       8.184506       5.055444      14.004354       0.089101       1.315519 0.10616190E+02  0.11015701E+03                                 1.874566                            1.815281      -0.946325       2.396475                    0.997840       3.652862       9.999412       0.507122       1.163993      -0.737156       0.000463       0.005823      -0.023847       0.024552      -0.001463       0.005864      -0.002007       0.009829       0.024881      -0.009367      -0.002423       0.011790              1.910087       1.585852      -0.077677      -0.217287       1.523912       0.016811       2.620498           0.000478
          119              H       6.346585       6.012816      14.815385       0.094049       1.204169 0.96937695E+01  0.97595330E+02                                 1.717877                            1.697021      -0.722890       2.504631                    0.999266       3.433888       9.036424       0.546081       1.114071      -0.750856      -0.020297      -0.015050      -0.012186       0.028053      -0.000225       0.002848       0.007044       0.007655       0.009557      -0.009591       0.001473       0.008119              1.707872       1.917137       0.023419       0.279379       1.453514      -0.047374       1.752965           0.000620
          120              H       7.531841       7.000512      15.215268       0.085508       1.144459 0.89866684E+01  0.90756058E+02                                 1.797779                            1.738517      -0.884915       2.429489                    0.996522       3.787587      10.727143       0.480882       1.261219      -0.712071       0.021037       0.019876       0.000234       0.028943       0.007150      -0.005473      -0.000360      -0.005372      -0.005387      -0.009394      -0.000268       0.009662              1.824568       1.561844       0.197579      -0.178221       2.300260      -0.335728       1.611601           0.000193
          121              H       7.447850       5.960832      17.451234       0.092110       1.003023 0.79210830E+01  0.78113802E+02                                 1.691588                            1.670156      -0.942703       2.408466                    0.996124       3.812763      10.944651       0.470329       1.320569      -0.698491       0.023390      -0.011404       0.010162       0.027935       0.002336       0.002925      -0.004280       0.002657      -0.004506      -0.006900       0.003179       0.003722              1.695989       1.904119      -0.103480       0.295186       1.390984      -0.060456       1.792865           0.000173
          122              H       6.248362       6.955748      17.079511       0.091515       1.028936 0.78633437E+01  0.77048108E+02                                 1.696383                            1.644758      -0.793201       2.478973                    0.997466       3.679190      10.370655       0.484533       1.290114      -0.705811      -0.018685       0.024365       0.001912       0.030765      -0.005903      -0.002483       0.001639      -0.002440      -0.024995      -0.008868      -0.001753       0.010620              1.716834       1.494786      -0.315891      -0.132757       2.165324       0.127283       1.490394           0.000167
          123              H       6.072002       4.112512      16.792271       0.124721       1.216744 0.97504163E+01  0.10064838E+03                                 1.885531                            1.823352      -1.185673       2.304628                    0.995433       3.770290      10.848628       0.464059       1.278643      -0.708571       0.018607      -0.020504      -0.008044       0.028833       0.002697       0.000040       0.000836      -0.001974       0.009416      -0.004468       0.001065       0.003403              1.904433       1.767180      -0.269750      -0.245492       2.243700       0.143801       1.702420           0.000351
          124              H       4.868921       5.133420      16.524744       0.112693       1.105656 0.86218258E+01  0.84685906E+02                                 1.654550                            1.626122      -0.724072       2.514393                    0.999583       3.319297       8.758379       0.542195       1.150107      -0.741484      -0.016620       0.009917      -0.013296       0.023481      -0.002044       0.002638      -0.001696       0.007568      -0.005603      -0.004125      -0.002202       0.006327              1.653544       1.933731      -0.029809       0.244861       1.383360      -0.099097       1.643540           0.000606
          125              H       3.598833       6.009928      18.467838       0.133562       1.150016 0.87557651E+01  0.88353299E+02                                 1.840498                            1.752016      -1.320655       2.256608                    0.995362       3.674652      10.598822       0.461705       1.314659      -0.700712      -0.015974       0.019885      -0.021699       0.033488      -0.002477      -0.003102      -0.004855       0.011061       0.031266      -0.012555       0.000519       0.012036              1.864544       1.920492      -0.343368       0.233782       1.887484      -0.299735       1.785656          -0.000241
          126              H       2.972863       5.711020      20.658746       0.092076       1.046744 0.75849759E+01  0.73830725E+02                                 1.730098                            1.630079      -0.920354       2.432947                    0.997985       3.612513      10.228912       0.478993       1.313694      -0.700939      -0.040110       0.023144       0.009351       0.047243      -0.013987      -0.003202       0.000415       0.011875       0.007323      -0.016523       0.001858       0.014666              1.777886       2.181148      -0.300445      -0.281689       1.567837       0.124888       1.584672          -0.000370
          127              H       6.127614       3.501700      21.340237       0.079678       1.208481 0.90561184E+01  0.93040021E+02                                 1.938372                            1.802381      -1.541432       2.107258                    0.993020       4.357993      13.084012       0.443196       1.345186      -0.690098       0.028268      -0.022442       0.022139       0.042342      -0.006091      -0.004935      -0.000791       0.000984       0.008090      -0.008878       0.001496       0.007383              1.995568       1.942020      -0.287073       0.385869       1.950713      -0.460450       2.093972          -0.000423
          128              H       6.794011       3.669204      19.143696       0.148639       0.925260 0.65660467E+01  0.62422576E+02                                 1.671929                            1.578934      -1.165163       2.350065                    0.995784       3.554676      10.360794       0.452495       1.423820      -0.678458       0.030064      -0.016930      -0.012234       0.036609      -0.005649       0.000184      -0.005420       0.013882       0.018551      -0.013357       0.004591       0.008766              1.716823       2.010162      -0.278208      -0.281465       1.584365       0.147702       1.555942          -0.000157
          129              H       8.604463       1.916188       9.653514       0.458049       0.433709 0.26325078E+01  0.20160024E+02                                 1.082757                            1.062306      -1.337378       2.466511                    0.999916       2.030059       5.527288       0.497535       1.607536      -0.650173      -0.012276       0.012304       0.016933       0.024266      -0.002750      -0.013455       0.007201      -0.000472      -0.000905      -0.014423      -0.001985       0.016408              1.085896       1.081508      -0.033707      -0.141026       1.002391       0.059001       1.173787           0.000715
          130              H       9.122692       1.057008       8.735473       0.461518       0.376552 0.21830520E+01  0.16070087E+02                                 1.009246                            0.985726      -1.336141       2.471644                    0.999941       2.015305       5.509091       0.498508       1.669089      -0.639426       0.005299      -0.017638      -0.014368       0.023359       0.001107      -0.006674       0.008189      -0.015212      -0.002873      -0.012932      -0.000310       0.013243              1.018278       0.930033      -0.029908      -0.008130       1.166830       0.108858       0.957970           0.000322
          131              H       1.321172       2.967420      23.280514       0.088884       1.209423 0.90637554E+01  0.91052558E+02                                 1.824033                            1.722197      -0.876622       2.452192                    0.998496       3.498629       9.646147       0.496859       1.227125      -0.722303      -0.030742       0.031863       0.020895       0.048958      -0.004285      -0.011418       0.013570       0.010939      -0.032038      -0.021642       0.000972       0.020671              1.854331       1.696097      -0.279188      -0.132468       2.223052       0.347549       1.643843           0.000219
          132              H       0.156387       1.065672      22.666609       0.139634       1.066302 0.77992797E+01  0.76740727E+02                                 1.763138                            1.660878      -1.470115       2.189568                    0.993036       3.722761      10.731561       0.469335       1.326331      -0.696590      -0.033235      -0.003456       0.005503       0.033864       0.002128      -0.005119       0.012540      -0.007043      -0.015364      -0.015329       0.001043       0.014286              1.814520       2.466185       0.115380      -0.158203       1.595099      -0.029490       1.382277           0.000132
          133              H       3.673862      14.032792      21.205065       0.123007       0.933590 0.69088287E+01  0.66852520E+02                                 1.699162                            1.631073      -1.503761       2.170979                    0.990507       3.930751      11.747109       0.438348       1.444022      -0.672733       0.019697      -0.025140      -0.016256       0.035837      -0.001200      -0.004951       0.009844       0.003654      -0.028302      -0.015537       0.004319       0.011217              1.732485       1.670168      -0.371190      -0.204555       1.964242       0.265244       1.563044          -0.000278
          134              H       4.682547       1.510424      21.900636       0.088896       1.112756 0.84291268E+01  0.85041554E+02                                 1.858521                            1.761046      -1.291826       2.256049                    0.992814       3.984030      11.845298       0.440015       1.379718      -0.685879       0.048395      -0.002170      -0.008241       0.049139      -0.004850      -0.011484       0.007748       0.016208      -0.044899      -0.020604      -0.001130       0.021734              1.906105       2.548416       0.249938      -0.105608       1.672958      -0.022825       1.496942          -0.000206
          135              H       0.422036      13.616920      20.585528       0.103492       1.224228 0.99818003E+01  0.10301349E+03                                 1.844623                            1.804661      -0.814102       2.443816                    0.998780       3.822020      10.779646       0.485073       1.223528      -0.720795      -0.010690       0.011212      -0.025206       0.029586      -0.000968       0.004325      -0.007077      -0.005868       0.025485      -0.008453      -0.004654       0.013107              1.858113       1.845680      -0.063347       0.363693       1.715584      -0.257810       2.013076           0.000432
          136              H       1.538110      12.505040      20.979779       0.097490       1.328926 0.11281059E+02  0.12120529E+03                                 2.013611                            1.969081      -1.334858       2.210029                    0.992568       4.227207      12.555428       0.442309       1.288868      -0.704631       0.001504      -0.039336      -0.002199       0.039426      -0.003345      -0.001934       0.003521      -0.011722      -0.017155      -0.006943      -0.003603       0.010546              2.035792       2.049915      -0.321114      -0.265592       2.262262       0.199082       1.795199           0.000217
          137              H       1.009800      12.379412      23.243905       0.094997       0.997758 0.76679727E+01  0.75290722E+02                                 1.712353                            1.663071      -1.111368       2.337145                    0.993740       3.851724      11.169795       0.461183       1.352609      -0.691695       0.018231      -0.017719       0.013697       0.028878      -0.001426       0.005766      -0.007523       0.002935       0.000531      -0.009137      -0.001040       0.010176              1.745325       1.954184      -0.040658       0.387455       1.477488      -0.145757       1.804302           0.000329
          138              H      -0.297096      13.270360      23.018619       0.096137       1.065207 0.85180096E+01  0.85626044E+02                                 1.770920                            1.739942      -1.134840       2.326150                    0.994420       3.867507      11.245536       0.457168       1.332793      -0.696185      -0.026115       0.019357       0.005816       0.033022      -0.002056      -0.006785       0.002252      -0.000634      -0.008813      -0.008016       0.000305       0.007711              1.787918       1.869355      -0.196909      -0.178110       1.957289       0.101306       1.537109           0.000393
          139              H       0.140718      10.717368      21.821786       0.108981       0.992713 0.77106948E+01  0.75295474E+02                                 1.668720                            1.640992      -0.828244       2.476793                    0.997410       3.600550      10.181302       0.478939       1.309637      -0.702116       0.025343      -0.021736      -0.003589       0.033580      -0.003686      -0.004906      -0.000176       0.001488      -0.021826      -0.009244       0.000902       0.008342              1.682680       1.769580      -0.218714      -0.207622       1.792355       0.208612       1.486106           0.000284
          140              H      -1.160869      11.616980      21.557075       0.084471       1.056928 0.82570953E+01  0.82251259E+02                                 1.746476                            1.699792      -1.058764       2.346472                    0.995196       3.909802      11.268083       0.468593       1.312186      -0.699827      -0.019031       0.009215      -0.009297       0.023098       0.001165       0.003037      -0.001903       0.003002      -0.015431      -0.006659       0.001585       0.005074              1.778615       2.054901      -0.023669       0.445206       1.514592      -0.105919       1.766353           0.000260
          141              H      -0.410933      10.557084      24.119706       0.098101       1.028491 0.79726151E+01  0.79184891E+02                                 1.755339                            1.702026      -1.214312       2.289519                    0.992750       3.942635      11.564280       0.452587       1.362582      -0.689233       0.023957      -0.013252       0.012436       0.030070       0.004839       0.005437      -0.003487       0.007017       0.005943      -0.009783       0.001959       0.007824              1.795232       1.951050      -0.033469       0.430516       1.527429      -0.122404       1.907217           0.000255
          142              H      -1.671991      11.511568      23.902868       0.085160       1.086382 0.88384340E+01  0.88959614E+02                                 1.740451                            1.730283      -0.845219       2.447159                    0.997121       3.771127      10.690421       0.479069       1.270254      -0.710235      -0.014852       0.019982       0.004224       0.025253      -0.002583      -0.005564       0.001912      -0.010993      -0.017556      -0.010012       0.000316       0.009696              1.746783       1.798072      -0.199610      -0.116760       1.849619       0.143773       1.592658           0.000438
          143              H      -2.737878       9.833640      22.624368       0.082957       1.000496 0.79943284E+01  0.79409192E+02                                 1.716150                            1.699793      -1.159338       2.307566                    0.992035       3.996393      11.700749       0.454963       1.355318      -0.690549      -0.021312       0.013032      -0.014435       0.028851      -0.001215       0.004787      -0.007300       0.015110       0.008016      -0.012478       0.001408       0.011070              1.729134       1.948026      -0.069597       0.380303       1.523375      -0.087137       1.716001           0.000238
          144              H      -1.467429       8.877712      22.810229       0.095183       1.081028 0.88057506E+01  0.89045444E+02                                 1.773196                            1.758519      -1.079887       2.352062                    0.993932       3.833318      11.093022       0.459941       1.316918      -0.699930       0.025121      -0.017785      -0.005290       0.031230      -0.003691      -0.008686      -0.000047      -0.005312      -0.012864      -0.011635       0.002922       0.008714              1.779692       1.688319      -0.199496      -0.156121       1.996290       0.306343       1.654466           0.000303
          145              H      -3.090230       9.778768      24.992690       0.112626       1.125541 0.89473449E+01  0.89570179E+02                                 1.740165                            1.709598      -0.707420       2.524415                    0.999406       3.470451       9.543799       0.499473       1.224969      -0.722805      -0.012484       0.020146       0.007141       0.024753      -0.003734      -0.006659       0.001708       0.002537      -0.003395      -0.006679      -0.002167       0.008845              1.744657       1.733908      -0.187817      -0.135385       1.883160       0.279952       1.616904           0.000599
          146              H      -1.864485       8.756416      25.130677       0.128082       1.168986 0.91244357E+01  0.92587656E+02                                 1.844116                            1.771046      -0.978998       2.410860                    0.996726       3.602751      10.260235       0.468246       1.289096      -0.707508       0.027692      -0.009835       0.011348       0.031502      -0.002603       0.002446      -0.004761       0.000578       0.009487      -0.005082      -0.002321       0.007403              1.881950       2.131541      -0.040468       0.491280       1.618606      -0.085322       1.895703           0.000403
          147              H      -2.176708       6.395476      24.356256       0.142622       1.070403 0.78382716E+01  0.75887963E+02                                 1.684815                            1.607444      -0.810327       2.510934                    0.999650       3.189403       8.615933       0.511765       1.236183      -0.721407       0.034326      -0.004244       0.007663       0.035426      -0.001824       0.005020       0.000634      -0.002119      -0.050386      -0.017833       0.007156       0.010677              1.701877       2.219171      -0.096901       0.174003       1.492198      -0.003856       1.394260           0.000433
          148              H       6.784353       4.682892      23.866259       0.095979       1.260851 0.93228800E+01  0.94914772E+02                                 1.902720                            1.763846      -1.207107       2.291289                    0.995626       3.748458      10.620775       0.480751       1.251419      -0.714252       0.023200      -0.043047       0.004449       0.049103      -0.010431       0.007420      -0.002921       0.013251      -0.038798      -0.014902      -0.005785       0.020687              1.962315       1.622606      -0.233991      -0.012631       2.760102       0.058261       1.504236           0.000030
          149              H       3.824186       7.232996      23.491720       0.082184       1.168412 0.88073190E+01  0.89325482E+02                                 1.882319                            1.771902      -1.154254       2.314532                    0.994843       3.897867      11.404697       0.451760       1.336802      -0.695282      -0.042728       0.017787      -0.005844       0.046650      -0.005687       0.007335       0.000203       0.010825      -0.028995      -0.012437      -0.002120       0.014557              1.923887       2.592504      -0.057353       0.123456       1.680287       0.025159       1.498869          -0.000430
          150              H       5.196702       8.999008      24.074648       0.130927       1.025034 0.74620802E+01  0.73038759E+02                                 1.763310                            1.660828      -1.294235       2.271215                    0.994032       3.741745      10.963943       0.451431       1.386184      -0.684959      -0.011674       0.032189       0.006811       0.034911       0.000333       0.005558       0.006779      -0.008148      -0.032762      -0.014678       0.002711       0.011967              1.811772       1.687517      -0.338796      -0.043958       2.403122       0.076284       1.344678          -0.000113
          151              H       4.552455       2.033152      25.060275       0.090375       1.257445 0.92186676E+01  0.94849764E+02                                 1.991455                            1.820595      -1.469038       2.169925                    0.991876       4.063485      12.090823       0.441518       1.348310      -0.691751       0.023735      -0.031545      -0.024920       0.046684      -0.008409      -0.001024      -0.000432      -0.027011       0.015802      -0.018594       0.005316       0.013278              2.080938       1.728887      -0.269671      -0.382711       2.213317       0.528816       2.300608          -0.000102
          152              H       4.369012       1.566740      27.321586       0.136596       1.095630 0.82026142E+01  0.80374798E+02                                 1.710072                            1.642494      -0.900262       2.463889                    0.998794       3.291963       8.965543       0.506818       1.233350      -0.721352       0.013589      -0.029318       0.013154       0.034888      -0.014089      -0.002025      -0.001355      -0.015240       0.021554      -0.019829       0.007401       0.012429              1.715788       1.427504      -0.160992       0.030362       2.066797      -0.205863       1.653063           0.000181
          153              H       2.731953       5.272044      27.811583       0.155106       1.041117 0.75977663E+01  0.74255446E+02                                 1.761567                            1.664104      -1.104564       2.387393                    0.996717       3.410770       9.792686       0.458519       1.366804      -0.691514      -0.014937       0.031392       0.020935       0.040581      -0.003929      -0.004911       0.002309      -0.016916       0.015397      -0.012946       0.003237       0.009710              1.790728       1.464236      -0.268142      -0.264962       1.915986       0.321731       1.991961          -0.000598
          154              H       3.031652       5.586836      25.578434       0.077718       1.272150 0.93945147E+01  0.97205848E+02                                 2.004084                            1.832863      -1.498700       2.140585                    0.991885       4.246163      12.708087       0.441440       1.340963      -0.692061      -0.008195       0.042080      -0.006862       0.043417      -0.005768      -0.000366      -0.004051      -0.014651       0.007435      -0.010786       0.000829       0.009957              2.093880       1.562970      -0.268125       0.060788       2.679940      -0.563969       2.038731          -0.000424
          155              H       8.030631       2.828796       1.543211       0.120505       1.126430 0.87013426E+01  0.86627004E+02                                 1.753632                            1.693748      -0.726006       2.521096                    0.999216       3.445853       9.494491       0.497618       1.236354      -0.720099       0.020734      -0.012071       0.010867       0.026338      -0.003538       0.003114      -0.002970       0.007747      -0.016489      -0.007126      -0.001970       0.009096              1.787110       2.095169      -0.048762       0.400315       1.417615      -0.005335       1.848546          -0.000041
          156              H       6.818957       3.869920       1.610796       0.123373       0.948744 0.71823089E+01  0.69457440E+02                                 1.669890                            1.621703      -0.986040       2.409087                    0.995621       3.664149      10.584892       0.461255       1.373124      -0.688307      -0.018609       0.022209       0.011794       0.031283      -0.003621      -0.005161       0.001416      -0.007208      -0.011483      -0.008144       0.000073       0.008071              1.700510       1.445630      -0.106697      -0.084860       1.821773       0.338765       1.834126          -0.000369
          157              H       6.558483       1.090220       1.064477       0.085435       1.204605 0.97698471E+01  0.10006471E+03                                 1.818371                            1.782106      -0.870011       2.434931                    0.997678       3.697786      10.314918       0.490572       1.219019      -0.723060       0.007886      -0.019477      -0.014873       0.025744       0.000100      -0.001411       0.003604       0.001071      -0.029726      -0.010883       0.005159       0.005724              1.823667       1.606997      -0.179948      -0.190892       2.074033       0.386219       1.789971          -0.000026
          158              H       6.135115       1.799224       2.433091       0.098938       1.062573 0.79871629E+01  0.78618212E+02                                 1.741121                            1.662979      -0.883768       2.443972                    0.996882       3.669089      10.387557       0.479251       1.298412      -0.704227      -0.006709       0.002661       0.027909       0.028827       0.002016       0.001347      -0.001254       0.004094       0.012067      -0.005191       0.000706       0.004484              1.797898       1.495588       0.098011      -0.091363       1.371006      -0.095200       2.527099          -0.000373
          159              H       4.491959       3.026624       1.216546       0.104155       1.139868 0.92310114E+01  0.93785981E+02                                 1.797998                            1.770185      -0.884989       2.445494                    0.997011       3.657052      10.365149       0.473585       1.272973      -0.710914      -0.008771       0.022276       0.017256       0.029511       0.001329       0.002257       0.002624       0.001229      -0.022786      -0.008486       0.002405       0.006081              1.796846       1.648924      -0.188067      -0.225337       2.103091       0.279440       1.638522          -0.000232
          160              H       1.068770       2.164556      28.084743       0.089233       1.314497 0.10606804E+02  0.11004282E+03                                 1.874205                            1.814990      -0.945637       2.396976                    0.997844       3.651656       9.997587       0.506914       1.164649      -0.737002       0.000472      -0.005802      -0.023883       0.024582       0.001481       0.005862       0.002010       0.009833       0.024956      -0.009385      -0.002421       0.011806              1.909669       1.585568       0.077674      -0.217202       1.523726      -0.016896       2.619714           0.000704
          161              H       3.023321       1.207184       0.734996       0.094079       1.203228 0.96840206E+01  0.97472172E+02                                 1.716983                            1.696181      -0.722107       2.505091                    0.999270       3.432438       9.031303       0.546212       1.114089      -0.750857      -0.020278       0.015054      -0.012263       0.028075       0.000211       0.002874      -0.007033       0.007671       0.009730      -0.009595       0.001434       0.008162              1.706967       1.916100      -0.023445       0.279122       1.452863       0.047307       1.751939           0.000715
          162              H       4.208578       0.219488       1.134879       0.085469       1.145027 0.89925242E+01  0.90832010E+02                                 1.798471                            1.739148      -0.886304       2.428801                    0.996506       3.789235      10.733585       0.480758       1.261312      -0.712042       0.021025      -0.019838       0.000154       0.028907      -0.007143      -0.005485       0.000366      -0.005355      -0.005311      -0.009395      -0.000258       0.009653              1.825315       1.562387      -0.197664      -0.178362       2.301374       0.335990       1.612185          -0.000030
          163              H       4.124586       1.259168       3.370845       0.092059       1.003797 0.79290299E+01  0.78210769E+02                                 1.692266                            1.670822      -0.942797       2.408224                    0.996118       3.814779      10.951280       0.470314       1.320296      -0.698536       0.023396       0.011432       0.010086       0.027925      -0.002337       0.002947       0.004282       0.002609      -0.004541      -0.006912       0.003186       0.003726              1.696664       1.904935       0.103582       0.295265       1.391520       0.060498       1.793538          -0.000372
          164              H       2.925099       0.264252       2.999123       0.091377       1.030162 0.78752761E+01  0.77194201E+02                                 1.697605                            1.645884      -0.794093       2.478306                    0.997454       3.682141      10.380899       0.484422       1.289923      -0.705838      -0.018665      -0.024337       0.001794       0.030723       0.005905      -0.002449      -0.001624      -0.002391      -0.025073      -0.008878      -0.001742       0.010620              1.718107       1.495794       0.316232      -0.132907       2.167147      -0.127388       1.491379          -0.000277
          165              H       2.748739       3.107488       2.711883       0.124668       1.215683 0.97401626E+01  0.10052223E+03                                 1.885059                            1.822913      -1.185355       2.304980                    0.995435       3.768832      10.845499       0.463888       1.279372      -0.708426       0.018596       0.020547      -0.008115       0.028876      -0.002687       0.000038      -0.000844      -0.002039       0.009405      -0.004468       0.001063       0.003405              1.903955       1.766728       0.269662      -0.245388       2.243179      -0.143776       1.701958          -0.000401
          166              H       1.545658       2.086580       2.444355       0.112498       1.105413 0.86194673E+01  0.84657645E+02                                 1.654448                            1.626026      -0.723961       2.514505                    0.999584       3.318839       8.757142       0.542144       1.150286      -0.741449      -0.016591      -0.009870      -0.013369       0.023482       0.002040       0.002628       0.001693       0.007566      -0.005544      -0.004121      -0.002190       0.006311              1.653438       1.933639       0.029773       0.244855       1.383271       0.099072       1.643404          -0.000036
          167              H       0.275570       1.210072       4.387449       0.133067       1.150447 0.87594587E+01  0.88394432E+02                                 1.840615                            1.752136      -1.319500       2.257000                    0.995376       3.674475      10.596405       0.461816       1.314285      -0.700806      -0.015970      -0.019782      -0.021796       0.033488       0.002514      -0.003077       0.004933       0.011038       0.031326      -0.012602       0.000535       0.012067              1.864654       1.920599       0.343297       0.233810       1.887543       0.299773       1.785821           0.000117
          168              H      -0.350401       1.508980       6.578358       0.091851       1.048265 0.75986739E+01  0.73996450E+02                                 1.731580                            1.631384      -0.920942       2.432397                    0.997974       3.615506      10.239185       0.478880       1.313427      -0.700984      -0.040095      -0.022988       0.009370       0.047157       0.014010      -0.003201      -0.000390       0.011921       0.007482      -0.016582       0.001917       0.014666              1.779437       2.183232       0.300818      -0.282040       1.569095      -0.125032       1.585985           0.000465
          169              H       2.804350       3.718300       7.259848       0.079836       1.208380 0.90550187E+01  0.93025040E+02                                 1.938161                            1.802187      -1.541141       2.107382                    0.993027       4.357585      13.082134       0.443255       1.345060      -0.690120       0.028239       0.022471       0.022139       0.042338       0.006084      -0.004933       0.000786       0.000969       0.008076      -0.008868       0.001491       0.007377              1.995350       1.941817       0.287058       0.385804       1.950498       0.460404       2.093733           0.000323
          170              H       3.470748       3.550796       5.063308       0.148622       0.925182 0.65653614E+01  0.62415421E+02                                 1.671962                            1.578951      -1.165546       2.349928                    0.995781       3.554658      10.361225       0.452442       1.424000      -0.678426       0.030054       0.016951      -0.012263       0.036619       0.005631       0.000181       0.005419       0.013936       0.018535      -0.013366       0.004608       0.008757              1.716867       2.010226       0.278237      -0.281505       1.584401      -0.147721       1.555975          -0.000173
          171              H       1.488727       5.303812      23.733903       0.458777       0.434055 0.26363878E+01  0.20203840E+02                                 1.084551                            1.064041      -1.338150       2.466230                    0.999916       2.033374       5.544221       0.496298       1.610418      -0.649668      -0.012205      -0.012213       0.016878       0.024145       0.002813      -0.013317      -0.007184      -0.000600      -0.001057      -0.014307      -0.001986       0.016293              1.087702       1.083339       0.033730      -0.141362       1.003963      -0.059078       1.175804           0.000655
          172              H       2.006956       6.162992      22.815862       0.462311       0.375757 0.21775136E+01  0.16021524E+02                                 1.008390                            0.984922      -1.337172       2.471648                    0.999941       2.013794       5.506297       0.498298       1.670606      -0.639186       0.005295       0.017663      -0.014284       0.023325      -0.001036      -0.006649      -0.008111      -0.015210      -0.002623      -0.012851      -0.000328       0.013179              1.017414       0.929256       0.029888      -0.008153       1.165776      -0.108765       0.957211           0.000335
          173              C       4.846639      12.170032       5.311123       0.090206      25.590699 0.33856430E+03  0.75028350E+04                                 7.615605                            6.192475       0.269696       2.099187                    0.999778      26.246511      74.078639       0.650734       0.424736      -1.055346      -0.034109       0.017629       0.023902       0.045227      -0.033101      -0.008417      -0.011362       0.021914       0.072602      -0.049674       0.022760       0.026914              8.437947       9.696974       2.248354       0.010023      10.399299       1.972570       5.217569          -0.001396
          174              C       5.561092      13.306460       5.680029      -0.180739      32.066672 0.45751252E+03  0.10918091E+05                                 8.854366                            7.214293      -0.001579       1.987335                    0.997526      29.605352      86.364854       0.601654       0.426595      -1.055483       0.004767      -0.015068      -0.000841       0.015827       0.009020       0.008252      -0.010848      -0.008545       0.024984      -0.020072       0.004101       0.015972              9.852015      10.909628       2.273024      -0.304043      12.947717       2.155429       5.698701           0.002950
          175              C       4.893836      14.338920       6.324911       0.184590      30.466899 0.41589281E+03  0.96719742E+04                                 8.772141                            7.004960      -0.194257       1.962165                    0.999340      25.974629      74.322369       0.595266       0.442447      -1.047960       0.018277       0.024099       0.003770       0.030480       0.017554       0.005288      -0.020580      -0.001311       0.005062      -0.029773       0.005021       0.024753             10.177507      11.600055       3.691515      -0.484816      13.426782       1.703864       5.505684          -0.003017
          176              C       3.485736      14.168528       6.533300      -0.202813      33.278058 0.50548282E+03  0.12377492E+05                                 9.071289                            7.571853      -0.121811       1.936418                    0.997609      30.813018      91.297180       0.588099       0.425333      -1.055398      -0.004897       0.000602       0.000391       0.004949      -0.012507      -0.001785       0.001620      -0.006050       0.023479      -0.016787       0.005952       0.010835             10.040669      11.407735       1.818854      -0.694265      12.510625       2.237445       6.203647           0.003223
          177              C       2.899487      13.019104       6.119337       0.076192      27.093305 0.36942137E+03  0.84264727E+04                                 8.096583                            6.604691      -0.086176       1.978114                    0.999105      27.532129      80.678337       0.606412       0.442807      -1.037054       0.044837      -0.025729      -0.028185       0.058879      -0.022507      -0.006487      -0.018979       0.042954       0.047668      -0.045567       0.021302       0.024265              8.991155       9.354226       1.724275      -0.344706      11.920290       2.479951       5.698949           0.000827
          178              C       5.661630       1.129208       6.747322      -0.220206      32.814000 0.49509601E+03  0.12052261E+05                                 8.958176                            7.364808      -0.150251       1.933298                    0.997737      30.622883      90.269045       0.612438       0.410832      -1.065308       0.034615       0.002851      -0.082043       0.089092       0.015288      -0.004242      -0.003188      -0.042403      -0.070471      -0.024698      -0.013492       0.038190             10.367021       9.369014       4.177290      -0.960620      13.590657      -1.364792       8.141393          -0.000095
          179              C       6.330529       1.813664       5.578650      -0.168809      29.719590 0.44021419E+03  0.10461015E+05                                 8.575256                            7.041370      -0.173694       1.931707                    0.998639      29.912221      88.629282       0.610260       0.422359      -1.052408       0.005941       0.035962       0.089865       0.096976       0.011337      -0.024887      -0.031718      -0.015802      -0.058514      -0.044085      -0.003335       0.047420             10.147665      10.790695       4.822089      -1.175425      12.255511      -1.753809       7.396790          -0.000678
          180              C       7.111221       3.049728       5.936292      -0.172553      28.146655 0.43239212E+03  0.10194387E+05                                 8.179686                            6.927530      -0.024452       1.987398                    0.998237      29.251920      85.375998       0.624184       0.416208      -1.059880      -0.011482      -0.032212      -0.084028       0.090720       0.023829      -0.015235      -0.024186      -0.012789      -0.076418      -0.036686      -0.011707       0.048393              9.404115      10.182082       3.993541      -0.811695      10.759830      -1.090066       7.270432          -0.000729
          181              C       7.769575       3.634548       4.683137      -0.172590      28.542766 0.44592069E+03  0.10626075E+05                                 8.359834                            7.110719      -0.251334       1.912601                    0.997455      29.829070      88.377348       0.604491       0.425207      -1.051108       0.004401       0.037393       0.082157       0.090374       0.027854      -0.022107      -0.017595      -0.025367      -0.064565      -0.035909      -0.015442       0.051351              9.551088      10.128331       4.077112      -0.681135      10.751249      -1.366608       7.773684          -0.000793
          182              C       8.650087       4.851840       4.919688      -0.160604      27.202533 0.44617060E+03  0.10644317E+05                                 8.079935                            7.115980      -0.220760       1.916938                    0.997855      30.016153      89.278475       0.603239       0.425598      -1.049800      -0.021728      -0.032222      -0.090221       0.098235       0.015916      -0.024098      -0.040131       0.015549       0.011815      -0.043900      -0.010778       0.054679              8.975806       9.315378       3.497228      -0.426897      10.185027      -0.601100       7.427014          -0.001043
          183              C       9.242765       5.386120       3.627108      -0.247846      29.044942 0.44564924E+03  0.10580838E+05                                 8.300826                            7.015140      -0.147721       1.941450                    0.997524      30.087987      87.968630       0.622972       0.414105      -1.061798      -0.013595      -0.001291       0.079883       0.081042       0.009891      -0.018802      -0.012961       0.003118      -0.052446      -0.028584      -0.001140       0.029724              9.337755       9.999692       3.787900       0.098936      10.255647      -0.127848       7.757926          -0.000747
          184              C      -0.245778       6.562980       3.894635       0.194243      28.733242 0.37059015E+03  0.83358048E+04                                 8.327229                            6.519373      -0.041554       2.017374                    0.999194      24.865005      68.948123       0.633145       0.430080      -1.060183      -0.021251      -0.021974      -0.002661       0.030684       0.019117      -0.012701      -0.004077       0.005606       0.050466      -0.028391       0.001587       0.026804              9.660378      11.559151       3.386776       1.178688      12.765281       1.062575       4.656703          -0.003521
          185              C       9.739040       7.849584       3.965037      -0.189719      30.209246 0.41747953E+03  0.96927857E+04                                 8.335217                            6.760719       0.344042       2.094361                    0.999383      28.844967      81.766764       0.642556       0.410565      -1.070528      -0.002026       0.009806      -0.000770       0.010042       0.009165       0.000841      -0.009558       0.030257       0.014633      -0.023294       0.007669       0.015625              9.197829      10.065604       2.171463       1.238830      12.563347       1.111516       4.964537           0.002917
          186              C       0.186350       8.864716       4.274806       0.090087      26.033451 0.34222150E+03  0.76196165E+04                                 7.778500                            6.283655       0.059159       2.034097                    0.999183      26.431622      75.270430       0.635816       0.432662      -1.048364       0.040454      -0.031866      -0.005343       0.051774      -0.028646      -0.014349      -0.015355       0.003741       0.087000      -0.048879       0.014207       0.034672              8.597169       9.846653       1.986979       1.028975      11.247555       0.860598       4.697299          -0.001126
          187              C       1.908620       7.381728       4.477564       0.076501      27.385458 0.36236689E+03  0.82058723E+04                                 8.113747                            6.504667       0.080799       2.034762                    0.999278      27.116286      78.547098       0.617728       0.437858      -1.042500      -0.032954       0.032094      -0.019680       0.050033      -0.030959      -0.006386      -0.016553       0.024679       0.093693      -0.052520       0.016865       0.035655              9.071675       9.977149       1.742484       0.667120      12.500556       1.070739       4.737320          -0.000922
          188              C       1.097373       6.321832       4.145266      -0.179089      32.510701 0.45890037E+03  0.10968195E+05                                 8.960521                            7.226320      -0.010728       1.979079                    0.998062      29.815322      87.270432       0.600540       0.426724      -1.054567       0.012888       0.003464      -0.012315       0.018160       0.005553      -0.008728      -0.003790      -0.030052       0.054245      -0.026496       0.005132       0.021364              9.994042      12.411671       1.952833       0.963304      12.580912       1.196525       4.989541           0.002863
          189              C       2.474455      11.748384       2.531654       0.095312      28.928033 0.35426926E+03  0.79641017E+04                                 8.383301                            6.395414       0.001746       2.010467                    0.999508      26.763248      76.825112       0.629314       0.432947      -1.047176       0.003815      -0.055987      -0.012196       0.057426       0.010656       0.000261       0.013406       0.036194      -0.130927      -0.047244       0.004249       0.042995              9.668180       5.112501      -1.303703      -1.658955       9.682794      -1.042348      14.209244          -0.000705
          190              C       2.584558      12.038628       1.171488      -0.213072      33.477566 0.44542396E+03  0.10517317E+05                                 8.973019                            6.996639       0.240881       2.051017                    0.999316      29.689396      85.053616       0.629416       0.412132      -1.068811      -0.011083       0.005398       0.010618       0.016270      -0.006962       0.000041      -0.022537      -0.004051      -0.002024      -0.022829      -0.001623       0.024452             10.295952       5.596868      -1.239175      -2.448198       8.941973      -0.239027      16.349014           0.004328
          191              C       3.140755      11.111580       0.312585       0.192387      31.614682 0.38734731E+03  0.87936786E+04                                 8.860151                            6.641993      -0.078640       2.001308                    0.999152      25.078089      69.449865       0.631697       0.427098      -1.063951       0.013591       0.008183      -0.031344       0.035130       0.018244      -0.008722      -0.009395       0.014698       0.014423      -0.022434      -0.002605       0.025040             10.784229       5.492814      -0.744216      -2.677015       8.734717      -1.964614      18.125158          -0.002815
          192              C       3.540830       9.858188       0.884248      -0.178053      33.519718 0.43480976E+03  0.10204889E+05                                 9.002542                            6.919577       0.289902       2.079868                    0.999056      28.987471      82.790014       0.631984       0.412944      -1.068295      -0.000215      -0.014516       0.000964       0.014550       0.009847      -0.007009       0.009902       0.005952      -0.029282      -0.019907       0.004735       0.015172             10.382786       5.236538      -1.152943      -1.855314       9.745104      -2.316911      16.166718           0.003523
          193              C       3.363154       9.693572       2.219069       0.077681      29.308864 0.34976261E+03  0.78435547E+04                                 8.442464                            6.339699       0.007204       2.006661                    0.999727      26.970026      77.513883       0.633828       0.430919      -1.047619      -0.038528       0.045145      -0.002431       0.059400       0.009177       0.008446       0.016561       0.016110      -0.167368      -0.059690       0.017318       0.042372              9.832461       5.106789      -1.313957      -2.016922       9.520917      -1.166154      14.869677          -0.000717
          194              C      -0.496837      11.388828      26.997737      -0.250678      30.648818 0.45265948E+03  0.10785100E+05                                 8.611262                            7.075257      -0.156295       1.938324                    0.997765      30.073529      87.969074       0.619883       0.414710      -1.061824       0.058291       0.056793       0.027273       0.085832      -0.001547      -0.012293      -0.013197       0.001353      -0.030657      -0.022654       0.006681       0.015973              9.959503       8.250820       1.892260      -1.118075       7.661251      -1.097386      13.966440           0.000773
          195              C       0.454215      12.515148      26.710497      -0.153497      24.942451 0.40808076E+03  0.94897867E+04                                 7.488610                            6.724566       0.047512       2.008529                    0.999284      28.961042      84.143661       0.633844       0.415541      -1.059549       0.021805      -0.080828       0.040762       0.093114       0.028777      -0.009968      -0.001537       0.030386      -0.105296      -0.036774      -0.014329       0.051103              7.903857       9.068927       1.811112      -0.931358       6.892413      -0.554449       7.750230           0.000614
          196              C       1.832800      12.298548      27.248368      -0.177656      24.732205 0.40186106E+03  0.93188659E+04                                 7.441282                            6.672398      -0.086242       1.966111                    0.998746      29.181371      84.947925       0.635770       0.415450      -1.058523      -0.016322       0.064961      -0.061492       0.090927       0.018322       0.007749       0.005075       0.051869      -0.030919      -0.027002      -0.011537       0.038540              7.840121       9.454436       1.796705      -1.614815       6.764427      -0.538857       7.301499           0.000144
          197              C       2.827586      13.329564      26.845669      -0.171800      26.735099 0.41707531E+03  0.97237429E+04                                 7.795828                            6.747915      -0.013092       1.983084                    0.999369      29.099773      83.857230       0.641699       0.409408      -1.066581      -0.037954      -0.075700      -0.064612       0.106516      -0.013028      -0.017969      -0.015371       0.031503       0.017388      -0.034538       0.006898       0.027640              8.511110       8.409700       1.293332      -2.747716       7.586566       0.210972       9.537063           0.000441
          198              C       3.300670      13.306460      25.386940      -0.158520      26.881153 0.43181102E+03  0.10163177E+05                                 7.888562                            6.917990       0.095412       2.024283                    0.998917      29.050142      84.331720       0.626142       0.415621      -1.061724       0.029179      -0.071707       0.062680       0.099610      -0.007949      -0.025379       0.012929       0.007947      -0.074511      -0.038452       0.003606       0.034845              8.679847       8.075179      -1.086082      -2.808051       7.755632       1.029280      10.208731           0.000535
          199              C       4.299084      12.190248      25.158838      -0.245290      29.039816 0.43991575E+03  0.10410070E+05                                 8.308569                            6.984262      -0.157552       1.940458                    0.997503      29.917089      87.299598       0.622471       0.415817      -1.060793      -0.053856       0.062963      -0.022333       0.085811      -0.000830      -0.017541       0.016622       0.018161       0.022832      -0.024712      -0.003536       0.028248              9.294534       8.873528      -1.783680      -3.264628       7.945664       1.741273      11.064409           0.001212
          200              C       4.724528      12.070396      23.697294       0.188277      28.851679 0.38172091E+03  0.86722909E+04                                 8.397449                            6.673233       0.029857       2.042490                    0.999448      25.098280      70.535432       0.616255       0.437480      -1.052949      -0.017074       0.009434       0.030039       0.035817      -0.018807      -0.010307       0.003809      -0.012002      -0.003066      -0.021257      -0.002500       0.023757              9.515598       9.167637       1.411693      -3.287786       6.405065       1.479169      12.974093          -0.002068
          201              C       5.843812      12.679764      23.207296      -0.191078      30.621756 0.44417031E+03  0.10516151E+05                                 8.500251                            7.047002       0.192473       2.044862                    0.998759      29.510031      85.603107       0.617033       0.419267      -1.060610       0.008283       0.005647      -0.014419       0.017561      -0.019681       0.006586       0.007898      -0.024603      -0.009574      -0.025741       0.000416       0.025325              9.175824       9.875533       1.986442      -2.382858       6.788665       0.953396      10.863276           0.004834
          202              C       6.210910      12.499264      21.892188       0.085736      25.196022 0.34848117E+03  0.77874636E+04                                 7.596686                            6.341610       0.313202       2.120080                    0.999319      26.265156      74.721252       0.633342       0.432764      -1.049213      -0.032815      -0.034564      -0.003287       0.047774      -0.003827       0.013880      -0.012925      -0.003424      -0.114731      -0.043660       0.015154       0.028506              8.156460       8.250858       1.532041      -1.040163       6.120430       1.458508      10.098092           0.001266
          203              C       4.390490      11.211216      21.503569       0.074251      26.947038 0.37160001E+03  0.85008194E+04                                 8.129160                            6.678117      -0.258073       1.925629                    0.998174      27.648194      81.517169       0.594918       0.450053      -1.031374       0.043358       0.026451       0.015008       0.052961      -0.006141       0.011351      -0.013485      -0.016597      -0.115749      -0.043091       0.009665       0.033426              8.831098       8.706417       1.387301      -1.796359       6.504026       1.342109      11.282852           0.000404
          204              C       3.970246      11.320960      22.810229      -0.181606      30.957797 0.45448608E+03  0.10814240E+05                                 8.592454                            7.148814       0.137923       2.037663                    0.997386      29.205574      84.724554       0.610453       0.421676      -1.059884      -0.005644      -0.008625      -0.006292       0.012076      -0.014361      -0.003879      -0.011622      -0.003437      -0.027954      -0.020650       0.000096       0.020553              9.289319       8.611463       1.520491      -1.862957       7.014095       1.414300      12.242398           0.004737
          205              C      -2.269098       9.489968      19.391511       0.089887      25.594695 0.33864628E+03  0.75050835E+04                                 7.616107                            6.193076       0.270221       2.099283                    0.999779      26.250262      74.090637       0.650727       0.424715      -1.055361      -0.033958      -0.017533       0.024401       0.045343       0.033194      -0.008338       0.011251       0.022151       0.072205      -0.049685       0.022950       0.026736              8.438351       9.698709      -2.248480       0.010185      10.398225      -1.972560       5.218118           0.000114
          206              C      -1.554644       8.353540      19.760417      -0.180664      32.057429 0.45740235E+03  0.10914940E+05                                 8.853683                            7.214254      -0.002821       1.987128                    0.997514      29.597603      86.343679       0.601544       0.426693      -1.055409       0.004857       0.015331      -0.000209       0.016083      -0.009002       0.008452       0.010952      -0.008628       0.024810      -0.020224       0.004148       0.016076              9.850916      10.909741      -2.272468      -0.303906      12.944251      -2.155138       5.698757           0.004207
          207              C      -2.221900       7.321080      20.405299       0.184558      30.455826 0.41577272E+03  0.96683978E+04                                 8.769857                            7.004031      -0.193119       1.962617                    0.999341      25.969292      74.301941       0.595300       0.442457      -1.047963       0.018450      -0.023912       0.004147       0.030486      -0.017507       0.005283       0.020665      -0.001262       0.004995      -0.029802       0.005010       0.024792             10.174025      11.597077      -3.688894      -0.484851      13.420279      -1.702902       5.504718          -0.002214
          208              C       6.809000       7.491472      20.613689      -0.202835      33.264208 0.50529732E+03  0.12371506E+05                                 9.067977                            7.570050      -0.120641       1.936876                    0.997609      30.804634      91.259584       0.588232       0.425287      -1.055453      -0.004945      -0.000434       0.000737       0.005019       0.012522      -0.001657      -0.001579      -0.005866       0.023283      -0.016745       0.006026       0.010719             10.036260      11.404238      -1.816958      -0.693972      12.502558      -2.236042       6.201983           0.004293
          209              C       6.222750       8.640896      20.199725       0.076362      27.075537 0.36918025E+03  0.84193448E+04                                 8.092850                            6.602601      -0.085739       1.978481                    0.999106      27.517029      80.618363       0.606518       0.442816      -1.037080       0.044915       0.025811      -0.028019       0.058895       0.022611      -0.006414       0.018965       0.043022       0.047854      -0.045654       0.021269       0.024385              8.986275       9.350628      -1.722851      -0.344186      11.911436      -2.478269       5.696761           0.001792
          210              C      -1.454106       6.090792      20.827711      -0.220049      32.800161 0.49488750E+03  0.12045880E+05                                 8.955725                            7.363430      -0.149464       1.933701                    0.997736      30.613690      90.236174       0.612476       0.410852      -1.065299       0.034690      -0.002730      -0.081985       0.089064      -0.015289      -0.004535       0.003232      -0.042472      -0.070554      -0.024890      -0.013361       0.038250             10.363414       9.365667      -4.174111      -0.960490      13.584527       1.365372       8.140047           0.000725
          211              C      -0.785208       5.406336      19.659038      -0.168876      29.718080 0.44021024E+03  0.10460728E+05                                 8.574497                            7.041051      -0.173046       1.931940                    0.998639      29.910088      88.617464       0.610321       0.422324      -1.052446       0.006026      -0.035870       0.090039       0.097108      -0.011309      -0.024710       0.031717      -0.015720      -0.058793      -0.044036      -0.003278       0.047314             10.146339      10.789313      -4.820291      -1.175099      12.253234       1.753979       7.396470           0.000349
          212              C      -0.004516       4.170272      20.016680      -0.172362      28.139016 0.43226648E+03  0.10190637E+05                                 8.178176                            6.926573      -0.024497       1.987466                    0.998236      29.246559      85.355759       0.624223       0.416214      -1.059881      -0.011415       0.032335      -0.083949       0.090682      -0.023764      -0.015444       0.024248      -0.012923      -0.076187      -0.036720      -0.011730       0.048450              9.402007      10.179509      -3.991725      -0.811532      10.757388       1.090016       7.269123           0.000562
          213              C       0.653839       3.585452      18.763526      -0.172689      28.546178 0.44599015E+03  0.10628025E+05                                 8.360119                            7.110988      -0.250639       1.912783                    0.997460      29.830598      88.379843       0.604523       0.425173      -1.051141       0.004424      -0.037307       0.082279       0.090450      -0.027818      -0.021941       0.017535      -0.025470      -0.065022      -0.035856      -0.015433       0.051289              9.551408      10.128541      -4.077186      -0.681081      10.751896       1.366812       7.773787           0.000344
          214              C       1.534350       2.368160      19.000076      -0.160495      27.197535 0.44607301E+03  0.10641434E+05                                 8.079157                            7.115361      -0.221562       1.916776                    0.997849      30.012124      89.264908       0.603244       0.425617      -1.049786      -0.021660       0.032231      -0.090109       0.098120      -0.015994      -0.024245       0.040169       0.015445       0.011956      -0.043909      -0.010951       0.054860              8.974876       9.314245      -3.496592      -0.427011      10.184167       0.600914       7.426216           0.000190
          215              C       2.127029       1.833880      17.707497      -0.247946      29.051053 0.44575644E+03  0.10584007E+05                                 8.301890                            7.015960      -0.148156       1.941192                    0.997528      30.094327      87.989394       0.622939       0.414103      -1.061801      -0.013573       0.001302       0.080079       0.081232      -0.009753      -0.018676       0.012877       0.003091      -0.052707      -0.028552      -0.000962       0.029514              9.339023      10.000902      -3.788627       0.098652      10.257480       0.127704       7.758688           0.001123
          216              C       3.077486       0.657020      17.975024       0.194203      28.737194 0.37064903E+03  0.83372876E+04                                 8.327176                            6.519311      -0.042126       2.017125                    0.999194      24.867371      68.950672       0.633246       0.430003      -1.060252      -0.021318       0.022059      -0.002180       0.030754      -0.019106      -0.012634       0.004021       0.005550       0.050299      -0.028350       0.001663       0.026687              9.660402      11.558379      -3.387145       1.178586      12.766095      -1.062763       4.656731          -0.002050
          217              C       2.623303      13.810416      18.045426      -0.189735      30.198514 0.41731078E+03  0.96873751E+04                                 8.331817                            6.758429       0.344006       2.094372                    0.999383      28.839732      81.731473       0.642830       0.410453      -1.070658      -0.002141      -0.009859      -0.000175       0.010090      -0.009088       0.000868       0.009564       0.030104       0.014767      -0.023223       0.007730       0.015493              9.193910      10.059249      -2.169964       1.237696      12.559759      -1.111103       4.962723           0.005763
          218              C       3.509613      12.795284      18.355194       0.090349      26.020053 0.34202395E+03  0.76140246E+04                                 7.776281                            6.282350       0.056459       2.033493                    0.999170      26.419755      75.227695       0.635813       0.432732      -1.048335       0.040341       0.031949      -0.004736       0.051678       0.028505      -0.014421       0.015311       0.003890       0.087663      -0.048849       0.013961       0.034888              8.594511       9.842016      -1.985472       1.028323      11.245281      -0.860372       4.696236           0.000844
          219              C       5.231884      14.278272      18.557952       0.076531      27.382032 0.36230586E+03  0.82040627E+04                                 8.113089                            6.504149       0.080695       2.034818                    0.999275      27.112089      78.530322       0.617754       0.437862      -1.042508      -0.033062      -0.032000      -0.019124       0.049828       0.030956      -0.006375       0.016623       0.024778       0.093591      -0.052542       0.016881       0.035661              9.071137       9.974997      -1.742404       0.667006      12.501322      -1.070929       4.737090           0.000827
          220              C       4.420637       0.898168      18.225655      -0.179126      32.512970 0.45893041E+03  0.10968980E+05                                 8.960337                            7.226110      -0.011534       1.978794                    0.998059      29.817688      87.274698       0.600611       0.426671      -1.054611       0.012740      -0.003414      -0.011710       0.017637      -0.005563      -0.008600       0.003758      -0.030053       0.053827      -0.026393       0.005208       0.021185              9.993916      12.410093      -1.952629       0.963233      12.582161      -1.196764       4.989494           0.004920
          221              C       5.797718       9.911616      16.612042       0.095956      28.898162 0.35383238E+03  0.79518672E+04                                 8.378878                            6.392316      -0.001548       2.009882                    0.999497      26.740737      76.750108       0.629339       0.433062      -1.047101       0.003763       0.055990      -0.012155       0.057417      -0.011022       0.000363      -0.013263       0.036760      -0.130825      -0.047161       0.003744       0.043417              9.663251       5.110769       1.303448      -1.658702       9.677257       1.040587      14.201727           0.000539
          222              C       5.907822       9.621372      15.251877      -0.212959      33.450895 0.44500358E+03  0.10504287E+05                                 8.966956                            6.992309       0.242835       2.051816                    0.999317      29.673502      84.979014       0.629787       0.412011      -1.068954      -0.011051      -0.005428       0.010742       0.016339       0.006875       0.000049       0.022405      -0.003744      -0.002497      -0.022775      -0.001429       0.024204             10.289296       5.593441       1.237986      -2.446672       8.935086       0.238951      16.339360           0.005221
          223              C       6.464018      10.548420      14.392973       0.192230      31.616086 0.38732610E+03  0.87925232E+04                                 8.858416                            6.640227      -0.078077       2.001437                    0.999153      25.077645      69.431697       0.632046       0.426894      -1.064144       0.013618      -0.008302      -0.031317       0.035144      -0.018299      -0.008644       0.009595       0.014651       0.015041      -0.022623      -0.002482       0.025106             10.783500       5.491601       0.743462      -2.676615       8.732629       1.966151      18.126270          -0.002110
          224              C       6.864093      11.801812      14.964637      -0.178314      33.521635 0.43479735E+03  0.10203908E+05                                 9.000281                            6.917774       0.290221       2.079704                    0.999065      28.995273      82.793160       0.632338       0.412740      -1.068492      -0.000280       0.014449       0.001210       0.014502      -0.009836      -0.006860      -0.009985       0.005615      -0.029967      -0.019950       0.004712       0.015239             10.380665       5.234911       1.152043      -1.853457       9.743070       2.319177      16.164013           0.006355
          225              C       6.686418      11.966428      16.299458       0.077716      29.302534 0.34965942E+03  0.78405341E+04                                 8.440722                            6.338381       0.005809       2.006299                    0.999725      26.965341      77.492789       0.633962       0.430866      -1.047668      -0.038419      -0.045243      -0.002403       0.059403      -0.009400       0.008638      -0.016486       0.016480      -0.167519      -0.059734       0.017018       0.042716              9.830710       5.105782       1.313684      -2.015688       9.519733       1.167119      14.866615           0.001523
          226              C       6.618900      10.271172      12.917348      -0.250872      30.667274 0.45293496E+03  0.10793607E+05                                 8.614527                            7.077145      -0.158975       1.937153                    0.997770      30.092169      88.039543       0.619817       0.414679      -1.061814       0.058076      -0.056982       0.027587       0.085912       0.001403      -0.012173       0.013278       0.001318      -0.031465      -0.022729       0.006681       0.016048              9.964270       8.252208      -1.893253      -1.119902       7.665257       1.099647      13.975345           0.001255
          227              C       7.569952       9.144852      12.630108      -0.153676      24.948257 0.40816073E+03  0.94922344E+04                                 7.490115                            6.725430       0.046344       2.008164                    0.999281      28.964580      84.160107       0.633766       0.415566      -1.059519       0.021704       0.080558       0.040992       0.092957      -0.028903      -0.009866       0.001753       0.030811      -0.104583      -0.036476      -0.014727       0.051203              7.905729       9.069880      -1.812240      -0.932525       6.893801       0.556272       7.753508           0.000397
          228              C      -1.490463       9.361452      13.167979      -0.177610      24.723637 0.40165854E+03  0.93120706E+04                                 7.436793                            6.668718      -0.086060       1.966179                    0.998751      29.170317      84.878629       0.636294       0.415202      -1.058787      -0.016269      -0.065117      -0.061170       0.090811      -0.018054       0.007866      -0.004881       0.052112      -0.031301      -0.026836      -0.011723       0.038559              7.834988       9.447794      -1.794436      -1.612811       6.760174       0.539155       7.296997           0.001226
          229              C      -0.495677       8.330436      12.765280      -0.171853      26.729432 0.41694374E+03  0.97191297E+04                                 7.793604                            6.746177      -0.012324       1.983534                    0.999365      29.085193      83.786611       0.641929       0.409326      -1.066720      -0.037954       0.075564      -0.064415       0.106300       0.012988      -0.018036       0.015465       0.031663       0.018372      -0.034698       0.006911       0.027786              8.508819       8.406480      -1.293274      -2.747754       7.582915      -0.209952       9.537063           0.000579
          230              C      -0.022594       8.353540      11.306552      -0.158636      26.883816 0.43186470E+03  0.10164695E+05                                 7.889195                            6.918604       0.094879       2.024120                    0.998915      29.050700      84.332737       0.626093       0.415643      -1.061716       0.029259       0.071522       0.062750       0.099544       0.008181      -0.025321      -0.012925       0.008218      -0.074688      -0.038403       0.003366       0.035037              8.680592       8.077931       1.084823      -2.809544       7.750782      -1.028507      10.213062           0.000001
          231              C       0.975821       9.469752      11.078450      -0.245299      29.029766 0.43971958E+03  0.10402455E+05                                 8.303390                            6.980663      -0.151814       1.942297                    0.997546      29.896762      87.178176       0.623013       0.415574      -1.061133      -0.053781      -0.063073      -0.022134       0.085793       0.000573      -0.017534      -0.016325       0.017384       0.023132      -0.024392      -0.003558       0.027950              9.288738       8.868721       1.785532      -3.262980       7.935037      -1.741540      11.062457           0.001312
          232              C       1.401264       9.589604       9.616905       0.188282      28.852385 0.38176714E+03  0.86732036E+04                                 8.395872                            6.672534       0.029632       2.042282                    0.999443      25.099129      70.526629       0.616468       0.437335      -1.053085      -0.017150      -0.009750       0.029862       0.035789       0.018735      -0.010252      -0.003899      -0.012039      -0.002571      -0.021208      -0.002463       0.023671              9.513601       9.163192      -1.408428      -3.285695       6.402698      -1.482041      12.974913          -0.002440
          233              C       2.520548       8.980236       9.126908      -0.191056      30.617168 0.44414540E+03  0.10515473E+05                                 8.499759                            7.047234       0.191867       2.044720                    0.998756      29.508218      85.599062       0.616963       0.419318      -1.060572       0.008096      -0.005901      -0.014479       0.017608       0.019712       0.006582      -0.007862      -0.024540      -0.009630      -0.025731       0.000399       0.025332              9.174768       9.872401      -1.984592      -2.380975       6.787038      -0.955384      10.864864           0.003989
          234              C       2.887647       9.160736       7.811800       0.085903      25.191565 0.34840785E+03  0.77855111E+04                                 7.596366                            6.341394       0.312671       2.120001                    0.999315      26.261756      74.713068       0.633278       0.432825      -1.049163      -0.032896       0.034285      -0.003427       0.047638       0.003964       0.013911       0.012941      -0.003580      -0.114688      -0.043656       0.014999       0.028657              8.156146       8.249291      -1.531628      -1.038963       6.120039      -1.460023      10.099109          -0.000025
          235              C       1.067226      10.448784       7.423181       0.074117      26.963191 0.37188492E+03  0.85091914E+04                                 8.132019                            6.680519      -0.259184       1.924945                    0.998176      27.666659      81.587517       0.594817       0.450032      -1.031359       0.043272      -0.026757       0.014843       0.052997       0.006123       0.011371       0.013303      -0.016477      -0.115341      -0.042916       0.009672       0.033244              8.833965       8.708317      -1.387036      -1.794397       6.507105      -1.345723      11.286472          -0.000435
          236              C       0.646983      10.339040       8.729841      -0.182001      30.965224 0.45474516E+03  0.10820846E+05                                 8.591087                            7.149211       0.144189       2.039411                    0.997434      29.208242      84.705892       0.610708       0.421482      -1.060113      -0.005861       0.008206      -0.006370       0.011928       0.013873      -0.004127       0.011736      -0.002732      -0.028484      -0.020744       0.000679       0.020065              9.286890       8.605435      -1.515826      -1.858852       7.011820      -1.419598      12.243414           0.004508
          237              C       8.915625       4.950032       8.769266       0.090094      25.592147 0.33861771E+03  0.75041930E+04                                 7.615377                            6.192744       0.270517       2.099397                    0.999778      26.248191      74.080327       0.650765       0.424705      -1.055381       0.033934       0.017515      -0.024307       0.045267       0.033125      -0.008391       0.011234       0.022166       0.072399      -0.049660       0.022848       0.026811              8.437037       9.698069      -2.248151       0.010154      10.395059      -1.971772       5.217982          -0.000474
          238              C       8.201171       6.086460       8.400360      -0.180650      32.058025 0.45743076E+03  0.10915774E+05                                 8.853717                            7.214537      -0.002838       1.987116                    0.997511      29.598287      86.345954       0.601526       0.426700      -1.055406      -0.004860      -0.015374       0.000174       0.016125      -0.008997       0.008419       0.010900      -0.008589       0.025136      -0.020197       0.004115       0.016082              9.850238      10.909909      -2.271650      -0.304139      12.941539      -2.154942       5.699267           0.003232
          239              C       8.868427       7.118920       7.755478       0.184684      30.457903 0.41580997E+03  0.96695168E+04                                 8.770191                            7.004309      -0.193158       1.962597                    0.999340      25.970997      74.308704       0.595291       0.442453      -1.047962      -0.018533       0.023844      -0.004318       0.030506      -0.017608       0.005244       0.020537      -0.001211       0.004803      -0.029759       0.005010       0.024749             10.173784      11.597668      -3.688528      -0.484965      13.418592      -1.703092       5.505091          -0.003080
          240              C      -0.162473       6.948528       7.547088      -0.202851      33.271159 0.50543557E+03  0.12375782E+05                                 9.069145                            7.571020      -0.120624       1.936803                    0.997611      30.809860      91.279435       0.588200       0.425279      -1.055454       0.004934       0.000315      -0.000901       0.005026       0.012593      -0.001638      -0.001633      -0.005707       0.023098      -0.016764       0.005986       0.010779             10.037134      11.406148      -1.816749      -0.694270      12.502257      -2.236497       6.202997           0.003038
          241              C       0.423777       5.799104       7.961052       0.076515      27.075304 0.36918827E+03  0.84196006E+04                                 8.093005                            6.602897      -0.086106       1.978380                    0.999103      27.516983      80.619431       0.606471       0.442846      -1.037059      -0.044881      -0.025876       0.027963       0.058871       0.022584      -0.006367       0.018949       0.042937       0.047975      -0.045604       0.021217       0.024387              8.985971       9.350436      -1.722676      -0.344092      11.910263      -2.478361       5.697213           0.000797
          242              C       8.100633       8.349208       7.333066      -0.220068      32.801361 0.49492698E+03  0.12047156E+05                                 8.956038                            7.363826      -0.149922       1.933528                    0.997736      30.615436      90.244313       0.612443       0.410863      -1.065285      -0.034660       0.002621       0.081938       0.089006      -0.015258      -0.004787       0.003219      -0.042346      -0.070317      -0.024968      -0.013184       0.038153             10.363131       9.366415      -4.173961      -0.960704      13.582996       1.364157       8.139982          -0.000579
          243              C       7.431735       9.033664       8.501739      -0.168992      29.720619 0.44025854E+03  0.10462104E+05                                 8.574795                            7.041371      -0.173275       1.931840                    0.998642      29.911459      88.620854       0.610319       0.422316      -1.052457      -0.006109       0.035678      -0.090018       0.097024      -0.011397      -0.024480       0.031672      -0.015692      -0.058928      -0.043867      -0.003364       0.047231             10.146054      10.790378      -4.820715      -1.174628      12.250512       1.752573       7.397273          -0.000097
          244              C       6.651043      10.269728       8.144097      -0.172489      28.143811 0.43233878E+03  0.10192639E+05                                 8.178561                            6.926805      -0.024057       1.987479                    0.998249      29.250065      85.363706       0.624267       0.416172      -1.059921       0.011320      -0.032502       0.083836       0.090626      -0.023545      -0.015615       0.024340      -0.012831      -0.075901      -0.036775      -0.011571       0.048347              9.402134      10.181199      -3.992498      -0.811498      10.756551       1.087871       7.268653          -0.000107
          245              C       5.992688      10.854548       9.397251      -0.172578      28.531315 0.44569179E+03  0.10617825E+05                                 8.354388                            7.106806      -0.244479       1.914897                    0.997486      29.807235      88.262116       0.605006       0.424958      -1.051404      -0.004458       0.037214      -0.082124       0.090272      -0.027476      -0.021606       0.017723      -0.025701      -0.066126      -0.035790      -0.015342       0.051132              9.543835      10.119668      -4.074434      -0.682569      10.742089       1.364395       7.769747           0.000372
          246              C       5.112177      12.071840       9.160701      -0.160551      27.187737 0.44585893E+03  0.10633779E+05                                 8.074703                            7.112023      -0.215661       1.918789                    0.997865      29.991692      89.158611       0.603665       0.425422      -1.050032       0.021695      -0.032235       0.090050       0.098075      -0.015555      -0.024058       0.040150       0.015911       0.010824      -0.044115      -0.010289       0.054404              8.968949       9.305977      -3.494035      -0.427045      10.178112       0.600310       7.422758          -0.000172
          247              C       4.519498      12.606120      10.453280      -0.247980      29.031641 0.44545677E+03  0.10573316E+05                                 8.294635                            7.011486      -0.144227       1.942478                    0.997557      30.072024      87.860541       0.623526       0.413853      -1.062142       0.013433      -0.001295      -0.079788       0.080922      -0.009803      -0.018812       0.013193       0.003365      -0.051529      -0.028472      -0.001260       0.029732              9.328838       9.981783      -3.782865       0.095941      10.250328       0.127543       7.754402           0.001655
          248              C       3.569041      13.782980      10.185753       0.194270      28.707746 0.37031933E+03  0.83269232E+04                                 8.317780                            6.514111      -0.041940       2.017220                    0.999192      24.853928      68.871607       0.633917       0.429700      -1.060579       0.021053      -0.022114       0.002449       0.030631      -0.019207      -0.012631       0.004048       0.005432       0.050970      -0.028547       0.001723       0.026824              9.646847      11.535221      -3.381242       1.176299      12.752214      -1.060901       4.653105          -0.001650
          249              C       4.023224       0.629584      10.115351      -0.189647      30.167377 0.41691628E+03  0.96745935E+04                                 8.323459                            6.753929       0.346647       2.095271                    0.999396      28.819490      81.621998       0.643320       0.410294      -1.070909       0.002081       0.010108       0.000611       0.010338      -0.008778       0.001052       0.009615       0.030180       0.015511      -0.023262       0.008091       0.015171              9.182924      10.040741      -2.166512       1.235167      12.548123      -1.109564       4.959908           0.005959
          250              C       3.136914       1.644716       9.805583       0.090776      25.996593 0.34171338E+03  0.76051868E+04                                 7.771559                            6.279764       0.055864       2.033580                    0.999162      26.403615      75.165884       0.635920       0.432769      -1.048339      -0.040386      -0.031826       0.004978       0.051660       0.028390      -0.014361       0.015377       0.004008       0.088937      -0.048918       0.013638       0.035280              8.587756       9.832518      -1.980476       1.027283      11.236278      -0.858763       4.694472           0.000774
          251              C       1.414643       0.161728       9.602825       0.075839      27.402110 0.36257644E+03  0.82112250E+04                                 8.112948                            6.503610       0.082467       2.034851                    0.999296      27.130751      78.573790       0.618240       0.437462      -1.042809       0.033319       0.032275       0.018748       0.050033       0.030613      -0.005768       0.016555       0.024497       0.094442      -0.052157       0.016202       0.035955              9.070113       9.974108      -1.742020       0.668613      12.499157      -1.069759       4.737073           0.001232
          252              C       2.225890      13.541832       9.935122      -0.179444      32.466816 0.45814844E+03  0.10943338E+05                                 8.944671                            7.215098      -0.004318       1.980995                    0.998101      29.794110      87.118566       0.601801       0.426098      -1.055186      -0.012346       0.003422       0.011874       0.017468      -0.005369      -0.008846       0.003669      -0.030741       0.055989      -0.027075       0.005276       0.021799              9.974489      12.379013      -1.951681       0.963000      12.561730      -1.194762       4.982723           0.005622
          253              C       0.848809       4.528384      11.548735       0.095875      28.904835 0.35392709E+03  0.79544866E+04                                 8.379759                            6.392990      -0.001077       2.009930                    0.999498      26.745521      76.764913       0.629335       0.433038      -1.047121      -0.003628      -0.056115       0.012118       0.057523      -0.010858       0.000354      -0.013247       0.036659      -0.130892      -0.047168       0.003871       0.043297              9.664852       5.111072       1.302170      -1.659194       9.673761       1.042223      14.209722           0.000344
          254              C       0.738705       4.818628      12.908900      -0.212992      33.456589 0.44507453E+03  0.10506546E+05                                 8.968623                            6.993259       0.242061       2.051577                    0.999315      29.675384      84.991152       0.629682       0.412057      -1.068907       0.011241       0.005453      -0.010625       0.016401       0.006839       0.000024       0.022457      -0.003594      -0.002625      -0.022862      -0.001332       0.024194             10.292387       5.594753       1.237343      -2.448406       8.933092       0.238556      16.349315           0.004878
          255              C       0.182509       3.891580      13.767804       0.192720      31.600111 0.38719388E+03  0.87889844E+04                                 8.856785                            6.640412      -0.079018       2.001275                    0.999152      25.070767      69.416020       0.631834       0.427064      -1.064013      -0.013680       0.008047       0.031274       0.035071      -0.018211      -0.008721       0.009406       0.014797       0.014159      -0.022387      -0.002652       0.025040             10.780442       5.491554       0.742983      -2.677932       8.726091       1.959988      18.123679          -0.002446
          256              C      -0.217566       2.638188      13.196140      -0.178131      33.463029 0.43403046E+03  0.10179907E+05                                 8.986034                            6.909537       0.296023       2.081826                    0.999083      28.963267      82.637364       0.633102       0.412486      -1.068815       0.000084      -0.014149      -0.000758       0.014169      -0.009476      -0.007068      -0.010045       0.005991      -0.029358      -0.019923       0.005089       0.014834             10.362251       5.228219       1.149117      -1.852449       9.720864       2.307928      16.137671           0.006022
          257              C      -0.039891       2.473572      11.861319       0.077152      29.289594 0.34952754E+03  0.78351063E+04                                 8.431338                            6.333429       0.013325       2.008255                    0.999738      26.962261      77.415828       0.634914       0.430356      -1.048210       0.038418       0.045326       0.002218       0.059458      -0.008914       0.008376      -0.016469       0.015981      -0.167300      -0.059629       0.017548       0.042080              9.818465       5.100550       1.309845      -2.014361       9.501268       1.162411      14.853579           0.002094
          258              C       0.027627       4.168828      15.243429      -0.250867      30.646429 0.45264407E+03  0.10784491E+05                                 8.610574                            7.075060      -0.156592       1.938318                    0.997753      30.070920      87.956450       0.619910       0.414701      -1.061845      -0.058364       0.056839      -0.027187       0.085885       0.001509      -0.012318       0.013249       0.001528      -0.030130      -0.022605       0.006557       0.016048              9.958717       8.250683      -1.891697      -1.118629       7.659245       1.094581      13.966222           0.000713
          259              C      -0.923425       5.295148      15.530669      -0.153363      24.937132 0.40797615E+03  0.94867340E+04                                 7.487599                            6.723771       0.047451       2.008603                    0.999282      28.956261      84.126676       0.633872       0.415549      -1.059545      -0.021841      -0.080918      -0.040701       0.093174      -0.028828      -0.009989       0.001484       0.030286      -0.105493      -0.036856      -0.014298       0.051154              7.902596       9.067812      -1.809901      -0.931243       6.890422       0.553389       7.749554           0.000268
          260              C       8.136990       5.078548      14.992798      -0.177735      24.729815 0.40181127E+03  0.93171181E+04                                 7.440230                            6.671702      -0.086208       1.966184                    0.998743      29.176684      84.922513       0.635864       0.415415      -1.058580       0.016286       0.065000       0.061582       0.091008      -0.018331       0.007838      -0.005076       0.051990      -0.030690      -0.027084      -0.011503       0.038588              7.838768       9.453168      -1.795355      -1.614148       6.762411       0.538201       7.300726           0.000633
          261              C       7.142204       6.109564      15.395497      -0.171885      26.735739 0.41708735E+03  0.97236762E+04                                 7.795209                            6.747597      -0.012330       1.983323                    0.999372      29.095895      83.832796       0.641801       0.409357      -1.066660       0.037984      -0.075767       0.064651       0.106598       0.013062      -0.017886       0.015382       0.031393       0.017321      -0.034507       0.006984       0.027523              8.510424       8.408699      -1.292896      -2.748019       7.584858      -0.211224       9.537714           0.000472
          262              C       6.669121       6.086460      16.854225      -0.158503      26.879449 0.43177189E+03  0.10161991E+05                                 7.888293                            6.917778       0.095339       2.024303                    0.998916      29.047871      84.323074       0.626140       0.415633      -1.061720      -0.029147      -0.071767      -0.062664       0.099633       0.007929      -0.025437      -0.012905       0.007818      -0.074345      -0.038456       0.003633       0.034823              8.679636       8.075452       1.085883      -2.808243       7.754599      -1.029217      10.208856           0.000506
          263              C       5.670706       4.970248      17.082327      -0.245382      29.043261 0.43997196E+03  0.10411678E+05                                 8.309493                            6.984996      -0.157892       1.940351                    0.997499      29.917845      87.301477       0.622403       0.415852      -1.060777       0.053907       0.062945       0.022382       0.085843       0.000920      -0.017503      -0.016603       0.018177       0.022827      -0.024644      -0.003597       0.028240              9.295786       8.874792       1.783928      -3.265359       7.945492      -1.741788      11.067075           0.000342
          264              C       5.245263       4.850396      18.543872       0.188385      28.851343 0.38170298E+03  0.86718568E+04                                 8.397665                            6.673261       0.029786       2.042468                    0.999448      25.098009      70.536559       0.616223       0.437504      -1.052925       0.017105       0.009412      -0.030070       0.035852       0.018785      -0.010338      -0.003763      -0.012031      -0.003154      -0.021265      -0.002474       0.023739              9.516168       9.168162      -1.411875      -3.288062       6.405139      -1.479287      12.975203           0.002578
          265              C       4.125979       5.459764      19.033869      -0.191230      30.631055 0.44432283E+03  0.10520818E+05                                 8.502091                            7.048235       0.192252       2.044687                    0.998760      29.517149      85.632114       0.616967       0.419270      -1.060593      -0.008292       0.005676       0.014425       0.017580       0.019679       0.006561      -0.007867      -0.024594      -0.009733      -0.025697       0.000356       0.025341              9.178097       9.877721      -1.987011      -2.383501       6.789921      -0.953912      10.866650          -0.004054
          266              C       3.758880       5.279264      20.348977       0.085625      25.206751 0.34865498E+03  0.77924225E+04                                 7.599014                            6.343302       0.312939       2.119843                    0.999320      26.273427      74.753185       0.633233       0.432779      -1.049190       0.032785      -0.034547       0.003272       0.047739       0.003778       0.013903       0.012875      -0.003362      -0.114793      -0.043674       0.015223       0.028450              8.159232       8.253143      -1.532395      -1.040395       6.122057      -1.459499      10.102495          -0.000670
          267              C       5.579301       3.991216      20.737596       0.074237      26.952440 0.37168964E+03  0.85033738E+04                                 8.130138                            6.678850      -0.257663       1.925681                    0.998177      27.651977      81.530464       0.594896       0.450043      -1.031381      -0.043314       0.026418      -0.014988       0.052903       0.006058       0.011287       0.013520      -0.016551      -0.115836      -0.043111       0.009739       0.033372              8.832321       8.707634      -1.387510      -1.796780       6.504670      -1.342237      11.284658           0.000129
          268              C       5.999544       4.100960      19.430936      -0.181456      30.954532 0.45441986E+03  0.10812242E+05                                 8.592060                            7.148464       0.137855       2.037699                    0.997383      29.202038      84.711906       0.610447       0.421696      -1.059874       0.005646      -0.008699       0.006245       0.012106       0.014411      -0.003824       0.011646      -0.003643      -0.027950      -0.020647      -0.000001       0.020649              9.289053       8.611102      -1.520592      -1.862817       7.013726      -1.414193      12.242330          -0.004203
          269              C       1.799888       2.269968      22.849654       0.089843      25.603034 0.33878084E+03  0.75088689E+04                                 7.617900                            6.194421       0.269940       2.099079                    0.999779      26.256189      74.113185       0.650634       0.424731      -1.055343       0.033928      -0.017530      -0.024326       0.045278      -0.033186      -0.008388      -0.011292       0.022290       0.072138      -0.049713       0.022972       0.026740              8.440566       9.701047       2.249591       0.010415      10.401447       1.973155       5.219203           0.001127
          270              C       1.085435       1.133540      22.480748      -0.180613      32.057018 0.45738524E+03  0.10914420E+05                                 8.853600                            7.214135      -0.002800       1.987132                    0.997513      29.597240      86.341920       0.601547       0.426695      -1.055409      -0.004902       0.015311       0.000262       0.016079       0.008967       0.008469      -0.010952      -0.008692       0.025061      -0.020234       0.004095       0.016139              9.851009      10.909015       2.272725      -0.303621      12.945406       2.155219       5.698606          -0.002806
          271              C       1.752691       0.101080      21.835866       0.184585      30.456099 0.41576669E+03  0.96682471E+04                                 8.770050                            7.004050      -0.193104       1.962608                    0.999341      25.969220      74.302314       0.595289       0.442466      -1.047955      -0.018467      -0.023958      -0.004124       0.030529       0.017498       0.005283      -0.020670      -0.001224       0.005025      -0.029803       0.005020       0.024783             10.174539      11.596743       3.689446      -0.484753      13.422178       1.702862       5.504698           0.002692
          272              C       3.160791       0.271472      21.627477      -0.202823      33.265851 0.50532100E+03  0.12372226E+05                                 9.068319                            7.570276      -0.120570       1.936888                    0.997608      30.805250      91.261811       0.588218       0.425292      -1.055450       0.004981      -0.000473      -0.000708       0.005053      -0.012512      -0.001643       0.001568      -0.005799       0.023387      -0.016745       0.006051       0.010694             10.036770      11.404159       1.817402      -0.693854      12.504085       2.236098       6.202066          -0.003658
          273              C       3.747040       1.420896      22.041440       0.076334      27.083097 0.36929972E+03  0.84227630E+04                                 8.094316                            6.603645      -0.085721       1.978395                    0.999107      27.522181      80.637163       0.606472       0.442812      -1.037081      -0.044864       0.025752       0.028076       0.058858      -0.022653      -0.006435      -0.018911       0.043010       0.047797      -0.045646       0.021280       0.024366              8.988127       9.351822       1.723284      -0.344233      11.914790       2.479019       5.697769          -0.001235
          274              C       0.984897      13.310792      21.413455      -0.220151      32.803686 0.49493711E+03  0.12047253E+05                                 8.956228                            7.363674      -0.149033       1.933833                    0.997736      30.613604      90.233195       0.612488       0.410838      -1.065320      -0.034684      -0.002722       0.082031       0.089104       0.015274      -0.004543      -0.003224      -0.042448      -0.070497      -0.024878      -0.013344       0.038222             10.364388       9.366080       4.175048      -0.960590      13.587117      -1.365495       8.139967           0.000343
          275              C       0.315998      12.626336      22.582127      -0.168873      29.718542 0.44020619E+03  0.10460681E+05                                 8.574891                            7.041222      -0.173415       1.931824                    0.998639      29.910445      88.620769       0.610283       0.422349      -1.052424      -0.006039      -0.035840      -0.090026       0.097086       0.011384      -0.024707      -0.031686      -0.015669      -0.058760      -0.043988      -0.003343       0.047331             10.147146      10.789737       4.821106      -1.175030      12.255172      -1.754339       7.396528           0.000649
          276              C      -0.464694      11.390272      22.224485      -0.172503      28.142546 0.43231978E+03  0.10192182E+05                                 8.178909                            6.927008      -0.024453       1.987467                    0.998235      29.247943      85.360306       0.624204       0.416215      -1.059883       0.011373       0.032373       0.083939       0.090681       0.023766      -0.015503      -0.024184      -0.012885      -0.076087      -0.036670      -0.011755       0.048426              9.403188      10.180267       3.992849      -0.811984      10.759530      -1.090528       7.269767           0.000527
          277              C      -1.123048      10.805452      23.477640      -0.172714      28.549012 0.44601947E+03  0.10629048E+05                                 8.361001                            7.111403      -0.251126       1.912590                    0.997460      29.833530      88.393956       0.604474       0.425195      -1.051112      -0.004487      -0.037206      -0.082237       0.090373       0.027932      -0.021914      -0.017516      -0.025359      -0.064695      -0.035757      -0.015556       0.051313              9.552852      10.130003       4.078631      -0.681008      10.753978      -1.367485       7.774574           0.000531
          278              C      -2.003560       9.588160      23.241089      -0.160695      27.203599 0.44618488E+03  0.10644857E+05                                 8.080478                            7.116309      -0.221877       1.916608                    0.997849      30.017309      89.285887       0.603191       0.425624      -1.049773       0.021545       0.032289       0.090057       0.098067       0.016051      -0.024316      -0.040067       0.015244       0.012169      -0.043743      -0.011138       0.054881              8.976698       9.315800       3.498254      -0.427767      10.186857      -0.601373       7.427436           0.000617
          279              C      -2.596238       9.053880      24.533669      -0.247998      29.056432 0.44584175E+03  0.10587003E+05                                 8.303700                            7.017014      -0.148245       1.941145                    0.997528      30.099305      88.020604       0.622814       0.414148      -1.061726       0.013540       0.001379      -0.080009       0.081158       0.009818      -0.018564      -0.012868       0.002968      -0.052493      -0.028417      -0.001049       0.029467              9.341529      10.004063       3.790354       0.099543      10.260190      -0.127767       7.760334           0.000594
          280              C       6.892305       7.877020      24.266142       0.194321      28.745098 0.37074220E+03  0.83404549E+04                                 8.330683                            6.521491      -0.042984       2.016867                    0.999195      24.871274      68.980716       0.632900       0.430183      -1.060072       0.021265       0.022071       0.002233       0.030730       0.019096      -0.012613      -0.004033       0.005484       0.050375      -0.028345       0.001665       0.026680              9.665055      11.564905       3.389434       1.179618      12.771822       1.063519       4.658437           0.002920
          281              C      -3.092513       6.590416      24.195740      -0.189727      30.216986 0.41761926E+03  0.96971088E+04                                 8.337210                            6.762211       0.343305       2.094088                    0.999381      28.850320      81.793867       0.642416       0.410609      -1.070470       0.002138      -0.009904       0.000241       0.010135       0.009058       0.000785      -0.009547       0.029921       0.014385      -0.023072       0.007580       0.015492              9.200195      10.067828       2.171727       1.239103      12.567184       1.111937       4.965572          -0.003457
          282              C       6.460177       5.575284      23.885971       0.090546      26.026204 0.34211397E+03  0.76168458E+04                                 7.778790                            6.284007       0.056484       2.033482                    0.999169      26.423787      75.253413       0.635577       0.432846      -1.048222      -0.040336       0.031905       0.004829       0.051655      -0.028525      -0.014425      -0.015350       0.003989       0.087643      -0.048883       0.013987       0.034896              8.597682       9.846904       1.987651       1.029071      11.248590       0.860999       4.697553           0.000510
          283              C       4.737907       7.058272      23.683213       0.076262      27.399894 0.36258898E+03  0.82122618E+04                                 8.116763                            6.506779       0.080920       2.034649                    0.999279      27.126275      78.585740       0.617603       0.437874      -1.042477       0.033054      -0.032025       0.019053       0.049812      -0.030985      -0.006277      -0.016691       0.024783       0.093231      -0.052517       0.016909       0.035608              9.075549       9.980387       1.744477       0.667429      12.507224       1.071435       4.739038          -0.000307
          284              C       5.549154       8.118168      24.015511      -0.179320      32.528971 0.45918787E+03  0.10977147E+05                                 8.964389                            7.228897      -0.011567       1.978683                    0.998058      29.827870      87.324821       0.600374       0.426761      -1.054510      -0.012633      -0.003365       0.011638       0.017503       0.005591      -0.008531      -0.003792      -0.030219       0.053560      -0.026412       0.005296       0.021116              9.998830      12.417166       1.954014       0.963963      12.587887       1.197263       4.991437          -0.003737
          285              C       4.172072       2.691616      25.629123       0.095887      28.917337 0.35411015E+03  0.79597432E+04                                 8.382212                            6.394639      -0.000771       2.009860                    0.999501      26.754650      76.800201       0.629246       0.433037      -1.047107      -0.003670       0.056018       0.012182       0.057445       0.010829       0.000303       0.013237       0.036563      -0.130990      -0.047191       0.003938       0.043253              9.666845       5.112474      -1.303952      -1.659523       9.681405      -1.041241      14.206655           0.000608
          286              C       4.061969       2.401372      26.989289      -0.212963      33.472583 0.44535977E+03  0.10515218E+05                                 8.971493                            6.995641       0.242036       2.051390                    0.999317      29.687235      85.039658       0.629540       0.412074      -1.068870       0.011136      -0.005493      -0.010733       0.016412      -0.006949      -0.000064      -0.022416      -0.003760      -0.002491      -0.022838      -0.001373       0.024211             10.294066       5.596104      -1.238911      -2.448189       8.940355      -0.238876      16.345739          -0.003264
          287              C       3.505772       3.328420      27.848192       0.192582      31.615189 0.38733935E+03  0.87934104E+04                                 8.860015                            6.641705      -0.078488       2.001339                    0.999152      25.078123      69.448517       0.631745       0.427070      -1.063973      -0.013713      -0.008129       0.031366       0.035184       0.018202      -0.008765      -0.009381       0.014673       0.014608      -0.022413      -0.002614       0.025027             10.784311       5.492630      -0.744041      -2.677009       8.734779      -1.965773      18.125522           0.002598
          288              C       3.105697       4.581812      27.276529      -0.178005      33.534146 0.43498525E+03  0.10210165E+05                                 9.005094                            6.920860       0.289699       2.079685                    0.999055      28.995651      82.821467       0.631933       0.412930      -1.068291       0.000123       0.014309      -0.000884       0.014337       0.009889      -0.007092       0.010010       0.006113      -0.028724      -0.019998       0.004857       0.015141             10.386351       5.237876      -1.152940      -1.856590       9.747016      -2.318164      16.174161          -0.004087
          289              C       3.283373       4.746428      25.941708       0.077301      29.337290 0.35012418E+03  0.78539440E+04                                 8.447796                            6.342785       0.006951       2.006250                    0.999729      26.989899      77.590416       0.633682       0.430893      -1.047601       0.038422      -0.045213       0.002375       0.059381       0.009144       0.008487       0.016451       0.016045      -0.167221      -0.059607       0.017308       0.042299              9.839364       5.109805      -1.314729      -2.018807       9.526997      -1.167637      14.881290          -0.000062
          290              C       7.143364       3.051172       1.163040      -0.250792      30.656698 0.45278973E+03  0.10789146E+05                                 8.613247                            7.076685      -0.156965       1.938049                    0.997758      30.079271      87.994150       0.619757       0.414758      -1.061777      -0.058359      -0.056726      -0.027385       0.085869      -0.001509      -0.012279      -0.013171       0.001478      -0.030934      -0.022664       0.006688       0.015976              9.962062       8.252629       1.893131      -1.118810       7.663128      -1.098878      13.970430          -0.000501
          291              C       6.192312       1.924852       1.450280      -0.153458      24.948335 0.40819068E+03  0.94932680E+04                                 7.490061                            6.725600       0.046882       2.008172                    0.999287      28.969868      84.181693       0.633758       0.415557      -1.059507      -0.021893       0.080962      -0.040864       0.093296       0.028780      -0.010058      -0.001406       0.030299      -0.104818      -0.036683      -0.014328       0.051011              7.905520       9.070122       1.811410      -0.932677       6.894193      -0.554391       7.752244          -0.000320
          292              C       4.813727       2.141452       0.912409      -0.177667      24.728615 0.40180499E+03  0.93170036E+04                                 7.440347                            6.671933      -0.086087       1.966270                    0.998740      29.174944      84.919599       0.635808       0.415451      -1.058550       0.016305      -0.064931       0.061388       0.090832       0.018425       0.007813       0.005059       0.051947      -0.031141      -0.027044      -0.011638       0.038682              7.838932       9.453278       1.796095      -1.614501       6.763645      -0.539143       7.299873           0.000130
          293              C       3.818941       1.110436       1.315108      -0.171768      26.735678 0.41708165E+03  0.97235724E+04                                 7.795426                            6.747692      -0.012771       1.983204                    0.999369      29.095693      83.834090       0.641772       0.409374      -1.066642       0.037938       0.075762       0.064482       0.106476      -0.013083      -0.017962      -0.015318       0.031399       0.018063      -0.034543       0.006916       0.027626              8.510729       8.408871       1.293154      -2.748686       7.586422       0.211115       9.536894           0.000072
          294              C       3.345857       1.133540       2.773837      -0.158562      26.890531 0.43198812E+03  0.10168533E+05                                 7.890441                            6.919413       0.095510       2.024118                    0.998925      29.059348      84.367308       0.626068       0.415622      -1.061708      -0.029127       0.071788      -0.062816       0.099738      -0.007878      -0.025247       0.012955       0.007763      -0.075175      -0.038548       0.003820       0.034728              8.682103       8.077920      -1.086226      -2.809555       7.757737       1.029668      10.210651          -0.000735
          295              C       2.347443       2.249752       3.001939      -0.245273      29.037894 0.43987066E+03  0.10408555E+05                                 8.308082                            6.983853      -0.157596       1.940530                    0.997495      29.912536      87.279476       0.622507       0.415811      -1.060816       0.053875      -0.062802       0.022159       0.085659      -0.001001      -0.017576       0.016650       0.018183       0.023415      -0.024678      -0.003745       0.028424              9.294181       8.873634      -1.784331      -3.264501       7.945117       1.741647      11.063792          -0.000339
          296              C       1.921999       2.369604       4.463483       0.188618      28.850216 0.38169017E+03  0.86714594E+04                                 8.397359                            6.673109       0.029251       2.042311                    0.999448      25.097239      70.533067       0.616237       0.437499      -1.052933       0.016909      -0.009170      -0.030038       0.035669      -0.018856      -0.010308       0.003754      -0.011943      -0.003516      -0.021251      -0.002562       0.023812              9.515767       9.167979       1.411259      -3.288283       6.404967       1.479671      12.974356          -0.003205
          297              C       0.802715       1.760236       4.953481      -0.191280      30.638592 0.44444709E+03  0.10524300E+05                                 8.502410                            7.048403       0.193775       2.045015                    0.998769      29.523211      85.646699       0.617078       0.419172      -1.060674      -0.008421      -0.005173       0.014102       0.017220      -0.019657       0.006751       0.008137      -0.024395      -0.009048      -0.025920       0.000718       0.025202              9.178506       9.878096       1.985963      -2.384045       6.789618       0.954418      10.867804           0.003229
          298              C       0.435617       1.940736       6.268589       0.085459      25.219839 0.34885372E+03  0.77979665E+04                                 7.600731                            6.344341       0.313638       2.119808                    0.999328      26.285023      74.791184       0.633297       0.432674      -1.049255       0.032621       0.035021       0.003309       0.047975      -0.003733       0.013761      -0.012942      -0.002807      -0.114359      -0.043513       0.015232       0.028281              8.161300       8.255700       1.532714      -1.041121       6.123383       1.459955      10.104816           0.000245
          299              C       2.256037       3.228784       6.657208       0.074189      26.953227 0.37170214E+03  0.85038134E+04                                 8.130664                            6.679239      -0.257789       1.925652                    0.998174      27.652889      81.536460       0.594836       0.450081      -1.031349      -0.043496      -0.026248      -0.015004       0.052972      -0.006105       0.011309      -0.013558      -0.016561      -0.115802      -0.043118       0.009697       0.033421              8.833004       8.708471       1.387573      -1.797128       6.505142       1.342774      11.285399          -0.000711
          300              C       2.676281       3.119040       5.350548      -0.181265      30.950035 0.45433775E+03  0.10809804E+05                                 8.591321                            7.147849       0.137740       2.037714                    0.997383      29.198890      84.701005       0.610469       0.421700      -1.059871       0.005488       0.008917       0.006114       0.012125      -0.014496      -0.003825      -0.011686      -0.003574      -0.027927      -0.020722      -0.000006       0.020728              9.288360       8.610632       1.520431      -1.863187       7.013268       1.414115      12.241180           0.003183
          301              N       3.543156      11.985200       5.517823      -0.228380      37.596651 0.55928640E+03  0.13793135E+05                                 9.470699                            7.729179      -0.142628       1.971607                    0.998896      28.536262      79.971141       0.620031       0.400556      -1.090968       0.052620       0.106339       0.036243       0.124058      -0.037009      -0.017515      -0.002318       0.044396      -0.017355      -0.043461      -0.006252       0.049713             10.820365      11.624879       2.332880      -0.451329      13.548693       2.882830       7.287525           0.056283
          302              N       1.475581       8.652448       4.545994      -0.230556      36.545189 0.54864048E+03  0.13456594E+05                                 9.253321                            7.619517      -0.073198       1.991152                    0.999358      28.424368      79.263504       0.629304       0.396824      -1.094267      -0.077139      -0.090144      -0.041954       0.125843      -0.042328      -0.006535      -0.008035       0.006123       0.015635      -0.047087       0.007240       0.039847             10.479107      11.438295       2.148185       0.757582      13.951421       0.953522       6.047605           0.062239
          303              N       2.871680      10.596072       3.077973      -0.231355      38.486871 0.53139790E+03  0.12922438E+05                                 9.555449                            7.472016       0.029537       2.024405                    0.999567      28.229363      78.232480       0.639285       0.393992      -1.096874      -0.005949       0.017716      -0.120833       0.122269      -0.013810       0.001145       0.013907      -0.008225      -0.117534      -0.042402       0.006880       0.035522             11.042745       5.862931      -1.368542      -1.681852      11.881572      -0.993036      15.383733           0.057404
          304              N       5.517311      11.746940      21.027371      -0.233805      35.630159 0.54905901E+03  0.13474442E+05                                 9.059157                            7.606490      -0.019052       2.007297                    0.999485      28.488652      79.561821       0.631587       0.395167      -1.095005      -0.031974       0.007645       0.114696       0.119314       0.026113       0.019767       0.001738       0.015215      -0.104590      -0.041603      -0.006530       0.048133              9.938863       9.671097       1.435613      -1.369706       7.713259       1.770769      12.432232           0.060509
          305              N       6.866420       9.674800      19.598211      -0.228563      37.589789 0.55920216E+03  0.13790540E+05                                 9.469893                            7.729013      -0.142299       1.971742                    0.998895      28.533020      79.960593       0.619988       0.400600      -1.090939       0.052444      -0.106162       0.036470       0.123898       0.036888      -0.017337       0.002236       0.044626      -0.017784      -0.043263      -0.006418       0.049681             10.818998      11.626148      -2.332745      -0.451016      13.543968      -2.881742       7.286877           0.057196
          306              N       4.798845      13.007552      18.626383      -0.230657      36.538614 0.54853061E+03  0.13453295E+05                                 9.252931                            7.619384      -0.073608       1.991089                    0.999356      28.419904      79.250629       0.629228       0.396890      -1.094216      -0.077219       0.089991      -0.041437       0.125611       0.042395      -0.006600       0.008070       0.005915       0.015285      -0.047119       0.007154       0.039964             10.478738      11.435735      -2.147546       0.757329      13.952873      -0.953865       6.047607           0.063076
          307              N       6.194943      11.063928      17.158361      -0.231308      38.466898 0.53108906E+03  0.12913209E+05                                 9.553618                            7.471068       0.028118       2.024168                    0.999565      28.217776      78.198280       0.639161       0.394121      -1.096771      -0.005931      -0.017796      -0.120505       0.121956       0.013846       0.001087      -0.014066      -0.007772      -0.118000      -0.042616       0.007023       0.035594             11.040359       5.862446       1.368902      -1.681295      11.879562       0.991688      15.379068           0.058491
          308              N       2.194047       9.913060       6.946982      -0.233769      35.637947 0.54922005E+03  0.13479625E+05                                 9.060574                            7.607646      -0.020614       2.006768                    0.999484      28.494607      79.586765       0.631523       0.395171      -1.094982      -0.032141      -0.007935       0.114908       0.119582      -0.026075       0.019767      -0.001654       0.015180      -0.105359      -0.041830      -0.006357       0.048187              9.940416       9.671661      -1.435184      -1.369022       7.714497      -1.773003      12.435090           0.059353
          309              N      -0.219893       4.765200       8.562566      -0.228455      37.588862 0.55919528E+03  0.13790059E+05                                 9.468683                            7.728189      -0.142358       1.971776                    0.998891      28.532860      79.954152       0.620126       0.400519      -1.091015      -0.052593       0.106455      -0.036563       0.124240       0.037029      -0.017420       0.002321       0.044817      -0.017479      -0.043519      -0.006296       0.049816             10.816814      11.624360      -2.332080      -0.450982      13.539523      -2.880686       7.286560           0.056433
          310              N       1.847682       1.432448       9.534394      -0.230546      36.536766 0.54854479E+03  0.13453543E+05                                 9.251818                            7.619147      -0.075384       1.990576                    0.999352      28.420464      79.248294       0.629288       0.396855      -1.094256       0.077540      -0.090293       0.041581       0.126072       0.042601      -0.006597       0.008267       0.005764       0.016289      -0.047514       0.007509       0.040004             10.475814      11.430299      -2.143880       0.757276      13.949722      -0.952028       6.047420           0.062647
          311              N       0.451584       3.376072      11.002416      -0.231479      38.486698 0.53143454E+03  0.12923504E+05                                 9.555725                            7.472904       0.026935       2.023685                    0.999563      28.228229      78.228912       0.639168       0.394058      -1.096832       0.005975       0.017909       0.121040       0.122503       0.013921       0.001033      -0.014112      -0.007802      -0.118071      -0.042652       0.006954       0.035698             11.043582       5.863032       1.366594      -1.681448      11.875654       0.996006      15.392062           0.058152
          312              N       4.452480       4.526940      21.213795      -0.233679      35.635221 0.54911807E+03  0.13475831E+05                                 9.058259                            7.605432      -0.018459       2.007484                    0.999484      28.491214      79.560651       0.631834       0.395015      -1.095145       0.032105       0.007678      -0.115041       0.119683      -0.026222       0.019821      -0.001807       0.015298      -0.104754      -0.041669      -0.006634       0.048302              9.938151       9.670140      -1.435579      -1.369394       7.712259      -1.770863      12.432056          -0.067855
          313              N       3.103371       2.454800      22.642954      -0.228287      37.590767 0.55920066E+03  0.13790078E+05                                 9.468355                            7.727626      -0.141883       1.971897                    0.998892      28.533837      79.953780       0.620228       0.400457      -1.091069      -0.052600      -0.106451      -0.036493       0.124219      -0.036963      -0.017394      -0.002219       0.044745      -0.018057      -0.043323      -0.006513       0.049836             10.817400      11.624068       2.332380      -0.450839      13.542310       2.881593       7.285822          -0.064173
          314              N       5.170946       5.787552      23.614783      -0.230357      36.540600 0.54853980E+03  0.13453388E+05                                 9.252125                            7.618408      -0.073331       1.991204                    0.999354      28.421705      79.251625       0.629406       0.396782      -1.094306       0.077439       0.090257       0.041598       0.125990      -0.042505      -0.006588      -0.008123       0.005883       0.015152      -0.047215       0.007118       0.040097             10.478151      11.436362       2.148446       0.757452      13.951028       0.953839       6.047062          -0.070836
          315              N       3.774847       3.843928      25.082804      -0.231064      38.481376 0.53128522E+03  0.12919025E+05                                 9.554530                            7.471158       0.028757       2.024265                    0.999564      28.226504      78.222757       0.639330       0.393985      -1.096878       0.005963      -0.017864       0.120893       0.122351      -0.013966       0.001027       0.014034      -0.007976      -0.117747      -0.042516       0.006814       0.035702             11.041645       5.862987      -1.369247      -1.682369      11.880553      -0.990827      15.381395          -0.065300
          316              N       1.129216       2.693060       7.133406      -0.233889      35.644279 0.54927564E+03  0.13481035E+05                                 9.060704                            7.607224      -0.019360       2.007148                    0.999483      28.496502      79.586506       0.631655       0.395088      -1.095064       0.032069      -0.007485      -0.115238       0.119851       0.026121       0.019936       0.001705       0.015317      -0.104990      -0.041819      -0.006444       0.048264              9.941246       9.672627       1.435863      -1.369936       7.714564       1.772610      12.436546           0.059534
          317              N       9.611975      12.751964       5.079078       0.801385      17.119439 0.17125026E+03  0.31842547E+04                                 5.664258                            4.355806       0.091319       2.143494                    0.999499      18.989112      48.285751       0.792853       0.415468      -1.066584      -0.007423      -0.009364      -0.008805       0.014843       0.042076       0.048061       0.044830       0.002808      -0.012562      -0.050115      -0.039915       0.090030              6.302279       6.942207      -1.928356      -1.086887       6.759052      -1.335127       5.205579          -0.001061
          318              N       4.776477       5.939172       2.793549       0.764091      17.396036 0.18758186E+03  0.35735366E+04                                 5.730994                            4.573087      -0.046480       2.086215                    0.999490      19.698886      50.946586       0.769023       0.418080      -1.063344       0.007593      -0.012902      -0.009944       0.017972      -0.034314      -0.033977       0.041561      -0.025321       0.004895      -0.040782      -0.034144       0.074926              6.167868       6.805066       0.892215       0.599084       6.060919      -1.705813       5.637620          -0.003128
          319              N       4.150288       5.531964       9.001311       0.802497      17.093014 0.17092265E+03  0.31770989E+04                                 5.659956                            4.352530       0.082100       2.140796                    0.999497      18.980740      48.279058       0.792793       0.415638      -1.066322       0.007274      -0.009219       0.008842       0.014700      -0.041652       0.047792      -0.044621       0.003099      -0.012694      -0.049933      -0.039499       0.089432              6.297241       6.936287       1.925754      -1.086064       6.752484       1.334052       5.202952          -0.000275
          320              N      -1.453214      13.159172      11.286839       0.750118      17.315083 0.18671048E+03  0.35480220E+04                                 5.693103                            4.547695      -0.017259       2.100435                    0.999499      19.547924      50.271372       0.775967       0.415380      -1.066502      -0.007276      -0.013202       0.009231       0.017676       0.031819      -0.031211      -0.038096      -0.022408       0.004762      -0.037230      -0.031641       0.068872              6.125528       6.756222      -0.885801       0.595208       6.018876       1.692821       5.601487           0.009137
          321              N      -2.965448       1.688036      23.081699       0.802019      17.094962 0.17094710E+03  0.31776104E+04                                 5.660280                            4.352778       0.082412       2.140897                    0.999497      18.980514      48.276111       0.792802       0.415626      -1.066348       0.007244       0.009226       0.008787       0.014656       0.041659       0.047763       0.044603       0.003018      -0.012813      -0.049923      -0.039482       0.089405              6.297756       6.936694      -1.926194      -1.086070       6.753927      -1.334077       5.202648           0.000709
          322              N       1.870050       8.500828      25.367228       0.765129      17.445772 0.18822934E+03  0.35890904E+04                                 5.743109                            4.582193      -0.044693       2.085715                    0.999495      19.734122      51.066589       0.767924       0.418303      -1.063164      -0.007633       0.012752       0.009935       0.017877      -0.034888      -0.034408       0.042276      -0.025942       0.005462      -0.041399      -0.034740       0.076140              6.181020       6.819920       0.894218       0.600536       6.074029      -1.710140       5.649110          -0.001225
          323              N       2.496239       8.908036      19.159466       0.801961      17.095085 0.17094593E+03  0.31776702E+04                                 5.660568                            4.352917       0.082041       2.140757                    0.999498      18.982586      48.286326       0.792725       0.415655      -1.066300      -0.007240       0.009222      -0.008752       0.014630      -0.041657       0.047769      -0.044610       0.003010      -0.013078      -0.049977      -0.039436       0.089413              6.298072       6.937038       1.926155      -1.086133       6.754132       1.334182       5.203047           0.000180
          324              N       8.099741       1.280828      16.873938       0.764976      17.411461 0.18778215E+03  0.35784365E+04                                 5.735465                            4.576461      -0.048137       2.085363                    0.999489      19.710102      50.989352       0.768476       0.418251      -1.063197       0.007467       0.012729      -0.009830       0.017732       0.034553      -0.033958      -0.041758      -0.025515       0.005111      -0.040841      -0.034395       0.075236              6.172631       6.810663      -0.892826       0.599990       6.065724       1.707136       5.641505           0.000681
          325              O       4.619972       9.076984       5.095129      -0.837522      27.111715 0.49504524E+03  0.11693030E+05                                 7.042678                            6.782842       0.097694       2.101371                    0.991401      28.078676      73.888449       0.744071       0.348506      -1.143997      -0.078369       0.094777       0.042493       0.130116       0.007584      -0.065066      -0.067908      -0.036562      -0.011959      -0.092875      -0.006281       0.099157              7.177457       7.259313      -0.417104      -0.318397       7.545474      -0.300588       6.727586          -0.002598
          326              O      -2.495765      12.583016      19.175518      -0.837675      27.102136 0.49478971E+03  0.11685365E+05                                 7.040739                            6.780821       0.097710       2.101505                    0.991397      28.072825      73.865399       0.744234       0.348478      -1.144032      -0.078055      -0.094852       0.042905       0.130117      -0.007621      -0.065062       0.067916      -0.036616      -0.012021      -0.092871      -0.006312       0.099182              7.175579       7.257249       0.416665      -0.318781       7.543530       0.300428       6.725959          -0.000168
          327              O       9.142292       1.856984       8.985259      -0.837376      27.107073 0.49486845E+03  0.11687852E+05                                 7.042620                            6.782521       0.097236       2.101139                    0.991429      28.078760      73.886361       0.743939       0.348597      -1.143918       0.078092       0.095459      -0.043232       0.130690      -0.007555      -0.065433       0.068448      -0.036367      -0.012149      -0.093499      -0.006262       0.099761              7.177416       7.259819       0.416360      -0.317396       7.545361       0.302238       6.727068          -0.000286
          328              O       2.026555       5.363016      23.065648      -0.837364      27.107789 0.49494053E+03  0.11689986E+05                                 7.042254                            6.782366       0.097575       2.101377                    0.991404      28.075964      73.880502       0.744054       0.348530      -1.143972       0.078080      -0.094998      -0.042984       0.130264       0.007565      -0.065095      -0.067963      -0.036543      -0.012134      -0.092954      -0.006243       0.099197              7.177156       7.259310      -0.416798      -0.318357       7.544535      -0.300578       6.727623           0.002198
          329              O       0.158485      12.253784       4.559230      -0.542987      35.649207 0.51782195E+03  0.12317689E+05                                 8.576897                            7.094153       0.689046       2.266978                    0.996976      27.505832      71.650943       0.706489       0.364462      -1.136009      -0.043943       0.003344       0.017905       0.047569      -0.019552      -0.032737       0.111836       0.137220      -0.147368      -0.158836       0.039963       0.118873              9.452834      12.713105      -3.307205      -2.976794       8.404426       1.193989       7.240972          -0.000066
          330              O       9.119035      12.204688       6.057383      -0.527678      28.851639 0.43426452E+03  0.98317044E+04                                 7.239880                            6.310435       1.124617       2.410777                    0.999680      26.391605      65.885749       0.786749       0.343871      -1.158947       0.017146       0.004926      -0.039395       0.043246       0.092040      -0.008180      -0.064686       0.010450       0.270830      -0.145043       0.016987       0.128056              7.679686       7.561549       0.849233      -2.023605       7.212437      -2.814866       8.265073           0.002285
          331              O       9.037335      13.726664       4.609919      -0.525178      29.815381 0.41968193E+03  0.94489548E+04                                 7.482622                            6.232859       0.920063       2.341754                    0.998954      26.667241      67.040420       0.783713       0.347125      -1.152772       0.001195      -0.035308       0.023595       0.042484      -0.039253       0.112200      -0.014118      -0.129576      -0.294235      -0.176845       0.040617       0.136228              8.278733       8.449060      -3.256999       1.204362      10.859899      -2.089419       5.527239           0.000667
          332              O       5.911904       6.314612       3.137111      -0.540351      31.909538 0.48920497E+03  0.11453851E+05                                 7.864580                            6.796784       0.807645       2.288951                    0.999298      27.546981      70.809126       0.738751       0.354117      -1.146103      -0.020464      -0.041168      -0.028772       0.054235       0.018225       0.050549       0.080873       0.204065      -0.229752      -0.153480      -0.004316       0.157796              8.355818      12.677512       1.010002       2.208041       6.313447       0.546933       6.076493           0.023393
          333              O       4.260381       6.473452       1.796658      -0.509870      29.880647 0.46290582E+03  0.10727145E+05                                 7.605277                            6.675145       0.676486       2.256562                    0.998546      27.313837      70.658177       0.732242       0.360961      -1.136619       0.027677      -0.006542       0.008737       0.029752      -0.126901       0.046371      -0.042710      -0.091351       0.279678      -0.182168       0.029490       0.152679              7.990157       6.303539      -1.874709       1.530586       8.223145      -2.657710       9.443788           0.029274
          334              O       4.199653       5.036672       3.379293      -0.499955      33.523572 0.49285278E+03  0.11536947E+05                                 8.154159                            6.858182       1.019693       2.393614                    0.998133      26.371295      67.326244       0.731140       0.357876      -1.145436       0.020895       0.021818      -0.029747       0.042397       0.042564      -0.112266      -0.028727      -0.124096      -0.107693      -0.152856       0.026096       0.126760              8.802379       8.240954       2.739097      -2.386292      10.916249      -2.864876       7.249935           0.017194
          335              O       3.164779       5.033784       9.521159      -0.546451      35.796037 0.52036926E+03  0.12394470E+05                                 8.602623                            7.113522       0.689074       2.265750                    0.997001      27.558010      71.852567       0.705181       0.364661      -1.135763       0.044452       0.003701      -0.018590       0.048325       0.019894      -0.032948      -0.110490       0.136185      -0.146625      -0.157170       0.038702       0.118469              9.482375      12.755647       3.320246      -2.988584       8.428050      -1.197673       7.263430          -0.002208
          336              O       4.643228       4.984688       8.023005      -0.531206      28.978459 0.43660167E+03  0.98992951E+04                                 7.266596                            6.332082       1.119967       2.408207                    0.999684      26.427857      66.055841       0.784419       0.344381      -1.158353      -0.017362       0.005599       0.039371       0.043392      -0.090030      -0.008245       0.064961       0.011026       0.267851      -0.142786       0.015612       0.127174              7.708986       7.590048      -0.852067      -2.033062       7.238556       2.828011       8.298352          -0.004107
          337              O       4.724929       6.506664       9.470469      -0.529087      29.981489 0.42253145E+03  0.95303832E+04                                 7.514182                            6.257490       0.913340       2.338131                    0.998960      26.725388      67.274443       0.781416       0.347514      -1.152308      -0.001394      -0.036043      -0.024359       0.043524       0.039224       0.110533       0.014297      -0.128098      -0.293723      -0.174935       0.039505       0.135431              8.314363       8.486394       3.273494       1.210095      10.906559       2.100295       5.550136          -0.002415
          338              O       7.850360      13.534612      10.943278      -0.528643      31.070083 0.47365125E+03  0.11005250E+05                                 7.763795                            6.719303       0.805182       2.295403                    0.999274      27.027410      69.306817       0.737469       0.357455      -1.142922       0.018502      -0.040608       0.025890       0.051591      -0.020876       0.052741      -0.054988       0.186157      -0.193581      -0.120161      -0.024764       0.144925              8.243529      12.486278      -0.994012       2.166709       6.240958      -0.541459       6.003352          -0.130443
          339              O      -0.937117      13.693452      12.283731      -0.496297      28.921686 0.44464839E+03  0.10204966E+05                                 7.481878                            6.575593       0.674947       2.264830                    0.998509      26.680364      68.775833       0.731858       0.364657      -1.133278      -0.024154      -0.006924      -0.007411       0.026197       0.095909       0.046531       0.048153      -0.065961       0.222743      -0.139056       0.003181       0.135876              7.856743       6.202693       1.836574       1.499069       8.082182       2.600345       9.285355          -0.152412
          340              O      -0.876390      12.256672      10.701095      -0.490512      32.815333 0.48060475E+03  0.11183375E+05                                 8.067323                            6.795506       1.015476       2.397664                    0.998088      26.007797      66.272070       0.730524       0.360319      -1.143112      -0.020454       0.020035       0.027582       0.039756      -0.041668      -0.095472       0.033501      -0.106222      -0.098689      -0.130485       0.011986       0.118499              8.703013       8.148206      -2.695019      -2.353269      10.787647       2.819472       7.173186          -0.095066
          341              O       6.488042       2.186216      23.601547      -0.546234      35.789847 0.52027094E+03  0.12391499E+05                                 8.601575                            7.112791       0.689349       2.265813                    0.997003      27.555818      71.844205       0.705229       0.364655      -1.135771       0.044484      -0.003735      -0.018660       0.048383      -0.019852      -0.032947       0.110190       0.135876      -0.146400      -0.156778       0.038533       0.118245              9.481371      12.753556      -3.319954      -2.987937       8.429101       1.197912       7.261456           0.000726
          342              O      -2.472508       2.235312      22.103394      -0.530956      28.957126 0.43621361E+03  0.98883151E+04                                 7.263418                            6.329628       1.119870       2.408382                    0.999684      26.416050      66.019419       0.784503       0.344420      -1.158318      -0.017344      -0.005534       0.039420       0.043420       0.089577      -0.008397      -0.064942       0.010934       0.266856      -0.142157       0.015224       0.126933              7.705409       7.586831       0.851822      -2.032009       7.235845      -2.826080       8.293550          -0.001024
          343              O      -2.390808       0.713336      23.550858      -0.528502      29.950335 0.42198156E+03  0.95147446E+04                                 7.508740                            6.253062       0.913705       2.338403                    0.998962      26.713002      67.228667       0.781770       0.347475      -1.152357      -0.001464       0.035871      -0.024399       0.043407      -0.039190       0.110167      -0.014373      -0.127912      -0.293083      -0.174447       0.039226       0.135222              8.308699       8.480087      -3.271124       1.208867      10.900508      -2.098523       5.545504           0.000992
          344              O       0.734623       8.125388      25.023666      -0.537121      31.850190 0.48805075E+03  0.11418063E+05                                 7.845453                            6.780786       0.813696       2.291309                    0.999289      27.556492      70.765544       0.741058       0.353286      -1.146979       0.020388       0.041024       0.028496       0.053950       0.017910       0.050080       0.085902       0.207105      -0.235562      -0.159710      -0.000299       0.160009              8.335134      12.645064       1.008061       2.201149       6.298892       0.546081       6.061446           0.011267
          345              O       2.386146       7.966548      26.364119      -0.506192      29.816158 0.46163399E+03  0.10687977E+05                                 7.581976                            6.655305       0.684043       2.259050                    0.998543      27.339089      70.640909       0.735257       0.359807      -1.137778      -0.027894       0.006255      -0.008462       0.029813      -0.132197       0.046691      -0.041644      -0.095489       0.290934      -0.189789       0.033998       0.155791              7.965309       6.284156      -1.868438       1.525679       8.197438      -2.648447       9.414334           0.012214
          346              O       2.446874       9.403328      24.781484      -0.497422      33.485356 0.49214482E+03  0.11514783E+05                                 8.141630                            6.848104       1.020626       2.394444                    0.998110      26.372006      67.283991       0.732595       0.357338      -1.146011      -0.020797      -0.021645       0.029388       0.042008       0.042665      -0.115608      -0.027720      -0.128032      -0.108816      -0.157371       0.029043       0.128328              8.788450       8.227781       2.734203      -2.382097      10.899183      -2.859175       7.238385           0.008146
          347              O       3.481748       9.406216      18.639618      -0.546089      35.803316 0.52048997E+03  0.12398229E+05                                 8.604436                            7.114827       0.689055       2.265719                    0.997002      27.558351      71.859132       0.705036       0.364710      -1.135709      -0.044448      -0.003710       0.018787       0.048398       0.019812      -0.033028      -0.110241       0.135863      -0.146750      -0.156865       0.038548       0.118317              9.484711      12.758328       3.321592      -2.988968       8.432007      -1.198227       7.263799           0.001997
          348              O       2.003299       9.455312      20.137772      -0.531194      28.966948 0.43638169E+03  0.98931520E+04                                 7.265331                            6.331040       1.119282       2.408137                    0.999684      26.419090      66.032061       0.784374       0.344441      -1.158292       0.017343      -0.005475      -0.039521       0.043505      -0.089614      -0.008351       0.064967       0.010939       0.266463      -0.142152       0.015287       0.126865              7.707611       7.588716      -0.852125      -2.032653       7.237988       2.827393       8.296128           0.003612
          349              O       1.921598       7.933336      18.690308      -0.528503      29.985736 0.42258133E+03  0.95319730E+04                                 7.515891                            6.258614       0.912280       2.337865                    0.998957      26.722138      67.272131       0.781189       0.347598      -1.152216       0.001441       0.035857       0.024575       0.043494       0.039215       0.110169       0.014398      -0.127905      -0.293827      -0.174572       0.039222       0.135350              8.316786       8.488756       3.274664       1.210102      10.911070       2.100764       5.550531           0.003138
          350              O      -1.203833       0.905388      17.217499      -0.540105      31.918715 0.48937297E+03  0.11458372E+05                                 7.863251                            6.795592       0.807033       2.288526                    0.999294      27.565692      70.851057       0.739226       0.353872      -1.146341      -0.020622       0.041202      -0.028171       0.054005      -0.018037       0.050603      -0.082453       0.205095      -0.231492      -0.155480      -0.003104       0.158584              8.354296      12.675372      -1.010445       2.206927       6.313143      -0.547222       6.074373          -0.006078
          351              O       7.583644       0.746548      15.877046      -0.510026      29.839829 0.46211392E+03  0.10702676E+05                                 7.590121                            6.662237       0.679723       2.256912                    0.998586      27.336348      70.663090       0.734244       0.360182      -1.137396       0.027522       0.006520       0.009168       0.029733       0.128510       0.046724       0.042368      -0.092521       0.283547      -0.184565       0.030763       0.153802              7.973920       6.291639       1.870838       1.528700       8.206346       2.651329       9.423776          -0.005784
          352              O       7.522917       2.183328      17.459682      -0.499782      33.525545 0.49290336E+03  0.11538119E+05                                 8.152809                            6.857252       1.019901       2.393705                    0.998128      26.377058      67.335039       0.731414       0.357742      -1.145574       0.020942      -0.021859      -0.029383       0.042186      -0.042545      -0.113158       0.028459      -0.125322      -0.107796      -0.154090       0.026929       0.127161              8.800593       8.240033      -2.738718      -2.385445      10.914245       2.863054       7.247501          -0.004945

******************************************************
Auxiliary information for the entire system
The total spin magnetic moment of the unit cell is   1.582783
The total net atomic charge of the unit cell is   -0.000002
Accuracy of reproducing the electrostatic potential in the unit cell:
  The inner radius (bohr) =    5.0000
  The outer radius (bohr) =   12.0000
  Valid grid points have density less than (e/(bohr^3)) =    0.0001
  The number of valid grid points were=        71105
  The rms potential error without charges in kcal/mol is=      5.72228
  The rms potential error with partial charges in kcal/mol is=      0.88370
  The RRMSE value at monopole order=      0.15443
  The rms potential error with partial charges and cloud penetration in kcal/mol is=      0.89220
  The RRMSE value at monopole order with cloud penetration is=      0.15592
  The rms potential error with partial charges and atomic dipoles in kcal/mol is=      0.69155
  The RRMSE value at dipole order=      0.12085
  The rms potential error with partial charges, atomic dipoles and cloud penetration in kcal/mol is=      0.69146
  The RRMSE value at dipole order with cloud penetration=      0.12084

******************************************************
The electron densities and ab initio electrostatic potential were computed in VASP using the PBE functional and
projector augmented wave method. See the main text of the journal article for a description of computational details.
The atomic charges, dipoles, and quadrupoles were computed with the DDEC6 method as described in
(a) T. A. Manz and N. Gabaldon Limas, RSC Adv. 6 (2016) 47771-47801 DOI: 10.1039/c6ra04656h
(b) N. Gabaldon Limas and T. A. Manz, RSC Adv. 8 (2018) 2678-2707 DOI: 10.1039/c7ra11829e.
For each atom in the material, the electron cloud parameters were fit to the spherically averaged atom-in-material
electron density using radial positions for which this density was between 10^-4 and 10^-2 electrons per cubic bohr.
The polarizabilities, dispersion coefficients, and quantum Drude oscillator (QDO) parameters were fit using the MCLF method.
The magnetic structure of the system was optimized in VASP from the default ferromagnetic initial guess using spin polarization.
The atomic spin moments (ASMs) were computed on this optimized magnetic structure using the DDEC6 partition as inputs
to the method of T. A. Manz and D. S. Sholl, J. Chem. Theory Comput. 7 (2011) 4146-4164 DOI: 10.1021/ct200539n.
The RMSE and RRMSE were computed using a uniform grid with Ewald summation.
