# Supplementary material for: A collection of forcefield precursors for metal–organic frameworks
Source: RSC Adv. 2019 Nov 13;9(63):36492–507. doi: 10.1039/c9ra07327b (PMC9075174; doi:10.1039/c9ra07327b)
Supplement: RA-009-C9RA07327B-s5089 [file RA-009-C9RA07327B-s5089.xyz]

   72
jmolscript: load "" {1 1 1} spacegroup "x,y,z" unitcell [{      6.109200     0.000000     0.000000 }, {      0.000000     7.686600     0.000000 }, {     -0.656357     0.000000    22.689208 }]
Nd     2.220793     3.867897    19.377037     2.044944
Nd     2.903871     0.024597    14.656775     2.044943
Nd     3.232050     3.818703     3.312171     2.044944
Nd     2.548972    -0.024597     8.032433     2.044943
H      1.345491     5.557412    17.266487     0.385170
H      2.182501     4.865618    13.885795     0.425235
H     -0.207630     3.677269    16.279507     0.112490
H      0.338548     4.374444    14.167141     0.113082
H      3.779174     1.714112    16.767325     0.385170
H      2.942163     1.022318    20.148017     0.425235
H      5.332294     7.520569    17.754305     0.112490
H      4.786117     0.531144    19.866671     0.113082
H      4.107352     2.129188     5.422721     0.385170
H      3.270342     2.820982     8.803413     0.425234
H      5.660473     4.009331     6.409701     0.112490
H      5.114295     3.312156     8.522067     0.113082
H      1.673669     5.972488     5.921883     0.385170
H      2.510680     6.664282     2.541191     0.425235
H      0.120549     0.166031     4.934903     0.112490
H      0.666726     7.155456     2.822537     0.113082
C      1.771064     3.034670    16.134296     0.614414
C      0.660493     4.128473    16.215977     0.068096
C      0.692169     4.937103    14.888658     0.043263
C     -0.147568     6.237676    14.963533     0.621508
C      3.566728     4.426713    -0.027227     0.504707
C      3.353600     6.877970    17.899516     0.614414
C      4.464172     0.285173    17.817835     0.068096
C      4.432495     1.093803    19.145154     0.043263
C      5.272232     2.394376    19.070279     0.621508
C      2.214294     0.583413    11.371831     0.504707
C      3.681779     4.651930     6.554912     0.614414
C      4.792350     3.558127     6.473231     0.068096
C      4.760674     2.749497     7.800550     0.043264
C      5.600411     1.448924     7.725675     0.621508
C      2.542472     3.259887     0.027227     0.504704
C      2.099243     0.808630     4.789692     0.614414
C      0.988671     7.401427     4.871373     0.068096
C      1.020348     6.592797     3.544054     0.043264
C      0.180611     5.292224     3.618929     0.621508
C      3.238549     7.103187    11.317377     0.504704
O      2.653531     3.083095    17.053209    -0.643133
O      1.746461     2.196830    15.210845    -0.614214
O      0.834009     4.925573    17.398085    -0.605198
O      2.053042     5.314515    14.559665    -0.587065
O      0.479857     7.326867    14.836473    -0.624825
O      4.726842     6.115459    15.115550    -0.622204
O      3.186774     4.862543    21.491218    -0.624558
O      4.028038     4.851013     1.068662    -0.611712
O      2.471134     6.926395    16.980603    -0.643132
O      3.378204     6.040130    18.822967    -0.614214
O      4.290655     1.082273    16.635727    -0.605198
O      3.071623     1.471215    19.474147    -0.587066
O      4.644807     3.483567    19.197339    -0.624826
O      0.397823     2.272159    18.918262    -0.622203
O      1.937891     1.019243    12.542594    -0.624557
O      1.752983     1.007713    10.275942    -0.611712
O      2.799312     4.603505     5.635999    -0.643133
O      3.706382     5.489770     7.478363    -0.614214
O      4.618834     2.761027     5.291123    -0.605198
O      3.399801     2.372085     8.129543    -0.587065
O      4.972986     0.359733     7.852735    -0.624826
O      0.726001     1.571141     7.573658    -0.622203
O      2.266069     2.824057     1.197990    -0.624557
O      1.424805     2.835587    21.620546    -0.611712
O      2.981709     0.760205     5.708605    -0.643132
O      2.074639     1.646470     3.866241    -0.614214
O      1.162188     6.604327     6.053481    -0.605198
O      2.381220     6.215385     3.215061    -0.587065
O      0.808036     4.203033     3.491869    -0.624826
O      5.055020     5.414441     3.770946    -0.622204
O      3.514952     6.667357    10.146614    -0.624557
O      3.699860     6.678887    12.413266    -0.611712

The following XYZ coordinates are in angstroms. Other properties are in atomic units.
The sperically averaged electron density of each atom fit to a function of the form exp(a - br)
eigen_1, eigen_2 and eigen_3 are the three eigenvalues of traceless quadrupole moment tensor
  atom number  atomic symbol              X              Y              Z     net charge C6 coefficient C8 coefficient C10 coefficient fluctuating dipole atomic polarizability isotropic forcefield polarizability              a              b squared Pearson coefficient          <r^3>          <r^4>         wp_QDO          m_QDO          q_QDO       dipole_x       dipole_y       dipole_z         dipole            Qxy            Qxz            Qyz     Q(x^2-y^2)  Q(3z^2 - R^2)        eigen_1        eigen_2        eigen_3 static polarizability      alpha(xx)      alpha(xy)      alpha(xz)      alpha(yy)      alpha(yz)      alpha(zz) atomic spin moment
            1             Nd       2.220793       3.867897      19.377037       2.044944     141.720106 0.36482563E+04  0.13006008E+06                                17.560244                           16.041775       2.771774       2.502219                    0.999645      86.372202     209.683010       0.649526       0.264515      -1.337976       0.030755       0.001619       0.010255       0.032460      -0.026169      -0.079461       0.078760       0.006977      -0.425620      -0.186077       0.044649       0.141429             19.034117      18.175539       1.093387       1.340577      16.434544      -0.618007      22.492266           0.000023
            2             Nd       2.903871       0.024597      14.656775       2.044943     141.720278 0.36482616E+04  0.13006032E+06                                17.560259                           16.041788       2.771775       2.502219                    0.999645      86.372236     209.683142       0.649526       0.264515      -1.337976      -0.030755       0.001619      -0.010255       0.032460       0.026169      -0.079462      -0.078760       0.006977      -0.425621      -0.186078       0.044649       0.141429             19.034134      18.175551      -1.093386       1.340576      16.434562       0.618008      22.492289           0.000026
            3             Nd       3.232050       3.818703       3.312171       2.044944     141.720158 0.36482580E+04  0.13006016E+06                                17.560250                           16.041780       2.771773       2.502219                    0.999645      86.372201     209.683027       0.649526       0.264515      -1.337976      -0.030755      -0.001619      -0.010255       0.032459      -0.026169      -0.079461       0.078760       0.006978      -0.425622      -0.186078       0.044649       0.141429             19.034123      18.175545       1.093388       1.340577      16.434549      -0.618007      22.492274           0.000036
            4             Nd       2.548972      -0.024597       8.032433       2.044943     141.720263 0.36482610E+04  0.13006029E+06                                17.560258                           16.041787       2.771774       2.502219                    0.999645      86.372228     209.683118       0.649526       0.264515      -1.337976       0.030755      -0.001618       0.010254       0.032460       0.026169      -0.079461      -0.078760       0.006977      -0.425623      -0.186078       0.044650       0.141428             19.034133      18.175550      -1.093387       1.340577      16.434560       0.618008      22.492289           0.000026
            5              H       1.345491       5.557412      17.266487       0.385170       0.410519 0.24477019E+01  0.18719202E+02                                 1.083671                            1.050596      -1.286062       2.403258                    0.998411       2.636178       7.578102       0.473623       1.691003      -0.631281       0.004464       0.015044      -0.005005       0.016472      -0.000072      -0.002728       0.009425      -0.004624       0.026309      -0.008571      -0.005922       0.014493              1.106788       1.118430       0.234965       0.023040       1.264225       0.024980       0.937707           0.000001
            6              H       2.182501       4.865618      13.885795       0.425235       0.390942 0.23519117E+01  0.17425796E+02                                 0.986489                            0.984579      -1.221297       2.505835                    0.999847       2.016499       5.315276       0.534839       1.545652      -0.659787       0.006585      -0.022090      -0.026923       0.035443      -0.000110      -0.004938       0.016085       0.009651       0.021899      -0.018828       0.000441       0.018387              0.984736       0.968767      -0.015905      -0.109029       0.931658       0.070870       1.053782           0.000000
            7              H      -0.207630       3.677269      16.279507       0.112490       0.972743 0.73374778E+01  0.70914838E+02                                 1.664747                            1.614717      -0.917880       2.451328                    0.996887       3.515390       9.956590       0.475596       1.332532      -0.697630      -0.049211      -0.020589       0.008539       0.054023       0.008894      -0.002288       0.008362       0.005876       0.009506      -0.014721       0.004551       0.010170              1.697516       2.046330       0.349539      -0.105667       1.653936      -0.101496       1.392281          -0.000001
            8              H       0.338548       4.374444      14.167141       0.113082       1.183414 0.95903190E+01  0.97561676E+02                                 1.810338                            1.781926      -0.737610       2.533871                    0.999185       3.368814       9.299913       0.484934       1.241588      -0.721300      -0.020142      -0.029934      -0.040328       0.054112       0.009942      -0.000678       0.004915       0.015377       0.023127      -0.017313       0.007125       0.010187              1.807661       1.678455       0.134045       0.213192       1.819450       0.284477       1.925077          -0.000002
            9              H       3.779174       1.714112      16.767325       0.385170       0.410519 0.24476995E+01  0.18719178E+02                                 1.083670                            1.050596      -1.286061       2.403258                    0.998411       2.636177       7.578098       0.473623       1.691003      -0.631281      -0.004464       0.015044       0.005005       0.016472       0.000072      -0.002728      -0.009425      -0.004624       0.026309      -0.008571      -0.005922       0.014494              1.106787       1.118429      -0.234964       0.023040       1.264225      -0.024980       0.937707           0.000001
           10              H       2.942163       1.022318      20.148017       0.425235       0.390941 0.23519084E+01  0.17425766E+02                                 0.986488                            0.984579      -1.221297       2.505835                    0.999847       2.016497       5.315270       0.534839       1.545652      -0.659787      -0.006585      -0.022090       0.026923       0.035443       0.000110      -0.004938      -0.016085       0.009651       0.021899      -0.018828       0.000441       0.018387              0.984735       0.968767       0.015905      -0.109029       0.931657      -0.070870       1.053781          -0.000000
           11              H       5.332294       7.520569      17.754305       0.112490       0.972743 0.73374728E+01  0.70914775E+02                                 1.664747                            1.614717      -0.917880       2.451328                    0.996887       3.515390       9.956588       0.475596       1.332531      -0.697630       0.049211      -0.020589      -0.008539       0.054023      -0.008894      -0.002288      -0.008362       0.005876       0.009506      -0.014721       0.004551       0.010170              1.697515       2.046328      -0.349539      -0.105666       1.653935       0.101496       1.392281          -0.000001
           12              H       4.786117       0.531144      19.866671       0.113082       1.183414 0.95903217E+01  0.97561696E+02                                 1.810337                            1.781925      -0.737610       2.533871                    0.999185       3.368814       9.299908       0.484934       1.241587      -0.721300       0.020142      -0.029934       0.040328       0.054112      -0.009942      -0.000678      -0.004915       0.015377       0.023127      -0.017313       0.007125       0.010187              1.807660       1.678454      -0.134046       0.213192       1.819449      -0.284477       1.925076          -0.000002
           13              H       4.107352       2.129188       5.422721       0.385170       0.410519 0.24477020E+01  0.18719203E+02                                 1.083671                            1.050597      -1.286062       2.403258                    0.998411       2.636178       7.578103       0.473623       1.691004      -0.631281      -0.004464      -0.015044       0.005005       0.016472      -0.000072      -0.002728       0.009425      -0.004624       0.026309      -0.008571      -0.005922       0.014493              1.106788       1.118430       0.234965       0.023040       1.264226       0.024980       0.937708           0.000001
           14              H       3.270342       2.820982       8.803413       0.425234       0.390942 0.23519119E+01  0.17425798E+02                                 0.986489                            0.984580      -1.221296       2.505835                    0.999847       2.016499       5.315277       0.534838       1.545653      -0.659787      -0.006585       0.022090       0.026923       0.035443      -0.000110      -0.004938       0.016085       0.009651       0.021899      -0.018828       0.000441       0.018387              0.984736       0.968768      -0.015905      -0.109029       0.931658       0.070870       1.053782           0.000000
           15              H       5.660473       4.009331       6.409701       0.112490       0.972744 0.73374835E+01  0.70914901E+02                                 1.664748                            1.614718      -0.917880       2.451328                    0.996887       3.515391       9.956591       0.475596       1.332531      -0.697630       0.049211       0.020589      -0.008540       0.054023       0.008894      -0.002288       0.008362       0.005876       0.009506      -0.014721       0.004551       0.010170              1.697516       2.046330       0.349539      -0.105667       1.653936      -0.101496       1.392281          -0.000001
           16              H       5.114295       3.312156       8.522067       0.113082       1.183413 0.95903109E+01  0.97561570E+02                                 1.810337                            1.781925      -0.737610       2.533871                    0.999185       3.368813       9.299908       0.484934       1.241588      -0.721300       0.020142       0.029934       0.040328       0.054112       0.009942      -0.000678       0.004915       0.015377       0.023127      -0.017313       0.007125       0.010187              1.807659       1.678454       0.134045       0.213192       1.819449       0.284477       1.925076          -0.000002
           17              H       1.673669       5.972488       5.921883       0.385170       0.410518 0.24476982E+01  0.18719168E+02                                 1.083670                            1.050596      -1.286061       2.403258                    0.998411       2.636177       7.578100       0.473623       1.691005      -0.631281       0.004464      -0.015044      -0.005005       0.016472       0.000072      -0.002728      -0.009425      -0.004624       0.026309      -0.008571      -0.005922       0.014494              1.106787       1.118429      -0.234964       0.023040       1.264225      -0.024980       0.937707           0.000001
           18              H       2.510680       6.664282       2.541191       0.425235       0.390942 0.23519134E+01  0.17425810E+02                                 0.986489                            0.984579      -1.221296       2.505835                    0.999847       2.016499       5.315274       0.534839       1.545650      -0.659788       0.006585       0.022090      -0.026923       0.035443       0.000110      -0.004938      -0.016085       0.009651       0.021899      -0.018828       0.000441       0.018387              0.984736       0.968767       0.015905      -0.109030       0.931658      -0.070870       1.053782          -0.000000
           19              H       0.120549       0.166031       4.934903       0.112490       0.972743 0.73374778E+01  0.70914833E+02                                 1.664747                            1.614717      -0.917879       2.451328                    0.996887       3.515391       9.956590       0.475596       1.332531      -0.697630      -0.049211       0.020589       0.008539       0.054023      -0.008894      -0.002288      -0.008362       0.005876       0.009506      -0.014721       0.004551       0.010170              1.697515       2.046329      -0.349539      -0.105666       1.653935       0.101496       1.392281          -0.000001
           20              H       0.666726       7.155456       2.822537       0.113082       1.183414 0.95903221E+01  0.97561704E+02                                 1.810338                            1.781925      -0.737611       2.533870                    0.999185       3.368814       9.299909       0.484934       1.241587      -0.721300      -0.020142       0.029934      -0.040328       0.054112      -0.009942      -0.000678      -0.004915       0.015377       0.023128      -0.017313       0.007125       0.010187              1.807660       1.678455      -0.134046       0.213192       1.819449      -0.284477       1.925076          -0.000002
           21              C       1.771064       3.034670      16.134296       0.614414      21.398742 0.25680810E+03  0.53690884E+04                                 7.171395                            5.753816      -0.095147       2.028360                    0.999293      22.505711      63.925140       0.606010       0.483431      -1.010706       0.055917      -0.053608      -0.002232       0.077496       0.073726      -0.038272      -0.062579       0.009600      -0.032277      -0.078907      -0.039644       0.118551              7.991480       7.232898      -2.254591       1.481160       9.284804       1.730835       7.456739           0.000002
           22              C       0.660493       4.128473      16.215977       0.068096      25.140839 0.39312618E+03  0.90197204E+04                                 7.641045                            6.714538      -0.211102       1.975962                    0.996573      26.149847      74.453686       0.620745       0.430063      -1.054842      -0.011435       0.116506       0.087285       0.146024       0.047904      -0.002665       0.042137      -0.018722       0.135851      -0.078691       0.006808       0.071884              8.325971       7.615409      -1.101731       0.105420       9.729357      -0.810402       7.633146          -0.000002
           23              C       0.692169       4.937103      14.888658       0.043263      24.586900 0.37232126E+03  0.83660599E+04                                 7.263264                            6.321278       0.081360       2.064086                    0.998727      25.517442      70.213614       0.677298       0.402460      -1.080299       0.128884      -0.006403       0.009192       0.129369       0.066821      -0.009842       0.008810       0.135708      -0.002673      -0.096270       0.000247       0.096023              7.915970       8.148287      -1.230053      -0.157943       8.735504      -1.237613       6.864118           0.000001
           24              C      -0.147568       6.237676      14.963533       0.621508      21.845132 0.24805680E+03  0.51411165E+04                                 7.274621                            5.668284      -0.066450       2.047400                    0.999229      22.133603      62.584858       0.608438       0.485717      -1.009564      -0.045017       0.057701       0.007771       0.073595       0.008515       0.018512       0.010839      -0.011885       0.367007      -0.072276      -0.052601       0.124877              8.249215      11.787680      -0.548478      -0.467420       8.704768      -0.436596       4.255196           0.000002
           25              C       3.566728       4.426713      -0.027227       0.504707      25.849686 0.28914060E+03  0.61760091E+04                                 7.825526                            5.931405      -0.008933       2.031000                    0.999243      23.551361      65.825398       0.628449       0.456286      -1.033873       0.108941       0.109446      -0.006911       0.154578      -0.116691      -0.023017       0.013213       0.044881      -0.311672      -0.106856      -0.066389       0.173245              8.893987       6.100248       2.097657       0.395180       6.467385       0.166372      14.114328           0.000008
           26              C       3.353600       6.877970      17.899516       0.614414      21.398733 0.25680800E+03  0.53690859E+04                                 7.171393                            5.753815      -0.095147       2.028360                    0.999293      22.505711      63.925142       0.606010       0.483431      -1.010706      -0.055917      -0.053608       0.002232       0.077496      -0.073726      -0.038272       0.062579       0.009600      -0.032277      -0.078907      -0.039644       0.118551              7.991478       7.232895       2.254585       1.481163       9.284796      -1.730834       7.456742           0.000002
           27              C       4.464172       0.285173      17.817835       0.068096      25.140829 0.39312609E+03  0.90197180E+04                                 7.641044                            6.714538      -0.211102       1.975961                    0.996573      26.149848      74.453693       0.620745       0.430063      -1.054842       0.011435       0.116506      -0.087285       0.146024      -0.047904      -0.002665      -0.042137      -0.018722       0.135851      -0.078691       0.006808       0.071884              8.325969       7.615407       1.101725       0.105420       9.729354       0.810403       7.633145          -0.000003
           28              C       4.432495       1.093803      19.145154       0.043263      24.586904 0.37232127E+03  0.83660602E+04                                 7.263264                            6.321278       0.081359       2.064085                    0.998727      25.517445      70.213620       0.677298       0.402460      -1.080299      -0.128884      -0.006403      -0.009193       0.129370      -0.066821      -0.009842      -0.008810       0.135708      -0.002673      -0.096270       0.000247       0.096024              7.915970       8.148289       1.230049      -0.157945       8.735503       1.237615       6.864117           0.000001
           29              C       5.272232       2.394376      19.070279       0.621508      21.845141 0.24805699E+03  0.51411214E+04                                 7.274623                            5.668286      -0.066451       2.047399                    0.999229      22.133602      62.584856       0.608438       0.485717      -1.009564       0.045017       0.057701      -0.007771       0.073595      -0.008515       0.018512      -0.010839      -0.011885       0.367007      -0.072276      -0.052601       0.124877              8.249217      11.787683       0.548479      -0.467420       8.704771       0.436596       4.255198           0.000001
           30              C       2.214294       0.583413      11.371831       0.504707      25.849684 0.28914058E+03  0.61760089E+04                                 7.825527                            5.931406      -0.008933       2.031000                    0.999243      23.551360      65.825407       0.628449       0.456286      -1.033873      -0.108941       0.109446       0.006911       0.154578       0.116691      -0.023017      -0.013214       0.044882      -0.311673      -0.106856      -0.066389       0.173245              8.893988       6.100251      -2.097659       0.395182       6.467389      -0.166371      14.114325           0.000008
           31              C       3.681779       4.651930       6.554912       0.614414      21.398739 0.25680806E+03  0.53690872E+04                                 7.171394                            5.753815      -0.095147       2.028360                    0.999293      22.505709      63.925132       0.606010       0.483431      -1.010706      -0.055917       0.053608       0.002231       0.077496       0.073726      -0.038272      -0.062579       0.009600      -0.032277      -0.078907      -0.039644       0.118551              7.991480       7.232898      -2.254591       1.481160       9.284803       1.730835       7.456738           0.000002
           32              C       4.792350       3.558127       6.473231       0.068096      25.140839 0.39312618E+03  0.90197205E+04                                 7.641046                            6.714539      -0.211101       1.975962                    0.996573      26.149848      74.453693       0.620745       0.430063      -1.054842       0.011435      -0.116506      -0.087285       0.146025       0.047903      -0.002665       0.042137      -0.018722       0.135850      -0.078691       0.006808       0.071884              8.325971       7.615410      -1.101731       0.105420       9.729358      -0.810402       7.633147          -0.000003
           33              C       4.760674       2.749497       7.800550       0.043264      24.586899 0.37232124E+03  0.83660592E+04                                 7.263263                            6.321278       0.081360       2.064086                    0.998727      25.517439      70.213598       0.677298       0.402460      -1.080299      -0.128884       0.006403      -0.009193       0.129369       0.066821      -0.009842       0.008810       0.135708      -0.002672      -0.096270       0.000247       0.096023              7.915969       8.148286      -1.230053      -0.157943       8.735503      -1.237613       6.864117           0.000002
           34              C       5.600411       1.448924       7.725675       0.621508      21.845127 0.24805675E+03  0.51411151E+04                                 7.274620                            5.668283      -0.066450       2.047400                    0.999229      22.133600      62.584845       0.608438       0.485717      -1.009564       0.045017      -0.057701      -0.007771       0.073595       0.008515       0.018512       0.010839      -0.011885       0.367007      -0.072276      -0.052601       0.124877              8.249213      11.787677      -0.548478      -0.467420       8.704766      -0.436596       4.255196           0.000002
           35              C       2.542472       3.259887       0.027227       0.504704      25.849718 0.28914101E+03  0.61760204E+04                                 7.825534                            5.931411      -0.008934       2.030999                    0.999243      23.551379      65.825470       0.628448       0.456286      -1.033873      -0.108941      -0.109446       0.006911       0.154578      -0.116691      -0.023017       0.013214       0.044881      -0.311674      -0.106857      -0.066389       0.173246              8.893996       6.100254       2.097659       0.395181       6.467391       0.166372      14.114344           0.000008
           36              C       2.099243       0.808630       4.789692       0.614414      21.398732 0.25680799E+03  0.53690855E+04                                 7.171392                            5.753815      -0.095147       2.028360                    0.999293      22.505710      63.925136       0.606010       0.483431      -1.010706       0.055917       0.053608      -0.002231       0.077496      -0.073726      -0.038272       0.062579       0.009599      -0.032277      -0.078907      -0.039644       0.118551              7.991477       7.232894       2.254585       1.481163       9.284795      -1.730834       7.456741           0.000002
           37              C       0.988671       7.401427       4.871373       0.068096      25.140832 0.39312616E+03  0.90197203E+04                                 7.641045                            6.714539      -0.211102       1.975961                    0.996573      26.149852      74.453711       0.620745       0.430063      -1.054841      -0.011435      -0.116506       0.087285       0.146024      -0.047904      -0.002665      -0.042137      -0.018722       0.135850      -0.078691       0.006808       0.071884              8.325970       7.615408       1.101725       0.105420       9.729355       0.810403       7.633147          -0.000001
           38              C       1.020348       6.592797       3.544054       0.043264      24.586899 0.37232119E+03  0.83660578E+04                                 7.263263                            6.321277       0.081359       2.064085                    0.998727      25.517441      70.213605       0.677298       0.402460      -1.080299       0.128884       0.006403       0.009192       0.129370      -0.066821      -0.009842      -0.008810       0.135708      -0.002672      -0.096270       0.000247       0.096023              7.915968       8.148287       1.230048      -0.157945       8.735502       1.237614       6.864116           0.000001
           39              C       0.180611       5.292224       3.618929       0.621508      21.845138 0.24805696E+03  0.51411202E+04                                 7.274621                            5.668285      -0.066450       2.047400                    0.999229      22.133599      62.584836       0.608438       0.485717      -1.009564      -0.045017      -0.057701       0.007772       0.073596      -0.008515       0.018512      -0.010839      -0.011885       0.367007      -0.072276      -0.052601       0.124877              8.249215      11.787679       0.548479      -0.467420       8.704769       0.436596       4.255197           0.000001
           40              C       3.238549       7.103187      11.317377       0.504704      25.849718 0.28914101E+03  0.61760207E+04                                 7.825535                            5.931411      -0.008933       2.030999                    0.999243      23.551381      65.825487       0.628448       0.456286      -1.033873       0.108941      -0.109446      -0.006911       0.154578       0.116691      -0.023017      -0.013213       0.044881      -0.311674      -0.106857      -0.066389       0.173245              8.893997       6.100257      -2.097661       0.395182       6.467395      -0.166371      14.114341           0.000008
           41              O       2.653531       3.083095      17.053209      -0.643133      39.527893 0.67716431E+03  0.17230460E+05                                 9.229314                            8.133406       0.070193       2.060898                    0.994522      29.035812      78.301224       0.657084       0.366338      -1.134223       0.025261      -0.027974      -0.061846       0.072426       0.037682       0.024246      -0.053047       0.055849       0.001620      -0.086304       0.039211       0.047093              9.888002      11.057270      -1.755161       3.833565       8.199533      -0.032301      10.407204          -0.000007
           42              O       1.746461       2.196830      15.210845      -0.614214      40.219518 0.59913715E+03  0.14791532E+05                                 9.311351                            7.619750       0.324172       2.144329                    0.995385      28.507348      75.824309       0.682704       0.363401      -1.136047      -0.047859       0.027574       0.014940       0.057219       0.071053      -0.027393       0.017290      -0.055125       0.099249      -0.100593       0.040848       0.059744             10.419932       6.269434      -0.816289      -0.028264      14.381993       5.435941      10.608368          -0.000007
           43              O       0.834009       4.925573      17.398085      -0.605198      30.530885 0.57339026E+03  0.14172839E+05                                 8.032374                            7.633401      -0.302598       1.940897                    0.997554      28.865933      79.941468       0.650253       0.381081      -1.109047      -0.061258      -0.062324      -0.147613       0.171541       0.066409       0.013315       0.102940      -0.105347       0.084814      -0.111357      -0.040538       0.151895              8.300822       7.124045       1.221814       0.416043       9.628168       1.247645       8.150253          -0.000001
           44              O       2.053042       5.314515      14.559665      -0.587065      30.462484 0.53603874E+03  0.12987033E+05                                 8.017423                            7.385089      -0.325235       1.960509                    0.996065      27.612263      74.926766       0.662591       0.381546      -1.112236      -0.104197      -0.046473       0.070863       0.134307       0.023845      -0.088098       0.055173       0.186907       0.012277      -0.136778      -0.009642       0.146420              8.472084      10.921017       1.623619      -2.012895       7.458951      -0.411240       7.036284           0.000001
           45              O       0.479857       7.326867      14.836473      -0.624825      39.086896 0.64140004E+03  0.16129794E+05                                 9.166539                            7.931098       0.221970       2.100896                    0.995894      29.175085      78.681045       0.662273       0.367764      -1.131067      -0.058972       0.008384       0.014556       0.061318       0.072032       0.008844      -0.004653      -0.082301       0.195346      -0.116066       0.050389       0.065677              9.874795      11.250522       3.778707      -0.774257      12.092724      -0.723184       6.281138          -0.000007
           46              O       4.726842       6.115459      15.115550      -0.622204      42.180082 0.61700134E+03  0.15335795E+05                                 9.634230                            7.736832       0.258433       2.126173                    0.994777      28.496777      75.905910       0.677352       0.363807      -1.136401       0.043443      -0.030138       0.014252       0.054761       0.028115       0.001941       0.006169       0.109792       0.190360      -0.093599       0.029624       0.063975             11.054998      19.741071      -0.910734      -0.455124       6.894573      -0.180250       6.529351          -0.000007
           47              O       3.186774       4.862543      21.491218      -0.624558      40.589861 0.58498101E+03  0.14353335E+05                                 9.317040                            7.455289       0.290391       2.101324                    0.998482      29.371427      77.835597       0.700610       0.356302      -1.141874       0.067912       0.029477       0.084415       0.112281      -0.079016      -0.033995      -0.024299       0.020223       0.173718      -0.118056       0.046627       0.071429             10.678698       6.277704       0.827438      -1.748301       7.039511      -2.371715      18.718878          -0.000008
           48              O       4.028038       4.851013       1.068662      -0.611712      37.827949 0.54748120E+03  0.13198166E+05                                 8.841748                            7.179430       0.577309       2.202694                    0.999193      28.700387      75.120916       0.719647       0.353055      -1.145739       0.035962       0.039569      -0.096572       0.110387      -0.078198       0.026612       0.048581       0.042168       0.082730      -0.115749       0.045637       0.070112             10.022433       6.982169       1.164973       2.679641       6.388622       2.710978      16.696507          -0.000006
           49              O       2.471134       6.926395      16.980603      -0.643132      39.527891 0.67716404E+03  0.17230452E+05                                 9.229313                            8.133404       0.070193       2.060898                    0.994522      29.035815      78.301233       0.657084       0.366338      -1.134223      -0.025261      -0.027974       0.061846       0.072426      -0.037682       0.024246       0.053047       0.055849       0.001620      -0.086304       0.039211       0.047093              9.888001      11.057265       1.755160       3.833566       8.199531       0.032300      10.407207          -0.000007
           50              O       3.378204       6.040130      18.822967      -0.614214      40.219529 0.59913738E+03  0.14791539E+05                                 9.311353                            7.619752       0.324171       2.144328                    0.995385      28.507351      75.824323       0.682704       0.363401      -1.136047       0.047859       0.027574      -0.014940       0.057219      -0.071053      -0.027393      -0.017290      -0.055126       0.099250      -0.100593       0.040849       0.059744             10.419934       6.269435       0.816284      -0.028260      14.381994      -5.435943      10.608372          -0.000007
           51              O       4.290655       1.082273      16.635727      -0.605198      30.530864 0.57338975E+03  0.14172823E+05                                 8.032370                            7.633398      -0.302599       1.940897                    0.997554      28.865926      79.941441       0.650253       0.381081      -1.109047       0.061258      -0.062324       0.147612       0.171541      -0.066409       0.013315      -0.102940      -0.105347       0.084815      -0.111357      -0.040538       0.151895              8.300819       7.124041      -1.221815       0.416045       9.628166      -1.247644       8.150249          -0.000001
           52              O       3.071623       1.471215      19.474147      -0.587066      30.462478 0.53603839E+03  0.12987023E+05                                 8.017420                            7.385085      -0.325234       1.960510                    0.996066      27.612261      74.926747       0.662592       0.381546      -1.112236       0.104197      -0.046473      -0.070863       0.134307      -0.023845      -0.088098      -0.055173       0.186907       0.012278      -0.136778      -0.009642       0.146420              8.472081      10.921016      -1.623617      -2.012898       7.458946       0.411240       7.036282           0.000001
           53              O       4.644807       3.483567      19.197339      -0.624826      39.086901 0.64140022E+03  0.16129800E+05                                 9.166541                            7.931100       0.221968       2.100896                    0.995894      29.175087      78.681058       0.662273       0.367764      -1.131067       0.058972       0.008384      -0.014557       0.061318      -0.072032       0.008844       0.004653      -0.082301       0.195347      -0.116066       0.050389       0.065677              9.874797      11.250522      -3.778706      -0.774257      12.092728       0.723184       6.281140          -0.000007
           54              O       0.397823       2.272159      18.918262      -0.622203      42.180096 0.61700182E+03  0.15335810E+05                                 9.634233                            7.736835       0.258432       2.126173                    0.994777      28.496777      75.905909       0.677352       0.363807      -1.136401      -0.043443      -0.030138      -0.014252       0.054761      -0.028115       0.001941      -0.006169       0.109792       0.190360      -0.093599       0.029624       0.063975             11.055001      19.741075       0.910736      -0.455123       6.894575       0.180250       6.529353          -0.000007
           55              O       1.937891       1.019243      12.542594      -0.624557      40.589841 0.58498065E+03  0.14353323E+05                                 9.317037                            7.455286       0.290394       2.101325                    0.998482      29.371417      77.835562       0.700611       0.356302      -1.141874      -0.067912       0.029477      -0.084416       0.112281       0.079016      -0.033996       0.024299       0.020224       0.173718      -0.118056       0.046627       0.071429             10.678694       6.277702      -0.827439      -1.748300       7.039509       2.371716      18.718871          -0.000007
           56              O       1.752983       1.007713      10.275942      -0.611712      37.828001 0.54748226E+03  0.13198199E+05                                 8.841758                            7.179439       0.577309       2.202694                    0.999193      28.700398      75.120974       0.719647       0.353055      -1.145739      -0.035962       0.039569       0.096572       0.110387       0.078198       0.026612      -0.048581       0.042169       0.082731      -0.115750       0.045637       0.070112             10.022444       6.982181      -1.164976       2.679649       6.388629      -2.710981      16.696521          -0.000005
           57              O       2.799312       4.603505       5.635999      -0.643133      39.527888 0.67716420E+03  0.17230457E+05                                 9.229313                            8.133406       0.070194       2.060898                    0.994522      29.035810      78.301216       0.657084       0.366338      -1.134223      -0.025261       0.027973       0.061846       0.072426       0.037682       0.024246      -0.053047       0.055850       0.001620      -0.086304       0.039211       0.047094              9.888002      11.057269      -1.755161       3.833565       8.199532      -0.032301      10.407204          -0.000007
           58              O       3.706382       5.489770       7.478363      -0.614214      40.219532 0.59913739E+03  0.14791540E+05                                 9.311354                            7.619753       0.324171       2.144328                    0.995385      28.507351      75.824325       0.682704       0.363401      -1.136047       0.047859      -0.027574      -0.014940       0.057219       0.071053      -0.027393       0.017290      -0.055125       0.099249      -0.100593       0.040848       0.059744             10.419935       6.269435      -0.816289      -0.028264      14.381998       5.435944      10.608372          -0.000008
           59              O       4.618834       2.761027       5.291123      -0.605198      30.530883 0.57339021E+03  0.14172837E+05                                 8.032372                            7.633400      -0.302597       1.940897                    0.997554      28.865933      79.941462       0.650253       0.381081      -1.109047       0.061258       0.062324       0.147613       0.171541       0.066409       0.013315       0.102940      -0.105347       0.084814      -0.111357      -0.040538       0.151895              8.300821       7.124044       1.221815       0.416043       9.628167       1.247645       8.150251          -0.000001
           60              O       3.399801       2.372085       8.129543      -0.587065      30.462468 0.53603840E+03  0.12987023E+05                                 8.017419                            7.385085      -0.325236       1.960509                    0.996066      27.612256      74.926735       0.662592       0.381546      -1.112236       0.104197       0.046473      -0.070863       0.134307       0.023845      -0.088098       0.055173       0.186907       0.012278      -0.136778      -0.009642       0.146420              8.472079      10.921010       1.623618      -2.012894       7.458947      -0.411239       7.036281           0.000001
           61              O       4.972986       0.359733       7.852735      -0.624826      39.086906 0.64140025E+03  0.16129801E+05                                 9.166542                            7.931100       0.221969       2.100896                    0.995894      29.175087      78.681057       0.662273       0.367764      -1.131067       0.058972      -0.008385      -0.014557       0.061318       0.072032       0.008844      -0.004653      -0.082301       0.195346      -0.116066       0.050389       0.065677              9.874797      11.250525       3.778708      -0.774257      12.092727      -0.723184       6.281139          -0.000007
           62              O       0.726001       1.571141       7.573658      -0.622203      42.180069 0.61700112E+03  0.15335788E+05                                 9.634229                            7.736831       0.258433       2.126173                    0.994777      28.496771      75.905892       0.677352       0.363807      -1.136401      -0.043443       0.030138      -0.014252       0.054761       0.028115       0.001941       0.006169       0.109792       0.190360      -0.093599       0.029624       0.063975             11.054996      19.741067      -0.910733      -0.455123       6.894572      -0.180250       6.529350          -0.000008
           63              O       2.266069       2.824057       1.197990      -0.624557      40.589816 0.58498020E+03  0.14353309E+05                                 9.317032                            7.455283       0.290392       2.101325                    0.998482      29.371410      77.835534       0.700611       0.356302      -1.141874      -0.067912      -0.029477      -0.084416       0.112281      -0.079016      -0.033995      -0.024299       0.020223       0.173718      -0.118057       0.046627       0.071429             10.678689       6.277699       0.827437      -1.748299       7.039505      -2.371713      18.718863          -0.000008
           64              O       1.424805       2.835587      21.620546      -0.611712      37.827945 0.54748113E+03  0.13198164E+05                                 8.841747                            7.179430       0.577309       2.202694                    0.999193      28.700385      75.120911       0.719647       0.353055      -1.145739      -0.035962      -0.039569       0.096572       0.110387      -0.078198       0.026612       0.048581       0.042167       0.082730      -0.115749       0.045637       0.070112             10.022432       6.982169       1.164973       2.679641       6.388621       2.710977      16.696505          -0.000006
           65              O       2.981709       0.760205       5.708605      -0.643132      39.527885 0.67716391E+03  0.17230448E+05                                 9.229312                            8.133403       0.070194       2.060898                    0.994522      29.035813      78.301223       0.657085       0.366338      -1.134223       0.025261       0.027974      -0.061846       0.072426      -0.037682       0.024246       0.053048       0.055850       0.001620      -0.086304       0.039211       0.047093              9.888000      11.057264       1.755160       3.833565       8.199530       0.032299      10.407206          -0.000007
           66              O       2.074639       1.646470       3.866241      -0.614214      40.219532 0.59913744E+03  0.14791541E+05                                 9.311354                            7.619753       0.324171       2.144328                    0.995385      28.507352      75.824328       0.682704       0.363401      -1.136047      -0.047859      -0.027574       0.014940       0.057219      -0.071053      -0.027393      -0.017290      -0.055126       0.099250      -0.100593       0.040849       0.059744             10.419934       6.269435       0.816284      -0.028260      14.381995      -5.435943      10.608373          -0.000008
           67              O       1.162188       6.604327       6.053481      -0.605198      30.530870 0.57338989E+03  0.14172827E+05                                 8.032370                            7.633398      -0.302598       1.940897                    0.997554      28.865930      79.941451       0.650253       0.381081      -1.109047      -0.061258       0.062324      -0.147613       0.171541      -0.066409       0.013315      -0.102940      -0.105347       0.084815      -0.111357      -0.040538       0.151895              8.300819       7.124041      -1.221815       0.416045       9.628166      -1.247644       8.150249          -0.000001
           68              O       2.381220       6.215385       3.215061      -0.587065      30.462468 0.53603816E+03  0.12987016E+05                                 8.017419                            7.385084      -0.325236       1.960509                    0.996065      27.612257      74.926735       0.662592       0.381546      -1.112236      -0.104197       0.046473       0.070863       0.134307      -0.023845      -0.088098      -0.055173       0.186907       0.012278      -0.136778      -0.009642       0.146420              8.472080      10.921013      -1.623616      -2.012898       7.458945       0.411240       7.036281           0.000001
           69              O       0.808036       4.203033       3.491869      -0.624826      39.086907 0.64140035E+03  0.16129804E+05                                 9.166542                            7.931101       0.221967       2.100896                    0.995894      29.175089      78.681067       0.662273       0.367764      -1.131067      -0.058972      -0.008385       0.014557       0.061318      -0.072032       0.008844       0.004652      -0.082301       0.195347      -0.116066       0.050389       0.065677              9.874798      11.250524      -3.778706      -0.774257      12.092729       0.723184       6.281140          -0.000008
           70              O       5.055020       5.414441       3.770946      -0.622204      42.180088 0.61700167E+03  0.15335805E+05                                 9.634231                            7.736834       0.258433       2.126173                    0.994777      28.496774      75.905897       0.677352       0.363807      -1.136401       0.043443       0.030138       0.014252       0.054761      -0.028115       0.001941      -0.006169       0.109792       0.190360      -0.093599       0.029624       0.063975             11.054999      19.741072       0.910736      -0.455123       6.894574       0.180250       6.529352          -0.000008
           71              O       3.514952       6.667357      10.146614      -0.624557      40.589872 0.58498114E+03  0.14353339E+05                                 9.317044                            7.455291       0.290392       2.101325                    0.998482      29.371418      77.835588       0.700610       0.356302      -1.141874       0.067912      -0.029478       0.084416       0.112281       0.079016      -0.033996       0.024299       0.020223       0.173719      -0.118056       0.046627       0.071429             10.678703       6.277706      -0.827439      -1.748301       7.039514       2.371718      18.718888          -0.000007
           72              O       3.699860       6.678887      12.413266      -0.611712      37.827985 0.54748191E+03  0.13198188E+05                                 8.841755                            7.179436       0.577309       2.202694                    0.999193      28.700391      75.120947       0.719647       0.353055      -1.145739       0.035962      -0.039569      -0.096573       0.110387       0.078198       0.026612      -0.048581       0.042168       0.082731      -0.115749       0.045637       0.070112             10.022441       6.982178      -1.164976       2.679648       6.388627      -2.710980      16.696518          -0.000005

******************************************************
Auxiliary information for the entire system
The total spin magnetic moment of the unit cell is   -0.000028
The total net atomic charge of the unit cell is   -0.000004
Accuracy of reproducing the electrostatic potential in the unit cell:
  The inner radius (bohr) =    5.0000
  The outer radius (bohr) =   12.0000
  Valid grid points have density less than (e/(bohr^3)) =    0.0001
  The number of valid grid points were=        11128
  The rms potential error without charges in kcal/mol is=      6.36506
  The rms potential error with partial charges in kcal/mol is=      1.67350
  The RRMSE value at monopole order=      0.26292
  The rms potential error with partial charges and cloud penetration in kcal/mol is=      1.67971
  The RRMSE value at monopole order with cloud penetration is=      0.26390
  The rms potential error with partial charges and atomic dipoles in kcal/mol is=      0.83931
  The RRMSE value at dipole order=      0.13186
  The rms potential error with partial charges, atomic dipoles and cloud penetration in kcal/mol is=      0.81556
  The RRMSE value at dipole order with cloud penetration=      0.12813

******************************************************
The electron densities and ab initio electrostatic potential were computed in VASP using the PBE functional and
projector augmented wave method. See the main text of the journal article for a description of computational details.
The atomic charges, dipoles, and quadrupoles were computed with the DDEC6 method as described in
(a) T. A. Manz and N. Gabaldon Limas, RSC Adv. 6 (2016) 47771-47801 DOI: 10.1039/c6ra04656h
(b) N. Gabaldon Limas and T. A. Manz, RSC Adv. 8 (2018) 2678-2707 DOI: 10.1039/c7ra11829e.
For each atom in the material, the electron cloud parameters were fit to the spherically averaged atom-in-material
electron density using radial positions for which this density was between 10^-4 and 10^-2 electrons per cubic bohr.
The polarizabilities, dispersion coefficients, and quantum Drude oscillator (QDO) parameters were fit using the MCLF method.
The magnetic structure of the system was optimized in VASP from the default ferromagnetic initial guess using spin polarization.
The atomic spin moments (ASMs) were computed on this optimized magnetic structure using the DDEC6 partition as inputs
to the method of T. A. Manz and D. S. Sholl, J. Chem. Theory Comput. 7 (2011) 4146-4164 DOI: 10.1021/ct200539n.
The RMSE and RRMSE were computed using a uniform grid with Ewald summation.
