# Supplementary material for: A collection of forcefield precursors for metal–organic frameworks
Source: RSC Adv. 2019 Nov 13;9(63):36492–507. doi: 10.1039/c9ra07327b (PMC9075174; doi:10.1039/c9ra07327b)
Supplement: RA-009-C9RA07327B-s5090 [file RA-009-C9RA07327B-s5090.xyz]

   38
jmolscript: load "" {1 1 1} spacegroup "x,y,z" unitcell [{      7.467000     0.000000     0.000000 }, {     -3.733545     6.941200     0.000000 }, {      0.000000     0.000000     9.328900 }]
V      2.196917     3.621085     6.996675     1.123964
V      1.536538     3.320115     2.332225     1.123856
V      5.270036     3.621085     6.996675     1.125680
V     -1.536581     3.320115     2.332225     1.125744
P      3.733486     2.175927     4.515188     1.356855
P     -0.000031     4.765273     9.179638     1.356854
P      3.733486     2.175927     0.149262     1.356854
P     -0.000031     4.765273     4.813712     1.356854
H      2.933035     0.424801     5.782052     0.141277
H      0.800420     6.516399     1.117602     0.141283
H      4.533960     0.424801     8.211298     0.142314
H     -0.800505     6.516399     3.546848     0.142317
H      0.800420     6.516399     3.546848     0.141281
H      2.933035     0.424801     8.211298     0.141275
H     -0.800505     6.516399     1.117602     0.142315
H      4.533960     0.424801     5.782052     0.142312
H     -0.000007     1.110592     1.791149     0.598979
H      3.733462     5.830608     6.455599     0.598956
H     -0.000007     1.110592     2.873301     0.598980
H      3.733462     5.830608     7.537751     0.598958
C      3.733497     0.538221     5.210191    -0.438491
C     -0.000042     6.402979     0.545741    -0.438493
C      3.733497     0.538221     8.783159    -0.438492
C     -0.000042     6.402979     4.118709    -0.438494
O      2.452820     2.309060     3.722604    -0.786624
O      1.280635     4.632140     8.387054    -0.786637
O      5.014150     2.309060     0.941846    -0.786932
O     -1.280695     4.632140     5.606296    -0.786910
O      1.280635     4.632140     5.606296    -0.786637
O      2.452820     2.309060     0.941846    -0.786624
O     -1.280695     4.632140     8.387054    -0.786910
O      5.014150     2.309060     3.722604    -0.786932
O      3.733479     3.200587     5.695760    -0.822078
O     -0.000024     3.740613     1.031310    -0.822084
O      3.733479     3.200587     8.297590    -0.822078
O     -0.000024     3.740613     3.633140    -0.822084
O     -0.000010     1.516791     2.332225    -1.060203
O      3.733465     5.424409     6.996675    -1.060203

The following XYZ coordinates are in angstroms. Other properties are in atomic units.
The sperically averaged electron density of each atom fit to a function of the form exp(a - br)
eigen_1, eigen_2 and eigen_3 are the three eigenvalues of traceless quadrupole moment tensor
  atom number  atomic symbol              X              Y              Z     net charge C6 coefficient C8 coefficient C10 coefficient fluctuating dipole atomic polarizability isotropic forcefield polarizability              a              b squared Pearson coefficient          <r^3>          <r^4>         wp_QDO          m_QDO          q_QDO       dipole_x       dipole_y       dipole_z         dipole            Qxy            Qxz            Qyz     Q(x^2-y^2)  Q(3z^2 - R^2)        eigen_1        eigen_2        eigen_3 static polarizability      alpha(xx)      alpha(xy)      alpha(xz)      alpha(yy)      alpha(yz)      alpha(zz) atomic spin moment
            1              V       2.196917       3.621085       6.996675       1.123964     135.735920 0.26391877E+04  0.93579076E+05                                21.634067                           16.755659      -0.197839       1.708821                    0.999959      59.260539     183.624910       0.433026       0.398918      -1.119532       0.199807       0.334989       0.000000       0.390052      -0.400677      -0.000002      -0.000002       0.358710       1.010003      -0.607321       0.270654       0.336668             25.434249      31.180220      -9.523623      -0.000001      16.335420       0.000000      28.787106           2.812779
            2              V       1.536538       3.320115       2.332225       1.123856     135.750772 0.26395230E+04  0.93594051E+05                                21.635491                           16.756627      -0.197783       1.708804                    0.999960      59.264651     183.641386       0.433016       0.398914      -1.119534      -0.199894      -0.335060       0.000000       0.390157      -0.400911       0.000001       0.000001       0.358726       1.010843      -0.607679       0.270731       0.336948             25.436013      31.182398      -9.524399       0.000002      16.336451      -0.000001      28.789190           2.812835
            3              V       5.270036       3.621085       6.996675       1.125680     135.391020 0.26312494E+04  0.93219098E+05                                21.594462                           16.727561      -0.194907       1.710134                    0.999964      59.177814     183.238318       0.433540       0.398781      -1.119727      -0.199814       0.335349      -0.000000       0.390365       0.401317       0.000000       0.000000       0.359457       1.010430      -0.608130       0.271320       0.336810             25.386400      31.126787       9.506067       0.000000      16.307347       0.000000      28.725065           2.811795
            4              V      -1.536581       3.320115       2.332225       1.125744     135.378562 0.26309518E+04  0.93205441E+05                                21.592780                           16.726308      -0.194823       1.710181                    0.999963      59.175359     183.224561       0.433570       0.398766      -1.119743       0.199734      -0.335289       0.000000       0.390272       0.401082       0.000000       0.000000       0.359374       1.009440      -0.607733       0.271253       0.336480             25.384385      31.124290       9.505311       0.000000      16.306138       0.000000      28.722728           2.811796
            5              P       3.733486       2.175927       4.515188       1.356855      69.331356 0.11177266E+04  0.33419800E+05                                14.553796                           11.313291      -0.150709       1.746896                    0.999453      51.716296     170.071476       0.477050       0.429411      -1.051467      -0.000627       0.061074      -0.048522       0.078005       0.000178       0.000131       0.148347      -0.016879      -0.129239      -0.159329       0.013100       0.146229             16.532089      15.787685      -0.000953       0.000564      16.214735       1.275215      17.593847           0.059270
            6              P      -0.000031       4.765273       9.179638       1.356854      69.331334 0.11177274E+04  0.33419825E+05                                14.553795                           11.313297      -0.150713       1.746895                    0.999453      51.716205     170.071128       0.477050       0.429412      -1.051467       0.000637      -0.061070      -0.048522       0.078002       0.000165      -0.000134      -0.148350      -0.016852      -0.129234      -0.159335       0.013113       0.146223             16.532084      15.787685      -0.000950      -0.000409      16.214735      -1.275263      17.593833           0.059272
            7              P       3.733486       2.175927       0.149262       1.356854      69.331350 0.11177265E+04  0.33419797E+05                                14.553796                           11.313291      -0.150709       1.746896                    0.999453      51.716294     170.071473       0.477050       0.429411      -1.051467      -0.000627       0.061074       0.048522       0.078005       0.000178      -0.000131      -0.148347      -0.016878      -0.129239      -0.159329       0.013100       0.146229             16.532089      15.787684      -0.000951      -0.000563      16.214735      -1.275215      17.593846           0.059270
            8              P      -0.000031       4.765273       4.813712       1.356854      69.331325 0.11177272E+04  0.33419819E+05                                14.553793                           11.313295      -0.150713       1.746895                    0.999453      51.716198     170.071097       0.477050       0.429412      -1.051467       0.000637      -0.061070       0.048522       0.078002       0.000165       0.000134       0.148350      -0.016852      -0.129234      -0.159335       0.013113       0.146223             16.532082      15.787683      -0.000949       0.000409      16.214733       1.275262      17.593831           0.059272
            9              H       2.933035       0.424801       5.782052       0.141277       1.177384 0.10119824E+02  0.10763356E+03                                 1.986282                            1.973030      -1.593799       2.124118                    0.989368       4.231999      13.221724       0.399214       1.442533      -0.673496      -0.014343      -0.024105       0.004136       0.028353       0.019932       0.014416      -0.009952      -0.000577       0.028699      -0.031926       0.013057       0.018869              1.976833       2.068251       0.061638      -0.387238       1.767671      -0.038382       2.094576           0.008249
           10              H       0.800420       6.516399       1.117602       0.141283       1.177355 0.10119481E+02  0.10762884E+03                                 1.986237                            1.972988      -1.593741       2.124146                    0.989369       4.231909      13.221309       0.399222       1.442520      -0.673499       0.014345       0.024104       0.004136       0.028353       0.019930      -0.014414       0.009951      -0.000568       0.028690      -0.031921       0.013054       0.018867              1.976788       2.068202       0.061635       0.387225       1.767633       0.038380       2.094530           0.008247
           11              H       4.533960       0.424801       8.211298       0.142314       1.177510 0.10121910E+02  0.10766723E+03                                 1.986633                            1.973363      -1.596703       2.123030                    0.989357       4.232371      13.225971       0.399119       1.442722      -0.673437       0.013572      -0.024354      -0.003612       0.028113      -0.019913       0.014310       0.010136      -0.000191       0.028883      -0.031951       0.013159       0.018793              1.977185       2.068602      -0.061674      -0.387351       1.767981       0.038412       2.094970           0.008257
           12              H      -0.800505       6.516399       3.546848       0.142317       1.177463 0.10121369E+02  0.10765986E+03                                 1.986572                            1.973304      -1.596665       2.123052                    0.989358       4.232228      13.225355       0.399127       1.442714      -0.673439      -0.013576       0.024352      -0.003613       0.028114      -0.019909      -0.014306      -0.010136      -0.000175       0.028869      -0.031943       0.013154       0.018789              1.977124       2.068537      -0.061670       0.387331       1.767929      -0.038409       2.094905           0.008259
           13              H       0.800420       6.516399       3.546848       0.141281       1.177356 0.10119496E+02  0.10762904E+03                                 1.986239                            1.972990      -1.593743       2.124144                    0.989369       4.231913      13.221326       0.399221       1.442521      -0.673499       0.014345       0.024104      -0.004136       0.028353       0.019930       0.014414      -0.009951      -0.000568       0.028690      -0.031921       0.013054       0.018867              1.976791       2.068204       0.061635      -0.387225       1.767635      -0.038380       2.094533           0.008247
           14              H       2.933035       0.424801       8.211298       0.141275       1.177384 0.10119829E+02  0.10763363E+03                                 1.986283                            1.973031      -1.593800       2.124118                    0.989368       4.232001      13.221733       0.399213       1.442534      -0.673496      -0.014343      -0.024105      -0.004136       0.028353       0.019932      -0.014416       0.009952      -0.000577       0.028699      -0.031926       0.013057       0.018869              1.976834       2.068252       0.061638       0.387239       1.767672       0.038382       2.094577           0.008249
           15              H      -0.800505       6.516399       1.117602       0.142315       1.177467 0.10121408E+02  0.10766037E+03                                 1.986575                            1.973308      -1.596668       2.123050                    0.989358       4.232236      13.225383       0.399127       1.442713      -0.673439      -0.013576       0.024352       0.003613       0.028114      -0.019909       0.014306       0.010136      -0.000175       0.028869      -0.031943       0.013154       0.018789              1.977127       2.068541      -0.061670      -0.387332       1.767932       0.038409       2.094909           0.008259
           16              H       4.533960       0.424801       5.782052       0.142312       1.177512 0.10121932E+02  0.10766752E+03                                 1.986635                            1.973365      -1.596705       2.123029                    0.989357       4.232376      13.225990       0.399119       1.442722      -0.673437       0.013572      -0.024354       0.003612       0.028114      -0.019913      -0.014310      -0.010136      -0.000191       0.028882      -0.031951       0.013159       0.018793              1.977187       2.068605      -0.061674       0.387351       1.767983      -0.038412       2.094972           0.008257
           17              H      -0.000007       1.110592       1.791149       0.598979       0.175683 0.81457613E+00  0.47159429E+01                                 0.622681                            0.616201      -1.531635       2.527299                    0.999957       1.333908       3.300483       0.605236       1.748011      -0.628143      -0.000417       0.004620      -0.009825       0.010865      -0.000029      -0.000102       0.001647      -0.002996       0.026692      -0.005947      -0.003175       0.009123              0.622668       0.571054      -0.000001       0.000001       0.588862       0.048885       0.708089           0.002305
           18              H       3.733462       5.830608       6.455599       0.598956       0.175696 0.81465571E+00  0.47165281E+01                                 0.622717                            0.616236      -1.531642       2.527280                    0.999957       1.333987       3.300743       0.605210       1.748040      -0.628139       0.000418      -0.004622      -0.009826       0.010867      -0.000028       0.000102      -0.001647      -0.002988       0.026703      -0.005945      -0.003181       0.009126              0.622705       0.571086      -0.000001      -0.000001       0.588895      -0.048889       0.708134           0.002304
           19              H      -0.000007       1.110592       2.873301       0.598980       0.175683 0.81457377E+00  0.47159266E+01                                 0.622680                            0.616200      -1.531636       2.527300                    0.999957       1.333906       3.300479       0.605236       1.748013      -0.628142      -0.000417       0.004620       0.009825       0.010865      -0.000029       0.000102      -0.001647      -0.002996       0.026692      -0.005947      -0.003175       0.009123              0.622668       0.571053      -0.000001      -0.000001       0.588862      -0.048885       0.708088           0.002304
           20              H       3.733462       5.830608       7.537751       0.598958       0.175695 0.81465288E+00  0.47165081E+01                                 0.622716                            0.616235      -1.531643       2.527280                    0.999957       1.333985       3.300738       0.605211       1.748040      -0.628139       0.000418      -0.004622       0.009826       0.010867      -0.000028      -0.000102       0.001647      -0.002988       0.026703      -0.005945      -0.003181       0.009126              0.622704       0.571085      -0.000000       0.000001       0.588894       0.048889       0.708133           0.002304
           21              C       3.733497       0.538221       5.210191      -0.438491      32.663583 0.56852493E+03  0.14420020E+05                                 8.949081                            7.868166      -0.545655       1.789255                    0.997049      34.277569     105.351362       0.591372       0.408346      -1.060015      -0.000808      -0.170988      -0.086458       0.191605       0.000536      -0.000424       0.020458       0.039706       0.103579      -0.042556       0.002597       0.039959              9.706754       6.264916      -0.000707       0.000177      13.762055       0.478189       9.093289           0.011703
           22              C      -0.000042       6.402979       0.545741      -0.438493      32.663729 0.56852826E+03  0.14420111E+05                                 8.949097                            7.868186      -0.545642       1.789258                    0.997049      34.277484     105.350760       0.591372       0.408346      -1.060017       0.000806       0.170987      -0.086456       0.191604       0.000536       0.000423      -0.020459       0.039726       0.103563      -0.042563       0.002610       0.039954              9.706771       6.264895      -0.000706      -0.000166      13.762122      -0.478226       9.093296           0.011702
           23              C       3.733497       0.538221       8.783159      -0.438492      32.663601 0.56852532E+03  0.14420033E+05                                 8.949085                            7.868170      -0.545655       1.789255                    0.997049      34.277580     105.351409       0.591372       0.408347      -1.060015      -0.000808      -0.170988       0.086458       0.191605       0.000535       0.000424      -0.020458       0.039706       0.103578      -0.042555       0.002597       0.039959              9.706758       6.264918      -0.000706      -0.000177      13.762064      -0.478189       9.093293           0.011702
           24              C      -0.000042       6.402979       4.118709      -0.438494      32.663747 0.56852867E+03  0.14420124E+05                                 8.949101                            7.868189      -0.545642       1.789258                    0.997049      34.277494     105.350802       0.591372       0.408346      -1.060016       0.000806       0.170987       0.086456       0.191604       0.000536      -0.000423       0.020460       0.039727       0.103562      -0.042563       0.002610       0.039954              9.706775       6.264896      -0.000705       0.000165      13.762130       0.478227       9.093300           0.011702
           25              O       2.452820       2.309060       3.722604      -0.786624      55.933035 0.92641938E+03  0.25727785E+05                                11.993609                            9.702199      -0.486499       1.845962                    0.995069      32.831003      95.293113       0.578825       0.381034      -1.112921      -0.062469      -0.056343      -0.003749       0.084208      -0.034005       0.014751       0.079018       0.082145      -0.037728      -0.111380       0.044772       0.066608             13.469984      17.066237      -3.549486       7.483601       8.887218      -2.172107      14.456497           0.024289
           26              O       1.280635       4.632140       8.387054      -0.786637      55.931928 0.92640219E+03  0.25727135E+05                                11.993367                            9.702046      -0.486343       1.846012                    0.995069      32.830721      95.291329       0.578836       0.381029      -1.112927       0.062466       0.056352      -0.003745       0.084211      -0.033988      -0.014747      -0.079012       0.082127      -0.037727      -0.111363       0.044771       0.066593             13.469684      17.065862      -3.549376      -7.483384       8.887048       2.172024      14.456144           0.024294
           27              O       5.014150       2.309060       0.941846      -0.786932      55.902336 0.92589606E+03  0.25707161E+05                                11.984822                            9.696069      -0.478875       1.848225                    0.995043      32.825095      95.234925       0.579367       0.380768      -1.113222       0.061553      -0.056867       0.003138       0.083860       0.034413       0.014680      -0.079273       0.081676      -0.039321      -0.111665       0.044483       0.067181             13.459603      17.055346       3.546492       7.476707       8.881040       2.169966      14.442422           0.024275
           28              O      -1.280695       4.632140       5.606296      -0.786910      55.901444 0.92587612E+03  0.25706500E+05                                11.984757                            9.696007      -0.478997       1.848195                    0.995043      32.824718      95.234013       0.579364       0.380771      -1.113218      -0.061559       0.056862       0.003131       0.083861       0.034430      -0.014664       0.079269       0.081711      -0.039307      -0.111671       0.044468       0.067203             13.459538      17.055260       3.546462      -7.476693       8.880998      -2.169942      14.442356           0.024273
           29              O       1.280635       4.632140       5.606296      -0.786637      55.931915 0.92640197E+03  0.25727127E+05                                11.993365                            9.702045      -0.486343       1.846012                    0.995069      32.830717      95.291312       0.578836       0.381029      -1.112927       0.062466       0.056352       0.003744       0.084212      -0.033988       0.014747       0.079012       0.082128      -0.037727      -0.111363       0.044771       0.066593             13.469682      17.065858      -3.549375       7.483382       8.887047      -2.172024      14.456141           0.024294
           30              O       2.452820       2.309060       0.941846      -0.786624      55.932998 0.92641870E+03  0.25727761E+05                                11.993603                            9.702196      -0.486498       1.845962                    0.995069      32.830991      95.293063       0.578825       0.381034      -1.112921      -0.062469      -0.056344       0.003749       0.084208      -0.034005      -0.014751      -0.079018       0.082145      -0.037727      -0.111380       0.044772       0.066608             13.469977      17.066228      -3.549484      -7.483596       8.887214       2.172106      14.456490           0.024289
           31              O      -1.280695       4.632140       8.387054      -0.786910      55.901449 0.92587622E+03  0.25706504E+05                                11.984757                            9.696008      -0.478996       1.848195                    0.995043      32.824720      95.234019       0.579364       0.380771      -1.113218      -0.061558       0.056862      -0.003131       0.083861       0.034430       0.014664      -0.079269       0.081711      -0.039307      -0.111671       0.044467       0.067203             13.459538      17.055260       3.546461       7.476693       8.880999       2.169942      14.442357           0.024273
           32              O       5.014150       2.309060       3.722604      -0.786932      55.902326 0.92589587E+03  0.25707154E+05                                11.984820                            9.696067      -0.478875       1.848226                    0.995043      32.825092      95.234911       0.579367       0.380768      -1.113222       0.061553      -0.056867      -0.003138       0.083860       0.034413      -0.014679       0.079273       0.081676      -0.039321      -0.111664       0.044483       0.067181             13.459601      17.055344       3.546491      -7.476706       8.881039      -2.169966      14.442420           0.024275
           33              O       3.733479       3.200587       5.695760      -0.822078      66.263089 0.10460858E+04  0.30051989E+05                                13.446499                           10.259488      -0.699187       1.756710                    0.997153      34.750582     103.768141       0.565047       0.377325      -1.111745       0.000083       0.093672      -0.028956       0.098045      -0.000084      -0.000519       0.050756      -0.105947       0.031610      -0.058247      -0.024926       0.083173             15.766280      12.783528      -0.000029       0.000165      12.860012       8.069049      21.655299           0.032855
           34              O      -0.000024       3.740613       1.031310      -0.822084      66.264194 0.10461051E+04  0.30052692E+05                                13.446660                           10.259592      -0.699197       1.756703                    0.997153      34.750913     103.769531       0.565043       0.377326      -1.111744      -0.000064      -0.093668      -0.028951       0.098040      -0.000091       0.000514      -0.050764      -0.105935       0.031595      -0.058238      -0.024938       0.083177             15.766481      12.783721      -0.000080      -0.000070      12.860137      -8.069144      21.655584           0.032853
           35              O       3.733479       3.200587       8.297590      -0.822078      66.263089 0.10460858E+04  0.30051989E+05                                13.446499                           10.259488      -0.699186       1.756710                    0.997153      34.750582     103.768142       0.565047       0.377325      -1.111745       0.000083       0.093672       0.028956       0.098045      -0.000084       0.000519      -0.050756      -0.105946       0.031609      -0.058247      -0.024926       0.083173             15.766280      12.783528      -0.000029      -0.000165      12.860013      -8.069049      21.655299           0.032855
           36              O      -0.000024       3.740613       3.633140      -0.822084      66.264185 0.10461049E+04  0.30052686E+05                                13.446658                           10.259592      -0.699198       1.756703                    0.997153      34.750910     103.769519       0.565043       0.377326      -1.111744      -0.000064      -0.093667       0.028951       0.098039      -0.000091      -0.000514       0.050764      -0.105935       0.031595      -0.058238      -0.024938       0.083176             15.766479      12.783720      -0.000079       0.000070      12.860137       8.069143      21.655581           0.032853
           37              O      -0.000010       1.516791       2.332225      -1.060203      25.314905 0.46902976E+03  0.11076939E+05                                 7.414132                            7.248522      -0.738145       1.875435                    0.987643      27.774919      76.341607       0.617386       0.420078      -1.077325       0.000723       0.267715      -0.000000       0.267716      -0.000754      -0.000000       0.000000       0.165540       0.199353      -0.115999       0.049548       0.066451              7.473766       8.046580       0.000285       0.000000       7.800709       0.000000       6.574010           0.032867
           38              O       3.733465       5.424409       6.996675      -1.060203      25.315687 0.46904973E+03  0.11077554E+05                                 7.414332                            7.248712      -0.738309       1.875376                    0.987640      27.775575      76.344483       0.617372       0.420082      -1.077319      -0.000729      -0.267725      -0.000001       0.267726      -0.000742       0.000000      -0.000000       0.165621       0.199483      -0.116061       0.049567       0.066494              7.473970       8.046806       0.000276       0.000000       7.800933      -0.000001       6.574171           0.032865

******************************************************
Auxiliary information for the entire system
The total spin magnetic moment of the unit cell is   11.999750
The total net atomic charge of the unit cell is   0.000002
Accuracy of reproducing the electrostatic potential in the unit cell:
  The inner radius (bohr) =    5.0000
  The outer radius (bohr) =   12.0000
  Valid grid points have density less than (e/(bohr^3)) =    0.0001
  The number of valid grid points were=            0
  The rms potential error without charges in kcal/mol is=          NaN
  The rms potential error with partial charges in kcal/mol is=          NaN
  The RRMSE value at monopole order=          NaN
  The rms potential error with partial charges and cloud penetration in kcal/mol is=          NaN
  The RRMSE value at monopole order with cloud penetration is=          NaN
  The rms potential error with partial charges and atomic dipoles in kcal/mol is=          NaN
  The RRMSE value at dipole order=          NaN
  The rms potential error with partial charges, atomic dipoles and cloud penetration in kcal/mol is=          NaN
  The RRMSE value at dipole order with cloud penetration=          NaN

******************************************************
The electron densities and ab initio electrostatic potential were computed in VASP using the PBE functional and
projector augmented wave method. See the main text of the journal article for a description of computational details.
The atomic charges, dipoles, and quadrupoles were computed with the DDEC6 method as described in
(a) T. A. Manz and N. Gabaldon Limas, RSC Adv. 6 (2016) 47771-47801 DOI: 10.1039/c6ra04656h
(b) N. Gabaldon Limas and T. A. Manz, RSC Adv. 8 (2018) 2678-2707 DOI: 10.1039/c7ra11829e.
For each atom in the material, the electron cloud parameters were fit to the spherically averaged atom-in-material
electron density using radial positions for which this density was between 10^-4 and 10^-2 electrons per cubic bohr.
The polarizabilities, dispersion coefficients, and quantum Drude oscillator (QDO) parameters were fit using the MCLF method.
The magnetic structure of the system was optimized in VASP from the default ferromagnetic initial guess using spin polarization.
The atomic spin moments (ASMs) were computed on this optimized magnetic structure using the DDEC6 partition as inputs
to the method of T. A. Manz and D. S. Sholl, J. Chem. Theory Comput. 7 (2011) 4146-4164 DOI: 10.1021/ct200539n.
The RMSE and RRMSE were computed using a uniform grid with Ewald summation.
