# Supplementary material for: A collection of forcefield precursors for metal–organic frameworks
Source: RSC Adv. 2019 Nov 13;9(63):36492–507. doi: 10.1039/c9ra07327b (PMC9075174; doi:10.1039/c9ra07327b)
Supplement: RA-009-C9RA07327B-s5091 [file RA-009-C9RA07327B-s5091.xyz]

  166
jmolscript: load "" {1 1 1} spacegroup "x,y,z" unitcell [{     14.812700     0.000000     0.000000 }, {     -7.406350    12.828174     0.000000 }, {      0.000000     0.000000    15.613000 }]
Sm     7.406350     4.276144    11.709750     1.966424
Sm    -0.000000     8.552030    11.709750     1.966424
Sm    -0.000000     8.552030     3.903250     1.966422
Sm     7.406350     4.276144     3.903250     1.966422
Zn     3.703175     6.414087     0.000000     1.080092
Zn    -3.703175     6.414087     0.000000     1.080089
Zn     7.406350     0.000000     0.000000     1.080095
Zn    -3.703175     6.414087     7.806500     1.080100
Zn     3.703175     6.414087     7.806500     1.080086
Zn     7.406350     0.000000     7.806500     1.080090
H      5.991737     8.081750    12.017326     0.107374
H      7.126390     8.112537    13.100868     0.119709
H     11.409482     3.598303    12.017326     0.107367
H     10.868819     2.600271    13.100868     0.119707
H      4.817831     1.148122    12.017326     0.107369
H      4.223841     2.115366    13.100868     0.119702
H      1.414613     4.746424    12.017326     0.107374
H      0.279960     4.715637    13.100868     0.119709
H     -4.003132     9.229871    12.017326     0.107367
H     -3.462469    10.227903    13.100868     0.119706
H      2.588519    11.680052    12.017326     0.107369
H      3.182509    10.712808    13.100868     0.119701
H     -1.414613     4.746424    11.402174     0.107374
H     -0.279960     4.715637    10.318632     0.119710
H      4.003132     9.229871    11.402174     0.107368
H      3.462469    10.227903    10.318632     0.119706
H     -2.588519    11.680052    11.402174     0.107368
H     -3.182509    10.712808    10.318632     0.119702
H      8.820963     8.081750    11.402174     0.107374
H      7.686310     8.112537    10.318632     0.119709
H      3.403218     3.598303    11.402174     0.107368
H      3.943881     2.600271    10.318632     0.119706
H      9.994869     1.148122    11.402174     0.107368
H     10.588859     2.115366    10.318632     0.119701
H      1.414613     4.746424     3.595674     0.107374
H      0.279960     4.715637     2.512132     0.119710
H     -4.003132     9.229871     3.595674     0.107367
H     -3.462469    10.227903     2.512132     0.119707
H      2.588519    11.680052     3.595674     0.107369
H      3.182509    10.712808     2.512132     0.119702
H      5.991737     8.081750     3.595674     0.107374
H      7.126390     8.112537     2.512132     0.119710
H     11.409482     3.598303     3.595674     0.107367
H     10.868819     2.600271     2.512132     0.119707
H      4.817831     1.148122     3.595674     0.107369
H      4.223841     2.115366     2.512132     0.119702
H      8.820963     8.081750     4.210826     0.107374
H      7.686310     8.112537     5.294368     0.119710
H      3.403218     3.598303     4.210826     0.107368
H      3.943881     2.600271     5.294368     0.119707
H      9.994869     1.148122     4.210826     0.107368
H     10.588859     2.115366     5.294368     0.119702
H     -1.414613     4.746424     4.210826     0.107374
H     -0.279960     4.715637     5.294368     0.119710
H      4.003132     9.229871     4.210826     0.107368
H      3.462469    10.227903     5.294368     0.119707
H     -2.588519    11.680052     4.210826     0.107368
H     -3.182509    10.712808     5.294368     0.119702
C      5.774731     6.633449    13.422496     0.673475
C      6.584245     7.527573    12.549729    -0.163470
C     10.263720     4.510386    13.422496     0.673481
C     10.633297     3.362264    12.549729    -0.163469
C      6.180599     1.684339    13.422496     0.673486
C      5.001508     1.938337    12.549729    -0.163467
C      1.631619     6.194725    13.422496     0.673475
C      0.822105     5.300601    12.549729    -0.163470
C     -2.857370     8.317788    13.422496     0.673481
C     -3.226947     9.465910    12.549729    -0.163469
C      1.225751    11.143835    13.422496     0.673486
C      2.404842    10.889837    12.549729    -0.163467
C     -1.631619     6.194725     9.997004     0.673475
C     -0.822105     5.300601    10.869771    -0.163471
C      2.857370     8.317788     9.997004     0.673479
C      3.226947     9.465910    10.869771    -0.163470
C     -1.225751    11.143835     9.997004     0.673488
C     -2.404842    10.889837    10.869771    -0.163466
C      9.037969     6.633449     9.997004     0.673475
C      8.228455     7.527573    10.869771    -0.163471
C      4.548980     4.510386     9.997004     0.673479
C      4.179403     3.362264    10.869771    -0.163470
C      8.632101     1.684339     9.997004     0.673488
C      9.811192     1.938337    10.869771    -0.163466
C      1.631619     6.194725     2.190504     0.673475
C      0.822105     5.300601     3.063271    -0.163471
C     -2.857370     8.317788     2.190504     0.673481
C     -3.226947     9.465910     3.063271    -0.163470
C      1.225751    11.143835     2.190504     0.673486
C      2.404842    10.889837     3.063271    -0.163468
C      5.774731     6.633449     2.190504     0.673475
C      6.584245     7.527573     3.063271    -0.163471
C     10.263720     4.510386     2.190504     0.673480
C     10.633297     3.362264     3.063271    -0.163470
C      6.180599     1.684339     2.190504     0.673486
C      5.001508     1.938337     3.063271    -0.163467
C      9.037969     6.633449     5.615996     0.673475
C      8.228455     7.527573     4.743229    -0.163471
C      4.548980     4.510386     5.615996     0.673479
C      4.179403     3.362264     4.743229    -0.163470
C      8.632101     1.684339     5.615996     0.673488
C      9.811192     1.938337     4.743229    -0.163466
C     -1.631619     6.194725     5.615996     0.673475
C     -0.822105     5.300601     4.743229    -0.163471
C      2.857370     8.317788     5.615996     0.673479
C      3.226947     9.465910     4.743229    -0.163470
C     -1.225751    11.143835     5.615996     0.673488
C     -2.404842    10.889837     4.743229    -0.163466
O      5.997662     5.390399    13.355360    -0.645600
O      4.955589     7.187626    14.170359    -0.577508
O      9.075741     4.938847    13.355360    -0.645606
O     11.153222     4.942695    14.170359    -0.577514
O      7.145646     2.498928    13.355360    -0.645632
O      6.110239     0.697853    14.170359    -0.577518
O      1.408688     7.437775    13.355360    -0.645600
O      2.450761     5.640548    14.170359    -0.577508
O     -1.669391     7.889327    13.355360    -0.645606
O     -3.746872     7.885479    14.170359    -0.577514
O      0.260704    10.329246    13.355360    -0.645632
O      1.296111    12.130321    14.170359    -0.577518
O     -1.408688     7.437775    10.064140    -0.645601
O     -2.450761     5.640548     9.249141    -0.577509
O      1.669391     7.889327    10.064140    -0.645605
O      3.746872     7.885479     9.249141    -0.577514
O     -0.260704    10.329246    10.064140    -0.645632
O     -1.296111    12.130321     9.249141    -0.577518
O      8.815038     5.390399    10.064140    -0.645601
O      9.857111     7.187626     9.249141    -0.577509
O      5.736959     4.938847    10.064140    -0.645605
O      3.659478     4.942695     9.249141    -0.577514
O      7.667054     2.498928    10.064140    -0.645632
O      8.702461     0.697853     9.249141    -0.577518
O      1.408688     7.437775     2.257640    -0.645600
O      2.450761     5.640548     1.442641    -0.577508
O     -1.669391     7.889327     2.257640    -0.645606
O     -3.746872     7.885479     1.442641    -0.577514
O      0.260704    10.329246     2.257640    -0.645632
O      1.296111    12.130321     1.442641    -0.577518
O      5.997662     5.390399     2.257640    -0.645600
O      4.955589     7.187626     1.442641    -0.577508
O      9.075741     4.938847     2.257640    -0.645606
O     11.153222     4.942695     1.442641    -0.577514
O      7.145646     2.498928     2.257640    -0.645632
O      6.110239     0.697853     1.442641    -0.577518
O      8.815038     5.390399     5.548860    -0.645601
O      9.857111     7.187626     6.363859    -0.577509
O      5.736959     4.938847     5.548860    -0.645605
O      3.659478     4.942695     6.363859    -0.577513
O      7.667054     2.498928     5.548860    -0.645632
O      8.702461     0.697853     6.363859    -0.577517
O     -1.408688     7.437775     5.548860    -0.645601
O     -2.450761     5.640548     6.363859    -0.577509
O      1.669391     7.889327     5.548860    -0.645605
O      3.746872     7.885479     6.363859    -0.577513
O     -0.260704    10.329246     5.548860    -0.645632
O     -1.296111    12.130321     6.363859    -0.577517
O      7.406350     6.788670    11.709750    -0.223443
O      9.582336     3.019752    11.709750    -0.223443
O      5.230364     3.019752    11.709750    -0.223443
O      0.000000     6.039504    11.709750    -0.223443
O     -2.175986     9.808422    11.709750    -0.223443
O      2.175986     9.808422    11.709750    -0.223443
O      0.000000     6.039504     3.903250    -0.223443
O     -2.175986     9.808422     3.903250    -0.223443
O      2.175986     9.808422     3.903250    -0.223443
O      7.406350     6.788670     3.903250    -0.223443
O      9.582336     3.019752     3.903250    -0.223443
O      5.230364     3.019752     3.903250    -0.223443

The following XYZ coordinates are in angstroms. Other properties are in atomic units.
The sperically averaged electron density of each atom fit to a function of the form exp(a - br)
eigen_1, eigen_2 and eigen_3 are the three eigenvalues of traceless quadrupole moment tensor
  atom number  atomic symbol              X              Y              Z     net charge C6 coefficient C8 coefficient C10 coefficient fluctuating dipole atomic polarizability isotropic forcefield polarizability              a              b squared Pearson coefficient          <r^3>          <r^4>         wp_QDO          m_QDO          q_QDO       dipole_x       dipole_y       dipole_z         dipole            Qxy            Qxz            Qyz     Q(x^2-y^2)  Q(3z^2 - R^2)        eigen_1        eigen_2        eigen_3 static polarizability      alpha(xx)      alpha(xy)      alpha(xz)      alpha(yy)      alpha(yz)      alpha(zz) atomic spin moment
            1             Sm       7.406350       4.276144      11.709750       1.966424     176.644931 0.47591277E+04  0.17943823E+06                                20.058642                           18.302252       2.831659       2.533656                    0.999681      83.624330     201.782776       0.615468       0.263945      -1.352740      -0.000001      -0.000113       0.000000       0.000113       0.000000      -0.000007      -0.000001      -0.000033       0.556438      -0.092756      -0.092723       0.185479             21.691410      23.447970      -0.000067       0.000169      23.447868       0.000115      18.178393          -0.000011
            2             Sm      -0.000000       8.552030      11.709750       1.966424     176.644929 0.47591277E+04  0.17943823E+06                                20.058642                           18.302252       2.831659       2.533656                    0.999681      83.624330     201.782776       0.615468       0.263945      -1.352740       0.000001       0.000113       0.000000       0.000113       0.000000       0.000007       0.000001      -0.000032       0.556438      -0.092756      -0.092723       0.185479             21.691410      23.447970      -0.000068      -0.000169      23.447868      -0.000115      18.178392          -0.000011
            3             Sm      -0.000000       8.552030       3.903250       1.966422     176.645148 0.47591352E+04  0.17943860E+06                                20.058680                           18.302286       2.831659       2.533656                    0.999681      83.624374     201.783008       0.615466       0.263945      -1.352739       0.000001       0.000113      -0.000000       0.000113       0.000000      -0.000007      -0.000001      -0.000032       0.556438      -0.092756      -0.092723       0.185479             21.691452      23.448016      -0.000067       0.000169      23.447914       0.000115      18.178426          -0.000011
            4             Sm       7.406350       4.276144       3.903250       1.966422     176.645152 0.47591353E+04  0.17943861E+06                                20.058681                           18.302287       2.831659       2.533656                    0.999681      83.624375     201.783014       0.615466       0.263945      -1.352739      -0.000001      -0.000113       0.000000       0.000113       0.000000       0.000007       0.000001      -0.000032       0.556438      -0.092756      -0.092723       0.185479             21.691453      23.448017      -0.000068      -0.000169      23.447915      -0.000115      18.178427          -0.000011
            5             Zn       3.703175       6.414087       0.000000       1.080092      86.023121 0.14437839E+04  0.43060339E+05                                16.405331                           12.785603       0.187971       1.975927                    0.996018      41.328598     109.233861       0.483681       0.424592      -1.126953       0.000000      -0.000000      -0.000000       0.000000      -0.056164       0.000000       0.000000      -0.277694      -0.341148      -0.113716      -0.092918       0.206634             20.683730      22.858168       0.567013      -0.000001       8.551555      -0.000000      30.641467          -0.000008
            6             Zn      -3.703175       6.414087       0.000000       1.080089      86.024954 0.14438255E+04  0.43061932E+05                                16.405608                           12.785837       0.187908       1.975906                    0.996017      41.328942     109.235582       0.483674       0.424595      -1.126949       0.000000      -0.000000      -0.000000       0.000000      -0.092187      -0.000000      -0.000000       0.236110      -0.341142      -0.113714      -0.092927       0.206642             20.684012      11.637344       5.911493       0.000000      19.772788      -0.000000      30.641903          -0.000008
            7             Zn       7.406350       0.000000       0.000000       1.080095      86.018440 0.14437087E+04  0.43057450E+05                                16.404598                           12.785157       0.187955       1.975922                    0.996018      41.328191     109.231275       0.483697       0.424584      -1.126960      -0.000000      -0.000000      -0.000000       0.000000       0.148349       0.000000      -0.000000       0.041596      -0.341173      -0.113724      -0.092937       0.206662             20.682625      12.618774      -6.478098       0.000000      18.789464      -0.000000      30.639637          -0.000008
            8             Zn      -3.703175       6.414087       7.806500       1.080100      86.016887 0.14436783E+04  0.43056290E+05                                16.404375                           12.784998       0.187981       1.975933                    0.996018      41.327887     109.229919       0.483702       0.424583      -1.126962      -0.000000      -0.000000       0.000000       0.000000       0.056168       0.000000       0.000000      -0.277754      -0.341192      -0.113731      -0.092940       0.206671             20.682357      22.856674      -0.567014      -0.000000       8.551146       0.000000      30.639251          -0.000008
            9             Zn       3.703175       6.414087       7.806500       1.080086      86.024570 0.14438124E+04  0.43061423E+05                                16.405532                           12.785747       0.187942       1.975915                    0.996018      41.328897     109.235135       0.483677       0.424593      -1.126951       0.000000       0.000000       0.000000       0.000000       0.092162      -0.000000      -0.000000       0.236115      -0.341147      -0.113716      -0.092913       0.206629             20.683980      11.637290      -5.911504      -0.000000      19.772758       0.000000      30.641892          -0.000008
           10             Zn       7.406350       0.000000       7.806500       1.080090      86.025069 0.14438275E+04  0.43062012E+05                                16.405631                           12.785852       0.187912       1.975907                    0.996017      41.328947     109.235669       0.483673       0.424595      -1.126949       0.000000       0.000000       0.000000       0.000000      -0.148331       0.000000      -0.000000       0.041617      -0.341124      -0.113708      -0.092930       0.206637             20.684032      12.619500       6.478553      -0.000000      18.790729      -0.000000      30.641867          -0.000008
           11              H       5.991737       8.081750      12.017326       0.107374       1.143697 0.87187386E+01  0.87271162E+02                                 1.800549                            1.714856      -0.921513       2.429407                    0.997884       3.595401      10.094050       0.483789       1.264833      -0.712502      -0.018063       0.008313      -0.020808       0.028781      -0.003796       0.001273       0.003684       0.008370       0.020565      -0.009979       0.002219       0.007760              1.847288       2.139847      -0.451687       0.315158       1.698226      -0.281623       1.703791           0.000001
           12              H       7.126390       8.112537      13.100868       0.119709       1.257895 0.10102709E+02  0.10365692E+03                                 1.859329                            1.807417      -0.751590       2.521635                    0.999568       3.348217       9.148412       0.492306       1.212579      -0.728819       0.022152       0.011269       0.019302       0.031469      -0.002931       0.001909       0.006292       0.011268       0.005962      -0.010735       0.005047       0.005688              1.865081       1.957006       0.301476       0.243268       1.745572       0.303800       1.892664           0.000005
           13              H      11.409482       3.598303      12.017326       0.107367       1.143757 0.87193408E+01  0.87278980E+02                                 1.800636                            1.714934      -0.921528       2.429394                    0.997884       3.595527      10.094614       0.483769       1.264859      -0.712496       0.016229       0.011486      -0.020808       0.028780       0.005524       0.002553      -0.002944       0.002390       0.020565      -0.009981       0.002221       0.007759              1.847380       2.199922       0.417105      -0.401501       1.638347      -0.132132       1.703871           0.000001
           14              H      10.868819       2.600271      13.100868       0.119707       1.257907 0.10102810E+02  0.10365812E+03                                 1.859331                            1.807418      -0.751596       2.521630                    0.999568       3.348232       9.148428       0.492310       1.212569      -0.728821      -0.001320      -0.024819       0.019303       0.031469       0.006347       0.004490      -0.004801      -0.000561       0.005974      -0.010735       0.005043       0.005692              1.865083       1.537343      -0.059182       0.141462       2.165238      -0.362581       1.892668           0.000005
           15              H       4.817831       1.148122      12.017326       0.107369       1.143745 0.87192052E+01  0.87277197E+02                                 1.800615                            1.714914      -0.921530       2.429395                    0.997884       3.595501      10.094484       0.483775       1.264850      -0.712498       0.001834      -0.019799      -0.020808       0.028781      -0.001728      -0.003827      -0.000739      -0.010762       0.020565      -0.009980       0.002221       0.007760              1.847359       1.417503       0.034617       0.086319       2.420721       0.413769       1.703851           0.000001
           16              H       4.223841       2.115366      13.100868       0.119702       1.257904 0.10102763E+02  0.10365725E+03                                 1.859306                            1.807395      -0.751613       2.521618                    0.999567       3.348242       9.148366       0.492322       1.212543      -0.728827      -0.020834       0.013550       0.019303       0.031469      -0.003415      -0.006405      -0.001492      -0.010709       0.005967      -0.010736       0.005047       0.005689              1.865057       2.059487      -0.242290      -0.384727       1.643043       0.058779       1.892642           0.000005
           17              H       1.414613       4.746424      12.017326       0.107374       1.143697 0.87187386E+01  0.87271162E+02                                 1.800549                            1.714856      -0.921513       2.429407                    0.997884       3.595401      10.094050       0.483789       1.264833      -0.712502       0.018063      -0.008313      -0.020808       0.028781      -0.003796      -0.001273      -0.003684       0.008370       0.020565      -0.009979       0.002219       0.007760              1.847288       2.139847      -0.451687      -0.315158       1.698226       0.281623       1.703791           0.000001
           18              H       0.279960       4.715637      13.100868       0.119709       1.257895 0.10102706E+02  0.10365688E+03                                 1.859328                            1.807416      -0.751590       2.521635                    0.999568       3.348217       9.148410       0.492307       1.212579      -0.728819      -0.022152      -0.011269       0.019302       0.031469      -0.002931      -0.001909      -0.006292       0.011268       0.005962      -0.010735       0.005047       0.005688              1.865080       1.957005       0.301475      -0.243268       1.745571      -0.303800       1.892663           0.000005
           19              H      -4.003132       9.229871      12.017326       0.107367       1.143758 0.87193444E+01  0.87279022E+02                                 1.800636                            1.714934      -0.921528       2.429394                    0.997884       3.595528      10.094616       0.483769       1.264859      -0.712496      -0.016229      -0.011486      -0.020808       0.028780       0.005524      -0.002553       0.002944       0.002390       0.020565      -0.009981       0.002221       0.007759              1.847380       2.199923       0.417105       0.401501       1.638347       0.132132       1.703871           0.000001
           20              H      -3.462469      10.227903      13.100868       0.119706       1.257908 0.10102820E+02  0.10365824E+03                                 1.859333                            1.807419      -0.751596       2.521630                    0.999568       3.348233       9.148433       0.492310       1.212569      -0.728821       0.001321       0.024819       0.019303       0.031469       0.006347      -0.004490       0.004801      -0.000561       0.005974      -0.010735       0.005043       0.005692              1.865085       1.537344      -0.059182      -0.141462       2.165240       0.362581       1.892670           0.000005
           21              H       2.588519      11.680052      12.017326       0.107369       1.143745 0.87192056E+01  0.87277200E+02                                 1.800615                            1.714914      -0.921529       2.429395                    0.997884       3.595501      10.094483       0.483775       1.264850      -0.712498      -0.001834       0.019799      -0.020808       0.028781      -0.001728       0.003827       0.000739      -0.010762       0.020565      -0.009980       0.002221       0.007760              1.847358       1.417503       0.034617      -0.086319       2.420721      -0.413769       1.703851           0.000001
           22              H       3.182509      10.712808      13.100868       0.119701       1.257904 0.10102762E+02  0.10365725E+03                                 1.859306                            1.807395      -0.751613       2.521618                    0.999567       3.348242       9.148365       0.492322       1.212543      -0.728827       0.020834      -0.013550       0.019303       0.031469      -0.003415       0.006405       0.001492      -0.010709       0.005967      -0.010736       0.005047       0.005689              1.865058       2.059487      -0.242290       0.384727       1.643044      -0.058779       1.892642           0.000005
           23              H      -1.414613       4.746424      11.402174       0.107374       1.143716 0.87189359E+01  0.87273791E+02                                 1.800582                            1.714886      -0.921525       2.429401                    0.997884       3.595447      10.094277       0.483780       1.264848      -0.712499      -0.018063      -0.008313       0.020808       0.028781       0.003796      -0.001273       0.003684       0.008372       0.020566      -0.009980       0.002220       0.007760              1.847324       2.139892       0.451702      -0.315163       1.698260      -0.281631       1.703819           0.000001
           24              H      -0.279960       4.715637      10.318632       0.119710       1.257847 0.10102181E+02  0.10364984E+03                                 1.859255                            1.807348      -0.751587       2.521637                    0.999568       3.348158       9.148088       0.492326       1.212550      -0.728826       0.022153      -0.011269      -0.019303       0.031470       0.002929      -0.001910       0.006294       0.011268       0.005965      -0.010736       0.005047       0.005689              1.865006       1.956926      -0.301456      -0.243257       1.745502       0.303781       1.892590           0.000005
           25              H       4.003132       9.229871      11.402174       0.107368       1.143727 0.87190214E+01  0.87274633E+02                                 1.800573                            1.714878      -0.921518       2.429399                    0.997884       3.595453      10.094207       0.483789       1.264823      -0.712504       0.016230      -0.011486       0.020808       0.028780      -0.005523      -0.002553      -0.002944       0.002390       0.020564      -0.009979       0.002220       0.007759              1.847313       2.199832      -0.417080       0.401481       1.638292      -0.132127       1.703815           0.000001
           26              H       3.462469      10.227903      10.318632       0.119706       1.257930 0.10103062E+02  0.10366144E+03                                 1.859363                            1.807447      -0.751607       2.521624                    0.999568       3.348263       9.148576       0.492303       1.212578      -0.728819      -0.001318       0.024819      -0.019302       0.031469      -0.006345      -0.004494      -0.004800      -0.000558       0.005963      -0.010735       0.005047       0.005688              1.865115       1.537367       0.059185      -0.141467       2.165278      -0.362588       1.892699           0.000005
           27              H      -2.588519      11.680052      11.402174       0.107368       1.143758 0.87193436E+01  0.87279118E+02                                 1.800646                            1.714941      -0.921529       2.429395                    0.997884       3.595532      10.094673       0.483764       1.264871      -0.712494       0.001834       0.019799       0.020808       0.028781       0.001728       0.003827      -0.000739      -0.010764       0.020565      -0.009981       0.002222       0.007759              1.847392       1.417524      -0.034617      -0.086322       2.420770       0.413781       1.703881           0.000001
           28              H      -3.182509      10.712808      10.318632       0.119702       1.257931 0.10103057E+02  0.10366124E+03                                 1.859351                            1.807436      -0.751604       2.521622                    0.999568       3.348272       9.148552       0.492309       1.212564      -0.728822      -0.020833      -0.013552      -0.019303       0.031468       0.003416       0.006403      -0.001488      -0.010713       0.005974      -0.010736       0.005044       0.005692              1.865103       2.059540       0.242300       0.384740       1.643081       0.058781       1.892688           0.000005
           29              H       8.820963       8.081750      11.402174       0.107374       1.143717 0.87189399E+01  0.87273834E+02                                 1.800582                            1.714886      -0.921525       2.429401                    0.997884       3.595448      10.094278       0.483780       1.264847      -0.712499       0.018063       0.008313       0.020808       0.028781       0.003796       0.001273      -0.003684       0.008372       0.020566      -0.009980       0.002220       0.007760              1.847323       2.139892       0.451702       0.315164       1.698260       0.281631       1.703819           0.000001
           30              H       7.686310       8.112537      10.318632       0.119709       1.257847 0.10102187E+02  0.10364993E+03                                 1.859257                            1.807349      -0.751587       2.521637                    0.999568       3.348158       9.148091       0.492326       1.212551      -0.728825      -0.022153       0.011269      -0.019303       0.031470       0.002929       0.001910      -0.006294       0.011268       0.005965      -0.010736       0.005047       0.005689              1.865007       1.956927      -0.301457       0.243257       1.745503      -0.303782       1.892591           0.000005
           31              H       3.403218       3.598303      11.402174       0.107368       1.143726 0.87190172E+01  0.87274588E+02                                 1.800573                            1.714878      -0.921518       2.429399                    0.997884       3.595452      10.094207       0.483789       1.264824      -0.712504      -0.016230       0.011486       0.020808       0.028780      -0.005523       0.002553       0.002944       0.002390       0.020564      -0.009979       0.002220       0.007759              1.847313       2.199833      -0.417081      -0.401481       1.638292       0.132127       1.703815           0.000001
           32              H       3.943881       2.600271      10.318632       0.119706       1.257930 0.10103062E+02  0.10366144E+03                                 1.859363                            1.807447      -0.751608       2.521624                    0.999568       3.348263       9.148576       0.492303       1.212578      -0.728819       0.001318      -0.024819      -0.019302       0.031469      -0.006345       0.004494       0.004800      -0.000558       0.005963      -0.010735       0.005047       0.005688              1.865115       1.537367       0.059185       0.141467       2.165278       0.362588       1.892699           0.000005
           33              H       9.994869       1.148122      11.402174       0.107368       1.143758 0.87193436E+01  0.87279118E+02                                 1.800646                            1.714941      -0.921529       2.429395                    0.997884       3.595532      10.094673       0.483764       1.264871      -0.712494      -0.001834      -0.019799       0.020808       0.028781       0.001728      -0.003827       0.000739      -0.010764       0.020565      -0.009981       0.002222       0.007759              1.847392       1.417524      -0.034617       0.086322       2.420770      -0.413781       1.703881           0.000001
           34              H      10.588859       2.115366      10.318632       0.119701       1.257931 0.10103058E+02  0.10366125E+03                                 1.859351                            1.807437      -0.751604       2.521622                    0.999568       3.348272       9.148552       0.492309       1.212564      -0.728822       0.020833       0.013552      -0.019303       0.031468       0.003416      -0.006403       0.001488      -0.010713       0.005974      -0.010736       0.005044       0.005692              1.865104       2.059540       0.242300      -0.384741       1.643082      -0.058781       1.892689           0.000005
           35              H       1.414613       4.746424       3.595674       0.107374       1.143697 0.87187378E+01  0.87271157E+02                                 1.800549                            1.714857      -0.921513       2.429407                    0.997884       3.595401      10.094052       0.483789       1.264833      -0.712502       0.018063      -0.008313       0.020808       0.028781      -0.003796       0.001273       0.003684       0.008370       0.020565      -0.009979       0.002219       0.007760              1.847289       2.139848      -0.451687       0.315158       1.698227      -0.281623       1.703791           0.000001
           36              H       0.279960       4.715637       2.512132       0.119710       1.257894 0.10102701E+02  0.10365682E+03                                 1.859328                            1.807416      -0.751590       2.521636                    0.999568       3.348216       9.148409       0.492307       1.212579      -0.728819      -0.022152      -0.011269      -0.019302       0.031469      -0.002931       0.001909       0.006292       0.011268       0.005962      -0.010735       0.005047       0.005688              1.865080       1.957005       0.301475       0.243268       1.745571       0.303800       1.892663           0.000005
           37              H      -4.003132       9.229871       3.595674       0.107367       1.143757 0.87193407E+01  0.87278979E+02                                 1.800636                            1.714934      -0.921529       2.429394                    0.997884       3.595527      10.094614       0.483769       1.264859      -0.712496      -0.016229      -0.011486       0.020808       0.028780       0.005524       0.002553      -0.002944       0.002390       0.020565      -0.009981       0.002221       0.007759              1.847380       2.199922       0.417105      -0.401501       1.638347      -0.132132       1.703871           0.000001
           38              H      -3.462469      10.227903       2.512132       0.119707       1.257906 0.10102800E+02  0.10365798E+03                                 1.859330                            1.807417      -0.751596       2.521630                    0.999568       3.348231       9.148423       0.492310       1.212568      -0.728822       0.001321       0.024819      -0.019303       0.031469       0.006347       0.004490      -0.004801      -0.000561       0.005974      -0.010735       0.005043       0.005692              1.865082       1.537342      -0.059182       0.141462       2.165237      -0.362580       1.892667           0.000005
           39              H       2.588519      11.680052       3.595674       0.107369       1.143745 0.87192041E+01  0.87277182E+02                                 1.800614                            1.714914      -0.921530       2.429395                    0.997884       3.595501      10.094483       0.483775       1.264850      -0.712498      -0.001834       0.019799       0.020808       0.028781      -0.001728      -0.003827      -0.000739      -0.010762       0.020565      -0.009980       0.002221       0.007760              1.847358       1.417503       0.034617       0.086319       2.420720       0.413769       1.703851           0.000001
           40              H       3.182509      10.712808       2.512132       0.119702       1.257903 0.10102754E+02  0.10365714E+03                                 1.859305                            1.807394      -0.751612       2.521618                    0.999567       3.348241       9.148363       0.492322       1.212543      -0.728827       0.020834      -0.013550      -0.019303       0.031468      -0.003415      -0.006405      -0.001492      -0.010709       0.005967      -0.010736       0.005047       0.005689              1.865057       2.059486      -0.242290      -0.384726       1.643043       0.058779       1.892642           0.000005
           41              H       5.991737       8.081750       3.595674       0.107374       1.143697 0.87187378E+01  0.87271157E+02                                 1.800549                            1.714857      -0.921513       2.429407                    0.997884       3.595401      10.094052       0.483789       1.264833      -0.712502      -0.018063       0.008313       0.020808       0.028781      -0.003796      -0.001273      -0.003684       0.008370       0.020565      -0.009979       0.002219       0.007760              1.847289       2.139848      -0.451687      -0.315158       1.698227       0.281623       1.703791           0.000001
           42              H       7.126390       8.112537       2.512132       0.119710       1.257894 0.10102701E+02  0.10365682E+03                                 1.859328                            1.807416      -0.751590       2.521636                    0.999568       3.348216       9.148409       0.492307       1.212579      -0.728819       0.022152       0.011269      -0.019302       0.031469      -0.002931      -0.001909      -0.006292       0.011268       0.005962      -0.010735       0.005047       0.005688              1.865080       1.957005       0.301475      -0.243268       1.745571      -0.303800       1.892663           0.000005
           43              H      11.409482       3.598303       3.595674       0.107367       1.143758 0.87193453E+01  0.87279035E+02                                 1.800636                            1.714934      -0.921529       2.429394                    0.997884       3.595528      10.094617       0.483769       1.264859      -0.712496       0.016229       0.011486       0.020808       0.028780       0.005524      -0.002553       0.002944       0.002390       0.020565      -0.009981       0.002221       0.007759              1.847380       2.199923       0.417105       0.401501       1.638347       0.132132       1.703871           0.000001
           44              H      10.868819       2.600271       2.512132       0.119707       1.257906 0.10102809E+02  0.10365810E+03                                 1.859331                            1.807418      -0.751596       2.521630                    0.999568       3.348232       9.148428       0.492310       1.212569      -0.728821      -0.001320      -0.024819      -0.019303       0.031469       0.006347      -0.004490       0.004801      -0.000561       0.005974      -0.010735       0.005043       0.005692              1.865083       1.537343      -0.059182      -0.141462       2.165238       0.362580       1.892668           0.000005
           45              H       4.817831       1.148122       3.595674       0.107369       1.143745 0.87192051E+01  0.87277196E+02                                 1.800615                            1.714914      -0.921530       2.429395                    0.997884       3.595501      10.094484       0.483775       1.264850      -0.712498       0.001834      -0.019799       0.020808       0.028781      -0.001728       0.003827       0.000739      -0.010762       0.020565      -0.009980       0.002221       0.007760              1.847359       1.417503       0.034617      -0.086319       2.420721      -0.413769       1.703851           0.000001
           46              H       4.223841       2.115366       2.512132       0.119702       1.257903 0.10102750E+02  0.10365709E+03                                 1.859305                            1.807394      -0.751612       2.521618                    0.999567       3.348240       9.148360       0.492322       1.212544      -0.728827      -0.020834       0.013550      -0.019303       0.031469      -0.003415       0.006405       0.001492      -0.010709       0.005967      -0.010736       0.005047       0.005689              1.865057       2.059485      -0.242290       0.384726       1.643043      -0.058779       1.892641           0.000005
           47              H       8.820963       8.081750       4.210826       0.107374       1.143716 0.87189355E+01  0.87273788E+02                                 1.800582                            1.714886      -0.921525       2.429401                    0.997884       3.595447      10.094278       0.483779       1.264848      -0.712499       0.018063       0.008313      -0.020808       0.028781       0.003796      -0.001273       0.003684       0.008372       0.020566      -0.009980       0.002220       0.007760              1.847324       2.139892       0.451702      -0.315163       1.698260      -0.281631       1.703819           0.000001
           48              H       7.686310       8.112537       5.294368       0.119710       1.257846 0.10102174E+02  0.10364975E+03                                 1.859255                            1.807348      -0.751587       2.521637                    0.999568       3.348157       9.148085       0.492326       1.212550      -0.728826      -0.022153       0.011269       0.019303       0.031470       0.002929      -0.001910       0.006294       0.011268       0.005965      -0.010736       0.005047       0.005689              1.865005       1.956925      -0.301456      -0.243257       1.745502       0.303781       1.892589           0.000005
           49              H       3.403218       3.598303       4.210826       0.107368       1.143726 0.87190157E+01  0.87274570E+02                                 1.800573                            1.714878      -0.921519       2.429399                    0.997884       3.595452      10.094207       0.483789       1.264824      -0.712504      -0.016230       0.011486      -0.020808       0.028780      -0.005523      -0.002553      -0.002944       0.002390       0.020564      -0.009979       0.002220       0.007759              1.847313       2.199833      -0.417080       0.401481       1.638292      -0.132127       1.703815           0.000001
           50              H       3.943881       2.600271       5.294368       0.119707       1.257929 0.10103048E+02  0.10366127E+03                                 1.859361                            1.807446      -0.751607       2.521625                    0.999568       3.348262       9.148570       0.492303       1.212577      -0.728819       0.001318      -0.024819       0.019302       0.031469      -0.006345      -0.004494      -0.004800      -0.000558       0.005963      -0.010735       0.005047       0.005688              1.865113       1.537366       0.059185      -0.141467       2.165275      -0.362587       1.892696           0.000005
           51              H       9.994869       1.148122       4.210826       0.107368       1.143757 0.87193383E+01  0.87279057E+02                                 1.800646                            1.714941      -0.921529       2.429395                    0.997884       3.595531      10.094672       0.483764       1.264871      -0.712494      -0.001834      -0.019799      -0.020808       0.028781       0.001728       0.003827      -0.000739      -0.010764       0.020565      -0.009981       0.002222       0.007759              1.847392       1.417524      -0.034617      -0.086322       2.420770       0.413781       1.703881           0.000001
           52              H      10.588859       2.115366       5.294368       0.119702       1.257930 0.10103043E+02  0.10366106E+03                                 1.859350                            1.807435      -0.751603       2.521622                    0.999568       3.348270       9.148545       0.492309       1.212564      -0.728822       0.020833       0.013552       0.019303       0.031468       0.003416       0.006403      -0.001488      -0.010713       0.005974      -0.010736       0.005044       0.005692              1.865102       2.059538       0.242300       0.384740       1.643080       0.058781       1.892687           0.000005
           53              H      -1.414613       4.746424       4.210826       0.107374       1.143716 0.87189390E+01  0.87273829E+02                                 1.800582                            1.714886      -0.921525       2.429401                    0.997884       3.595448      10.094280       0.483780       1.264847      -0.712499      -0.018063      -0.008313      -0.020808       0.028781       0.003796       0.001273      -0.003684       0.008372       0.020566      -0.009980       0.002220       0.007760              1.847324       2.139892       0.451702       0.315163       1.698260       0.281631       1.703819           0.000001
           54              H      -0.279960       4.715637       5.294368       0.119710       1.257846 0.10102179E+02  0.10364982E+03                                 1.859255                            1.807348      -0.751587       2.521637                    0.999568       3.348158       9.148088       0.492326       1.212550      -0.728826       0.022153      -0.011269       0.019303       0.031470       0.002929       0.001910      -0.006294       0.011268       0.005965      -0.010736       0.005047       0.005689              1.865006       1.956925      -0.301456       0.243257       1.745502      -0.303781       1.892589           0.000005
           55              H       4.003132       9.229871       4.210826       0.107368       1.143726 0.87190157E+01  0.87274570E+02                                 1.800573                            1.714878      -0.921519       2.429399                    0.997884       3.595452      10.094207       0.483789       1.264824      -0.712504       0.016230      -0.011486      -0.020808       0.028780      -0.005523       0.002553       0.002944       0.002390       0.020564      -0.009979       0.002220       0.007759              1.847313       2.199833      -0.417080      -0.401481       1.638292       0.132127       1.703815           0.000001
           56              H       3.462469      10.227903       5.294368       0.119707       1.257929 0.10103048E+02  0.10366127E+03                                 1.859361                            1.807446      -0.751607       2.521625                    0.999568       3.348262       9.148570       0.492303       1.212577      -0.728819      -0.001318       0.024819       0.019302       0.031469      -0.006345       0.004494       0.004800      -0.000558       0.005963      -0.010735       0.005047       0.005688              1.865113       1.537366       0.059185       0.141467       2.165275       0.362587       1.892696           0.000005
           57              H      -2.588519      11.680052       4.210826       0.107368       1.143758 0.87193439E+01  0.87279119E+02                                 1.800646                            1.714941      -0.921530       2.429395                    0.997884       3.595532      10.094672       0.483764       1.264870      -0.712494       0.001834       0.019799      -0.020808       0.028781       0.001728      -0.003827       0.000739      -0.010764       0.020565      -0.009981       0.002222       0.007759              1.847391       1.417524      -0.034617       0.086322       2.420770      -0.413781       1.703881           0.000001
           58              H      -3.182509      10.712808       5.294368       0.119702       1.257929 0.10103040E+02  0.10366102E+03                                 1.859350                            1.807435      -0.751603       2.521622                    0.999568       3.348269       9.148543       0.492309       1.212564      -0.728822      -0.020833      -0.013552       0.019303       0.031468       0.003416      -0.006403       0.001488      -0.010713       0.005974      -0.010736       0.005044       0.005692              1.865102       2.059538       0.242300      -0.384740       1.643080      -0.058781       1.892687           0.000005
           59              C       5.774731       6.633449      13.422496       0.673475      21.243568 0.22902344E+03  0.46394645E+04                                 7.134317                            5.421648      -0.007597       2.074596                    0.999403      21.104874      58.446133       0.628209       0.481298      -1.014792      -0.024699      -0.027465       0.038982       0.053703       0.014561       0.095405      -0.003563       0.091600       0.083435      -0.075827      -0.049793       0.125620              8.339597       8.909490      -0.987566      -4.537253       7.720931       0.402006       8.388370          -0.000002
           60              C       6.584245       7.527573      12.549729      -0.163470      25.602703 0.35929442E+03  0.80908200E+04                                 7.544642                            6.232514       0.031271       2.012941                    0.998697      28.307736      80.845658       0.670898       0.405422      -1.066454       0.065918      -0.048849      -0.060956       0.102211      -0.029369      -0.002234       0.029001       0.059178       0.069236      -0.061391       0.018168       0.043223              8.550251      10.243680      -0.092499      -3.171002       6.450831      -0.303173       8.956241           0.000002
           61              C      10.263720       4.510386      13.422496       0.673481      21.243162 0.22901801E+03  0.46393147E+04                                 7.134158                            5.421536      -0.007581       2.074604                    0.999403      21.104540      58.444441       0.628226       0.481289      -1.014799      -0.011439       0.035118       0.038986       0.053703       0.032391      -0.050788      -0.080850      -0.071022       0.083442      -0.075826      -0.049804       0.125630              8.339396       8.873153       1.008337       2.616662       7.756896       3.728246       8.388140          -0.000002
           62              C      10.633297       3.362264      12.549729      -0.163469      25.602561 0.35929197E+03  0.80907427E+04                                 7.544570                            6.232457       0.031244       2.012929                    0.998697      28.307634      80.844989       0.670908       0.405417      -1.066458      -0.075271      -0.032663      -0.060955       0.102216       0.040315       0.026223      -0.012570       0.021276       0.069254      -0.061396       0.018180       0.043216              8.550164       7.479065       1.688573       1.322869       9.215280       2.897706       8.956148           0.000002
           63              C       6.180599       1.684339      13.422496       0.673486      21.243432 0.22902194E+03  0.46394241E+04                                 7.134294                            5.421640      -0.007619       2.074594                    0.999403      21.104701      58.445481       0.628208       0.481300      -1.014791       0.036139      -0.007657       0.038979       0.053703      -0.046947      -0.044620       0.084402      -0.020580       0.083437      -0.075824      -0.049796       0.125620              8.339551       7.162829      -0.020854       1.920496       9.467523      -4.130294       8.388303          -0.000002
           64              C       5.001508       1.938337      12.549729      -0.163467      25.602688 0.35929339E+03  0.80907835E+04                                 7.544605                            6.232478       0.031236       2.012926                    0.998697      28.307691      80.845215       0.670905       0.405418      -1.066457       0.009351       0.081516      -0.060958       0.102216      -0.010942      -0.024003      -0.016433      -0.080456       0.069240      -0.061393       0.018172       0.043221              8.550209       7.318881      -1.596104       1.848066       9.375544      -2.594525       8.956201           0.000002
           65              C       1.631619       6.194725      13.422496       0.673475      21.243569 0.22902344E+03  0.46394646E+04                                 7.134317                            5.421648      -0.007597       2.074596                    0.999403      21.104874      58.446133       0.628209       0.481298      -1.014792       0.024699       0.027465       0.038983       0.053703       0.014561      -0.095405       0.003563       0.091600       0.083435      -0.075827      -0.049793       0.125620              8.339597       8.909490      -0.987566       4.537253       7.720931      -0.402006       8.388370          -0.000002
           66              C       0.822105       5.300601      12.549729      -0.163470      25.602704 0.35929443E+03  0.80908203E+04                                 7.544643                            6.232515       0.031271       2.012941                    0.998697      28.307736      80.845660       0.670898       0.405422      -1.066454      -0.065918       0.048849      -0.060956       0.102211      -0.029369       0.002234      -0.029001       0.059178       0.069236      -0.061391       0.018168       0.043223              8.550252      10.243681      -0.092500       3.171003       6.450832       0.303173       8.956242           0.000002
           67              C      -2.857370       8.317788      13.422496       0.673481      21.243163 0.22901802E+03  0.46393147E+04                                 7.134158                            5.421536      -0.007581       2.074604                    0.999403      21.104540      58.444439       0.628226       0.481289      -1.014799       0.011439      -0.035118       0.038986       0.053703       0.032391       0.050788       0.080850      -0.071022       0.083442      -0.075826      -0.049804       0.125630              8.339396       8.873152       1.008337      -2.616662       7.756896      -3.728246       8.388139          -0.000002
           68              C      -3.226947       9.465910      12.549729      -0.163469      25.602558 0.35929192E+03  0.80907416E+04                                 7.544570                            6.232457       0.031244       2.012929                    0.998697      28.307634      80.844994       0.670908       0.405417      -1.066458       0.075271       0.032663      -0.060955       0.102216       0.040315      -0.026223       0.012570       0.021276       0.069254      -0.061396       0.018180       0.043216              8.550164       7.479065       1.688573      -1.322869       9.215280      -2.897706       8.956148           0.000002
           69              C       1.225751      11.143835      13.422496       0.673486      21.243433 0.22902195E+03  0.46394242E+04                                 7.134294                            5.421640      -0.007619       2.074594                    0.999403      21.104701      58.445482       0.628208       0.481300      -1.014791      -0.036139       0.007657       0.038979       0.053703      -0.046947       0.044620      -0.084402      -0.020580       0.083437      -0.075824      -0.049796       0.125620              8.339552       7.162829      -0.020854      -1.920496       9.467523       4.130294       8.388303          -0.000002
           70              C       2.404842      10.889837      12.549729      -0.163467      25.602686 0.35929335E+03  0.80907822E+04                                 7.544604                            6.232478       0.031236       2.012926                    0.998697      28.307689      80.845206       0.670905       0.405418      -1.066457      -0.009351      -0.081516      -0.060958       0.102216      -0.010942       0.024003       0.016433      -0.080456       0.069240      -0.061393       0.018172       0.043221              8.550208       7.318880      -1.596104      -1.848066       9.375543       2.594524       8.956200           0.000002
           71              C      -1.631619       6.194725       9.997004       0.673475      21.243629 0.22902468E+03  0.46394905E+04                                 7.134311                            5.421652      -0.007613       2.074590                    0.999403      21.104830      58.445791       0.628211       0.481296      -1.014794      -0.024699       0.027464      -0.038982       0.053702      -0.014562      -0.095406      -0.003560       0.091601       0.083431      -0.075826      -0.049794       0.125620              8.339576       8.909448       0.987579       4.537221       7.720936       0.402000       8.388346          -0.000002
           72              C      -0.822105       5.300601      10.869771      -0.163471      25.602713 0.35929500E+03  0.80908333E+04                                 7.544644                            6.232522       0.031259       2.012937                    0.998697      28.307708      80.845484       0.670898       0.405422      -1.066454       0.065919       0.048850       0.060955       0.102211       0.029367       0.002233       0.029003       0.059182       0.069243      -0.061393       0.018170       0.043223              8.550247      10.243676       0.092541       3.170992       6.450832      -0.303184       8.956234           0.000002
           73              C       2.857370       8.317788       9.997004       0.673479      21.243560 0.22902281E+03  0.46394500E+04                                 7.134325                            5.421648      -0.007607       2.074594                    0.999403      21.104844      58.446089       0.628208       0.481299      -1.014791      -0.011438      -0.035120      -0.038985       0.053703      -0.032388       0.050786      -0.080843      -0.071016       0.083438      -0.075823      -0.049798       0.125621              8.339606       8.873348      -1.008396      -2.616754       7.757107       3.728365       8.388362          -0.000002
           74              C       3.226947       9.465910      10.869771      -0.163470      25.602626 0.35929308E+03  0.80907752E+04                                 7.544587                            6.232470       0.031240       2.012928                    0.998696      28.307709      80.845280       0.670907       0.405418      -1.066457      -0.075269       0.032663       0.060957       0.102215      -0.040309      -0.026229      -0.012567       0.021282       0.069233      -0.061390       0.018171       0.043219              8.550184       7.479041      -1.688563      -1.322891       9.215329       2.897722       8.956181           0.000002
           75              C      -1.225751      11.143835       9.997004       0.673488      21.242978 0.22901596E+03  0.46392642E+04                                 7.134134                            5.421523      -0.007576       2.074609                    0.999403      21.104444      58.444181       0.628224       0.481291      -1.014797       0.036138       0.007655      -0.038981       0.053704       0.046950       0.044623       0.084407      -0.020585       0.083445      -0.075829      -0.049800       0.125629              8.339362       7.162692       0.020844      -1.920450       9.467291      -4.130185       8.388104          -0.000002
           76              C      -2.404842      10.889837      10.869771      -0.163466      25.602602 0.35929150E+03  0.80907321E+04                                 7.544585                            6.232455       0.031252       2.012931                    0.998697      28.307640      80.845090       0.670907       0.405418      -1.066457       0.009352      -0.081517       0.060957       0.102217       0.010945       0.024001      -0.016427      -0.080463       0.069253      -0.061397       0.018180       0.043217              8.550191       7.318876       1.596100      -1.848057       9.375524      -2.594511       8.956173           0.000002
           77              C       9.037969       6.633449       9.997004       0.673475      21.243629 0.22902468E+03  0.46394905E+04                                 7.134311                            5.421652      -0.007613       2.074590                    0.999403      21.104830      58.445793       0.628211       0.481296      -1.014794       0.024699      -0.027464      -0.038982       0.053702      -0.014562       0.095406       0.003560       0.091601       0.083431      -0.075826      -0.049794       0.125620              8.339577       8.909449       0.987579      -4.537221       7.720936      -0.402000       8.388346          -0.000002
           78              C       8.228455       7.527573      10.869771      -0.163471      25.602709 0.35929492E+03  0.80908311E+04                                 7.544643                            6.232521       0.031259       2.012937                    0.998697      28.307706      80.845476       0.670898       0.405422      -1.066454      -0.065919      -0.048850       0.060955       0.102211       0.029367      -0.002233      -0.029003       0.059182       0.069243      -0.061393       0.018170       0.043223              8.550245      10.243673       0.092541      -3.170990       6.450831       0.303184       8.956232           0.000002
           79              C       4.548980       4.510386       9.997004       0.673479      21.243560 0.22902281E+03  0.46394500E+04                                 7.134326                            5.421649      -0.007607       2.074594                    0.999403      21.104844      58.446092       0.628207       0.481299      -1.014790       0.011438       0.035120      -0.038985       0.053703      -0.032388      -0.050786       0.080843      -0.071016       0.083438      -0.075823      -0.049798       0.125621              8.339606       8.873349      -1.008396       2.616754       7.757107      -3.728365       8.388363          -0.000002
           80              C       4.179403       3.362264      10.869771      -0.163470      25.602624 0.35929304E+03  0.80907743E+04                                 7.544586                            6.232469       0.031240       2.012928                    0.998696      28.307707      80.845271       0.670907       0.405418      -1.066457       0.075269      -0.032663       0.060957       0.102215      -0.040309       0.026229       0.012567       0.021282       0.069233      -0.061390       0.018171       0.043219              8.550183       7.479041      -1.688562       1.322891       9.215328      -2.897721       8.956180           0.000002
           81              C       8.632101       1.684339       9.997004       0.673488      21.242978 0.22901596E+03  0.46392642E+04                                 7.134134                            5.421523      -0.007576       2.074609                    0.999403      21.104444      58.444182       0.628224       0.481291      -1.014797      -0.036138      -0.007655      -0.038981       0.053704       0.046950      -0.044623      -0.084407      -0.020585       0.083445      -0.075829      -0.049800       0.125629              8.339362       7.162692       0.020844       1.920450       9.467291       4.130185       8.388104          -0.000002
           82              C       9.811192       1.938337      10.869771      -0.163466      25.602599 0.35929145E+03  0.80907307E+04                                 7.544584                            6.232455       0.031252       2.012932                    0.998697      28.307638      80.845081       0.670907       0.405418      -1.066457      -0.009352       0.081517       0.060957       0.102217       0.010945      -0.024001       0.016427      -0.080463       0.069253      -0.061397       0.018180       0.043217              8.550190       7.318876       1.596100       1.848057       9.375523       2.594510       8.956172           0.000002
           83              C       1.631619       6.194725       2.190504       0.673475      21.243570 0.22902346E+03  0.46394650E+04                                 7.134318                            5.421648      -0.007597       2.074596                    0.999403      21.104875      58.446138       0.628209       0.481298      -1.014792       0.024699       0.027465      -0.038982       0.053703       0.014561       0.095405      -0.003563       0.091600       0.083435      -0.075827      -0.049793       0.125620              8.339598       8.909491      -0.987566      -4.537254       7.720931       0.402007       8.388371          -0.000002
           84              C       0.822105       5.300601       3.063271      -0.163471      25.602712 0.35929456E+03  0.80908242E+04                                 7.544645                            6.232516       0.031271       2.012941                    0.998697      28.307742      80.845685       0.670898       0.405422      -1.066454      -0.065918       0.048849       0.060956       0.102211      -0.029369      -0.002234       0.029001       0.059178       0.069236      -0.061391       0.018168       0.043223              8.550254      10.243684      -0.092500      -3.171004       6.450833      -0.303173       8.956245           0.000002
           85              C      -2.857370       8.317788       2.190504       0.673481      21.243163 0.22901802E+03  0.46393148E+04                                 7.134159                            5.421536      -0.007581       2.074604                    0.999403      21.104540      58.444441       0.628226       0.481289      -1.014799       0.011439      -0.035118      -0.038986       0.053703       0.032391      -0.050788      -0.080850      -0.071022       0.083442      -0.075826      -0.049804       0.125630              8.339396       8.873153       1.008337       2.616663       7.756896       3.728246       8.388140          -0.000002
           86              C      -3.226947       9.465910       3.063271      -0.163470      25.602570 0.35929212E+03  0.80907472E+04                                 7.544573                            6.232459       0.031243       2.012929                    0.998697      28.307640      80.845014       0.670908       0.405417      -1.066458       0.075271       0.032663       0.060955       0.102216       0.040315       0.026223      -0.012569       0.021276       0.069254      -0.061396       0.018180       0.043216              8.550167       7.479068       1.688574       1.322870       9.215283       2.897708       8.956151           0.000002
           87              C       1.225751      11.143835       2.190504       0.673486      21.243433 0.22902195E+03  0.46394242E+04                                 7.134294                            5.421640      -0.007619       2.074594                    0.999403      21.104701      58.445482       0.628208       0.481300      -1.014791      -0.036139       0.007657      -0.038979       0.053703      -0.046947      -0.044620       0.084402      -0.020580       0.083437      -0.075824      -0.049796       0.125620              8.339552       7.162829      -0.020854       1.920496       9.467523      -4.130294       8.388303          -0.000002
           88              C       2.404842      10.889837       3.063271      -0.163468      25.602698 0.35929356E+03  0.80907885E+04                                 7.544608                            6.232480       0.031236       2.012926                    0.998697      28.307698      80.845245       0.670905       0.405419      -1.066457      -0.009351      -0.081516       0.060958       0.102216      -0.010942      -0.024003      -0.016433      -0.080456       0.069240      -0.061393       0.018172       0.043221              8.550212       7.318883      -1.596105       1.848067       9.375549      -2.594527       8.956205           0.000002
           89              C       5.774731       6.633449       2.190504       0.673475      21.243570 0.22902346E+03  0.46394651E+04                                 7.134317                            5.421648      -0.007597       2.074596                    0.999403      21.104875      58.446137       0.628209       0.481298      -1.014792      -0.024699      -0.027465      -0.038982       0.053703       0.014561      -0.095405       0.003563       0.091600       0.083435      -0.075827      -0.049793       0.125620              8.339598       8.909491      -0.987566       4.537253       7.720931      -0.402007       8.388371          -0.000002
           90              C       6.584245       7.527573       3.063271      -0.163471      25.602712 0.35929456E+03  0.80908242E+04                                 7.544645                            6.232516       0.031271       2.012941                    0.998697      28.307742      80.845684       0.670898       0.405422      -1.066454       0.065918      -0.048849       0.060956       0.102211      -0.029369       0.002234      -0.029001       0.059179       0.069236      -0.061391       0.018168       0.043223              8.550254      10.243684      -0.092500       3.171004       6.450833       0.303173       8.956245           0.000002
           91              C      10.263720       4.510386       2.190504       0.673480      21.243164 0.22901803E+03  0.46393152E+04                                 7.134159                            5.421536      -0.007581       2.074604                    0.999403      21.104541      58.444443       0.628226       0.481289      -1.014799      -0.011439       0.035118      -0.038986       0.053703       0.032391       0.050788       0.080850      -0.071022       0.083442      -0.075826      -0.049804       0.125630              8.339397       8.873153       1.008337      -2.616663       7.756896      -3.728246       8.388140          -0.000002
           92              C      10.633297       3.362264       3.063271      -0.163470      25.602566 0.35929205E+03  0.80907454E+04                                 7.544572                            6.232458       0.031243       2.012929                    0.998697      28.307639      80.845012       0.670908       0.405417      -1.066458      -0.075271      -0.032663       0.060955       0.102216       0.040315      -0.026223       0.012569       0.021276       0.069254      -0.061396       0.018180       0.043216              8.550166       7.479067       1.688574      -1.322870       9.215282      -2.897707       8.956150           0.000002
           93              C       6.180599       1.684339       2.190504       0.673486      21.243434 0.22902197E+03  0.46394247E+04                                 7.134295                            5.421640      -0.007619       2.074594                    0.999403      21.104702      58.445485       0.628208       0.481300      -1.014791       0.036139      -0.007657      -0.038979       0.053703      -0.046947       0.044620      -0.084402      -0.020580       0.083437      -0.075824      -0.049796       0.125620              8.339552       7.162829      -0.020854      -1.920496       9.467524       4.130294       8.388303          -0.000002
           94              C       5.001508       1.938337       3.063271      -0.163467      25.602696 0.35929353E+03  0.80907876E+04                                 7.544607                            6.232480       0.031236       2.012926                    0.998697      28.307696      80.845237       0.670905       0.405419      -1.066457       0.009351       0.081516       0.060958       0.102216      -0.010942       0.024003       0.016433      -0.080456       0.069240      -0.061393       0.018172       0.043221              8.550211       7.318883      -1.596105      -1.848067       9.375548       2.594526       8.956204           0.000002
           95              C       9.037969       6.633449       5.615996       0.673475      21.243630 0.22902468E+03  0.46394905E+04                                 7.134311                            5.421652      -0.007613       2.074590                    0.999403      21.104830      58.445794       0.628211       0.481296      -1.014794       0.024699      -0.027464       0.038982       0.053702      -0.014562      -0.095406      -0.003560       0.091601       0.083431      -0.075826      -0.049794       0.125620              8.339577       8.909449       0.987579       4.537222       7.720936       0.402000       8.388347          -0.000002
           96              C       8.228455       7.527573       4.743229      -0.163471      25.602720 0.35929512E+03  0.80908370E+04                                 7.544646                            6.232524       0.031259       2.012937                    0.998697      28.307713      80.845507       0.670897       0.405423      -1.066454      -0.065919      -0.048850      -0.060955       0.102211       0.029367       0.002233       0.029003       0.059182       0.069243      -0.061393       0.018170       0.043223              8.550249      10.243679       0.092542       3.170993       6.450833      -0.303184       8.956236           0.000002
           97              C       4.548980       4.510386       5.615996       0.673479      21.243562 0.22902283E+03  0.46394505E+04                                 7.134326                            5.421649      -0.007607       2.074594                    0.999403      21.104845      58.446094       0.628207       0.481299      -1.014791       0.011438       0.035120       0.038985       0.053703      -0.032388       0.050786      -0.080843      -0.071016       0.083438      -0.075823      -0.049798       0.125621              8.339606       8.873349      -1.008397      -2.616755       7.757107       3.728365       8.388363          -0.000002
           98              C       4.179403       3.362264       4.743229      -0.163470      25.602635 0.35929322E+03  0.80907794E+04                                 7.544589                            6.232472       0.031240       2.012928                    0.998696      28.307713      80.845297       0.670906       0.405418      -1.066457       0.075269      -0.032663      -0.060957       0.102215      -0.040309      -0.026229      -0.012567       0.021282       0.069233      -0.061390       0.018171       0.043219              8.550187       7.479044      -1.688564      -1.322892       9.215332       2.897724       8.956184           0.000002
           99              C       8.632101       1.684339       5.615996       0.673488      21.242980 0.22901598E+03  0.46392647E+04                                 7.134134                            5.421523      -0.007576       2.074609                    0.999403      21.104445      58.444185       0.628224       0.481291      -1.014797      -0.036138      -0.007655       0.038981       0.053704       0.046950       0.044623       0.084407      -0.020585       0.083445      -0.075829      -0.049800       0.125629              8.339363       7.162692       0.020844      -1.920450       9.467292      -4.130185       8.388105          -0.000002
          100              C       9.811192       1.938337       4.743229      -0.163466      25.602609 0.35929163E+03  0.80907360E+04                                 7.544587                            6.232457       0.031251       2.012931                    0.998697      28.307644      80.845108       0.670907       0.405418      -1.066457      -0.009352       0.081517      -0.060957       0.102217       0.010945       0.024001      -0.016427      -0.080463       0.069253      -0.061397       0.018180       0.043217              8.550194       7.318878       1.596101      -1.848059       9.375527      -2.594512       8.956176           0.000002
          101              C      -1.631619       6.194725       5.615996       0.673475      21.243631 0.22902470E+03  0.46394910E+04                                 7.134311                            5.421653      -0.007613       2.074590                    0.999403      21.104831      58.445796       0.628211       0.481296      -1.014794      -0.024699       0.027464       0.038982       0.053702      -0.014562       0.095406       0.003560       0.091601       0.083431      -0.075826      -0.049794       0.125620              8.339577       8.909449       0.987579      -4.537222       7.720936      -0.402000       8.388347          -0.000002
          102              C      -0.822105       5.300601       4.743229      -0.163471      25.602718 0.35929507E+03  0.80908357E+04                                 7.544646                            6.232524       0.031259       2.012937                    0.998697      28.307712      80.845506       0.670897       0.405423      -1.066454       0.065919       0.048850      -0.060955       0.102211       0.029367      -0.002233      -0.029003       0.059182       0.069243      -0.061393       0.018170       0.043223              8.550249      10.243679       0.092542      -3.170993       6.450833       0.303184       8.956236           0.000002
          103              C       2.857370       8.317788       5.615996       0.673479      21.243562 0.22902283E+03  0.46394506E+04                                 7.134326                            5.421649      -0.007607       2.074594                    0.999403      21.104845      58.446095       0.628207       0.481299      -1.014791      -0.011438      -0.035120       0.038985       0.053703      -0.032388      -0.050786       0.080843      -0.071016       0.083438      -0.075823      -0.049798       0.125621              8.339607       8.873349      -1.008397       2.616755       7.757107      -3.728366       8.388364          -0.000002
          104              C       3.226947       9.465910       4.743229      -0.163470      25.602635 0.35929322E+03  0.80907793E+04                                 7.544589                            6.232471       0.031240       2.012928                    0.998696      28.307713      80.845294       0.670906       0.405418      -1.066457      -0.075269       0.032663      -0.060957       0.102215      -0.040309       0.026229       0.012567       0.021282       0.069233      -0.061390       0.018171       0.043219              8.550186       7.479044      -1.688564       1.322892       9.215332      -2.897724       8.956184           0.000002
          105              C      -1.225751      11.143835       5.615996       0.673488      21.242980 0.22901598E+03  0.46392648E+04                                 7.134134                            5.421523      -0.007576       2.074609                    0.999403      21.104445      58.444184       0.628224       0.481291      -1.014797       0.036138       0.007655       0.038981       0.053704       0.046950      -0.044623      -0.084407      -0.020585       0.083445      -0.075829      -0.049800       0.125629              8.339363       7.162692       0.020844       1.920450       9.467291       4.130185       8.388105          -0.000002
          106              C      -2.404842      10.889837       4.743229      -0.163466      25.602608 0.35929161E+03  0.80907352E+04                                 7.544586                            6.232457       0.031251       2.012931                    0.998697      28.307643      80.845102       0.670907       0.405418      -1.066457       0.009352      -0.081517      -0.060957       0.102217       0.010945      -0.024001       0.016427      -0.080463       0.069253      -0.061397       0.018180       0.043217              8.550193       7.318878       1.596101       1.848058       9.375526       2.594512       8.956175           0.000002
          107              O       5.997662       5.390399      13.355360      -0.645600      36.065569 0.60246179E+03  0.14874014E+05                                 8.555114                            7.581107       0.430549       2.162292                    0.998507      28.915243      76.570291       0.693490       0.357740      -1.142063      -0.014171       0.017188       0.055449       0.059757      -0.025743       0.086849       0.016068      -0.045794      -0.101022      -0.113294       0.042097       0.071197              9.050340       7.474539      -2.361127      -1.484129      12.583259       1.626759       7.093221          -0.000004
          108              O       4.955589       7.187626      14.170359      -0.577508      35.291577 0.46687305E+03  0.10806677E+05                                 8.449706                            6.560762       0.614749       2.246206                    0.998931      27.109971      69.343538       0.765370       0.345733      -1.152708       0.020147      -0.027928      -0.015028       0.037573      -0.022348       0.004380       0.033171       0.123753       0.106699      -0.092312       0.043860       0.048452             10.175288      12.040778      -2.205920      -6.195380       6.187109       1.692885      12.297978          -0.000000
          109              O       9.075741       4.938847      13.355360      -0.645606      36.065188 0.60244891E+03  0.14873596E+05                                 8.555001                            7.580981       0.430492       2.162271                    0.998507      28.915188      76.569545       0.693503       0.357735      -1.142068       0.021977       0.003664       0.055440       0.059749      -0.006960      -0.029502      -0.083247       0.067482      -0.101016      -0.113291       0.042101       0.071189              9.050241      13.350856      -1.031681       2.150870       6.706779       0.471830       7.093088          -0.000004
          110              O      11.153222       4.942695      14.170359      -0.577514      35.292003 0.46688102E+03  0.10806911E+05                                 8.449779                            6.560831       0.614728       2.246196                    0.998931      27.110135      69.344182       0.765364       0.345735      -1.152707      -0.034261      -0.003485      -0.015027       0.037574       0.064770       0.026537      -0.020379      -0.023173       0.106705      -0.092322       0.043862       0.048460             10.175359       9.560978       3.637675       4.563793       8.667024       4.518942      12.298074          -0.000000
          111              O       7.145646       2.498928      13.355360      -0.645632      36.064592 0.60244067E+03  0.14873311E+05                                 8.554797                            7.580840       0.430880       2.162387                    0.998508      28.915367      76.569277       0.693523       0.357727      -1.142078      -0.007803      -0.020898       0.055451       0.059770       0.032683      -0.057321       0.067204      -0.021628      -0.100974      -0.113284       0.042084       0.071200              9.049980       9.261067       3.392632      -0.666690      10.796065      -2.098393       7.092809          -0.000004
          112              O       6.110239       0.697853      14.170359      -0.577518      35.290601 0.46686128E+03  0.10806322E+05                                 8.449483                            6.560630       0.614747       2.246200                    0.998931      27.109961      69.342927       0.765388       0.345728      -1.152714       0.014117       0.031413      -0.015028       0.037575      -0.042413      -0.030922      -0.012798      -0.100584       0.106699      -0.092315       0.043860       0.048454             10.174970       5.740011      -1.431701       1.631553      12.487341      -6.211536      12.297558          -0.000000
          113              O       1.408688       7.437775      13.355360      -0.645600      36.065569 0.60246178E+03  0.14874014E+05                                 8.555114                            7.581107       0.430549       2.162292                    0.998507      28.915243      76.570291       0.693490       0.357740      -1.142063       0.014171      -0.017188       0.055449       0.059757      -0.025743      -0.086849      -0.016068      -0.045794      -0.101022      -0.113294       0.042097       0.071197              9.050340       7.474539      -2.361127       1.484129      12.583259      -1.626759       7.093221          -0.000004
          114              O       2.450761       5.640548      14.170359      -0.577508      35.291575 0.46687302E+03  0.10806676E+05                                 8.449706                            6.560762       0.614749       2.246206                    0.998931      27.109971      69.343536       0.765370       0.345733      -1.152708      -0.020147       0.027928      -0.015028       0.037573      -0.022348      -0.004380      -0.033171       0.123753       0.106699      -0.092312       0.043860       0.048452             10.175288      12.040777      -2.205920       6.195380       6.187109      -1.692884      12.297977          -0.000000
          115              O      -1.669391       7.889327      13.355360      -0.645606      36.065184 0.60244883E+03  0.14873594E+05                                 8.555001                            7.580980       0.430492       2.162271                    0.998507      28.915186      76.569539       0.693503       0.357735      -1.142068      -0.021977      -0.003664       0.055440       0.059749      -0.006960       0.029502       0.083247       0.067482      -0.101016      -0.113291       0.042101       0.071189              9.050241      13.350855      -1.031681      -2.150870       6.706779      -0.471830       7.093087          -0.000004
          116              O      -3.746872       7.885479      14.170359      -0.577514      35.292004 0.46688103E+03  0.10806911E+05                                 8.449779                            6.560831       0.614728       2.246197                    0.998931      27.110135      69.344182       0.765364       0.345735      -1.152707       0.034261       0.003485      -0.015027       0.037574       0.064770      -0.026537       0.020379      -0.023173       0.106705      -0.092322       0.043862       0.048460             10.175359       9.560978       3.637675      -4.563793       8.667024      -4.518943      12.298074          -0.000000
          117              O       0.260704      10.329246      13.355360      -0.645632      36.064589 0.60244062E+03  0.14873309E+05                                 8.554797                            7.580839       0.430880       2.162387                    0.998508      28.915366      76.569273       0.693523       0.357727      -1.142078       0.007803       0.020898       0.055451       0.059770       0.032683       0.057321      -0.067204      -0.021628      -0.100974      -0.113284       0.042084       0.071200              9.049980       9.261067       3.392632       0.666690      10.796064       2.098393       7.092808          -0.000004
          118              O       1.296111      12.130321      14.170359      -0.577518      35.290597 0.46686121E+03  0.10806320E+05                                 8.449482                            6.560629       0.614747       2.246200                    0.998931      27.109960      69.342922       0.765388       0.345728      -1.152714      -0.014117      -0.031413      -0.015028       0.037575      -0.042413       0.030922       0.012798      -0.100584       0.106699      -0.092315       0.043860       0.048454             10.174969       5.740011      -1.431701      -1.631553      12.487340       6.211535      12.297556          -0.000000
          119              O      -1.408688       7.437775      10.064140      -0.645601      36.064490 0.60243965E+03  0.14873311E+05                                 8.554875                            7.580912       0.430546       2.162290                    0.998507      28.915060      76.569056       0.693508       0.357734      -1.142069      -0.014172      -0.017187      -0.055449       0.059756       0.025740      -0.086845       0.016062      -0.045796      -0.101030      -0.113290       0.042095       0.071194              9.050068       7.474306       2.361016       1.484031      12.582908       1.626640       7.092990          -0.000004
          120              O      -2.450761       5.640548       9.249141      -0.577509      35.289944 0.46684972E+03  0.10805982E+05                                 8.449371                            6.560540       0.614777       2.246214                    0.998931      27.109715      69.341966       0.765395       0.345727      -1.152715       0.020147       0.027926       0.015028       0.037571       0.022347      -0.004379       0.033177       0.123752       0.106695      -0.092314       0.043860       0.048453             10.174841      12.040237       2.205824       6.195034       6.186888       1.692806      12.297396          -0.000000
          121              O       1.669391       7.889327      10.064140      -0.645605      36.065613 0.60245833E+03  0.14873900E+05                                 8.555100                            7.581066       0.430518       2.162281                    0.998507      28.915243      76.570086       0.693495       0.357738      -1.142065       0.021976      -0.003666      -0.055441       0.059751       0.006960       0.029503      -0.083237       0.067487      -0.101005      -0.113282       0.042096       0.071186              9.050344      13.350990       1.031678      -2.150914       6.706858       0.471832       7.093183          -0.000004
          122              O       3.746872       7.885479       9.249141      -0.577514      35.292085 0.46688153E+03  0.10806927E+05                                 8.449794                            6.560830       0.614718       2.246193                    0.998931      27.110154      69.344266       0.765365       0.345734      -1.152707      -0.034261       0.003485       0.015026       0.037574      -0.064762      -0.026537      -0.020379      -0.023172       0.106703      -0.092314       0.043861       0.048453             10.175391       9.561000      -3.637699      -4.563818       8.667056       4.518965      12.298117          -0.000000
          123              O      -0.260704      10.329246      10.064140      -0.645632      36.065247 0.60245339E+03  0.14873711E+05                                 8.554937                            7.580949       0.430856       2.162379                    0.998508      28.915495      76.569971       0.693514       0.357730      -1.142075      -0.007807       0.020897      -0.055450       0.059769      -0.032681       0.057337       0.067207      -0.021633      -0.100978      -0.113297       0.042090       0.071206              9.050149       9.261203      -3.392716       0.666724      10.796301      -2.098498       7.092944          -0.000004
          124              O      -1.296111      12.130321       9.249141      -0.577518      35.292156 0.46688414E+03  0.10807002E+05                                 8.449804                            6.560854       0.614729       2.246196                    0.998931      27.110199      69.344417       0.765362       0.345735      -1.152706       0.014118      -0.031414       0.015029       0.037577       0.042416       0.030917      -0.012795      -0.100599       0.106705      -0.092320       0.043860       0.048460             10.175386       5.740220       1.431776      -1.631651      12.487841      -6.211841      12.298096          -0.000000
          125              O       8.815038       5.390399      10.064140      -0.645601      36.064492 0.60243969E+03  0.14873312E+05                                 8.554876                            7.580913       0.430546       2.162290                    0.998507      28.915060      76.569058       0.693508       0.357734      -1.142069       0.014172       0.017187      -0.055449       0.059756       0.025740       0.086845      -0.016062      -0.045796      -0.101030      -0.113290       0.042095       0.071194              9.050069       7.474307       2.361016      -1.484031      12.582909      -1.626640       7.092991          -0.000004
          126              O       9.857111       7.187626       9.249141      -0.577509      35.289947 0.46684977E+03  0.10805984E+05                                 8.449372                            6.560540       0.614777       2.246214                    0.998931      27.109716      69.341970       0.765395       0.345727      -1.152715      -0.020147      -0.027926       0.015028       0.037571       0.022347       0.004379      -0.033177       0.123752       0.106695      -0.092314       0.043860       0.048453             10.174841      12.040238       2.205824      -6.195035       6.186889      -1.692806      12.297397          -0.000000
          127              O       5.736959       4.938847      10.064140      -0.645605      36.065613 0.60245833E+03  0.14873900E+05                                 8.555100                            7.581066       0.430518       2.162281                    0.998507      28.915243      76.570086       0.693495       0.357738      -1.142065      -0.021976       0.003666      -0.055441       0.059751       0.006960      -0.029503       0.083237       0.067487      -0.101005      -0.113282       0.042096       0.071186              9.050344      13.350990       1.031678       2.150914       6.706858      -0.471832       7.093183          -0.000004
          128              O       3.659478       4.942695       9.249141      -0.577514      35.292085 0.46688153E+03  0.10806927E+05                                 8.449794                            6.560830       0.614718       2.246193                    0.998931      27.110153      69.344265       0.765365       0.345734      -1.152707       0.034261      -0.003485       0.015026       0.037574      -0.064762       0.026537       0.020379      -0.023172       0.106703      -0.092314       0.043861       0.048453             10.175391       9.561001      -3.637699       4.563819       8.667056      -4.518965      12.298118          -0.000000
          129              O       7.667054       2.498928      10.064140      -0.645632      36.065248 0.60245342E+03  0.14873712E+05                                 8.554937                            7.580949       0.430856       2.162379                    0.998508      28.915495      76.569973       0.693514       0.357730      -1.142075       0.007807      -0.020897      -0.055450       0.059769      -0.032681      -0.057337      -0.067207      -0.021633      -0.100978      -0.113297       0.042090       0.071206              9.050150       9.261204      -3.392716      -0.666724      10.796302       2.098499       7.092944          -0.000004
          130              O       8.702461       0.697853       9.249141      -0.577518      35.292155 0.46688412E+03  0.10807001E+05                                 8.449804                            6.560854       0.614729       2.246196                    0.998931      27.110198      69.344415       0.765362       0.345735      -1.152706      -0.014118       0.031414       0.015029       0.037577       0.042416      -0.030917       0.012795      -0.100599       0.106705      -0.092320       0.043860       0.048460             10.175386       5.740220       1.431776       1.631651      12.487840       6.211841      12.298096          -0.000000
          131              O       1.408688       7.437775       2.257640      -0.645600      36.065564 0.60246167E+03  0.14874010E+05                                 8.555113                            7.581106       0.430549       2.162292                    0.998507      28.915241      76.570283       0.693490       0.357740      -1.142063       0.014171      -0.017188      -0.055449       0.059756      -0.025743       0.086849       0.016068      -0.045794      -0.101022      -0.113294       0.042097       0.071197              9.050339       7.474538      -2.361126      -1.484129      12.583257       1.626759       7.093220          -0.000004
          132              O       2.450761       5.640548       1.442641      -0.577508      35.291574 0.46687299E+03  0.10806675E+05                                 8.449706                            6.560762       0.614749       2.246207                    0.998931      27.109970      69.343533       0.765370       0.345733      -1.152708      -0.020147       0.027928       0.015028       0.037573      -0.022348       0.004380       0.033171       0.123753       0.106699      -0.092312       0.043860       0.048452             10.175288      12.040777      -2.205920      -6.195380       6.187109       1.692884      12.297977          -0.000000
          133              O      -1.669391       7.889327       2.257640      -0.645606      36.065180 0.60244874E+03  0.14873591E+05                                 8.555000                            7.580979       0.430492       2.162271                    0.998507      28.915185      76.569533       0.693503       0.357735      -1.142068      -0.021977      -0.003664      -0.055440       0.059749      -0.006960      -0.029502      -0.083247       0.067482      -0.101016      -0.113291       0.042101       0.071189              9.050239      13.350854      -1.031681       2.150869       6.706778       0.471830       7.093087          -0.000004
          134              O      -3.746872       7.885479       1.442641      -0.577514      35.291998 0.46688093E+03  0.10806908E+05                                 8.449778                            6.560830       0.614729       2.246197                    0.998931      27.110133      69.344174       0.765364       0.345734      -1.152707       0.034261       0.003485       0.015027       0.037574       0.064770       0.026537      -0.020379      -0.023173       0.106705      -0.092322       0.043862       0.048460             10.175358       9.560977       3.637674       4.563792       8.667023       4.518942      12.298073          -0.000000
          135              O       0.260704      10.329246       2.257640      -0.645632      36.064584 0.60244050E+03  0.14873305E+05                                 8.554796                            7.580838       0.430880       2.162387                    0.998508      28.915363      76.569264       0.693523       0.357727      -1.142078       0.007803       0.020898      -0.055451       0.059770       0.032683      -0.057321       0.067204      -0.021628      -0.100974      -0.113284       0.042084       0.071200              9.049979       9.261066       3.392632      -0.666690      10.796063      -2.098393       7.092808          -0.000004
          136              O       1.296111      12.130321       1.442641      -0.577518      35.290594 0.46686115E+03  0.10806318E+05                                 8.449482                            6.560629       0.614747       2.246200                    0.998931      27.109958      69.342916       0.765388       0.345728      -1.152714      -0.014117      -0.031413       0.015028       0.037575      -0.042413      -0.030922      -0.012798      -0.100584       0.106699      -0.092315       0.043860       0.048454             10.174969       5.740010      -1.431701       1.631553      12.487340      -6.211535      12.297556          -0.000000
          137              O       5.997662       5.390399       2.257640      -0.645600      36.065564 0.60246167E+03  0.14874010E+05                                 8.555113                            7.581106       0.430549       2.162292                    0.998507      28.915241      76.570283       0.693490       0.357740      -1.142063      -0.014171       0.017188      -0.055449       0.059756      -0.025743      -0.086849      -0.016068      -0.045794      -0.101022      -0.113294       0.042097       0.071197              9.050339       7.474538      -2.361126       1.484128      12.583257      -1.626759       7.093220          -0.000004
          138              O       4.955589       7.187626       1.442641      -0.577508      35.291571 0.46687295E+03  0.10806674E+05                                 8.449705                            6.560761       0.614749       2.246207                    0.998931      27.109970      69.343530       0.765371       0.345733      -1.152708       0.020147      -0.027928       0.015028       0.037573      -0.022348      -0.004380      -0.033171       0.123753       0.106699      -0.092312       0.043860       0.048452             10.175287      12.040776      -2.205920       6.195379       6.187108      -1.692884      12.297976          -0.000000
          139              O       9.075741       4.938847       2.257640      -0.645606      36.065180 0.60244874E+03  0.14873591E+05                                 8.555000                            7.580979       0.430492       2.162271                    0.998507      28.915185      76.569533       0.693503       0.357735      -1.142068       0.021977       0.003664      -0.055440       0.059749      -0.006960       0.029502       0.083247       0.067482      -0.101016      -0.113291       0.042101       0.071189              9.050239      13.350854      -1.031681      -2.150869       6.706778      -0.471830       7.093087          -0.000004
          140              O      11.153222       4.942695       1.442641      -0.577514      35.291997 0.46688092E+03  0.10806908E+05                                 8.449778                            6.560830       0.614728       2.246197                    0.998931      27.110133      69.344173       0.765364       0.345734      -1.152707      -0.034261      -0.003485       0.015027       0.037574       0.064770      -0.026537       0.020379      -0.023173       0.106705      -0.092322       0.043862       0.048460             10.175357       9.560976       3.637674      -4.563792       8.667023      -4.518942      12.298072          -0.000000
          141              O       7.145646       2.498928       2.257640      -0.645632      36.064584 0.60244051E+03  0.14873305E+05                                 8.554796                            7.580838       0.430880       2.162387                    0.998508      28.915363      76.569264       0.693523       0.357727      -1.142078      -0.007803      -0.020898      -0.055451       0.059770       0.032683       0.057321      -0.067204      -0.021628      -0.100974      -0.113284       0.042084       0.071200              9.049979       9.261066       3.392632       0.666690      10.796063       2.098393       7.092808          -0.000004
          142              O       6.110239       0.697853       1.442641      -0.577518      35.290593 0.46686114E+03  0.10806318E+05                                 8.449482                            6.560629       0.614747       2.246200                    0.998931      27.109958      69.342916       0.765388       0.345728      -1.152714       0.014117       0.031413       0.015028       0.037575      -0.042413       0.030922       0.012798      -0.100584       0.106699      -0.092315       0.043860       0.048454             10.174969       5.740010      -1.431701      -1.631552      12.487340       6.211535      12.297556          -0.000000
          143              O       8.815038       5.390399       5.548860      -0.645601      36.064485 0.60243955E+03  0.14873307E+05                                 8.554875                            7.580912       0.430546       2.162290                    0.998507      28.915057      76.569048       0.693508       0.357734      -1.142069       0.014172       0.017187       0.055448       0.059756       0.025740      -0.086845       0.016062      -0.045796      -0.101030      -0.113290       0.042095       0.071194              9.050068       7.474306       2.361016       1.484031      12.582907       1.626640       7.092990          -0.000004
          144              O       9.857111       7.187626       6.363859      -0.577509      35.289942 0.46684969E+03  0.10805981E+05                                 8.449371                            6.560539       0.614777       2.246214                    0.998931      27.109715      69.341964       0.765395       0.345727      -1.152715      -0.020147      -0.027926      -0.015028       0.037571       0.022347      -0.004379       0.033177       0.123753       0.106695      -0.092314       0.043860       0.048453             10.174840      12.040237       2.205824       6.195034       6.186888       1.692806      12.297396          -0.000000
          145              O       5.736959       4.938847       5.548860      -0.645605      36.065607 0.60245820E+03  0.14873896E+05                                 8.555099                            7.581065       0.430518       2.162281                    0.998507      28.915240      76.570076       0.693495       0.357738      -1.142065      -0.021976       0.003666       0.055441       0.059750       0.006960       0.029503      -0.083237       0.067487      -0.101005      -0.113282       0.042096       0.071186              9.050343      13.350989       1.031678      -2.150913       6.706857       0.471832       7.093183          -0.000004
          146              O       3.659478       4.942695       6.363859      -0.577513      35.292082 0.46688148E+03  0.10806926E+05                                 8.449793                            6.560829       0.614718       2.246193                    0.998931      27.110152      69.344261       0.765365       0.345734      -1.152707       0.034261      -0.003485      -0.015026       0.037574      -0.064762      -0.026537      -0.020379      -0.023172       0.106703      -0.092314       0.043861       0.048453             10.175391       9.561000      -3.637699      -4.563819       8.667055       4.518965      12.298117          -0.000000
          147              O       7.667054       2.498928       5.548860      -0.645632      36.065242 0.60245328E+03  0.14873708E+05                                 8.554936                            7.580948       0.430856       2.162379                    0.998508      28.915493      76.569963       0.693514       0.357730      -1.142075       0.007807      -0.020897       0.055450       0.059769      -0.032681       0.057337       0.067207      -0.021633      -0.100978      -0.113297       0.042090       0.071206              9.050148       9.261202      -3.392715       0.666724      10.796300      -2.098498       7.092943          -0.000004
          148              O       8.702461       0.697853       6.363859      -0.577517      35.292150 0.46688404E+03  0.10806999E+05                                 8.449803                            6.560853       0.614729       2.246196                    0.998931      27.110197      69.344410       0.765362       0.345735      -1.152706      -0.014118       0.031414      -0.015029       0.037577       0.042416       0.030917      -0.012795      -0.100599       0.106705      -0.092320       0.043860       0.048460             10.175385       5.740219       1.431775      -1.631651      12.487839      -6.211841      12.298095          -0.000000
          149              O      -1.408688       7.437775       5.548860      -0.645601      36.064485 0.60243955E+03  0.14873307E+05                                 8.554875                            7.580912       0.430546       2.162290                    0.998507      28.915057      76.569048       0.693508       0.357734      -1.142069      -0.014172      -0.017187       0.055448       0.059756       0.025740       0.086845      -0.016062      -0.045796      -0.101030      -0.113290       0.042095       0.071194              9.050068       7.474306       2.361016      -1.484031      12.582907      -1.626640       7.092990          -0.000004
          150              O      -2.450761       5.640548       6.363859      -0.577509      35.289941 0.46684968E+03  0.10805981E+05                                 8.449371                            6.560539       0.614777       2.246214                    0.998931      27.109714      69.341962       0.765395       0.345727      -1.152715       0.020147       0.027926      -0.015028       0.037571       0.022347       0.004379      -0.033177       0.123752       0.106695      -0.092314       0.043860       0.048453             10.174840      12.040237       2.205824      -6.195034       6.186888      -1.692806      12.297396          -0.000000
          151              O       1.669391       7.889327       5.548860      -0.645605      36.065608 0.60245821E+03  0.14873896E+05                                 8.555099                            7.581065       0.430518       2.162281                    0.998507      28.915241      76.570078       0.693495       0.357738      -1.142065       0.021976      -0.003666       0.055441       0.059750       0.006960      -0.029503       0.083237       0.067487      -0.101005      -0.113282       0.042096       0.071186              9.050342      13.350988       1.031678       2.150913       6.706857      -0.471832       7.093182          -0.000004
          152              O       3.746872       7.885479       6.363859      -0.577513      35.292077 0.46688141E+03  0.10806923E+05                                 8.449793                            6.560829       0.614718       2.246193                    0.998931      27.110151      69.344256       0.765365       0.345734      -1.152707      -0.034261       0.003485      -0.015026       0.037574      -0.064762       0.026537       0.020379      -0.023172       0.106703      -0.092314       0.043861       0.048453             10.175390       9.560999      -3.637698       4.563818       8.667054      -4.518964      12.298116          -0.000000
          153              O      -0.260704      10.329246       5.548860      -0.645632      36.065241 0.60245327E+03  0.14873707E+05                                 8.554936                            7.580948       0.430856       2.162379                    0.998508      28.915492      76.569962       0.693514       0.357730      -1.142075      -0.007807       0.020897       0.055450       0.059769      -0.032681      -0.057337      -0.067207      -0.021633      -0.100978      -0.113297       0.042090       0.071206              9.050149       9.261202      -3.392715      -0.666724      10.796300       2.098498       7.092943          -0.000004
          154              O      -1.296111      12.130321       6.363859      -0.577517      35.292149 0.46688403E+03  0.10806999E+05                                 8.449803                            6.560853       0.614729       2.246196                    0.998931      27.110197      69.344409       0.765363       0.345735      -1.152707       0.014118      -0.031414      -0.015029       0.037577       0.042416      -0.030917       0.012795      -0.100599       0.106705      -0.092320       0.043860       0.048460             10.175384       5.740219       1.431775       1.631651      12.487839       6.211841      12.298095          -0.000000
          155              O       7.406350       6.788670      11.709750      -0.223443      33.598428 0.45229855E+03  0.10447161E+05                                 8.488052                            6.670946      -0.086048       2.054148                    0.999221      24.315204      63.319331       0.718707       0.368961      -1.127551       0.000000       0.235940      -0.000000       0.235940      -0.000000      -0.148524      -0.000000       0.065153       0.107857      -0.123630      -0.050553       0.174183             10.142220      12.320862       0.000007      -6.608420       7.174132       0.000009      10.931668          -0.000002
          156              O       9.582336       3.019752      11.709750      -0.223443      33.597136 0.45227773E+03  0.10446540E+05                                 8.487811                            6.670776      -0.086053       2.054162                    0.999219      24.314625      63.317023       0.718721       0.368960      -1.127555       0.204337      -0.117975       0.000001       0.235949       0.028218       0.074267       0.128632      -0.032589       0.107871      -0.123634      -0.050563       0.174197             10.141924       8.460468       2.228560       3.304095      11.033935       5.722916      10.931369          -0.000002
          157              O       5.230364       3.019752      11.709750      -0.223443      33.597388 0.45228159E+03  0.10446662E+05                                 8.487885                            6.670828      -0.086057       2.054161                    0.999219      24.314702      63.317514       0.718713       0.368962      -1.127552      -0.204337      -0.117976      -0.000001       0.235949      -0.028218       0.074267      -0.128633      -0.032588       0.107864      -0.123635      -0.050562       0.174197             10.142017       8.460515      -2.228591       3.304140      11.034034      -5.722974      10.931501          -0.000002
          158              O       0.000000       6.039504      11.709750      -0.223443      33.598430 0.45229858E+03  0.10447161E+05                                 8.488051                            6.670945      -0.086048       2.054148                    0.999221      24.315205      63.319332       0.718708       0.368961      -1.127551      -0.000000      -0.235940      -0.000000       0.235940      -0.000000       0.148524       0.000000       0.065153       0.107857      -0.123630      -0.050553       0.174183             10.142220      12.320862       0.000007       6.608420       7.174132      -0.000009      10.931667          -0.000002
          159              O      -2.175986       9.808422      11.709750      -0.223443      33.597136 0.45227772E+03  0.10446540E+05                                 8.487811                            6.670776      -0.086053       2.054162                    0.999219      24.314625      63.317024       0.718720       0.368960      -1.127555      -0.204337       0.117975       0.000001       0.235949       0.028218      -0.074267      -0.128632      -0.032589       0.107871      -0.123634      -0.050563       0.174197             10.141924       8.460468       2.228560      -3.304096      11.033935      -5.722916      10.931370          -0.000002
          160              O       2.175986       9.808422      11.709750      -0.223443      33.597387 0.45228159E+03  0.10446661E+05                                 8.487885                            6.670828      -0.086057       2.054161                    0.999219      24.314702      63.317513       0.718713       0.368962      -1.127552       0.204337       0.117976      -0.000001       0.235949      -0.028218      -0.074267       0.128633      -0.032588       0.107864      -0.123635      -0.050562       0.174197             10.142016       8.460515      -2.228591      -3.304140      11.034033       5.722974      10.931501          -0.000002
          161              O       0.000000       6.039504       3.903250      -0.223443      33.598424 0.45229847E+03  0.10447158E+05                                 8.488051                            6.670945      -0.086048       2.054147                    0.999221      24.315202      63.319326       0.718707       0.368961      -1.127551      -0.000000      -0.235940       0.000000       0.235940      -0.000000      -0.148524      -0.000000       0.065153       0.107857      -0.123630      -0.050553       0.174183             10.142220      12.320862       0.000007      -6.608420       7.174132       0.000009      10.931667          -0.000002
          162              O      -2.175986       9.808422       3.903250      -0.223443      33.597131 0.45227764E+03  0.10446538E+05                                 8.487810                            6.670775      -0.086053       2.054162                    0.999219      24.314623      63.317018       0.718721       0.368960      -1.127555      -0.204337       0.117975      -0.000001       0.235949       0.028218       0.074267       0.128632      -0.032589       0.107871      -0.123634      -0.050563       0.174197             10.141923       8.460468       2.228560       3.304095      11.033935       5.722916      10.931368          -0.000002
          163              O       2.175986       9.808422       3.903250      -0.223443      33.597383 0.45228150E+03  0.10446659E+05                                 8.487884                            6.670827      -0.086057       2.054161                    0.999219      24.314700      63.317508       0.718713       0.368962      -1.127552       0.204337       0.117976       0.000001       0.235949      -0.028218       0.074267      -0.128633      -0.032588       0.107864      -0.123635      -0.050562       0.174197             10.142016       8.460514      -2.228591       3.304139      11.034033      -5.722974      10.931500          -0.000002
          164              O       7.406350       6.788670       3.903250      -0.223443      33.598424 0.45229847E+03  0.10447158E+05                                 8.488051                            6.670945      -0.086048       2.054147                    0.999221      24.315202      63.319327       0.718707       0.368961      -1.127551       0.000000       0.235940       0.000000       0.235940      -0.000000       0.148524       0.000000       0.065153       0.107857      -0.123630      -0.050553       0.174183             10.142220      12.320862       0.000007       6.608420       7.174132      -0.000009      10.931667          -0.000002
          165              O       9.582336       3.019752       3.903250      -0.223443      33.597131 0.45227764E+03  0.10446538E+05                                 8.487811                            6.670775      -0.086053       2.054162                    0.999219      24.314623      63.317019       0.718720       0.368960      -1.127555       0.204337      -0.117975      -0.000001       0.235949       0.028218      -0.074267      -0.128632      -0.032589       0.107871      -0.123634      -0.050563       0.174197             10.141924       8.460468       2.228560      -3.304096      11.033935      -5.722916      10.931369          -0.000002
          166              O       5.230364       3.019752       3.903250      -0.223443      33.597383 0.45228150E+03  0.10446659E+05                                 8.487884                            6.670827      -0.086057       2.054161                    0.999219      24.314700      63.317507       0.718713       0.368962      -1.127552      -0.204337      -0.117976       0.000001       0.235949      -0.028218      -0.074267       0.128633      -0.032588       0.107864      -0.123635      -0.050562       0.174197             10.142016       8.460514      -2.228591      -3.304139      11.034033       5.722974      10.931500          -0.000002

******************************************************
Auxiliary information for the entire system
The total spin magnetic moment of the unit cell is   -0.000088
The total net atomic charge of the unit cell is   0.000006
Accuracy of reproducing the electrostatic potential in the unit cell:
  The inner radius (bohr) =    5.0000
  The outer radius (bohr) =   12.0000
  Valid grid points have density less than (e/(bohr^3)) =    0.0001
  The number of valid grid points were=       135180
  The rms potential error without charges in kcal/mol is=      6.06298
  The rms potential error with partial charges in kcal/mol is=      0.78918
  The RRMSE value at monopole order=      0.13016
  The rms potential error with partial charges and cloud penetration in kcal/mol is=      0.76647
  The RRMSE value at monopole order with cloud penetration is=      0.12642
  The rms potential error with partial charges and atomic dipoles in kcal/mol is=      0.98348
  The RRMSE value at dipole order=      0.16221
  The rms potential error with partial charges, atomic dipoles and cloud penetration in kcal/mol is=      0.96197
  The RRMSE value at dipole order with cloud penetration=      0.15866

******************************************************
The electron densities and ab initio electrostatic potential were computed in VASP using the PBE functional and
projector augmented wave method. See the main text of the journal article for a description of computational details.
The atomic charges, dipoles, and quadrupoles were computed with the DDEC6 method as described in
(a) T. A. Manz and N. Gabaldon Limas, RSC Adv. 6 (2016) 47771-47801 DOI: 10.1039/c6ra04656h
(b) N. Gabaldon Limas and T. A. Manz, RSC Adv. 8 (2018) 2678-2707 DOI: 10.1039/c7ra11829e.
For each atom in the material, the electron cloud parameters were fit to the spherically averaged atom-in-material
electron density using radial positions for which this density was between 10^-4 and 10^-2 electrons per cubic bohr.
The polarizabilities, dispersion coefficients, and quantum Drude oscillator (QDO) parameters were fit using the MCLF method.
The magnetic structure of the system was optimized in VASP from the default ferromagnetic initial guess using spin polarization.
The atomic spin moments (ASMs) were computed on this optimized magnetic structure using the DDEC6 partition as inputs
to the method of T. A. Manz and D. S. Sholl, J. Chem. Theory Comput. 7 (2011) 4146-4164 DOI: 10.1021/ct200539n.
The RMSE and RRMSE were computed using a uniform grid with Ewald summation.
