# Supplementary material for: A collection of forcefield precursors for metal–organic frameworks
Source: RSC Adv. 2019 Nov 13;9(63):36492–507. doi: 10.1039/c9ra07327b (PMC9075174; doi:10.1039/c9ra07327b)
Supplement: RA-009-C9RA07327B-s5092 [file RA-009-C9RA07327B-s5092.xyz]

  178
jmolscript: load "" {1 1 1} spacegroup "x,y,z" unitcell [{     13.981700     0.000000     0.000000 }, {     -1.763686    14.071604     0.000000 }, {     -5.620635    -6.991368    11.097844 }]
Cd     1.257338     2.968371     9.041524     0.987393
Cd     5.340041     4.111865     2.056320     0.987393
Cd     6.109007     7.035802     0.000000     1.137148
Cd    -3.692160     3.540118     5.548922     1.149634
Si    -0.014302     9.799248     3.565737     0.643881
Si     6.611681    -2.719012     7.532107     0.643881
H      1.331555     0.380276     5.181583     0.111767
H      1.450298    -1.281086     3.547981     0.101250
H      3.914380    11.974588     1.494880     0.121839
H     10.579201     7.315270     1.090918     0.114850
H      2.298120     8.341901     4.632240     0.097150
H      9.898793    11.301580     1.222982     0.118974
H      2.095109    11.872102     2.959795     0.099769
H     -1.372552     5.937869     6.239208     0.097391
H      1.586849    -2.444299     8.068133     0.112362
H     -0.021011     9.974422     6.443408     0.102565
H     -2.197823    11.579229     2.562492     0.095968
H      2.625994     6.581143     6.113802     0.109653
H      3.036293     8.265468     0.127625     0.110657
H      1.164759     8.201372     1.515965     0.093699
H     -1.698103     7.707123     4.770963     0.090496
H     -1.420321     7.622493     2.260631     0.090121
H      5.265824     6.699960     5.916261     0.111767
H      5.147081     8.361322     7.549863     0.101250
H      2.682999    -4.894352     9.602964     0.121839
H     -3.981822    -0.235034    10.006926     0.114851
H      4.299259    -1.261665     6.465604     0.097150
H     -3.301414    -4.221344     9.874862     0.118975
H      4.502270    -4.791866     8.138049     0.099769
H      7.969931     1.142367     4.858636     0.097391
H      5.010530     9.524535     3.029711     0.112362
H      6.618390    -2.894186     4.654436     0.102565
H      8.795202    -4.498993     8.535352     0.095968
H      3.971385     0.499093     4.984042     0.109653
H      3.561086    -1.185232    10.970219     0.110657
H      5.432620    -1.121136     9.581879     0.093699
H      8.295482    -0.626887     6.326881     0.090496
H      8.017700    -0.542257     8.837213     0.090121
H      5.762558     4.229084     5.940676     0.153595
H      4.715940     3.121507     6.432310     0.150779
H      4.809233     4.526786     7.192513     0.152534
H     -2.522473     1.633714     8.083670     0.186693
H     -1.957296     0.144897     8.249027     0.173508
H     -1.159997     1.209368     7.358980     0.199335
H      8.831492     1.798257     8.235710     0.137346
H     -4.989114     3.235697     8.944862     0.137210
H     10.388081    -0.308957     4.196095     0.150824
H     11.332233    -1.596909     4.096214     0.140513
H      9.912392    -1.700938     4.824233     0.141749
H     -1.532019    -1.506265     7.405591     0.153692
H     -2.553325    -2.573248     6.789661     0.136303
H     -1.235975    -2.166309     5.978409     0.136564
H      7.373909     2.715805    10.364277     0.104826
H      7.216852     1.281198     9.659563     0.095274
H      5.511023     3.360916     9.467571     0.099141
H      5.355907     1.925583     8.757309     0.097623
H     -3.095738     4.767576     8.112524     0.400674
H     -1.850387     4.245149     7.668610     0.406187
H      0.834821     2.851152     5.157168     0.153595
H      1.881439     3.958729     4.665534     0.150779
H      1.788146     2.553450     3.905331     0.152534
H      9.119852     5.446522     3.014174     0.186693
H      8.554675     6.935339     2.848817     0.173508
H      7.757376     5.870868     3.738864     0.199335
H     -2.234113     5.281979     2.862134     0.137346
H     11.586493     3.844539     2.152982     0.137210
H     -3.790702     7.389193     6.901749     0.150821
H     -4.734854     8.677145     7.001630     0.140512
H     -3.315013     8.781174     6.273611     0.141749
H      8.129398     8.586501     3.692253     0.153692
H      9.150704     9.653484     4.308183     0.136303
H      7.833354     9.246545     5.119435     0.136563
H     -0.776530     4.364431     0.733567     0.104826
H     -0.619473     5.799038     1.438281     0.095274
H      1.086356     3.719320     1.630273     0.099141
H      1.241472     5.154653     2.340535     0.097623
H      9.693117     2.312660     2.985320     0.400671
H      8.447766     2.835087     3.429234     0.406187
C      1.436423    10.023668     2.400464    -0.202614
C     -1.597307     9.628214     2.565822    -0.205983
C      0.883284     4.967680     7.305711     0.571010
C      3.664159    10.116742     0.693615    -0.019298
C      0.258800     8.228990     4.547896    -0.204322
C      1.454423    -0.872000     6.787441    -0.021363
C     -0.730440     3.147937    10.924718     0.569389
C      1.413169    -0.531241     5.437944    -0.105656
C      1.489345    -1.523668     4.464663    -0.091740
C      3.368815    11.198632     1.518185    -0.101891
C      1.623176    -2.875262     4.812025    -0.201421
C     10.835041     8.188103     1.365035    -0.116811
C      1.547235     7.862675     4.961846    -0.075777
C     10.419582    10.545497     1.464915    -0.122271
C      2.273390    11.141573     2.379378    -0.081532
C     -0.624903     6.430511     5.921810    -0.108781
C      8.769702     9.079260     0.240823     0.593580
C      1.569031    -2.204539     7.149231    -0.096725
C      1.381989     0.169423     7.872811     0.598227
C     10.033770     9.278762     1.040978    -0.002878
C      1.657005    -3.189922     6.178170    -0.090075
C     -2.421544    10.713254     2.243984    -0.095880
C      0.661421     6.093764     6.340198    -0.017940
C      1.744775     6.812249     5.845234    -0.105352
C      2.842176     9.000873     0.695835    -0.101777
C      1.733596     8.962009     1.532612    -0.084685
C     -0.816348     7.484478     5.043970    -0.090789
C     -1.978407     8.371108     2.086395    -0.090923
C      5.160956    -2.943432     8.697380    -0.202614
C      8.194686    -2.547978     8.532022    -0.205983
C      5.714095     2.112556     3.792133     0.571010
C      2.933220    -3.036506    10.404229    -0.019298
C      6.338579    -1.148754     6.549948    -0.204322
C      5.142956     7.952236     4.310403    -0.021363
C      7.327819     3.932299     0.173126     0.569389
C      5.184210     7.611477     5.659900    -0.105656
C      5.108034     8.603904     6.633181    -0.091741
C      3.228564    -4.118396     9.579659    -0.101891
C      4.974203     9.955498     6.285819    -0.201421
C     -4.237662    -1.107867     9.732809    -0.116811
C      5.050144    -0.782439     6.135998    -0.075777
C     -3.822203    -3.465261     9.632929    -0.122271
C      4.323989    -4.061337     8.718466    -0.081532
C      7.222282     0.649725     5.176034    -0.108781
C     -2.172323    -1.999024    10.857021     0.593580
C      5.028348     9.284775     3.948613    -0.096725
C      5.215390     6.910813     3.225033     0.598228
C     -3.436391    -2.198526    10.056866    -0.002878
C      4.940374    10.270158     4.919674    -0.090075
C      9.018923    -3.633018     8.853860    -0.095880
C      5.935958     0.986472     4.757646    -0.017940
C      4.852604     0.267987     5.252610    -0.105352
C      3.755203    -1.920637    10.402009    -0.101777
C      4.863783    -1.881773     9.565232    -0.084685
C      7.413727    -0.404242     6.053874    -0.090789
C      8.575786    -1.290872     9.011449    -0.090923
C     -2.826921     0.473204     6.425652     0.534399
C      7.631564     3.261761     7.371188     0.475099
C      5.321623     3.836101     6.723074    -0.335122
C     -2.050229     0.902302     7.634207    -0.596229
C      8.347774     2.610663     8.529803    -0.327061
C     10.683052    -1.121155     4.656655    -0.337974
C     -1.938629    -1.840961     6.578802    -0.342760
C      7.233568     2.256419     9.498645    -0.170025
C      5.963543     2.696532     8.889373    -0.083738
C      9.424300     6.607032     4.672192     0.534399
C     -1.034185     3.818475     3.726656     0.475099
C      1.275756     3.244135     4.374770    -0.335122
C      8.647608     6.177934     3.463637    -0.596229
C     -1.750395     4.469573     2.568041    -0.327061
C     -4.085673     8.201391     6.441189    -0.337973
C      8.536008     8.921197     4.519042    -0.342760
C     -0.636189     4.823817     1.599199    -0.170025
C      0.633836     4.383704     2.208471    -0.083738
O     -0.407608     2.052050    10.329651    -0.610371
O     -0.081039     4.196687    10.782665    -0.539438
O      1.500973     1.374413     7.530997    -0.567575
O      8.079887     8.076348     0.514940    -0.584866
O     -0.111726     4.280364     7.677488    -0.577727
O      2.923034     2.963865    10.464157    -0.563488
O      2.044406     4.726611     7.721880    -0.553159
O      1.197072    -0.253724     9.029206    -0.592997
O      7.004987     5.028186     0.768193    -0.610371
O      6.678418     2.883549     0.315179    -0.539438
O      5.096406     5.705823     3.566847    -0.567576
O     -1.482508    -0.996112    10.582904    -0.584866
O      6.709105     2.799872     3.420356    -0.577727
O      3.674345     4.116371     0.633687    -0.563488
O      4.552973     2.353625     3.375964    -0.553158
O      5.400307     7.333960     2.068638    -0.592997
O     -2.783385     4.056119     7.550973    -0.758204
O     -3.604951     1.270205     5.859662    -0.579082
O      8.170870     3.760790     6.364614    -0.549586
O      9.380764     3.024117     3.546871    -0.758204
O     -3.779370     5.810031     5.238182    -0.579082
O     -1.573491     3.319446     4.733230    -0.549586
N      6.320561     3.288058     7.613121    -0.021678
N     -2.672590    -0.762167     5.927358    -0.011686
N      0.276818     3.792178     3.484723    -0.021678
N      9.269969     7.842403     5.170486    -0.011686

The following XYZ coordinates are in angstroms. Other properties are in atomic units.
The sperically averaged electron density of each atom fit to a function of the form exp(a - br)
eigen_1, eigen_2 and eigen_3 are the three eigenvalues of traceless quadrupole moment tensor
  atom number  atomic symbol              X              Y              Z     net charge C6 coefficient C8 coefficient C10 coefficient fluctuating dipole atomic polarizability isotropic forcefield polarizability              a              b squared Pearson coefficient          <r^3>          <r^4>         wp_QDO          m_QDO          q_QDO       dipole_x       dipole_y       dipole_z         dipole            Qxy            Qxz            Qyz     Q(x^2-y^2)  Q(3z^2 - R^2)        eigen_1        eigen_2        eigen_3 static polarizability      alpha(xx)      alpha(xy)      alpha(xz)      alpha(yy)      alpha(yz)      alpha(zz) atomic spin moment
            1             Cd       1.257338       2.968371       9.041524       0.987393     166.591582 0.42913410E+04  0.16242557E+06                                22.959104                           20.223494       0.727205       1.959329                    0.998312      76.060638     202.632825       0.452787       0.357397      -1.217300       0.019193       0.032391      -0.012307       0.039610       0.022991      -0.003681       0.033035       0.052141      -0.035190      -0.053908       0.011566       0.042342             26.502014      22.232617      -3.102453       1.345865      24.636182      -7.810029      32.637243           0.000017
            2             Cd       5.340041       4.111865       2.056320       0.987393     166.591579 0.42913409E+04  0.16242557E+06                                22.959104                           20.223493       0.727205       1.959329                    0.998312      76.060638     202.632824       0.452787       0.357397      -1.217300      -0.019193      -0.032391       0.012307       0.039610       0.022991      -0.003681       0.033035       0.052141      -0.035191      -0.053908       0.011566       0.042342             26.502013      22.232617      -3.102453       1.345866      24.636181      -7.810029      32.637242           0.000017
            3             Cd       6.109007       7.035802       0.000000       1.137148     170.547749 0.36970372E+04  0.13520037E+06                                24.387163                           19.958967       0.565377       1.928421                    0.999469      73.103051     193.237558       0.414504       0.404067      -1.177130       0.000000      -0.000000       0.000000       0.000000      -0.066557       0.056900       0.060748       0.069399       0.104517      -0.132492       0.048741       0.083751             28.745147      28.395197       1.160605      -3.122206      23.737985      -0.922447      34.102260           0.000029
            4             Cd      -3.692160       3.540118       5.548922       1.149634     151.978256 0.37528885E+04  0.13672542E+06                                21.570414                           19.166313       0.740929       2.006857                    0.996615      70.527899     181.560172       0.458015       0.367065      -1.214844       0.000000       0.000000       0.000000       0.000000      -0.009660       0.087832       0.004052       0.076389       0.052054      -0.068790      -0.042804       0.111595             23.706308      25.100651       1.819984      -2.832176      26.971976      -4.271590      19.046298           0.000004
            5             Si      -0.014302       9.799248       3.565737       0.643881     119.757191 0.24147842E+04  0.84879107E+05                                19.418135                           15.388959       0.232715       1.827828                    0.997187      55.506142     178.962500       0.473819       0.367766      -1.127204       0.004825       0.008952       0.000987       0.010218       0.000629       0.023700      -0.009337      -0.068465      -0.053577      -0.046057       0.001363       0.044695             23.295972      23.675692       0.253146       0.001795      20.892862       4.044994      25.319362           0.000020
            6             Si       6.611681      -2.719012       7.532107       0.643881     119.757189 0.24147841E+04  0.84879103E+05                                19.418135                           15.388959       0.232715       1.827828                    0.997187      55.506141     178.962499       0.473819       0.367766      -1.127204      -0.004825      -0.008952      -0.000987       0.010218       0.000629       0.023700      -0.009337      -0.068465      -0.053577      -0.046057       0.001363       0.044695             23.295973      23.675693       0.253147       0.001795      20.892862       4.044995      25.319363           0.000020
            7              H       1.331555       0.380276       5.181583       0.111767       1.039427 0.74147496E+01  0.71589812E+02                                 1.699912                            1.592974      -1.073416       2.357860                    0.997396       3.582118      10.021230       0.494310       1.283371      -0.706772      -0.001937       0.035831      -0.011144       0.037574      -0.003484       0.001726      -0.005713      -0.016545       0.018159      -0.012022       0.000073       0.011950              1.754143       1.421420      -0.099550       0.004061       2.397912      -0.189489       1.443096           0.000005
            8              H       1.450298      -1.281086       3.547981       0.101250       1.204024 0.90924452E+01  0.90899674E+02                                 1.782191                            1.698505      -0.802193       2.486004                    0.999208       3.391672       9.158632       0.514921       1.189828      -0.732008       0.000833       0.011904      -0.038632       0.040433      -0.002924       0.001791      -0.003474      -0.028476       0.034659      -0.020377       0.006284       0.014093              1.795944       1.508721       0.009256       0.033038       1.586082      -0.025398       2.293028           0.000010
            9              H       3.914380      11.974588       1.494880       0.121839       1.139651 0.84903827E+01  0.83603373E+02                                 1.726554                            1.647705      -0.992108       2.408379                    0.998441       3.334590       8.994019       0.518737       1.199120      -0.729152       0.021817       0.035305       0.000441       0.041505       0.006752      -0.002881       0.007412      -0.018982      -0.025866      -0.013784      -0.003698       0.017482              1.737788       1.688665       0.393113      -0.072411       2.029069       0.018436       1.495630           0.000004
           10              H      10.579201       7.315270       1.090918       0.114850       0.920956 0.66299930E+01  0.62796634E+02                                 1.625218                            1.552498      -0.980291       2.413142                    0.997191       3.583541      10.218508       0.474354       1.363265      -0.690094      -0.010934      -0.035333      -0.009586       0.038208      -0.000707       0.009290       0.003735      -0.017884      -0.021948      -0.016018       0.002677       0.013341              1.649013       1.485804       0.220037       0.126398       1.966966       0.236554       1.494269           0.000015
           11              H       2.298120       8.341901       4.632240       0.097150       1.066254 0.78604395E+01  0.78068210E+02                                 1.812044                            1.703159      -1.432981       2.185011                    0.992201       4.021981      11.932852       0.445640       1.383869      -0.684162       0.030388       0.019084      -0.011510       0.037684       0.003804      -0.001152      -0.006329       0.003587      -0.019169      -0.009978       0.001113       0.008865              1.873717       2.285884       0.432997      -0.270427       1.738720      -0.229979       1.596547           0.000008
           12              H       9.898793      11.301580       1.222982       0.118974       1.149323 0.85615975E+01  0.83789502E+02                                 1.682303                            1.612263      -1.004193       2.400036                    0.998228       3.255708       8.522542       0.549697       1.138540      -0.744758      -0.020960       0.032957      -0.012648       0.041054      -0.004913       0.008180      -0.000726      -0.013545      -0.048258      -0.019373       0.002612       0.016761              1.686791       1.656307      -0.345853       0.157082       1.884746      -0.098905       1.519320           0.000014
           13              H       2.095109      11.872102       2.959795       0.099769       1.171313 0.85171309E+01  0.84943036E+02                                 1.827795                            1.698354      -1.135770       2.325658                    0.996296       3.676408      10.377146       0.483590       1.269972      -0.710213      -0.003337       0.031492       0.022919       0.039092       0.005971      -0.007331       0.007445      -0.012118      -0.019714      -0.015858       0.002898       0.012960              1.897443       1.609182      -0.172272      -0.237761       2.110508       0.615359       1.972638           0.000004
           14              H      -1.372552       5.937869       6.239208       0.097391       1.251266 0.95208729E+01  0.98825864E+02                                 1.974423                            1.841847      -1.571121       2.109273                    0.991789       4.245281      12.718431       0.441622       1.336170      -0.692800      -0.027761      -0.017582       0.008353       0.033906       0.002485      -0.001323      -0.004228       0.006184      -0.006974      -0.006419       0.000291       0.006128              2.031003       2.376281       0.450974      -0.237305       2.028104      -0.334258       1.688624          -0.000001
           15              H       1.586849      -2.444299       8.068133       0.112362       1.091920 0.82388293E+01  0.82076637E+02                                 1.785621                            1.703483      -1.300036       2.251156                    0.995646       3.785374      10.932905       0.465490       1.320813      -0.698233      -0.001421      -0.010711       0.036048       0.037632       0.005899      -0.005377      -0.005533      -0.012096       0.018087      -0.012017      -0.001052       0.013069              1.809974       1.482648      -0.068515       0.119659       1.518629      -0.108491       2.428647           0.000007
           16              H      -0.021011       9.974422       6.443408       0.102565       1.113881 0.84359560E+01  0.84213371E+02                                 1.787998                            1.707402      -1.161651       2.313730                    0.996391       3.724002      10.631960       0.473468       1.295890      -0.704276       0.005202      -0.036899       0.017089       0.040995      -0.002485      -0.001940      -0.010877      -0.024555       0.018259      -0.016082      -0.002580       0.018662              1.816545       1.433079      -0.104759       0.046454       2.489902       0.000984       1.526654           0.000005
           17              H      -2.197823      11.579229       2.562492       0.095968       1.269075 0.93394183E+01  0.94204319E+02                                 1.844935                            1.715738      -1.083390       2.345226                    0.996775       3.591189       9.811245       0.513738       1.181988      -0.731600       0.009195       0.035868       0.009059       0.038120      -0.003437       0.009735       0.000797      -0.015064      -0.039930      -0.018813       0.003805       0.015007              1.905184       1.652760       0.271011       0.198750       2.322383       0.492737       1.740408           0.000009
           18              H       2.625994       6.581143       6.113802       0.109653       1.112246 0.82706117E+01  0.82563608E+02                                 1.812071                            1.708224      -1.347225       2.229777                    0.994023       3.862378      11.207133       0.463737       1.323071      -0.697166       0.034062      -0.009903       0.009586       0.036745      -0.004285       0.002238      -0.003711       0.016712      -0.018112      -0.009498      -0.003413       0.012912              1.855511       2.444580      -0.123326       0.213861       1.629060      -0.133041       1.492893           0.000005
           19              H       3.036293       8.265468       0.127625       0.110657       1.007931 0.72359077E+01  0.70396509E+02                                 1.746969                            1.635606      -1.295008       2.253070                    0.994231       3.893820      11.435576       0.454101       1.386422      -0.683816       0.010677      -0.030716      -0.020463       0.038422       0.005981      -0.004873       0.005996      -0.008712       0.002247      -0.011889       0.002969       0.008920              1.802936       1.557701      -0.093958      -0.149576       1.950566       0.506323       1.900543           0.000013
           20              H       1.164759       8.201372       1.515965       0.093699       1.029988 0.75798712E+01  0.73964615E+02                                 1.722681                            1.638052      -0.985584       2.395375                    0.997009       3.720666      10.640068       0.472846       1.327470      -0.697261      -0.020162      -0.030627      -0.001342       0.036693       0.006680      -0.007801       0.008290      -0.005476      -0.022810      -0.016940       0.005334       0.011606              1.753823       1.866468       0.458811      -0.061497       1.895051       0.032617       1.499952           0.000017
           21              H      -1.698103       7.707123       4.770963       0.090496       1.065992 0.79192240E+01  0.78897311E+02                                 1.817715                            1.714319      -1.411685       2.189093                    0.992024       4.099910      12.232891       0.441768       1.391656      -0.682349      -0.035446       0.005810      -0.009442       0.037139      -0.001142       0.001752      -0.007414       0.014358      -0.028082      -0.014128       0.001878       0.012250              1.868075       2.450383      -0.218046       0.259131       1.558416      -0.117319       1.595426           0.000006
           22              H      -1.420321       7.622493       2.260631       0.090121       1.035705 0.75989522E+01  0.74698319E+02                                 1.763600                            1.664903      -1.288425       2.245291                    0.993612       3.977842      11.671139       0.455505       1.367904      -0.687410       0.020096      -0.028210       0.007798       0.035504      -0.004329       0.008140       0.000482      -0.007926      -0.037813      -0.016366       0.003798       0.012568              1.801399       1.819580      -0.432988       0.174377       2.052840      -0.133738       1.531776           0.000010
           23              H       5.265824       6.699960       5.916261       0.111767       1.039427 0.74147490E+01  0.71589806E+02                                 1.699912                            1.592974      -1.073416       2.357860                    0.997396       3.582118      10.021231       0.494310       1.283371      -0.706772       0.001937      -0.035831       0.011144       0.037574      -0.003484       0.001726      -0.005713      -0.016545       0.018159      -0.012022       0.000073       0.011950              1.754143       1.421420      -0.099550       0.004061       2.397912      -0.189489       1.443096           0.000005
           24              H       5.147081       8.361322       7.549863       0.101250       1.204023 0.90924372E+01  0.90899568E+02                                 1.782189                            1.698504      -0.802193       2.486004                    0.999208       3.391671       9.158626       0.514921       1.189827      -0.732008      -0.000833      -0.011904       0.038632       0.040433      -0.002924       0.001791      -0.003474      -0.028476       0.034659      -0.020377       0.006284       0.014093              1.795942       1.508720       0.009256       0.033038       1.586081      -0.025398       2.293026           0.000010
           25              H       2.682999      -4.894352       9.602964       0.121839       1.139652 0.84903899E+01  0.83603465E+02                                 1.726555                            1.647705      -0.992109       2.408379                    0.998441       3.334591       8.994024       0.518736       1.199120      -0.729152      -0.021817      -0.035305      -0.000441       0.041505       0.006752      -0.002881       0.007412      -0.018982      -0.025866      -0.013784      -0.003698       0.017482              1.737789       1.688666       0.393114      -0.072411       2.029070       0.018436       1.495631           0.000004
           26              H      -3.981822      -0.235034      10.006926       0.114851       0.920955 0.66299906E+01  0.62796605E+02                                 1.625218                            1.552497      -0.980290       2.413142                    0.997191       3.583540      10.218504       0.474354       1.363264      -0.690094       0.010934       0.035333       0.009586       0.038208      -0.000707       0.009290       0.003735      -0.017884      -0.021948      -0.016018       0.002677       0.013341              1.649012       1.485803       0.220037       0.126398       1.966965       0.236554       1.494269           0.000015
           27              H       4.299259      -1.261665       6.465604       0.097150       1.066254 0.78604398E+01  0.78068215E+02                                 1.812044                            1.703160      -1.432981       2.185011                    0.992201       4.021981      11.932853       0.445639       1.383869      -0.684162      -0.030388      -0.019084       0.011510       0.037684       0.003804      -0.001152      -0.006329       0.003587      -0.019169      -0.009978       0.001113       0.008865              1.873717       2.285884       0.432997      -0.270427       1.738720      -0.229979       1.596548           0.000008
           28              H      -3.301414      -4.221344       9.874862       0.118975       1.149322 0.85615913E+01  0.83789430E+02                                 1.682302                            1.612262      -1.004192       2.400037                    0.998228       3.255707       8.522540       0.549697       1.138540      -0.744758       0.020960      -0.032957       0.012648       0.041054      -0.004913       0.008180      -0.000726      -0.013545      -0.048258      -0.019373       0.002612       0.016760              1.686790       1.656306      -0.345852       0.157082       1.884745      -0.098905       1.519319           0.000014
           29              H       4.502270      -4.791866       8.138049       0.099769       1.171313 0.85171304E+01  0.84943032E+02                                 1.827795                            1.698354      -1.135770       2.325658                    0.996296       3.676408      10.377147       0.483590       1.269972      -0.710213       0.003337      -0.031492      -0.022919       0.039092       0.005971      -0.007331       0.007445      -0.012118      -0.019714      -0.015858       0.002898       0.012960              1.897443       1.609182      -0.172272      -0.237761       2.110509       0.615359       1.972638           0.000004
           30              H       7.969931       1.142367       4.858636       0.097391       1.251267 0.95208775E+01  0.98825920E+02                                 1.974423                            1.841848      -1.571121       2.109273                    0.991789       4.245282      12.718433       0.441622       1.336170      -0.692801       0.027761       0.017582      -0.008353       0.033906       0.002485      -0.001323      -0.004228       0.006184      -0.006974      -0.006419       0.000291       0.006128              2.031003       2.376281       0.450974      -0.237305       2.028104      -0.334258       1.688624          -0.000001
           31              H       5.010530       9.524535       3.029711       0.112362       1.091920 0.82388299E+01  0.82076646E+02                                 1.785621                            1.703483      -1.300037       2.251156                    0.995646       3.785374      10.932906       0.465490       1.320813      -0.698233       0.001421       0.010711      -0.036048       0.037632       0.005899      -0.005377      -0.005533      -0.012096       0.018087      -0.012017      -0.001052       0.013069              1.809975       1.482648      -0.068515       0.119660       1.518629      -0.108491       2.428647           0.000007
           32              H       6.618390      -2.894186       4.654436       0.102565       1.113881 0.84359612E+01  0.84213437E+02                                 1.787998                            1.707402      -1.161652       2.313730                    0.996391       3.724003      10.631964       0.473468       1.295891      -0.704276      -0.005202       0.036899      -0.017089       0.040995      -0.002485      -0.001940      -0.010877      -0.024555       0.018258      -0.016082      -0.002580       0.018662              1.816545       1.433079      -0.104759       0.046454       2.489903       0.000984       1.526654           0.000005
           33              H       8.795202      -4.498993       8.535352       0.095968       1.269074 0.93394125E+01  0.94204243E+02                                 1.844934                            1.715737      -1.083389       2.345226                    0.996775       3.591188       9.811240       0.513739       1.181988      -0.731601      -0.009195      -0.035868      -0.009059       0.038120      -0.003437       0.009735       0.000797      -0.015064      -0.039930      -0.018813       0.003805       0.015007              1.905183       1.652760       0.271011       0.198749       2.322382       0.492736       1.740408           0.000009
           34              H       3.971385       0.499093       4.984042       0.109653       1.112246 0.82706161E+01  0.82563665E+02                                 1.812071                            1.708224      -1.347225       2.229777                    0.994023       3.862379      11.207138       0.463737       1.323071      -0.697165      -0.034062       0.009903      -0.009586       0.036745      -0.004285       0.002238      -0.003711       0.016712      -0.018112      -0.009498      -0.003413       0.012912              1.855512       2.444581      -0.123326       0.213861       1.629061      -0.133041       1.492893           0.000005
           35              H       3.561086      -1.185232      10.970219       0.110657       1.007930 0.72359034E+01  0.70396459E+02                                 1.746969                            1.635606      -1.295007       2.253071                    0.994231       3.893819      11.435574       0.454101       1.386423      -0.683816      -0.010677       0.030716       0.020463       0.038422       0.005981      -0.004873       0.005996      -0.008712       0.002247      -0.011889       0.002969       0.008920              1.802936       1.557700      -0.093958      -0.149576       1.950565       0.506323       1.900543           0.000013
           36              H       5.432620      -1.121136       9.581879       0.093699       1.029988 0.75798675E+01  0.73964568E+02                                 1.722681                            1.638051      -0.985584       2.395375                    0.997009       3.720665      10.640064       0.472846       1.327470      -0.697261       0.020162       0.030627       0.001342       0.036693       0.006680      -0.007801       0.008290      -0.005476      -0.022810      -0.016940       0.005334       0.011606              1.753823       1.866467       0.458811      -0.061497       1.895050       0.032617       1.499952           0.000017
           37              H       8.295482      -0.626887       6.326881       0.090496       1.065993 0.79192260E+01  0.78897332E+02                                 1.817715                            1.714319      -1.411685       2.189093                    0.992024       4.099910      12.232889       0.441768       1.391656      -0.682349       0.035446      -0.005810       0.009442       0.037139      -0.001142       0.001752      -0.007414       0.014358      -0.028082      -0.014128       0.001878       0.012250              1.868075       2.450382      -0.218046       0.259131       1.558416      -0.117319       1.595426           0.000006
           38              H       8.017700      -0.542257       8.837213       0.090121       1.035705 0.75989579E+01  0.74698385E+02                                 1.763600                            1.664904      -1.288425       2.245290                    0.993612       3.977843      11.671141       0.455505       1.367904      -0.687410      -0.020096       0.028210      -0.007798       0.035504      -0.004329       0.008140       0.000482      -0.007926      -0.037813      -0.016366       0.003798       0.012568              1.801399       1.819581      -0.432988       0.174377       2.052841      -0.133738       1.531776           0.000010
           39              H       5.762558       4.229084       5.940676       0.153595       0.989515 0.73917850E+01  0.72135610E+02                                 1.723520                            1.648827      -1.382106       2.234961                    0.994012       3.712525      10.840476       0.455065       1.379215      -0.686242       0.008855       0.007878      -0.020653       0.023812       0.000570       0.001714      -0.004699       0.005582       0.015669      -0.007358       0.000075       0.007283              1.756696       1.582099       0.101788      -0.260597       1.696112      -0.404434       1.991879           0.000005
           40              H       4.715940       3.121507       6.432310       0.150779       0.899209 0.67064861E+01  0.63493264E+02                                 1.593362                            1.554926      -0.860351       2.484764                    0.998855       3.388374       9.556084       0.478540       1.351935      -0.693826      -0.015670      -0.014730      -0.007520       0.022783       0.004332       0.009266      -0.002501      -0.000462      -0.009112      -0.011985       0.002809       0.009176              1.600662       1.671942       0.320371       0.170340       1.741238       0.155063       1.388806           0.000006
           41              H       4.809233       4.526786       7.192513       0.152534       1.005915 0.73315200E+01  0.70095635E+02                                 1.646372                            1.571181      -0.803651       2.510307                    0.999555       3.214209       8.746250       0.507364       1.262669      -0.714624      -0.012976       0.014314       0.011787       0.022632      -0.004691       0.003857       0.005426      -0.005445       0.015855      -0.010478       0.001725       0.008753              1.677087       1.720134      -0.428247      -0.172920       1.855064       0.146834       1.456062           0.000006
           42              H      -2.522473       1.633714       8.083670       0.186693       0.856122 0.62915645E+01  0.59480696E+02                                 1.625983                            1.570805      -1.283039       2.300647                    0.995933       3.557195      10.513057       0.440526       1.470676      -0.669563      -0.002577       0.011234       0.008049       0.014058       0.000451      -0.001069       0.002539       0.003448       0.012258      -0.004644      -0.000345       0.004989              1.648096       1.554563      -0.280697      -0.166904       1.861683       0.252006       1.528042           0.000008
           43              H      -1.957296       0.144897       8.249027       0.173508       0.878462 0.65586484E+01  0.62927375E+02                                 1.667864                            1.613388      -1.482081       2.188008                    0.994373       3.862061      11.663556       0.428930       1.488314      -0.664665       0.003320      -0.007848       0.011095       0.013989       0.000073       0.002218       0.000485      -0.006236      -0.003912      -0.004185       0.000355       0.003831              1.688334       1.380548      -0.056786       0.026373       1.900610      -0.326944       1.783846           0.000008
           44              H      -1.159997       1.209368       7.358980       0.199335       0.808061 0.58457347E+01  0.54278926E+02                                 1.572077                            1.521096      -1.174519       2.365328                    0.995433       3.410739      10.001436       0.444435       1.484245      -0.667789       0.013571       0.008653      -0.001205       0.016140       0.001024      -0.001912      -0.000710       0.001506       0.002764      -0.001779      -0.001120       0.002899              1.600196       2.043767       0.228015      -0.170292       1.420975      -0.058994       1.335846           0.000007
           45              H       8.831492       1.798257       8.235710       0.137346       0.886301 0.66881001E+01  0.63690981E+02                                 1.607668                            1.575408      -0.994473       2.407906                    0.995947       3.633193      10.498497       0.462185       1.391601      -0.684337       0.009223      -0.026341      -0.003137       0.028084      -0.007642      -0.001230       0.001374      -0.010225      -0.010076      -0.007563      -0.003533       0.011096              1.613965       1.610853      -0.335008      -0.147551       1.839775       0.142873       1.391267           0.000008
           46              H      -4.989114       3.235697       8.944862       0.137210       1.074554 0.84175026E+01  0.83130489E+02                                 1.700479                            1.669877      -0.768450       2.509803                    0.999499       3.365335       9.243154       0.499243       1.242274      -0.719056       0.011106       0.016027       0.018198       0.026672       0.004234       0.002404       0.005980      -0.012217       0.001332      -0.007702      -0.003390       0.011092              1.696082       1.889107       0.362785       0.179258       1.644214       0.133824       1.554926           0.000015
           47              H      10.388081      -0.308957       4.196095       0.150824       1.020387 0.76116212E+01  0.72758791E+02                                 1.590395                            1.543659      -0.963182       2.423514                    0.999286       3.205353       8.452646       0.545809       1.173970      -0.734759      -0.007866       0.019723      -0.010250       0.023579       0.001444       0.008434      -0.004988       0.002694       0.016267      -0.009999      -0.001854       0.011853              1.592137       1.385083      -0.248730       0.101628       1.948891      -0.244630       1.442437           0.000004
           48              H      11.332233      -1.596909       4.096214       0.140513       0.971738 0.69640962E+01  0.65576923E+02                                 1.582017                            1.508202      -0.850189       2.478538                    0.999256       3.259994       8.735749       0.531049       1.224857      -0.721783       0.014502      -0.006332      -0.011888       0.019792      -0.000494       0.001778       0.003501       0.015551       0.017447      -0.011439       0.003890       0.007549              1.610425       1.631526      -0.345432      -0.343539       1.589721       0.351482       1.610028           0.000004
           49              H       9.912392      -1.700938       4.824233       0.141749       0.957943 0.71832345E+01  0.68523725E+02                                 1.603914                            1.564168      -0.755693       2.526237                    0.999677       3.294971       9.040029       0.502698       1.277256      -0.710539      -0.018337      -0.010391       0.005657       0.021823       0.008115       0.001544      -0.001293       0.003765       0.022948      -0.012350       0.004458       0.007892              1.605788       1.873332       0.366830      -0.090755       1.663618      -0.000851       1.280416           0.000006
           50              H      -1.532019      -1.506265       7.405591       0.153692       0.957462 0.73241620E+01  0.71465509E+02                                 1.708848                            1.662001      -1.276089       2.293895                    0.993565       3.645163      10.718215       0.443845       1.414282      -0.680480       0.013223       0.008004       0.022373       0.027194      -0.002700       0.011993      -0.002305      -0.010368       0.007830      -0.014812       0.002520       0.012291              1.715361       1.576930       0.087045       0.269381       1.602343       0.342652       1.966811           0.000009
           51              H      -2.553325      -2.573248       6.789661       0.136303       0.932961 0.70207284E+01  0.67227261E+02                                 1.628111                            1.586311      -0.937700       2.436739                    0.997837       3.506877       9.943516       0.475902       1.344082      -0.694903      -0.013476      -0.011464       0.005095       0.018411      -0.001053       0.005394      -0.005205       0.007651      -0.022444      -0.011204       0.001157       0.010047              1.629762       1.633771       0.397084      -0.113655       1.901052      -0.078201       1.354462           0.000006
           52              H      -1.235975      -2.166309       5.978409       0.136564       1.021514 0.77065008E+01  0.75853153E+02                                 1.749308                            1.674501      -1.331502       2.248723                    0.994154       3.759547      10.957805       0.456084       1.364410      -0.689382       0.015925      -0.003635      -0.011627       0.020050      -0.006424      -0.004138      -0.005335       0.002139       0.011423      -0.011408       0.004578       0.006830              1.783338       2.096167      -0.325463      -0.423189       1.571738       0.277754       1.682108           0.000008
           53              H       7.373909       2.715805      10.364277       0.104826       1.119277 0.87274468E+01  0.87112722E+02                                 1.753036                            1.702831      -0.713261       2.524785                    0.999054       3.531327       9.801592       0.492521       1.245912      -0.717388       0.004099       0.022330       0.023519       0.032689       0.001296       0.001032       0.007749      -0.004458       0.008871      -0.006016      -0.003860       0.009876              1.771622       1.474991       0.032877       0.076677       1.466656       0.295693       2.373220           0.000017
           54              H       7.216852       1.281198       9.659563       0.095274       0.982397 0.75020603E+01  0.72560606E+02                                 1.636984                            1.600928      -0.694220       2.525613                    0.999008       3.601313      10.045556       0.494301       1.281133      -0.707904       0.000094      -0.028187      -0.002342       0.028284      -0.000153       0.001521      -0.003001      -0.008007      -0.027589      -0.009897       0.000784       0.009113              1.643110       1.365089      -0.061240      -0.029050       2.144053      -0.174424       1.420189           0.000014
           55              H       5.511023       3.360916       9.467571       0.099141       1.248384 0.10019890E+02  0.10291535E+03                                 1.842590                            1.791284      -0.922870       2.420622                    0.997763       3.595285       9.928986       0.496583       1.200873      -0.728321      -0.009991       0.024226       0.021740       0.034049      -0.003222       0.000458       0.003392      -0.016873      -0.002599      -0.008753      -0.001654       0.010408              1.849296       1.795197      -0.311900      -0.370825       1.736929       0.287233       2.015762           0.000009
           56              H       5.355907       1.925583       8.757309       0.097623       1.000829 0.78050389E+01  0.75873189E+02                                 1.632009                            1.615134      -0.655240       2.551345                    0.999634       3.485621       9.594260       0.502712       1.253353      -0.715254      -0.016277      -0.028990      -0.003125       0.033394       0.007853       0.001810      -0.002389      -0.006302      -0.001130      -0.009192       0.000434       0.008757              1.627420       1.702865       0.376151       0.025531       1.772781       0.011530       1.406615           0.000011
           57              H      -3.095738       4.767576       8.112524       0.400674       0.667238 0.45942199E+01  0.39745627E+02                                 1.356905                            1.333849      -1.149432       2.493427                    0.999878       2.336792       6.391296       0.487523       1.452222      -0.678524      -0.011551       0.020151       0.018976       0.029993      -0.004253      -0.002542       0.018142       0.000296      -0.014177      -0.019753       0.001054       0.018699              1.350837       1.364977      -0.140024      -0.158168       1.391835       0.124558       1.295698           0.000007
           58              H      -1.850387       4.245149       7.668610       0.406187       0.607691 0.38201624E+01  0.32451421E+02                                 1.368581                            1.278783      -1.672255       2.197050                    0.998726       2.923230       8.677918       0.449170       1.605251      -0.643548       0.011096      -0.007111       0.002723       0.013458      -0.004366       0.002462       0.007798      -0.014850       0.006751      -0.011480      -0.001043       0.012523              1.408451       1.945126       0.093876      -0.026782       1.159673      -0.039334       1.120554           0.000001
           59              H       0.834821       2.851152       5.157168       0.153595       0.989515 0.73917880E+01  0.72135649E+02                                 1.723521                            1.648828      -1.382107       2.234961                    0.994012       3.712526      10.840481       0.455065       1.379216      -0.686242      -0.008855      -0.007878       0.020653       0.023812       0.000570       0.001714      -0.004699       0.005582       0.015669      -0.007358       0.000075       0.007283              1.756697       1.582099       0.101788      -0.260597       1.696112      -0.404434       1.991880           0.000005
           60              H       1.881439       3.958729       4.665534       0.150779       0.899209 0.67064812E+01  0.63493210E+02                                 1.593361                            1.554926      -0.860351       2.484764                    0.998855       3.388373       9.556082       0.478539       1.351935      -0.693826       0.015670       0.014730       0.007520       0.022783       0.004332       0.009266      -0.002501      -0.000462      -0.009112      -0.011985       0.002809       0.009176              1.600662       1.671942       0.320371       0.170339       1.741238       0.155063       1.388806           0.000006
           61              H       1.788146       2.553450       3.905331       0.152534       1.005915 0.73315210E+01  0.70095650E+02                                 1.646372                            1.571181      -0.803652       2.510307                    0.999555       3.214209       8.746252       0.507364       1.262670      -0.714624       0.012976      -0.014314      -0.011787       0.022632      -0.004691       0.003857       0.005426      -0.005445       0.015855      -0.010478       0.001725       0.008753              1.677087       1.720135      -0.428248      -0.172920       1.855064       0.146834       1.456062           0.000006
           62              H       9.119852       5.446522       3.014174       0.186693       0.856122 0.62915688E+01  0.59480746E+02                                 1.625983                            1.570805      -1.283039       2.300646                    0.995933       3.557196      10.513060       0.440526       1.470675      -0.669563       0.002577      -0.011234      -0.008049       0.014058       0.000451      -0.001069       0.002539       0.003448       0.012258      -0.004644      -0.000345       0.004989              1.648096       1.554564      -0.280697      -0.166904       1.861683       0.252006       1.528042           0.000008
           63              H       8.554675       6.935339       2.848817       0.173508       0.878462 0.65586484E+01  0.62927376E+02                                 1.667864                            1.613388      -1.482081       2.188008                    0.994373       3.862061      11.663556       0.428930       1.488314      -0.664665      -0.003320       0.007848      -0.011095       0.013989       0.000073       0.002218       0.000485      -0.006236      -0.003912      -0.004185       0.000355       0.003831              1.688334       1.380548      -0.056786       0.026373       1.900610      -0.326944       1.783846           0.000008
           64              H       7.757376       5.870868       3.738864       0.199335       0.808061 0.58457389E+01  0.54278974E+02                                 1.572077                            1.521097      -1.174519       2.365327                    0.995433       3.410740      10.001439       0.444435       1.484244      -0.667789      -0.013571      -0.008653       0.001205       0.016140       0.001024      -0.001912      -0.000710       0.001506       0.002764      -0.001779      -0.001120       0.002899              1.600197       2.043768       0.228016      -0.170292       1.420976      -0.058994       1.335846           0.000007
           65              H      -2.234113       5.281979       2.862134       0.137346       0.886301 0.66881013E+01  0.63690994E+02                                 1.607668                            1.575408      -0.994473       2.407906                    0.995947       3.633193      10.498497       0.462185       1.391601      -0.684337      -0.009223       0.026341       0.003137       0.028084      -0.007642      -0.001230       0.001374      -0.010225      -0.010076      -0.007563      -0.003533       0.011096              1.613965       1.610853      -0.335008      -0.147551       1.839775       0.142873       1.391267           0.000008
           66              H      11.586493       3.844539       2.152982       0.137210       1.074553 0.84174983E+01  0.83130436E+02                                 1.700479                            1.669877      -0.768450       2.509803                    0.999499       3.365334       9.243151       0.499243       1.242274      -0.719056      -0.011106      -0.016027      -0.018198       0.026672       0.004234       0.002404       0.005980      -0.012217       0.001332      -0.007702      -0.003390       0.011092              1.696082       1.889107       0.362785       0.179258       1.644213       0.133824       1.554926           0.000015
           67              H      -3.790702       7.389193       6.901749       0.150821       1.020391 0.76116601E+01  0.72759261E+02                                 1.590400                            1.543664      -0.963186       2.423511                    0.999286       3.205360       8.452672       0.545808       1.173971      -0.734759       0.007866      -0.019723       0.010250       0.023579       0.001444       0.008434      -0.004988       0.002694       0.016267      -0.009999      -0.001854       0.011853              1.592143       1.385087      -0.248731       0.101629       1.948898      -0.244632       1.442442           0.000004
           68              H      -4.734854       8.677145       7.001630       0.140512       0.971738 0.69641013E+01  0.65576982E+02                                 1.582018                            1.508203      -0.850188       2.478538                    0.999256       3.259995       8.735752       0.531049       1.224857      -0.721783      -0.014502       0.006332       0.011888       0.019792      -0.000494       0.001778       0.003501       0.015551       0.017447      -0.011439       0.003890       0.007549              1.610426       1.631527      -0.345433      -0.343539       1.589722       0.351482       1.610029           0.000004
           69              H      -3.315013       8.781174       6.273611       0.141749       0.957944 0.71832408E+01  0.68523803E+02                                 1.603915                            1.564169      -0.755693       2.526237                    0.999677       3.294972       9.040034       0.502698       1.277257      -0.710539       0.018337       0.010391      -0.005657       0.021823       0.008115       0.001544      -0.001293       0.003765       0.022948      -0.012350       0.004458       0.007892              1.605789       1.873333       0.366830      -0.090755       1.663619      -0.000851       1.280416           0.000006
           70              H       8.129398       8.586501       3.692253       0.153692       0.957463 0.73241629E+01  0.71465518E+02                                 1.708848                            1.662001      -1.276089       2.293895                    0.993565       3.645163      10.718214       0.443845       1.414282      -0.680480      -0.013223      -0.008004      -0.022373       0.027194      -0.002700       0.011993      -0.002305      -0.010368       0.007830      -0.014812       0.002520       0.012291              1.715361       1.576929       0.087045       0.269381       1.602343       0.342652       1.966811           0.000009
           71              H       9.150704       9.653484       4.308183       0.136303       0.932962 0.70207360E+01  0.67227350E+02                                 1.628111                            1.586311      -0.937701       2.436739                    0.997837       3.506879       9.943522       0.475902       1.344081      -0.694903       0.013476       0.011464      -0.005095       0.018411      -0.001053       0.005394      -0.005205       0.007651      -0.022444      -0.011204       0.001157       0.010047              1.629762       1.633772       0.397084      -0.113656       1.901053      -0.078201       1.354462           0.000006
           72              H       7.833354       9.246545       5.119435       0.136563       1.021514 0.77065035E+01  0.75853188E+02                                 1.749309                            1.674502      -1.331503       2.248723                    0.994154       3.759548      10.957809       0.456084       1.364410      -0.689382      -0.015925       0.003635       0.011627       0.020050      -0.006424      -0.004138      -0.005335       0.002139       0.011423      -0.011408       0.004578       0.006830              1.783339       2.096168      -0.325463      -0.423189       1.571739       0.277754       1.682109           0.000008
           73              H      -0.776530       4.364431       0.733567       0.104826       1.119277 0.87274468E+01  0.87112722E+02                                 1.753036                            1.702831      -0.713261       2.524785                    0.999054       3.531327       9.801592       0.492521       1.245912      -0.717388      -0.004099      -0.022330      -0.023519       0.032689       0.001296       0.001032       0.007749      -0.004458       0.008871      -0.006016      -0.003860       0.009876              1.771622       1.474991       0.032877       0.076677       1.466656       0.295693       2.373220           0.000017
           74              H      -0.619473       5.799038       1.438281       0.095274       0.982397 0.75020572E+01  0.72560566E+02                                 1.636983                            1.600928      -0.694219       2.525614                    0.999008       3.601312      10.045551       0.494301       1.281133      -0.707904      -0.000094       0.028187       0.002342       0.028284      -0.000153       0.001521      -0.003001      -0.008007      -0.027589      -0.009897       0.000784       0.009113              1.643110       1.365089      -0.061240      -0.029050       2.144052      -0.174424       1.420189           0.000014
           75              H       1.086356       3.719320       1.630273       0.099141       1.248384 0.10019890E+02  0.10291535E+03                                 1.842590                            1.791284      -0.922870       2.420622                    0.997763       3.595285       9.928987       0.496583       1.200873      -0.728320       0.009991      -0.024226      -0.021740       0.034049      -0.003222       0.000458       0.003392      -0.016873      -0.002599      -0.008753      -0.001654       0.010408              1.849296       1.795197      -0.311900      -0.370825       1.736930       0.287233       2.015762           0.000009
           76              H       1.241472       5.154653       2.340535       0.097623       1.000829 0.78050347E+01  0.75873144E+02                                 1.632009                            1.615134      -0.655240       2.551345                    0.999634       3.485620       9.594259       0.502712       1.253354      -0.715254       0.016277       0.028990       0.003125       0.033394       0.007853       0.001810      -0.002389      -0.006302      -0.001130      -0.009192       0.000434       0.008757              1.627420       1.702865       0.376151       0.025531       1.772781       0.011530       1.406615           0.000011
           77              H       9.693117       2.312660       2.985320       0.400671       0.667241 0.45942475E+01  0.39745932E+02                                 1.356911                            1.333855      -1.149436       2.493424                    0.999878       2.336797       6.391318       0.487521       1.452226      -0.678524       0.011551      -0.020151      -0.018976       0.029993      -0.004253      -0.002542       0.018142       0.000296      -0.014177      -0.019753       0.001054       0.018699              1.350843       1.364983      -0.140025      -0.158169       1.391841       0.124559       1.295704           0.000007
           78              H       8.447766       2.835087       3.429234       0.406187       0.607692 0.38201640E+01  0.32451435E+02                                 1.368581                            1.278783      -1.672254       2.197051                    0.998726       2.923230       8.677916       0.449171       1.605250      -0.643548      -0.011096       0.007111      -0.002723       0.013458      -0.004366       0.002462       0.007798      -0.014850       0.006751      -0.011480      -0.001043       0.012523              1.408451       1.945127       0.093876      -0.026782       1.159673      -0.039334       1.120554           0.000001
           79              C       1.436423      10.023668       2.400464      -0.202614      41.965794 0.63246633E+03  0.16294174E+05                                10.562730                            8.469395      -0.341125       1.854272                    0.998289      32.146113      96.048465       0.559001       0.425303      -1.060933       0.073888      -0.001522      -0.044742       0.086392      -0.011022       0.005283      -0.013851       0.008586       0.026989      -0.019446      -0.001972       0.021418             12.016178      13.584927       1.824596      -5.054972      10.768256       2.315598      11.695352           0.000006
           80              C      -1.597307       9.628214       2.565822      -0.205983      42.560221 0.64488145E+03  0.16711276E+05                                10.698775                            8.573149      -0.394924       1.836945                    0.998026      32.414738      97.444522       0.553024       0.427398      -1.058597      -0.066654      -0.011906      -0.048869       0.083502       0.004530      -0.006201      -0.010217       0.011460       0.016592      -0.013961      -0.001561       0.015522             12.161621      14.710466       0.146976       5.505869      11.878077       1.672208       9.896320           0.000009
           81              C       0.883284       4.967680       7.305711       0.571010      24.676758 0.26427969E+03  0.55442687E+04                                 7.821770                            5.750422      -0.097584       2.015933                    0.999427      22.826618      64.158837       0.622241       0.469210      -1.022097       0.002394      -0.042841       0.044533       0.061840      -0.005292      -0.018946       0.079076      -0.040203       0.094877      -0.064765      -0.035796       0.100561              9.425291       8.727754      -0.031387       0.878398      10.871502      -5.270766       8.676616           0.000004
           82              C       3.664159      10.116742       0.693615      -0.019298      35.906050 0.44972806E+03  0.10605829E+05                                 9.478920                            7.079645      -0.046568       1.991247                    0.999210      27.447040      77.652376       0.621451       0.417931      -1.068969      -0.030199      -0.006238       0.036467       0.047757      -0.001503      -0.001180      -0.004057      -0.012164       0.012154      -0.008532       0.000418       0.008114             11.244327      13.090883       0.660918      -5.947010       9.104821       2.189259      11.537278           0.000007
           83              C       0.258800       8.228990       4.547896      -0.204322      41.703096 0.63907575E+03  0.16534378E+05                                10.555561                            8.547665      -0.418708       1.835230                    0.997458      32.208386      96.956387       0.552200       0.428720      -1.057079       0.013422      -0.057759       0.057350       0.082494      -0.000305       0.001147       0.022991      -0.036068       0.027639      -0.022747      -0.011666       0.034413             11.759087      13.753655       0.456606       0.716480      12.719329      -4.077760       8.804278           0.000003
           84              C       1.454423      -0.872000       6.787441      -0.021363      34.446559 0.45900455E+03  0.10882840E+05                                 9.242388                            7.174563       0.038288       2.023682                    0.999270      27.360067      77.680780       0.614293       0.420538      -1.067028       0.010907      -0.030632      -0.035217       0.047932       0.005171      -0.008523      -0.007155       0.019202      -0.012245      -0.013264      -0.004473       0.017737             10.760798       5.660029      -1.128311      -0.790066      12.853144       4.026470      13.769221           0.000004
           85              C      -0.730440       3.147937      10.924718       0.569389      23.629379 0.26850531E+03  0.56701906E+04                                 7.664406                            5.852153      -0.059078       2.030833                    0.999561      23.045390      65.548310       0.606389       0.478310      -1.014529       0.048588      -0.022845      -0.040029       0.066971      -0.017371       0.081382      -0.016915       0.013057       0.156785      -0.073385      -0.035854       0.109239              8.875249      10.085428       0.461767      -4.604740       7.923787       0.601237       8.616533           0.000012
           86              C       1.413169      -0.531241       5.437944      -0.105656      32.322591 0.44596963E+03  0.10571309E+05                                 8.895817                            7.115562       0.131350       2.021064                    0.999545      29.271967      85.012390       0.606929       0.425740      -1.056367       0.017120      -0.026356       0.005594       0.031923      -0.003924      -0.000143      -0.018537       0.003505      -0.068102      -0.031206       0.011334       0.019872              9.996095       5.596047      -0.644276      -0.441927      12.326676       2.883795      12.065562           0.000004
           87              C       1.489345      -1.523668       4.464663      -0.091740      31.519711 0.43075329E+03  0.10127582E+05                                 8.680129                            6.935631       0.215465       2.040772                    0.999720      29.382399      85.127988       0.622092       0.418769      -1.060192       0.017548      -0.010531       0.035308       0.040810       0.001070       0.005778      -0.024297       0.004433       0.086790      -0.027901      -0.012004       0.039906              9.783059       5.308370      -0.569702      -0.214542      12.949292       3.587069      11.091514           0.000005
           88              C       3.368815      11.198632       1.518185      -0.101891      31.587903 0.42753979E+03  0.10025294E+05                                 8.724674                            6.946830       0.081007       2.003800                    0.999660      29.107041      84.000632       0.617103       0.423280      -1.058193      -0.010675      -0.021374       0.011515       0.026521       0.015054       0.021180      -0.006470      -0.023484      -0.041024      -0.034950       0.008584       0.026366              9.652003       9.934662       0.235116      -4.303627       8.960298       2.278609      10.061049           0.000010
           89              C       1.623176      -2.875262       4.812025      -0.201421      42.541178 0.64195990E+03  0.16602890E+05                                10.717948                            8.551276      -0.360147       1.851632                    0.997732      32.139685      96.261046       0.554428       0.427155      -1.059627       0.011772       0.061222       0.054302       0.082677       0.003005       0.002627       0.002390       0.026503      -0.008306      -0.012656      -0.002774       0.015431             12.566593       6.314770      -0.825582      -0.254410      16.358007       4.901177      15.027001           0.000000
           90              C      10.835041       8.188103       1.365035      -0.116811      31.876736 0.44615247E+03  0.10563230E+05                                 8.760761                            7.068480       0.303694       2.078642                    0.999393      29.094125      84.094804       0.616017       0.419952      -1.061343       0.006855       0.024848       0.014796       0.029721       0.017404      -0.008244       0.007642      -0.044463       0.010838      -0.032960       0.005593       0.027366              9.807010      12.283578      -0.192210       4.483673       8.977934       0.386615       8.159518           0.000019
           91              C       1.547235       7.862675       4.961846      -0.075777      31.710196 0.44593097E+03  0.10618022E+05                                 8.838078                            7.143044      -0.039911       1.964278                    0.999074      29.695373      87.721066       0.599515       0.429072      -1.049558      -0.032838      -0.016244       0.015579       0.039811       0.014986      -0.017689       0.023884       0.003796      -0.026056      -0.039409       0.017880       0.021528              9.741207      11.512601       0.058325       0.496963      10.022194      -3.801991       7.688827           0.000009
           92              C      10.419582      10.545497       1.464915      -0.122271      31.545257 0.43387160E+03  0.10189937E+05                                 8.635150                            6.942532       0.156771       2.019764                    0.999754      29.336236      84.153646       0.626023       0.416587      -1.064638       0.021766      -0.019974      -0.002038       0.029612      -0.022033      -0.001939      -0.018048      -0.016761      -0.066120      -0.032065      -0.005838       0.037904              9.507370      10.665880       0.988951       4.292129       9.369533       1.827627       8.486697           0.000013
           93              C       2.273390      11.141573       2.379378      -0.081532      31.555858 0.43005723E+03  0.10117427E+05                                 8.705183                            6.947654       0.112961       2.007809                    0.999771      29.422496      85.554462       0.618559       0.420902      -1.057769       0.016931      -0.032591      -0.017180       0.040546      -0.005637       0.015896       0.019578      -0.046455      -0.017462      -0.034718      -0.000771       0.035489              9.639489      10.522750       1.141930      -3.875892       9.104011       2.164683       9.291707           0.000009
           94              C      -0.624903       6.430511       5.921810      -0.108781      33.386010 0.45746414E+03  0.10974782E+05                                 9.202430                            7.271636      -0.197669       1.908497                    0.998934      30.309675      90.204901       0.589018       0.433449      -1.045717       0.023225       0.016331      -0.016153       0.032665       0.015374      -0.012463       0.021636      -0.003247       0.022400      -0.033432       0.008594       0.024838             10.276053      11.294235      -0.486842       1.402544      11.388260      -4.557186       8.145663          -0.000007
           95              C       8.769702       9.079260       0.240823       0.593580      23.256121 0.24925652E+03  0.51578545E+04                                 7.500652                            5.596739       0.051023       2.073427                    0.999421      22.346506      62.566284       0.628100       0.471254      -1.020055      -0.055880      -0.004304      -0.029901       0.063523      -0.058255      -0.059973       0.068010      -0.035957       0.012102      -0.069336      -0.056686       0.126022              8.789893      10.575075       1.631941       3.337717       7.271515      -1.725847       8.523090           0.000017
           96              C       1.569031      -2.204539       7.149231      -0.096725      31.604997 0.44264103E+03  0.10506945E+05                                 8.834807                            7.133994      -0.097789       1.948722                    0.999138      29.482626      86.600089       0.598461       0.431167      -1.049603       0.006078       0.003777      -0.023204       0.024282       0.013351      -0.011141      -0.014960       0.048674       0.013748      -0.033976       0.000604       0.033372              9.903693       5.395773      -1.019293       0.016065      12.440380       3.324495      11.874926           0.000005
           97              C       1.381989       0.169423       7.872811       0.598227      22.427309 0.24898407E+03  0.51608033E+04                                 7.339068                            5.617544       0.014178       2.060242                    0.999545      22.496708      63.439736       0.621738       0.475283      -1.015915       0.007102       0.041856       0.049472       0.065191      -0.012036       0.021127      -0.017637       0.140193      -0.143620      -0.065015      -0.033557       0.098572              8.452925       4.665233      -0.187060      -1.033359      10.026679       1.582586      10.666863           0.000014
           98              C      10.033770       9.278762       1.040978      -0.002878      35.688262 0.45289106E+03  0.10686758E+05                                 9.455912                            7.114929       0.017521       2.016799                    0.999371      27.102353      76.410098       0.619263       0.419159      -1.069424       0.039321       0.006738       0.023494       0.046298       0.004869      -0.012442      -0.016555       0.005984       0.033473      -0.018304      -0.008273       0.026577             11.290454      14.591791       0.838382       6.119846       9.583682       1.197248       9.695890           0.000006
           99              C       1.657005      -3.189922       6.178170      -0.090075      31.583207 0.44090014E+03  0.10444189E+05                                 8.730720                            7.033939       0.077840       1.993874                    0.999755      29.691694      86.822319       0.614445       0.420812      -1.057126       0.010065       0.037699      -0.008703       0.039978       0.002596      -0.007837      -0.032885       0.000908      -0.047450      -0.039571       0.007020       0.032551              9.833011       4.999751      -0.696086      -0.013128      12.470794       3.820401      12.028487           0.000001
          100              C      -2.421544      10.713254       2.243984      -0.095880      32.098740 0.43680325E+03  0.10311948E+05                                 8.767509                            6.980876       0.063653       1.982650                    0.999803      29.881172      86.922435       0.620135       0.418374      -1.059799      -0.001602      -0.036320      -0.021094       0.042032       0.014689      -0.004479       0.002559      -0.066953      -0.055925      -0.029469      -0.016448       0.045917              9.693004      11.085734       0.055298       4.224439       9.679158       1.813697       8.314122           0.000012
          101              C       0.661421       6.093764       6.340198      -0.017940      36.400901 0.44179233E+03  0.10359020E+05                                 9.527926                            6.985117       0.012185       2.011381                    0.999326      27.199516      76.408249       0.630732       0.414153      -1.072784      -0.005996       0.035741      -0.027969       0.045778       0.004347       0.002592       0.010877      -0.007392       0.022002      -0.010033      -0.006049       0.016081             11.533566      10.968168       0.077518       0.934940      13.764682      -6.491105       9.867848          -0.000003
          102              C       1.744775       6.812249       5.845234      -0.105352      32.981234 0.44966410E+03  0.10702554E+05                                 9.038337                            7.153230      -0.007500       1.972450                    0.999586      29.637278      86.822255       0.603058       0.426724      -1.053621      -0.027654       0.009800      -0.007838       0.030369      -0.015746       0.007399       0.023946       0.016013       0.019944      -0.035306       0.011453       0.023854             10.118668      10.813532       1.391197      -0.177490      11.623791      -4.514005       7.918681           0.000003
          103              C       2.842176       9.000873       0.695835      -0.101777      33.207140 0.45583854E+03  0.10895168E+05                                 9.138759                            7.241702      -0.035679       1.966388                    0.999484      29.648973      87.263872       0.593993       0.431421      -1.049912       0.007223       0.010289       0.032762       0.035091      -0.020117       0.013395       0.005851      -0.024987       0.035036      -0.034144       0.015533       0.018612             10.286985      12.202509       1.394148      -4.308206       8.765430       1.786047       9.893018           0.000022
          104              C       1.733596       8.962009       1.532612      -0.084685      32.452808 0.44465292E+03  0.10552223E+05                                 8.906642                            7.081440       0.148264       2.020935                    0.999679      29.535924      86.359527       0.610281       0.422915      -1.056130       0.030588       0.027248       0.011633       0.042584       0.013185       0.021094      -0.003357      -0.028590      -0.056915      -0.036010       0.006524       0.029486             10.045006      11.516317       0.813526      -4.462469       8.325096       2.195484      10.293604           0.000024
          105              C      -0.816348       7.484478       5.043970      -0.090789      32.842394 0.45428581E+03  0.10875852E+05                                 9.055288                            7.209087      -0.051407       1.956290                    0.998927      30.105858      89.405602       0.596361       0.429005      -1.048771       0.039651      -0.011412       0.009436       0.042326      -0.003183       0.009666       0.025549       0.029206      -0.028577      -0.036711       0.013172       0.023539             10.076400      11.178061       0.578732       0.716862      11.178459      -4.178507       7.872681          -0.000001
          106              C      -1.978407       8.371108       2.086395      -0.090923      33.032501 0.45861513E+03  0.10998359E+05                                 9.096178                            7.255965      -0.018758       1.964893                    0.999235      30.113254      89.313109       0.593271       0.430500      -1.048546      -0.025396       0.038035      -0.004998       0.046007      -0.017813      -0.009990      -0.015779      -0.021466      -0.025169      -0.030010       0.002411       0.027599             10.239718      12.259527       0.364322       4.687268       9.933303       1.150268       8.526323           0.000017
          107              C       5.160956      -2.943432       8.697380      -0.202614      41.965798 0.63246639E+03  0.16294176E+05                                10.562730                            8.469396      -0.341125       1.854271                    0.998289      32.146115      96.048473       0.559001       0.425303      -1.060933      -0.073888       0.001522       0.044742       0.086392      -0.011022       0.005283      -0.013851       0.008586       0.026989      -0.019446      -0.001972       0.021418             12.016179      13.584928       1.824596      -5.054972      10.768257       2.315598      11.695353           0.000006
          108              C       8.194686      -2.547978       8.532022      -0.205983      42.560219 0.64488140E+03  0.16711275E+05                                10.698775                            8.573149      -0.394924       1.836945                    0.998026      32.414737      97.444520       0.553024       0.427398      -1.058597       0.066654       0.011906       0.048869       0.083502       0.004530      -0.006201      -0.010217       0.011460       0.016592      -0.013961      -0.001561       0.015522             12.161621      14.710466       0.146976       5.505869      11.878076       1.672208       9.896320           0.000009
          109              C       5.714095       2.112556       3.792133       0.571010      24.676759 0.26427971E+03  0.55442693E+04                                 7.821770                            5.750422      -0.097583       2.015933                    0.999427      22.826619      64.158838       0.622241       0.469210      -1.022097      -0.002394       0.042841      -0.044533       0.061840      -0.005292      -0.018947       0.079076      -0.040204       0.094877      -0.064765      -0.035796       0.100561              9.425291       8.727754      -0.031387       0.878398      10.871502      -5.270767       8.676616           0.000004
          110              C       2.933220      -3.036506      10.404229      -0.019298      35.906046 0.44972801E+03  0.10605828E+05                                 9.478919                            7.079644      -0.046568       1.991247                    0.999210      27.447038      77.652367       0.621452       0.417931      -1.068969       0.030199       0.006238      -0.036467       0.047757      -0.001503      -0.001180      -0.004057      -0.012164       0.012154      -0.008532       0.000418       0.008114             11.244326      13.090881       0.660918      -5.947009       9.104821       2.189259      11.537277           0.000007
          111              C       6.338579      -1.148754       6.549948      -0.204322      41.703095 0.63907572E+03  0.16534377E+05                                10.555561                            8.547666      -0.418708       1.835230                    0.997458      32.208385      96.956385       0.552200       0.428720      -1.057079      -0.013422       0.057759      -0.057350       0.082494      -0.000305       0.001147       0.022991      -0.036068       0.027639      -0.022747      -0.011666       0.034413             11.759088      13.753655       0.456606       0.716480      12.719329      -4.077760       8.804278           0.000003
          112              C       5.142956       7.952236       4.310403      -0.021363      34.446555 0.45900448E+03  0.10882838E+05                                 9.242388                            7.174563       0.038288       2.023682                    0.999270      27.360065      77.680777       0.614293       0.420538      -1.067028      -0.010907       0.030632       0.035217       0.047932       0.005171      -0.008523      -0.007155       0.019203      -0.012246      -0.013264      -0.004473       0.017737             10.760798       5.660029      -1.128311      -0.790066      12.853143       4.026469      13.769221           0.000004
          113              C       7.327819       3.932299       0.173126       0.569389      23.629377 0.26850529E+03  0.56701901E+04                                 7.664406                            5.852153      -0.059078       2.030833                    0.999561      23.045389      65.548306       0.606389       0.478310      -1.014529      -0.048588       0.022845       0.040029       0.066971      -0.017371       0.081382      -0.016915       0.013057       0.156785      -0.073385      -0.035854       0.109239              8.875249      10.085427       0.461767      -4.604740       7.923787       0.601237       8.616532           0.000012
          114              C       5.184210       7.611477       5.659900      -0.105656      32.322591 0.44596962E+03  0.10571308E+05                                 8.895817                            7.115562       0.131350       2.021064                    0.999545      29.271967      85.012390       0.606929       0.425740      -1.056367      -0.017120       0.026356      -0.005594       0.031923      -0.003924      -0.000144      -0.018537       0.003504      -0.068102      -0.031206       0.011334       0.019872              9.996094       5.596046      -0.644276      -0.441927      12.326676       2.883794      12.065561           0.000004
          115              C       5.108034       8.603904       6.633181      -0.091741      31.519723 0.43075349E+03  0.10127588E+05                                 8.680132                            6.935633       0.215464       2.040772                    0.999720      29.382405      85.128013       0.622091       0.418769      -1.060192      -0.017548       0.010531      -0.035308       0.040810       0.001070       0.005778      -0.024297       0.004433       0.086790      -0.027901      -0.012004       0.039905              9.783062       5.308372      -0.569702      -0.214542      12.949298       3.587071      11.091517           0.000004
          116              C       3.228564      -4.118396       9.579659      -0.101891      31.587895 0.42753965E+03  0.10025289E+05                                 8.724673                            6.946829       0.081007       2.003801                    0.999660      29.107037      84.000616       0.617103       0.423280      -1.058193       0.010675       0.021374      -0.011515       0.026521       0.015054       0.021180      -0.006470      -0.023484      -0.041024      -0.034950       0.008584       0.026366              9.652001       9.934660       0.235117      -4.303626       8.960297       2.278608      10.061046           0.000010
          117              C       4.974203       9.955498       6.285819      -0.201421      42.541173 0.64195982E+03  0.16602888E+05                                10.717947                            8.551276      -0.360147       1.851632                    0.997732      32.139683      96.261036       0.554428       0.427155      -1.059627      -0.011772      -0.061222      -0.054302       0.082677       0.003005       0.002627       0.002390       0.026503      -0.008306      -0.012656      -0.002774       0.015431             12.566591       6.314769      -0.825582      -0.254410      16.358005       4.901177      15.026999           0.000000
          118              C      -4.237662      -1.107867       9.732809      -0.116811      31.876742 0.44615257E+03  0.10563233E+05                                 8.760762                            7.068481       0.303694       2.078642                    0.999393      29.094128      84.094816       0.616017       0.419952      -1.061343      -0.006855      -0.024848      -0.014796       0.029721       0.017404      -0.008244       0.007642      -0.044463       0.010839      -0.032960       0.005594       0.027366              9.807011      12.283580      -0.192211       4.483673       8.977935       0.386615       8.159519           0.000019
          119              C       5.050144      -0.782439       6.135998      -0.075777      31.710192 0.44593089E+03  0.10618019E+05                                 8.838077                            7.143043      -0.039910       1.964279                    0.999074      29.695370      87.721052       0.599515       0.429072      -1.049558       0.032838       0.016244      -0.015579       0.039811       0.014986      -0.017689       0.023884       0.003796      -0.026056      -0.039408       0.017880       0.021529              9.741206      11.512599       0.058325       0.496963      10.022193      -3.801990       7.688826           0.000010
          120              C      -3.822203      -3.465261       9.632929      -0.122271      31.545275 0.43387191E+03  0.10189947E+05                                 8.635154                            6.942535       0.156770       2.019764                    0.999754      29.336247      84.153690       0.626022       0.416587      -1.064638      -0.021766       0.019974       0.002038       0.029612      -0.022033      -0.001939      -0.018048      -0.016761      -0.066120      -0.032065      -0.005838       0.037904              9.507374      10.665885       0.988952       4.292131       9.369536       1.827629       8.486701           0.000013
          121              C       4.323989      -4.061337       8.718466      -0.081532      31.555863 0.43005731E+03  0.10117430E+05                                 8.705184                            6.947655       0.112960       2.007809                    0.999771      29.422499      85.554474       0.618559       0.420902      -1.057769      -0.016931       0.032591       0.017180       0.040546      -0.005637       0.015896       0.019578      -0.046455      -0.017462      -0.034718      -0.000771       0.035489              9.639490      10.522751       1.141931      -3.875893       9.104012       2.164683       9.291708           0.000009
          122              C       7.222282       0.649725       5.176034      -0.108781      33.386013 0.45746418E+03  0.10974784E+05                                 9.202431                            7.271636      -0.197669       1.908496                    0.998934      30.309677      90.204909       0.589018       0.433449      -1.045717      -0.023225      -0.016331       0.016153       0.032665       0.015374      -0.012463       0.021636      -0.003247       0.022400      -0.033432       0.008594       0.024838             10.276054      11.294236      -0.486842       1.402544      11.388261      -4.557186       8.145664          -0.000007
          123              C      -2.172323      -1.999024      10.857021       0.593580      23.256123 0.24925654E+03  0.51578550E+04                                 7.500652                            5.596738       0.051023       2.073427                    0.999421      22.346507      62.566285       0.628100       0.471254      -1.020055       0.055880       0.004304       0.029901       0.063523      -0.058255      -0.059973       0.068010      -0.035957       0.012102      -0.069336      -0.056686       0.126022              8.789893      10.575075       1.631941       3.337717       7.271515      -1.725847       8.523090           0.000018
          124              C       5.028348       9.284775       3.948613      -0.096725      31.604997 0.44264104E+03  0.10506945E+05                                 8.834807                            7.133994      -0.097790       1.948722                    0.999138      29.482626      86.600090       0.598461       0.431167      -1.049603      -0.006078      -0.003777       0.023204       0.024282       0.013351      -0.011141      -0.014960       0.048674       0.013748      -0.033976       0.000604       0.033372              9.903693       5.395773      -1.019293       0.016065      12.440380       3.324495      11.874926           0.000005
          125              C       5.215390       6.910813       3.225033       0.598228      22.427301 0.24898398E+03  0.51608009E+04                                 7.339066                            5.617543       0.014178       2.060242                    0.999545      22.496703      63.439718       0.621738       0.475283      -1.015915      -0.007102      -0.041856      -0.049472       0.065191      -0.012036       0.021127      -0.017637       0.140193      -0.143620      -0.065015      -0.033557       0.098572              8.452923       4.665233      -0.187060      -1.033358      10.026677       1.582585      10.666860           0.000014
          126              C      -3.436391      -2.198526      10.056866      -0.002878      35.688262 0.45289104E+03  0.10686757E+05                                 9.455912                            7.114929       0.017520       2.016799                    0.999371      27.102353      76.410100       0.619263       0.419159      -1.069424      -0.039321      -0.006738      -0.023494       0.046298       0.004869      -0.012442      -0.016555       0.005984       0.033473      -0.018304      -0.008273       0.026577             11.290454      14.591791       0.838383       6.119846       9.583681       1.197248       9.695890           0.000006
          127              C       4.940374      10.270158       4.919674      -0.090075      31.583206 0.44090012E+03  0.10444188E+05                                 8.730719                            7.033939       0.077840       1.993874                    0.999755      29.691694      86.822317       0.614446       0.420812      -1.057126      -0.010065      -0.037699       0.008703       0.039978       0.002596      -0.007837      -0.032885       0.000908      -0.047450      -0.039571       0.007020       0.032551              9.833010       4.999750      -0.696086      -0.013128      12.470793       3.820400      12.028486           0.000001
          128              C       9.018923      -3.633018       8.853860      -0.095880      32.098745 0.43680334E+03  0.10311950E+05                                 8.767510                            6.980876       0.063653       1.982650                    0.999803      29.881175      86.922447       0.620135       0.418375      -1.059799       0.001602       0.036320       0.021095       0.042032       0.014689      -0.004479       0.002559      -0.066953      -0.055925      -0.029469      -0.016448       0.045917              9.693006      11.085736       0.055298       4.224440       9.679158       1.813697       8.314123           0.000012
          129              C       5.935958       0.986472       4.757646      -0.017940      36.400903 0.44179235E+03  0.10359021E+05                                 9.527926                            6.985117       0.012185       2.011381                    0.999326      27.199517      76.408251       0.630732       0.414153      -1.072784       0.005996      -0.035742       0.027969       0.045778       0.004347       0.002592       0.010877      -0.007392       0.022002      -0.010033      -0.006049       0.016081             11.533566      10.968168       0.077518       0.934940      13.764681      -6.491105       9.867848          -0.000003
          130              C       4.852604       0.267987       5.252610      -0.105352      32.981236 0.44966413E+03  0.10702555E+05                                 9.038337                            7.153230      -0.007500       1.972450                    0.999586      29.637280      86.822261       0.603058       0.426724      -1.053621       0.027654      -0.009800       0.007838       0.030369      -0.015746       0.007399       0.023946       0.016013       0.019944      -0.035306       0.011453       0.023854             10.118668      10.813533       1.391197      -0.177490      11.623791      -4.514005       7.918681           0.000003
          131              C       3.755203      -1.920637      10.402009      -0.101777      33.207138 0.45583850E+03  0.10895167E+05                                 9.138759                            7.241702      -0.035679       1.966388                    0.999484      29.648971      87.263866       0.593993       0.431421      -1.049912      -0.007223      -0.010289      -0.032762       0.035091      -0.020117       0.013395       0.005851      -0.024987       0.035036      -0.034144       0.015533       0.018612             10.286985      12.202508       1.394148      -4.308206       8.765429       1.786047       9.893018           0.000022
          132              C       4.863783      -1.881773       9.565232      -0.084685      32.452813 0.44465302E+03  0.10552226E+05                                 8.906643                            7.081441       0.148264       2.020935                    0.999679      29.535927      86.359538       0.610281       0.422915      -1.056130      -0.030588      -0.027248      -0.011633       0.042584       0.013184       0.021094      -0.003357      -0.028590      -0.056915      -0.036010       0.006524       0.029486             10.045007      11.516318       0.813526      -4.462470       8.325096       2.195484      10.293605           0.000023
          133              C       7.413727      -0.404242       6.053874      -0.090789      32.842393 0.45428577E+03  0.10875850E+05                                 9.055288                            7.209087      -0.051407       1.956290                    0.998927      30.105857      89.405599       0.596361       0.429005      -1.048771      -0.039651       0.011412      -0.009436       0.042326      -0.003183       0.009666       0.025549       0.029205      -0.028577      -0.036711       0.013172       0.023539             10.076400      11.178060       0.578732       0.716862      11.178459      -4.178507       7.872681          -0.000001
          134              C       8.575786      -1.290872       9.011449      -0.090923      33.032501 0.45861512E+03  0.10998359E+05                                 9.096178                            7.255965      -0.018758       1.964893                    0.999235      30.113255      89.313114       0.593271       0.430500      -1.048546       0.025396      -0.038035       0.004998       0.046007      -0.017813      -0.009990      -0.015779      -0.021466      -0.025169      -0.030010       0.002411       0.027599             10.239718      12.259527       0.364321       4.687268       9.933303       1.150267       8.526323           0.000017
          135              C      -2.826921       0.473204       6.425652       0.534399      22.261252 0.26596698E+03  0.55696343E+04                                 7.231716                            5.765438       0.344472       2.178631                    0.999623      22.137273      61.480634       0.624078       0.468671      -1.025863      -0.017887       0.059350       0.005043       0.062191       0.034042      -0.014416      -0.014460       0.063887       0.078733      -0.060491       0.011052       0.049439              7.987650       6.516055      -1.592645       2.195342      10.380192       1.219316       7.066702           0.000010
          136              C       7.631564       3.261761       7.371188       0.475099      23.085004 0.27358182E+03  0.57410675E+04                                 7.246709                            5.748076       0.366292       2.179313                    0.999837      22.353928      61.146402       0.644483       0.452886      -1.039842       0.030868       0.012948      -0.039257       0.051590      -0.002442       0.022544       0.021300      -0.103707       0.057262      -0.067848       0.012074       0.055774              8.048005       9.770463       0.339257      -1.790704       5.318434      -2.806628       9.055119           0.000009
          137              C       5.321623       3.836101       6.723074      -0.335122      26.151487 0.40732781E+03  0.94371250E+04                                 7.539504                            6.587535       0.125173       2.030240                    0.996474      29.978464      86.018113       0.661725       0.399515      -1.073508       0.054279      -0.037742       0.057189       0.087415      -0.028736       0.052626      -0.034840       0.063649       0.058388      -0.057830      -0.031066       0.088896              8.066900       8.793233      -1.574424       1.388783       7.743647      -1.499561       7.663821           0.000003
          138              C      -2.050229       0.902302       7.634207      -0.596229      30.668002 0.53681319E+03  0.13277541E+05                                 8.203002                            7.411905      -0.064042       1.941605                    0.995420      33.315790      97.610949       0.645274       0.383767      -1.088285      -0.005261       0.015066      -0.013012       0.020591       0.007328       0.031198       0.002703      -0.006775       0.057098      -0.032877      -0.006075       0.038951              8.545378       8.445400       0.404202       1.475433       8.101398       0.637022       9.089335           0.000009
          139              C       8.347774       2.610663       8.529803      -0.327061      28.169534 0.47760632E+03  0.11489174E+05                                 7.955629                            7.180813       0.000098       1.980566                    0.997919      30.577868      88.760282       0.628896       0.404863      -1.072309      -0.062100      -0.016119       0.055375       0.084750       0.004500      -0.024239      -0.006656      -0.004945       0.024974      -0.024527      -0.003829       0.028357              8.309668       9.522932      -0.324626      -0.336620       6.775390      -1.321209       8.630683           0.000010
          140              C      10.683052      -1.121155       4.656655      -0.337974      23.820489 0.39308323E+03  0.90032047E+04                                 6.995132                            6.427757       0.352555       2.088999                    0.999367      29.906924      84.607396       0.678466       0.394154      -1.079917       0.034246       0.026543       0.077137       0.088473       0.008157       0.050344       0.014471       0.027652       0.165545      -0.043680      -0.040244       0.083924              7.101667       6.747764      -0.145144       0.432016       7.450393       1.365327       7.106845           0.000003
          141              C      -1.938629      -1.840961       6.578802      -0.342760      24.881918 0.42196353E+03  0.98802759E+04                                 7.267285                            6.691805       0.049315       1.996690                    0.996934      30.668252      88.975461       0.657308       0.397963      -1.072660      -0.045769       0.061325      -0.037336       0.085144      -0.042465       0.052441      -0.042661      -0.024934      -0.000567      -0.059369      -0.032647       0.092016              7.434455       7.775367      -1.191540       0.179264       8.131085       0.249814       6.396914           0.000008
          142              C       7.233568       2.256419       9.498645      -0.170025      24.988769 0.41096464E+03  0.95574755E+04                                 7.462843                            6.743012       0.084304       2.021656                    0.999405      28.802447      83.223520       0.634794       0.414892      -1.061762       0.006537       0.046364      -0.090321       0.101736      -0.000311      -0.013009       0.004907       0.047206      -0.080243      -0.030422      -0.009140       0.039562              7.820402       7.920665      -0.361034      -0.283989       6.252994      -1.285800       9.287546           0.000015
          143              C       5.963543       2.696532       8.889373      -0.083738      23.173835 0.36222321E+03  0.81502658E+04                                 7.045898                            6.304073       0.179163       2.074243                    0.999205      27.141920      76.772828       0.661627       0.411431      -1.065547       0.069136       0.008375      -0.035418       0.078130      -0.006748       0.019686      -0.032869       0.009147       0.062674      -0.035270      -0.012840       0.048110              7.421568       7.949379      -0.153095      -0.736152       5.795125      -1.302600       8.520200           0.000012
          144              C       9.424300       6.607032       4.672192       0.534399      22.261254 0.26596700E+03  0.55696348E+04                                 7.231716                            5.765438       0.344472       2.178631                    0.999623      22.137274      61.480636       0.624078       0.468671      -1.025863       0.017887      -0.059349      -0.005043       0.062191       0.034042      -0.014416      -0.014460       0.063887       0.078733      -0.060491       0.011052       0.049439              7.987649       6.516056      -1.592645       2.195343      10.380191       1.219316       7.066702           0.000010
          145              C      -1.034185       3.818475       3.726656       0.475099      23.085005 0.27358182E+03  0.57410675E+04                                 7.246709                            5.748076       0.366291       2.179313                    0.999837      22.353928      61.146401       0.644483       0.452886      -1.039842      -0.030868      -0.012948       0.039257       0.051590      -0.002442       0.022544       0.021300      -0.103707       0.057262      -0.067848       0.012074       0.055774              8.048005       9.770463       0.339258      -1.790704       5.318434      -2.806628       9.055120           0.000009
          146              C       1.275756       3.244135       4.374770      -0.335122      26.151484 0.40732776E+03  0.94371237E+04                                 7.539504                            6.587535       0.125173       2.030240                    0.996474      29.978462      86.018108       0.661725       0.399515      -1.073508      -0.054279       0.037742      -0.057189       0.087415      -0.028736       0.052626      -0.034839       0.063649       0.058388      -0.057830      -0.031066       0.088896              8.066900       8.793232      -1.574424       1.388782       7.743647      -1.499561       7.663820           0.000003
          147              C       8.647608       6.177934       3.463637      -0.596229      30.668003 0.53681318E+03  0.13277541E+05                                 8.203003                            7.411905      -0.064042       1.941605                    0.995420      33.315792      97.610959       0.645274       0.383767      -1.088285       0.005261      -0.015066       0.013012       0.020591       0.007328       0.031198       0.002703      -0.006775       0.057098      -0.032876      -0.006075       0.038951              8.545378       8.445401       0.404202       1.475433       8.101398       0.637023       9.089336           0.000009
          148              C      -1.750395       4.469573       2.568041      -0.327061      28.169532 0.47760629E+03  0.11489173E+05                                 7.955628                            7.180813       0.000098       1.980566                    0.997919      30.577866      88.760270       0.628896       0.404863      -1.072309       0.062100       0.016119      -0.055375       0.084750       0.004500      -0.024239      -0.006656      -0.004945       0.024974      -0.024527      -0.003829       0.028357              8.309667       9.522931      -0.324626      -0.336620       6.775389      -1.321209       8.630682           0.000010
          149              C      -4.085673       8.201391       6.441189      -0.337973      23.820462 0.39308256E+03  0.90031852E+04                                 6.995125                            6.427750       0.352556       2.088999                    0.999367      29.906904      84.607318       0.678466       0.394154      -1.079917      -0.034246      -0.026543      -0.077137       0.088473       0.008157       0.050344       0.014471       0.027652       0.165545      -0.043680      -0.040244       0.083924              7.101660       6.747758      -0.145146       0.432015       7.450387       1.365322       7.106836           0.000003
          150              C       8.536008       8.921197       4.519042      -0.342760      24.881912 0.42196338E+03  0.98802716E+04                                 7.267284                            6.691804       0.049315       1.996690                    0.996934      30.668248      88.975445       0.657308       0.397963      -1.072660       0.045769      -0.061325       0.037336       0.085144      -0.042465       0.052441      -0.042661      -0.024934      -0.000567      -0.059369      -0.032647       0.092016              7.434454       7.775366      -1.191540       0.179263       8.131083       0.249814       6.396913           0.000008
          151              C      -0.636189       4.823817       1.599199      -0.170025      24.988768 0.41096461E+03  0.95574745E+04                                 7.462843                            6.743012       0.084304       2.021656                    0.999405      28.802445      83.223513       0.634794       0.414892      -1.061762      -0.006537      -0.046364       0.090321       0.101736      -0.000311      -0.013009       0.004907       0.047206      -0.080243      -0.030422      -0.009140       0.039562              7.820402       7.920665      -0.361034      -0.283989       6.252994      -1.285800       9.287547           0.000015
          152              C       0.633836       4.383704       2.208471      -0.083738      23.173834 0.36222320E+03  0.81502655E+04                                 7.045898                            6.304072       0.179163       2.074243                    0.999205      27.141919      76.772825       0.661627       0.411431      -1.065547      -0.069136      -0.008375       0.035418       0.078130      -0.006748       0.019686      -0.032869       0.009147       0.062674      -0.035270      -0.012840       0.048110              7.421568       7.949379      -0.153095      -0.736152       5.795124      -1.302600       8.520200           0.000012
          153              O      -0.407608       2.052050      10.329651      -0.610371      41.815226 0.69247469E+03  0.17717426E+05                                 9.535243                            8.149770       0.061735       2.059378                    0.993461      28.911451      78.161295       0.665566       0.359682      -1.139523      -0.035675       0.032642       0.004758       0.048589      -0.020562       0.018129       0.034184      -0.056805       0.071049      -0.057583       0.003091       0.054491             10.543700       9.501123      -2.277199      -2.910778      11.596776       2.384321      10.533201           0.000013
          154              O      -0.081039       4.196687      10.782665      -0.539438      27.559266 0.43662419E+03  0.99584660E+04                                 7.078361                            6.359839       0.680303       2.260500                    0.999177      27.128706      69.330444       0.773047       0.347389      -1.149044       0.002467      -0.009594       0.002911       0.010325       0.046285       0.047953      -0.050908      -0.003635       0.020327      -0.096838       0.042251       0.054586              7.388756       7.301653       2.240517      -1.618180       8.384241      -0.955693       6.480374           0.000009
          155              O       1.500973       1.374413       7.530997      -0.567575      34.877798 0.55186685E+03  0.13311101E+05                                 8.331523                            7.202623       0.635257       2.257058                    0.997641      27.433836      71.485222       0.720357       0.352516      -1.147843      -0.000611      -0.016150       0.015435       0.022348       0.000309       0.008935      -0.016167      -0.044743      -0.178341      -0.062869       0.008458       0.054411              8.997460       5.881054       0.022282      -0.369436      14.006584      -0.077720       7.104741           0.000001
          156              O       8.079887       8.076348       0.514940      -0.584866      40.051866 0.61795948E+03  0.15356489E+05                                 9.239730                            7.708011       0.338929       2.153177                    0.995347      28.199802      74.962345       0.683625       0.360542      -1.139639       0.012361       0.020543      -0.012413       0.026998       0.011842      -0.075907       0.024517      -0.058520      -0.092871      -0.103396       0.043952       0.059445             10.185258      12.596764       4.780939       0.477066      10.539926      -0.657228       7.419084           0.000016
          157              O      -0.111726       4.280364       7.677488      -0.577727      38.276472 0.58125875E+03  0.14227811E+05                                 9.051918                            7.472912       0.304809       2.153639                    0.995092      27.743107      73.239565       0.694538       0.360281      -1.139624       0.026106       0.010297      -0.008946       0.029455       0.050848      -0.030706       0.017296      -0.003529      -0.023180      -0.066890       0.010648       0.056242             10.240168      11.709577       2.898503      -1.244616      10.289690      -3.894015       8.721236          -0.000005
          158              O       2.923034       2.963865      10.464157      -0.563488      35.124739 0.52378369E+03  0.12501602E+05                                 8.470437                            7.041630       0.455015       2.193908                    0.997239      27.605801      72.153138       0.722881       0.354998      -1.142921      -0.021913      -0.012422       0.020233       0.032309      -0.052940      -0.006444      -0.022154      -0.051116       0.150934      -0.086151       0.025184       0.060967              9.564909       9.279226      -1.631355       3.738827       7.615330      -3.755920      11.800173           0.000015
          159              O       2.044406       4.726611       7.721880      -0.553159      31.190628 0.46458983E+03  0.10745387E+05                                 7.760988                            6.573333       0.811910       2.315242                    0.998062      26.999657      69.133648       0.759313       0.348765      -1.149688      -0.021354       0.000885      -0.000059       0.021372      -0.046396       0.028205       0.028567       0.030819       0.033426      -0.073191       0.027822       0.045369              8.601962      10.841754      -1.690212       2.212917       7.639086      -2.598039       7.325047           0.000004
          160              O       1.197072      -0.253724       9.029206      -0.592997      42.838591 0.63888519E+03  0.16036748E+05                                 9.724424                            7.867314       0.191625       2.103932                    0.994671      28.491971      76.548501       0.671663       0.363297      -1.135521       0.012767       0.005984      -0.029471       0.032670      -0.006997      -0.003337      -0.043145       0.122621       0.025955      -0.085844       0.028438       0.057406             11.226771       7.216374      -0.366888      -2.225982       7.275476      -0.381480      19.188464           0.000015
          161              O       7.004987       5.028186       0.768193      -0.610371      41.815226 0.69247470E+03  0.17717426E+05                                 9.535243                            8.149771       0.061735       2.059379                    0.993461      28.911451      78.161297       0.665566       0.359682      -1.139523       0.035675      -0.032642      -0.004758       0.048589      -0.020562       0.018129       0.034184      -0.056805       0.071049      -0.057583       0.003091       0.054491             10.543700       9.501123      -2.277199      -2.910778      11.596776       2.384321      10.533202           0.000013
          162              O       6.678418       2.883549       0.315179      -0.539438      27.559266 0.43662419E+03  0.99584662E+04                                 7.078361                            6.359839       0.680303       2.260500                    0.999177      27.128706      69.330444       0.773047       0.347389      -1.149044      -0.002467       0.009594      -0.002911       0.010325       0.046285       0.047953      -0.050908      -0.003636       0.020327      -0.096838       0.042251       0.054586              7.388756       7.301653       2.240517      -1.618180       8.384241      -0.955693       6.480374           0.000009
          163              O       5.096406       5.705823       3.566847      -0.567576      34.877800 0.55186688E+03  0.13311102E+05                                 8.331523                            7.202623       0.635257       2.257058                    0.997641      27.433837      71.485224       0.720357       0.352516      -1.147843       0.000611       0.016150      -0.015435       0.022348       0.000309       0.008935      -0.016167      -0.044743      -0.178341      -0.062869       0.008458       0.054411              8.997460       5.881054       0.022282      -0.369436      14.006584      -0.077720       7.104741           0.000001
          164              O      -1.482508      -0.996112      10.582904      -0.584866      40.051868 0.61795952E+03  0.15356490E+05                                 9.239730                            7.708011       0.338929       2.153177                    0.995347      28.199803      74.962348       0.683625       0.360542      -1.139639      -0.012361      -0.020543       0.012413       0.026998       0.011842      -0.075907       0.024517      -0.058520      -0.092871      -0.103396       0.043952       0.059445             10.185258      12.596764       4.780940       0.477067      10.539926      -0.657228       7.419084           0.000016
          165              O       6.709105       2.799872       3.420356      -0.577727      38.276473 0.58125876E+03  0.14227811E+05                                 9.051918                            7.472912       0.304809       2.153639                    0.995092      27.743107      73.239566       0.694538       0.360281      -1.139624      -0.026106      -0.010297       0.008945       0.029455       0.050848      -0.030706       0.017296      -0.003529      -0.023180      -0.066890       0.010648       0.056242             10.240168      11.709577       2.898503      -1.244616      10.289690      -3.894015       8.721237          -0.000005
          166              O       3.674345       4.116371       0.633687      -0.563488      35.124741 0.52378371E+03  0.12501602E+05                                 8.470438                            7.041631       0.455015       2.193908                    0.997239      27.605801      72.153139       0.722881       0.354998      -1.142921       0.021913       0.012422      -0.020233       0.032309      -0.052940      -0.006444      -0.022154      -0.051116       0.150934      -0.086151       0.025184       0.060967              9.564910       9.279226      -1.631355       3.738828       7.615330      -3.755920      11.800173           0.000015
          167              O       4.552973       2.353625       3.375964      -0.553158      31.190624 0.46458976E+03  0.10745385E+05                                 7.760987                            6.573332       0.811910       2.315242                    0.998062      26.999656      69.133643       0.759313       0.348765      -1.149688       0.021354      -0.000885       0.000059       0.021372      -0.046396       0.028205       0.028567       0.030819       0.033426      -0.073191       0.027822       0.045369              8.601961      10.841752      -1.690212       2.212916       7.639085      -2.598038       7.325046           0.000004
          168              O       5.400307       7.333960       2.068638      -0.592997      42.838597 0.63888531E+03  0.16036752E+05                                 9.724425                            7.867315       0.191625       2.103932                    0.994671      28.491973      76.548510       0.671663       0.363297      -1.135521      -0.012767      -0.005984       0.029471       0.032670      -0.006997      -0.003337      -0.043145       0.122621       0.025955      -0.085844       0.028438       0.057406             11.226773       7.216375      -0.366888      -2.225982       7.275477      -0.381480      19.188466           0.000015
          169              O      -2.783385       4.056119       7.550973      -0.758204      30.008504 0.54311968E+03  0.13073896E+05                                 7.402364                            6.951998       0.305156       2.151535                    0.993801      28.438793      74.512580       0.762503       0.333699      -1.161379      -0.014652      -0.077518      -0.047784       0.092234      -0.058301      -0.027028       0.085884       0.056299      -0.103238      -0.111744      -0.005943       0.117687              7.536408       9.224862       0.747491       0.179130       6.819038       0.234660       6.565325           0.000009
          170              O      -3.604951       1.270205       5.859662      -0.579082      39.283379 0.60959548E+03  0.15083959E+05                                 9.093323                            7.646957       0.253992       2.134424                    0.993635      27.886357      73.760273       0.688122       0.359722      -1.141283       0.020027      -0.041257       0.025731       0.052586      -0.013311      -0.010533      -0.043640       0.057234      -0.143757      -0.076968       0.021437       0.055531             10.013150       9.704073      -3.695931       1.962338      13.473391      -2.604600       6.861988          -0.000002
          171              O       8.170870       3.760790       6.364614      -0.549586      35.243859 0.51675845E+03  0.12265701E+05                                 8.407441                            6.993941       0.592305       2.250042                    0.996431      27.093305      70.118513       0.726965       0.354967      -1.145430      -0.042036      -0.017028       0.024154       0.051385       0.031920      -0.056986       0.003104      -0.052654       0.101901      -0.083137       0.016063       0.067074              9.318369      10.113302       2.196718      -4.337341       7.233434      -3.191424      10.608371           0.000000
          172              O       9.380764       3.024117       3.546871      -0.758204      30.008475 0.54311892E+03  0.13073872E+05                                 7.402356                            6.951991       0.305158       2.151536                    0.993801      28.438781      74.512526       0.762504       0.333699      -1.161379       0.014652       0.077518       0.047784       0.092233      -0.058301      -0.027028       0.085885       0.056299      -0.103238      -0.111745      -0.005943       0.117688              7.536400       9.224852       0.747488       0.179128       6.819032       0.234663       6.565317           0.000009
          173              O      -3.779370       5.810031       5.238182      -0.579082      39.283377 0.60959540E+03  0.15083957E+05                                 9.093323                            7.646957       0.253992       2.134424                    0.993635      27.886355      73.760266       0.688122       0.359722      -1.141283      -0.020027       0.041257      -0.025731       0.052586      -0.013311      -0.010533      -0.043640       0.057234      -0.143757      -0.076968       0.021437       0.055531             10.013150       9.704073      -3.695933       1.962339      13.473390      -2.604599       6.861988          -0.000002
          174              O      -1.573491       3.319446       4.733230      -0.549586      35.243858 0.51675839E+03  0.12265699E+05                                 8.407441                            6.993940       0.592305       2.250042                    0.996431      27.093304      70.118511       0.726965       0.354967      -1.145430       0.042036       0.017028      -0.024154       0.051385       0.031920      -0.056986       0.003104      -0.052654       0.101901      -0.083137       0.016063       0.067074              9.318369      10.113303       2.196718      -4.337342       7.233433      -3.191424      10.608370           0.000000
          175              N       6.320561       3.288058       7.613121      -0.021678      26.872797 0.33976406E+03  0.73147806E+04                                 7.310528                            5.798347       0.518720       2.263960                    0.999400      22.778909      57.489896       0.766690       0.371075      -1.124613      -0.118675       0.011426      -0.005105       0.119333      -0.022792       0.013779      -0.093917       0.100813       0.166326      -0.127894       0.018030       0.109864              8.231101      10.366445      -1.312943       0.749113       5.348779      -2.878989       8.978078          -0.000004
          176              N      -2.672590      -0.762167       5.927358      -0.011686      26.481669 0.36118960E+03  0.79196478E+04                                 7.308708                            6.060634       0.394380       2.219074                    0.999250      23.177495      59.616818       0.732493       0.381357      -1.113598       0.002022      -0.123905      -0.055923       0.135955      -0.058521       0.114786       0.000757      -0.084874       0.119311      -0.151291       0.026437       0.124854              7.931954       5.859614      -1.941390       1.666712      10.978934       1.551308       6.957314          -0.000003
          177              N       0.276818       3.792178       3.484723      -0.021678      26.872799 0.33976409E+03  0.73147811E+04                                 7.310528                            5.798347       0.518720       2.263960                    0.999400      22.778910      57.489897       0.766691       0.371075      -1.124613       0.118675      -0.011426       0.005105       0.119333      -0.022792       0.013779      -0.093917       0.100814       0.166326      -0.127894       0.018030       0.109864              8.231101      10.366445      -1.312943       0.749113       5.348779      -2.878989       8.978078          -0.000004
          178              N       9.269969       7.842403       5.170486      -0.011686      26.481673 0.36118968E+03  0.79196496E+04                                 7.308708                            6.060635       0.394380       2.219074                    0.999250      23.177497      59.616820       0.732493       0.381357      -1.113598      -0.002022       0.123905       0.055923       0.135955      -0.058521       0.114786       0.000757      -0.084874       0.119311      -0.151291       0.026437       0.124854              7.931954       5.859614      -1.941390       1.666712      10.978933       1.551308       6.957314          -0.000003

******************************************************
Auxiliary information for the entire system
The total spin magnetic moment of the unit cell is   0.001422
The total net atomic charge of the unit cell is   -0.000005
Accuracy of reproducing the electrostatic potential in the unit cell:
  The inner radius (bohr) =    5.0000
  The outer radius (bohr) =   12.0000
  Valid grid points have density less than (e/(bohr^3)) =    0.0001
  The number of valid grid points were=        35224
  The rms potential error without charges in kcal/mol is=      9.48061
  The rms potential error with partial charges in kcal/mol is=      0.53257
  The RRMSE value at monopole order=      0.05617
  The rms potential error with partial charges and cloud penetration in kcal/mol is=      0.53322
  The RRMSE value at monopole order with cloud penetration is=      0.05624
  The rms potential error with partial charges and atomic dipoles in kcal/mol is=      0.50428
  The RRMSE value at dipole order=      0.05319
  The rms potential error with partial charges, atomic dipoles and cloud penetration in kcal/mol is=      0.49641
  The RRMSE value at dipole order with cloud penetration=      0.05236

******************************************************
The electron densities and ab initio electrostatic potential were computed in VASP using the PBE functional and
projector augmented wave method. See the main text of the journal article for a description of computational details.
The atomic charges, dipoles, and quadrupoles were computed with the DDEC6 method as described in
(a) T. A. Manz and N. Gabaldon Limas, RSC Adv. 6 (2016) 47771-47801 DOI: 10.1039/c6ra04656h
(b) N. Gabaldon Limas and T. A. Manz, RSC Adv. 8 (2018) 2678-2707 DOI: 10.1039/c7ra11829e.
For each atom in the material, the electron cloud parameters were fit to the spherically averaged atom-in-material
electron density using radial positions for which this density was between 10^-4 and 10^-2 electrons per cubic bohr.
The polarizabilities, dispersion coefficients, and quantum Drude oscillator (QDO) parameters were fit using the MCLF method.
The magnetic structure of the system was optimized in VASP from the default ferromagnetic initial guess using spin polarization.
The atomic spin moments (ASMs) were computed on this optimized magnetic structure using the DDEC6 partition as inputs
to the method of T. A. Manz and D. S. Sholl, J. Chem. Theory Comput. 7 (2011) 4146-4164 DOI: 10.1021/ct200539n.
The RMSE and RRMSE were computed using a uniform grid with Ewald summation.
