# Supplementary material for: A collection of forcefield precursors for metal–organic frameworks
Source: RSC Adv. 2019 Nov 13;9(63):36492–507. doi: 10.1039/c9ra07327b (PMC9075174; doi:10.1039/c9ra07327b)
Supplement: RA-009-C9RA07327B-s5093 [file RA-009-C9RA07327B-s5093.xyz]

  110
jmolscript: load "" {1 1 1} spacegroup "x,y,z" unitcell [{     12.706000     0.000000     0.000000 }, {      0.000000    12.706000     0.000000 }, {      0.000000     0.000000    23.817000 }]
Zn     7.846971     0.000000     0.000000     1.064904
Zn     4.859029     0.000000     0.000000     1.064903
Zn     0.000000     7.846971    11.908500     1.064904
Zn     0.000000     4.859029    11.908500     1.064903
Si     6.353000     6.353000    17.862750     0.652877
Si     6.353000     6.353000     5.954250     0.652877
H      8.374525     8.050522    19.158395     0.097607
H      8.355466     9.713737    20.754134     0.112348
H      4.331475     4.655478    19.158395     0.097607
H      4.350534     2.992263    20.754134     0.112348
H      4.655478     8.374525     7.249895     0.097607
H      2.992263     8.355466     8.845634     0.112348
H      8.050522     4.331475     7.249895     0.097607
H      9.713737     4.350534     8.845634     0.112348
H      4.331475     8.050522     4.658605     0.097607
H      4.350534     9.713737     3.062866     0.112348
H      8.374525     4.655478     4.658605     0.097607
H      8.355466     2.992263     3.062866     0.112348
H      8.050522     8.374525    16.567105     0.097607
H      9.713737     8.355466    14.971366     0.112348
H      4.655478     4.331475    16.567105     0.097607
H      2.992263     4.350534    14.971366     0.112348
H      4.331475     4.655478     4.658605     0.097607
H      4.350534     2.992263     3.062866     0.112348
H      8.374525     8.050522     4.658605     0.097607
H      8.355466     9.713737     3.062866     0.112348
H      8.050522     4.331475    16.567105     0.097607
H      9.713737     4.350534    14.971366     0.112348
H      4.655478     8.374525    16.567105     0.097607
H      2.992263     8.355466    14.971366     0.112348
H      8.374525     4.655478    19.158395     0.097607
H      8.355466     2.992263    20.754134     0.112348
H      4.331475     8.050522    19.158395     0.097607
H      4.350534     9.713737    20.754134     0.112348
H      4.655478     4.331475     7.249895     0.097607
H      2.992263     4.350534     8.845634     0.112348
H      8.050522     8.374525     7.249895     0.097607
H      9.713737     8.355466     8.845634     0.112348
C      7.543425     8.376685    19.483973    -0.080180
C      7.531736     9.363306    20.437844    -0.094929
C      5.162575     4.329315    19.483973    -0.080181
C      5.174264     3.342694    20.437844    -0.094929
C      4.329315     7.543425     7.575473    -0.080180
C      3.342694     7.531736     8.529344    -0.094929
C      8.376685     5.162575     7.575473    -0.080180
C      9.363306     5.174264     8.529344    -0.094929
C      5.162575     8.376685     4.333027    -0.080180
C      5.174264     9.363306     3.379156    -0.094929
C      7.543425     4.329315     4.333027    -0.080180
C      7.531736     3.342694     3.379156    -0.094929
C      8.376685     7.543425    16.241527    -0.080180
C      9.363306     7.531736    15.287656    -0.094929
C      4.329315     5.162575    16.241527    -0.080181
C      3.342694     5.174264    15.287656    -0.094929
C      5.162575     4.329315     4.333027    -0.080181
C      5.174264     3.342694     3.379156    -0.094929
C      7.543425     8.376685     4.333027    -0.080180
C      7.531736     9.363306     3.379156    -0.094929
C      8.376685     5.162575    16.241527    -0.080181
C      9.363306     5.174264    15.287656    -0.094929
C      4.329315     7.543425    16.241527    -0.080180
C      3.342694     7.531736    15.287656    -0.094930
C      7.543425     4.329315    19.483973    -0.080180
C      7.531736     3.342694    20.437844    -0.094930
C      5.162575     8.376685    19.483973    -0.080180
C      5.174264     9.363306    20.437844    -0.094929
C      4.329315     5.162575     7.575473    -0.080181
C      3.342694     5.174264     8.529344    -0.094929
C      8.376685     7.543425     7.575473    -0.080181
C      9.363306     7.531736     8.529344    -0.094930
C      6.353000     7.845066    18.984769    -0.197384
C      6.353000     9.853503    20.944432    -0.022545
C      6.353000    10.911913    21.998334     0.624704
C      6.353000     4.860934    18.984769    -0.197384
C      6.353000     2.852497    20.944432    -0.022545
C      6.353000     1.794087    21.998334     0.624704
C      4.860934     6.353000     7.076269    -0.197383
C      2.852497     6.353000     9.035932    -0.022544
C      1.794087     6.353000    10.089834     0.624704
C      7.845066     6.353000     7.076269    -0.197383
C      9.853503     6.353000     9.035932    -0.022545
C     10.911913     6.353000    10.089834     0.624704
C      6.353000     7.845066     4.832231    -0.197384
C      6.353000     9.853503     2.872568    -0.022545
C      6.353000    10.911913     1.818666     0.624704
C      6.353000     4.860934     4.832231    -0.197383
C      6.353000     2.852497     2.872568    -0.022545
C      6.353000     1.794087     1.818666     0.624704
C      7.845066     6.353000    16.740731    -0.197383
C      9.853503     6.353000    14.781068    -0.022545
C     10.911913     6.353000    13.727166     0.624704
C      4.860934     6.353000    16.740731    -0.197383
C      2.852497     6.353000    14.781068    -0.022545
C      1.794087     6.353000    13.727166     0.624704
O      7.477354    11.302749    22.421324    -0.585069
O      5.228646     1.403251    22.421324    -0.585069
O      1.403251     7.477354    10.512824    -0.585069
O     11.302749     5.228646    10.512824    -0.585069
O      5.228646    11.302749     1.395676    -0.585069
O      7.477354     1.403251     1.395676    -0.585069
O     11.302749     7.477354    13.304176    -0.585069
O      1.403251     5.228646    13.304176    -0.585069
O      5.228646     1.403251     1.395676    -0.585069
O      7.477354    11.302749     1.395676    -0.585069
O     11.302749     5.228646    13.304176    -0.585069
O      1.403251     7.477354    13.304176    -0.585069
O      7.477354     1.403251    22.421324    -0.585069
O      5.228646    11.302749    22.421324    -0.585069
O      1.403251     5.228646    10.512824    -0.585069
O     11.302749     7.477354    10.512824    -0.585069

The following XYZ coordinates are in angstroms. Other properties are in atomic units.
The sperically averaged electron density of each atom fit to a function of the form exp(a - br)
eigen_1, eigen_2 and eigen_3 are the three eigenvalues of traceless quadrupole moment tensor
  atom number  atomic symbol              X              Y              Z     net charge C6 coefficient C8 coefficient C10 coefficient fluctuating dipole atomic polarizability isotropic forcefield polarizability              a              b squared Pearson coefficient          <r^3>          <r^4>         wp_QDO          m_QDO          q_QDO       dipole_x       dipole_y       dipole_z         dipole            Qxy            Qxz            Qyz     Q(x^2-y^2)  Q(3z^2 - R^2)        eigen_1        eigen_2        eigen_3 static polarizability      alpha(xx)      alpha(xy)      alpha(xz)      alpha(yy)      alpha(yz)      alpha(zz) atomic spin moment
            1             Zn       7.846971       0.000000       0.000000       1.064904      72.668417 0.12186093E+04  0.34876547E+05                                14.572094                           11.599366       0.340380       2.026867                    0.996496      40.847551     106.160546       0.516894       0.414033      -1.132757       0.217801      -0.000000       0.000000       0.217801      -0.000000       0.000000      -0.000000       0.234280      -0.255537      -0.085179      -0.074550       0.159729             19.085163       9.521876      -0.000000      -0.000000      24.238901       0.000000      23.494711           0.000003
            2             Zn       4.859029       0.000000       0.000000       1.064903      72.668434 0.12186097E+04  0.34876560E+05                                14.572096                           11.599368       0.340380       2.026867                    0.996496      40.847554     106.160560       0.516894       0.414033      -1.132757      -0.217801      -0.000000       0.000000       0.217801      -0.000000      -0.000000       0.000000       0.234280      -0.255537      -0.085179      -0.074550       0.159729             19.085166       9.521877      -0.000000      -0.000000      24.238906      -0.000000      23.494715           0.000003
            3             Zn       0.000000       7.846971      11.908500       1.064904      72.668412 0.12186092E+04  0.34876543E+05                                14.572093                           11.599365       0.340380       2.026867                    0.996496      40.847551     106.160543       0.516894       0.414033      -1.132757       0.000000       0.217801      -0.000000       0.217801       0.000000      -0.000000      -0.000000      -0.234280      -0.255537      -0.085179      -0.074550       0.159729             19.085161      24.238900       0.000000      -0.000000       9.521875       0.000000      23.494709           0.000003
            4             Zn       0.000000       4.859029      11.908500       1.064903      72.668438 0.12186097E+04  0.34876562E+05                                14.572097                           11.599368       0.340380       2.026867                    0.996496      40.847555     106.160563       0.516894       0.414033      -1.132757       0.000000      -0.217801       0.000000       0.217801       0.000000      -0.000000      -0.000000      -0.234280      -0.255537      -0.085179      -0.074550       0.159729             19.085167      24.238907       0.000000      -0.000000       9.521877       0.000000      23.494716           0.000003
            5             Si       6.353000       6.353000      17.862750       0.652877     136.719585 0.24336259E+04  0.85565973E+05                                20.923401                           15.204831       0.252809       1.839300                    0.996956      54.699251     175.434897       0.489010       0.356238      -1.138097       0.000000      -0.000000       0.000000       0.000000       0.000000       0.000000       0.000000      -0.000000      -0.053725      -0.017908       0.008954       0.008954             28.971634      24.454549       0.000000       0.000000      24.454549       0.000000      38.005804          -0.000002
            6             Si       6.353000       6.353000       5.954250       0.652877     136.719587 0.24336259E+04  0.85565974E+05                                20.923401                           15.204831       0.252809       1.839300                    0.996956      54.699251     175.434898       0.489010       0.356238      -1.138097       0.000000       0.000000      -0.000000       0.000000       0.000000       0.000000       0.000000      -0.000000      -0.053725      -0.017908       0.008954       0.008954             28.971635      24.454550       0.000000      -0.000000      24.454550      -0.000000      38.005805          -0.000002
            7              H       8.374525       8.050522      19.158395       0.097607       1.370777 0.10251722E+02  0.10527869E+03                                 1.919365                            1.782332      -0.994136       2.387998                    0.997715       3.509945       9.507862       0.513276       1.162015      -0.738671       0.037202      -0.011552      -0.010470       0.040337       0.000340       0.000512       0.009757       0.023490      -0.033059      -0.018674       0.001397       0.017277              2.004483       2.275503      -0.365180      -0.428438       1.808017       0.356347       1.929930          -0.000000
            8              H       8.355466       9.713737      20.754134       0.112348       1.264443 0.94120526E+01  0.94101627E+02                                 1.779382                            1.678174      -1.035630       2.379529                    0.997846       3.336788       8.762146       0.545975       1.122072      -0.749206       0.035646       0.012880       0.011317       0.039555       0.001117      -0.000232       0.007573       0.027343      -0.029005      -0.016862      -0.001690       0.018552              1.815957       2.059971       0.293173       0.253729       1.712211       0.308154       1.675689           0.000000
            9              H       4.331475       4.655478      19.158395       0.097607       1.370776 0.10251720E+02  0.10527867E+03                                 1.919365                            1.782332      -0.994136       2.387998                    0.997715       3.509945       9.507861       0.513276       1.162015      -0.738671      -0.037202       0.011552      -0.010470       0.040337       0.000340      -0.000512      -0.009757       0.023490      -0.033059      -0.018675       0.001397       0.017277              2.004483       2.275502      -0.365180       0.428438       1.808017      -0.356347       1.929929          -0.000000
           10              H       4.350534       2.992263      20.754134       0.112348       1.264443 0.94120503E+01  0.94101597E+02                                 1.779382                            1.678174      -1.035629       2.379529                    0.997846       3.336788       8.762145       0.545975       1.122072      -0.749206      -0.035646      -0.012880       0.011317       0.039555       0.001117       0.000232      -0.007573       0.027343      -0.029005      -0.016862      -0.001690       0.018552              1.815956       2.059970       0.293173      -0.253729       1.712210      -0.308154       1.675688           0.000000
           11              H       4.655478       8.374525       7.249895       0.097607       1.370776 0.10251720E+02  0.10527867E+03                                 1.919365                            1.782332      -0.994136       2.387998                    0.997715       3.509945       9.507861       0.513276       1.162015      -0.738671       0.011552       0.037202      -0.010470       0.040337      -0.000340      -0.009757       0.000512      -0.023490      -0.033059      -0.018675       0.001397       0.017277              2.004483       1.808017       0.365180      -0.356347       2.275502      -0.428438       1.929929          -0.000000
           12              H       2.992263       8.355466       8.845634       0.112348       1.264443 0.94120513E+01  0.94101612E+02                                 1.779382                            1.678174      -1.035630       2.379529                    0.997846       3.336788       8.762146       0.545975       1.122072      -0.749206      -0.012880       0.035646       0.011317       0.039555      -0.001117      -0.007573      -0.000232      -0.027343      -0.029005      -0.016862      -0.001690       0.018552              1.815957       1.712211      -0.293173      -0.308154       2.059971       0.253729       1.675689           0.000000
           13              H       8.050522       4.331475       7.249895       0.097607       1.370776 0.10251720E+02  0.10527867E+03                                 1.919365                            1.782332      -0.994136       2.387998                    0.997715       3.509945       9.507861       0.513276       1.162015      -0.738671      -0.011552      -0.037202      -0.010470       0.040337      -0.000340       0.009757      -0.000512      -0.023490      -0.033059      -0.018675       0.001397       0.017277              2.004483       1.808017       0.365180       0.356347       2.275502       0.428438       1.929929          -0.000000
           14              H       9.713737       4.350534       8.845634       0.112348       1.264443 0.94120535E+01  0.94101642E+02                                 1.779383                            1.678174      -1.035630       2.379529                    0.997846       3.336788       8.762147       0.545974       1.122073      -0.749206       0.012880      -0.035646       0.011317       0.039555      -0.001117       0.007573       0.000232      -0.027343      -0.029005      -0.016862      -0.001690       0.018552              1.815957       1.712211      -0.293173       0.308154       2.059971      -0.253730       1.675689           0.000000
           15              H       4.331475       8.050522       4.658605       0.097607       1.370776 0.10251719E+02  0.10527865E+03                                 1.919365                            1.782332      -0.994136       2.387998                    0.997715       3.509945       9.507860       0.513276       1.162015      -0.738671      -0.037202      -0.011552       0.010470       0.040337      -0.000340       0.000512      -0.009757       0.023490      -0.033059      -0.018675       0.001397       0.017277              2.004482       2.275502       0.365180      -0.428438       1.808017      -0.356347       1.929929          -0.000000
           16              H       4.350534       9.713737       3.062866       0.112348       1.264443 0.94120503E+01  0.94101597E+02                                 1.779382                            1.678174      -1.035629       2.379529                    0.997846       3.336788       8.762145       0.545975       1.122072      -0.749206      -0.035646       0.012880      -0.011317       0.039555      -0.001117      -0.000232      -0.007573       0.027343      -0.029005      -0.016862      -0.001690       0.018552              1.815956       2.059970      -0.293173       0.253729       1.712210      -0.308154       1.675688           0.000000
           17              H       8.374525       4.655478       4.658605       0.097607       1.370776 0.10251719E+02  0.10527865E+03                                 1.919365                            1.782332      -0.994136       2.387998                    0.997715       3.509945       9.507860       0.513276       1.162015      -0.738671       0.037202       0.011552       0.010470       0.040337      -0.000340      -0.000512       0.009757       0.023490      -0.033059      -0.018674       0.001397       0.017277              2.004482       2.275502       0.365180       0.428438       1.808017       0.356347       1.929929          -0.000000
           18              H       8.355466       2.992263       3.062866       0.112348       1.264443 0.94120526E+01  0.94101627E+02                                 1.779382                            1.678174      -1.035629       2.379529                    0.997846       3.336788       8.762146       0.545975       1.122072      -0.749206       0.035646      -0.012880      -0.011317       0.039556      -0.001117       0.000232       0.007573       0.027343      -0.029005      -0.016862      -0.001690       0.018552              1.815957       2.059971      -0.293173      -0.253729       1.712211       0.308154       1.675689           0.000000
           19              H       8.050522       8.374525      16.567105       0.097607       1.370776 0.10251720E+02  0.10527867E+03                                 1.919365                            1.782332      -0.994136       2.387998                    0.997715       3.509945       9.507861       0.513276       1.162015      -0.738671      -0.011552       0.037202       0.010470       0.040337       0.000340      -0.009757      -0.000512      -0.023490      -0.033059      -0.018675       0.001397       0.017277              2.004483       1.808017      -0.365180      -0.356347       2.275502       0.428438       1.929929          -0.000000
           20              H       9.713737       8.355466      14.971366       0.112348       1.264443 0.94120503E+01  0.94101597E+02                                 1.779382                            1.678174      -1.035630       2.379529                    0.997846       3.336788       8.762145       0.545975       1.122072      -0.749206       0.012880       0.035646      -0.011317       0.039555       0.001117      -0.007573       0.000232      -0.027343      -0.029005      -0.016862      -0.001690       0.018552              1.815956       1.712210       0.293173      -0.308154       2.059970      -0.253729       1.675688           0.000000
           21              H       4.655478       4.331475      16.567105       0.097607       1.370777 0.10251722E+02  0.10527869E+03                                 1.919365                            1.782332      -0.994136       2.387998                    0.997715       3.509945       9.507862       0.513276       1.162015      -0.738671       0.011552      -0.037202       0.010470       0.040337       0.000340       0.009757       0.000512      -0.023490      -0.033059      -0.018675       0.001397       0.017277              2.004483       1.808017      -0.365180       0.356347       2.275503      -0.428438       1.929930          -0.000000
           22              H       2.992263       4.350534      14.971366       0.112348       1.264443 0.94120503E+01  0.94101597E+02                                 1.779382                            1.678174      -1.035629       2.379529                    0.997846       3.336788       8.762145       0.545975       1.122072      -0.749206      -0.012880      -0.035646      -0.011317       0.039556       0.001117       0.007573      -0.000232      -0.027343      -0.029005      -0.016862      -0.001690       0.018552              1.815956       1.712210       0.293173       0.308154       2.059970       0.253729       1.675688           0.000000
           23              H       4.331475       4.655478       4.658605       0.097607       1.370776 0.10251720E+02  0.10527868E+03                                 1.919365                            1.782332      -0.994136       2.387998                    0.997715       3.509945       9.507862       0.513276       1.162015      -0.738671      -0.037202       0.011552       0.010470       0.040337       0.000340       0.000512       0.009757       0.023490      -0.033059      -0.018675       0.001397       0.017277              2.004483       2.275503      -0.365180      -0.428438       1.808017       0.356347       1.929930          -0.000000
           24              H       4.350534       2.992263       3.062866       0.112348       1.264443 0.94120535E+01  0.94101642E+02                                 1.779383                            1.678174      -1.035630       2.379529                    0.997846       3.336788       8.762147       0.545974       1.122073      -0.749206      -0.035646      -0.012880      -0.011317       0.039555       0.001117      -0.000232       0.007573       0.027343      -0.029005      -0.016862      -0.001690       0.018552              1.815957       2.059971       0.293173       0.253729       1.712211       0.308154       1.675689           0.000000
           25              H       8.374525       8.050522       4.658605       0.097607       1.370776 0.10251717E+02  0.10527863E+03                                 1.919364                            1.782331      -0.994136       2.387998                    0.997715       3.509945       9.507859       0.513276       1.162015      -0.738671       0.037202      -0.011552       0.010470       0.040337       0.000340      -0.000512      -0.009757       0.023490      -0.033059      -0.018675       0.001397       0.017277              2.004482       2.275501      -0.365180       0.428438       1.808016      -0.356347       1.929928          -0.000000
           26              H       8.355466       9.713737       3.062866       0.112348       1.264443 0.94120525E+01  0.94101627E+02                                 1.779382                            1.678174      -1.035630       2.379529                    0.997846       3.336788       8.762146       0.545975       1.122072      -0.749206       0.035646       0.012880      -0.011317       0.039555       0.001117       0.000232      -0.007573       0.027343      -0.029005      -0.016862      -0.001690       0.018552              1.815957       2.059971       0.293173      -0.253729       1.712211      -0.308154       1.675689           0.000000
           27              H       8.050522       4.331475      16.567105       0.097607       1.370776 0.10251720E+02  0.10527867E+03                                 1.919365                            1.782332      -0.994136       2.387998                    0.997715       3.509945       9.507861       0.513276       1.162015      -0.738671      -0.011552      -0.037202       0.010470       0.040337      -0.000340      -0.009757       0.000512      -0.023490      -0.033059      -0.018675       0.001397       0.017277              2.004483       1.808017       0.365180      -0.356347       2.275502      -0.428438       1.929929          -0.000000
           28              H       9.713737       4.350534      14.971366       0.112348       1.264443 0.94120535E+01  0.94101642E+02                                 1.779383                            1.678174      -1.035630       2.379529                    0.997846       3.336788       8.762147       0.545974       1.122073      -0.749206       0.012880      -0.035646      -0.011317       0.039556      -0.001117      -0.007573      -0.000232      -0.027343      -0.029005      -0.016862      -0.001690       0.018552              1.815957       1.712211      -0.293173      -0.308154       2.059971       0.253729       1.675689           0.000000
           29              H       4.655478       8.374525      16.567105       0.097607       1.370776 0.10251720E+02  0.10527867E+03                                 1.919365                            1.782332      -0.994136       2.387998                    0.997715       3.509945       9.507861       0.513276       1.162015      -0.738671       0.011552       0.037202       0.010470       0.040337      -0.000340       0.009757      -0.000512      -0.023490      -0.033059      -0.018675       0.001397       0.017277              2.004483       1.808017       0.365180       0.356347       2.275502       0.428438       1.929929          -0.000000
           30              H       2.992263       8.355466      14.971366       0.112348       1.264443 0.94120535E+01  0.94101642E+02                                 1.779383                            1.678174      -1.035630       2.379529                    0.997846       3.336788       8.762147       0.545974       1.122073      -0.749206      -0.012880       0.035646      -0.011317       0.039556      -0.001117       0.007573       0.000232      -0.027343      -0.029005      -0.016862      -0.001690       0.018552              1.815957       1.712211      -0.293173       0.308154       2.059971      -0.253729       1.675689           0.000000
           31              H       8.374525       4.655478      19.158395       0.097607       1.370776 0.10251720E+02  0.10527867E+03                                 1.919365                            1.782332      -0.994136       2.387998                    0.997715       3.509945       9.507861       0.513276       1.162015      -0.738671       0.037202       0.011552      -0.010470       0.040337      -0.000340       0.000512      -0.009757       0.023490      -0.033059      -0.018674       0.001397       0.017277              2.004483       2.275502       0.365180      -0.428438       1.808017      -0.356347       1.929929          -0.000000
           32              H       8.355466       2.992263      20.754134       0.112348       1.264443 0.94120503E+01  0.94101597E+02                                 1.779382                            1.678174      -1.035630       2.379529                    0.997846       3.336788       8.762145       0.545975       1.122072      -0.749206       0.035646      -0.012880       0.011317       0.039555      -0.001117      -0.000232      -0.007573       0.027343      -0.029005      -0.016862      -0.001690       0.018552              1.815956       2.059970      -0.293173       0.253729       1.712210      -0.308154       1.675688           0.000000
           33              H       4.331475       8.050522      19.158395       0.097607       1.370776 0.10251719E+02  0.10527865E+03                                 1.919365                            1.782332      -0.994136       2.387998                    0.997715       3.509945       9.507860       0.513276       1.162015      -0.738671      -0.037202      -0.011552      -0.010470       0.040337      -0.000340      -0.000512       0.009757       0.023490      -0.033059      -0.018675       0.001397       0.017277              2.004482       2.275502       0.365180       0.428438       1.808017       0.356347       1.929929          -0.000000
           34              H       4.350534       9.713737      20.754134       0.112348       1.264443 0.94120481E+01  0.94101567E+02                                 1.779382                            1.678173      -1.035629       2.379529                    0.997846       3.336788       8.762144       0.545975       1.122072      -0.749206      -0.035646       0.012880       0.011317       0.039555      -0.001117       0.000232       0.007573       0.027343      -0.029005      -0.016862      -0.001690       0.018552              1.815956       2.059970      -0.293173      -0.253729       1.712210       0.308154       1.675688           0.000000
           35              H       4.655478       4.331475       7.249895       0.097607       1.370776 0.10251720E+02  0.10527867E+03                                 1.919365                            1.782332      -0.994136       2.387998                    0.997715       3.509945       9.507861       0.513276       1.162015      -0.738671       0.011552      -0.037202      -0.010470       0.040337       0.000340      -0.009757      -0.000512      -0.023490      -0.033059      -0.018675       0.001397       0.017277              2.004483       1.808017      -0.365180      -0.356347       2.275502       0.428438       1.929929          -0.000000
           36              H       2.992263       4.350534       8.845634       0.112348       1.264443 0.94120513E+01  0.94101612E+02                                 1.779382                            1.678174      -1.035630       2.379529                    0.997846       3.336788       8.762146       0.545975       1.122072      -0.749206      -0.012880      -0.035646       0.011317       0.039556       0.001117      -0.007573       0.000232      -0.027343      -0.029005      -0.016862      -0.001690       0.018552              1.815957       1.712211       0.293173      -0.308154       2.059971      -0.253729       1.675689           0.000000
           37              H       8.050522       8.374525       7.249895       0.097607       1.370776 0.10251719E+02  0.10527865E+03                                 1.919365                            1.782332      -0.994136       2.387998                    0.997715       3.509945       9.507860       0.513276       1.162015      -0.738671      -0.011552       0.037202      -0.010470       0.040337       0.000340       0.009757       0.000512      -0.023490      -0.033059      -0.018674       0.001397       0.017277              2.004483       1.808017      -0.365180       0.356347       2.275502      -0.428438       1.929929          -0.000000
           38              H       9.713737       8.355466       8.845634       0.112348       1.264443 0.94120471E+01  0.94101552E+02                                 1.779381                            1.678173      -1.035629       2.379529                    0.997846       3.336788       8.762143       0.545975       1.122072      -0.749206       0.012880       0.035646       0.011317       0.039555       0.001117       0.007573      -0.000232      -0.027343      -0.029005      -0.016862      -0.001690       0.018552              1.815956       1.712210       0.293173       0.308154       2.059969       0.253729       1.675688           0.000000
           39              C       7.543425       8.376685      19.483973      -0.080180      33.958906 0.40983083E+03  0.95231520E+04                                 9.157556                            6.763438       0.064024       1.994688                    0.999753      29.108810      84.034003       0.629750       0.418564      -1.059578      -0.032385       0.006730       0.016413       0.036925      -0.010504      -0.014153      -0.015095       0.052528      -0.067048      -0.038341      -0.003199       0.041540             11.397825       9.464854      -0.055405      -0.402576      12.453446       7.403534      12.275174           0.000000
           40              C       7.531736       9.363306      20.437844      -0.094929      33.814717 0.40016090E+03  0.92190833E+04                                 9.121042                            6.671620       0.049666       1.991735                    0.999688      28.717019      81.849441       0.637373       0.417118      -1.063259      -0.024856      -0.015183      -0.007046       0.029966       0.017181       0.015238      -0.013396       0.034613      -0.036067      -0.034193       0.001673       0.032520             11.423013       9.027314      -0.876311      -1.008609      12.872274       7.783387      12.369450           0.000000
           41              C       5.162575       4.329315      19.483973      -0.080181      33.958908 0.40983087E+03  0.95231530E+04                                 9.157557                            6.763439       0.064023       1.994688                    0.999753      29.108811      84.034007       0.629750       0.418564      -1.059578       0.032385      -0.006730       0.016413       0.036925      -0.010504       0.014153       0.015095       0.052528      -0.067048      -0.038341      -0.003199       0.041540             11.397826       9.464855      -0.055405       0.402576      12.453447      -7.403534      12.275175           0.000000
           42              C       5.174264       3.342694      20.437844      -0.094929      33.814717 0.40016090E+03  0.92190833E+04                                 9.121042                            6.671620       0.049666       1.991735                    0.999688      28.717019      81.849439       0.637373       0.417118      -1.063259       0.024856       0.015183      -0.007046       0.029966       0.017181      -0.015238       0.013396       0.034613      -0.036067      -0.034193       0.001674       0.032520             11.423013       9.027314      -0.876312       1.008609      12.872274      -7.783386      12.369450           0.000000
           43              C       4.329315       7.543425       7.575473      -0.080180      33.958907 0.40983084E+03  0.95231522E+04                                 9.157557                            6.763438       0.064023       1.994688                    0.999753      29.108810      84.034003       0.629750       0.418564      -1.059578      -0.006730      -0.032385       0.016413       0.036925       0.010504       0.015095      -0.014153      -0.052528      -0.067048      -0.038341      -0.003199       0.041540             11.397825      12.453446       0.055404      -7.403534       9.464854      -0.402576      12.275174           0.000000
           44              C       3.342694       7.531736       8.529344      -0.094929      33.814723 0.40016098E+03  0.92190856E+04                                 9.121043                            6.671621       0.049665       1.991734                    0.999688      28.717022      81.849452       0.637373       0.417118      -1.063259       0.015183      -0.024856      -0.007046       0.029966      -0.017181       0.013396       0.015238      -0.034613      -0.036067      -0.034193       0.001673       0.032520             11.423014      12.872276       0.876312      -7.783388       9.027315      -1.008609      12.369452          -0.000000
           45              C       8.376685       5.162575       7.575473      -0.080180      33.958908 0.40983087E+03  0.95231529E+04                                 9.157557                            6.763438       0.064023       1.994688                    0.999753      29.108811      84.034005       0.629750       0.418564      -1.059578       0.006730       0.032385       0.016413       0.036925       0.010504      -0.015095       0.014153      -0.052528      -0.067048      -0.038341      -0.003199       0.041540             11.397825      12.453447       0.055404       7.403534       9.464854       0.402576      12.275174          -0.000000
           46              C       9.363306       5.174264       8.529344      -0.094929      33.814718 0.40016091E+03  0.92190838E+04                                 9.121042                            6.671620       0.049666       1.991735                    0.999688      28.717020      81.849445       0.637373       0.417118      -1.063259      -0.015183       0.024856      -0.007046       0.029966      -0.017181      -0.013396      -0.015238      -0.034613      -0.036067      -0.034193       0.001673       0.032520             11.423013      12.872274       0.876311       7.783387       9.027314       1.008609      12.369450           0.000000
           47              C       5.162575       8.376685       4.333027      -0.080180      33.958907 0.40983085E+03  0.95231524E+04                                 9.157557                            6.763438       0.064024       1.994688                    0.999753      29.108810      84.034002       0.629750       0.418564      -1.059578       0.032385       0.006730      -0.016413       0.036925       0.010504      -0.014153       0.015095       0.052528      -0.067048      -0.038341      -0.003199       0.041540             11.397825       9.464854       0.055404      -0.402576      12.453446      -7.403534      12.275174           0.000000
           48              C       5.174264       9.363306       3.379156      -0.094929      33.814716 0.40016088E+03  0.92190828E+04                                 9.121042                            6.671620       0.049666       1.991735                    0.999688      28.717018      81.849437       0.637373       0.417118      -1.063259       0.024856      -0.015183       0.007046       0.029966      -0.017181       0.015238       0.013396       0.034613      -0.036067      -0.034193       0.001674       0.032520             11.423013       9.027314       0.876312      -1.008609      12.872274      -7.783386      12.369450          -0.000000
           49              C       7.543425       4.329315       4.333027      -0.080180      33.958907 0.40983085E+03  0.95231525E+04                                 9.157557                            6.763439       0.064023       1.994688                    0.999753      29.108810      84.034004       0.629750       0.418564      -1.059578      -0.032385      -0.006730      -0.016413       0.036925       0.010504       0.014153      -0.015095       0.052528      -0.067048      -0.038341      -0.003199       0.041540             11.397825       9.464855       0.055404       0.402575      12.453447       7.403534      12.275175           0.000000
           50              C       7.531736       3.342694       3.379156      -0.094929      33.814719 0.40016092E+03  0.92190841E+04                                 9.121042                            6.671620       0.049666       1.991735                    0.999688      28.717020      81.849445       0.637373       0.417118      -1.063259      -0.024856       0.015183       0.007046       0.029966      -0.017181      -0.015238      -0.013396       0.034613      -0.036067      -0.034193       0.001673       0.032520             11.423013       9.027315       0.876311       1.008609      12.872274       7.783387      12.369451          -0.000000
           51              C       8.376685       7.543425      16.241527      -0.080180      33.958910 0.40983089E+03  0.95231536E+04                                 9.157557                            6.763439       0.064023       1.994688                    0.999753      29.108812      84.034009       0.629750       0.418564      -1.059578       0.006730      -0.032385      -0.016413       0.036925      -0.010504       0.015095       0.014153      -0.052528      -0.067048      -0.038341      -0.003199       0.041540             11.397825      12.453447      -0.055405      -7.403534       9.464855       0.402576      12.275175           0.000000
           52              C       9.363306       7.531736      15.287656      -0.094929      33.814719 0.40016093E+03  0.92190842E+04                                 9.121042                            6.671620       0.049666       1.991735                    0.999688      28.717020      81.849444       0.637373       0.417118      -1.063259      -0.015183      -0.024856       0.007046       0.029966       0.017181       0.013396      -0.015238      -0.034613      -0.036067      -0.034193       0.001673       0.032520             11.423013      12.872275      -0.876312      -7.783387       9.027315       1.008609      12.369451          -0.000000
           53              C       4.329315       5.162575      16.241527      -0.080181      33.958910 0.40983088E+03  0.95231534E+04                                 9.157557                            6.763439       0.064023       1.994688                    0.999753      29.108812      84.034011       0.629750       0.418564      -1.059578      -0.006730       0.032385      -0.016413       0.036925      -0.010504      -0.015095      -0.014153      -0.052528      -0.067048      -0.038341      -0.003199       0.041540             11.397826      12.453447      -0.055405       7.403534       9.464855      -0.402576      12.275175           0.000000
           54              C       3.342694       5.174264      15.287656      -0.094929      33.814717 0.40016090E+03  0.92190833E+04                                 9.121042                            6.671620       0.049666       1.991735                    0.999688      28.717019      81.849439       0.637373       0.417118      -1.063259       0.015183       0.024856       0.007046       0.029966       0.017181      -0.013396       0.015238      -0.034613      -0.036067      -0.034193       0.001674       0.032520             11.423013      12.872274      -0.876312       7.783387       9.027314      -1.008610      12.369450           0.000000
           55              C       5.162575       4.329315       4.333027      -0.080181      33.958908 0.40983086E+03  0.95231527E+04                                 9.157557                            6.763438       0.064023       1.994688                    0.999753      29.108811      84.034006       0.629750       0.418564      -1.059578       0.032385      -0.006730      -0.016413       0.036925      -0.010504      -0.014153      -0.015095       0.052528      -0.067048      -0.038341      -0.003199       0.041540             11.397825       9.464855      -0.055405      -0.402576      12.453447       7.403534      12.275175          -0.000000
           56              C       5.174264       3.342694       3.379156      -0.094929      33.814721 0.40016094E+03  0.92190847E+04                                 9.121043                            6.671621       0.049665       1.991734                    0.999688      28.717021      81.849450       0.637373       0.417118      -1.063259       0.024856       0.015183       0.007046       0.029966       0.017181       0.015238      -0.013396       0.034613      -0.036067      -0.034193       0.001673       0.032520             11.423014       9.027315      -0.876311      -1.008609      12.872275       7.783387      12.369451           0.000000
           57              C       7.543425       8.376685       4.333027      -0.080180      33.958906 0.40983083E+03  0.95231519E+04                                 9.157557                            6.763438       0.064024       1.994688                    0.999753      29.108809      84.033999       0.629750       0.418564      -1.059578      -0.032385       0.006730      -0.016413       0.036925      -0.010504       0.014153       0.015095       0.052528      -0.067048      -0.038341      -0.003199       0.041540             11.397825       9.464854      -0.055404       0.402575      12.453447      -7.403534      12.275174           0.000000
           58              C       7.531736       9.363306       3.379156      -0.094929      33.814720 0.40016094E+03  0.92190846E+04                                 9.121042                            6.671620       0.049666       1.991735                    0.999688      28.717021      81.849447       0.637373       0.417118      -1.063259      -0.024856      -0.015183       0.007046       0.029966       0.017181      -0.015238       0.013396       0.034613      -0.036067      -0.034193       0.001673       0.032520             11.423013       9.027315      -0.876311       1.008609      12.872274      -7.783387      12.369450           0.000000
           59              C       8.376685       5.162575      16.241527      -0.080181      33.958909 0.40983086E+03  0.95231529E+04                                 9.157557                            6.763439       0.064023       1.994688                    0.999753      29.108811      84.034007       0.629750       0.418564      -1.059578       0.006730       0.032385      -0.016413       0.036925       0.010504       0.015095      -0.014153      -0.052528      -0.067048      -0.038341      -0.003199       0.041540             11.397826      12.453447       0.055404      -7.403534       9.464855      -0.402575      12.275175          -0.000000
           60              C       9.363306       5.174264      15.287656      -0.094929      33.814721 0.40016094E+03  0.92190848E+04                                 9.121043                            6.671621       0.049665       1.991734                    0.999688      28.717021      81.849450       0.637373       0.417118      -1.063259      -0.015183       0.024856       0.007046       0.029966      -0.017181       0.013396       0.015238      -0.034613      -0.036067      -0.034193       0.001673       0.032520             11.423014      12.872275       0.876311      -7.783387       9.027315      -1.008609      12.369451           0.000000
           61              C       4.329315       7.543425      16.241527      -0.080180      33.958906 0.40983084E+03  0.95231520E+04                                 9.157556                            6.763438       0.064024       1.994688                    0.999753      29.108810      84.034001       0.629750       0.418564      -1.059578      -0.006730      -0.032385      -0.016413       0.036925       0.010504      -0.015095       0.014153      -0.052528      -0.067048      -0.038341      -0.003199       0.041540             11.397825      12.453446       0.055404       7.403533       9.464854       0.402575      12.275174          -0.000000
           62              C       3.342694       7.531736      15.287656      -0.094930      33.814723 0.40016098E+03  0.92190857E+04                                 9.121044                            6.671621       0.049665       1.991734                    0.999688      28.717022      81.849455       0.637373       0.417118      -1.063259       0.015183      -0.024856       0.007046       0.029966      -0.017181      -0.013396      -0.015238      -0.034613      -0.036067      -0.034193       0.001673       0.032520             11.423015      12.872277       0.876311       7.783388       9.027316       1.008609      12.369453           0.000000
           63              C       7.543425       4.329315      19.483973      -0.080180      33.958906 0.40983084E+03  0.95231520E+04                                 9.157556                            6.763438       0.064024       1.994688                    0.999753      29.108810      84.034001       0.629750       0.418564      -1.059578      -0.032385      -0.006730       0.016413       0.036925       0.010504      -0.014153       0.015095       0.052528      -0.067048      -0.038341      -0.003199       0.041540             11.397824       9.464854       0.055405      -0.402576      12.453446      -7.403533      12.275174           0.000000
           64              C       7.531736       3.342694      20.437844      -0.094930      33.814721 0.40016095E+03  0.92190850E+04                                 9.121043                            6.671621       0.049665       1.991734                    0.999688      28.717021      81.849448       0.637373       0.417118      -1.063259      -0.024856       0.015183      -0.007046       0.029966      -0.017181       0.015238       0.013396       0.034613      -0.036067      -0.034193       0.001673       0.032520             11.423014       9.027315       0.876312      -1.008610      12.872276      -7.783388      12.369452           0.000000
           65              C       5.162575       8.376685      19.483973      -0.080180      33.958905 0.40983082E+03  0.95231516E+04                                 9.157556                            6.763438       0.064024       1.994688                    0.999753      29.108809      84.033998       0.629750       0.418564      -1.059578       0.032385       0.006730       0.016413       0.036925       0.010504       0.014153      -0.015095       0.052528      -0.067048      -0.038341      -0.003199       0.041540             11.397824       9.464854       0.055405       0.402576      12.453445       7.403533      12.275173           0.000000
           66              C       5.174264       9.363306      20.437844      -0.094929      33.814716 0.40016089E+03  0.92190830E+04                                 9.121042                            6.671620       0.049666       1.991735                    0.999688      28.717018      81.849436       0.637373       0.417118      -1.063259       0.024856      -0.015183      -0.007046       0.029966      -0.017181      -0.015238      -0.013396       0.034613      -0.036067      -0.034193       0.001674       0.032520             11.423013       9.027314       0.876312       1.008609      12.872274       7.783386      12.369450           0.000000
           67              C       4.329315       5.162575       7.575473      -0.080181      33.958910 0.40983089E+03  0.95231536E+04                                 9.157558                            6.763439       0.064023       1.994688                    0.999753      29.108812      84.034011       0.629750       0.418564      -1.059578      -0.006730       0.032385       0.016413       0.036925      -0.010504       0.015095       0.014153      -0.052528      -0.067048      -0.038341      -0.003199       0.041540             11.397826      12.453448      -0.055404      -7.403535       9.464855       0.402576      12.275176          -0.000000
           68              C       3.342694       5.174264       8.529344      -0.094929      33.814722 0.40016096E+03  0.92190851E+04                                 9.121043                            6.671621       0.049665       1.991734                    0.999688      28.717021      81.849450       0.637373       0.417118      -1.063259       0.015183       0.024856      -0.007046       0.029966       0.017181       0.013396      -0.015238      -0.034613      -0.036067      -0.034193       0.001673       0.032520             11.423014      12.872276      -0.876312      -7.783388       9.027315       1.008609      12.369452           0.000000
           69              C       8.376685       7.543425       7.575473      -0.080181      33.958907 0.40983084E+03  0.95231521E+04                                 9.157557                            6.763438       0.064024       1.994688                    0.999753      29.108810      84.034002       0.629750       0.418564      -1.059578       0.006730      -0.032385       0.016413       0.036925      -0.010504      -0.015095      -0.014153      -0.052528      -0.067048      -0.038341      -0.003199       0.041540             11.397825      12.453446      -0.055405       7.403534       9.464854      -0.402576      12.275174          -0.000000
           70              C       9.363306       7.531736       8.529344      -0.094930      33.814721 0.40016096E+03  0.92190850E+04                                 9.121043                            6.671621       0.049666       1.991735                    0.999688      28.717021      81.849445       0.637373       0.417118      -1.063259      -0.015183      -0.024856      -0.007046       0.029966       0.017181      -0.013396       0.015238      -0.034613      -0.036067      -0.034193       0.001673       0.032520             11.423014      12.872275      -0.876312       7.783387       9.027315      -1.008610      12.369451           0.000000
           71              C       6.353000       7.845066      18.984769      -0.197384      45.037068 0.62505863E+03  0.16057696E+05                                11.166297                            8.446038      -0.367043       1.851256                    0.997915      31.899054      95.208565       0.557092       0.427973      -1.059161      -0.000000       0.055705       0.064466       0.085199      -0.000000       0.000000      -0.015614      -0.025964       0.040671      -0.019761      -0.006161       0.025921             14.230585      12.122481       0.000000       0.000000      15.870023       8.916125      14.699252          -0.000001
           72              C       6.353000       9.853503      20.944432      -0.022545      38.988782 0.41501618E+03  0.95597402E+04                                10.002457                            6.727083       0.031270       2.020338                    0.999263      26.712679      73.857593       0.650287       0.408903      -1.078521      -0.000000      -0.036460      -0.027988       0.045963      -0.000000       0.000000      -0.000895      -0.003305       0.004649      -0.002427       0.000258       0.002170             14.081059       9.549147      -0.000000      -0.000000      16.495903      11.066617      16.198127          -0.000000
           73              C       6.353000      10.911913      21.998334       0.624704      24.146495 0.25563118E+03  0.53183515E+04                                 7.877576                            5.723921      -0.085629       2.035768                    0.999586      22.069395      61.770489       0.612545       0.480623      -1.015985       0.000000       0.043551       0.050010       0.066315       0.000000      -0.000000      -0.102555      -0.043547       0.030652      -0.089164      -0.026882       0.116047             10.408122       7.151048      -0.000000      -0.000000      12.124105       7.329457      11.949215           0.000000
           74              C       6.353000       4.860934      18.984769      -0.197384      45.037068 0.62505863E+03  0.16057695E+05                                11.166297                            8.446038      -0.367043       1.851256                    0.997915      31.899054      95.208564       0.557092       0.427973      -1.059161      -0.000000      -0.055705       0.064466       0.085199       0.000000       0.000000       0.015614      -0.025964       0.040671      -0.019761      -0.006161       0.025921             14.230585      12.122480       0.000000       0.000000      15.870023      -8.916125      14.699252          -0.000001
           75              C       6.353000       2.852497      20.944432      -0.022545      38.988783 0.41501618E+03  0.95597404E+04                                10.002457                            6.727083       0.031270       2.020338                    0.999263      26.712679      73.857595       0.650287       0.408903      -1.078521       0.000000       0.036460      -0.027988       0.045963      -0.000000      -0.000000       0.000895      -0.003305       0.004649      -0.002427       0.000258       0.002170             14.081060       9.549147      -0.000000       0.000000      16.495903     -11.066618      16.198128          -0.000000
           76              C       6.353000       1.794087      21.998334       0.624704      24.146495 0.25563118E+03  0.53183515E+04                                 7.877576                            5.723921      -0.085629       2.035768                    0.999586      22.069395      61.770489       0.612545       0.480623      -1.015985       0.000000      -0.043551       0.050010       0.066315      -0.000000      -0.000000       0.102555      -0.043547       0.030652      -0.089164      -0.026882       0.116047             10.408123       7.151048       0.000000      -0.000000      12.124105      -7.329457      11.949215           0.000000
           77              C       4.860934       6.353000       7.076269      -0.197383      45.037066 0.62505860E+03  0.16057694E+05                                11.166296                            8.446037      -0.367043       1.851256                    0.997915      31.899053      95.208562       0.557092       0.427973      -1.059161      -0.055705      -0.000000       0.064466       0.085199       0.000000       0.015614      -0.000000       0.025964       0.040671      -0.019761      -0.006161       0.025921             14.230585      15.870023      -0.000000      -8.916125      12.122480       0.000000      14.699252          -0.000000
           78              C       2.852497       6.353000       9.035932      -0.022544      38.988783 0.41501618E+03  0.95597404E+04                                10.002457                            6.727083       0.031270       2.020338                    0.999263      26.712679      73.857595       0.650287       0.408903      -1.078521       0.036460       0.000000      -0.027988       0.045963      -0.000000       0.000895      -0.000000       0.003305       0.004649      -0.002427       0.000258       0.002170             14.081059      16.495903      -0.000000     -11.066617       9.549147       0.000000      16.198127          -0.000000
           79              C       1.794087       6.353000      10.089834       0.624704      24.146496 0.25563120E+03  0.53183520E+04                                 7.877577                            5.723921      -0.085629       2.035768                    0.999586      22.069396      61.770492       0.612545       0.480623      -1.015985      -0.043551      -0.000000       0.050010       0.066315       0.000000       0.102555       0.000000       0.043547       0.030652      -0.089164      -0.026882       0.116047             10.408123      12.124105       0.000000      -7.329457       7.151048      -0.000000      11.949216           0.000000
           80              C       7.845066       6.353000       7.076269      -0.197383      45.037066 0.62505860E+03  0.16057694E+05                                11.166296                            8.446037      -0.367043       1.851256                    0.997915      31.899053      95.208560       0.557092       0.427973      -1.059161       0.055705       0.000000       0.064466       0.085199       0.000000      -0.015614      -0.000000       0.025964       0.040671      -0.019761      -0.006161       0.025921             14.230584      15.870022      -0.000000       8.916125      12.122480      -0.000000      14.699251          -0.000000
           81              C       9.853503       6.353000       9.035932      -0.022545      38.988783 0.41501618E+03  0.95597403E+04                                10.002457                            6.727083       0.031270       2.020338                    0.999263      26.712679      73.857595       0.650287       0.408903      -1.078521      -0.036460      -0.000000      -0.027988       0.045963      -0.000000      -0.000895      -0.000000       0.003305       0.004649      -0.002427       0.000258       0.002170             14.081060      16.495904       0.000000      11.066618       9.549147       0.000000      16.198128          -0.000000
           82              C      10.911913       6.353000      10.089834       0.624704      24.146497 0.25563120E+03  0.53183520E+04                                 7.877577                            5.723921      -0.085629       2.035768                    0.999586      22.069396      61.770493       0.612545       0.480623      -1.015985       0.043551      -0.000000       0.050010       0.066315       0.000000      -0.102555       0.000000       0.043547       0.030652      -0.089164      -0.026882       0.116047             10.408123      12.124105       0.000000       7.329457       7.151048       0.000000      11.949216           0.000000
           83              C       6.353000       7.845066       4.832231      -0.197384      45.037068 0.62505863E+03  0.16057695E+05                                11.166297                            8.446038      -0.367043       1.851256                    0.997915      31.899054      95.208564       0.557092       0.427973      -1.059161      -0.000000       0.055705      -0.064466       0.085199       0.000000       0.000000       0.015614      -0.025964       0.040671      -0.019761      -0.006161       0.025921             14.230585      12.122480       0.000000      -0.000000      15.870024      -8.916125      14.699252          -0.000001
           84              C       6.353000       9.853503       2.872568      -0.022545      38.988782 0.41501618E+03  0.95597401E+04                                10.002456                            6.727083       0.031270       2.020338                    0.999263      26.712679      73.857593       0.650287       0.408903      -1.078521       0.000000      -0.036460       0.027988       0.045963      -0.000000      -0.000000       0.000895      -0.003305       0.004649      -0.002427       0.000258       0.002170             14.081059       9.549147      -0.000000       0.000000      16.495902     -11.066617      16.198127          -0.000000
           85              C       6.353000      10.911913       1.818666       0.624704      24.146496 0.25563120E+03  0.53183520E+04                                 7.877576                            5.723921      -0.085629       2.035768                    0.999586      22.069396      61.770491       0.612545       0.480623      -1.015985      -0.000000       0.043551      -0.050010       0.066315      -0.000000      -0.000000       0.102555      -0.043547       0.030652      -0.089164      -0.026882       0.116047             10.408122       7.151048      -0.000000       0.000000      12.124104      -7.329456      11.949215           0.000000
           86              C       6.353000       4.860934       4.832231      -0.197383      45.037066 0.62505860E+03  0.16057694E+05                                11.166296                            8.446037      -0.367043       1.851256                    0.997915      31.899053      95.208562       0.557092       0.427973      -1.059161       0.000000      -0.055705      -0.064466       0.085199       0.000000      -0.000000      -0.015614      -0.025964       0.040671      -0.019761      -0.006161       0.025921             14.230585      12.122480       0.000000       0.000000      15.870023       8.916125      14.699252          -0.000000
           87              C       6.353000       2.852497       2.872568      -0.022545      38.988784 0.41501620E+03  0.95597408E+04                                10.002457                            6.727083       0.031270       2.020338                    0.999263      26.712680      73.857596       0.650287       0.408903      -1.078521       0.000000       0.036460       0.027988       0.045963       0.000000      -0.000000      -0.000895      -0.003305       0.004649      -0.002427       0.000258       0.002170             14.081059       9.549148      -0.000000      -0.000000      16.495903      11.066617      16.198127          -0.000000
           88              C       6.353000       1.794087       1.818666       0.624704      24.146497 0.25563120E+03  0.53183520E+04                                 7.877577                            5.723921      -0.085629       2.035768                    0.999586      22.069396      61.770493       0.612545       0.480623      -1.015985      -0.000000      -0.043551      -0.050010       0.066315       0.000000      -0.000000      -0.102555      -0.043547       0.030652      -0.089164      -0.026882       0.116047             10.408123       7.151048      -0.000000      -0.000000      12.124105       7.329457      11.949216           0.000000
           89              C       7.845066       6.353000      16.740731      -0.197383      45.037067 0.62505863E+03  0.16057695E+05                                11.166296                            8.446037      -0.367043       1.851256                    0.997915      31.899054      95.208563       0.557092       0.427973      -1.059161       0.055705       0.000000      -0.064466       0.085199      -0.000000       0.015614      -0.000000       0.025964       0.040671      -0.019761      -0.006161       0.025921             14.230585      15.870022      -0.000000      -8.916125      12.122480       0.000000      14.699251          -0.000000
           90              C       9.853503       6.353000      14.781068      -0.022545      38.988784 0.41501620E+03  0.95597408E+04                                10.002457                            6.727083       0.031270       2.020338                    0.999263      26.712680      73.857596       0.650287       0.408903      -1.078521      -0.036460      -0.000000       0.027988       0.045963      -0.000000       0.000895      -0.000000       0.003305       0.004649      -0.002427       0.000258       0.002170             14.081059      16.495903       0.000000     -11.066617       9.549148      -0.000000      16.198127          -0.000000
           91              C      10.911913       6.353000      13.727166       0.624704      24.146496 0.25563120E+03  0.53183520E+04                                 7.877577                            5.723921      -0.085629       2.035768                    0.999586      22.069396      61.770492       0.612545       0.480623      -1.015985       0.043551       0.000000      -0.050010       0.066315       0.000000       0.102555       0.000000       0.043547       0.030652      -0.089164      -0.026882       0.116047             10.408123      12.124105       0.000000      -7.329457       7.151048      -0.000000      11.949216           0.000000
           92              C       4.860934       6.353000      16.740731      -0.197383      45.037068 0.62505863E+03  0.16057695E+05                                11.166296                            8.446037      -0.367043       1.851256                    0.997915      31.899054      95.208563       0.557092       0.427973      -1.059161      -0.055705      -0.000000      -0.064466       0.085199      -0.000000      -0.015614       0.000000       0.025964       0.040671      -0.019761      -0.006161       0.025921             14.230585      15.870022      -0.000000       8.916125      12.122480      -0.000000      14.699251          -0.000000
           93              C       2.852497       6.353000      14.781068      -0.022545      38.988782 0.41501618E+03  0.95597401E+04                                10.002456                            6.727083       0.031270       2.020338                    0.999263      26.712679      73.857593       0.650287       0.408903      -1.078521       0.036460       0.000000       0.027988       0.045963      -0.000000      -0.000895       0.000000       0.003305       0.004649      -0.002427       0.000258       0.002170             14.081059      16.495902      -0.000000      11.066617       9.549147      -0.000000      16.198127          -0.000000
           94              C       1.794087       6.353000      13.727166       0.624704      24.146495 0.25563118E+03  0.53183515E+04                                 7.877577                            5.723921      -0.085629       2.035768                    0.999586      22.069395      61.770491       0.612545       0.480623      -1.015985      -0.043551       0.000000      -0.050010       0.066315      -0.000000      -0.102555       0.000000       0.043547       0.030652      -0.089164      -0.026882       0.116047             10.408123      12.124105       0.000000       7.329457       7.151048       0.000000      11.949216           0.000000
           95              O       7.477354      11.302749      22.421324      -0.585069      31.893628 0.48170913E+03  0.11244099E+05                                 7.916963                            6.672947       0.512417       2.205450                    0.998977      27.495153      70.757506       0.756980       0.346642      -1.151289      -0.022101      -0.021676      -0.013093       0.033611       0.046584       0.049811      -0.043839       0.000502      -0.003247      -0.093531       0.043166       0.050366              9.338480       7.322602       2.157892       2.174658      10.403209       4.582800      10.289628           0.000001
           96              O       5.228646       1.403251      22.421324      -0.585069      31.893626 0.48170910E+03  0.11244098E+05                                 7.916963                            6.672946       0.512417       2.205450                    0.998977      27.495152      70.757503       0.756980       0.346642      -1.151289       0.022101       0.021676      -0.013093       0.033611       0.046584      -0.049811       0.043839       0.000502      -0.003247      -0.093531       0.043166       0.050366              9.338479       7.322601       2.157892      -2.174659      10.403209      -4.582800      10.289627           0.000001
           97              O       1.403251       7.477354      10.512824      -0.585069      31.893628 0.48170913E+03  0.11244099E+05                                 7.916963                            6.672947       0.512417       2.205450                    0.998977      27.495152      70.757505       0.756980       0.346642      -1.151289       0.021676      -0.022101      -0.013093       0.033611      -0.046584       0.043839       0.049811      -0.000502      -0.003247      -0.093531       0.043166       0.050366              9.338480      10.403210      -2.157892      -4.582800       7.322602       2.174659      10.289628           0.000001
           98              O      11.302749       5.228646      10.512824      -0.585069      31.893629 0.48170914E+03  0.11244099E+05                                 7.916963                            6.672947       0.512417       2.205450                    0.998977      27.495152      70.757505       0.756980       0.346642      -1.151289      -0.021676       0.022101      -0.013093       0.033611      -0.046584      -0.043839      -0.049811      -0.000502      -0.003247      -0.093531       0.043166       0.050366              9.338480      10.403210      -2.157892       4.582801       7.322602      -2.174659      10.289628           0.000001
           99              O       5.228646      11.302749       1.395676      -0.585069      31.893629 0.48170915E+03  0.11244099E+05                                 7.916963                            6.672947       0.512417       2.205450                    0.998977      27.495152      70.757506       0.756980       0.346642      -1.151289       0.022101      -0.021676       0.013093       0.033611      -0.046584       0.049811       0.043839       0.000502      -0.003247      -0.093531       0.043166       0.050366              9.338480       7.322602      -2.157892       2.174659      10.403210      -4.582801      10.289629           0.000001
          100              O       7.477354       1.403251       1.395676      -0.585069      31.893630 0.48170915E+03  0.11244100E+05                                 7.916964                            6.672947       0.512417       2.205450                    0.998977      27.495152      70.757506       0.756980       0.346642      -1.151289      -0.022101       0.021676       0.013093       0.033611      -0.046584      -0.049811      -0.043839       0.000502      -0.003247      -0.093531       0.043166       0.050366              9.338480       7.322602      -2.157892      -2.174659      10.403210       4.582801      10.289629           0.000001
          101              O      11.302749       7.477354      13.304176      -0.585069      31.893628 0.48170913E+03  0.11244099E+05                                 7.916963                            6.672947       0.512417       2.205450                    0.998977      27.495152      70.757505       0.756980       0.346642      -1.151289      -0.021676      -0.022101       0.013093       0.033611       0.046584       0.043839      -0.049811      -0.000502      -0.003247      -0.093531       0.043166       0.050366              9.338480      10.403210       2.157892      -4.582800       7.322602      -2.174659      10.289628           0.000001
          102              O       1.403251       5.228646      13.304176      -0.585069      31.893628 0.48170912E+03  0.11244099E+05                                 7.916963                            6.672947       0.512417       2.205450                    0.998977      27.495152      70.757504       0.756980       0.346642      -1.151289       0.021676       0.022101       0.013093       0.033611       0.046584      -0.043839       0.049811      -0.000502      -0.003247      -0.093531       0.043166       0.050366              9.338480      10.403210       2.157892       4.582800       7.322602       2.174659      10.289628           0.000001
          103              O       5.228646       1.403251       1.395676      -0.585069      31.893625 0.48170908E+03  0.11244097E+05                                 7.916962                            6.672946       0.512417       2.205450                    0.998977      27.495152      70.757502       0.756980       0.346642      -1.151289       0.022101       0.021676       0.013093       0.033611       0.046584       0.049811      -0.043839       0.000502      -0.003247      -0.093531       0.043166       0.050366              9.338479       7.322601       2.157891       2.174658      10.403209       4.582800      10.289627           0.000001
          104              O       7.477354      11.302749       1.395676      -0.585069      31.893626 0.48170910E+03  0.11244098E+05                                 7.916963                            6.672946       0.512417       2.205450                    0.998977      27.495152      70.757503       0.756980       0.346642      -1.151289      -0.022101      -0.021676       0.013093       0.033611       0.046584      -0.049811       0.043839       0.000502      -0.003247      -0.093531       0.043166       0.050366              9.338479       7.322601       2.157892      -2.174658      10.403209      -4.582800      10.289627           0.000001
          105              O      11.302749       5.228646      13.304176      -0.585069      31.893629 0.48170914E+03  0.11244099E+05                                 7.916963                            6.672947       0.512417       2.205450                    0.998977      27.495152      70.757505       0.756980       0.346642      -1.151289      -0.021676       0.022101       0.013093       0.033611      -0.046584       0.043839       0.049811      -0.000502      -0.003247      -0.093531       0.043166       0.050366              9.338480      10.403210      -2.157892      -4.582801       7.322602       2.174659      10.289629           0.000001
          106              O       1.403251       7.477354      13.304176      -0.585069      31.893629 0.48170915E+03  0.11244100E+05                                 7.916963                            6.672947       0.512417       2.205450                    0.998977      27.495152      70.757506       0.756980       0.346642      -1.151289       0.021676      -0.022101       0.013093       0.033611      -0.046584      -0.043839      -0.049811      -0.000502      -0.003247      -0.093531       0.043166       0.050366              9.338480      10.403210      -2.157892       4.582801       7.322602      -2.174659      10.289629           0.000001
          107              O       7.477354       1.403251      22.421324      -0.585069      31.893630 0.48170916E+03  0.11244100E+05                                 7.916963                            6.672947       0.512417       2.205450                    0.998977      27.495153      70.757508       0.756980       0.346642      -1.151289      -0.022101       0.021676      -0.013093       0.033611      -0.046584       0.049811       0.043839       0.000502      -0.003247      -0.093531       0.043166       0.050366              9.338480       7.322602      -2.157892       2.174659      10.403210      -4.582801      10.289629           0.000001
          108              O       5.228646      11.302749      22.421324      -0.585069      31.893628 0.48170913E+03  0.11244099E+05                                 7.916963                            6.672947       0.512417       2.205450                    0.998977      27.495152      70.757505       0.756980       0.346642      -1.151289       0.022101      -0.021676      -0.013093       0.033611      -0.046584      -0.049811      -0.043839       0.000502      -0.003247      -0.093531       0.043166       0.050366              9.338480       7.322602      -2.157892      -2.174659      10.403210       4.582800      10.289628           0.000001
          109              O       1.403251       5.228646      10.512824      -0.585069      31.893629 0.48170915E+03  0.11244100E+05                                 7.916963                            6.672947       0.512417       2.205450                    0.998977      27.495153      70.757507       0.756980       0.346642      -1.151289       0.021676       0.022101      -0.013093       0.033611       0.046584       0.043839      -0.049811      -0.000502      -0.003247      -0.093531       0.043166       0.050366              9.338480      10.403210       2.157892      -4.582801       7.322602      -2.174659      10.289628           0.000001
          110              O      11.302749       7.477354      10.512824      -0.585069      31.893627 0.48170911E+03  0.11244098E+05                                 7.916963                            6.672947       0.512417       2.205450                    0.998977      27.495152      70.757504       0.756980       0.346642      -1.151289      -0.021676      -0.022101      -0.013093       0.033611       0.046584      -0.043839       0.049811      -0.000502      -0.003247      -0.093531       0.043166       0.050366              9.338480      10.403209       2.157892       4.582800       7.322602       2.174659      10.289628           0.000001

******************************************************
Auxiliary information for the entire system
The total spin magnetic moment of the unit cell is   0.000019
The total net atomic charge of the unit cell is   -0.000003
Accuracy of reproducing the electrostatic potential in the unit cell:
  The inner radius (bohr) =    5.0000
  The outer radius (bohr) =   12.0000
  Valid grid points have density less than (e/(bohr^3)) =    0.0001
  The number of valid grid points were=       547064
  The rms potential error without charges in kcal/mol is=      3.90898
  The rms potential error with partial charges in kcal/mol is=      0.84781
  The RRMSE value at monopole order=      0.21689
  The rms potential error with partial charges and cloud penetration in kcal/mol is=      0.84942
  The RRMSE value at monopole order with cloud penetration is=      0.21730
  The rms potential error with partial charges and atomic dipoles in kcal/mol is=      0.27949
  The RRMSE value at dipole order=      0.07150
  The rms potential error with partial charges, atomic dipoles and cloud penetration in kcal/mol is=      0.26831
  The RRMSE value at dipole order with cloud penetration=      0.06864

******************************************************
The electron densities and ab initio electrostatic potential were computed in VASP using the PBE functional and
projector augmented wave method. See the main text of the journal article for a description of computational details.
The atomic charges, dipoles, and quadrupoles were computed with the DDEC6 method as described in
(a) T. A. Manz and N. Gabaldon Limas, RSC Adv. 6 (2016) 47771-47801 DOI: 10.1039/c6ra04656h
(b) N. Gabaldon Limas and T. A. Manz, RSC Adv. 8 (2018) 2678-2707 DOI: 10.1039/c7ra11829e.
For each atom in the material, the electron cloud parameters were fit to the spherically averaged atom-in-material
electron density using radial positions for which this density was between 10^-4 and 10^-2 electrons per cubic bohr.
The polarizabilities, dispersion coefficients, and quantum Drude oscillator (QDO) parameters were fit using the MCLF method.
The magnetic structure of the system was optimized in VASP from the default ferromagnetic initial guess using spin polarization.
The atomic spin moments (ASMs) were computed on this optimized magnetic structure using the DDEC6 partition as inputs
to the method of T. A. Manz and D. S. Sholl, J. Chem. Theory Comput. 7 (2011) 4146-4164 DOI: 10.1021/ct200539n.
The RMSE and RRMSE were computed using a uniform grid with Ewald summation.
