# Supplementary material for: A collection of forcefield precursors for metal–organic frameworks
Source: RSC Adv. 2019 Nov 13;9(63):36492–507. doi: 10.1039/c9ra07327b (PMC9075174; doi:10.1039/c9ra07327b)
Supplement: RA-009-C9RA07327B-s5094 [file RA-009-C9RA07327B-s5094.xyz]

  222
jmolscript: load "" {1 1 1} spacegroup "x,y,z" unitcell [{     13.844300     0.000000     0.000000 }, {      6.922135    12.810985     0.000000 }, {      6.922142     1.350195    22.904700 }]
Zn    10.933250     2.378464    21.871240     0.879020
Zn    10.933248     6.052321    12.485810     0.877802
Zn    16.755327    11.782716     1.033460     0.879020
Zn    16.755329     8.108859    10.418890     0.877802
Zn     6.922150     0.000000     0.000000     1.040783
Zn    13.844288     7.080590    11.452350     1.040250
Si    17.835737     6.863646    19.120844     0.648932
Si    17.835744     1.567139    15.236206     0.649156
Si     9.852840     7.297534     3.783856     0.648932
Si     9.852833    12.594041     7.668494     0.649156
H     10.795776     3.347268    19.794242     0.415584
H     17.987880    11.756269    18.944477     0.110547
H     17.760836     9.621626    18.069518     0.098734
H     18.439208     8.056726    21.709075     0.097437
H     18.754855    10.212203    22.568001     0.107509
H     14.835542     3.190736    20.224850     0.108479
H     15.560978     7.733490    20.854729     0.100268
H     13.656004     6.733012    21.681589     0.118794
H     19.258793     6.783539    16.475351     0.093833
H     18.630262     7.125971    14.265047     0.112832
H     14.800928     7.665735    15.424025     0.119541
H     15.430843     7.288849    17.636619     0.101538
H     18.642723     4.448938    20.618811     0.098792
H     20.597540     3.277914    21.095229     0.131177
H      8.759276     5.898126    18.710849     0.120362
H     20.615534     7.029169    18.273370     0.103771
H     16.726673     4.173272    19.310953     0.096982
H     10.795775     5.083517    14.562808     0.418749
H     11.065734     9.485501    15.412573     0.110947
H     10.838684    11.620144    16.287532     0.099276
H     11.517054    13.185044    12.647975     0.098570
H     11.832707    11.029567    11.789049     0.108305
H     14.835542     5.240049    14.132200     0.107828
H     22.483124    13.508280    13.502321     0.101352
H     13.656012     1.697773    12.675461     0.118523
H     19.258799     1.647246    17.881699     0.093371
H     18.630267     1.304814    20.092003     0.111755
H     21.723070    13.576035    18.933025     0.120250
H     15.430851     1.141936    16.720431     0.101679
H     18.642726     3.981847    13.738239     0.098210
H      6.753240     5.152871    13.261821     0.131674
H      8.759281     2.532659    15.646201     0.120031
H      6.771241     1.401616    16.083680     0.105374
H     16.726674     4.257513    15.046097     0.095973
H     16.892801    10.813912     3.110458     0.415584
H      9.700697     2.404911     3.960223     0.110547
H      9.927741     4.539554     4.835182     0.098734
H      9.249369     6.104454     1.195625     0.097437
H      8.933722     3.948977     0.336699     0.107509
H     12.853035    10.970444     2.679850     0.108479
H     12.127599     6.427690     2.049971     0.100267
H     14.032573     7.428168     1.223111     0.118794
H      8.429784     7.377641     6.429349     0.093833
H      9.058315     7.035209     8.639653     0.112832
H     12.887649     6.495445     7.480675     0.119541
H     12.257734     6.872331     5.268081     0.101538
H      9.045854     9.712242     2.285889     0.098792
H      7.091037    10.883266     1.809471     0.131177
H     18.929301     8.263054     4.193851     0.120362
H      7.073043     7.132011     4.631330     0.103771
H     10.961904     9.987908     3.593747     0.096982
H     16.892802     9.077663     8.341892     0.418749
H     16.622843     4.675679     7.492127     0.110947
H     16.849893     2.541036     6.617168     0.099276
H     16.171523     0.976136    10.256725     0.098570
H     15.855870     3.131613    11.115651     0.108305
H     12.853035     8.921131     8.772500     0.107829
H      5.205453     0.652900     9.402379     0.101352
H     14.032565    12.463407    10.229239     0.118523
H      8.429778    12.513934     5.023001     0.093371
H      9.058310    12.856366     2.812697     0.111755
H      5.965507     0.585145     3.971675     0.120250
H     12.257726    13.019244     6.184269     0.101679
H      9.045851    10.179333     9.166461     0.098210
H     20.935337     9.008309     9.642879     0.131674
H     18.929296    11.628521     7.258499     0.120031
H     20.917336    12.759564     6.821020     0.105373
H     10.961903     9.903667     7.858603     0.095973
C     18.624716    12.554424    21.400777     0.622758
C     18.444742    11.175415    20.832970    -0.007586
C     18.111095    10.999363    19.506788    -0.108700
C     17.957425     9.726993    18.994181    -0.079583
C     18.079256     8.605402    19.787599    -0.206039
C     18.367217     8.807879    21.129586    -0.079304
C     18.552729    10.096432    21.647232    -0.102305
C     14.099024     4.855614    21.100039    -0.010960
C     14.991982     4.117223    20.359530    -0.098045
C     16.368103     6.065650    19.961904    -0.203932
C     15.419768     6.805728    20.709285    -0.084379
C     14.302533     6.204431    21.227389    -0.098237
C     12.877957     4.210698    21.690980     0.569396
C     18.347838     6.960646    16.269896    -0.091434
C     17.972658     7.167481    14.949669    -0.103114
C     16.665756     7.428970    14.619612    -0.019023
C     15.707730     7.482324    15.633374    -0.097418
C     16.089832     7.263763    16.952456    -0.081783
C     17.414732     7.008917    17.288697    -0.193145
C     19.394468     5.864861    19.400510    -0.174057
C      7.945233     4.487497    19.938541    -0.049417
C      9.223063     3.752417    20.227828     0.635859
C     19.455384     4.747918    20.227141    -0.064303
C     20.611383     4.035878    20.522611    -0.093122
C     21.792301     5.599456    19.103436    -0.111758
C     20.603075     6.271293    18.845300    -0.063403
C     16.228276     7.626445    13.199291     0.607678
C     16.116139     4.707216    19.806152    -0.082912
C     11.702573     8.687346    12.956273     0.623931
C     11.522595    10.066355    13.524080    -0.007736
C     11.188947    10.242407    14.850262    -0.110236
C     11.035274    11.514777    15.362869    -0.080462
C     11.157102    12.636368    14.569451    -0.203907
C     11.445065    12.433891    13.227464    -0.082750
C     11.630580    11.145338    12.709818    -0.101312
C     14.099027     3.575171    13.257011    -0.012251
C     14.991983     4.313562    13.997520    -0.099036
C     16.368109     2.365135    14.395146    -0.203533
C     15.419776     1.625057    13.647765    -0.085613
C     14.302540     2.226354    13.129661    -0.097350
C     12.877959     4.220087    12.666070     0.571708
C     18.347844     1.470139    18.087154    -0.089433
C     17.972663     1.263304    19.407381    -0.102534
C     23.587897    13.812800    19.737438    -0.019909
C     22.629871    13.759446    18.723676    -0.097750
C     16.089839     1.167022    17.404594    -0.081028
C     17.414739     1.421868    17.068353    -0.195357
C      5.550173     2.565924    14.956540    -0.172984
C      7.945235     3.943288    14.418509    -0.050895
C      9.223063     4.678368    14.129222     0.637085
C     19.455387     3.682867    14.129909    -0.064428
C      6.767085     4.394907    13.834439    -0.093816
C      7.948005     2.831329    15.253614    -0.109165
C      6.758780     2.159492    15.511750    -0.066109
C     23.150417    13.615325    21.157759     0.609335
C     16.116141     3.723569    14.550898    -0.080428
C      9.063861     1.606756     1.503923     0.622758
C      9.243835     2.985765     2.071730    -0.007586
C      9.577482     3.161817     3.397912    -0.108700
C      9.731152     4.434187     3.910519    -0.079583
C      9.609321     5.555778     3.117101    -0.206039
C      9.321360     5.353301     1.775114    -0.079304
C      9.135848     4.064748     1.257468    -0.102305
C     13.589553     9.305566     1.804661    -0.010960
C     12.696595    10.043957     2.545170    -0.098045
C     11.320474     8.095530     2.942796    -0.203932
C     12.268809     7.355452     2.195415    -0.084379
C     13.386044     7.956749     1.677311    -0.098237
C     14.810620     9.950482     1.213720     0.569396
C      9.340739     7.200534     6.634804    -0.091434
C      9.715919     6.993699     7.955031    -0.103114
C     11.022821     6.732210     8.285088    -0.019023
C     11.980847     6.678856     7.271326    -0.097418
C     11.598745     6.897417     5.952244    -0.081783
C     10.273845     7.152263     5.616003    -0.193145
C      8.294109     8.296319     3.504190    -0.174057
C     19.743344     9.673683     2.966159    -0.049417
C     18.465514    10.408763     2.676872     0.635859
C      8.233193     9.413262     2.677559    -0.064303
C      7.077194    10.125302     2.382089    -0.093122
C      5.896276     8.561724     3.801264    -0.111758
C      7.085502     7.889887     4.059400    -0.063403
C     11.460301     6.534735     9.705409     0.607678
C     11.572438     9.453964     3.098548    -0.082912
C     15.986004     5.473834     9.948427     0.623931
C     16.165982     4.094825     9.380620    -0.007735
C     16.499630     3.918773     8.054438    -0.110236
C     16.653303     2.646403     7.541831    -0.080462
C     16.531475     1.524812     8.335249    -0.203907
C     16.243512     1.727289     9.677236    -0.082750
C     16.057997     3.015842    10.194882    -0.101312
C     13.589550    10.586009     9.647689    -0.012251
C     12.696594     9.847618     8.907180    -0.099036
C     11.320468    11.796045     8.509554    -0.203533
C     12.268801    12.536123     9.256935    -0.085613
C     13.386037    11.934826     9.775039    -0.097350
C     14.810618     9.941093    10.238630     0.571708
C      9.340733    12.691041     4.817546    -0.089433
C      9.715914    12.897876     3.497319    -0.102534
C      4.100680     0.348380     3.167262    -0.019909
C      5.058706     0.401734     4.181024    -0.097750
C     11.598738    12.994158     5.500106    -0.081028
C     10.273838    12.739312     5.836347    -0.195357
C     22.138404    11.595256     7.948160    -0.172984
C     19.743342    10.217892     8.486191    -0.050895
C     18.465514     9.482812     8.775478     0.637085
C      8.233190    10.478313     8.774791    -0.064428
C     20.921492     9.766273     9.070261    -0.093816
C     19.740572    11.329851     7.651086    -0.109165
C     20.929797    12.001688     7.392950    -0.066108
C      4.538160     0.545855     1.746941     0.609335
C     11.572436    10.437611     8.353802    -0.080428
O     17.893044    13.464029    20.912220    -0.584011
O     19.448452    12.694483    22.329334    -0.556430
O     17.132309     7.754592    12.324103    -0.545917
O     14.993087     7.639720    12.992004    -0.564325
O     11.989152     4.869808    22.216643    -0.527129
O     12.806106     2.909047    21.583557    -0.624035
O      9.283978     3.224700    21.355197    -0.482473
O     10.168628     3.813775    19.486632    -0.431005
O     10.970903     7.777741    13.444830    -0.584535
O     12.526309     8.547287    12.027716    -0.556651
O     24.054449    13.487178    22.032947    -0.547006
O     21.915228    13.602050    21.365046    -0.565457
O     11.989156     3.560977    12.140407    -0.527909
O     12.806106     5.521738    12.773493    -0.624882
O      9.283978     5.206085    13.001853    -0.482315
O     10.168629     4.617010    14.870418    -0.435163
O      9.795533     0.697151     1.992480    -0.584011
O      8.240125     1.466697     0.575366    -0.556430
O     10.556268     6.406588    10.580597    -0.545917
O     12.695490     6.521460     9.912696    -0.564325
O     15.699425     9.291372     0.688057    -0.527129
O     14.882471    11.252133     1.321143    -0.624035
O     18.404599    10.936480     1.549503    -0.482473
O     17.519949    10.347405     3.418068    -0.431005
O     16.717674     6.383439     9.459870    -0.584535
O     15.162268     5.613893    10.876984    -0.556651
O      3.634128     0.674002     0.871753    -0.547006
O      5.773349     0.559130     1.539654    -0.565457
O     15.699421    10.600203    10.764293    -0.527909
O     14.882471     8.639442    10.131207    -0.624882
O     18.404599     8.955095     9.902847    -0.482315
O     17.519948     9.544170     8.034282    -0.435163

The following XYZ coordinates are in angstroms. Other properties are in atomic units.
The sperically averaged electron density of each atom fit to a function of the form exp(a - br)
eigen_1, eigen_2 and eigen_3 are the three eigenvalues of traceless quadrupole moment tensor
  atom number  atomic symbol              X              Y              Z     net charge C6 coefficient C8 coefficient C10 coefficient fluctuating dipole atomic polarizability isotropic forcefield polarizability              a              b squared Pearson coefficient          <r^3>          <r^4>         wp_QDO          m_QDO          q_QDO       dipole_x       dipole_y       dipole_z         dipole            Qxy            Qxz            Qyz     Q(x^2-y^2)  Q(3z^2 - R^2)        eigen_1        eigen_2        eigen_3 static polarizability      alpha(xx)      alpha(xy)      alpha(xz)      alpha(yy)      alpha(yz)      alpha(zz) atomic spin moment
            1             Zn      10.933250       2.378464      21.871240       0.879020      95.168314 0.19077934E+04  0.61111524E+05                                17.323804                           14.464840       0.087541       1.889851                    0.998294      46.702258     128.656843       0.464929       0.411270      -1.133986      -0.046593      -0.021857       0.056904       0.076724       0.016885      -0.029731       0.027326       0.054722      -0.133646      -0.068409       0.008849       0.059561             21.098497      23.864965      -2.775699       5.051486      20.557802      -4.199219      18.872723           0.000000
            2             Zn      10.933248       6.052321      12.485810       0.877802      95.315090 0.19114281E+04  0.61259754E+05                                17.341993                           14.478964       0.086789       1.889008                    0.998332      46.748289     128.835350       0.464666       0.411290      -1.133923      -0.046020       0.021485      -0.056902       0.076271      -0.017050       0.030967       0.027836       0.055533      -0.134812      -0.069701       0.009038       0.060664             21.122396      23.891144       2.781132      -5.061196      20.580000      -4.210074      18.896044           0.000000
            3             Zn      16.755327      11.782716       1.033460       0.879020      95.168312 0.19077933E+04  0.61111522E+05                                17.323804                           14.464840       0.087541       1.889851                    0.998294      46.702257     128.656841       0.464929       0.411270      -1.133986       0.046593       0.021857      -0.056904       0.076724       0.016885      -0.029731       0.027326       0.054722      -0.133646      -0.068409       0.008849       0.059561             21.098496      23.864965      -2.775698       5.051486      20.557801      -4.199219      18.872723           0.000000
            4             Zn      16.755329       8.108859      10.418890       0.877802      95.315093 0.19114282E+04  0.61259758E+05                                17.341993                           14.478964       0.086789       1.889008                    0.998332      46.748290     128.835354       0.464666       0.411290      -1.133923       0.046020      -0.021485       0.056902       0.076271      -0.017050       0.030967       0.027836       0.055533      -0.134813      -0.069701       0.009038       0.060664             21.122396      23.891143       2.781131      -5.061195      20.580001      -4.210074      18.896044           0.000000
            5             Zn       6.922150       0.000000       0.000000       1.040783      84.812758 0.14932621E+04  0.45315278E+05                                17.404392                           13.956055       0.126013       1.923411                    0.998579      43.998960     120.773852       0.412645       0.489126      -1.078124      -0.000000      -0.000000      -0.000000       0.000000       0.020881       0.008627      -0.015683      -0.150075       0.168265      -0.106638       0.038565       0.068074             21.728378      26.197023       3.359589      -2.842445      20.388072       1.013829      18.600040          -0.000001
            6             Zn      13.844288       7.080590      11.452350       1.040250      84.829433 0.14933510E+04  0.45318056E+05                                17.405771                           13.955531       0.123500       1.922757                    0.998571      44.002087     120.777386       0.412700       0.489060      -1.078174      -0.000000       0.000000      -0.000000       0.000000      -0.020211      -0.009632      -0.016747      -0.150178       0.167329      -0.106507       0.037587       0.068921             21.731600      26.204134      -3.363692       2.829611      20.396405       1.016746      18.594261          -0.000001
            7             Si      17.835737       6.863646      19.120844       0.648932     126.997853 0.24603676E+04  0.86744242E+05                                19.953116                           15.329679       0.238961       1.834165                    0.997036      54.958744     176.518576       0.485029       0.358177      -1.136536       0.006217      -0.000737       0.006001       0.008672      -0.006131      -0.013008      -0.020148       0.023719      -0.020245      -0.031676       0.009919       0.021757             25.153900      23.578586       1.604387       2.126800      25.814163       1.911988      26.068952           0.000001
            8             Si      17.835744       1.567139      15.236206       0.649156     126.764973 0.24550669E+04  0.86498862E+05                                19.918941                           15.304719       0.249663       1.837462                    0.997034      54.887184     176.150385       0.485893       0.357782      -1.137005       0.006367       0.000514      -0.006011       0.008772       0.005615       0.013428      -0.020172       0.023860      -0.021499      -0.031784       0.009418       0.022366             25.111836      23.542393      -1.595254      -2.127742      25.756488       1.910209      26.036627           0.000002
            9             Si       9.852840       7.297534       3.783856       0.648932     126.997854 0.24603676E+04  0.86744242E+05                                19.953116                           15.329679       0.238961       1.834165                    0.997036      54.958744     176.518577       0.485029       0.358177      -1.136536      -0.006217       0.000737      -0.006001       0.008672      -0.006131      -0.013008      -0.020148       0.023719      -0.020245      -0.031676       0.009919       0.021757             25.153900      23.578587       1.604387       2.126799      25.814163       1.911987      26.068952           0.000001
           10             Si       9.852833      12.594041       7.668494       0.649156     126.764976 0.24550670E+04  0.86498866E+05                                19.918941                           15.304719       0.249663       1.837462                    0.997034      54.887185     176.150387       0.485893       0.357782      -1.137005      -0.006367      -0.000514       0.006011       0.008772       0.005615       0.013428      -0.020172       0.023860      -0.021499      -0.031784       0.009418       0.022366             25.111836      23.542393      -1.595254      -2.127742      25.756488       1.910209      26.036626           0.000001
           11              H      10.795776       3.347268      19.794242       0.415584       0.461893 0.25977010E+01  0.19585159E+02                                 1.063962                            0.998655      -1.253530       2.462859                    0.999982       2.120120       5.502179       0.564280       1.439704      -0.676611       0.023254      -0.010014      -0.006144       0.026053      -0.003786      -0.009734       0.004268       0.012230      -0.025212      -0.013130      -0.002835       0.015965              1.113999       1.387545      -0.242507       0.124230       1.006284      -0.082490       0.948168          -0.000000
           12              H      17.987880      11.756269      18.944477       0.110547       1.250591 0.92346039E+01  0.91829847E+02                                 1.756981                            1.655241      -1.046667       2.372886                    0.997574       3.339062       8.726014       0.553611       1.112591      -0.751283      -0.007636       0.029364      -0.024442       0.038961       0.001660       0.008929      -0.006802      -0.021404       0.037819      -0.019991       0.002075       0.017916              1.787585       1.388462      -0.057926       0.095452       2.209909      -0.355396       1.764386          -0.000002
           13              H      17.760836       9.621626      18.069518       0.098734       1.318937 0.97000050E+01  0.98653297E+02                                 1.893142                            1.748651      -1.070453       2.352770                    0.997357       3.555753       9.716255       0.509449       1.182132      -0.732462      -0.007926       0.000424      -0.039691       0.040477      -0.001411       0.006048      -0.007392      -0.021085       0.046565      -0.019353      -0.000528       0.019882              1.977721       1.482044       0.110497       0.304704       1.773588       0.370523       2.677532          -0.000001
           14              H      18.439208       8.056726      21.709075       0.097437       1.170299 0.88838749E+01  0.89436014E+02                                 1.825166                            1.736303      -0.945574       2.416660                    0.997629       3.636370      10.273565       0.478097       1.272565      -0.710671       0.004586      -0.030702       0.023950       0.039208      -0.000115       0.006079      -0.005632      -0.025264       0.016259      -0.017063       0.002881       0.014182              1.854293       1.435996       0.038278       0.041701       2.227599      -0.341044       1.899283           0.000000
           15              H      18.754855      10.212203      22.568001       0.107509       1.099873 0.79244389E+01  0.78275778E+02                                 1.796380                            1.668483      -1.362541       2.218990                    0.993511       3.872776      11.182265       0.470696       1.317366      -0.697839       0.007455       0.007005       0.035637       0.037076      -0.001703      -0.001134       0.003006      -0.013939       0.031196      -0.012400       0.000949       0.011451              1.868279       1.421630       0.105642       0.292373       1.599870       0.188004       2.583337           0.000000
           16              H      14.835542       3.190736      20.224850       0.108479       1.188388 0.89245867E+01  0.91000748E+02                                 1.906327                            1.784019      -1.497445       2.159574                    0.991795       4.005837      11.830875       0.449166       1.337341      -0.693790      -0.007859      -0.036804      -0.002932       0.037748       0.005218      -0.001748       0.004825      -0.008904      -0.016962      -0.008991      -0.001564       0.010555              1.968242       1.657089       0.181779      -0.120847       2.656578       0.124671       1.591058           0.000000
           17              H      15.560978       7.733490      20.854729       0.100268       1.278438 0.94678337E+01  0.95587171E+02                                 1.847169                            1.724285      -1.009049       2.381165                    0.998225       3.483529       9.444112       0.515180       1.177602      -0.734112       0.001547       0.040075       0.009379       0.041187      -0.003820      -0.009964       0.007952      -0.018129      -0.029769      -0.017963      -0.000565       0.018528              1.913174       1.621856       0.342314      -0.028137       2.570074       0.123788       1.547593          -0.000000
           18              H      13.656004       6.733012      21.681589       0.118794       1.222011 0.91668467E+01  0.91406829E+02                                 1.768330                            1.680303      -1.010838       2.397676                    0.998216       3.318280       8.814749       0.531816       1.155012      -0.740880      -0.025583       0.023973       0.018223       0.039513      -0.006536      -0.007365       0.007005      -0.017773      -0.029261      -0.014976      -0.003833       0.018808              1.785227       1.944667      -0.278530      -0.317965       1.775595       0.228753       1.635418          -0.000001
           19              H      19.258793       6.783539      16.475351       0.093833       1.272923 0.94690759E+01  0.96269675E+02                                 1.880391                            1.751906      -1.077685       2.345195                    0.996753       3.673579      10.223697       0.495654       1.215473      -0.723281       0.035296      -0.005546       0.005205       0.036106      -0.001680      -0.002608      -0.001556       0.029692       0.012578      -0.017174       0.003644       0.013530              1.942403       2.483682      -0.238602       0.399430       1.501634      -0.061082       1.841892          -0.000000
           20              H      18.630262       7.125971      14.265047       0.112832       1.234519 0.92767299E+01  0.93259476E+02                                 1.807527                            1.710287      -1.059492       2.369907                    0.997422       3.456065       9.375272       0.515268       1.182428      -0.732749       0.027603       0.000152      -0.026924       0.038560      -0.001119      -0.007443       0.001048       0.027641       0.004448      -0.014646      -0.002138       0.016785              1.839457       1.943878      -0.078268      -0.396234       1.474527      -0.000323       2.099966          -0.000001
           21              H      14.800928       7.665735      15.424025       0.119541       1.101180 0.79943015E+01  0.77540448E+02                                 1.684504                            1.594724      -0.897561       2.449228                    0.999120       3.308216       8.855058       0.529342       1.192948      -0.730113      -0.040222       0.007757      -0.007932       0.041725      -0.004291      -0.003124      -0.003203       0.030281      -0.007415      -0.015513      -0.001823       0.017336              1.720952       2.117586      -0.217080       0.302400       1.414317      -0.044346       1.630953          -0.000000
           22              H      15.430843       7.288849      17.636619       0.101538       1.237889 0.92736371E+01  0.93311569E+02                                 1.817780                            1.714272      -0.980793       2.396038                    0.998336       3.496555       9.519617       0.512248       1.188340      -0.731123      -0.031006       0.000851       0.024856       0.039748      -0.001995      -0.003488       0.000272       0.031627       0.001259      -0.016149      -0.000342       0.016491              1.861182       1.820013      -0.009107      -0.423165       1.433967      -0.038875       2.329566          -0.000001
           23              H      18.642723       4.448938      20.618811       0.098792       1.182525 0.86998845E+01  0.87038881E+02                                 1.824721                            1.704943      -1.084214       2.346759                    0.997045       3.660157      10.274653       0.488617       1.252961      -0.714155      -0.031577      -0.014921       0.019400       0.039951       0.003452      -0.007120      -0.014825       0.003671      -0.002844      -0.016366      -0.001067       0.017433              1.891161       2.529236       0.210747      -0.316534       1.579664      -0.112214       1.564582          -0.000000
           24              H      20.597540       3.277914      21.095229       0.131177       1.076164 0.77333713E+01  0.73878779E+02                                 1.619601                            1.539718      -0.871239       2.474389                    0.999196       3.136423       8.146177       0.557713       1.149594      -0.741999      -0.004630      -0.032292       0.029699       0.044116       0.001064      -0.006871      -0.015117      -0.006476      -0.009431      -0.016439      -0.001377       0.017816              1.638832       1.512816      -0.045360       0.058817       1.826062      -0.395615       1.577619          -0.000001
           25              H       8.759276       5.898126      18.710849       0.120362       1.153332 0.83765636E+01  0.81363052E+02                                 1.676648                            1.586845      -0.867386       2.467396                    0.999027       3.188636       8.259392       0.559385       1.127286      -0.748161       0.032684       0.018631      -0.016745       0.041180       0.004319      -0.006712      -0.015386       0.009161      -0.021646      -0.020024       0.002281       0.017743              1.701816       2.133614       0.143574      -0.272381       1.464153      -0.146960       1.507680          -0.000001
           26              H      20.615534       7.029169      18.273370       0.103771       1.215231 0.89965997E+01  0.89552657E+02                                 1.781883                            1.678896      -0.826233       2.479309                    0.998920       3.364400       9.015626       0.523728       1.174898      -0.735559       0.001355       0.034299      -0.023203       0.041433       0.001400      -0.004075      -0.016111       0.004531      -0.021762      -0.019846       0.004697       0.015150              1.821589       1.588885      -0.100980       0.099447       2.050040      -0.454331       1.825843          -0.000001
           27              H      16.726673       4.173272      19.310953       0.096982       1.112345 0.83346828E+01  0.83620509E+02                                 1.839275                            1.736990      -1.228433       2.284550                    0.993339       3.902282      11.465816       0.449723       1.357491      -0.690578       0.023614      -0.021702      -0.021533       0.038630       0.000317      -0.011377       0.006439      -0.002492      -0.010739      -0.014632       0.002671       0.011961              1.890192       2.010948      -0.283648      -0.393707       1.872050       0.312311       1.787577           0.000000
           28              H      10.795775       5.083517      14.562808       0.418749       0.467834 0.26455346E+01  0.20103125E+02                                 1.087732                            1.019209      -1.249777       2.468869                    0.999970       2.146506       5.653106       0.547408       1.472463      -0.670603       0.022698       0.009626       0.006409       0.025474       0.003719       0.009972       0.004377       0.012108      -0.025113      -0.013316      -0.002758       0.016074              1.140209       1.424890       0.252027      -0.129034       1.027976      -0.085673       0.967760          -0.000000
           29              H      11.065734       9.485501      15.412573       0.110947       1.247669 0.92080185E+01  0.91492432E+02                                 1.753494                            1.652252      -1.038725       2.376185                    0.997609       3.335994       8.712318       0.554459       1.111777      -0.751478      -0.007394      -0.029105       0.024461       0.038731      -0.001688      -0.009097      -0.006871      -0.021598       0.037848      -0.020186       0.002142       0.018043              1.783917       1.386150       0.057744      -0.095117       2.204814      -0.354102       1.760786          -0.000002
           30              H      10.838684      11.620144      16.287532       0.099276       1.320720 0.97164801E+01  0.98877346E+02                                 1.896087                            1.751070      -1.073410       2.351755                    0.997425       3.557561       9.728651       0.508615       1.183394      -0.732159      -0.007848      -0.000550       0.039195       0.039977       0.001198      -0.006138      -0.007239      -0.020915       0.046936      -0.019357      -0.000492       0.019849              1.981003       1.483988      -0.110822      -0.305540       1.776314       0.371589       2.682709          -0.000001
           31              H      11.517054      13.185044      12.647975       0.098570       1.164915 0.88357994E+01  0.88841479E+02                                 1.820529                            1.732434      -0.943629       2.418604                    0.997753       3.628641      10.249139       0.478231       1.273793      -0.710420       0.004553       0.030833      -0.023629       0.039112       0.000227      -0.005980      -0.005541      -0.025110       0.016511      -0.016960       0.002901       0.014059              1.849403       1.433251      -0.038206      -0.041516       2.220807      -0.338867       1.894149           0.000000
           32              H      11.832707      11.029567      11.789049       0.108305       1.100589 0.79351367E+01  0.78488945E+02                                 1.805041                            1.675605      -1.433409       2.188411                    0.992901       3.884920      11.262968       0.466694       1.326845      -0.695869       0.007470      -0.006961      -0.034975       0.036435       0.001594       0.001023       0.002912      -0.014277       0.031720      -0.012623       0.001079       0.011543              1.877823       1.427371      -0.106517      -0.294941       1.606908       0.189739       2.599191           0.000000
           33              H      14.835542       5.240049      14.132200       0.107828       1.191339 0.89473614E+01  0.91223413E+02                                 1.903074                            1.781295      -1.497033       2.158729                    0.991834       4.004955      11.799020       0.451738       1.329866      -0.695278      -0.007938       0.036923       0.002935       0.037880      -0.005356       0.001760       0.004849      -0.009129      -0.017301      -0.009124      -0.001654       0.010778              1.964739       1.654782      -0.181180       0.120494       2.650732       0.124278       1.588702           0.000000
           34              H      22.483124      13.508280      13.502321       0.101352       1.281781 0.95030913E+01  0.96093659E+02                                 1.856018                            1.731942      -1.033055       2.371579                    0.998012       3.486446       9.479180       0.511733       1.183676      -0.732700       0.001382      -0.039330      -0.009315       0.040442       0.003798       0.009863       0.008130      -0.018304      -0.029686      -0.017926      -0.000731       0.018657              1.922721       1.629247      -0.345022       0.028462       2.584649       0.124694       1.554266          -0.000000
           35              H      13.656012       1.697773      12.675461       0.118523       1.221971 0.91648312E+01  0.91364172E+02                                 1.766451                            1.678654      -1.004257       2.399702                    0.998279       3.319437       8.811209       0.532875       1.152999      -0.741346      -0.025719      -0.024251      -0.018181       0.039751       0.006406       0.007400       0.006998      -0.017465      -0.029202      -0.014966      -0.003657       0.018623              1.783277       1.942615       0.278002       0.317453       1.773525       0.228293       1.633691          -0.000001
           36              H      19.258799       1.647246      17.881699       0.093371       1.277115 0.95074029E+01  0.96782771E+02                                 1.886925                            1.757269      -1.141675       2.316592                    0.996326       3.679660      10.256076       0.493997       1.217996      -0.722713       0.035422       0.005603      -0.005517       0.036284       0.001609       0.002880      -0.001718       0.029058       0.012696      -0.016902       0.003542       0.013360              1.949513       2.494527       0.240208      -0.401990       1.505990      -0.061558       1.848022          -0.000000
           37              H      18.630267       1.304814      20.092003       0.111755       1.234776 0.92748334E+01  0.93180614E+02                                 1.802401                            1.705823      -1.039944       2.376919                    0.997580       3.458611       9.361099       0.518195       1.176503      -0.734103       0.028085       0.000052       0.026780       0.038806       0.000991       0.007628       0.001184       0.027735       0.005609      -0.014894      -0.001993       0.016887              1.834085       1.937929       0.077839       0.394263       1.470957      -0.000357       2.093368          -0.000001
           38              H      21.723070      13.576035      18.933025       0.120250       1.102422 0.80095154E+01  0.77771092E+02                                 1.690492                            1.600002      -0.913921       2.443227                    0.999009       3.310229       8.882385       0.526293       1.198578      -0.728822      -0.039832      -0.007298       0.007709       0.041222       0.004395       0.003044      -0.003250       0.029650      -0.007504      -0.015274      -0.001778       0.017052              1.727240       2.126125       0.218422      -0.304363       1.418722      -0.044678       1.636874          -0.000000
           39              H      15.430851       1.141936      16.720431       0.101679       1.239939 0.92961060E+01  0.93635089E+02                                 1.823602                            1.719409      -0.999846       2.388817                    0.998153       3.499166       9.545276       0.509894       1.192583      -0.730153      -0.030722      -0.000792      -0.024832       0.039511       0.002096       0.003566       0.000288       0.031675       0.001049      -0.016151      -0.000438       0.016589              1.867317       1.825803       0.009154       0.425287       1.437802      -0.039121       2.338345          -0.000001
           40              H      18.642726       3.981847      13.738239       0.098210       1.188347 0.87538723E+01  0.87741325E+02                                 1.832965                            1.711937      -1.101826       2.339228                    0.996865       3.671729      10.326970       0.486738       1.255471      -0.713580      -0.031705       0.015314      -0.019802       0.040396      -0.003272       0.007179      -0.014825       0.003402      -0.002189      -0.016298      -0.001131       0.017429              1.900126       2.543349      -0.212337       0.319149       1.586100      -0.113121       1.570928          -0.000000
           41              H       6.753240       5.152871      13.261821       0.131674       1.078715 0.77596438E+01  0.74225057E+02                                 1.625631                            1.545130      -0.886302       2.468226                    0.999046       3.138762       8.169136       0.554981       1.153771      -0.741003      -0.004517       0.031988      -0.029635       0.043839      -0.001130       0.006867      -0.015074      -0.006624      -0.009465      -0.016369      -0.001467       0.017836              1.645026       1.518431       0.045670      -0.059155       1.833324      -0.397971       1.583325          -0.000000
           42              H       8.759281       2.532659      15.646201       0.120031       1.153765 0.83799176E+01  0.81413538E+02                                 1.678428                            1.588269      -0.872510       2.465859                    0.998955       3.187242       8.259924       0.558482       1.128859      -0.747810       0.032845      -0.018616       0.016774       0.041313      -0.004116       0.006521      -0.015689       0.009302      -0.021395      -0.020302       0.002650       0.017652              1.703751       2.136646      -0.143822       0.272947       1.465558      -0.147282       1.509048          -0.000001
           43              H       6.771241       1.401616      16.083680       0.105374       1.211138 0.89635071E+01  0.89180565E+02                                 1.781776                            1.678935      -0.840852       2.474628                    0.998762       3.357602       9.008275       0.522027       1.179291      -0.734548       0.001538      -0.033711       0.022811       0.040733      -0.001171       0.004155      -0.015987       0.004109      -0.021452      -0.019648       0.004604       0.015044              1.821490       1.589286       0.101019      -0.099537       2.049545      -0.453813       1.825638          -0.000001
           44              H      16.726674       4.257513      15.046097       0.095973       1.114580 0.83500529E+01  0.83768385E+02                                 1.837614                            1.735333      -1.213695       2.289898                    0.993613       3.899958      11.438504       0.451448       1.352408      -0.691596       0.023587       0.022238       0.021678       0.038997      -0.000305       0.011616       0.006385      -0.002401      -0.010948      -0.014831       0.002698       0.012133              1.888516       2.009303       0.283710       0.393379       1.870277       0.312151       1.785968           0.000000
           45              H      16.892801      10.813912       3.110458       0.415584       0.461893 0.25977010E+01  0.19585159E+02                                 1.063962                            0.998655      -1.253530       2.462859                    0.999982       2.120120       5.502179       0.564280       1.439704      -0.676611      -0.023254       0.010014       0.006144       0.026053      -0.003786      -0.009734       0.004268       0.012230      -0.025212      -0.013130      -0.002835       0.015965              1.113999       1.387545      -0.242507       0.124230       1.006284      -0.082490       0.948168          -0.000000
           46              H       9.700697       2.404911       3.960223       0.110547       1.250591 0.92346102E+01  0.91829926E+02                                 1.756982                            1.655242      -1.046668       2.372886                    0.997574       3.339063       8.726018       0.553611       1.112591      -0.751283       0.007636      -0.029364       0.024442       0.038961       0.001660       0.008929      -0.006802      -0.021404       0.037819      -0.019991       0.002075       0.017916              1.787586       1.388462      -0.057926       0.095452       2.209910      -0.355396       1.764386          -0.000002
           47              H       9.927741       4.539554       4.835182       0.098734       1.318937 0.97000069E+01  0.98653325E+02                                 1.893142                            1.748652      -1.070453       2.352770                    0.997357       3.555753       9.716257       0.509449       1.182132      -0.732462       0.007926      -0.000424       0.039691       0.040477      -0.001411       0.006048      -0.007392      -0.021085       0.046565      -0.019353      -0.000528       0.019882              1.977722       1.482045       0.110497       0.304704       1.773588       0.370523       2.677533          -0.000001
           48              H       9.249369       6.104454       1.195625       0.097437       1.170299 0.88838762E+01  0.89436031E+02                                 1.825166                            1.736303      -0.945575       2.416660                    0.997629       3.636370      10.273565       0.478097       1.272565      -0.710671      -0.004586       0.030702      -0.023950       0.039208      -0.000115       0.006079      -0.005632      -0.025264       0.016259      -0.017063       0.002881       0.014182              1.854293       1.435997       0.038278       0.041701       2.227599      -0.341044       1.899283           0.000000
           49              H       8.933722       3.948977       0.336699       0.107509       1.099873 0.79244397E+01  0.78275787E+02                                 1.796380                            1.668483      -1.362541       2.218990                    0.993511       3.872776      11.182264       0.470697       1.317365      -0.697839      -0.007455      -0.007005      -0.035637       0.037076      -0.001703      -0.001134       0.003006      -0.013939       0.031196      -0.012400       0.000949       0.011451              1.868279       1.421629       0.105642       0.292373       1.599870       0.188004       2.583336           0.000000
           50              H      12.853035      10.970444       2.679850       0.108479       1.188388 0.89245859E+01  0.91000740E+02                                 1.906327                            1.784019      -1.497445       2.159574                    0.991795       4.005837      11.830876       0.449166       1.337341      -0.693790       0.007859       0.036804       0.002932       0.037748       0.005218      -0.001748       0.004825      -0.008904      -0.016961      -0.008991      -0.001564       0.010555              1.968242       1.657089       0.181779      -0.120847       2.656579       0.124671       1.591058           0.000000
           51              H      12.127599       6.427690       2.049971       0.100267       1.278438 0.94678335E+01  0.95587166E+02                                 1.847169                            1.724285      -1.009048       2.381165                    0.998225       3.483529       9.444111       0.515179       1.177602      -0.734112      -0.001547      -0.040075      -0.009379       0.041187      -0.003820      -0.009964       0.007952      -0.018129      -0.029769      -0.017963      -0.000565       0.018528              1.913174       1.621856       0.342314      -0.028137       2.570075       0.123788       1.547593          -0.000000
           52              H      14.032573       7.428168       1.223111       0.118794       1.222012 0.91668584E+01  0.91406985E+02                                 1.768332                            1.680305      -1.010839       2.397675                    0.998216       3.318281       8.814757       0.531815       1.155013      -0.740880       0.025583      -0.023973      -0.018223       0.039513      -0.006536      -0.007365       0.007005      -0.017773      -0.029261      -0.014976      -0.003833       0.018808              1.785229       1.944669      -0.278531      -0.317966       1.775597       0.228753       1.635420          -0.000001
           53              H       8.429784       7.377641       6.429349       0.093833       1.272923 0.94690747E+01  0.96269657E+02                                 1.880390                            1.751906      -1.077685       2.345195                    0.996753       3.673579      10.223696       0.495654       1.215473      -0.723281      -0.035296       0.005546      -0.005205       0.036106      -0.001680      -0.002608      -0.001556       0.029692       0.012578      -0.017174       0.003644       0.013530              1.942402       2.483681      -0.238602       0.399430       1.501634      -0.061082       1.841892          -0.000000
           54              H       9.058315       7.035209       8.639653       0.112832       1.234519 0.92767315E+01  0.93259499E+02                                 1.807528                            1.710288      -1.059492       2.369907                    0.997422       3.456065       9.375273       0.515268       1.182428      -0.732749      -0.027603      -0.000152       0.026924       0.038560      -0.001119      -0.007443       0.001048       0.027641       0.004448      -0.014646      -0.002138       0.016785              1.839458       1.943879      -0.078268      -0.396234       1.474528      -0.000323       2.099967          -0.000001
           55              H      12.887649       6.495445       7.480675       0.119541       1.101180 0.79943015E+01  0.77540445E+02                                 1.684504                            1.594723      -0.897561       2.449228                    0.999120       3.308216       8.855057       0.529343       1.192948      -0.730113       0.040222      -0.007757       0.007932       0.041725      -0.004291      -0.003124      -0.003203       0.030281      -0.007415      -0.015513      -0.001823       0.017336              1.720952       2.117586      -0.217080       0.302400       1.414317      -0.044346       1.630953          -0.000000
           56              H      12.257734       6.872331       5.268081       0.101538       1.237889 0.92736356E+01  0.93311547E+02                                 1.817779                            1.714272      -0.980793       2.396038                    0.998336       3.496555       9.519616       0.512248       1.188340      -0.731123       0.031006      -0.000851      -0.024856       0.039748      -0.001995      -0.003488       0.000272       0.031627       0.001259      -0.016149      -0.000342       0.016491              1.861181       1.820013      -0.009107      -0.423165       1.433966      -0.038875       2.329565          -0.000001
           57              H       9.045854       9.712242       2.285889       0.098792       1.182525 0.86998801E+01  0.87038834E+02                                 1.824721                            1.704943      -1.084214       2.346759                    0.997045       3.660156      10.274653       0.488617       1.252962      -0.714155       0.031577       0.014921      -0.019400       0.039951       0.003452      -0.007120      -0.014825       0.003671      -0.002844      -0.016366      -0.001067       0.017433              1.891161       2.529237       0.210747      -0.316534       1.579664      -0.112214       1.564582          -0.000000
           58              H       7.091037      10.883266       1.809471       0.131177       1.076164 0.77333696E+01  0.73878757E+02                                 1.619601                            1.539717      -0.871239       2.474389                    0.999196       3.136423       8.146176       0.557713       1.149594      -0.741999       0.004630       0.032292      -0.029699       0.044116       0.001064      -0.006871      -0.015117      -0.006476      -0.009431      -0.016439      -0.001377       0.017816              1.638832       1.512815      -0.045360       0.058817       1.826061      -0.395615       1.577618          -0.000001
           59              H      18.929301       8.263054       4.193851       0.120362       1.153332 0.83765644E+01  0.81363065E+02                                 1.676649                            1.586845      -0.867385       2.467396                    0.999027       3.188636       8.259393       0.559384       1.127287      -0.748161      -0.032684      -0.018631       0.016745       0.041180       0.004319      -0.006712      -0.015386       0.009161      -0.021646      -0.020024       0.002281       0.017743              1.701816       2.133614       0.143574      -0.272381       1.464153      -0.146960       1.507681          -0.000001
           60              H       7.073043       7.132011       4.631330       0.103771       1.215231 0.89965975E+01  0.89552625E+02                                 1.781882                            1.678895      -0.826233       2.479309                    0.998920       3.364400       9.015624       0.523728       1.174898      -0.735559      -0.001355      -0.034299       0.023203       0.041433       0.001400      -0.004075      -0.016111       0.004530      -0.021762      -0.019846       0.004697       0.015150              1.821588       1.588884      -0.100980       0.099447       2.050039      -0.454330       1.825842          -0.000001
           61              H      10.961904       9.987908       3.593747       0.096982       1.112346 0.83346878E+01  0.83620566E+02                                 1.839275                            1.736990      -1.228433       2.284549                    0.993339       3.902283      11.465817       0.449724       1.357490      -0.690578      -0.023614       0.021702       0.021533       0.038630       0.000317      -0.011377       0.006439      -0.002493      -0.010739      -0.014632       0.002671       0.011961              1.890192       2.010948      -0.283648      -0.393707       1.872050       0.312311       1.787577           0.000000
           62              H      16.892802       9.077663       8.341892       0.418749       0.467834 0.26455346E+01  0.20103125E+02                                 1.087732                            1.019209      -1.249777       2.468869                    0.999970       2.146506       5.653106       0.547408       1.472463      -0.670603      -0.022698      -0.009626      -0.006409       0.025474       0.003719       0.009972       0.004377       0.012108      -0.025113      -0.013316      -0.002758       0.016074              1.140209       1.424890       0.252027      -0.129034       1.027976      -0.085673       0.967760          -0.000000
           63              H      16.622843       4.675679       7.492127       0.110947       1.247669 0.92080182E+01  0.91492432E+02                                 1.753494                            1.652252      -1.038725       2.376185                    0.997609       3.335994       8.712319       0.554459       1.111777      -0.751478       0.007394       0.029105      -0.024461       0.038731      -0.001688      -0.009097      -0.006871      -0.021598       0.037848      -0.020186       0.002142       0.018043              1.783917       1.386151       0.057744      -0.095117       2.204815      -0.354102       1.760786          -0.000002
           64              H      16.849893       2.541036       6.617168       0.099276       1.320721 0.97164844E+01  0.98877400E+02                                 1.896087                            1.751070      -1.073410       2.351755                    0.997425       3.557562       9.728654       0.508615       1.183394      -0.732159       0.007848       0.000550      -0.039195       0.039977       0.001198      -0.006138      -0.007239      -0.020915       0.046936      -0.019357      -0.000492       0.019849              1.981004       1.483988      -0.110822      -0.305540       1.776314       0.371589       2.682709          -0.000001
           65              H      16.171523       0.976136      10.256725       0.098570       1.164915 0.88357991E+01  0.88841478E+02                                 1.820530                            1.732434      -0.943629       2.418604                    0.997753       3.628641      10.249140       0.478231       1.273793      -0.710420      -0.004553      -0.030833       0.023629       0.039112       0.000227      -0.005980      -0.005541      -0.025110       0.016511      -0.016960       0.002901       0.014059              1.849403       1.433251      -0.038206      -0.041516       2.220807      -0.338867       1.894149           0.000000
           66              H      15.855870       3.131613      11.115651       0.108305       1.100589 0.79351375E+01  0.78488953E+02                                 1.805041                            1.675605      -1.433409       2.188411                    0.992901       3.884920      11.262967       0.466694       1.326845      -0.695869      -0.007470       0.006961       0.034975       0.036435       0.001594       0.001023       0.002912      -0.014277       0.031720      -0.012623       0.001079       0.011543              1.877823       1.427371      -0.106517      -0.294941       1.606908       0.189739       2.599191           0.000000
           67              H      12.853035       8.921131       8.772500       0.107829       1.191339 0.89473634E+01  0.91223436E+02                                 1.903074                            1.781295      -1.497033       2.158729                    0.991834       4.004955      11.799019       0.451738       1.329866      -0.695278       0.007938      -0.036923      -0.002935       0.037880      -0.005356       0.001760       0.004849      -0.009129      -0.017301      -0.009124      -0.001654       0.010778              1.964738       1.654781      -0.181180       0.120494       2.650732       0.124278       1.588702           0.000000
           68              H       5.205453       0.652900       9.402379       0.101352       1.281780 0.95030877E+01  0.96093620E+02                                 1.856018                            1.731942      -1.033055       2.371579                    0.998012       3.486445       9.479179       0.511733       1.183677      -0.732700      -0.001382       0.039330       0.009315       0.040442       0.003798       0.009863       0.008130      -0.018304      -0.029686      -0.017926      -0.000731       0.018657              1.922721       1.629248      -0.345022       0.028462       2.584650       0.124694       1.554266          -0.000000
           69              H      14.032565      12.463407      10.229239       0.118523       1.221970 0.91648305E+01  0.91364160E+02                                 1.766451                            1.678654      -1.004257       2.399702                    0.998279       3.319437       8.811208       0.532875       1.152999      -0.741346       0.025719       0.024251       0.018181       0.039751       0.006406       0.007400       0.006998      -0.017465      -0.029202      -0.014966      -0.003657       0.018623              1.783277       1.942614       0.278002       0.317453       1.773524       0.228293       1.633691          -0.000001
           70              H       8.429778      12.513934       5.023001       0.093371       1.277115 0.95074029E+01  0.96782771E+02                                 1.886925                            1.757269      -1.141675       2.316592                    0.996326       3.679660      10.256076       0.493997       1.217996      -0.722713      -0.035422      -0.005603       0.005517       0.036284       0.001609       0.002880      -0.001718       0.029058       0.012696      -0.016902       0.003542       0.013360              1.949513       2.494527       0.240208      -0.401990       1.505990      -0.061558       1.848022          -0.000000
           71              H       9.058310      12.856366       2.812697       0.111755       1.234775 0.92748295E+01  0.93180568E+02                                 1.802401                            1.705823      -1.039944       2.376919                    0.997580       3.458610       9.361097       0.518195       1.176504      -0.734103      -0.028085      -0.000052      -0.026780       0.038806       0.000991       0.007628       0.001184       0.027735       0.005609      -0.014894      -0.001993       0.016887              1.834085       1.937929       0.077839       0.394263       1.470957      -0.000357       2.093368          -0.000001
           72              H       5.965507       0.585145       3.971675       0.120250       1.102423 0.80095194E+01  0.77771138E+02                                 1.690493                            1.600003      -0.913921       2.443227                    0.999009       3.310230       8.882387       0.526293       1.198578      -0.728822       0.039832       0.007298      -0.007709       0.041222       0.004395       0.003044      -0.003250       0.029650      -0.007504      -0.015274      -0.001778       0.017052              1.727240       2.126125       0.218422      -0.304363       1.418722      -0.044678       1.636874          -0.000000
           73              H      12.257726      13.019244       6.184269       0.101679       1.239939 0.92961062E+01  0.93635094E+02                                 1.823602                            1.719409      -0.999846       2.388817                    0.998153       3.499166       9.545277       0.509894       1.192583      -0.730153       0.030722       0.000792       0.024832       0.039511       0.002096       0.003566       0.000288       0.031675       0.001049      -0.016151      -0.000438       0.016589              1.867317       1.825803       0.009154       0.425287       1.437802      -0.039121       2.338345          -0.000001
           74              H       9.045851      10.179333       9.166461       0.098210       1.188347 0.87538727E+01  0.87741328E+02                                 1.832965                            1.711937      -1.101826       2.339228                    0.996865       3.671729      10.326969       0.486738       1.255470      -0.713580       0.031705      -0.015314       0.019802       0.040396      -0.003272       0.007179      -0.014825       0.003402      -0.002189      -0.016298      -0.001131       0.017429              1.900126       2.543349      -0.212336       0.319149       1.586100      -0.113121       1.570928          -0.000000
           75              H      20.935337       9.008309       9.642879       0.131674       1.078715 0.77596421E+01  0.74225035E+02                                 1.625631                            1.545130      -0.886301       2.468226                    0.999046       3.138762       8.169135       0.554981       1.153771      -0.741003       0.004517      -0.031988       0.029635       0.043839      -0.001130       0.006867      -0.015074      -0.006624      -0.009465      -0.016369      -0.001467       0.017836              1.645026       1.518430       0.045670      -0.059155       1.833323      -0.397970       1.583325          -0.000000
           76              H      18.929296      11.628521       7.258499       0.120031       1.153765 0.83799162E+01  0.81413529E+02                                 1.678429                            1.588270      -0.872509       2.465859                    0.998955       3.187241       8.259924       0.558482       1.128860      -0.747810      -0.032845       0.018616      -0.016774       0.041313      -0.004116       0.006521      -0.015689       0.009302      -0.021395      -0.020302       0.002650       0.017652              1.703752       2.136647      -0.143822       0.272947       1.465559      -0.147282       1.509049          -0.000001
           77              H      20.917336      12.759564       6.821020       0.105373       1.211138 0.89635082E+01  0.89180583E+02                                 1.781777                            1.678935      -0.840852       2.474628                    0.998762       3.357602       9.008277       0.522027       1.179292      -0.734548      -0.001538       0.033711      -0.022811       0.040733      -0.001171       0.004155      -0.015987       0.004109      -0.021452      -0.019648       0.004604       0.015044              1.821491       1.589286       0.101019      -0.099537       2.049546      -0.453814       1.825639          -0.000001
           78              H      10.961903       9.903667       7.858603       0.095973       1.114580 0.83500480E+01  0.83768328E+02                                 1.837614                            1.735333      -1.213695       2.289898                    0.993613       3.899957      11.438503       0.451448       1.352409      -0.691596      -0.023587      -0.022238      -0.021678       0.038997      -0.000305       0.011616       0.006385      -0.002401      -0.010948      -0.014831       0.002698       0.012133              1.888516       2.009303       0.283710       0.393379       1.870277       0.312151       1.785968           0.000000
           79              C      18.624716      12.554424      21.400777       0.622758      24.224089 0.24524654E+03  0.50562155E+04                                 7.815612                            5.601627      -0.046221       2.053616                    0.999470      21.888099      61.244178       0.619194       0.479796      -1.015108       0.006714       0.062925       0.020776       0.066605       0.020054      -0.078459      -0.044905       0.087668       0.111616      -0.081197      -0.040577       0.121774              9.775504       7.127119       0.720125       2.796965      14.595601       2.813787       7.603792           0.000000
           80              C      18.444742      11.175415      20.832970      -0.007586      36.844101 0.41149145E+03  0.94684191E+04                                 9.614546                            6.716312       0.019679       2.019705                    0.999165      26.582109      73.712801       0.647526       0.411085      -1.075942       0.002632      -0.041768      -0.017943       0.045535      -0.008260       0.005082       0.007381       0.035911      -0.059407      -0.024664      -0.005240       0.029904             12.441815       5.613349       2.575685       2.189883      19.757105       4.110976      11.954991           0.000000
           81              C      18.111095      10.999363      19.506788      -0.108700      34.203279 0.41308353E+03  0.95850832E+04                                 9.147340                            6.772390       0.081406       1.998969                    0.999720      28.979374      82.677618       0.633973       0.416368      -1.064585      -0.000893      -0.025253       0.017442       0.030704      -0.006690       0.006863      -0.031249      -0.008836       0.016620      -0.027718      -0.009265       0.036983             10.952404       5.251995       1.653555       2.023239      15.911557       3.713681      11.693660          -0.000001
           82              C      17.957425       9.726993      18.994181      -0.079583      33.510230 0.40972157E+03  0.95175178E+04                                 9.034677                            6.742752       0.108566       2.003379                    0.999662      29.212348      84.248028       0.633657       0.416118      -1.061406       0.008580       0.007278       0.042766       0.044221      -0.005366       0.009669      -0.014628       0.043518       0.107785      -0.042724       0.001143       0.041581             10.789345       5.003949       1.556754       1.680179      16.082492       3.016201      11.281595          -0.000000
           83              C      18.079256       8.605402      19.787599      -0.206039      45.042484 0.61685042E+03  0.15794216E+05                                11.113002                            8.365872      -0.331362       1.860806                    0.998093      31.921197      95.109909       0.562230       0.425475      -1.060734       0.007377       0.075076       0.028656       0.080697       0.009339      -0.007780       0.008680       0.032113      -0.065834      -0.027790      -0.002318       0.030108             13.791240       6.456227       2.128390       2.102798      20.202038       4.010265      14.715455          -0.000000
           84              C      18.367217       8.807879      21.129586      -0.079304      33.975817 0.43034245E+03  0.10128600E+05                                 9.182246                            6.948025       0.074141       1.996690                    0.999609      29.413526      85.624089       0.618630       0.420668      -1.057625       0.003214       0.033432      -0.026638       0.042867      -0.003679       0.004079      -0.037574       0.007438      -0.020676      -0.041307       0.006104       0.035203             11.022196       5.287250       2.005782       1.758530      15.625064       3.691770      12.154275           0.000001
           85              C      18.552729      10.096432      21.647232      -0.102305      34.566633 0.43184842E+03  0.10170828E+05                                 9.356207                            7.008619      -0.005809       1.976387                    0.999566      29.279392      85.204662       0.609700       0.426545      -1.054180       0.006099      -0.008963      -0.033013       0.034748      -0.002320       0.001221       0.012758       0.053849       0.039006      -0.036814       0.016193       0.020621             11.247475       5.228482       2.025973       1.723444      16.824578       2.402199      11.689366           0.000000
           86              C      14.099024       4.855614      21.100039      -0.010960      36.154695 0.42993381E+03  0.10030686E+05                                 9.553091                            6.925311      -0.088565       1.982970                    0.999148      27.097275      76.379267       0.627580       0.418320      -1.068175       0.042512       0.014590       0.002112       0.044995      -0.002434       0.005409      -0.003212      -0.008228       0.013086      -0.008664      -0.000183       0.008848             11.834498      14.454508       4.582066      -4.853516      13.030743      -1.093232       8.018243          -0.000000
           87              C      14.991982       4.117223      20.359530      -0.098045      33.700401 0.44121128E+03  0.10491784E+05                                 9.300047                            7.162059      -0.222592       1.908643                    0.998553      29.802779      88.366231       0.590803       0.435974      -1.043980       0.014538       0.028669       0.016004       0.035908       0.007182       0.028381      -0.012193      -0.036830       0.036173      -0.042653       0.011871       0.030783             10.793665      12.619445       2.499737      -5.054059      11.236892      -0.376413       8.524658          -0.000000
           88              C      16.368103       6.065650      19.961904      -0.203932      43.887140 0.64056009E+03  0.16557248E+05                                10.921811                            8.544073      -0.392064       1.842885                    0.997488      32.103348      96.117199       0.554468       0.427367      -1.059521      -0.072003      -0.030763       0.027407       0.082957      -0.003584       0.010701      -0.012411       0.012954       0.057857      -0.020040      -0.007333       0.027373             12.796427      13.652387       3.429946      -5.118639      14.547329      -0.567029      10.189564          -0.000000
           89              C      15.419768       6.805728      20.709285      -0.084379      31.850365 0.41861171E+03  0.97685274E+04                                 8.722752                            6.824362       0.186224       2.032400                    0.999818      29.133306      83.992104       0.629136       0.417200      -1.061567      -0.003497      -0.039320      -0.000370       0.039477      -0.016259       0.010925       0.016066      -0.069788       0.019681      -0.045765       0.004970       0.040795              9.916471      10.984644       2.894901      -3.831134      10.962835      -0.165748       7.801934           0.000000
           90              C      14.302533       6.204431      21.227389      -0.098237      31.422463 0.40552730E+03  0.93911474E+04                                 8.697856                            6.760470       0.072712       2.003785                    0.999670      28.801698      82.799453       0.625810       0.422634      -1.057824       0.022288      -0.014238      -0.008212       0.027693      -0.027418       0.005784       0.011818      -0.005302       0.053810      -0.039152       0.014723       0.024429              9.886893      11.047481       3.266271      -3.132391      11.847071      -0.620054       6.766128          -0.000001
           91              C      12.877957       4.210698      21.690980       0.569396      24.547225 0.27364458E+03  0.58003667E+04                                 7.872476                            5.903396      -0.138610       2.001473                    0.999501      23.100479      65.613083       0.605047       0.477582      -1.015931      -0.019310      -0.056822       0.043373       0.074046      -0.018994       0.063688      -0.002673      -0.024321       0.226800      -0.081521      -0.021483       0.103004              9.494342      12.233143       2.935477      -3.129694      10.409951      -1.172915       5.839932           0.000001
           92              C      18.347838       6.960646      16.269896      -0.091434      33.146649 0.42530932E+03  0.99857675E+04                                 9.019046                            6.910568       0.113361       2.005279                    0.999788      29.574058      86.128050       0.619549       0.421070      -1.056841      -0.037562       0.009761      -0.009124       0.039868      -0.000081       0.003519       0.006485       0.035510      -0.104037      -0.036035       0.000762       0.035273             10.580510      10.057617      -1.189348       1.767507       5.211196      -0.525126      16.472716           0.000000
           93              C      17.972658       7.167481      14.949669      -0.103114      33.196847 0.41974979E+03  0.98057210E+04                                 9.041138                            6.878790       0.074915       1.999286                    0.999685      29.186517      84.303045       0.620229       0.422732      -1.057647      -0.018125       0.006891       0.026561       0.032886       0.011944      -0.029465       0.005396      -0.003010      -0.018138      -0.035568       0.006793       0.028775             10.680207      10.837815      -1.271527       3.080107       5.316769      -1.166299      15.886037          -0.000001
           94              C      16.665756       7.428970      14.619612      -0.019023      37.066266 0.42882218E+03  0.99721797E+04                                 9.680965                            6.878307       0.016098       2.016666                    0.999289      26.942875      75.175783       0.636614       0.413730      -1.073929       0.011930      -0.006573       0.046889       0.048827       0.009302      -0.002954      -0.005107      -0.016497      -0.024077      -0.009640      -0.008141       0.017781             12.486510      11.348701      -1.304271       4.447377       5.623844      -1.767281      20.486984           0.000000
           95              C      15.707730       7.482324      15.633374      -0.097418      32.771267 0.42128605E+03  0.98229168E+04                                 8.931398                            6.864959       0.138772       2.022444                    0.999759      28.775507      82.277021       0.626199       0.419498      -1.062666       0.022871      -0.008293       0.004381       0.024719      -0.000049       0.005890       0.000338       0.017060      -0.100095      -0.033954       0.008155       0.025799             10.547146       9.110447      -0.989779       2.189986       5.211421      -0.708976      17.319569          -0.000000
           96              C      16.089832       7.263763      16.952456      -0.081783      32.442626 0.41845094E+03  0.97701290E+04                                 8.872875                            6.842014       0.128443       2.014707                    0.999767      29.146236      84.229438       0.625311       0.419522      -1.059412       0.026471      -0.005288      -0.027257       0.038362       0.007228      -0.028421       0.014304       0.018647      -0.055070      -0.040207       0.006253       0.033953             10.446063       9.476362      -0.702066       2.409775       5.026439      -0.913696      16.835386           0.000000
           97              C      17.414732       7.008917      17.288697      -0.193145      42.783007 0.61669063E+03  0.15789541E+05                                10.749027                            8.376224      -0.345460       1.858302                    0.998123      31.771948      94.672056       0.560717       0.426639      -1.059980      -0.026289       0.019273      -0.077376       0.083962       0.012032       0.005007       0.013156      -0.047276      -0.015726      -0.024116      -0.009990       0.034106             13.000752      11.797619      -0.838857       1.866242       6.300525       0.086066      20.904112          -0.000000
           98              C      19.394468       5.864861      19.400510      -0.174057      40.446218 0.59598446E+03  0.15122378E+05                                10.330453                            8.250651      -0.375451       1.859653                    0.997650      31.094658      92.092215       0.563570       0.428324      -1.059446       0.064072      -0.035042       0.015440       0.074643       0.009486       0.009141       0.022462      -0.017374       0.051698      -0.021508      -0.014332       0.035840             11.835305      15.743718      -3.275428      -0.115919      11.576511      -3.227287       8.185687           0.000000
           99              C       7.945233       4.487497      19.938541      -0.049417      38.535325 0.43761868E+03  0.10186199E+05                                 9.798114                            6.862989       0.094224       2.033105                    0.999283      27.110769      74.661050       0.651970       0.403610      -1.085089      -0.054336       0.045420       0.011591       0.071761      -0.010473       0.007089      -0.010038       0.026779       0.016750      -0.021878       0.000721       0.021157             12.773970      19.692833      -5.602545       2.388097      10.769688      -3.848204       7.859388           0.000000
          100              C       9.223063       3.752417      20.227828       0.635859      22.980510 0.22945213E+03  0.46271845E+04                                 7.541577                            5.384836       0.074961       2.103021                    0.999819      20.844922      56.665106       0.640910       0.473897      -1.023825       0.067688      -0.017680      -0.000993       0.069966       0.062887      -0.020519       0.045623      -0.114175      -0.027922      -0.097203      -0.003311       0.100513              9.660908      14.541608      -4.576779       1.766294       6.823301      -2.380670       7.617815           0.000000
          101              C      19.455384       4.747918      20.227141      -0.064303      32.038434 0.41727473E+03  0.97405695E+04                                 8.820862                            6.857824       0.063920       1.999379                    0.999704      28.901060      83.645267       0.620815       0.422651      -1.056930       0.040601       0.014129      -0.014585       0.045396       0.029575      -0.016958       0.004471       0.002078       0.043260      -0.040961       0.011487       0.029475             10.164398      14.359378      -2.788614       0.304049       9.590214      -2.721227       6.543604           0.000000
          102              C      20.611383       4.035878      20.522611      -0.093122      31.879906 0.40767707E+03  0.94077331E+04                                 8.695407                            6.714401       0.188657       2.040594                    0.999726      28.370010      80.136722       0.640041       0.414696      -1.068012      -0.003644       0.028793      -0.000193       0.029024       0.020405      -0.000497      -0.011725      -0.039684       0.050640      -0.037226       0.007560       0.029666             10.120494      15.633112      -2.798851       0.543898       8.455492      -2.323715       6.272879           0.000000
          103              C      21.792301       5.599456      19.103436      -0.111758      32.085071 0.41503459E+03  0.96251977E+04                                 8.720569                            6.769541       0.174728       2.029456                    0.999790      28.831304      81.774116       0.637845       0.414062      -1.067893      -0.031050       0.007589       0.024972       0.040562       0.028475      -0.022381      -0.012175       0.023154       0.005107      -0.031838      -0.012994       0.044832              9.996309      13.496336      -3.480317       0.974038       9.452822      -3.146736       7.039771          -0.000001
          104              C      20.603075       6.271293      18.845300      -0.063403      31.149476 0.40841602E+03  0.94739689E+04                                 8.638229                            6.774903       0.081027       2.007615                    0.999545      28.689107      82.520314       0.626531       0.421439      -1.058671       0.001882      -0.022528       0.029830       0.037429       0.018066       0.003280      -0.017562      -0.046141       0.038900      -0.037464       0.002881       0.034583              9.840416      13.942212      -2.957508       0.371004       8.761350      -2.514498       6.817688           0.000000
          105              C      16.228276       7.626445      13.199291       0.607678      24.572831 0.25361909E+03  0.52703084E+04                                 7.867820                            5.677456      -0.074676       2.034499                    0.999493      22.270519      62.460566       0.618436       0.476603      -1.017303      -0.018549       0.019293      -0.059142       0.064916      -0.013094      -0.016398       0.021735      -0.142114      -0.212969      -0.078764      -0.031953       0.110717              9.836484       9.725539      -0.120478       2.375508       4.832432      -1.834374      14.951482           0.000000
          106              C      16.116139       4.707216      19.806152      -0.082912      33.103077 0.43602316E+03  0.10327471E+05                                 9.096205                            7.049848      -0.014680       1.972418                    0.999005      29.675965      87.530119       0.604979       0.427446      -1.050197      -0.025825       0.020820       0.018149       0.037812      -0.026836       0.001657       0.006887       0.002320       0.058101      -0.037209       0.014783       0.022426             10.520602      11.803994       2.955637      -4.183608      11.994755      -0.420419       7.763056           0.000000
          107              C      11.702573       8.687346      12.956273       0.623931      24.178443 0.24470772E+03  0.50422614E+04                                 7.805499                            5.595042      -0.047516       2.053627                    0.999462      21.864186      61.157169       0.619638       0.479723      -1.015161       0.005877      -0.063323      -0.020500       0.066817      -0.020219       0.078461      -0.044478       0.087427       0.111234      -0.080701      -0.040893       0.121595              9.762327       7.118764      -0.717192      -2.792706      14.575329       2.807455       7.592888           0.000000
          108              C      11.522595      10.066355      13.524080      -0.007736      36.872678 0.41179600E+03  0.94778442E+04                                 9.622997                            6.721304       0.016193       2.018237                    0.999144      26.588873      73.757852       0.646878       0.411392      -1.075666       0.001886       0.041708       0.019905       0.046253       0.008434      -0.005345       0.008348       0.036907      -0.058067      -0.025408      -0.004810       0.030218             12.454308       5.618269      -2.579099      -2.192783      19.778816       4.115622      11.965839           0.000000
          109              C      11.188947      10.242407      14.850262      -0.110236      34.232135 0.41355261E+03  0.95985285E+04                                 9.152265                            6.776209       0.081496       1.998773                    0.999729      28.995071      82.728880       0.633809       0.416365      -1.064605      -0.001159       0.025099      -0.016812       0.030231       0.006991      -0.006943      -0.031189      -0.008052       0.014363      -0.028024      -0.008666       0.036689             10.958569       5.255117      -1.655610      -2.025143      15.918841       3.720797      11.701748          -0.000001
          110              C      11.035274      11.514777      15.362869      -0.080462      33.511923 0.40974644E+03  0.95180536E+04                                 9.033602                            6.741694       0.109603       2.003540                    0.999692      29.215731      84.252212       0.633897       0.415963      -1.061526       0.008616      -0.007675      -0.043345       0.044854       0.005468      -0.009640      -0.014689       0.043020       0.108616      -0.042649       0.000827       0.041822             10.788085       5.003472      -1.556600      -1.681308      16.075141       3.017459      11.285642          -0.000000
          111              C      11.157102      12.636368      14.569451      -0.203907      44.927393 0.61500004E+03  0.15734439E+05                                11.094435                            8.353363      -0.328223       1.862236                    0.998197      31.869166      94.906128       0.562667       0.425480      -1.060770       0.007985      -0.075339      -0.029301       0.081230      -0.009383       0.007109       0.007745       0.031771      -0.064362      -0.026517      -0.003135       0.029652             13.766438       6.446575      -2.123075      -2.099467      20.157810       4.001009      14.694928          -0.000000
          112              C      11.445065      12.433891      13.227464      -0.082750      34.126447 0.43268262E+03  0.10197611E+05                                 9.209781                            6.967532       0.075286       1.995901                    0.999594      29.490908      85.911252       0.617671       0.420746      -1.057564       0.002993      -0.034551       0.026531       0.043665       0.003926      -0.003689      -0.037677       0.010364      -0.022564      -0.042271       0.007806       0.034466             11.058448       5.303307      -2.015764      -1.766589      15.675535       3.717418      12.196504           0.000001
          113              C      11.630580      11.145338      12.709818      -0.101312      34.492620 0.43071418E+03  0.10136982E+05                                 9.338383                            6.994156       0.001153       1.978786                    0.999547      29.245981      85.064737       0.611046       0.425905      -1.054625       0.005910       0.008760       0.034175       0.035772       0.002321      -0.001183       0.011644       0.052671       0.037886      -0.035584       0.015371       0.020213             11.225742       5.219305      -2.020824      -1.722711      16.780267       2.398812      11.677655           0.000000
          114              C      14.099027       3.575171      13.257011      -0.012251      36.180867 0.43029468E+03  0.10041010E+05                                 9.556497                            6.927224      -0.090040       1.982341                    0.999127      27.109692      76.416499       0.627640       0.418200      -1.068273       0.042714      -0.013924      -0.001897       0.044966       0.002794      -0.005696      -0.002662      -0.008243       0.014851      -0.009179       0.000174       0.009005             11.840286      14.462705      -4.588966       4.853976      13.038300      -1.095361       8.019854          -0.000000
          115              C      14.991983       4.313562      13.997520      -0.099036      33.730369 0.44167928E+03  0.10506135E+05                                 9.308896                            7.169665      -0.233028       1.905445                    0.998576      29.819340      88.440955       0.589995       0.436437      -1.043659       0.013311      -0.027368      -0.016379       0.034561      -0.006885      -0.028746      -0.011930      -0.037734       0.036352      -0.043104       0.012137       0.030967             10.804147      12.633992      -2.502939       5.059856      11.244808      -0.378014       8.533640          -0.000000
          116              C      16.368109       2.365135      14.395146      -0.203533      43.855875 0.64002550E+03  0.16541049E+05                                10.921702                            8.544684      -0.384257       1.845837                    0.997517      32.082724      96.068874       0.554006       0.427785      -1.059194      -0.071340       0.031477      -0.027236       0.082595       0.003176      -0.010167      -0.012713       0.011862       0.057862      -0.019720      -0.007392       0.027111             12.796366      13.651620      -3.426263       5.120193      14.544973      -0.566019      10.192505           0.000000
          117              C      15.419776       1.625057      13.647765      -0.085613      31.897435 0.41931830E+03  0.97897372E+04                                 8.730338                            6.828462       0.188855       2.032702                    0.999830      29.165639      84.122297       0.629138       0.416997      -1.061631      -0.003808       0.040767       0.000834       0.040953       0.016086      -0.010183       0.016189      -0.069523       0.020102      -0.045282       0.004510       0.040772              9.926819      10.992491      -2.901106       3.833294      10.980375      -0.166404       7.807592           0.000000
          118              C      14.302540       2.226354      13.129661      -0.097350      31.400353 0.40509171E+03  0.93782938E+04                                 8.693782                            6.756789       0.066326       2.002229                    0.999682      28.785918      82.734786       0.626004       0.422628      -1.057856       0.022225       0.014586       0.008456       0.027896       0.027798      -0.005933       0.012174      -0.005613       0.053683      -0.039651       0.014824       0.024827              9.883529      11.043506      -3.269596       3.129944      11.844941      -0.622109       6.762141          -0.000001
          119              C      12.877959       4.220087      12.666070       0.571708      24.499271 0.27301274E+03  0.57839420E+04                                 7.864993                            5.898214      -0.143977       2.000150                    0.999491      23.073114      65.529721       0.605028       0.477848      -1.015735      -0.017942       0.056351      -0.043477       0.073400       0.019018      -0.063379      -0.001793      -0.024861       0.225523      -0.081577      -0.020722       0.102299              9.485506      12.223030      -2.932859       3.125191      10.399206      -1.170874       5.834281           0.000001
          120              C      18.347844       1.470139      18.087154      -0.089433      33.058270 0.42388799E+03  0.99436464E+04                                 8.999917                            6.895589       0.118183       2.007454                    0.999789      29.529539      85.948602       0.620710       0.420652      -1.057148      -0.037936      -0.009395       0.010023       0.040347       0.000221      -0.003967       0.006150       0.037184      -0.102868      -0.035621      -0.000340       0.035961             10.557717      10.046273       1.188953      -1.768562       5.201122      -0.524937      16.425758           0.000000
          121              C      17.972663       1.263304      19.407381      -0.102534      33.191441 0.41959179E+03  0.98017481E+04                                 9.046351                            6.882529       0.072023       1.998758                    0.999704      29.173687      84.282772       0.619340       0.423351      -1.057191      -0.017451      -0.006709      -0.024847       0.031096      -0.012538       0.029875       0.005196      -0.002762      -0.015119      -0.035818       0.006269       0.029548             10.688013      10.844650       1.272738      -3.089544       5.320361      -1.168397      15.899027          -0.000001
          122              C      23.587897      13.812800      19.737438      -0.019909      37.116759 0.42942129E+03  0.99899199E+04                                 9.690328                            6.883242       0.017038       2.016515                    0.999328      26.963719      75.256209       0.636347       0.413746      -1.073884       0.012513       0.005845      -0.046754       0.048751      -0.009213       0.002914      -0.004659      -0.016267      -0.025888      -0.010012      -0.007717       0.017730             12.501968      11.358326       1.305307      -4.454077       5.629237      -1.769779      20.518341          -0.000000
          123              C      22.629871      13.759446      18.723676      -0.097750      32.766874 0.42114717E+03  0.98185241E+04                                 8.927124                            6.860053       0.139845       2.022624                    0.999756      28.777821      82.269347       0.626962       0.419037      -1.062995       0.024021       0.008717      -0.003922       0.025853       0.000724      -0.006042      -0.000097       0.016153      -0.101797      -0.034545       0.008858       0.025687             10.543852       9.109348       0.990292      -2.191746       5.208661      -0.709415      17.313549          -0.000000
          124              C      16.089839       1.167022      17.404594      -0.081028      32.440927 0.41835526E+03  0.97679836E+04                                 8.873103                            6.840719       0.123163       2.013271                    0.999814      29.149325      84.256980       0.625399       0.419459      -1.059382       0.027057       0.004308       0.027179       0.038592      -0.007592       0.028923       0.014257       0.019524      -0.057584      -0.041056       0.006215       0.034841             10.447956       9.476750       0.702090      -2.409032       5.026155      -0.913847      16.840963           0.000000
          125              C      17.414739       1.421868      17.068353      -0.195357      42.955136 0.61959030E+03  0.15884321E+05                                10.781181                            8.398589      -0.349068       1.856239                    0.998119      31.853612      95.014381       0.559632       0.426913      -1.059682      -0.025696      -0.018816       0.076237       0.082622      -0.013240      -0.005469       0.013406      -0.048787      -0.015054      -0.025485      -0.009879       0.035364             13.044304      11.832978       0.841766      -1.879300       6.317870       0.086539      20.982065          -0.000000
          126              C       5.550173       2.565924      14.956540      -0.172984      40.429425 0.59560914E+03  0.15110762E+05                                10.329222                            8.249093      -0.374958       1.859768                    0.997619      31.085017      92.063007       0.563506       0.428432      -1.059359       0.064051       0.036615      -0.015270       0.075342      -0.007755      -0.009252       0.022624      -0.018289       0.050720      -0.020506      -0.015049       0.035555             11.834748      15.742055       3.273244       0.116829      11.576041      -3.228712       8.186147           0.000000
          127              C       7.945235       3.943288      14.418509      -0.050895      38.558211 0.43785703E+03  0.10192040E+05                                 9.798555                            6.861720       0.096389       2.033790                    0.999197      27.121887      74.666539       0.652548       0.403241      -1.085454      -0.054928      -0.044531      -0.012220       0.071759       0.010164      -0.006829      -0.008165       0.029694       0.017835      -0.022248       0.001516       0.020732             12.777692      19.702189       5.605553      -2.388178      10.771755      -3.848506       7.859131           0.000000
          128              C       9.223063       4.678368      14.129222       0.637085      22.991055 0.22950094E+03  0.46283211E+04                                 7.544527                            5.385369       0.074739       2.102761                    0.999837      20.846927      56.667735       0.640899       0.473890      -1.023849       0.067340       0.017836       0.001180       0.069672      -0.064038       0.019707       0.045384      -0.116707      -0.023187      -0.098385      -0.003145       0.101530              9.668336      14.567872       4.584754      -1.764038       6.824696      -2.376783       7.612439           0.000000
          129              C      19.455387       3.682867      14.129909      -0.064428      32.002649 0.41660587E+03  0.97203490E+04                                 8.810057                            6.848128       0.071753       2.001856                    0.999704      28.885501      83.560557       0.621871       0.422133      -1.057330       0.039810      -0.014123       0.013734       0.044417      -0.029934       0.016693       0.005222       0.003053       0.041065      -0.041165       0.011986       0.029179             10.152874      14.345225       2.780900      -0.299378       9.577135      -2.718344       6.536261           0.000000
          130              C       6.767085       4.394907      13.834439      -0.093816      31.890731 0.40780309E+03  0.94110824E+04                                 8.694843                            6.712757       0.185851       2.039592                    0.999739      28.381344      80.162660       0.640523       0.414365      -1.068258      -0.003646      -0.028630       0.000307       0.028863      -0.019986      -0.000132      -0.011047      -0.039641       0.049985      -0.036848       0.008215       0.028633             10.121277      15.634482       2.799341      -0.543352       8.456680      -2.325048       6.272670           0.000000
          131              C       7.948005       2.831329      15.253614      -0.109165      32.033456 0.41410552E+03  0.95981817E+04                                 8.711298                            6.761054       0.179511       2.031119                    0.999776      28.800409      81.660712       0.638380       0.413951      -1.067974      -0.030604      -0.006831      -0.025850       0.040639      -0.028505       0.022776      -0.012803       0.022279       0.004417      -0.031575      -0.013762       0.045337              9.987055      13.486096       3.476868      -0.972301       9.443127      -3.143183       7.031942          -0.000001
          132              C       6.758780       2.159492      15.511750      -0.066109      31.268198 0.41034809E+03  0.95307666E+04                                 8.661557                            6.791618       0.080264       2.006305                    0.999569      28.758035      82.791675       0.625612       0.421527      -1.058534       0.001563       0.023483      -0.031105       0.039005      -0.017549      -0.003330      -0.016754      -0.046453       0.041547      -0.037544       0.003741       0.033802              9.869182      13.989223       2.969345      -0.373056       8.783923      -2.520152       6.834400           0.000000
          133              C      23.150417      13.615325      21.157759       0.609335      24.582307 0.25368854E+03  0.52726396E+04                                 7.873157                            5.680417      -0.072662       2.034632                    0.999508      22.274338      62.496949       0.617857       0.476970      -1.017006      -0.018378      -0.019091       0.059517       0.065149       0.012323       0.016734       0.021111      -0.141300      -0.212771      -0.078821      -0.031173       0.109994              9.844893       9.730982       0.120702      -2.378412       4.835663      -1.836358      14.968032           0.000000
          134              C      16.116141       3.723569      14.550898      -0.080428      33.001272 0.43434481E+03  0.10276721E+05                                 9.075418                            7.034935      -0.008746       1.974924                    0.999022      29.612845      87.267212       0.605856       0.427284      -1.050407      -0.026427      -0.019516      -0.018026       0.037473       0.026791      -0.000236       0.006727       0.003310       0.056221      -0.036677       0.013838       0.022839             10.495623      11.776377      -2.943646       4.172873      11.964639      -0.417038       7.745854           0.000000
          135              C       9.063861       1.606756       1.503923       0.622758      24.224089 0.24524655E+03  0.50562155E+04                                 7.815612                            5.601627      -0.046221       2.053616                    0.999470      21.888099      61.244177       0.619194       0.479796      -1.015108      -0.006714      -0.062925      -0.020776       0.066605       0.020054      -0.078459      -0.044905       0.087668       0.111616      -0.081197      -0.040577       0.121774              9.775504       7.127119       0.720125       2.796965      14.595601       2.813787       7.603792           0.000000
          136              C       9.243835       2.985765       2.071730      -0.007586      36.844100 0.41149144E+03  0.94684189E+04                                 9.614546                            6.716312       0.019679       2.019705                    0.999165      26.582109      73.712799       0.647526       0.411085      -1.075942      -0.002632       0.041768       0.017943       0.045535      -0.008260       0.005082       0.007381       0.035911      -0.059407      -0.024664      -0.005240       0.029904             12.441814       5.613349       2.575685       2.189883      19.757103       4.110976      11.954991           0.000000
          137              C       9.577482       3.161817       3.397912      -0.108700      34.203280 0.41308352E+03  0.95850831E+04                                 9.147340                            6.772390       0.081406       1.998969                    0.999720      28.979374      82.677622       0.633973       0.416368      -1.064585       0.000893       0.025253      -0.017442       0.030704      -0.006690       0.006863      -0.031249      -0.008836       0.016619      -0.027718      -0.009265       0.036983             10.952405       5.251996       1.653556       2.023239      15.911558       3.713681      11.693660          -0.000001
          138              C       9.731152       4.434187       3.910519      -0.079583      33.510230 0.40972156E+03  0.95175175E+04                                 9.034677                            6.742751       0.108566       2.003379                    0.999662      29.212348      84.248028       0.633657       0.416118      -1.061406      -0.008580      -0.007278      -0.042766       0.044221      -0.005366       0.009669      -0.014628       0.043518       0.107785      -0.042724       0.001143       0.041581             10.789345       5.003949       1.556754       1.680179      16.082491       3.016201      11.281595          -0.000001
          139              C       9.609321       5.555778       3.117101      -0.206039      45.042482 0.61685039E+03  0.15794215E+05                                11.113002                            8.365871      -0.331362       1.860806                    0.998093      31.921196      95.109902       0.562230       0.425475      -1.060734      -0.007377      -0.075076      -0.028656       0.080697       0.009339      -0.007780       0.008680       0.032113      -0.065834      -0.027790      -0.002318       0.030108             13.791239       6.456226       2.128389       2.102798      20.202036       4.010264      14.715454          -0.000000
          140              C       9.321360       5.353301       1.775114      -0.079304      33.975813 0.43034239E+03  0.10128598E+05                                 9.182245                            6.948025       0.074141       1.996690                    0.999609      29.413524      85.624080       0.618630       0.420668      -1.057625      -0.003214      -0.033432       0.026638       0.042867      -0.003679       0.004079      -0.037574       0.007438      -0.020676      -0.041307       0.006104       0.035203             11.022195       5.287249       2.005782       1.758530      15.625062       3.691769      12.154274           0.000001
          141              C       9.135848       4.064748       1.257468      -0.102305      34.566633 0.43184842E+03  0.10170828E+05                                 9.356207                            7.008619      -0.005809       1.976387                    0.999566      29.279392      85.204659       0.609700       0.426545      -1.054180      -0.006099       0.008963       0.033013       0.034748      -0.002320       0.001221       0.012758       0.053849       0.039006      -0.036814       0.016193       0.020621             11.247475       5.228482       2.025973       1.723444      16.824577       2.402199      11.689365           0.000000
          142              C      13.589553       9.305566       1.804661      -0.010960      36.154697 0.42993383E+03  0.10030687E+05                                 9.553092                            6.925311      -0.088565       1.982970                    0.999148      27.097276      76.379275       0.627580       0.418320      -1.068175      -0.042512      -0.014590      -0.002112       0.044995      -0.002434       0.005409      -0.003212      -0.008228       0.013086      -0.008664      -0.000183       0.008848             11.834499      14.454510       4.582066      -4.853516      13.030745      -1.093232       8.018243          -0.000000
          143              C      12.696595      10.043957       2.545170      -0.098045      33.700402 0.44121131E+03  0.10491784E+05                                 9.300047                            7.162059      -0.222592       1.908643                    0.998553      29.802780      88.366235       0.590803       0.435974      -1.043980      -0.014538      -0.028669      -0.016004       0.035908       0.007182       0.028381      -0.012193      -0.036830       0.036173      -0.042653       0.011871       0.030783             10.793665      12.619446       2.499737      -5.054059      11.236893      -0.376412       8.524658          -0.000000
          144              C      11.320474       8.095530       2.942796      -0.203932      43.887140 0.64056009E+03  0.16557248E+05                                10.921811                            8.544074      -0.392064       1.842885                    0.997488      32.103348      96.117201       0.554468       0.427367      -1.059521       0.072003       0.030763      -0.027407       0.082957      -0.003583       0.010702      -0.012411       0.012954       0.057857      -0.020040      -0.007333       0.027373             12.796428      13.652389       3.429946      -5.118639      14.547329      -0.567029      10.189565          -0.000000
          145              C      12.268809       7.355452       2.195415      -0.084379      31.850366 0.41861171E+03  0.97685272E+04                                 8.722752                            6.824361       0.186224       2.032400                    0.999818      29.133306      83.992103       0.629136       0.417200      -1.061567       0.003497       0.039320       0.000370       0.039477      -0.016259       0.010925       0.016066      -0.069788       0.019681      -0.045765       0.004970       0.040795              9.916471      10.984645       2.894901      -3.831134      10.962835      -0.165748       7.801934           0.000000
          146              C      13.386044       7.956749       1.677311      -0.098237      31.422467 0.40552735E+03  0.93911492E+04                                 8.697857                            6.760470       0.072712       2.003785                    0.999670      28.801702      82.799473       0.625810       0.422634      -1.057824      -0.022288       0.014238       0.008212       0.027693      -0.027418       0.005784       0.011819      -0.005302       0.053811      -0.039152       0.014723       0.024429              9.886895      11.047483       3.266270      -3.132391      11.847072      -0.620053       6.766129          -0.000001
          147              C      14.810620       9.950482       1.213720       0.569396      24.547224 0.27364457E+03  0.58003664E+04                                 7.872476                            5.903396      -0.138610       2.001473                    0.999501      23.100479      65.613086       0.605047       0.477582      -1.015931       0.019310       0.056822      -0.043373       0.074046      -0.018994       0.063688      -0.002673      -0.024321       0.226800      -0.081521      -0.021483       0.103004              9.494342      12.233143       2.935478      -3.129694      10.409951      -1.172915       5.839932           0.000001
          148              C       9.340739       7.200534       6.634804      -0.091434      33.146651 0.42530935E+03  0.99857684E+04                                 9.019047                            6.910568       0.113361       2.005279                    0.999788      29.574059      86.128053       0.619549       0.421070      -1.056841       0.037562      -0.009761       0.009124       0.039868      -0.000081       0.003519       0.006485       0.035510      -0.104037      -0.036035       0.000762       0.035273             10.580510      10.057617      -1.189348       1.767507       5.211197      -0.525126      16.472718           0.000000
          149              C       9.715919       6.993699       7.955031      -0.103114      33.196849 0.41974982E+03  0.98057219E+04                                 9.041138                            6.878790       0.074914       1.999286                    0.999685      29.186518      84.303053       0.620229       0.422732      -1.057647       0.018125      -0.006891      -0.026561       0.032886       0.011944      -0.029465       0.005396      -0.003010      -0.018138      -0.035568       0.006793       0.028775             10.680208      10.837816      -1.271527       3.080107       5.316769      -1.166300      15.886039          -0.000001
          150              C      11.022821       6.732210       8.285088      -0.019023      37.066267 0.42882218E+03  0.99721798E+04                                 9.680966                            6.878307       0.016098       2.016666                    0.999289      26.942875      75.175785       0.636614       0.413730      -1.073929      -0.011930       0.006573      -0.046889       0.048827       0.009302      -0.002954      -0.005107      -0.016497      -0.024077      -0.009640      -0.008141       0.017781             12.486510      11.348701      -1.304271       4.447378       5.623844      -1.767281      20.486986          -0.000000
          151              C      11.980847       6.678856       7.271326      -0.097418      32.771266 0.42128603E+03  0.98229164E+04                                 8.931398                            6.864959       0.138772       2.022444                    0.999759      28.775506      82.277019       0.626199       0.419498      -1.062666      -0.022871       0.008293      -0.004381       0.024719      -0.000049       0.005890       0.000338       0.017060      -0.100095      -0.033954       0.008155       0.025799             10.547146       9.110447      -0.989779       2.189986       5.211421      -0.708976      17.319569          -0.000000
          152              C      11.598745       6.897417       5.952244      -0.081783      32.442626 0.41845095E+03  0.97701290E+04                                 8.872874                            6.842014       0.128443       2.014707                    0.999767      29.146236      84.229435       0.625311       0.419522      -1.059412      -0.026471       0.005288       0.027257       0.038362       0.007228      -0.028421       0.014304       0.018647      -0.055070      -0.040207       0.006253       0.033953             10.446062       9.476362      -0.702066       2.409774       5.026439      -0.913696      16.835386           0.000000
          153              C      10.273845       7.152263       5.616003      -0.193145      42.783007 0.61669063E+03  0.15789541E+05                                10.749027                            8.376224      -0.345459       1.858302                    0.998123      31.771948      94.672056       0.560717       0.426639      -1.059980       0.026289      -0.019273       0.077376       0.083962       0.012032       0.005007       0.013156      -0.047276      -0.015726      -0.024116      -0.009990       0.034106             13.000752      11.797618      -0.838857       1.866242       6.300525       0.086066      20.904112          -0.000000
          154              C       8.294109       8.296319       3.504190      -0.174057      40.446218 0.59598446E+03  0.15122378E+05                                10.330454                            8.250651      -0.375451       1.859653                    0.997650      31.094658      92.092217       0.563570       0.428324      -1.059446      -0.064072       0.035042      -0.015440       0.074643       0.009486       0.009141       0.022462      -0.017374       0.051698      -0.021508      -0.014332       0.035840             11.835306      15.743719      -3.275428      -0.115919      11.576511      -3.227287       8.185687           0.000000
          155              C      19.743344       9.673683       2.966159      -0.049417      38.535325 0.43761868E+03  0.10186200E+05                                 9.798114                            6.862989       0.094224       2.033105                    0.999283      27.110769      74.661052       0.651970       0.403610      -1.085089       0.054336      -0.045420      -0.011591       0.071761      -0.010473       0.007089      -0.010038       0.026780       0.016750      -0.021878       0.000721       0.021157             12.773970      19.692834      -5.602546       2.388097      10.769689      -3.848204       7.859388           0.000000
          156              C      18.465514      10.408763       2.676872       0.635859      22.980510 0.22945213E+03  0.46271845E+04                                 7.541577                            5.384836       0.074961       2.103021                    0.999819      20.844922      56.665106       0.640910       0.473897      -1.023825      -0.067688       0.017680       0.000993       0.069966       0.062887      -0.020519       0.045623      -0.114175      -0.027922      -0.097203      -0.003311       0.100513              9.660908      14.541608      -4.576779       1.766294       6.823301      -2.380670       7.617815           0.000000
          157              C       8.233193       9.413262       2.677559      -0.064303      32.038432 0.41727472E+03  0.97405691E+04                                 8.820861                            6.857824       0.063920       1.999379                    0.999704      28.901059      83.645262       0.620815       0.422651      -1.056930      -0.040601      -0.014129       0.014585       0.045396       0.029575      -0.016958       0.004471       0.002078       0.043260      -0.040961       0.011487       0.029475             10.164398      14.359377      -2.788613       0.304049       9.590212      -2.721227       6.543604           0.000000
          158              C       7.077194      10.125302       2.382089      -0.093122      31.879907 0.40767708E+03  0.94077332E+04                                 8.695407                            6.714402       0.188657       2.040594                    0.999726      28.370010      80.136721       0.640041       0.414696      -1.068012       0.003644      -0.028793       0.000193       0.029024       0.020405      -0.000497      -0.011725      -0.039684       0.050640      -0.037226       0.007560       0.029666             10.120494      15.633112      -2.798851       0.543898       8.455491      -2.323715       6.272879          -0.000000
          159              C       5.896276       8.561724       3.801264      -0.111758      32.085073 0.41503462E+03  0.96251986E+04                                 8.720570                            6.769541       0.174728       2.029456                    0.999790      28.831305      81.774122       0.637845       0.414062      -1.067893       0.031050      -0.007589      -0.024972       0.040562       0.028475      -0.022381      -0.012175       0.023154       0.005107      -0.031838      -0.012994       0.044832              9.996310      13.496337      -3.480317       0.974037       9.452822      -3.146736       7.039771          -0.000001
          160              C       7.085502       7.889887       4.059400      -0.063403      31.149477 0.40841603E+03  0.94739691E+04                                 8.638229                            6.774903       0.081027       2.007615                    0.999545      28.689107      82.520313       0.626531       0.421439      -1.058671      -0.001882       0.022528      -0.029830       0.037429       0.018066       0.003280      -0.017563      -0.046141       0.038900      -0.037464       0.002881       0.034583              9.840417      13.942213      -2.957509       0.371004       8.761349      -2.514497       6.817688           0.000000
          161              C      11.460301       6.534735       9.705409       0.607678      24.572831 0.25361909E+03  0.52703085E+04                                 7.867820                            5.677457      -0.074676       2.034499                    0.999493      22.270519      62.460569       0.618436       0.476603      -1.017303       0.018549      -0.019293       0.059142       0.064916      -0.013094      -0.016398       0.021735      -0.142113      -0.212969      -0.078764      -0.031953       0.110717              9.836485       9.725539      -0.120478       2.375509       4.832433      -1.834374      14.951484           0.000000
          162              C      11.572438       9.453964       3.098548      -0.082912      33.103076 0.43602314E+03  0.10327470E+05                                 9.096205                            7.049848      -0.014680       1.972418                    0.999005      29.675965      87.530119       0.604979       0.427446      -1.050197       0.025825      -0.020820      -0.018149       0.037812      -0.026836       0.001657       0.006887       0.002320       0.058101      -0.037209       0.014783       0.022426             10.520602      11.803994       2.955637      -4.183608      11.994755      -0.420419       7.763056           0.000000
          163              C      15.986004       5.473834       9.948427       0.623931      24.178443 0.24470772E+03  0.50422614E+04                                 7.805499                            5.595042      -0.047516       2.053627                    0.999462      21.864186      61.157171       0.619638       0.479723      -1.015161      -0.005877       0.063323       0.020500       0.066817      -0.020219       0.078461      -0.044478       0.087427       0.111234      -0.080701      -0.040893       0.121595              9.762327       7.118764      -0.717192      -2.792706      14.575330       2.807455       7.592888           0.000000
          164              C      16.165982       4.094825       9.380620      -0.007735      36.872675 0.41179598E+03  0.94778436E+04                                 9.622997                            6.721304       0.016193       2.018237                    0.999144      26.588872      73.757850       0.646878       0.411392      -1.075666      -0.001886      -0.041708      -0.019905       0.046253       0.008434      -0.005345       0.008348       0.036907      -0.058067      -0.025408      -0.004810       0.030218             12.454307       5.618269      -2.579099      -2.192783      19.778815       4.115622      11.965838           0.000000
          165              C      16.499630       3.918773       8.054438      -0.110236      34.232139 0.41355266E+03  0.95985302E+04                                 9.152266                            6.776210       0.081496       1.998773                    0.999729      28.995073      82.728889       0.633809       0.416365      -1.064605       0.001159      -0.025099       0.016812       0.030231       0.006991      -0.006943      -0.031189      -0.008052       0.014362      -0.028024      -0.008666       0.036689             10.958570       5.255118      -1.655610      -2.025143      15.918843       3.720798      11.701749          -0.000001
          166              C      16.653303       2.646403       7.541831      -0.080462      33.511925 0.40974646E+03  0.95180543E+04                                 9.033603                            6.741695       0.109602       2.003540                    0.999692      29.215732      84.252220       0.633897       0.415963      -1.061526      -0.008616       0.007675       0.043345       0.044854       0.005468      -0.009640      -0.014689       0.043020       0.108616      -0.042649       0.000827       0.041822             10.788086       5.003473      -1.556600      -1.681309      16.075143       3.017460      11.285643          -0.000000
          167              C      16.531475       1.524812       8.335249      -0.203907      44.927391 0.61500001E+03  0.15734438E+05                                11.094435                            8.353363      -0.328222       1.862236                    0.998197      31.869165      94.906123       0.562667       0.425480      -1.060770      -0.007985       0.075339       0.029300       0.081230      -0.009383       0.007109       0.007745       0.031771      -0.064362      -0.026517      -0.003135       0.029652             13.766437       6.446574      -2.123075      -2.099467      20.157809       4.001008      14.694927          -0.000000
          168              C      16.243512       1.727289       9.677236      -0.082750      34.126447 0.43268262E+03  0.10197611E+05                                 9.209781                            6.967532       0.075286       1.995901                    0.999594      29.490908      85.911252       0.617671       0.420746      -1.057564      -0.002993       0.034551      -0.026531       0.043665       0.003926      -0.003689      -0.037677       0.010364      -0.022564      -0.042271       0.007806       0.034466             11.058448       5.303307      -2.015764      -1.766589      15.675534       3.717418      12.196504           0.000001
          169              C      16.057997       3.015842      10.194882      -0.101312      34.492621 0.43071420E+03  0.10136982E+05                                 9.338383                            6.994156       0.001153       1.978786                    0.999547      29.245982      85.064738       0.611046       0.425905      -1.054625      -0.005910      -0.008760      -0.034175       0.035772       0.002321      -0.001183       0.011644       0.052671       0.037886      -0.035584       0.015371       0.020213             11.225742       5.219305      -2.020824      -1.722711      16.780266       2.398812      11.677655           0.000000
          170              C      13.589550      10.586009       9.647689      -0.012251      36.180866 0.43029468E+03  0.10041010E+05                                 9.556496                            6.927224      -0.090040       1.982341                    0.999127      27.109692      76.416498       0.627640       0.418200      -1.068273      -0.042714       0.013924       0.001897       0.044966       0.002794      -0.005696      -0.002662      -0.008243       0.014851      -0.009179       0.000174       0.009005             11.840286      14.462704      -4.588966       4.853976      13.038299      -1.095361       8.019854          -0.000000
          171              C      12.696594       9.847618       8.907180      -0.099036      33.730367 0.44167925E+03  0.10506134E+05                                 9.308897                            7.169665      -0.233028       1.905445                    0.998576      29.819339      88.440953       0.589995       0.436437      -1.043659      -0.013311       0.027368       0.016378       0.034561      -0.006885      -0.028746      -0.011930      -0.037734       0.036352      -0.043104       0.012138       0.030967             10.804147      12.633992      -2.502939       5.059857      11.244808      -0.378014       8.533641          -0.000000
          172              C      11.320468      11.796045       8.509554      -0.203533      43.855874 0.64002550E+03  0.16541049E+05                                10.921703                            8.544684      -0.384257       1.845837                    0.997517      32.082724      96.068875       0.554006       0.427785      -1.059194       0.071340      -0.031477       0.027236       0.082595       0.003176      -0.010167      -0.012713       0.011862       0.057862      -0.019720      -0.007392       0.027111             12.796366      13.651620      -3.426263       5.120193      14.544973      -0.566019      10.192505          -0.000000
          173              C      12.268801      12.536123       9.256935      -0.085613      31.897433 0.41931828E+03  0.97897367E+04                                 8.730338                            6.828461       0.188855       2.032702                    0.999830      29.165638      84.122292       0.629138       0.416997      -1.061631       0.003808      -0.040767      -0.000834       0.040953       0.016086      -0.010183       0.016189      -0.069523       0.020102      -0.045282       0.004510       0.040772              9.926819      10.992490      -2.901105       3.833294      10.980374      -0.166404       7.807591           0.000000
          174              C      13.386037      11.934826       9.775039      -0.097350      31.400349 0.40509165E+03  0.93782920E+04                                 8.693782                            6.756789       0.066327       2.002229                    0.999682      28.785915      82.734777       0.626004       0.422628      -1.057856      -0.022225      -0.014586      -0.008456       0.027896       0.027798      -0.005933       0.012174      -0.005613       0.053683      -0.039651       0.014824       0.024827              9.883529      11.043505      -3.269596       3.129944      11.844941      -0.622109       6.762140          -0.000001
          175              C      14.810618       9.941093      10.238630       0.571708      24.499268 0.27301271E+03  0.57839412E+04                                 7.864992                            5.898214      -0.143977       2.000150                    0.999491      23.073113      65.529718       0.605028       0.477848      -1.015735       0.017942      -0.056351       0.043477       0.073400       0.019018      -0.063379      -0.001793      -0.024861       0.225523      -0.081577      -0.020722       0.102299              9.485505      12.223029      -2.932859       3.125191      10.399205      -1.170874       5.834280           0.000001
          176              C       9.340733      12.691041       4.817546      -0.089433      33.058268 0.42388796E+03  0.99436457E+04                                 8.999916                            6.895589       0.118183       2.007454                    0.999789      29.529538      85.948597       0.620710       0.420652      -1.057148       0.037936       0.009395      -0.010023       0.040347       0.000221      -0.003967       0.006150       0.037184      -0.102868      -0.035621      -0.000340       0.035961             10.557717      10.046272       1.188953      -1.768562       5.201121      -0.524937      16.425756           0.000000
          177              C       9.715914      12.897876       3.497319      -0.102534      33.191436 0.41959172E+03  0.98017461E+04                                 9.046349                            6.882528       0.072023       1.998758                    0.999704      29.173684      84.282759       0.619340       0.423351      -1.057191       0.017451       0.006709       0.024847       0.031096      -0.012538       0.029875       0.005196      -0.002762      -0.015119      -0.035818       0.006269       0.029548             10.688011      10.844648       1.272737      -3.089543       5.320361      -1.168396      15.899024          -0.000001
          178              C       4.100680       0.348380       3.167262      -0.019909      37.116757 0.42942126E+03  0.99899192E+04                                 9.690328                            6.883242       0.017038       2.016515                    0.999328      26.963718      75.256206       0.636347       0.413746      -1.073884      -0.012513      -0.005845       0.046754       0.048751      -0.009213       0.002914      -0.004659      -0.016267      -0.025888      -0.010012      -0.007717       0.017730             12.501968      11.358325       1.305307      -4.454077       5.629237      -1.769779      20.518340          -0.000000
          179              C       5.058706       0.401734       4.181024      -0.097750      32.766876 0.42114720E+03  0.98185249E+04                                 8.927125                            6.860053       0.139845       2.022624                    0.999756      28.777822      82.269354       0.626962       0.419037      -1.062995      -0.024021      -0.008717       0.003922       0.025853       0.000724      -0.006042      -0.000097       0.016153      -0.101797      -0.034545       0.008858       0.025687             10.543854       9.109349       0.990292      -2.191746       5.208661      -0.709415      17.313551          -0.000000
          180              C      11.598738      12.994158       5.500106      -0.081028      32.440927 0.41835526E+03  0.97679836E+04                                 8.873103                            6.840719       0.123163       2.013271                    0.999814      29.149325      84.256981       0.625399       0.419459      -1.059382      -0.027057      -0.004308      -0.027179       0.038592      -0.007592       0.028923       0.014257       0.019524      -0.057584      -0.041056       0.006215       0.034841             10.447956       9.476751       0.702090      -2.409032       5.026155      -0.913847      16.840963           0.000000
          181              C      10.273838      12.739312       5.836347      -0.195357      42.955133 0.61959027E+03  0.15884320E+05                                10.781181                            8.398589      -0.349068       1.856239                    0.998119      31.853611      95.014377       0.559632       0.426913      -1.059682       0.025696       0.018816      -0.076237       0.082622      -0.013240      -0.005469       0.013406      -0.048787      -0.015054      -0.025485      -0.009879       0.035364             13.044304      11.832977       0.841766      -1.879300       6.317870       0.086539      20.982063          -0.000000
          182              C      22.138404      11.595256       7.948160      -0.172984      40.429425 0.59560915E+03  0.15110762E+05                                10.329222                            8.249093      -0.374958       1.859768                    0.997619      31.085017      92.063006       0.563506       0.428432      -1.059359      -0.064051      -0.036615       0.015270       0.075342      -0.007755      -0.009252       0.022624      -0.018289       0.050720      -0.020506      -0.015049       0.035555             11.834747      15.742054       3.273244       0.116830      11.576041      -3.228712       8.186147           0.000000
          183              C      19.743342      10.217892       8.486191      -0.050895      38.558210 0.43785702E+03  0.10192040E+05                                 9.798555                            6.861720       0.096389       2.033790                    0.999197      27.121887      74.666536       0.652548       0.403241      -1.085454       0.054928       0.044531       0.012220       0.071759       0.010164      -0.006829      -0.008165       0.029694       0.017835      -0.022248       0.001516       0.020732             12.777690      19.702187       5.605552      -2.388177      10.771754      -3.848506       7.859130           0.000000
          184              C      18.465514       9.482812       8.775478       0.637085      22.991054 0.22950094E+03  0.46283210E+04                                 7.544527                            5.385369       0.074739       2.102761                    0.999837      20.846927      56.667732       0.640899       0.473890      -1.023849      -0.067340      -0.017836      -0.001180       0.069672      -0.064038       0.019707       0.045384      -0.116707      -0.023187      -0.098385      -0.003145       0.101530              9.668335      14.567870       4.584753      -1.764038       6.824696      -2.376783       7.612439           0.000000
          185              C       8.233190      10.478313       8.774791      -0.064428      32.002648 0.41660585E+03  0.97203483E+04                                 8.810057                            6.848128       0.071753       2.001856                    0.999704      28.885500      83.560555       0.621871       0.422133      -1.057330      -0.039810       0.014123      -0.013734       0.044417      -0.029934       0.016693       0.005222       0.003053       0.041065      -0.041165       0.011986       0.029179             10.152874      14.345224       2.780900      -0.299378       9.577135      -2.718344       6.536261           0.000000
          186              C      20.921492       9.766273       9.070261      -0.093816      31.890733 0.40780311E+03  0.94110830E+04                                 8.694844                            6.712757       0.185851       2.039592                    0.999739      28.381344      80.162662       0.640522       0.414365      -1.068258       0.003646       0.028630      -0.000307       0.028863      -0.019986      -0.000132      -0.011047      -0.039641       0.049985      -0.036848       0.008215       0.028633             10.121278      15.634483       2.799342      -0.543352       8.456681      -2.325048       6.272670           0.000000
          187              C      19.740572      11.329851       7.651086      -0.109165      32.033452 0.41410545E+03  0.95981798E+04                                 8.711297                            6.761053       0.179511       2.031119                    0.999776      28.800407      81.660702       0.638380       0.413951      -1.067974       0.030604       0.006831       0.025850       0.040639      -0.028505       0.022776      -0.012803       0.022279       0.004417      -0.031575      -0.013762       0.045337              9.987054      13.486094       3.476867      -0.972300       9.443126      -3.143183       7.031941          -0.000001
          188              C      20.929797      12.001688       7.392950      -0.066108      31.268195 0.41034805E+03  0.95307656E+04                                 8.661556                            6.791617       0.080264       2.006305                    0.999569      28.758034      82.791670       0.625612       0.421527      -1.058534      -0.001563      -0.023483       0.031105       0.039005      -0.017549      -0.003330      -0.016754      -0.046453       0.041547      -0.037544       0.003741       0.033802              9.869181      13.989221       2.969344      -0.373056       8.783922      -2.520152       6.834399           0.000000
          189              C       4.538160       0.545855       1.746941       0.609335      24.582308 0.25368854E+03  0.52726396E+04                                 7.873157                            5.680417      -0.072662       2.034632                    0.999508      22.274338      62.496949       0.617857       0.476970      -1.017006       0.018378       0.019090      -0.059517       0.065149       0.012323       0.016734       0.021111      -0.141300      -0.212771      -0.078821      -0.031173       0.109994              9.844893       9.730982       0.120702      -2.378412       4.835663      -1.836358      14.968032           0.000000
          190              C      11.572436      10.437611       8.353802      -0.080428      33.001271 0.43434481E+03  0.10276721E+05                                 9.075418                            7.034935      -0.008746       1.974924                    0.999022      29.612844      87.267210       0.605856       0.427284      -1.050407       0.026427       0.019516       0.018026       0.037473       0.026791      -0.000236       0.006727       0.003310       0.056221      -0.036677       0.013838       0.022839             10.495623      11.776377      -2.943646       4.172873      11.964639      -0.417038       7.745854           0.000000
          191              O      17.893044      13.464029      20.912220      -0.584011      32.994172 0.48206533E+03  0.11263967E+05                                 8.035789                            6.664254       0.504428       2.202658                    0.998764      27.573863      71.191886       0.758739       0.345484      -1.151283       0.027082      -0.027199       0.024744       0.045667      -0.042079      -0.042918      -0.019409       0.009280      -0.065445      -0.071296       0.012081       0.059215              9.147598       7.126063      -3.089905       1.285761      14.301881      -0.217842       6.014851          -0.000001
          192              O      19.448452      12.694483      22.329334      -0.556430      40.640941 0.59830268E+03  0.14777114E+05                                 9.476154                            7.632121       0.112889       2.095725                    0.994086      27.715483      73.918472       0.679261       0.365091      -1.133861      -0.013198      -0.017254      -0.008209       0.023222       0.026329      -0.008238      -0.016401       0.126124       0.134459      -0.092283       0.034903       0.057380             11.245754      11.751996       3.935394       4.968167      10.795523       2.865415      11.189743           0.000000
          193              O      17.132309       7.754592      12.324103      -0.545917      32.292372 0.47123843E+03  0.10948595E+05                                 7.968799                            6.627507       0.427669       2.197213                    0.997608      26.855765      69.140372       0.754219       0.349535      -1.147937      -0.022060       0.004539       0.009085       0.024285       0.005707      -0.066626      -0.004437      -0.057299       0.053276      -0.082070       0.018741       0.063329              9.089867       7.518065       0.665538      -2.335907       5.597024      -2.342536      14.154511          -0.000001
          194              O      14.993087       7.639720      12.992004      -0.564325      39.046085 0.56188844E+03  0.13682991E+05                                 9.223692                            7.376701       0.185857       2.109769                    0.996954      27.874761      74.198306       0.692580       0.363166      -1.133583       0.018983       0.023015       0.014145       0.033017      -0.000906       0.019647       0.010020      -0.025646      -0.250856      -0.087655       0.032289       0.055366             10.967508      15.520388      -0.551875       5.649961       6.413869      -0.384355      10.968266           0.000000
          195              O      11.989152       4.869808      22.216643      -0.527129      25.642348 0.40164202E+03  0.89801064E+04                                 6.741073                            6.093940       0.890358       2.332564                    0.999310      26.832146      68.110947       0.790088       0.346728      -1.148467       0.025216      -0.000336       0.033534       0.041958      -0.064240       0.026372       0.009649       0.084518       0.184793      -0.110293       0.034570       0.075723              7.054792       9.246510      -1.333885      -1.671353       6.527813       0.776532       5.390053          -0.000002
          196              O      12.806106       2.909047      21.583557      -0.624035      43.233001 0.68069689E+03  0.17402968E+05                                 9.862391                            8.093036      -0.089812       1.990087                    0.997013      29.773413      81.395834       0.663951       0.360828      -1.134598       0.040871       0.040168       0.016852       0.059732       0.023533       0.009189       0.025687      -0.078667      -0.070344      -0.035192      -0.030660       0.065852             11.618599      11.649592       3.610137      -0.597111      16.420967      -1.896492       6.785239           0.000000
          197              O       9.283978       3.224700      21.355197      -0.482473      29.810344 0.39467527E+03  0.87599145E+04                                 7.583995                            6.023319       0.522567       2.257329                    0.997344      25.321715      63.426958       0.800540       0.344717      -1.153540      -0.017991       0.005780       0.037274       0.041790       0.014826       0.038087      -0.009364      -0.109505       0.115682      -0.088027       0.036295       0.051732              9.241910      10.139691      -3.567587       3.986386       7.517897      -3.919906      10.068142          -0.000001
          198              O      10.168628       3.813775      19.486632      -0.431005      19.506678 0.25899449E+03  0.52243614E+04                                 5.701369                            4.888176       0.588253       2.326392                    0.997986      23.036082      56.782634       0.877665       0.345967      -1.141352      -0.028225       0.027908       0.011505       0.041327      -0.019087      -0.035588       0.043775       0.064826      -0.219404      -0.096729       0.008467       0.088262              6.233306       9.234022      -1.573428      -0.608958       4.282992      -0.587002       5.182904          -0.000002
          199              O      10.970903       7.777741      13.444830      -0.584535      33.016220 0.48242891E+03  0.11274580E+05                                 8.039797                            6.666749       0.503182       2.202178                    0.998731      27.581500      71.218140       0.758600       0.345483      -1.151285       0.026777       0.026104      -0.024120       0.044500       0.041985       0.043120      -0.019092       0.010586      -0.065271      -0.071126       0.011574       0.059552              9.153395       7.129968       3.093116      -1.287223      14.313019      -0.219180       6.017199          -0.000001
          200              O      12.526309       8.547287      12.027716      -0.556651      40.758785 0.60035392E+03  0.14842398E+05                                 9.499419                            7.649216       0.098295       2.090773                    0.993937      27.750498      74.079784       0.677878       0.365475      -1.133415      -0.013262       0.017163       0.008271       0.023214      -0.026564       0.007879      -0.016218       0.126329       0.133813      -0.092336       0.035298       0.057039             11.276137      11.784243      -3.949088      -4.982994      10.828824       2.874603      11.215344           0.000000
          201              O      24.054449      13.487178      22.032947      -0.547006      32.286843 0.47112443E+03  0.10944934E+05                                 7.966753                            6.625482       0.427104       2.197226                    0.997610      26.857921      69.135490       0.754567       0.349406      -1.148080      -0.021062      -0.004270      -0.009245       0.023395      -0.006059       0.066117      -0.004958      -0.057247       0.053299      -0.081583       0.018499       0.063084              9.088284       7.515773      -0.665603       2.336488       5.595703      -2.341701      14.153376          -0.000001
          202              O      21.915228      13.602050      21.365046      -0.565457      39.054711 0.56201052E+03  0.13686344E+05                                 9.223394                            7.376064       0.187101       2.110026                    0.996935      27.882214      74.212743       0.692830       0.363025      -1.133724       0.018794      -0.023911      -0.014257       0.033589       0.000229      -0.018787       0.010090      -0.026928      -0.250540      -0.087287       0.031286       0.056001             10.968062      15.518565       0.552425      -5.652490       6.413717      -0.384812      10.971905           0.000000
          203              O      11.989156       3.560977      12.140407      -0.527909      25.666369 0.40214130E+03  0.89941455E+04                                 6.745451                            6.097991       0.890468       2.332500                    0.999280      26.843395      68.152448       0.789766       0.346758      -1.148432       0.024053      -0.000110      -0.033511       0.041250       0.063815      -0.026232       0.009473       0.083526       0.188016      -0.110140       0.034046       0.076095              7.059393       9.252768       1.333878       1.672110       6.532421       0.777175       5.392991          -0.000002
          204              O      12.806106       5.521738      12.773493      -0.624882      43.302569 0.68202842E+03  0.17445742E+05                                 9.873356                            8.101018      -0.092547       1.988869                    0.997002      29.794550      81.477220       0.663607       0.360834      -1.134579       0.040241      -0.039612      -0.016980       0.058964      -0.022940      -0.008493       0.025984      -0.078229      -0.068065      -0.034525      -0.030650       0.065174             11.633307      11.668411      -3.614645       0.595379      16.439097      -1.899623       6.792415           0.000000
          205              O       9.283978       5.206085      13.001853      -0.482315      29.798544 0.39457803E+03  0.87573945E+04                                 7.581242                            6.023375       0.512127       2.254353                    0.997443      25.315040      63.413133       0.800361       0.344809      -1.153440      -0.017262      -0.005331      -0.037910       0.041995      -0.014704      -0.037986      -0.009103      -0.108393       0.112902      -0.087090       0.036264       0.050826              9.236451      10.135814       3.563887      -3.980884       7.512602      -3.915232      10.060936          -0.000000
          206              O      10.168629       4.617010      14.870418      -0.435163      19.521321 0.25913390E+03  0.52271526E+04                                 5.692731                            4.875652       0.614612       2.333487                    0.998062      23.069482      56.839125       0.882658       0.344011      -1.143129      -0.029668      -0.029932      -0.008967       0.043087       0.016685       0.036604       0.044827       0.061880      -0.216240      -0.097064       0.010909       0.086155              6.227501       9.232547       1.584341       0.596239       4.280862      -0.589556       5.169093          -0.000002
          207              O       9.795533       0.697151       1.992480      -0.584011      32.994170 0.48206530E+03  0.11263966E+05                                 8.035788                            6.664253       0.504428       2.202658                    0.998764      27.573863      71.191884       0.758739       0.345484      -1.151283      -0.027082       0.027199      -0.024744       0.045667      -0.042079      -0.042919      -0.019409       0.009280      -0.065445      -0.071296       0.012081       0.059215              9.147598       7.126062      -3.089905       1.285761      14.301880      -0.217842       6.014851          -0.000001
          208              O       8.240125       1.466697       0.575366      -0.556430      40.640941 0.59830268E+03  0.14777114E+05                                 9.476154                            7.632122       0.112889       2.095725                    0.994086      27.715483      73.918472       0.679261       0.365091      -1.133861       0.013198       0.017254       0.008209       0.023222       0.026329      -0.008238      -0.016401       0.126124       0.134459      -0.092283       0.034903       0.057380             11.245754      11.751996       3.935394       4.968167      10.795523       2.865415      11.189743           0.000000
          209              O      10.556268       6.406588      10.580597      -0.545917      32.292373 0.47123845E+03  0.10948596E+05                                 7.968799                            6.627507       0.427669       2.197213                    0.997608      26.855765      69.140373       0.754219       0.349535      -1.147937       0.022060      -0.004539      -0.009085       0.024285       0.005707      -0.066626      -0.004437      -0.057299       0.053276      -0.082070       0.018741       0.063329              9.089867       7.518065       0.665538      -2.335906       5.597024      -2.342536      14.154512          -0.000001
          210              O      12.695490       6.521460       9.912696      -0.564325      39.046083 0.56188841E+03  0.13682990E+05                                 9.223692                            7.376700       0.185857       2.109769                    0.996954      27.874761      74.198308       0.692580       0.363166      -1.133583      -0.018983      -0.023015      -0.014145       0.033017      -0.000906       0.019647       0.010020      -0.025646      -0.250856      -0.087655       0.032289       0.055366             10.967508      15.520386      -0.551875       5.649961       6.413869      -0.384354      10.968267           0.000000
          211              O      15.699425       9.291372       0.688057      -0.527129      25.642354 0.40164215E+03  0.89801101E+04                                 6.741075                            6.093941       0.890357       2.332564                    0.999310      26.832147      68.110955       0.790088       0.346728      -1.148467      -0.025216       0.000336      -0.033534       0.041958      -0.064240       0.026372       0.009649       0.084518       0.184793      -0.110293       0.034570       0.075723              7.054794       9.246512      -1.333885      -1.671353       6.527815       0.776532       5.390054          -0.000002
          212              O      14.882471      11.252133       1.321143      -0.624035      43.233000 0.68069686E+03  0.17402967E+05                                 9.862391                            8.093036      -0.089812       1.990087                    0.997013      29.773412      81.395832       0.663951       0.360828      -1.134598      -0.040871      -0.040168      -0.016852       0.059732       0.023533       0.009189       0.025687      -0.078667      -0.070344      -0.035192      -0.030660       0.065852             11.618600      11.649592       3.610137      -0.597111      16.420968      -1.896492       6.785239           0.000000
          213              O      18.404599      10.936480       1.549503      -0.482473      29.810342 0.39467525E+03  0.87599137E+04                                 7.583995                            6.023319       0.522567       2.257330                    0.997344      25.321715      63.426956       0.800540       0.344717      -1.153540       0.017991      -0.005780      -0.037274       0.041790       0.014826       0.038087      -0.009364      -0.109505       0.115682      -0.088027       0.036295       0.051732              9.241909      10.139690      -3.567586       3.986385       7.517896      -3.919905      10.068142          -0.000001
          214              O      17.519949      10.347405       3.418068      -0.431005      19.506679 0.25899451E+03  0.52243619E+04                                 5.701369                            4.888176       0.588254       2.326392                    0.997986      23.036081      56.782634       0.877665       0.345967      -1.141352       0.028225      -0.027908      -0.011505       0.041327      -0.019087      -0.035588       0.043775       0.064826      -0.219404      -0.096729       0.008467       0.088262              6.233307       9.234023      -1.573428      -0.608958       4.282993      -0.587002       5.182904          -0.000002
          215              O      16.717674       6.383439       9.459870      -0.584535      33.016221 0.48242891E+03  0.11274580E+05                                 8.039798                            6.666749       0.503182       2.202178                    0.998731      27.581500      71.218140       0.758600       0.345483      -1.151285      -0.026777      -0.026105       0.024120       0.044500       0.041985       0.043120      -0.019092       0.010586      -0.065271      -0.071126       0.011574       0.059552              9.153395       7.129968       3.093116      -1.287223      14.313020      -0.219180       6.017199          -0.000001
          216              O      15.162268       5.613893      10.876984      -0.556651      40.758784 0.60035393E+03  0.14842398E+05                                 9.499419                            7.649216       0.098295       2.090773                    0.993937      27.750497      74.079781       0.677878       0.365475      -1.133415       0.013262      -0.017164      -0.008271       0.023214      -0.026564       0.007879      -0.016218       0.126329       0.133813      -0.092336       0.035298       0.057039             11.276137      11.784244      -3.949087      -4.982994      10.828822       2.874602      11.215344           0.000000
          217              O       3.634128       0.674002       0.871753      -0.547006      32.286840 0.47112439E+03  0.10944932E+05                                 7.966752                            6.625481       0.427104       2.197226                    0.997610      26.857921      69.135487       0.754567       0.349406      -1.148080       0.021062       0.004270       0.009245       0.023395      -0.006059       0.066117      -0.004958      -0.057247       0.053299      -0.081583       0.018499       0.063084              9.088283       7.515773      -0.665603       2.336488       5.595702      -2.341701      14.153374          -0.000001
          218              O       5.773349       0.559130       1.539654      -0.565457      39.054713 0.56201057E+03  0.13686346E+05                                 9.223394                            7.376064       0.187101       2.110026                    0.996935      27.882215      74.212747       0.692830       0.363025      -1.133724      -0.018794       0.023911       0.014257       0.033589       0.000229      -0.018787       0.010090      -0.026928      -0.250540      -0.087287       0.031286       0.056001             10.968063      15.518566       0.552425      -5.652490       6.413717      -0.384812      10.971906           0.000000
          219              O      15.699421      10.600203      10.764293      -0.527909      25.666373 0.40214139E+03  0.89941479E+04                                 6.745452                            6.097992       0.890468       2.332500                    0.999280      26.843396      68.152454       0.789766       0.346758      -1.148432      -0.024053       0.000110       0.033511       0.041250       0.063815      -0.026232       0.009472       0.083526       0.188016      -0.110140       0.034046       0.076095              7.059394       9.252769       1.333878       1.672110       6.532422       0.777175       5.392992          -0.000002
          220              O      14.882471       8.639442      10.131207      -0.624882      43.302570 0.68202847E+03  0.17445743E+05                                 9.873356                            8.101018      -0.092547       1.988869                    0.997002      29.794551      81.477222       0.663607       0.360834      -1.134580      -0.040241       0.039612       0.016980       0.058964      -0.022940      -0.008493       0.025984      -0.078229      -0.068065      -0.034525      -0.030650       0.065174             11.633307      11.668412      -3.614645       0.595379      16.439095      -1.899622       6.792415           0.000000
          221              O      18.404599       8.955095       9.902847      -0.482315      29.798543 0.39457802E+03  0.87573940E+04                                 7.581242                            6.023375       0.512127       2.254353                    0.997443      25.315039      63.413131       0.800361       0.344809      -1.153440       0.017262       0.005331       0.037910       0.041995      -0.014704      -0.037986      -0.009103      -0.108393       0.112902      -0.087090       0.036264       0.050826              9.236451      10.135814       3.563886      -3.980884       7.512602      -3.915232      10.060936          -0.000000
          222              O      17.519948       9.544170       8.034282      -0.435163      19.521320 0.25913388E+03  0.52271523E+04                                 5.692731                            4.875653       0.614612       2.333487                    0.998062      23.069481      56.839123       0.882658       0.344011      -1.143129       0.029668       0.029932       0.008967       0.043087       0.016685       0.036604       0.044827       0.061880      -0.216240      -0.097064       0.010909       0.086155              6.227501       9.232547       1.584341       0.596239       4.280862      -0.589556       5.169093          -0.000002

******************************************************
Auxiliary information for the entire system
The total spin magnetic moment of the unit cell is   -0.000052
The total net atomic charge of the unit cell is   -0.000000
Accuracy of reproducing the electrostatic potential in the unit cell:
  The inner radius (bohr) =    5.0000
  The outer radius (bohr) =   12.0000
  Valid grid points have density less than (e/(bohr^3)) =    0.0001
  The number of valid grid points were=       217960
  The rms potential error without charges in kcal/mol is=      6.62953
  The rms potential error with partial charges in kcal/mol is=      1.19113
  The RRMSE value at monopole order=      0.17967
  The rms potential error with partial charges and cloud penetration in kcal/mol is=      1.18679
  The RRMSE value at monopole order with cloud penetration is=      0.17902
  The rms potential error with partial charges and atomic dipoles in kcal/mol is=      0.32169
  The RRMSE value at dipole order=      0.04852
  The rms potential error with partial charges, atomic dipoles and cloud penetration in kcal/mol is=      0.31202
  The RRMSE value at dipole order with cloud penetration=      0.04706

******************************************************
The electron densities and ab initio electrostatic potential were computed in VASP using the PBE functional and
projector augmented wave method. See the main text of the journal article for a description of computational details.
The atomic charges, dipoles, and quadrupoles were computed with the DDEC6 method as described in
(a) T. A. Manz and N. Gabaldon Limas, RSC Adv. 6 (2016) 47771-47801 DOI: 10.1039/c6ra04656h
(b) N. Gabaldon Limas and T. A. Manz, RSC Adv. 8 (2018) 2678-2707 DOI: 10.1039/c7ra11829e.
For each atom in the material, the electron cloud parameters were fit to the spherically averaged atom-in-material
electron density using radial positions for which this density was between 10^-4 and 10^-2 electrons per cubic bohr.
The polarizabilities, dispersion coefficients, and quantum Drude oscillator (QDO) parameters were fit using the MCLF method.
The magnetic structure of the system was optimized in VASP from the default ferromagnetic initial guess using spin polarization.
The atomic spin moments (ASMs) were computed on this optimized magnetic structure using the DDEC6 partition as inputs
to the method of T. A. Manz and D. S. Sholl, J. Chem. Theory Comput. 7 (2011) 4146-4164 DOI: 10.1021/ct200539n.
The RMSE and RRMSE were computed using a uniform grid with Ewald summation.
