# Supplementary material for: A collection of forcefield precursors for metal–organic frameworks
Source: RSC Adv. 2019 Nov 13;9(63):36492–507. doi: 10.1039/c9ra07327b (PMC9075174; doi:10.1039/c9ra07327b)
Supplement: RA-009-C9RA07327B-s5095 [file RA-009-C9RA07327B-s5095.xyz]

  115
jmolscript: load "" {1 1 1} spacegroup "x,y,z" unitcell [{     13.935000     0.000000     0.000000 }, {     -2.537789    13.967321     0.000000 }, {     -5.905100    -5.677707    12.170695 }]
Zn     1.258503     7.967976     6.773600     0.979624
Zn     5.352985    -4.119553     8.955197     1.044524
Zn     4.233608     0.321638     5.397095     0.979624
Zn     0.139126    12.409167     3.215498     1.044524
Zn     4.014950    -2.838853     6.085348     1.054602
Si     8.325614     8.178287     1.460483     0.644044
Si    -2.833503     0.111327    10.710212     0.644043
H     -3.040392     7.995175     5.580264     0.118373
H      9.033302     7.693916     4.211060     0.105442
H     11.046439     9.367434     1.108750     0.106624
H     -1.077272     9.752406     2.490124     0.104794
H      1.312787     4.318813     9.197394     0.118522
H      1.571953     2.653974    10.799058     0.094817
H      8.892583    11.042639     1.263318     0.096712
H      2.906086     7.001848    11.793403     0.117640
H      1.192398    -1.606034    11.170264     0.114070
H      6.646302     6.072254     0.136312     0.094340
H     10.583410     6.491516     0.965136     0.099948
H      5.135654    -1.114551    11.904157     0.114994
H      4.406084     6.672893     4.100307     0.116842
H      6.254315     6.344188     2.703111     0.100945
H      6.955841    10.337002     2.725019     0.101261
H      5.154403    10.649775     4.123431     0.121294
H      0.694284     9.907872     8.312585     0.395967
H      8.532503     0.294439     6.590431     0.118373
H     -3.541191     0.595698     7.959635     0.105442
H     -5.554328    -1.077820    11.061945     0.106624
H      6.569383    -1.462792     9.680571     0.104794
H      4.179324     3.970801     2.973301     0.118521
H      3.920158     5.635640     1.371637     0.094817
H     -3.400472    -2.753025    10.907377     0.096712
H      2.586025     1.287766     0.377292     0.117639
H      4.299713     9.895648     1.000431     0.114070
H     -1.154191     2.217360    12.034383     0.094340
H     -5.091299     1.798098    11.205559     0.099948
H      0.356457     9.404165     0.266538     0.114994
H      1.086027     1.616721     8.070388     0.116842
H     -0.762204     1.945426     9.467584     0.100945
H     -1.463730    -2.047388     9.445676     0.101261
H      0.337708    -2.360161     8.047264     0.121294
H      4.797827    -1.618258     3.858110     0.395967
C     -0.640737     9.049386     5.024063     0.615158
C     -1.847095     8.889530     4.172114    -0.023848
C     -3.011420     8.287132     4.675981    -0.100016
C      9.808873     8.114171     3.858110    -0.072784
C      9.811538     8.541337     2.541241    -0.197441
C     11.002131     9.117855     2.023987    -0.083224
C     -1.845788     9.316264     2.838206    -0.129223
C      2.024939     6.919847     9.304496     0.636433
C      2.084982     5.829312    10.348742    -0.030249
C      1.678343     4.527556    10.049343    -0.099880
C      1.813739     3.546555    11.014479    -0.075828
C      8.202366     9.506863     0.130226    -0.189301
C      8.578036    10.817533     0.395548    -0.079291
C      2.601978     6.122791    11.599889    -0.094902
C      3.526571    -2.708263    10.524000     0.591431
C      3.222830    -1.527089    11.372297    -0.015258
C      1.906967    -1.096986    11.534168    -0.092684
C      7.542679     5.766346     0.064505    -0.089317
C      8.576682     6.510808     0.663303    -0.197334
C      9.870451     6.026482     0.542813    -0.080687
C      4.238520    -0.812050    11.983266    -0.101178
C      3.404792     8.950014     5.126297     0.609140
C      4.598394     8.703481     4.247573    -0.027958
C      4.927382     7.416078     3.821598    -0.105395
C      6.028970     7.224005     2.981820    -0.089449
C      6.802791     8.300793     2.544892    -0.198586
C      6.443665     9.585743     3.000076    -0.076619
C      5.370873     9.772580     3.830118    -0.088960
C      6.132848    -0.759772     7.146632     0.615158
C      7.339206    -0.599916     7.998581    -0.023848
C      8.503531     0.002482     7.494714    -0.100016
C     -4.316762     0.175443     8.312585    -0.072784
C     -4.319427    -0.251723     9.629454    -0.197441
C     -5.510020    -0.828241    10.146708    -0.083224
C      7.337899    -1.026650     9.332489    -0.129223
C      3.467172     1.369767     2.866199     0.636433
C      3.407129     2.460302     1.821953    -0.030249
C      3.813768     3.762058     2.121352    -0.099880
C      3.678372     4.743059     1.156216    -0.075828
C     -2.710255    -1.217249    12.040469    -0.189301
C     -3.085925    -2.527919    11.775147    -0.079291
C      2.890133     2.166823     0.570806    -0.094902
C      1.965540    10.997877     1.646695     0.591431
C      2.269281     9.816703     0.798398    -0.015258
C      3.585144     9.386600     0.636527    -0.092684
C     -2.050568     2.523268    12.106190    -0.089317
C     -3.084571     1.778806    11.507392    -0.197334
C     -4.378340     2.263132    11.627882    -0.080687
C      1.253591     9.101664     0.187429    -0.101178
C      2.087319    -0.660400     7.044398     0.609140
C      0.893717    -0.413867     7.923122    -0.027958
C      0.564729     0.873536     8.349097    -0.105395
C     -0.536859     1.065609     9.188875    -0.089449
C     -1.310680    -0.011179     9.625803    -0.198586
C     -0.951554    -1.296129     9.170619    -0.076619
C      0.121238    -1.482966     8.340577    -0.088960
O     -0.474395     8.138722     5.922260    -0.556964
O      0.126030    10.010836     4.807425    -0.580011
O      2.683737     7.960687     9.567383    -0.601461
O      1.387702     6.700509     8.262685    -0.531672
O      4.795923    -2.936102    10.359696    -0.599640
O      2.605620    -3.372043    10.006745    -0.532957
O      2.814442     7.953091     5.604605    -0.572340
O      3.105419    10.155600     5.323462    -0.565465
O      1.348300     9.788215     7.613987    -0.890317
O      5.966506     0.150892     6.248435    -0.556964
O      5.366081    -1.721222     7.363270    -0.580011
O      2.808374     0.328927     2.603312    -0.601461
O      4.104409     1.589105     3.908010    -0.531672
O      0.696188    11.225716     1.810999    -0.599640
O      2.886491    11.661657     2.163950    -0.532957
O      2.677669     0.336523     6.566090    -0.572340
O      2.386692    -1.865986     6.847233    -0.565465
O      4.143811    -1.498601     4.556708    -0.890317

The following XYZ coordinates are in angstroms. Other properties are in atomic units.
The sperically averaged electron density of each atom fit to a function of the form exp(a - br)
eigen_1, eigen_2 and eigen_3 are the three eigenvalues of traceless quadrupole moment tensor
  atom number  atomic symbol              X              Y              Z     net charge C6 coefficient C8 coefficient C10 coefficient fluctuating dipole atomic polarizability isotropic forcefield polarizability              a              b squared Pearson coefficient          <r^3>          <r^4>         wp_QDO          m_QDO          q_QDO       dipole_x       dipole_y       dipole_z         dipole            Qxy            Qxz            Qyz     Q(x^2-y^2)  Q(3z^2 - R^2)        eigen_1        eigen_2        eigen_3 static polarizability      alpha(xx)      alpha(xy)      alpha(xz)      alpha(yy)      alpha(yz)      alpha(zz) atomic spin moment
            1             Zn       1.258503       7.967976       6.773600       0.979624      79.574970 0.15553915E+04  0.47381664E+05                                15.461609                           13.135188       0.077893       1.917813                    0.998034      43.800714     117.981630       0.483361       0.415972      -1.129852      -0.023819      -0.041778      -0.006929       0.048588       0.015614      -0.036850       0.048454      -0.115464      -0.160764      -0.094065      -0.005882       0.099948             18.486456      15.745129      -1.966850       2.213022      16.680361      -5.066480      23.033879          -0.000004
            2             Zn       5.352985      -4.119553       8.955197       1.044524      71.189945 0.14483854E+04  0.43439892E+05                                14.557835                           12.846605       0.109310       1.931908                    0.999083      42.818331     115.281055       0.477945       0.427291      -1.119783       0.110735       0.004850      -0.010340       0.111323      -0.010897      -0.005548      -0.029915       0.262675      -0.066091      -0.129240      -0.013679       0.142919             16.676824      11.534774      -0.390266       0.184055      22.501078       0.709901      15.994619          -0.000005
            3             Zn       4.233608       0.321638       5.397095       0.979624      79.574972 0.15553916E+04  0.47381667E+05                                15.461609                           13.135188       0.077893       1.917813                    0.998034      43.800716     117.981635       0.483361       0.415972      -1.129852       0.023819       0.041778       0.006929       0.048588       0.015614      -0.036850       0.048454      -0.115464      -0.160763      -0.094065      -0.005882       0.099948             18.486456      15.745128      -1.966850       2.213022      16.680361      -5.066480      23.033879          -0.000004
            4             Zn       0.139126      12.409167       3.215498       1.044524      71.189949 0.14483855E+04  0.43439896E+05                                14.557836                           12.846606       0.109310       1.931908                    0.999083      42.818332     115.281059       0.477945       0.427291      -1.119783      -0.110736      -0.004850       0.010340       0.111323      -0.010897      -0.005548      -0.029915       0.262675      -0.066091      -0.129240      -0.013679       0.142919             16.676825      11.534774      -0.390266       0.184055      22.501079       0.709902      15.994621          -0.000005
            5             Zn       4.014950      -2.838853       6.085348       1.054602      74.380919 0.13069779E+04  0.38574772E+05                                16.394813                           13.318527      -0.013406       1.886466                    0.998036      43.848410     120.855352       0.407751       0.508950      -1.061601       0.000000       0.000000       0.000000       0.000000       0.026267      -0.024948      -0.046264       0.060262       0.154234      -0.076482      -0.005984       0.082466             20.431967      19.239138      -2.970580      -0.072223      21.859758       2.248679      20.197004          -0.000003
            6             Si       8.325614       8.178287       1.460483       0.644044     130.871415 0.24565865E+04  0.86605718E+05                                20.348291                           15.305225       0.244281       1.833587                    0.997167      55.184262     177.425385       0.485862       0.357584      -1.136638      -0.004390      -0.008575      -0.005360       0.011024       0.016360       0.011432       0.008018       0.007029      -0.010436      -0.015146      -0.010090       0.025236             26.445412      30.582403      -2.441635       0.174530      23.040231       2.440283      25.713602          -0.000002
            7             Si      -2.833503       0.111327      10.710212       0.644043     130.871416 0.24565865E+04  0.86605716E+05                                20.348292                           15.305225       0.244281       1.833587                    0.997167      55.184262     177.425389       0.485862       0.357584      -1.136638       0.004390       0.008575       0.005360       0.011024       0.016360       0.011432       0.008018       0.007029      -0.010436      -0.015146      -0.010090       0.025236             26.445414      30.582405      -2.441636       0.174530      23.040232       2.440283      25.713604          -0.000002
            8              H      -3.040392       7.995175       5.580264       0.118373       1.201129 0.88275762E+01  0.86716631E+02                                 1.708780                            1.618023      -0.981636       2.411539                    0.998235       3.237752       8.383819       0.560642       1.112140      -0.752069      -0.003728      -0.014612       0.039352       0.042142       0.010998      -0.003787      -0.008587       0.011207       0.036141      -0.019348       0.001398       0.017951              1.733135       1.534547       0.042352       0.096820       1.416463      -0.221002       2.248395           0.000000
            9              H       9.033302       7.693916       4.211060       0.105442       1.267655 0.93566250E+01  0.94109638E+02                                 1.836267                            1.713895      -0.976925       2.404981                    0.998266       3.420402       9.231121       0.517262       1.177281      -0.734756      -0.030381      -0.019794       0.018450       0.040685       0.010146      -0.004575      -0.008245       0.010343       0.026687      -0.016779       0.000217       0.016562              1.902973       2.497927       0.401577      -0.164049       1.579997      -0.120491       1.630995          -0.000001
           10              H      11.046439       9.367434       1.108750       0.106624       1.231251 0.93027950E+01  0.93834035E+02                                 1.828559                            1.731836      -0.983095       2.404149                    0.998004       3.469989       9.510255       0.502259       1.209014      -0.726770       0.006991       0.009374      -0.039110       0.040821       0.010072      -0.004204      -0.005841       0.014964       0.037131      -0.019106       0.002459       0.016647              1.864509       1.722060      -0.003056       0.160017       1.511774      -0.211773       2.359693          -0.000001
           11              H      -1.077272       9.752406       2.490124       0.104794       1.144024 0.81208457E+01  0.80499382E+02                                 1.819461                            1.668389      -1.473035       2.160254                    0.993506       3.935007      11.286046       0.480718       1.285360      -0.703965       0.029541       0.012347      -0.018196       0.036826       0.001474       0.002112      -0.010264       0.013603       0.020676      -0.015316       0.003424       0.011892              1.913715       2.497739       0.507128      -0.232636       1.612725      -0.102474       1.630682          -0.000000
           12              H       1.312787       4.318813       9.197394       0.118522       1.145071 0.84025306E+01  0.82386713E+02                                 1.716272                            1.625367      -0.960505       2.421730                    0.998290       3.348714       8.964215       0.529828       1.179028      -0.733454      -0.017618      -0.011448      -0.035484       0.041238       0.007481       0.010330       0.006592      -0.011643       0.023991      -0.015680      -0.002337       0.018017              1.739748       1.443219       0.116880       0.283636       1.669609       0.081170       2.106416          -0.000002
           13              H       1.571953       2.653974      10.799058       0.094817       1.191694 0.86664466E+01  0.87361736E+02                                 1.886775                            1.739330      -1.272938       2.257896                    0.993901       3.891500      11.274717       0.464164       1.309045      -0.700390      -0.007788      -0.034464      -0.011008       0.037008       0.003100       0.003768       0.001777      -0.016836       0.017593      -0.012541       0.003891       0.008650              1.988260       1.574612       0.316246       0.107920       2.757147       0.168265       1.633021          -0.000000
           14              H       8.892583      11.042639       1.263318       0.096712       1.326955 0.99147970E+01  0.10087530E+03                                 1.864310                            1.741759      -1.025401       2.373661                    0.997392       3.504344       9.419207       0.524664       1.147423      -0.741715       0.011276       0.013398       0.035456       0.039545       0.008418       0.006014       0.006258      -0.024169       0.025660      -0.019576       0.002062       0.017514              1.925119       1.702994       0.042232       0.368061       1.606275       0.010767       2.466089          -0.000001
           15              H       2.906086       7.001848      11.793403       0.117640       1.201731 0.87298666E+01  0.85726179E+02                                 1.724560                            1.619544      -0.984049       2.408308                    0.998335       3.264436       8.518632       0.553593       1.126703      -0.747811       0.013690       0.037726       0.010764       0.041551       0.007726       0.009353       0.007068      -0.020434       0.009314      -0.016975      -0.001136       0.018111              1.767142       1.435714       0.263867       0.077595       2.345817      -0.019642       1.519896          -0.000004
           16              H       1.192398      -1.606034      11.170264       0.114070       1.226858 0.94829866E+01  0.97355510E+02                                 1.900499                            1.806220      -1.266003       2.273503                    0.994844       3.767964      10.865508       0.462448       1.290113      -0.705931      -0.030685      -0.022286      -0.012089       0.039804       0.007449       0.000190       0.004181       0.011876      -0.034123      -0.012997      -0.002368       0.015365              1.932896       2.220731       0.313849       0.284217       1.843266       0.278176       1.734692          -0.000001
           17              H       6.646302       6.072254       0.136312       0.094340       1.046379 0.74684019E+01  0.73058272E+02                                 1.780525                            1.653290      -1.174631       2.307536                    0.994043       3.870353      11.308229       0.456208       1.372466      -0.687208      -0.036296       0.011172       0.002230       0.038042      -0.002803       0.001539       0.009923       0.009479      -0.042014      -0.018922       0.006340       0.012582              1.874338       2.464147      -0.332484      -0.147842       1.637990       0.128858       1.520878          -0.000001
           18              H      10.583410       6.491516       0.965136       0.099948       1.241659 0.90651118E+01  0.90914867E+02                                 1.833975                            1.702487      -1.051146       2.362011                    0.997828       3.549086       9.722975       0.509353       1.199017      -0.727735       0.032623       0.014326       0.017578       0.039730      -0.001569       0.007329       0.005866       0.020778      -0.030488      -0.015668      -0.001749       0.017418              1.908151       2.078796       0.394204       0.389651       1.893064       0.454327       1.752595          -0.000001
           19              H       5.135654      -1.114551      11.904157       0.114994       1.194599 0.86536286E+01  0.85551614E+02                                 1.777413                            1.656957      -0.961299       2.419599                    0.998263       3.373679       9.094729       0.520740       1.189749      -0.731146       0.038857      -0.012142      -0.002402       0.040780      -0.001742       0.004711       0.007697       0.024347      -0.033494      -0.017567      -0.000948       0.018515              1.836430       2.397051      -0.332189      -0.170531       1.616167       0.176200       1.496072          -0.000000
           20              H       4.406084       6.672893       4.100307       0.116842       1.180901 0.87947855E+01  0.87391310E+02                                 1.767779                            1.675633      -0.980905       2.411554                    0.998005       3.404093       9.231758       0.514872       1.197192      -0.729240      -0.021632      -0.032685       0.010585       0.040599       0.005166      -0.006642      -0.001311      -0.017754      -0.033057      -0.014934      -0.001199       0.016134              1.798236       1.749308       0.343547      -0.246628       2.047938      -0.104511       1.597462          -0.000001
           21              H       6.254315       6.344188       2.703111       0.100945       1.334127 0.10033226E+02  0.10347652E+03                                 1.950970                            1.813590      -1.050616       2.367519                    0.996731       3.632275      10.176492       0.483099       1.229331      -0.721340       0.008430      -0.038321      -0.008806       0.040213       0.000611      -0.008890      -0.000423      -0.018276      -0.034073      -0.017136       0.002275       0.014861              2.032368       1.796484      -0.236909      -0.213114       2.514726       0.436602       1.785894          -0.000003
           22              H       6.955841      10.337002       2.725019       0.101261       1.211714 0.89792866E+01  0.89678628E+02                                 1.797514                            1.690604      -0.968905       2.406215                    0.997963       3.467899       9.425146       0.513790       1.193639      -0.729866       0.017118       0.034661      -0.009287       0.039758       0.003041      -0.008888       0.003445      -0.018187      -0.040288      -0.018950       0.002494       0.016456              1.847610       1.980393       0.416241      -0.335860       1.898895      -0.223169       1.663543          -0.000000
           23              H       5.154403      10.649775       4.123431       0.121294       1.135764 0.83312837E+01  0.81817747E+02                                 1.737984                            1.642249      -0.980881       2.413787                    0.998293       3.346429       9.074634       0.513775       1.213941      -0.725423      -0.009444       0.040833       0.007791       0.042628       0.003048      -0.006979       0.003410      -0.029322      -0.033601      -0.017741      -0.003071       0.020812              1.780784       1.637783      -0.257785      -0.202599       2.089986       0.365245       1.614582          -0.000001
           24              H       0.694284       9.907872       8.312585       0.395967       0.740059 0.53473659E+01  0.49332152E+02                                 1.546355                            1.502022      -1.847826       2.102650                    0.997418       3.231954       9.947819       0.419635       1.582137      -0.646892      -0.023272       0.002716       0.002214       0.023534       0.005634       0.004635      -0.003251       0.007025      -0.039364      -0.015068       0.001620       0.013448              1.591561       1.484766      -0.127131      -0.225505       1.448914       0.177804       1.841005          -0.000001
           25              H       8.532503       0.294439       6.590431       0.118373       1.201130 0.88275847E+01  0.86716739E+02                                 1.708781                            1.618025      -0.981636       2.411539                    0.998235       3.237753       8.383824       0.560642       1.112140      -0.752069       0.003728       0.014612      -0.039352       0.042142       0.010998      -0.003787      -0.008587       0.011207       0.036141      -0.019348       0.001398       0.017951              1.733137       1.534548       0.042353       0.096820       1.416464      -0.221003       2.248397           0.000000
           26              H      -3.541191       0.595698       7.959635       0.105442       1.267655 0.93566245E+01  0.94109630E+02                                 1.836267                            1.713894      -0.976925       2.404981                    0.998266       3.420402       9.231120       0.517263       1.177281      -0.734756       0.030381       0.019794      -0.018450       0.040685       0.010146      -0.004575      -0.008245       0.010343       0.026687      -0.016779       0.000217       0.016562              1.902973       2.497927       0.401577      -0.164049       1.579997      -0.120491       1.630995          -0.000001
           27              H      -5.554328      -1.077820      11.061945       0.106624       1.231251 0.93027974E+01  0.93834059E+02                                 1.828559                            1.731836      -0.983095       2.404149                    0.998004       3.469990       9.510256       0.502259       1.209013      -0.726770      -0.006991      -0.009374       0.039110       0.040821       0.010072      -0.004204      -0.005841       0.014964       0.037131      -0.019106       0.002459       0.016647              1.864509       1.722060      -0.003056       0.160017       1.511773      -0.211773       2.359693          -0.000001
           28              H       6.569383      -1.462792       9.680571       0.104794       1.144024 0.81208466E+01  0.80499391E+02                                 1.819461                            1.668389      -1.473035       2.160254                    0.993506       3.935007      11.286045       0.480718       1.285360      -0.703965      -0.029541      -0.012347       0.018196       0.036826       0.001474       0.002112      -0.010264       0.013603       0.020676      -0.015316       0.003424       0.011892              1.913715       2.497739       0.507128      -0.232636       1.612725      -0.102474       1.630682          -0.000000
           29              H       4.179324       3.970801       2.973301       0.118521       1.145071 0.84025310E+01  0.82386723E+02                                 1.716273                            1.625368      -0.960505       2.421730                    0.998290       3.348714       8.964217       0.529828       1.179029      -0.733454       0.017618       0.011448       0.035484       0.041238       0.007481       0.010330       0.006592      -0.011643       0.023991      -0.015680      -0.002337       0.018017              1.739749       1.443220       0.116880       0.283636       1.669610       0.081170       2.106417          -0.000002
           30              H       3.920158       5.635640       1.371637       0.094817       1.191694 0.86664459E+01  0.87361729E+02                                 1.886775                            1.739331      -1.272938       2.257896                    0.993901       3.891500      11.274718       0.464164       1.309045      -0.700390       0.007788       0.034464       0.011008       0.037008       0.003100       0.003768       0.001777      -0.016836       0.017593      -0.012541       0.003891       0.008650              1.988260       1.574613       0.316246       0.107920       2.757147       0.168265       1.633021          -0.000000
           31              H      -3.400472      -2.753025      10.907377       0.096712       1.326955 0.99147981E+01  0.10087531E+03                                 1.864310                            1.741758      -1.025401       2.373661                    0.997392       3.504345       9.419207       0.524665       1.147422      -0.741716      -0.011276      -0.013398      -0.035456       0.039545       0.008418       0.006014       0.006258      -0.024169       0.025660      -0.019576       0.002062       0.017514              1.925119       1.702994       0.042232       0.368061       1.606275       0.010767       2.466088          -0.000001
           32              H       2.586025       1.287766       0.377292       0.117639       1.201731 0.87298731E+01  0.85726261E+02                                 1.724561                            1.619545      -0.984050       2.408308                    0.998335       3.264437       8.518636       0.553593       1.126703      -0.747811      -0.013690      -0.037726      -0.010764       0.041551       0.007726       0.009353       0.007068      -0.020434       0.009314      -0.016975      -0.001136       0.018112              1.767144       1.435715       0.263867       0.077595       2.345819      -0.019642       1.519897          -0.000004
           33              H       4.299713       9.895648       1.000431       0.114070       1.226858 0.94829880E+01  0.97355528E+02                                 1.900499                            1.806220      -1.266003       2.273503                    0.994844       3.767964      10.865508       0.462448       1.290113      -0.705931       0.030685       0.022286       0.012089       0.039804       0.007449       0.000190       0.004181       0.011876      -0.034123      -0.012997      -0.002368       0.015365              1.932897       2.220731       0.313849       0.284217       1.843266       0.278176       1.734692          -0.000001
           34              H      -1.154191       2.217360      12.034383       0.094340       1.046378 0.74683958E+01  0.73058205E+02                                 1.780525                            1.653290      -1.174631       2.307536                    0.994043       3.870352      11.308229       0.456208       1.372467      -0.687208       0.036296      -0.011172      -0.002230       0.038042      -0.002803       0.001539       0.009923       0.009479      -0.042014      -0.018922       0.006340       0.012582              1.874338       2.464147      -0.332484      -0.147842       1.637990       0.128858       1.520878          -0.000001
           35              H      -5.091299       1.798098      11.205559       0.099948       1.241659 0.90651118E+01  0.90914867E+02                                 1.833975                            1.702487      -1.051146       2.362011                    0.997828       3.549086       9.722975       0.509353       1.199017      -0.727735      -0.032623      -0.014326      -0.017578       0.039730      -0.001569       0.007329       0.005866       0.020778      -0.030488      -0.015668      -0.001749       0.017418              1.908151       2.078796       0.394204       0.389651       1.893064       0.454327       1.752595          -0.000001
           36              H       0.356457       9.404165       0.266538       0.114994       1.194599 0.86536305E+01  0.85551645E+02                                 1.777414                            1.656958      -0.961300       2.419599                    0.998263       3.373679       9.094732       0.520739       1.189750      -0.731146      -0.038857       0.012142       0.002402       0.040780      -0.001742       0.004711       0.007697       0.024347      -0.033494      -0.017567      -0.000948       0.018515              1.836431       2.397053      -0.332189      -0.170531       1.616168       0.176200       1.496073          -0.000001
           37              H       1.086027       1.616721       8.070388       0.116842       1.180902 0.87947894E+01  0.87391356E+02                                 1.767779                            1.675633      -0.980905       2.411554                    0.998005       3.404094       9.231760       0.514872       1.197192      -0.729240       0.021632       0.032685      -0.010585       0.040599       0.005166      -0.006642      -0.001312      -0.017754      -0.033057      -0.014934      -0.001199       0.016134              1.798236       1.749308       0.343547      -0.246628       2.047938      -0.104511       1.597462          -0.000001
           38              H      -0.762204       1.945426       9.467584       0.100945       1.334127 0.10033225E+02  0.10347649E+03                                 1.950969                            1.813589      -1.050616       2.367519                    0.996731       3.632275      10.176489       0.483099       1.229330      -0.721340      -0.008430       0.038321       0.008806       0.040213       0.000611      -0.008890      -0.000423      -0.018276      -0.034073      -0.017136       0.002275       0.014861              2.032367       1.796484      -0.236909      -0.213113       2.514725       0.436602       1.785893          -0.000003
           39              H      -1.463730      -2.047388       9.445676       0.101261       1.211714 0.89792881E+01  0.89678648E+02                                 1.797514                            1.690604      -0.968905       2.406215                    0.997963       3.467899       9.425147       0.513790       1.193639      -0.729866      -0.017118      -0.034661       0.009287       0.039758       0.003041      -0.008888       0.003445      -0.018187      -0.040288      -0.018950       0.002494       0.016456              1.847611       1.980394       0.416242      -0.335860       1.898895      -0.223169       1.663544          -0.000000
           40              H       0.337708      -2.360161       8.047264       0.121294       1.135764 0.83312851E+01  0.81817766E+02                                 1.737984                            1.642249      -0.980881       2.413787                    0.998293       3.346429       9.074635       0.513775       1.213941      -0.725423       0.009444      -0.040833      -0.007791       0.042628       0.003048      -0.006979       0.003410      -0.029322      -0.033601      -0.017741      -0.003071       0.020812              1.780784       1.637784      -0.257785      -0.202599       2.089987       0.365245       1.614582          -0.000001
           41              H       4.797827      -1.618258       3.858110       0.395967       0.740059 0.53473652E+01  0.49332145E+02                                 1.546355                            1.502022      -1.847826       2.102650                    0.997418       3.231954       9.947820       0.419635       1.582137      -0.646892       0.023272      -0.002716      -0.002214       0.023534       0.005634       0.004635      -0.003251       0.007025      -0.039364      -0.015068       0.001620       0.013448              1.591561       1.484766      -0.127131      -0.225505       1.448914       0.177804       1.841005          -0.000001
           42              C      -0.640737       9.049386       5.024063       0.615158      25.032926 0.25416289E+03  0.52828681E+04                                 7.984147                            5.688752      -0.071997       2.037836                    0.999500      22.156471      62.087838       0.617157       0.477478      -1.017139       0.052084      -0.000816       0.043880       0.068109      -0.036243      -0.083358       0.057091      -0.001696       0.128910      -0.079357      -0.050787       0.130144             10.129856      12.848780       2.547059       5.288121       7.876506      -0.582538       9.664283          -0.000001
           43              C      -1.847095       8.889530       4.172114      -0.023848      39.953934 0.44507255E+03  0.10440384E+05                                10.152492                            6.985183      -0.041465       1.989353                    0.999241      27.322416      76.413841       0.635133       0.411108      -1.076295      -0.033273      -0.016165      -0.033394       0.049836      -0.001106       0.003821       0.001003      -0.004741      -0.005974      -0.005759       0.002139       0.003620             13.517176      19.647865       3.864853       7.074755       6.616124       0.359808      14.287539          -0.000001
           44              C      -3.011420       8.287132       4.675981      -0.100016      34.553670 0.42051135E+03  0.97910545E+04                                 9.218695                            6.834775       0.089877       2.002622                    0.999697      28.914980      82.362119       0.631470       0.416583      -1.065529      -0.002644      -0.000459      -0.029637       0.029758      -0.000263      -0.013370      -0.016554      -0.022277       0.082505      -0.028879      -0.008334       0.037214             11.175836      16.261643       3.192373       4.336114       5.981992      -0.074754      11.283872           0.000000
           45              C       9.808873       8.114171       3.858110      -0.072784      33.114121 0.40979919E+03  0.95178010E+04                                 8.991405                            6.762282       0.104814       2.008431                    0.999762      28.995229      83.558658       0.630222       0.418453      -1.060142       0.033469       0.008968      -0.010444       0.036189       0.013244      -0.033365      -0.008786      -0.016208      -0.016867      -0.039032       0.001836       0.037196             10.810162      14.970169       2.457787       4.281058       5.576149      -0.232458      11.884167          -0.000002
           46              C       9.811538       8.541337       2.541241      -0.197441      46.694041 0.63880392E+03  0.16513551E+05                                11.480471                            8.569628      -0.444896       1.828160                    0.997403      32.125330      96.436218       0.549599       0.431110      -1.056380       0.072460       0.009703       0.044676       0.085677      -0.012922       0.001601       0.017695      -0.029040      -0.044265      -0.024568      -0.007817       0.032385             14.613988      20.768687       3.591831       5.578040       7.666398      -0.175426      15.406880          -0.000001
           47              C      11.002131       9.117855       2.023987      -0.083224      35.226633 0.42631613E+03  0.10001726E+05                                 9.385946                            6.894375       0.095118       2.002928                    0.999718      29.321004      84.980326       0.624415       0.418109      -1.060146       0.001149      -0.022147       0.033472       0.040152      -0.000948      -0.025609      -0.014699      -0.022400       0.067894      -0.035529      -0.003107       0.038636             11.647868      17.225222       3.166808       4.750498       6.163570       0.064836      11.554811          -0.000001
           48              C      -1.845788       9.316264       2.838206      -0.129223      38.086067 0.46066661E+03  0.11030864E+05                                 9.985639                            7.242871      -0.075720       1.940246                    0.999548      30.270351      88.944380       0.598987       0.427038      -1.053430      -0.021799      -0.033464       0.004693       0.040212       0.000306      -0.028575      -0.014243       0.018886      -0.029877      -0.033693      -0.001363       0.035056             12.429019      17.345449       3.478682       5.256808       6.427418       0.090909      13.514191          -0.000000
           49              C       2.024939       6.919847       9.304496       0.636433      25.319717 0.24888911E+03  0.51357374E+04                                 8.049632                            5.623621      -0.077066       2.037873                    0.999465      21.819994      60.519054       0.622948       0.476494      -1.019738      -0.002239       0.054338      -0.039803       0.067393      -0.048177      -0.048070       0.059725       0.092591      -0.082878      -0.089848      -0.024790       0.114638             10.543477       5.399832       0.869463       1.718431      14.097920      -5.516487      12.132680          -0.000002
           50              C       2.084982       5.829312      10.348742      -0.030249      40.300405 0.43350435E+03  0.10078604E+05                                10.167364                            6.854268       0.040523       2.018160                    0.999229      27.020531      74.658212       0.648245       0.406406      -1.081931      -0.000229      -0.038890       0.038525       0.054742       0.005466       0.004272      -0.007702      -0.003078      -0.007981      -0.011911       0.003002       0.008909             13.918474       5.975110       0.963867       1.704449      20.012633      -7.919027      15.767680          -0.000002
           51              C       1.678343       4.527556      10.049343      -0.099880      34.020030 0.41988776E+03  0.97873716E+04                                 9.155252                            6.850646       0.099575       2.007262                    0.999725      28.966109      82.953214       0.626920       0.419142      -1.062328       0.006073       0.004724       0.026907       0.027986       0.001230       0.011111       0.020937       0.029185       0.053159      -0.032504       0.001441       0.031064             11.039045       5.500875       1.412742       1.217493      16.379422      -4.127439      11.236839          -0.000003
           52              C       1.813739       3.546555      11.014479      -0.075828      33.429286 0.42790175E+03  0.10065209E+05                                 9.107536                            6.954365       0.079446       2.001259                    0.999656      29.348636      85.642189       0.614363       0.423840      -1.054763       0.014015       0.038498       0.012716       0.042898       0.006825      -0.008680       0.028968      -0.000916      -0.059357      -0.039811       0.011770       0.028041             10.722250       5.772319       1.023357       1.927812      14.053195      -2.829638      12.341235          -0.000000
           53              C       8.202366       9.506863       0.130226      -0.189301      42.279912 0.61681563E+03  0.15781629E+05                                10.624050                            8.372441      -0.330373       1.864769                    0.998255      31.623127      93.963576       0.561733       0.426167      -1.061074      -0.010539       0.059705      -0.054989       0.081851      -0.014529      -0.013489      -0.001605       0.047394      -0.026053      -0.025395      -0.010325       0.035720             12.411084       7.307020       1.014367       2.571103      14.687901      -3.199931      15.238332          -0.000000
           54              C       8.578036      10.817533       0.395548      -0.079291      33.106675 0.41366603E+03  0.96285186E+04                                 8.974252                            6.797491       0.057752       1.992975                    0.999669      29.072796      83.825624       0.628229       0.418869      -1.060062      -0.019084      -0.006625      -0.033195       0.038859       0.006671       0.007436       0.031788       0.025198       0.039196      -0.038739       0.002892       0.035847             10.591482       5.883623       0.714503       1.797910      13.233518      -4.254857      12.657304          -0.000002
           55              C       2.601978       6.122791      11.599889      -0.094902      33.161321 0.40452861E+03  0.93292528E+04                                 8.944424                            6.686713       0.083861       2.002302                    0.999679      28.627734      81.187210       0.640768       0.414484      -1.066746      -0.009278      -0.024790      -0.002450       0.026583       0.010672      -0.004889       0.022938      -0.022177      -0.065457      -0.033933       0.000222       0.033711             10.659520       5.472785       0.499631       1.893313      13.178643      -4.951044      13.327132          -0.000005
           56              C       3.526571      -2.708263      10.524000       0.591431      23.707654 0.26867228E+03  0.56483283E+04                                 7.649779                            5.827241      -0.007807       2.050709                    0.999669      22.472117      62.815228       0.614716       0.473952      -1.021582       0.040905      -0.042196      -0.030244       0.066094       0.001547       0.007191      -0.089542      -0.014711       0.117038      -0.080275      -0.026454       0.106728              9.088384       8.893994      -1.644785      -1.269372      10.371638       4.784358       7.999522          -0.000001
           57              C       3.222830      -1.527089      11.372297      -0.015258      36.221969 0.42439285E+03  0.98414590E+04                                 9.482809                            6.824066       0.035435       2.019927                    0.999285      26.903224      74.906613       0.641897       0.411481      -1.075626      -0.009189       0.037286       0.022384       0.044449      -0.001069      -0.005767      -0.005016       0.000118      -0.007147      -0.008869       0.002238       0.006631             11.775119      11.803439      -2.740071      -1.386425      13.717216       6.704012       9.804701          -0.000002
           58              C       1.906967      -1.096986      11.534168      -0.092684      33.633674 0.44448410E+03  0.10562916E+05                                 9.225957                            7.147353      -0.125854       1.936518                    0.999101      29.681969      87.270024       0.598016       0.430988      -1.049587       0.020442       0.015799       0.012641       0.028762       0.025196       0.010411      -0.013098       0.006445       0.018618      -0.035244       0.012879       0.022365             10.713025      12.119083      -2.448772      -1.043267      11.931619       4.758020       8.088375          -0.000003
           59              C       7.542679       5.766346       0.064505      -0.089317      35.023710 0.46069806E+03  0.11043201E+05                                 9.441240                            7.249801       0.037829       1.984323                    0.999089      29.959580      88.374980       0.597256       0.427826      -1.051858       0.041186      -0.009354      -0.002553       0.042312      -0.007582      -0.003823      -0.012019       0.044502      -0.041998      -0.027824      -0.002763       0.030586             11.103878      11.884863      -0.937905      -0.040516      12.840791       5.218433       8.585980          -0.000001
           60              C       8.576682       6.510808       0.663303      -0.197334      44.298312 0.61643081E+03  0.15785073E+05                                10.972836                            8.372966      -0.346388       1.858294                    0.997902      31.857761      95.009943       0.560839       0.426487      -1.059817       0.012203      -0.069818      -0.043382       0.083099      -0.001501      -0.005379      -0.016496      -0.027770       0.047725      -0.023218      -0.005171       0.028390             13.192239      14.284968      -1.360204       0.463948      15.606134       6.020005       9.685614          -0.000003
           61              C       9.870451       6.026482       0.542813      -0.080687      33.523888 0.41929253E+03  0.97903061E+04                                 9.037226                            6.831235       0.090246       1.998870                    0.999729      29.237405      84.371510       0.628513       0.417362      -1.061256      -0.028929      -0.023116      -0.015983       0.040332       0.021656       0.021436      -0.012979       0.040601      -0.014930      -0.040138       0.002200       0.037938             10.589963      11.009020      -1.656615      -0.017624      12.342021       5.397062       8.418849          -0.000003
           62              C       4.238520      -0.812050      11.983266      -0.101178      33.402444 0.41957646E+03  0.97754758E+04                                 9.010599                            6.832453       0.105351       2.007492                    0.999704      28.962457      82.844809       0.630095       0.417228      -1.063851      -0.025346       0.011988       0.003807       0.028295      -0.015056      -0.006003      -0.010110       0.047295      -0.013775      -0.030725       0.000134       0.030592             10.470698      10.379445      -1.146447      -0.191737      12.334118       5.646964       8.698532          -0.000002
           63              C       3.404792       8.950014       5.126297       0.609140      24.461755 0.25215767E+03  0.52324694E+04                                 7.849251                            5.654268      -0.004792       2.055345                    0.999580      22.286618      62.464840       0.620811       0.475458      -1.017897      -0.060722       0.004518       0.026401       0.066367       0.010701       0.087360      -0.001174       0.014125       0.115780      -0.079423      -0.024968       0.104392              9.906616      11.335282      -1.850913      -5.774142       9.237109       1.208860       9.147457          -0.000000
           64              C       4.598394       8.703481       4.247573      -0.027958      38.389197 0.44136081E+03  0.10340233E+05                                 9.927631                            6.975148      -0.012954       2.001416                    0.999309      27.300787      76.512071       0.632448       0.413375      -1.073925       0.032360      -0.003832      -0.038833       0.050694      -0.003582      -0.001783      -0.007434      -0.004096      -0.010579      -0.009449       0.000500       0.008949             13.078189      16.065760      -2.649410      -8.585628      10.973289       2.936938      12.195518           0.000000
           65              C       4.927382       7.416078       3.821598      -0.105395      34.009743 0.43508424E+03  0.10249127E+05                                 9.204966                            7.009057       0.068359       1.994487                    0.999684      29.412400      85.136889       0.614067       0.423426      -1.057874       0.015236       0.019015      -0.013865       0.028035       0.020934       0.006131      -0.017676      -0.016516      -0.041195      -0.030735      -0.001643       0.032379             10.998439      12.227879      -1.755679      -5.770287      10.947064       2.531833       9.820374           0.000001
           66              C       6.028970       7.224005       2.981820      -0.089449      33.131357 0.42951954E+03  0.10111522E+05                                 9.023970                            6.944303       0.124495       2.010183                    0.999667      29.640919      86.494763       0.617969       0.421023      -1.056657      -0.010383       0.037264       0.014125       0.041182      -0.008103       0.013638       0.005400      -0.057457      -0.055090      -0.033888      -0.005366       0.039254             10.680641      12.805378      -0.112475      -5.265162      10.274585       1.467049       8.961961          -0.000002
           67              C       6.802791       8.300793       2.544892      -0.198586      44.796439 0.64286792E+03  0.16629516E+05                                11.103662                            8.561031      -0.360800       1.852699                    0.997773      32.066691      95.999912       0.553843       0.427525      -1.059572      -0.066142       0.013320       0.052369       0.085409      -0.010118       0.019810      -0.004465       0.030620       0.021352      -0.022023      -0.009564       0.031587             13.724791      18.425532      -0.097766      -6.984489      11.862399       1.100218      10.886443           0.000000
           68              C       6.443665       9.585743       3.000076      -0.076619      32.845169 0.41939664E+03  0.98128573E+04                                 9.014530                            6.896437       0.072378       2.002505                    0.999437      29.137842      84.719566       0.615573       0.425261      -1.054193      -0.023103      -0.026663       0.002184       0.035347       0.013694       0.020505      -0.016699      -0.045511      -0.059877      -0.043316       0.004448       0.038868             10.731959      13.739016      -0.938499      -6.011281       8.970732       1.323438       9.486129          -0.000000
           69              C       5.370873       9.772580       3.830118      -0.088960      32.755566 0.41739626E+03  0.97422084E+04                                 9.005782                            6.884439      -0.053771       1.961857                    0.999559      28.980318      83.815886       0.616279       0.425814      -1.055168      -0.004240      -0.021400      -0.022932       0.031652      -0.010679       0.019730       0.003872      -0.046660      -0.022815      -0.036059       0.006592       0.029467             10.698081      13.610811      -0.694969      -6.238313       8.732372       1.349587       9.751061          -0.000001
           70              C       6.132848      -0.759772       7.146632       0.615158      25.032927 0.25416289E+03  0.52828682E+04                                 7.984147                            5.688752      -0.071996       2.037836                    0.999500      22.156471      62.087837       0.617157       0.477478      -1.017139      -0.052084       0.000816      -0.043880       0.068109      -0.036243      -0.083358       0.057091      -0.001696       0.128910      -0.079357      -0.050787       0.130144             10.129857      12.848781       2.547060       5.288121       7.876506      -0.582538       9.664283          -0.000001
           71              C       7.339206      -0.599916       7.998581      -0.023848      39.953935 0.44507254E+03  0.10440384E+05                                10.152492                            6.985182      -0.041465       1.989353                    0.999241      27.322416      76.413840       0.635133       0.411108      -1.076295       0.033273       0.016165       0.033394       0.049836      -0.001106       0.003821       0.001003      -0.004741      -0.005974      -0.005759       0.002139       0.003620             13.517176      19.647865       3.864854       7.074755       6.616124       0.359808      14.287538          -0.000001
           72              C       8.503531       0.002482       7.494714      -0.100016      34.553670 0.42051132E+03  0.97910540E+04                                 9.218695                            6.834775       0.089877       2.002622                    0.999697      28.914980      82.362123       0.631469       0.416583      -1.065529       0.002644       0.000459       0.029637       0.029758      -0.000263      -0.013370      -0.016554      -0.022277       0.082505      -0.028879      -0.008335       0.037214             11.175836      16.261643       3.192373       4.336114       5.981992      -0.074755      11.283874           0.000000
           73              C      -4.316762       0.175443       8.312585      -0.072784      33.114122 0.40979920E+03  0.95178012E+04                                 8.991405                            6.762282       0.104814       2.008431                    0.999762      28.995229      83.558658       0.630222       0.418453      -1.060142      -0.033469      -0.008968       0.010444       0.036189       0.013244      -0.033365      -0.008786      -0.016208      -0.016867      -0.039032       0.001836       0.037196             10.810162      14.970169       2.457787       4.281059       5.576149      -0.232458      11.884168          -0.000002
           74              C      -4.319427      -0.251723       9.629454      -0.197441      46.694039 0.63880389E+03  0.16513550E+05                                11.480471                            8.569628      -0.444896       1.828160                    0.997403      32.125329      96.436213       0.549599       0.431110      -1.056380      -0.072460      -0.009703      -0.044676       0.085677      -0.012922       0.001601       0.017695      -0.029040      -0.044265      -0.024568      -0.007817       0.032385             14.613988      20.768686       3.591831       5.578040       7.666398      -0.175426      15.406879          -0.000001
           75              C      -5.510020      -0.828241      10.146708      -0.083224      35.226635 0.42631615E+03  0.10001727E+05                                 9.385946                            6.894376       0.095118       2.002928                    0.999718      29.321005      84.980328       0.624415       0.418109      -1.060146      -0.001149       0.022147      -0.033472       0.040152      -0.000948      -0.025609      -0.014699      -0.022400       0.067894      -0.035529      -0.003107       0.038636             11.647868      17.225223       3.166808       4.750499       6.163571       0.064836      11.554811          -0.000001
           76              C       7.337899      -1.026650       9.332489      -0.129223      38.086069 0.46066663E+03  0.11030864E+05                                 9.985640                            7.242871      -0.075720       1.940246                    0.999548      30.270352      88.944384       0.598987       0.427038      -1.053430       0.021799       0.033464      -0.004693       0.040212       0.000306      -0.028575      -0.014243       0.018886      -0.029877      -0.033693      -0.001363       0.035056             12.429020      17.345450       3.478682       5.256809       6.427418       0.090909      13.514192          -0.000001
           77              C       3.467172       1.369767       2.866199       0.636433      25.319717 0.24888912E+03  0.51357376E+04                                 8.049631                            5.623621      -0.077065       2.037873                    0.999465      21.819994      60.519052       0.622948       0.476494      -1.019738       0.002239      -0.054338       0.039803       0.067393      -0.048177      -0.048070       0.059725       0.092591      -0.082878      -0.089848      -0.024790       0.114638             10.543477       5.399832       0.869463       1.718430      14.097919      -5.516486      12.132679          -0.000002
           78              C       3.407129       2.460302       1.821953      -0.030249      40.300399 0.43350429E+03  0.10078602E+05                                10.167363                            6.854267       0.040523       2.018160                    0.999229      27.020529      74.658205       0.648245       0.406406      -1.081931       0.000229       0.038890      -0.038525       0.054742       0.005466       0.004272      -0.007702      -0.003078      -0.007981      -0.011911       0.003002       0.008909             13.918473       5.975110       0.963867       1.704449      20.012630      -7.919025      15.767678          -0.000002
           79              C       3.813768       3.762058       2.121352      -0.099880      34.020029 0.41988774E+03  0.97873712E+04                                 9.155252                            6.850646       0.099575       2.007262                    0.999725      28.966108      82.953214       0.626920       0.419142      -1.062328      -0.006073      -0.004724      -0.026907       0.027986       0.001230       0.011111       0.020937       0.029186       0.053159      -0.032504       0.001441       0.031064             11.039045       5.500876       1.412743       1.217493      16.379421      -4.127439      11.236839          -0.000003
           80              C       3.678372       4.743059       1.156216      -0.075828      33.429283 0.42790171E+03  0.10065207E+05                                 9.107536                            6.954365       0.079447       2.001259                    0.999656      29.348634      85.642184       0.614363       0.423840      -1.054763      -0.014015      -0.038498      -0.012716       0.042898       0.006825      -0.008680       0.028968      -0.000916      -0.059357      -0.039811       0.011770       0.028041             10.722249       5.772319       1.023357       1.927812      14.053194      -2.829638      12.341235          -0.000000
           81              C      -2.710255      -1.217249      12.040469      -0.189301      42.279911 0.61681559E+03  0.15781628E+05                                10.624050                            8.372441      -0.330373       1.864769                    0.998255      31.623126      93.963575       0.561732       0.426167      -1.061074       0.010539      -0.059704       0.054989       0.081851      -0.014529      -0.013489      -0.001605       0.047394      -0.026053      -0.025395      -0.010325       0.035720             12.411084       7.307020       1.014367       2.571103      14.687901      -3.199931      15.238332          -0.000000
           82              C      -3.085925      -2.527919      11.775147      -0.079291      33.106677 0.41366606E+03  0.96285193E+04                                 8.974253                            6.797491       0.057752       1.992975                    0.999669      29.072797      83.825625       0.628229       0.418869      -1.060062       0.019084       0.006625       0.033195       0.038859       0.006671       0.007436       0.031788       0.025198       0.039196      -0.038739       0.002892       0.035847             10.591482       5.883623       0.714503       1.797910      13.233519      -4.254858      12.657304          -0.000002
           83              C       2.890133       2.166823       0.570806      -0.094902      33.161320 0.40452858E+03  0.93292521E+04                                 8.944424                            6.686713       0.083861       2.002302                    0.999679      28.627734      81.187212       0.640768       0.414484      -1.066746       0.009278       0.024790       0.002450       0.026583       0.010672      -0.004889       0.022938      -0.022177      -0.065457      -0.033933       0.000222       0.033711             10.659520       5.472785       0.499632       1.893313      13.178644      -4.951043      13.327131          -0.000005
           84              C       1.965540      10.997877       1.646695       0.591431      23.707652 0.26867226E+03  0.56483278E+04                                 7.649779                            5.827241      -0.007807       2.050709                    0.999669      22.472116      62.815227       0.614716       0.473952      -1.021582      -0.040905       0.042196       0.030244       0.066094       0.001547       0.007191      -0.089542      -0.014711       0.117038      -0.080274      -0.026454       0.106728              9.088385       8.893994      -1.644785      -1.269372      10.371638       4.784358       7.999522          -0.000001
           85              C       2.269281       9.816703       0.798398      -0.015258      36.221969 0.42439285E+03  0.98414590E+04                                 9.482809                            6.824066       0.035435       2.019927                    0.999285      26.903224      74.906612       0.641897       0.411481      -1.075626       0.009189      -0.037286      -0.022384       0.044449      -0.001069      -0.005767      -0.005016       0.000118      -0.007147      -0.008869       0.002238       0.006631             11.775118      11.803439      -2.740071      -1.386425      13.717215       6.704012       9.804701          -0.000002
           86              C       3.585144       9.386600       0.636527      -0.092684      33.633670 0.44448404E+03  0.10562915E+05                                 9.225957                            7.147353      -0.125854       1.936518                    0.999101      29.681967      87.270019       0.598016       0.430988      -1.049587      -0.020442      -0.015799      -0.012641       0.028762       0.025196       0.010411      -0.013098       0.006445       0.018618      -0.035244       0.012879       0.022365             10.713025      12.119083      -2.448772      -1.043267      11.931619       4.758020       8.088375          -0.000003
           87              C      -2.050568       2.523268      12.106190      -0.089317      35.023713 0.46069812E+03  0.11043203E+05                                 9.441240                            7.249801       0.037829       1.984323                    0.999089      29.959581      88.374983       0.597256       0.427826      -1.051858      -0.041186       0.009354       0.002553       0.042312      -0.007582      -0.003823      -0.012019       0.044502      -0.041998      -0.027824      -0.002763       0.030586             11.103878      11.884864      -0.937905      -0.040516      12.840791       5.218433       8.585980          -0.000001
           88              C      -3.084571       1.778806      11.507392      -0.197334      44.298312 0.61643080E+03  0.15785072E+05                                10.972836                            8.372967      -0.346388       1.858294                    0.997902      31.857761      95.009944       0.560839       0.426487      -1.059817      -0.012203       0.069818       0.043382       0.083099      -0.001501      -0.005379      -0.016496      -0.027770       0.047725      -0.023218      -0.005171       0.028390             13.192239      14.284968      -1.360204       0.463948      15.606135       6.020005       9.685614          -0.000003
           89              C      -4.378340       2.263132      11.627882      -0.080687      33.523890 0.41929255E+03  0.97903068E+04                                 9.037226                            6.831235       0.090246       1.998870                    0.999729      29.237406      84.371514       0.628513       0.417362      -1.061256       0.028929       0.023116       0.015983       0.040332       0.021656       0.021436      -0.012979       0.040601      -0.014930      -0.040138       0.002200       0.037938             10.589964      11.009021      -1.656615      -0.017625      12.342022       5.397062       8.418849          -0.000003
           90              C       1.253591       9.101664       0.187429      -0.101178      33.402449 0.41957652E+03  0.97754777E+04                                 9.010600                            6.832453       0.105351       2.007491                    0.999704      28.962460      82.844821       0.630095       0.417228      -1.063851       0.025346      -0.011988      -0.003807       0.028295      -0.015056      -0.006003      -0.010110       0.047295      -0.013775      -0.030725       0.000134       0.030592             10.470699      10.379447      -1.146447      -0.191737      12.334119       5.646965       8.698533          -0.000002
           91              C       2.087319      -0.660400       7.044398       0.609140      24.461757 0.25215769E+03  0.52324700E+04                                 7.849251                            5.654268      -0.004792       2.055345                    0.999580      22.286619      62.464843       0.620811       0.475458      -1.017897       0.060722      -0.004518      -0.026401       0.066367       0.010701       0.087360      -0.001174       0.014125       0.115780      -0.079423      -0.024968       0.104392              9.906616      11.335283      -1.850914      -5.774143       9.237109       1.208860       9.147457          -0.000001
           92              C       0.893717      -0.413867       7.923122      -0.027958      38.389198 0.44136081E+03  0.10340233E+05                                 9.927632                            6.975148      -0.012954       2.001416                    0.999309      27.300787      76.512071       0.632448       0.413375      -1.073925      -0.032360       0.003832       0.038833       0.050694      -0.003582      -0.001783      -0.007434      -0.004096      -0.010579      -0.009449       0.000500       0.008949             13.078189      16.065761      -2.649410      -8.585628      10.973289       2.936938      12.195518           0.000000
           93              C       0.564729       0.873536       8.349097      -0.105395      34.009741 0.43508420E+03  0.10249126E+05                                 9.204966                            7.009057       0.068358       1.994487                    0.999684      29.412399      85.136886       0.614066       0.423426      -1.057874      -0.015236      -0.019015       0.013865       0.028035       0.020934       0.006131      -0.017676      -0.016516      -0.041195      -0.030735      -0.001643       0.032379             10.998438      12.227879      -1.755679      -5.770286      10.947063       2.531833       9.820373           0.000001
           94              C      -0.536859       1.065609       9.188875      -0.089449      33.131359 0.42951958E+03  0.10111523E+05                                 9.023971                            6.944303       0.124495       2.010183                    0.999667      29.640920      86.494766       0.617969       0.421023      -1.056657       0.010383      -0.037264      -0.014125       0.041182      -0.008103       0.013638       0.005400      -0.057457      -0.055090      -0.033888      -0.005366       0.039254             10.680642      12.805380      -0.112475      -5.265163      10.274585       1.467048       8.961961          -0.000002
           95              C      -1.310680      -0.011179       9.625803      -0.198586      44.796439 0.64286792E+03  0.16629516E+05                                11.103662                            8.561031      -0.360800       1.852699                    0.997773      32.066691      95.999913       0.553843       0.427525      -1.059572       0.066142      -0.013320      -0.052369       0.085409      -0.010118       0.019810      -0.004465       0.030620       0.021352      -0.022023      -0.009564       0.031587             13.724792      18.425533      -0.097767      -6.984489      11.862399       1.100218      10.886443           0.000000
           96              C      -0.951554      -1.296129       9.170619      -0.076619      32.845168 0.41939661E+03  0.98128564E+04                                 9.014529                            6.896436       0.072378       2.002505                    0.999437      29.137841      84.719563       0.615573       0.425261      -1.054193       0.023103       0.026662      -0.002184       0.035347       0.013693       0.020505      -0.016699      -0.045511      -0.059877      -0.043316       0.004448       0.038868             10.731959      13.739016      -0.938499      -6.011281       8.970732       1.323438       9.486129          -0.000000
           97              C       0.121238      -1.482966       8.340577      -0.088960      32.755567 0.41739628E+03  0.97422089E+04                                 9.005782                            6.884439      -0.053771       1.961857                    0.999559      28.980319      83.815889       0.616279       0.425814      -1.055168       0.004240       0.021400       0.022932       0.031652      -0.010679       0.019730       0.003872      -0.046660      -0.022815      -0.036059       0.006592       0.029467             10.698081      13.610812      -0.694969      -6.238313       8.732372       1.349587       9.751061          -0.000000
           98              O      -0.474395       8.138722       5.922260      -0.556964      29.560104 0.42811935E+03  0.96871763E+04                                 7.418228                            6.222906       0.765039       2.305212                    0.999173      26.540149      66.891593       0.798033       0.339198      -1.159428      -0.016230       0.034266      -0.004048       0.038131      -0.053820      -0.001280      -0.035010      -0.035549       0.086734      -0.075858       0.010525       0.065333              8.423291       8.479023      -1.266637       3.820511       7.045182      -2.839905       9.745667          -0.000004
           99              O       0.126030      10.010836       4.807425      -0.580011      42.168046 0.63236434E+03  0.15840878E+05                                 9.731256                            7.850337       0.224231       2.107610                    0.996679      28.632942      76.983561       0.669042       0.365461      -1.133230       0.001851      -0.043880      -0.001772       0.043955       0.026398      -0.081671       0.052817      -0.013173      -0.005738      -0.111953       0.027646       0.084307             11.531039      13.501238       6.207508       2.354668      12.471713       1.221966       8.620165          -0.000001
          100              O       2.683737       7.960687       9.567383      -0.601461      35.566941 0.49111495E+03  0.11526380E+05                                 8.526554                            6.731009       0.507253       2.197885                    0.998762      27.828715      71.957796       0.754376       0.345946      -1.151151      -0.026884      -0.041836       0.014878       0.051907       0.011887      -0.025764       0.036481       0.002294      -0.157102      -0.074718       0.034736       0.039983             10.373741       5.946901       2.373516       0.212448      18.249264      -2.758069       6.925058          -0.000002
          101              O       1.387702       6.700509       8.262685      -0.531672      30.040416 0.40396047E+03  0.90134580E+04                                 7.550861                            6.058750       0.751573       2.314721                    0.998918      25.929874      65.008370       0.805555       0.340768      -1.157486       0.006075      -0.000711       0.019269       0.020216      -0.039944       0.013091       0.020919       0.072775       0.107614      -0.077248       0.034357       0.042890              8.965565       5.555085      -0.526986       2.774490       7.944183      -3.658723      13.397428          -0.000005
          102              O       4.795923      -2.936102      10.359696      -0.599640      33.513669 0.50572606E+03  0.11952437E+05                                 8.151822                            6.837814       0.501759       2.202398                    0.997881      27.795657      72.041351       0.747506       0.346697      -1.150929      -0.049838       0.021424       0.023798       0.059238      -0.024201      -0.023601      -0.012127       0.057000      -0.039970      -0.044545      -0.005057       0.049602              9.251241      11.170320      -2.729791      -2.665948       8.852009       2.907796       7.731393          -0.000004
          103              O       2.605620      -3.372043      10.006745      -0.532957      25.370202 0.40430045E+03  0.90344415E+04                                 6.688755                            6.111239       0.923262       2.357411                    0.998904      26.445837      66.627785       0.791268       0.346406      -1.151280      -0.002237       0.017573       0.005591       0.018576       0.053070       0.048756      -0.034858      -0.017465       0.127831      -0.100117       0.031915       0.068201              6.987119       6.760180       1.020911       0.728021       7.318254       2.239717       6.882924          -0.000005
          104              O       2.814442       7.953091       5.604605      -0.572340      31.568269 0.47232353E+03  0.10977083E+05                                 7.790636                            6.603635       0.510717       2.213347                    0.998381      27.189847      69.947742       0.761204       0.346225      -1.150989       0.011864       0.024490      -0.027479       0.038673       0.043325       0.009008      -0.032494       0.011032       0.035760      -0.062393       0.015982       0.046411              8.696884       9.334144       1.730147      -4.375258       7.721473      -1.816805       9.035035          -0.000001
          105              O       3.105419      10.155600       5.323462      -0.565465      40.512674 0.57998301E+03  0.14217694E+05                                 9.494630                            7.496846       0.207200       2.120633                    0.995789      27.813551      73.970224       0.687573       0.363390      -1.134867       0.008437      -0.011949      -0.024166       0.028248      -0.021635       0.050223       0.011263      -0.073421       0.004510      -0.077041       0.034635       0.042407             11.647180      11.262135      -5.814322      -3.761466      14.640225       4.173364       9.039180          -0.000002
          106              O       1.348300       9.788215       7.613987      -0.890317      46.922320 0.93635724E+03  0.25919720E+05                                10.229822                            9.274510      -0.439020       1.844484                    0.996806      33.852215      96.224244       0.642312       0.344486      -1.148093      -0.032747       0.026176      -0.043296       0.060267       0.000420      -0.020005       0.018033       0.074778      -0.103825      -0.049574      -0.009545       0.059118             11.408648       8.151498      -0.722705      -0.004506      11.365897       0.536879      14.708550          -0.000001
          107              O       5.966506       0.150892       6.248435      -0.556964      29.560105 0.42811939E+03  0.96871774E+04                                 7.418228                            6.222906       0.765038       2.305212                    0.999173      26.540150      66.891596       0.798033       0.339198      -1.159428       0.016230      -0.034266       0.004047       0.038131      -0.053820      -0.001280      -0.035010      -0.035549       0.086734      -0.075858       0.010525       0.065333              8.423291       8.479023      -1.266636       3.820511       7.045182      -2.839905       9.745667          -0.000004
          108              O       5.366081      -1.721222       7.363270      -0.580011      42.168044 0.63236423E+03  0.15840875E+05                                 9.731256                            7.850336       0.224231       2.107610                    0.996679      28.632941      76.983557       0.669043       0.365461      -1.133230      -0.001851       0.043880       0.001772       0.043955       0.026398      -0.081671       0.052817      -0.013173      -0.005738      -0.111953       0.027646       0.084307             11.531039      13.501240       6.207509       2.354670      12.471712       1.221967       8.620165          -0.000001
          109              O       2.808374       0.328927       2.603312      -0.601461      35.566937 0.49111490E+03  0.11526378E+05                                 8.526553                            6.731009       0.507253       2.197885                    0.998762      27.828715      71.957793       0.754376       0.345946      -1.151151       0.026884       0.041836      -0.014878       0.051907       0.011887      -0.025764       0.036481       0.002294      -0.157102      -0.074718       0.034735       0.039983             10.373740       5.946900       2.373516       0.212448      18.249261      -2.758068       6.925057          -0.000002
          110              O       4.104409       1.589105       3.908010      -0.531672      30.040412 0.40396042E+03  0.90134565E+04                                 7.550860                            6.058749       0.751574       2.314721                    0.998918      25.929873      65.008365       0.805555       0.340768      -1.157486      -0.006075       0.000711      -0.019269       0.020216      -0.039944       0.013091       0.020919       0.072775       0.107614      -0.077248       0.034357       0.042890              8.965564       5.555085      -0.526986       2.774489       7.944182      -3.658723      13.397426          -0.000005
          111              O       0.696188      11.225716       1.810999      -0.599640      33.513673 0.50572614E+03  0.11952439E+05                                 8.151823                            6.837814       0.501759       2.202398                    0.997881      27.795659      72.041357       0.747506       0.346697      -1.150929       0.049838      -0.021424      -0.023798       0.059238      -0.024201      -0.023601      -0.012127       0.057000      -0.039970      -0.044545      -0.005057       0.049602              9.251242      11.170321      -2.729791      -2.665948       8.852010       2.907797       7.731394          -0.000004
          112              O       2.886491      11.661657       2.163950      -0.532957      25.370203 0.40430047E+03  0.90344421E+04                                 6.688755                            6.111240       0.923262       2.357411                    0.998904      26.445837      66.627786       0.791268       0.346406      -1.151280       0.002237      -0.017573      -0.005591       0.018576       0.053070       0.048756      -0.034858      -0.017465       0.127831      -0.100117       0.031915       0.068201              6.987120       6.760181       1.020911       0.728021       7.318254       2.239717       6.882925          -0.000005
          113              O       2.677669       0.336523       6.566090      -0.572340      31.568266 0.47232348E+03  0.10977082E+05                                 7.790636                            6.603635       0.510717       2.213347                    0.998381      27.189846      69.947738       0.761204       0.346225      -1.150989      -0.011864      -0.024490       0.027479       0.038673       0.043325       0.009008      -0.032494       0.011032       0.035760      -0.062393       0.015982       0.046411              8.696883       9.334143       1.730147      -4.375257       7.721473      -1.816805       9.035034          -0.000001
          114              O       2.386692      -1.865986       6.847233      -0.565465      40.512671 0.57998293E+03  0.14217692E+05                                 9.494630                            7.496845       0.207200       2.120633                    0.995789      27.813551      73.970223       0.687573       0.363390      -1.134867      -0.008437       0.011949       0.024166       0.028248      -0.021635       0.050223       0.011263      -0.073421       0.004510      -0.077041       0.034635       0.042407             11.647179      11.262137      -5.814323      -3.761466      14.640222       4.173363       9.039179          -0.000002
          115              O       4.143811      -1.498601       4.556708      -0.890317      46.922322 0.93635727E+03  0.25919721E+05                                10.229822                            9.274510      -0.439020       1.844484                    0.996806      33.852215      96.224245       0.642312       0.344486      -1.148093       0.032747      -0.026176       0.043296       0.060267       0.000420      -0.020005       0.018033       0.074778      -0.103825      -0.049574      -0.009545       0.059118             11.408649       8.151498      -0.722705      -0.004506      11.365895       0.536880      14.708554          -0.000001

******************************************************
Auxiliary information for the entire system
The total spin magnetic moment of the unit cell is   -0.000183
The total net atomic charge of the unit cell is   -0.000001
Accuracy of reproducing the electrostatic potential in the unit cell:
  The inner radius (bohr) =    5.0000
  The outer radius (bohr) =   12.0000
  Valid grid points have density less than (e/(bohr^3)) =    0.0001
  The number of valid grid points were=       212357
  The rms potential error without charges in kcal/mol is=      5.29210
  The rms potential error with partial charges in kcal/mol is=      0.63838
  The RRMSE value at monopole order=      0.12063
  The rms potential error with partial charges and cloud penetration in kcal/mol is=      0.64013
  The RRMSE value at monopole order with cloud penetration is=      0.12096
  The rms potential error with partial charges and atomic dipoles in kcal/mol is=      0.34317
  The RRMSE value at dipole order=      0.06484
  The rms potential error with partial charges, atomic dipoles and cloud penetration in kcal/mol is=      0.33446
  The RRMSE value at dipole order with cloud penetration=      0.06320

******************************************************
The electron densities and ab initio electrostatic potential were computed in VASP using the PBE functional and
projector augmented wave method. See the main text of the journal article for a description of computational details.
The atomic charges, dipoles, and quadrupoles were computed with the DDEC6 method as described in
(a) T. A. Manz and N. Gabaldon Limas, RSC Adv. 6 (2016) 47771-47801 DOI: 10.1039/c6ra04656h
(b) N. Gabaldon Limas and T. A. Manz, RSC Adv. 8 (2018) 2678-2707 DOI: 10.1039/c7ra11829e.
For each atom in the material, the electron cloud parameters were fit to the spherically averaged atom-in-material
electron density using radial positions for which this density was between 10^-4 and 10^-2 electrons per cubic bohr.
The polarizabilities, dispersion coefficients, and quantum Drude oscillator (QDO) parameters were fit using the MCLF method.
The magnetic structure of the system was optimized in VASP from the default ferromagnetic initial guess using spin polarization.
The atomic spin moments (ASMs) were computed on this optimized magnetic structure using the DDEC6 partition as inputs
to the method of T. A. Manz and D. S. Sholl, J. Chem. Theory Comput. 7 (2011) 4146-4164 DOI: 10.1021/ct200539n.
The RMSE and RRMSE were computed using a uniform grid with Ewald summation.
