# Supplementary material for: A collection of forcefield precursors for metal–organic frameworks
Source: RSC Adv. 2019 Nov 13;9(63):36492–507. doi: 10.1039/c9ra07327b (PMC9075174; doi:10.1039/c9ra07327b)
Supplement: RA-009-C9RA07327B-s5096 [file RA-009-C9RA07327B-s5096.xyz]

  109
jmolscript: load "" {1 1 1} spacegroup "x,y,z" unitcell [{     13.875000     0.000000     0.000000 }, {     -2.788175    13.793015     0.000000 }, {     -4.795052    -7.391776    11.146138 }]
Cd     3.100989     5.501784     9.876816     0.991752
Cd     3.190784     0.899455     1.269322     0.991752
Cd     0.000000     0.000000     0.000000     1.162301
Si    10.045523     6.144014     4.336851     0.650701
Si    -3.753750     0.257225     6.809287     0.650701
H      8.486336     4.899809     2.114422     0.107481
H     -1.395615     4.695622     8.308331     0.111178
H      7.838315     4.153240     4.683607     0.098985
H      8.756652     3.046950     0.727843     0.123044
H     -5.098037     7.694526     6.423519     0.105086
H      6.048903     3.909736     6.159356     0.121033
H      7.016368     7.429639     7.914873     0.114509
H     -3.261478     5.017914     6.952961     0.096059
H     -1.786218     4.156702     3.798604     0.097285
H      7.619900     9.709981     2.086557     0.118916
H      7.892732     7.905909     3.513263     0.098111
H     -0.997245     7.070003     4.336962     0.099529
H     -2.056532     7.898063     2.743065     0.097291
H     -2.309543     9.798413     1.431164     0.121014
H     -1.492594     2.346022     2.362981     0.105504
H      0.857650     6.813514     5.732459     0.122042
H     -2.194563     1.501430     9.031716     0.107481
H      7.687388     1.705617     2.837807     0.111178
H     -1.546542     2.247999     6.462531     0.098985
H     -2.464879     3.354289    10.418295     0.123045
H     11.389810    -1.293287     4.722619     0.105086
H      0.242870     2.491503     4.986782     0.121032
H     -0.724595    -1.028400     3.231265     0.114509
H      9.553251     1.383325     4.193177     0.096059
H      8.077991     2.244537     7.347534     0.097285
H     -1.328127    -3.308742     9.059581     0.118916
H     -1.600959    -1.504670     7.632875     0.098111
H      7.289018    -0.668764     6.809176     0.099530
H      8.348305    -1.496824     8.403073     0.097292
H      8.601316    -3.397174     9.714974     0.121014
H      7.784367     4.055217     8.783157     0.105505
H      5.434123    -0.412275     5.413679     0.122042
C      9.271830     4.371026     2.187987    -0.072623
C      8.515460     5.934486     5.400304    -0.195114
C      9.886364     7.729692     3.350529    -0.192596
C     -2.344067     6.089044     5.491702    -0.188409
C      6.369248     5.646473     7.194832    -0.017083
C      1.086862     5.625666     8.097669     0.547931
C      5.255642     5.448011     8.184609     0.568181
C     -1.312433     5.200145     7.508039    -0.097592
C     -0.095615     5.744213     7.168081    -0.004911
C     10.248526     4.715872     3.134294    -0.193756
C      9.408378    11.079132     0.654278     0.600960
C      9.569010     9.953338     1.638482    -0.010998
C      7.678800     4.822044     5.339000    -0.077733
C      9.435257     3.270888     1.353141    -0.096986
C      8.234956     6.916020     6.374476    -0.071152
C      6.612484     4.673953     6.219545    -0.087050
C      7.181634     6.762953     7.258365    -0.086695
C     -2.425483     5.384182     6.687683    -0.069804
C     -2.470709     3.938822     3.176649    -0.079684
C      8.492558     9.368419     2.245947    -0.095171
C      8.659568     8.281770     3.094168    -0.075812
C     -1.095284     6.599811     5.156203    -0.081121
C     -2.917366     8.291529     2.657239    -0.073379
C     10.805752     9.409696     1.844686    -0.096522
C     10.587587     2.493633     1.431164    -0.020673
C     11.577205     2.849032     2.326199    -0.088602
C      0.021872     6.442323     5.984361    -0.092700
C     10.772009     1.237382     0.617496     0.599405
C     -2.980057     2.030213     8.958151    -0.072623
C     -2.223687     0.466753     5.745834    -0.195114
C     -3.594591    -1.328453     7.795609    -0.192596
C      8.635840     0.312195     5.654436    -0.188409
C     -0.077475     0.754766     3.951306    -0.017083
C      5.204911     0.775573     3.048469     0.547931
C      1.036131     0.953228     2.961529     0.568179
C      7.604206     1.201094     3.638099    -0.097593
C      6.387388     0.657026     3.978057    -0.004910
C     -3.956753     1.685367     8.011844    -0.193756
C     -3.116605    -4.677893    10.491860     0.600959
C     -3.277237    -3.552099     9.507656    -0.010998
C     -1.387027     1.579195     5.807138    -0.077733
C     -3.143484     3.130351     9.792997    -0.096986
C     -1.943183    -0.514781     4.771662    -0.071152
C     -0.320711     1.727286     4.926593    -0.087050
C     -0.889861    -0.361714     3.887773    -0.086695
C      8.717256     1.017057     4.458455    -0.069804
C      8.762482     2.462417     7.969489    -0.079685
C     -2.200785    -2.967180     8.900191    -0.095171
C     -2.367795    -1.880531     8.051970    -0.075812
C      7.387057    -0.198572     5.989935    -0.081121
C      9.209139    -1.890290     8.488899    -0.073379
C     -4.513979    -3.008457     9.301452    -0.096522
C     -4.295814     3.907606     9.714974    -0.020673
C     -5.285432     3.552207     8.819939    -0.088602
C      6.269901    -0.041084     5.161777    -0.092700
C     -4.480236     5.163857    10.528642     0.599408
O      4.481977     4.474742     8.079835    -0.463939
O      5.141746     6.324482     9.117541    -0.586529
O      2.046886     6.403683     7.924904    -0.429911
O      1.054723     4.767913     9.025028    -0.468358
O      8.247260    11.298005     0.214006    -0.500284
O      5.042660    -6.525248    11.014614    -0.490972
O     10.460364    11.687433     0.327696    -0.573431
O     11.843856     0.606615     0.751250    -0.597559
O      1.809796     1.926497     3.066303    -0.463934
O      1.150027     0.076757     2.028597    -0.586528
O      4.244887    -0.002444     3.221234    -0.429913
O      5.237050     1.633326     2.121110    -0.468359
O     -1.955487    -4.896766    10.932132    -0.500284
O      1.249113    12.926487     0.131524    -0.490975
O     -4.168591    -5.286194    10.818442    -0.573431
O     -5.552083     5.794624    10.394888    -0.597562

The following XYZ coordinates are in angstroms. Other properties are in atomic units.
The sperically averaged electron density of each atom fit to a function of the form exp(a - br)
eigen_1, eigen_2 and eigen_3 are the three eigenvalues of traceless quadrupole moment tensor
  atom number  atomic symbol              X              Y              Z     net charge C6 coefficient C8 coefficient C10 coefficient fluctuating dipole atomic polarizability isotropic forcefield polarizability              a              b squared Pearson coefficient          <r^3>          <r^4>         wp_QDO          m_QDO          q_QDO       dipole_x       dipole_y       dipole_z         dipole            Qxy            Qxz            Qyz     Q(x^2-y^2)  Q(3z^2 - R^2)        eigen_1        eigen_2        eigen_3 static polarizability      alpha(xx)      alpha(xy)      alpha(xz)      alpha(yy)      alpha(yz)      alpha(zz) atomic spin moment
            1             Cd       3.100989       5.501784       9.876816       0.991752     169.037749 0.43059522E+04  0.16309099E+06                                23.309998                           20.318391       0.726792       1.952459                    0.998580      76.507122     203.785770       0.449785       0.359535      -1.215681      -0.029939      -0.011495       0.008175       0.033096       0.030170      -0.052211      -0.026096      -0.068246      -0.049213      -0.073807      -0.003070       0.076877             27.921594      33.721849      -2.049646       7.503839      18.727380       1.998490      31.315552           0.093338
            2             Cd       3.190784       0.899455       1.269322       0.991752     169.037726 0.43059510E+04  0.16309093E+06                                23.309995                           20.318387       0.726792       1.952459                    0.998580      76.507115     203.785739       0.449785       0.359535      -1.215681       0.029940       0.011494      -0.008176       0.033096       0.030170      -0.052212      -0.026096      -0.068246      -0.049213      -0.073808      -0.003069       0.076877             27.921594      33.721855      -2.049646       7.503848      18.727375       1.998489      31.315551           0.093339
            3             Cd       0.000000       0.000000       0.000000       1.162301     174.358062 0.37983338E+04  0.13962258E+06                                24.489588                           19.974158       0.548340       1.927146                    0.999580      72.562633     191.299436       0.423027       0.393890      -1.186561       0.000001      -0.000000      -0.000000       0.000001      -0.086275      -0.034432      -0.038703      -0.074846       0.061679      -0.121984       0.034834       0.087150             29.743978      34.163052       2.143052      -3.768333      27.584757       2.672152      27.484124           0.016436
            4             Si      10.045523       6.144014       4.336851       0.650701     127.353858 0.24704793E+04  0.87164175E+05                                19.936097                           15.297432       0.247353       1.836784                    0.997003      54.891699     176.196171       0.488722       0.355212      -1.139239       0.006778       0.000100      -0.005595       0.008789       0.013666      -0.010711      -0.010573       0.078210      -0.059454      -0.036499      -0.016934       0.053434             25.362623      20.559146      -3.613916      -1.164695      28.487592      -3.234546      27.041131           0.000675
            5             Si      -3.753750       0.257225       6.809287       0.650701     127.353864 0.24704793E+04  0.87164176E+05                                19.936099                           15.297433       0.247353       1.836784                    0.997003      54.891699     176.196177       0.488722       0.355212      -1.139239      -0.006778      -0.000100       0.005595       0.008789       0.013667      -0.010711      -0.010573       0.078210      -0.059454      -0.036499      -0.016934       0.053433             25.362626      20.559149      -3.613917      -1.164695      28.487593      -3.234547      27.041134           0.000675
            6              H       8.486336       4.899809       2.114422       0.107481       1.240040 0.92516005E+01  0.92686301E+02                                 1.808735                            1.706386      -0.794663       2.496161                    0.999358       3.334548       8.948569       0.518010       1.180237      -0.735126      -0.034709       0.021733      -0.005616       0.041335      -0.009094       0.010404       0.008699       0.011499      -0.013009      -0.019596       0.004721       0.014876              1.849733       2.039312      -0.480455       0.017337       1.968108       0.035365       1.541777           0.000038
            7              H      -1.395615       4.695622       8.308331       0.111178       1.114045 0.83399628E+01  0.83027092E+02                                 1.779728                            1.689704      -1.315477       2.245498                    0.994451       3.773477      10.762617       0.479250       1.283774      -0.705848      -0.001667      -0.017456       0.032298       0.036751       0.001130       0.001195      -0.008510       0.004030       0.022802      -0.010224      -0.001530       0.011754              1.803224       1.645981       0.142603      -0.075113       1.662860      -0.393565       2.100831           0.000399
            8              H       7.838315       4.153240       4.683607       0.098985       1.162474 0.85057614E+01  0.85274527E+02                                 1.851231                            1.720605      -1.277183       2.256867                    0.994595       3.832532      11.045107       0.468080       1.305209      -0.701456       0.002836      -0.026894      -0.025244       0.036995       0.005803      -0.003572       0.008904      -0.002771      -0.002272      -0.012298       0.002323       0.009975              1.935349       1.564899      -0.131289      -0.275584       2.103413       0.603438       2.137735           0.000040
            9              H       8.756652       3.046950       0.727843       0.123044       1.207784 0.89073649E+01  0.88135693E+02                                 1.752756                            1.655298      -0.906736       2.451096                    0.998804       3.261559       8.615200       0.536623       1.153544      -0.741523      -0.031718      -0.007756      -0.027147       0.042464      -0.005888       0.013802       0.004577       0.016967      -0.008464      -0.016821      -0.002165       0.018986              1.783849       1.885050       0.126833       0.401175       1.559705       0.212750       1.906794           0.000353
           10              H      -5.098037       7.694526       6.423519       0.105086       1.178121 0.89493811E+01  0.89924446E+02                                 1.812928                            1.727932      -0.903956       2.442029                    0.998391       3.525994       9.831527       0.487225       1.251099      -0.716372       0.021667       0.033775       0.004361       0.040363       0.010003      -0.006529       0.007197      -0.006360      -0.013071      -0.016113       0.003146       0.012967              1.840974       1.758340       0.401420      -0.109124       2.195978       0.004731       1.568605           0.000185
           11              H       6.048903       3.909736       6.159356       0.121033       1.152165 0.86715851E+01  0.86276949E+02                                 1.774546                            1.692482      -0.889990       2.457919                    0.998908       3.416713       9.418433       0.496968       1.238743      -0.719584      -0.024023      -0.032779      -0.005101       0.040959       0.009203      -0.000783       0.006973      -0.008079      -0.010298      -0.011340      -0.002244       0.013584              1.796133       1.863178       0.401498      -0.012753       2.005371       0.130636       1.519851           0.000472
           12              H       7.016368       7.429639       7.914873       0.114509       1.148256 0.83941652E+01  0.83867311E+02                                 1.842146                            1.715362      -1.210289       2.304213                    0.994292       3.712019      10.674872       0.466364       1.314515      -0.700303      -0.006374       0.028013       0.027356       0.039670       0.002811      -0.003599       0.009657      -0.004747      -0.009312      -0.011766       0.001073       0.010693              1.915996       1.552100      -0.120693      -0.262771       2.101986       0.551666       2.093901           0.000111
           13              H      -3.261478       5.017914       6.952961       0.096059       1.085913 0.80854838E+01  0.80629184E+02                                 1.812712                            1.711341      -1.382386       2.206109                    0.992933       3.985566      11.732968       0.452190       1.358308      -0.689428      -0.032542      -0.015339       0.012763       0.038172       0.007090      -0.001900      -0.005062       0.011148       0.001191      -0.010578       0.000116       0.010462              1.873067       2.408093       0.312645      -0.235463       1.592887      -0.160991       1.618222           0.000111
           14              H      -1.786218       4.156702       3.798604       0.097285       1.187771 0.91421120E+01  0.93092813E+02                                 1.860840                            1.772690      -1.254723       2.264653                    0.995262       3.841865      11.069127       0.466645       1.288992      -0.705387       0.031106       0.005452       0.023308       0.039250      -0.003742       0.008536       0.005069       0.020325      -0.003747      -0.014143      -0.001112       0.015256              1.892201       1.891630       0.124874       0.468292       1.751228       0.314442       2.033745           0.000231
           15              H       7.619900       9.709981       2.086557       0.118916       1.178760 0.86603105E+01  0.84631481E+02                                 1.682391                            1.598265      -1.000478       2.402203                    0.998156       3.227176       8.323079       0.566647       1.106102      -0.753415      -0.038880       0.012339      -0.006731       0.041343      -0.002264      -0.003071      -0.007328       0.023587      -0.038076      -0.017648      -0.000900       0.018548              1.702058       2.026787      -0.311132       0.142597       1.627936      -0.174751       1.451452           0.000292
           16              H       7.892732       7.905909       3.513263       0.098111       1.292566 0.96063373E+01  0.96968271E+02                                 1.830551                            1.712955      -1.022007       2.372627                    0.998074       3.477652       9.310792       0.529747       1.145422      -0.742035      -0.035633      -0.012430       0.014648       0.040481       0.000161      -0.004218      -0.007567       0.025561      -0.035929      -0.017692      -0.001701       0.019393              1.887627       1.986059       0.327891      -0.399685       1.853297      -0.403758       1.823524           0.000137
           17              H      -0.997245       7.070003       4.336962       0.099529       1.186226 0.84437235E+01  0.82722900E+02                                 1.742522                            1.614605      -0.923463       2.427061                    0.998346       3.396179       9.027179       0.539989       1.157790      -0.738300       0.006969       0.019159      -0.032995       0.038785       0.009232      -0.001326      -0.011212       0.017854       0.015547      -0.019501       0.004525       0.014976              1.807078       1.497084      -0.034225       0.123176       1.707929      -0.530016       2.216222          -0.000011
           18              H      -2.056532       7.898063       2.743065       0.097291       1.193687 0.86701991E+01  0.85397041E+02                                 1.742725                            1.632175      -0.863757       2.453363                    0.998637       3.390981       9.000062       0.539705       1.152221      -0.740130       0.036473      -0.016654       0.000185       0.040096      -0.003944      -0.006167      -0.011257       0.015941      -0.034236      -0.020553       0.005309       0.015244              1.784391       2.032760      -0.435377       0.171219       1.772752      -0.247233       1.547661           0.000250
           19              H      -2.309543       9.798413       1.431164       0.121014       1.111793 0.79972827E+01  0.77389789E+02                                 1.681229                            1.583300      -0.937565       2.433625                    0.998716       3.272848       8.681604       0.538455       1.175480      -0.734580       0.034069       0.017273      -0.015908       0.041378       0.002157      -0.004658      -0.006804       0.022790      -0.028990      -0.015268      -0.002251       0.017518              1.726497       1.849442       0.276527      -0.360682       1.699672      -0.319619       1.630378           0.000098
           20              H      -1.492594       2.346022       2.362981       0.105504       1.115277 0.82964475E+01  0.83220058E+02                                 1.841807                            1.731332      -1.323575       2.236200                    0.993943       3.961527      11.674778       0.450682       1.354876      -0.690257       0.033948      -0.015826      -0.001523       0.037487      -0.001634       0.001159       0.006931       0.017410      -0.026864      -0.014045       0.000698       0.013348              1.901213       2.206053      -0.551753      -0.010369       1.887036       0.071272       1.610550           0.000124
           21              H       0.857650       6.813514       5.732459       0.122042       1.194960 0.86602215E+01  0.84689305E+02                                 1.707092                            1.605454      -0.935394       2.437246                    0.998468       3.203959       8.284876       0.561188       1.116087      -0.751202       0.036167       0.017450      -0.012771       0.042139       0.007735      -0.006206      -0.013015       0.015750       0.002175      -0.017849      -0.000624       0.018474              1.739748       2.229808       0.329979      -0.075217       1.494111      -0.109586       1.495326           0.000568
           22              H      -2.194563       1.501430       9.031716       0.107481       1.240039 0.92515857E+01  0.92686108E+02                                 1.808733                            1.706385      -0.794663       2.496161                    0.999358       3.334546       8.948559       0.518011       1.180236      -0.735126       0.034709      -0.021733       0.005616       0.041335      -0.009094       0.010404       0.008699       0.011499      -0.013009      -0.019596       0.004721       0.014876              1.849730       2.039310      -0.480454       0.017337       1.968106       0.035365       1.541775           0.000038
           23              H       7.687388       1.705617       2.837807       0.111178       1.114045 0.83399680E+01  0.83027167E+02                                 1.779730                            1.689705      -1.315479       2.245497                    0.994451       3.773479      10.762629       0.479249       1.283775      -0.705848       0.001667       0.017456      -0.032298       0.036751       0.001130       0.001195      -0.008510       0.004030       0.022802      -0.010224      -0.001530       0.011754              1.803225       1.645982       0.142604      -0.075113       1.662861      -0.393565       2.100832           0.000399
           24              H      -1.546542       2.247999       6.462531       0.098985       1.162475 0.85057694E+01  0.85274619E+02                                 1.851231                            1.720605      -1.277183       2.256867                    0.994595       3.832533      11.045107       0.468080       1.305208      -0.701456      -0.002836       0.026894       0.025244       0.036995       0.005803      -0.003572       0.008904      -0.002771      -0.002272      -0.012298       0.002323       0.009975              1.935349       1.564899      -0.131289      -0.275584       2.103413       0.603438       2.137735           0.000039
           25              H      -2.464879       3.354289      10.418295       0.123045       1.207783 0.89073558E+01  0.88135585E+02                                 1.752756                            1.655297      -0.906737       2.451096                    0.998804       3.261557       8.615195       0.536623       1.153544      -0.741523       0.031718       0.007756       0.027147       0.042464      -0.005888       0.013802       0.004577       0.016967      -0.008464      -0.016821      -0.002165       0.018986              1.783849       1.885049       0.126833       0.401175       1.559704       0.212750       1.906793           0.000354
           26              H      11.389810      -1.293287       4.722619       0.105086       1.178121 0.89493795E+01  0.89924431E+02                                 1.812928                            1.727933      -0.903956       2.442029                    0.998391       3.525994       9.831529       0.487225       1.251100      -0.716372      -0.021667      -0.033775      -0.004361       0.040363       0.010003      -0.006529       0.007197      -0.006360      -0.013071      -0.016113       0.003146       0.012967              1.840974       1.758340       0.401420      -0.109124       2.195978       0.004731       1.568605           0.000185
           27              H       0.242870       2.491503       4.986782       0.121032       1.152163 0.86715642E+01  0.86276691E+02                                 1.774545                            1.692481      -0.889984       2.457922                    0.998909       3.416709       9.418420       0.496968       1.238744      -0.719584       0.024023       0.032779       0.005101       0.040959       0.009203      -0.000783       0.006973      -0.008079      -0.010298      -0.011340      -0.002243       0.013584              1.796132       1.863176       0.401497      -0.012753       2.005370       0.130636       1.519850           0.000471
           28              H      -0.724595      -1.028400       3.231265       0.114509       1.148256 0.83941674E+01  0.83867346E+02                                 1.842147                            1.715363      -1.210289       2.304213                    0.994292       3.712020      10.674879       0.466364       1.314516      -0.700303       0.006374      -0.028013      -0.027356       0.039670       0.002811      -0.003599       0.009657      -0.004747      -0.009312      -0.011766       0.001074       0.010693              1.915997       1.552101      -0.120693      -0.262771       2.101987       0.551667       2.093903           0.000111
           29              H       9.553251       1.383325       4.193177       0.096059       1.085913 0.80854794E+01  0.80629133E+02                                 1.812712                            1.711341      -1.382386       2.206109                    0.992933       3.985565      11.732966       0.452190       1.358309      -0.689428       0.032542       0.015339      -0.012763       0.038172       0.007090      -0.001900      -0.005062       0.011148       0.001191      -0.010578       0.000116       0.010462              1.873067       2.408093       0.312645      -0.235463       1.592887      -0.160991       1.618222           0.000111
           30              H       8.077991       2.244537       7.347534       0.097285       1.187771 0.91421128E+01  0.93092825E+02                                 1.860840                            1.772690      -1.254723       2.264652                    0.995262       3.841865      11.069128       0.466644       1.288992      -0.705387      -0.031106      -0.005452      -0.023308       0.039250      -0.003742       0.008536       0.005069       0.020325      -0.003747      -0.014143      -0.001112       0.015256              1.892201       1.891630       0.124874       0.468292       1.751228       0.314442       2.033745           0.000232
           31              H      -1.328127      -3.308742       9.059581       0.118916       1.178759 0.86602947E+01  0.84631283E+02                                 1.682389                            1.598263      -1.000477       2.402204                    0.998156       3.227174       8.323070       0.566647       1.106101      -0.753415       0.038880      -0.012339       0.006731       0.041343      -0.002264      -0.003071      -0.007328       0.023587      -0.038076      -0.017648      -0.000900       0.018548              1.702056       2.026784      -0.311131       0.142597       1.627934      -0.174751       1.451451           0.000291
           32              H      -1.600959      -1.504670       7.632875       0.098111       1.292565 0.96063288E+01  0.96968159E+02                                 1.830549                            1.712954      -1.022007       2.372627                    0.998074       3.477651       9.310786       0.529748       1.145421      -0.742035       0.035633       0.012430      -0.014648       0.040481       0.000161      -0.004218      -0.007567       0.025561      -0.035929      -0.017692      -0.001701       0.019393              1.887625       1.986057       0.327890      -0.399684       1.853296      -0.403758       1.823523           0.000137
           33              H       7.289018      -0.668764       6.809176       0.099530       1.186225 0.84437128E+01  0.82722771E+02                                 1.742521                            1.614604      -0.923463       2.427061                    0.998346       3.396177       9.027173       0.539989       1.157790      -0.738300      -0.006969      -0.019159       0.032995       0.038785       0.009232      -0.001326      -0.011212       0.017855       0.015546      -0.019501       0.004525       0.014976              1.807077       1.497083      -0.034225       0.123176       1.707927      -0.530015       2.216221          -0.000011
           34              H       8.348305      -1.496824       8.403073       0.097292       1.193687 0.86701987E+01  0.85397033E+02                                 1.742725                            1.632175      -0.863758       2.453363                    0.998637       3.390981       9.000061       0.539706       1.152220      -0.740130      -0.036473       0.016654      -0.000185       0.040096      -0.003944      -0.006167      -0.011257       0.015941      -0.034236      -0.020553       0.005309       0.015244              1.784391       2.032760      -0.435377       0.171219       1.772751      -0.247233       1.547661           0.000250
           35              H       8.601316      -3.397174       9.714974       0.121014       1.111793 0.79972829E+01  0.77389795E+02                                 1.681229                            1.583300      -0.937565       2.433625                    0.998716       3.272848       8.681605       0.538455       1.175480      -0.734580      -0.034069      -0.017273       0.015908       0.041378       0.002157      -0.004658      -0.006804       0.022790      -0.028989      -0.015268      -0.002251       0.017518              1.726498       1.849442       0.276527      -0.360682       1.699672      -0.319619       1.630378           0.000098
           36              H       7.784367       4.055217       8.783157       0.105505       1.115277 0.82964496E+01  0.83220081E+02                                 1.841806                            1.731331      -1.323574       2.236200                    0.993943       3.961527      11.674777       0.450683       1.354876      -0.690257      -0.033948       0.015826       0.001523       0.037487      -0.001634       0.001159       0.006930       0.017410      -0.026864      -0.014045       0.000698       0.013348              1.901213       2.206052      -0.551752      -0.010369       1.887036       0.071272       1.610550           0.000124
           37              H       5.434123      -0.412275       5.413679       0.122042       1.194961 0.86602326E+01  0.84689446E+02                                 1.707093                            1.605455      -0.935396       2.437245                    0.998468       3.203961       8.284884       0.561188       1.116087      -0.751201      -0.036167      -0.017450       0.012771       0.042139       0.007735      -0.006206      -0.013015       0.015749       0.002175      -0.017849      -0.000624       0.018474              1.739750       2.229810       0.329980      -0.075217       1.494112      -0.109586       1.495327           0.000568
           38              C       9.271830       4.371026       2.187987      -0.072623      30.648153 0.41299163E+03  0.96029787E+04                                 8.517431                            6.796541       0.170450       2.033612                    0.999662      28.838603      82.940607       0.628023       0.419436      -1.060358       0.032601      -0.017980       0.002846       0.037339      -0.013969       0.004340      -0.019434       0.041671      -0.047367      -0.034531      -0.000578       0.035109              9.611364       8.042747      -1.704309       0.712876      11.559914       4.378161       9.231431           0.001686
           39              C       8.515460       5.934486       5.400304      -0.195114      43.007775 0.63420598E+03  0.16358405E+05                                10.804432                            8.527303      -0.414129       1.841216                    0.997146      31.896146      95.514293       0.552295       0.429956      -1.057521      -0.060304      -0.007157       0.053882       0.081186      -0.016861       0.018007      -0.019508       0.013586       0.017723      -0.024008      -0.013078       0.037086             12.698466      13.143679       1.923328      -5.795114      12.014039       1.576319      12.937680           0.001670
           40              C       9.886364       7.729692       3.350529      -0.192596      43.870170 0.59921054E+03  0.15227417E+05                                10.939162                            8.247962      -0.321481       1.866563                    0.998286      31.567273      93.616355       0.566127       0.425741      -1.060865      -0.006856       0.063620      -0.046666       0.079197       0.005046       0.001926       0.016513      -0.029494       0.014505      -0.018051      -0.008077       0.026128             13.760397      10.927901      -1.239539      -0.506755      18.520790      -8.371320      11.832500           0.003755
           41              C      -2.344067       6.089044       5.491702      -0.188409      40.409670 0.60556758E+03  0.15436494E+05                                10.310372                            8.306826      -0.389935       1.848608                    0.997668      31.576749      93.925516       0.562317       0.427306      -1.059420       0.063007      -0.011270       0.046228       0.078956      -0.003803      -0.002619       0.031048      -0.030899       0.020947      -0.021844      -0.019122       0.040966             11.683001      14.139751       0.976945       2.917518       7.856462      -2.824954      13.052789           0.012346
           42              C       6.369248       5.646473       7.194832      -0.017083      35.828930 0.43487278E+03  0.10152951E+05                                 9.450302                            6.937662       0.034291       2.022286                    0.999149      27.033138      75.688382       0.632093       0.415045      -1.072593       0.030108       0.009781      -0.029192       0.043062      -0.009715       0.001706       0.003356       0.008677      -0.014369      -0.010642      -0.002401       0.013043             11.680681      13.085983       1.237490      -6.764750       9.112947       1.682348      12.843114           0.011567
           43              C       1.086862       5.625666       8.097669       0.547931      25.708173 0.27039281E+03  0.56768047E+04                                 8.050943                            5.797264      -0.034574       2.041253                    0.999514      22.476300      62.182215       0.625914       0.466103      -1.028887       0.036873      -0.003805       0.035329       0.051208      -0.043402      -0.065079       0.060979      -0.049128       0.027661      -0.077883      -0.038230       0.116112             10.352199      15.060793       1.461870       5.983923       6.072069      -0.932008       9.923736          -0.006294
           44              C       5.255642       5.448011       8.184609       0.568181      24.788248 0.27341946E+03  0.57883803E+04                                 7.910051                            5.893727      -0.142118       2.003814                    0.999329      22.927602      64.860822       0.607291       0.476411      -1.017613      -0.046893       0.016614       0.038879       0.063139      -0.062625       0.068782      -0.038728      -0.036140      -0.043493      -0.084917      -0.029850       0.114768              9.618713      11.430482       1.272796      -4.747382       6.849838       1.530631      10.575820          -0.001969
           45              C      -1.312433       5.200145       7.508039      -0.097592      32.851151 0.42921924E+03  0.10090963E+05                                 9.021859                            6.990303       0.044157       1.995230                    0.999573      29.124991      84.611004       0.610251       0.426918      -1.054214      -0.000986       0.021189      -0.023714       0.031817      -0.012922      -0.006509       0.008054      -0.046949       0.055036      -0.036317       0.008753       0.027564             10.484761      15.401192       1.850964       3.016459       6.390845      -1.571235       9.662247           0.002772
           46              C      -0.095615       5.744213       7.168081      -0.004911      36.797775 0.41450246E+03  0.95394975E+04                                 9.569130                            6.724588       0.104389       2.045144                    0.999285      26.519104      73.153391       0.650537       0.409106      -1.079003      -0.033724       0.009684      -0.019596       0.040188      -0.005014       0.003212       0.004735      -0.017226      -0.015248      -0.010973      -0.002332       0.013305             12.382138      18.288218       1.580611       6.219720       6.401305      -1.659343      12.456891           0.019141
           47              C      10.248526       4.715872       3.134294      -0.193756      41.807653 0.61909876E+03  0.15845233E+05                                10.540173                            8.368818      -0.234539       1.892534                    0.998509      31.644739      93.860240       0.564115       0.424228      -1.062918       0.006321      -0.061827      -0.052483       0.081345       0.012986      -0.018260      -0.011868      -0.008173       0.018849      -0.020974      -0.008467       0.029441             12.454785      10.717447      -2.994134       0.633317      15.180206       5.798385      11.466701           0.001851
           48              C       9.408378      11.079132       0.654278       0.600960      24.548544 0.25733740E+03  0.53610309E+04                                 7.836045                            5.705333      -0.074720       2.031350                    0.999463      22.328920      62.472935       0.619827       0.474341      -1.019661      -0.002233       0.037820      -0.050274       0.062951      -0.020009      -0.029933       0.088921      -0.026279       0.081015      -0.077074      -0.035407       0.112480              9.727476       8.605490       0.203639       0.754995      11.539406      -5.471772       9.037534           0.001200
           49              C       9.569010       9.953338       1.638482      -0.010998      36.237060 0.41262437E+03  0.94909374E+04                                 9.497628                            6.716388       0.103943       2.045287                    0.999395      26.553110      73.363832       0.649537       0.409966      -1.077819       0.007111      -0.034660       0.023379       0.042408       0.007759       0.007901       0.007222      -0.007955       0.014107      -0.011890      -0.004113       0.016003             12.332225       9.107988      -0.603973      -0.382094      16.459374      -8.439777      11.429314           0.015721
           50              C       7.678800       4.822044       5.339000      -0.077733      31.821376 0.42741301E+03  0.10049650E+05                                 8.791880                            6.941497       0.100352       2.007467                    0.999685      29.349226      85.593484       0.616188       0.422756      -1.055564      -0.009220       0.026057       0.029326       0.040299      -0.010127       0.022831       0.011652      -0.027314       0.013195      -0.035436       0.013381       0.022055             10.027748      10.306841       1.596807      -4.409087       9.501789       1.700555      10.274614           0.001223
           51              C       9.435257       3.270888       1.353141      -0.096986      31.692420 0.41342838E+03  0.95970164E+04                                 8.704461                            6.799664       0.128277       2.021876                    0.999669      28.699611      81.950055       0.629164       0.419378      -1.062456       0.017610       0.006510       0.021163       0.028291       0.016300       0.018900      -0.012989       0.030242       0.015705      -0.034955       0.006322       0.028633              9.953124       9.082818      -2.601583       0.113492      11.684265       4.401832       9.092290           0.001007
           52              C       8.234956       6.916020       6.374476      -0.071152      31.846040 0.42273163E+03  0.99051038E+04                                 8.803081                            6.905534       0.109402       2.016341                    0.999386      29.029377      84.314911       0.617946       0.423020      -1.056160      -0.016503      -0.032771      -0.000124       0.036692       0.010305       0.025801       0.001813      -0.026277      -0.026498      -0.035277       0.009099       0.026178             10.119454      10.180881       0.848946      -5.202979       9.088856       1.420492      11.088624           0.004341
           53              C       6.612484       4.673953       6.219545      -0.087050      31.650578 0.42139520E+03  0.98523144E+04                                 8.785392                            6.919650       0.068068       2.007517                    0.999400      28.797722      83.173737       0.614819       0.426098      -1.055710       0.018308       0.018604      -0.001362       0.026137       0.006833       0.028915      -0.013608      -0.018377      -0.030407      -0.040179       0.015767       0.024412             10.049719      10.556103       0.578455      -4.658866       8.559796       2.354451      11.033257           0.002607
           54              C       7.181634       6.762953       7.258365      -0.086695      32.081056 0.42346515E+03  0.99317297E+04                                 8.908088                            6.954900       0.021865       1.990475                    0.999520      29.028632      84.495518       0.609682       0.428347      -1.052317       0.008884      -0.019334      -0.015480       0.026313      -0.021511       0.018579       0.010943      -0.007689       0.012631      -0.035435       0.013974       0.021461             10.229633      10.656175       1.779814      -5.024504       9.276496       1.051437      10.756226           0.002197
           55              C      -2.425483       5.384182       6.687683      -0.069804      31.899362 0.43693218E+03  0.10346950E+05                                 8.878666                            7.073099      -0.017409       1.973756                    0.999119      29.459796      86.680124       0.602381       0.429375      -1.049770       0.036492       0.020371      -0.008695       0.042688       0.012597      -0.025514       0.022149      -0.020700      -0.027099      -0.043596       0.015234       0.028362             10.083496      12.855489       0.655191       2.418806       6.396217      -2.517238      10.998782           0.007565
           56              C      -2.470709       3.938822       3.176649      -0.079684      32.033710 0.42697074E+03  0.10036624E+05                                 8.822503                            6.919229       0.071386       1.994835                    0.999744      29.435073      85.831803       0.619681       0.420483      -1.056991      -0.023964      -0.010213      -0.031173       0.040624       0.019442       0.006762      -0.019223       0.045360       0.012200      -0.041098       0.013253       0.027846             10.230984       8.695494      -2.738923       0.366553      12.467983       4.954510       9.529475           0.002387
           57              C       8.492558       9.368419       2.245947      -0.095171      32.921025 0.39875449E+03  0.91576842E+04                                 8.898412                            6.635560       0.138540       2.022534                    0.999642      28.390679      80.191694       0.644088       0.414077      -1.067639       0.023487      -0.021389       0.002918       0.031900      -0.012447       0.009862       0.017286       0.039740      -0.032732      -0.034254       0.004674       0.029580             10.767402       8.669202      -0.046971      -0.677176      13.858458      -6.670479       9.774547           0.004438
           58              C       8.659568       8.281770       3.094168      -0.075812      32.826035 0.40432320E+03  0.93531091E+04                                 8.920956                            6.704643       0.101829       2.006496                    0.999781      28.888469      82.911286       0.635075       0.416921      -1.061792       0.030337       0.018217      -0.025517       0.043626       0.019231      -0.016298       0.016965       0.046525      -0.023677      -0.040801       0.004197       0.036604             10.762250       8.741469      -1.081799      -0.295250      13.986478      -6.505173       9.558802           0.000751
           59              C      -1.095284       6.599811       5.156203      -0.081121      32.420362 0.42043741E+03  0.98138281E+04                                 8.838263                            6.860325       0.136781       2.018197                    0.999739      29.039334      83.510592       0.625100       0.419778      -1.060796      -0.003230      -0.017266       0.035137       0.039283       0.012075      -0.017688      -0.012926      -0.034207       0.068904      -0.035663      -0.001144       0.036807             10.065345      12.936121       0.727287       3.479178       6.644640      -2.404928      10.615275           0.000188
           60              C      -2.917366       8.291529       2.657239      -0.073379      33.799150 0.41487446E+03  0.96518118E+04                                 9.116035                            6.810150       0.101355       2.007834                    0.999730      28.895716      82.960214       0.628038       0.419206      -1.061154      -0.037842       0.011279      -0.008003       0.040290      -0.015163       0.003026       0.014389       0.053728      -0.063777      -0.035437      -0.006049       0.041486             11.043180       8.757401      -0.784918      -0.465840      14.560061      -6.799879       9.812078           0.005581
           61              C      10.805752       9.409696       1.844686      -0.096522      32.884755 0.40458108E+03  0.93307203E+04                                 8.914045                            6.691354       0.128181       2.018856                    0.999682      28.500590      80.826474       0.639945       0.415005      -1.066416      -0.020375      -0.011708       0.014286       0.027501       0.023891      -0.015021       0.008707       0.025350       0.000164      -0.034080       0.004320       0.029760             10.760602       8.723170      -1.337946      -0.088476      14.300752      -6.424664       9.257885           0.000731
           62              C      10.587587       2.493633       1.431164      -0.020673      35.440027 0.43292765E+03  0.10085330E+05                                 9.349798                            6.902047       0.158989       2.062022                    0.999423      26.904903      74.981826       0.637176       0.412640      -1.075312      -0.008655       0.037195       0.024115       0.045165       0.002789      -0.005024      -0.001440       0.008587       0.004893      -0.005936      -0.002426       0.008362             11.512180       9.765004      -3.263798      -0.333746      13.887217       6.372582      10.884319           0.006367
           63              C      11.577205       2.849032       2.326199      -0.088602      32.827734 0.44267480E+03  0.10512758E+05                                 9.106357                            7.154255      -0.090839       1.952114                    0.999319      29.453324      86.664126       0.594838       0.433586      -1.047656      -0.018915       0.019931       0.000218       0.027479       0.002676      -0.021676      -0.023957       0.016986      -0.040266      -0.037192       0.003737       0.033455             10.537472       9.101484      -2.335209       0.362860      11.997208       5.264423      10.513723           0.002549
           64              C       0.021872       6.442323       5.984361      -0.092700      31.459482 0.40263688E+03  0.92658305E+04                                 8.603756                            6.663128       0.133597       2.020700                    0.999701      28.433562      80.297765       0.643667       0.413499      -1.068409      -0.026873      -0.002715       0.005735       0.027612       0.014002      -0.023844       0.005698       0.009788      -0.036869      -0.031889       0.002844       0.029045              9.802169      12.534892       0.518419       3.859276       5.981675      -2.238431      10.889941           0.011180
           65              C      10.772009       1.237382       0.617496       0.599405      23.710492 0.24778551E+03  0.51138889E+04                                 7.614211                            5.582766       0.079605       2.086836                    0.999637      22.088143      61.527365       0.629182       0.471687      -1.021006       0.013121      -0.056662      -0.023909       0.062884       0.034220      -0.041535      -0.080825       0.008416       0.117362      -0.079533      -0.036721       0.116253              9.270629       8.661237      -1.872020       0.364874      10.351011       4.751071       8.799640          -0.000828
           66              C      -2.980057       2.030213       8.958151      -0.072623      30.648159 0.41299175E+03  0.96029819E+04                                 8.517431                            6.796542       0.170451       2.033612                    0.999662      28.838606      82.940610       0.628023       0.419436      -1.060358      -0.032601       0.017980      -0.002846       0.037339      -0.013969       0.004340      -0.019433       0.041671      -0.047367      -0.034531      -0.000578       0.035109              9.611364       8.042746      -1.704307       0.712876      11.559914       4.378161       9.231433           0.001685
           67              C      -2.223687       0.466753       5.745834      -0.195114      43.007780 0.63420607E+03  0.16358408E+05                                10.804432                            8.527303      -0.414129       1.841217                    0.997146      31.896149      95.514300       0.552295       0.429956      -1.057521       0.060304       0.007157      -0.053882       0.081185      -0.016861       0.018007      -0.019508       0.013586       0.017723      -0.024008      -0.013078       0.037086             12.698466      13.143679       1.923327      -5.795114      12.014039       1.576320      12.937680           0.001670
           68              C      -3.594591      -1.328453       7.795609      -0.192596      43.870173 0.59921058E+03  0.15227418E+05                                10.939162                            8.247962      -0.321481       1.866563                    0.998286      31.567275      93.616357       0.566127       0.425741      -1.060865       0.006856      -0.063620       0.046666       0.079197       0.005046       0.001926       0.016513      -0.029494       0.014505      -0.018050      -0.008077       0.026127             13.760397      10.927900      -1.239539      -0.506755      18.520790      -8.371321      11.832501           0.003755
           69              C       8.635840       0.312195       5.654436      -0.188409      40.409670 0.60556756E+03  0.15436493E+05                                10.310371                            8.306825      -0.389935       1.848609                    0.997668      31.576749      93.925509       0.562317       0.427306      -1.059420      -0.063007       0.011270      -0.046228       0.078956      -0.003803      -0.002618       0.031048      -0.030899       0.020947      -0.021844      -0.019122       0.040966             11.683000      14.139751       0.976944       2.917519       7.856461      -2.824953      13.052789           0.012347
           70              C      -0.077475       0.754766       3.951306      -0.017083      35.828915 0.43487257E+03  0.10152945E+05                                 9.450302                            6.937662       0.034292       2.022286                    0.999149      27.033128      75.688362       0.632092       0.415045      -1.072593      -0.030108      -0.009781       0.029192       0.043061      -0.009714       0.001705       0.003356       0.008677      -0.014370      -0.010642      -0.002401       0.013043             11.680681      13.085985       1.237490      -6.764750       9.112947       1.682347      12.843113           0.011566
           71              C       5.204911       0.775573       3.048469       0.547931      25.708204 0.27039312E+03  0.56768135E+04                                 8.050953                            5.797270      -0.034576       2.041252                    0.999514      22.476318      62.182305       0.625914       0.466104      -1.028887      -0.036873       0.003805      -0.035329       0.051208      -0.043403      -0.065080       0.060980      -0.049128       0.027661      -0.077883      -0.038230       0.116114             10.352215      15.060818       1.461872       5.983935       6.072075      -0.932008       9.923751          -0.006296
           72              C       1.036131       0.953228       2.961529       0.568179      24.788224 0.27341917E+03  0.57883726E+04                                 7.910047                            5.893724      -0.142123       2.003813                    0.999329      22.927587      64.860776       0.607291       0.476411      -1.017613       0.046892      -0.016614      -0.038879       0.063138      -0.062624       0.068780      -0.038727      -0.036141      -0.043492      -0.084916      -0.029849       0.114765              9.618708      11.430476       1.272796      -4.747378       6.849835       1.530630      10.575812          -0.001971
           73              C       7.604206       1.201094       3.638099      -0.097593      32.851175 0.42921958E+03  0.10090973E+05                                 9.021864                            6.990307       0.044156       1.995230                    0.999573      29.125004      84.611062       0.610251       0.426918      -1.054213       0.000986      -0.021189       0.023714       0.031817      -0.012921      -0.006509       0.008054      -0.046949       0.055035      -0.036317       0.008753       0.027564             10.484768      15.401204       1.850965       3.016462       6.390848      -1.571235       9.662253           0.002772
           74              C       6.387388       0.657026       3.978057      -0.004910      36.797773 0.41450232E+03  0.95394940E+04                                 9.569132                            6.724588       0.104388       2.045144                    0.999285      26.519099      73.153389       0.650537       0.409106      -1.079003       0.033724      -0.009685       0.019596       0.040188      -0.005014       0.003212       0.004736      -0.017226      -0.015247      -0.010973      -0.002332       0.013305             12.382142      18.288225       1.580611       6.219724       6.401306      -1.659344      12.456894           0.019140
           75              C      -3.956753       1.685367       8.011844      -0.193756      41.807646 0.61909861E+03  0.15845228E+05                                10.540173                            8.368818      -0.234539       1.892534                    0.998509      31.644735      93.860230       0.564115       0.424228      -1.062918      -0.006321       0.061827       0.052483       0.081345       0.012986      -0.018260      -0.011868      -0.008173       0.018849      -0.020974      -0.008468       0.029442             12.454784      10.717446      -2.994134       0.633317      15.180205       5.798385      11.466701           0.001850
           76              C      -3.116605      -4.677893      10.491860       0.600959      24.548553 0.25733749E+03  0.53610334E+04                                 7.836048                            5.705335      -0.074719       2.031350                    0.999463      22.328924      62.472952       0.619827       0.474341      -1.019661       0.002233      -0.037820       0.050274       0.062951      -0.020009      -0.029933       0.088921      -0.026280       0.081016      -0.077074      -0.035407       0.112481              9.727480       8.605492       0.203639       0.754996      11.539410      -5.471775       9.037537           0.001199
           77              C      -3.277237      -3.552099       9.507656      -0.010998      36.237060 0.41262436E+03  0.94909372E+04                                 9.497628                            6.716388       0.103943       2.045287                    0.999395      26.553110      73.363833       0.649537       0.409966      -1.077819      -0.007111       0.034660      -0.023379       0.042408       0.007759       0.007901       0.007222      -0.007955       0.014107      -0.011890      -0.004113       0.016003             12.332225       9.107987      -0.603974      -0.382093      16.459374      -8.439778      11.429314           0.015721
           78              C      -1.387027       1.579195       5.807138      -0.077733      31.821381 0.42741311E+03  0.10049653E+05                                 8.791881                            6.941498       0.100352       2.007467                    0.999685      29.349230      85.593500       0.616188       0.422756      -1.055564       0.009220      -0.026057      -0.029326       0.040299      -0.010127       0.022831       0.011652      -0.027314       0.013195      -0.035436       0.013381       0.022055             10.027750      10.306842       1.596807      -4.409087       9.501791       1.700555      10.274616           0.001223
           79              C      -3.143484       3.130351       9.792997      -0.096986      31.692423 0.41342846E+03  0.95970185E+04                                 8.704460                            6.799664       0.128277       2.021875                    0.999669      28.699615      81.950060       0.629165       0.419378      -1.062456      -0.017610      -0.006510      -0.021163       0.028291       0.016300       0.018901      -0.012989       0.030243       0.015705      -0.034955       0.006322       0.028633              9.953123       9.082817      -2.601582       0.113493      11.684263       4.401831       9.092290           0.001007
           80              C      -1.943183      -0.514781       4.771662      -0.071152      31.846041 0.42273164E+03  0.99051042E+04                                 8.803082                            6.905535       0.109401       2.016340                    0.999386      29.029377      84.314921       0.617946       0.423020      -1.056160       0.016503       0.032771       0.000124       0.036692       0.010304       0.025801       0.001813      -0.026277      -0.026498      -0.035277       0.009100       0.026178             10.119456      10.180883       0.848946      -5.202981       9.088857       1.420493      11.088627           0.004341
           81              C      -0.320711       1.727286       4.926593      -0.087050      31.650548 0.42139475E+03  0.98523010E+04                                 8.785386                            6.919646       0.068070       2.007518                    0.999400      28.797702      83.173658       0.614820       0.426098      -1.055710      -0.018308      -0.018604       0.001362       0.026137       0.006833       0.028915      -0.013609      -0.018376      -0.030408      -0.040178       0.015767       0.024411             10.049712      10.556096       0.578454      -4.658862       8.559790       2.354449      11.033248           0.002606
           82              C      -0.889861      -0.361714       3.887773      -0.086695      32.081061 0.42346523E+03  0.99317323E+04                                 8.908090                            6.954901       0.021864       1.990475                    0.999520      29.028634      84.495536       0.609682       0.428347      -1.052317      -0.008884       0.019334       0.015480       0.026313      -0.021511       0.018579       0.010943      -0.007689       0.012631      -0.035435       0.013974       0.021461             10.229635      10.656179       1.779814      -5.024506       9.276498       1.051438      10.756229           0.002197
           83              C       8.717256       1.017057       4.458455      -0.069804      31.899361 0.43693216E+03  0.10346950E+05                                 8.878666                            7.073099      -0.017409       1.973756                    0.999119      29.459795      86.680123       0.602381       0.429375      -1.049770      -0.036492      -0.020371       0.008695       0.042688       0.012597      -0.025514       0.022149      -0.020700      -0.027099      -0.043596       0.015234       0.028362             10.083496      12.855491       0.655190       2.418807       6.396217      -2.517237      10.998782           0.007565
           84              C       8.762482       2.462417       7.969489      -0.079685      32.033715 0.42697082E+03  0.10036626E+05                                 8.822503                            6.919229       0.071387       1.994835                    0.999744      29.435077      85.831812       0.619681       0.420483      -1.056991       0.023964       0.010213       0.031173       0.040624       0.019442       0.006762      -0.019223       0.045360       0.012200      -0.041098       0.013252       0.027846             10.230984       8.695494      -2.738923       0.366553      12.467982       4.954510       9.529475           0.002388
           85              C      -2.200785      -2.967180       8.900191      -0.095171      32.921038 0.39875470E+03  0.91576900E+04                                 8.898413                            6.635561       0.138541       2.022534                    0.999642      28.390686      80.191711       0.644088       0.414077      -1.067639      -0.023487       0.021389      -0.002918       0.031900      -0.012447       0.009862       0.017286       0.039740      -0.032733      -0.034254       0.004674       0.029580             10.767404       8.669202      -0.046970      -0.677177      13.858461      -6.670480       9.774549           0.004437
           86              C      -2.367795      -1.880531       8.051970      -0.075812      32.826035 0.40432321E+03  0.93531091E+04                                 8.920955                            6.704643       0.101828       2.006496                    0.999781      28.888469      82.911280       0.635075       0.416921      -1.061792      -0.030337      -0.018217       0.025517       0.043626       0.019231      -0.016298       0.016965       0.046525      -0.023677      -0.040801       0.004197       0.036604             10.762249       8.741468      -1.081799      -0.295250      13.986476      -6.505172       9.558802           0.000751
           87              C       7.387057      -0.198572       5.989935      -0.081121      32.420371 0.42043755E+03  0.98138322E+04                                 8.838265                            6.860327       0.136780       2.018197                    0.999739      29.039338      83.510610       0.625100       0.419778      -1.060795       0.003230       0.017265      -0.035137       0.039283       0.012075      -0.017688      -0.012926      -0.034207       0.068904      -0.035663      -0.001144       0.036807             10.065348      12.936127       0.727287       3.479181       6.644641      -2.404928      10.615278           0.000189
           88              C       9.209139      -1.890290       8.488899      -0.073379      33.799157 0.41487457E+03  0.96518149E+04                                 9.116036                            6.810150       0.101355       2.007834                    0.999730      28.895721      82.960225       0.628038       0.419206      -1.061154       0.037842      -0.011279       0.008003       0.040290      -0.015163       0.003026       0.014389       0.053728      -0.063777      -0.035437      -0.006049       0.041486             11.043180       8.757400      -0.784918      -0.465840      14.560062      -6.799880       9.812079           0.005582
           89              C      -4.513979      -3.008457       9.301452      -0.096522      32.884752 0.40458102E+03  0.93307188E+04                                 8.914044                            6.691354       0.128181       2.018856                    0.999682      28.500588      80.826468       0.639945       0.415005      -1.066416       0.020375       0.011708      -0.014286       0.027501       0.023891      -0.015021       0.008707       0.025350       0.000164      -0.034080       0.004321       0.029760             10.760602       8.723169      -1.337946      -0.088476      14.300751      -6.424664       9.257885           0.000731
           90              C      -4.295814       3.907606       9.714974      -0.020673      35.440048 0.43292799E+03  0.10085339E+05                                 9.349799                            6.902048       0.158990       2.062022                    0.999423      26.904916      74.981856       0.637176       0.412640      -1.075312       0.008655      -0.037196      -0.024115       0.045166       0.002789      -0.005024      -0.001440       0.008587       0.004893      -0.005936      -0.002426       0.008362             11.512181       9.765005      -3.263798      -0.333745      13.887217       6.372583      10.884321           0.006369
           91              C      -5.285432       3.552207       8.819939      -0.088602      32.827742 0.44267495E+03  0.10512762E+05                                 9.106358                            7.154256      -0.090839       1.952114                    0.999319      29.453331      86.664143       0.594838       0.433586      -1.047656       0.018915      -0.019931      -0.000218       0.027479       0.002676      -0.021676      -0.023957       0.016987      -0.040266      -0.037192       0.003737       0.033455             10.537472       9.101484      -2.335208       0.362860      11.997209       5.264423      10.513724           0.002549
           92              C       6.269901      -0.041084       5.161777      -0.092700      31.459515 0.40263735E+03  0.92658443E+04                                 8.603762                            6.663133       0.133596       2.020700                    0.999701      28.433581      80.297842       0.643667       0.413499      -1.068408       0.026873       0.002715      -0.005735       0.027612       0.014002      -0.023845       0.005698       0.009788      -0.036869      -0.031889       0.002844       0.029045              9.802178      12.534903       0.518419       3.859281       5.981679      -2.238433      10.889951           0.011180
           93              C      -4.480236       5.163857      10.528642       0.599408      23.710467 0.24778521E+03  0.51138809E+04                                 7.614204                            5.582762       0.079611       2.086838                    0.999637      22.088128      61.527300       0.629183       0.471687      -1.021006      -0.013121       0.056662       0.023910       0.062884       0.034220      -0.041535      -0.080826       0.008416       0.117363      -0.079533      -0.036721       0.116254              9.270620       8.661229      -1.872017       0.364875      10.351000       4.751065       8.799632          -0.000823
           94              O       4.481977       4.474742       8.079835      -0.463939      25.385931 0.39355167E+03  0.87485052E+04                                 6.743080                            6.056918       0.752440       2.307360                    0.998987      25.983573      65.617903       0.788208       0.349569      -1.146921       0.012768       0.002390      -0.011696       0.017480       0.013420       0.028400      -0.025635      -0.007108      -0.103100      -0.058143       0.026470       0.031673              7.172810       9.086522       2.244554      -0.707333       6.770661       0.518779       5.661246           0.104988
           95              O       5.141746       6.324482       9.117541      -0.586529      38.220874 0.59502395E+03  0.14709131E+05                                 9.092117                            7.587415       0.132691       2.077720                    0.996195      28.729296      77.223660       0.682919       0.362814      -1.133074      -0.005231       0.017644      -0.054863       0.057868      -0.042956       0.014055       0.036127      -0.049955       0.023814      -0.066786       0.007435       0.059351             10.575022       9.205726      -0.543999      -2.641920       8.537659       4.125835      13.981682           0.031991
           96              O       2.046886       6.403683       7.924904      -0.429911      26.213292 0.37686171E+03  0.82823778E+04                                 6.963893                            5.926146       0.683699       2.295530                    0.998537      25.440539      63.758798       0.797516       0.349457      -1.147684      -0.022419      -0.007089      -0.013790       0.027259       0.021250      -0.006163       0.003765       0.019045      -0.053356      -0.022929      -0.009448       0.032377              8.047380      12.184789       2.565075       2.180530       5.842692       0.179085       6.114658           0.190677
           97              O       1.054723       4.767913       9.025028      -0.468358      25.068567 0.37984310E+03  0.83465664E+04                                 6.645267                            5.893509       0.870760       2.351134                    0.999186      25.616926      63.750670       0.812882       0.342906      -1.155585      -0.019552       0.006974      -0.014459       0.025298      -0.011951      -0.001561      -0.029829      -0.041464       0.060964      -0.036196      -0.010044       0.046239              7.186351       7.532884       0.069473       2.367579       5.861501      -1.727590       8.164667           0.123665
           98              O       8.247260      11.298005       0.214006      -0.500284      29.294447 0.43675798E+03  0.99566476E+04                                 7.453901                            6.385532       0.501923       2.225494                    0.997890      26.368881      67.247800       0.767448       0.350094      -1.147467       0.016038      -0.004946       0.003451       0.017135      -0.035841       0.031363       0.015179       0.034146       0.015143      -0.057151       0.009616       0.047535              8.272634       9.397058      -2.125134       3.066399       7.366450      -2.678409       8.054392           0.075345
           99              O       5.042660      -6.525248      11.014614      -0.490972      28.937756 0.42223148E+03  0.95341135E+04                                 7.367150                            6.257983       0.705431       2.294049                    0.998780      26.075710      65.950169       0.779878       0.347816      -1.150585       0.009541       0.008365       0.014290       0.019110       0.031950       0.013455       0.003793       0.010683       0.061821      -0.043245       0.008947       0.034298              8.231375       8.148174       1.163282       2.659963       7.200609       3.444479       9.345342           0.077499
          100              O      10.460364      11.687433       0.327696      -0.573431      38.850982 0.57787296E+03  0.14141323E+05                                 9.125718                            7.455833       0.328628       2.152114                    0.996065      28.009167      74.224110       0.693837       0.360737      -1.137892      -0.010884      -0.037533      -0.002972       0.039192       0.037228      -0.038362       0.047622       0.011697      -0.022377      -0.083262       0.040218       0.043044             10.626875      10.607501       4.316500      -2.729617      12.798433      -3.508090       8.474690           0.019338
          101              O      11.843856       0.606615       0.751250      -0.597559      43.031830 0.64136909E+03  0.16128759E+05                                 9.821280                            7.908100       0.169774       2.093566                    0.994646      28.719020      77.449507       0.666110       0.365652      -1.132702      -0.036051       0.024893       0.019847       0.048096      -0.011797      -0.022215      -0.068532       0.032789      -0.008629      -0.083297       0.021636       0.061661             11.595556      14.935299      -5.510570      -1.799527      11.152431       2.520719       8.698937           0.023619
          102              O       1.809796       1.926497       3.066303      -0.463934      25.385862 0.39355033E+03  0.87484706E+04                                 6.743084                            6.056922       0.752435       2.307359                    0.998987      25.983456      65.617655       0.788205       0.349571      -1.146919      -0.012771      -0.002390       0.011697       0.017482       0.013417       0.028394      -0.025629      -0.007108      -0.103081      -0.058131       0.026464       0.031667              7.172815       9.086530       2.244556      -0.707333       6.770666       0.518780       5.661250           0.105003
          103              O       1.150027       0.076757       2.028597      -0.586528      38.220870 0.59502388E+03  0.14709130E+05                                 9.092120                            7.587417       0.132691       2.077720                    0.996195      28.729282      77.223642       0.682918       0.362815      -1.133073       0.005231      -0.017645       0.054864       0.057868      -0.042954       0.014055       0.036128      -0.049956       0.023810      -0.066784       0.007433       0.059351             10.575026       9.205731      -0.543998      -2.641921       8.537661       4.125836      13.981687           0.031995
          104              O       4.244887      -0.002444       3.221234      -0.429913      26.213366 0.37686303E+03  0.82824133E+04                                 6.963901                            5.926152       0.683702       2.295530                    0.998537      25.440599      63.758958       0.797516       0.349457      -1.147684       0.022419       0.007090       0.013789       0.027258       0.021251      -0.006164       0.003768       0.019048      -0.053360      -0.022932      -0.009447       0.032379              8.047390      12.184807       2.565079       2.180535       5.842698       0.179086       6.114666           0.190674
          105              O       5.237050       1.633326       2.121110      -0.468359      25.068611 0.37984393E+03  0.83465888E+04                                 6.645272                            5.893512       0.870761       2.351134                    0.999186      25.616964      63.750770       0.812883       0.342905      -1.155586       0.019551      -0.006974       0.014458       0.025297      -0.011954      -0.001561      -0.029829      -0.041466       0.060970      -0.036200      -0.010041       0.046241              7.186356       7.532890       0.069473       2.367582       5.861505      -1.727591       8.164673           0.123664
          106              O      -1.955487      -4.896766      10.932132      -0.500284      29.294430 0.43675765E+03  0.99566380E+04                                 7.453897                            6.385529       0.501924       2.225495                    0.997890      26.368877      67.247775       0.767449       0.350094      -1.147467      -0.016038       0.004946      -0.003450       0.017135      -0.035842       0.031363       0.015179       0.034147       0.015144      -0.057152       0.009616       0.047536              8.272629       9.397053      -2.125133       3.066397       7.366446      -2.678407       8.054388           0.075345
          107              O       1.249113      12.926487       0.131524      -0.490975      28.937780 0.42223193E+03  0.95341253E+04                                 7.367149                            6.257983       0.705433       2.294049                    0.998780      26.075742      65.950232       0.779879       0.347815      -1.150586      -0.009541      -0.008363      -0.014289       0.019109       0.031953       0.013456       0.003793       0.010682       0.061827      -0.043249       0.008950       0.034300              8.231374       8.148173       1.163282       2.659963       7.200608       3.444479       9.345341           0.077490
          108              O      -4.168591      -5.286194      10.818442      -0.573431      38.850980 0.57787294E+03  0.14141322E+05                                 9.125717                            7.455833       0.328627       2.152114                    0.996065      28.009167      74.224108       0.693837       0.360737      -1.137892       0.010884       0.037533       0.002972       0.039192       0.037227      -0.038363       0.047622       0.011697      -0.022377      -0.083262       0.040218       0.043044             10.626874      10.607500       4.316499      -2.729616      12.798432      -3.508090       8.474690           0.019338
          109              O      -5.552083       5.794624      10.394888      -0.597562      43.031882 0.64137009E+03  0.16128788E+05                                 9.821281                            7.908101       0.169773       2.093565                    0.994646      28.719051      77.449571       0.666110       0.365651      -1.132702       0.036051      -0.024892      -0.019847       0.048095      -0.011798      -0.022217      -0.068535       0.032789      -0.008631      -0.083301       0.021637       0.061664             11.595557      14.935300      -5.510570      -1.799527      11.152433       2.520720       8.698939           0.023611

******************************************************
Auxiliary information for the entire system
The total spin magnetic moment of the unit cell is   1.736960
The total net atomic charge of the unit cell is   -0.000004
Accuracy of reproducing the electrostatic potential in the unit cell:
  The inner radius (bohr) =    5.0000
  The outer radius (bohr) =   12.0000
  Valid grid points have density less than (e/(bohr^3)) =    0.0001
  The number of valid grid points were=       174577
  The rms potential error without charges in kcal/mol is=      3.65673
  The rms potential error with partial charges in kcal/mol is=      0.48244
  The RRMSE value at monopole order=      0.13193
  The rms potential error with partial charges and cloud penetration in kcal/mol is=      0.48625
  The RRMSE value at monopole order with cloud penetration is=      0.13297
  The rms potential error with partial charges and atomic dipoles in kcal/mol is=      0.24823
  The RRMSE value at dipole order=      0.06788
  The rms potential error with partial charges, atomic dipoles and cloud penetration in kcal/mol is=      0.23715
  The RRMSE value at dipole order with cloud penetration=      0.06485

******************************************************
The electron densities and ab initio electrostatic potential were computed in VASP using the PBE functional and
projector augmented wave method. See the main text of the journal article for a description of computational details.
The atomic charges, dipoles, and quadrupoles were computed with the DDEC6 method as described in
(a) T. A. Manz and N. Gabaldon Limas, RSC Adv. 6 (2016) 47771-47801 DOI: 10.1039/c6ra04656h
(b) N. Gabaldon Limas and T. A. Manz, RSC Adv. 8 (2018) 2678-2707 DOI: 10.1039/c7ra11829e.
For each atom in the material, the electron cloud parameters were fit to the spherically averaged atom-in-material
electron density using radial positions for which this density was between 10^-4 and 10^-2 electrons per cubic bohr.
The polarizabilities, dispersion coefficients, and quantum Drude oscillator (QDO) parameters were fit using the MCLF method.
The magnetic structure of the system was optimized in VASP from the default ferromagnetic initial guess using spin polarization.
The atomic spin moments (ASMs) were computed on this optimized magnetic structure using the DDEC6 partition as inputs
to the method of T. A. Manz and D. S. Sholl, J. Chem. Theory Comput. 7 (2011) 4146-4164 DOI: 10.1021/ct200539n.
The RMSE and RRMSE were computed using a uniform grid with Ewald summation.
