# Supplementary material for: A collection of forcefield precursors for metal–organic frameworks
Source: RSC Adv. 2019 Nov 13;9(63):36492–507. doi: 10.1039/c9ra07327b (PMC9075174; doi:10.1039/c9ra07327b)
Supplement: RA-009-C9RA07327B-s5097 [file RA-009-C9RA07327B-s5097.xyz]

  732
jmolscript: load "" {1 1 1} spacegroup "x,y,z" unitcell [{     12.561100     0.000000     0.000000 }, {     -6.280550    10.878232     0.000000 }, {      0.000000     0.000000    62.471000 }]
Ni     6.280550     2.050982    26.029792     0.780973
Ni     4.916477     4.413625    46.853250     0.781165
Ni     7.644623     4.413625     5.205708     0.781088
Ni     0.000000     8.827250    57.265292     0.781012
Ni     1.364073     6.464607    15.617750     0.781131
Ni    -1.364073     6.464607    36.441208     0.781031
Ni     6.557836     3.786169    36.441208     0.586467
Ni     6.280550     3.305895    57.265292     0.586394
Ni     6.003264     3.786169    15.617750     0.586103
Ni    -0.277286     7.092063     5.205708     0.586345
Ni    -0.000000     7.572337    26.029792     0.586472
Ni     0.277286     7.092063    46.853250     0.586074
H     11.078890     1.775327    27.755865     0.134956
H     10.695149     3.153599    27.112414     0.118338
H      7.498977     6.670532    32.497414     0.117941
H     -3.718714     6.771699    33.303290     0.124973
H      7.238334     7.944373    29.461324     0.112562
H     -4.974824     8.620999    28.093209     0.147788
H      4.698479     4.722241    26.125372     0.087281
H      4.173425     6.395313    27.593441     0.138923
H      5.857869     4.258828    30.498342     0.131374
H      6.347124     2.645586    28.986544     0.102819
H      4.391361     7.427657    29.723702     0.124706
H      5.503646     6.863077    30.673261     0.123688
H      3.888289     5.459785    31.691538     0.093539
H      5.535049     4.073898    39.300506     0.100328
H      4.164633     3.060047    40.781069     0.134498
H      3.750744     0.026108    38.194769     0.143585
H      5.177685     1.120458    36.807913     0.084776
H      2.222059     1.377184    41.074682     0.114295
H      2.232736     0.105519    40.150112     0.127953
H     -2.096448    10.253821    41.193377     0.096944
H     10.219083     1.946116    29.442582     0.293030
H      8.716775     4.289287    32.947205     0.288110
H      8.386418     6.691201    27.431016     0.291777
H     -3.005871     9.870908    30.766967     0.399841
H      2.278584     0.395968    48.579324     0.134904
H      3.664073     0.039162    47.935872     0.118378
H      8.307912     1.048662    53.320873     0.118259
H      1.443270    10.712883    54.126749     0.124986
H      9.541412     0.637464    50.284782     0.112521
H      9.953416    -0.002176    48.916667     0.147721
H      8.020890     4.448109    46.948831     0.087452
H      9.732340     4.066283    48.416899     0.138924
H      7.039868     3.675755    51.321801     0.131232
H      5.398133     4.058668    49.810002     0.102956
H     10.517409     3.361374    50.547160     0.124621
H      9.472326     2.680396    51.496719     0.123656
H      9.064718     4.780983    52.514997     0.093721
H      7.041125     4.047790    60.123965     0.100291
H      6.848312     5.741531    61.604527     0.134595
H      4.427788     7.616938    59.018228     0.143694
H      4.662052     5.833996    57.631372     0.084955
H      6.362197     8.265281    61.898141     0.114375
H      5.255564     8.891867    60.973570     0.127939
H      3.647743     7.566898    62.016836     0.096802
H      2.856394     1.055189    50.266041     0.293066
H      5.636794     1.184639    53.770664     0.288184
H      7.882090     0.269780    48.254475     0.292174
H      3.770842     8.545939    51.590426     0.399981
H      5.484176     8.706937     6.932407     0.135002
H      4.482429     7.685471     6.288956     0.118227
H      3.034762     3.159039    11.673956     0.117889
H      2.275443     4.271882    12.479832     0.125018
H      2.061905     2.296395     8.637865     0.112704
H      1.301958     2.259409     7.269750     0.147788
H      6.122280     1.707882     5.301914     0.087395
H      4.935884     0.416636     6.769982     0.139017
H      5.943913     2.943650     9.674884     0.131332
H      7.096393     4.173978     8.163086     0.102632
H      3.932880     0.089202     8.900243     0.124723
H      3.865679     1.334759     9.849803     0.123716
H      5.888644     0.637464    10.868080     0.093767
H      6.265477     2.756544    18.477048     0.100340
H      7.828706     2.076654    19.957610     0.134437
H     -1.897982     3.235186    17.371311     0.143677
H      9.001912     3.923778    15.984455     0.084493
H     10.257394     1.235767    20.251224     0.114270
H     11.353350     1.880846    19.326653     0.127864
H     -1.551296     3.935744    20.369919     0.096979
H      5.766173     7.876928     8.619124     0.292959
H      4.488081     5.404306    12.123747     0.287983
H      2.573141     3.917251     6.607558     0.292191
H     -0.764971     3.339617     9.943509     0.399855
H     -4.798340     9.102905    58.991365     0.134955
H     -4.414599     7.724633    58.347914     0.118336
H     -1.218427     4.207700     1.261914     0.117942
H      9.999264     4.106533     2.067790     0.124972
H     -0.957784     2.933859    60.696824     0.112561
H     -1.305726     2.257233    59.328709     0.147787
H      1.582071     6.155991    57.360872     0.087280
H      2.107125     4.482919    58.828941     0.138921
H      0.422681     6.619404    61.733842     0.131373
H     -0.066574     8.232646    60.222044     0.102818
H      1.889189     3.450575    60.959202     0.124705
H      0.776904     4.015155    61.908761     0.123688
H      2.392261     5.418447     0.456038     0.093538
H      0.745501     6.804334     8.065006     0.100329
H      2.115917     7.818185     9.545569     0.134497
H      8.810356    -0.026108     6.959269     0.143587
H      1.102865     9.757774     5.572413     0.084779
H      4.058491     9.501048     9.839182     0.114294
H      4.047814    10.772713     8.914612     0.127954
H      8.376998     0.624411     9.957877     0.096945
H     -3.938533     8.932116    60.678082     0.293029
H     -2.436225     6.588945     1.711705     0.288111
H     -2.105868     4.187031    58.666516     0.291777
H      9.286421     1.007324    62.002468     0.399841
H      4.001966    10.482264    17.343824     0.134905
H      2.616477    10.839070    16.700372     0.118377
H     -2.027362     9.829570    22.085373     0.118261
H      4.837280     0.165349    22.891249     0.124988
H     -3.260862    10.240768    19.049282     0.112521
H      2.607684     0.002176    17.681167     0.147722
H     -1.740340     6.430123    15.713331     0.087453
H     -3.451790     6.811949    17.181399     0.138924
H     -0.759318     7.202477    20.086301     0.131232
H      0.882417     6.819564    18.574502     0.102956
H     -4.236859     7.516858    19.311660     0.124622
H     -3.191776     8.197836    20.261219     0.123656
H     -2.784168     6.097249    21.279497     0.093722
H     -0.760575     6.830442    28.888465     0.100288
H     -0.567762     5.136701    30.369027     0.134595
H      1.852762     3.261294    27.782728     0.143693
H      1.618498     5.044236    26.395872     0.084951
H     -0.081647     2.612951    30.662641     0.114375
H      1.024986     1.986365    29.738070     0.127939
H      2.632807     3.311334    30.781336     0.096802
H      3.424156     9.823043    19.030541     0.293066
H      0.643756     9.693593    22.535164     0.288183
H     -1.601540    10.608452    17.018975     0.292175
H      2.509708     2.332293    20.354926     0.399981
H      0.796374     2.171295    38.167907     0.135004
H      1.798121     3.192761    37.524456     0.118228
H      3.245788     7.719193    42.909456     0.117888
H      4.005107     6.606350    43.715332     0.125018
H      4.218645     8.581837    39.873365     0.112705
H      4.978592     8.618823    38.505250     0.147788
H      0.158270     9.170350    36.537414     0.087395
H      1.344666    10.461596    38.005482     0.139017
H      0.336637     7.934582    40.910384     0.131333
H     -0.815843     6.704254    39.398586     0.102633
H      2.347670    10.789030    40.135743     0.124723
H      2.414871     9.543473    41.085303     0.123717
H      0.391906    10.240768    42.103580     0.093768
H      0.015073     8.121688    49.712548     0.100341
H     -1.548156     8.801578    51.193110     0.134438
H     -4.382568     7.643046    48.606811     0.143677
H     -2.721362     6.954454    47.219955     0.084493
H     -3.976844     9.642465    51.486724     0.114271
H     -5.072800     8.997386    50.562153     0.127865
H      7.831846     6.942488    51.605419     0.096979
H      0.514377     3.001304    39.854624     0.292960
H      1.792469     5.473926    43.359247     0.287984
H      3.707409     6.960981    37.843058     0.292190
H      7.045521     7.538615    41.179009     0.399855
H      4.798340     9.102905    55.538593     0.135003
H      4.414599     7.724633    56.182044     0.118226
H      1.218427     4.207700    50.797044     0.117889
H      2.561836     4.106533    49.991168     0.125020
H      0.957784     2.933859    53.833135     0.112705
H      1.305726     2.257233    55.201250     0.147788
H     -1.582071     6.155991    57.169086     0.087395
H     -2.107125     4.482919    55.701018     0.139016
H     -0.422681     6.619404    52.796116     0.131333
H      0.066574     8.232646    54.307914     0.102632
H     -1.889189     3.450575    53.570757     0.124722
H     -0.776904     4.015155    52.621197     0.123717
H     -2.392261     5.418447    51.602920     0.093769
H     -0.745501     6.804334    43.993952     0.100341
H     -2.115917     7.818185    42.513390     0.134438
H      3.750744    -0.026108    45.099689     0.143677
H     -1.102865     9.757774    46.486545     0.084492
H     -4.058491     9.501048    42.219776     0.114271
H     -4.047814    10.772713    43.144347     0.127864
H      4.184102     0.624411    42.101081     0.096979
H      3.938533     8.932116    53.851876     0.292960
H      2.436225     6.588945    50.347253     0.287983
H      2.105868     4.187031    55.863442     0.292190
H      3.274679     1.007324    52.527491     0.399855
H     -4.001966    10.482264    34.715135     0.134954
H     -2.616477    10.839070    35.358586     0.118339
H      2.027362     9.829570    29.973586     0.117943
H      7.723820     0.165349    29.167710     0.124972
H      3.260862    10.240768    33.009676     0.112559
H      9.953416     0.002176    34.377791     0.147790
H      1.740340     6.430123    36.345628     0.087282
H      3.451790     6.811949    34.877559     0.138923
H      0.759318     7.202477    31.972658     0.131372
H     -0.882417     6.819564    33.484456     0.102818
H      4.236859     7.516858    32.747298     0.124707
H      3.191776     8.197836    31.797739     0.123686
H      2.784168     6.097249    30.779462     0.093543
H      0.760575     6.830442    23.170494     0.100326
H      0.567762     5.136701    21.689931     0.134497
H     -1.852762     3.261294    24.276231     0.143584
H     -1.618498     5.044236    25.663087     0.084777
H      0.081647     2.612951    21.396317     0.114294
H     -1.024986     1.986365    22.320888     0.127952
H      9.928293     3.311334    21.277623     0.096943
H     -3.424156     9.823043    33.028418     0.293028
H     -0.643756     9.693593    29.523795     0.288110
H      1.601540    10.608452    35.039984     0.291781
H     10.051392     2.332293    31.704032     0.399842
H     -0.796374     2.171295    13.891676     0.134906
H     -1.798121     3.192761    14.535128     0.118376
H     -3.245788     7.719193     9.150127     0.118259
H      8.555993     6.606350     8.344251     0.124986
H     -4.218645     8.581837    12.186218     0.112523
H     -4.978592     8.618823    13.554333     0.147720
H     -0.158270     9.170350    15.522169     0.087451
H     -1.344666    10.461596    14.054101     0.138924
H     -0.336637     7.934582    11.149199     0.131233
H      0.815843     6.704254    12.660998     0.102956
H     -2.347670    10.789030    11.923840     0.124621
H     -2.414871     9.543473    10.974281     0.123658
H     -0.391906    10.240768     9.956003     0.093722
H     -0.015073     8.121688     2.347035     0.100290
H      1.548156     8.801578     0.866473     0.134595
H      4.382568     7.643046     3.452772     0.143695
H      2.721362     6.954454     4.839628     0.084954
H      3.976844     9.642465     0.572859     0.114374
H      5.072800     8.997386     1.497430     0.127941
H      4.729254     6.942488     0.454164     0.096803
H     -0.514377     3.001304    12.204959     0.293067
H     -1.792469     5.473926     8.700336     0.288184
H     -3.707409     6.960981    14.216525     0.292171
H      5.515579     7.538615    10.880574     0.399981
H      1.482210     1.775327    24.303093     0.135004
H      1.865951     3.153599    24.946544     0.118230
H      5.062123     6.670532    19.561544     0.117889
H      3.718714     6.771699    18.755668     0.125020
H      5.322766     7.944373    22.597635     0.112705
H      4.974824     8.620999    23.965750     0.147788
H      7.862621     4.722241    25.933586     0.087396
H      8.387675     6.395313    24.465518     0.139016
H      6.703231     4.258828    21.560616     0.131334
H      6.213976     2.645586    23.072414     0.102633
H      8.169739     7.427657    22.335257     0.124722
H      7.057454     6.863077    21.385697     0.123718
H      8.672811     5.459785    20.367420     0.093770
H      7.026051     4.073898    12.758452     0.100342
H      8.396467     3.060047    11.277890     0.134438
H      8.810356     0.026108    13.864189     0.143676
H      7.383415     1.120458    15.251045     0.084492
H     10.339041     1.377184    10.984276     0.114272
H     10.328364     0.105519    11.908847     0.127863
H      2.096448    10.253821    10.865581     0.096978
H      2.342017     1.946116    22.616376     0.292960
H      3.844325     4.289287    19.111753     0.287983
H      4.174682     6.691201    24.627942     0.292191
H      3.005871     9.870908    21.291991     0.399855
H     10.282516     0.395968     3.479635     0.134954
H      8.897027     0.039162     4.123086     0.118337
H      4.253188     1.048662    61.209086     0.117942
H     -1.443270    10.712883    60.403210     0.124972
H      3.019688     0.637464     1.774176     0.112560
H      2.607684    -0.002176     3.142291     0.147789
H      4.540210     4.448109     5.110128     0.087280
H      2.828760     4.066283     3.642059     0.138922
H      5.521232     3.675755     0.737158     0.131371
H      7.162967     4.058668     2.248956     0.102817
H      2.043691     3.361374     1.511798     0.124707
H      3.088774     2.680396     0.562239     0.123685
H      3.496382     4.780983    62.014962     0.093543
H      5.519975     4.047790    54.405994     0.100329
H      5.712788     5.741531    52.925431     0.134498
H     -4.427788     7.616938    55.511731     0.143586
H      7.899048     5.833996    56.898587     0.084779
H      6.198903     8.265281    52.631817     0.114295
H      7.305536     8.891867    53.556388     0.127952
H     -3.647743     7.566898    52.513123     0.096943
H      9.704706     1.055189     1.792918     0.293029
H      6.924306     1.184639    60.759295     0.288111
H      4.679010     0.269780     3.804484     0.291779
H     -3.770842     8.545939     0.468532     0.399842
H      7.076924     8.706937    45.127176     0.134905
H      8.078671     7.685471    45.770628     0.118377
H      9.526338     3.159039    40.385627     0.118258
H     -2.275443     4.271882    39.579751     0.124984
H     10.499195     2.296395    43.421718     0.112523
H     -1.301958     2.259409    44.789833     0.147720
H      6.438820     1.707882    46.757669     0.087452
H      7.625216     0.416636    45.289601     0.138925
H      6.617187     2.943650    42.384699     0.131232
H      5.464707     4.173978    43.896498     0.102956
H      8.628220     0.089202    43.159340     0.124621
H      8.695421     1.334759    42.209781     0.123657
H      6.672456     0.637464    41.191503     0.093722
H      6.295623     2.756544    33.582535     0.100288
H      4.732394     2.076654    32.101973     0.134594
H      1.897982     3.235186    34.688272     0.143695
H      3.559188     3.923778    36.075128     0.084953
H      2.303706     1.235767    31.808359     0.114374
H      1.207750     1.880846    32.732930     0.127942
H      1.551296     3.935744    31.689664     0.096804
H      6.794927     7.876928    43.440459     0.293066
H      8.073019     5.404306    39.935836     0.288184
H      9.987959     3.917251    45.452025     0.292172
H      0.764971     3.339617    42.116074     0.399981
C      9.481746     3.677930    29.300773     0.560380
C      8.774556     4.911522    31.147416     0.547889
C      8.708611     5.771990    29.077752     0.544091
C     10.335273     2.323590    27.461002    -0.196439
C      9.193469     1.873232    26.612021     0.648745
C      8.087464     6.195153    33.107131    -0.179241
C      7.344475     5.891650    34.385913     0.617387
C     -4.614320     8.083614    28.815373    -0.190825
C     -3.468120     8.852705    29.485687     0.649821
C      4.943421     4.624336    27.015584     0.088163
C      4.621857     5.640363    27.898924    -0.212716
C      4.961634     5.539196    29.229556     0.206225
C      5.615440     4.380664    29.610629    -0.200527
C      5.907485     3.411414    28.693555     0.096865
C      4.682150     6.638985    30.210976    -0.254685
C      5.165752     3.251504    39.068739     0.106281
C      4.331067     2.654289    39.963323    -0.204049
C      3.730019     1.447893    39.655341     0.188627
C      4.089894     0.857205    38.438406    -0.198365
C      4.949073     1.525128    37.612540     0.071222
C      2.794845     0.731017    40.630514    -0.244011
C      4.724858     0.827833    50.124232     0.560504
C      6.146774     0.823482    51.970874     0.548122
C      6.924934     0.450359    49.901210     0.544203
C      3.125202     0.765828    48.284461    -0.196083
C      3.306082     1.979838    47.435480     0.648446
C      7.601978     0.776706    53.930590    -0.179363
C      7.710631     1.571905    55.209371     0.617483
C      3.027225    10.832543    49.638832    -0.190861
C      3.120177     9.455359    50.309146     0.650056
C      7.813632     4.284936    47.839042     0.087669
C      8.854319     4.055405    48.722382    -0.212492
C      8.596817     3.811732    50.053015     0.206212
C      7.266596     3.824786    50.434088    -0.200292
C      6.281178     4.056493    49.517013     0.096526
C      9.689004     3.503879    51.034434    -0.254612
C      6.513558     4.778807    59.892197     0.106487
C      6.413698     5.800273    60.786782    -0.204375
C      5.669452     6.923995    60.478800     0.189146
C      4.977964     6.907677    59.261865    -0.198670
C      5.126813     5.829645    58.435998     0.070956
C      5.516207     8.092317    61.453972    -0.244221
C      4.635046     6.372468     8.477315     0.560661
C      3.920319     5.143228    10.323957     0.547947
C      3.208105     4.655883     8.254293     0.544053
C      5.381175     7.788814     6.637544    -0.196286
C      6.342099     7.025162     5.788563     0.648901
C      3.152208     3.906373    12.283673    -0.179412
C      3.786544     3.414677    13.562454     0.617593
C      1.587095     2.840306     7.991915    -0.190821
C      0.347942     3.448400     8.662229     0.649308
C      6.084597     1.968960     6.192126     0.088348
C      5.365474     1.182464     7.075465    -0.213216
C      5.283199     1.527304     8.406098     0.206472
C      5.959614     2.672782     8.787171    -0.200744
C      6.652987     3.410326     7.870097     0.097292
C      4.470495     0.735368     9.387517    -0.254807
C      7.162339     2.847921    18.245280     0.106182
C      8.096885     2.423670    19.139865    -0.203959
C      9.442179     2.506345    18.831883     0.188283
C      9.773792     3.113350    17.614948    -0.198323
C      8.765764     3.523459    16.789081     0.071453
C     10.530598     2.054898    19.807055    -0.243536
C     -3.201196     7.200302    60.536273     0.560381
C     -2.494006     5.966710    62.382916     0.547888
C     -2.428061     5.106242    60.313252     0.544092
C     -4.054723     8.554642    58.696502    -0.196436
C     -2.912919     9.005000    57.847521     0.648745
C     -1.806914     4.683079     1.871631    -0.179226
C     -1.063925     4.986582     3.150413     0.617387
C     10.894870     2.794618    60.050873    -0.190824
C      9.748670     2.025527    60.721187     0.649822
C      1.337129     6.253896    58.251084     0.088168
C      1.658693     5.237869    59.134424    -0.212713
C      1.318915     5.339036    60.465056     0.206225
C      0.665110     6.497568    60.846129    -0.200526
C      0.373065     7.466818    59.929055     0.096863
C      1.598400     4.239247    61.446476    -0.254685
C      1.114798     7.626728     7.833239     0.106275
C      1.949483     8.223943     8.727823    -0.204051
C      2.550531     9.430339     8.419841     0.188627
C      2.190656    10.021027     7.202906    -0.198364
C      1.331477     9.353104     6.377040     0.071218
C      3.485705    10.147215     9.395014    -0.244009
C      1.555692    10.050399    18.888732     0.560504
C      0.133776    10.054750    20.735374     0.548124
C     -0.644384    10.427873    18.665710     0.544203
C      3.155348    10.112404    17.048961    -0.196081
C      2.974468     8.898394    16.199980     0.648446
C     -1.321428    10.101526    22.695090    -0.179373
C     -1.430081     9.306327    23.973871     0.617478
C      3.253325     0.045689    18.403332    -0.190860
C      3.160373     1.422873    19.073646     0.650057
C     -1.533082     6.593296    16.603542     0.087668
C     -2.573769     6.822827    17.486882    -0.212494
C     -2.316267     7.066500    18.817515     0.206213
C     -0.986046     7.053446    19.198588    -0.200290
C     -0.000628     6.821739    18.281513     0.096530
C     -3.408454     7.374353    19.798934    -0.254613
C     -0.233008     6.099425    28.656697     0.106496
C     -0.133148     5.077959    29.551282    -0.204373
C      0.611098     3.954237    29.243300     0.189147
C      1.302586     3.970555    28.026365    -0.198672
C      1.153737     5.048587    27.200498     0.070958
C      0.764343     2.785915    30.218472    -0.244221
C      1.645504     4.505764    39.712815     0.560661
C      2.360231     5.735004    41.559457     0.547948
C      3.072445     6.222349    39.489793     0.544052
C      0.899375     3.089418    37.873044    -0.196291
C     -0.061549     3.853070    37.024063     0.648900
C      3.128342     6.971859    43.519173    -0.179417
C      2.494006     7.463555    44.797954     0.617595
C      4.693455     8.037926    39.227415    -0.190822
C      5.932608     7.429832    39.897729     0.649308
C      0.195953     8.909272    37.427626     0.088338
C      0.915076     9.695768    38.310965    -0.213222
C      0.997351     9.350928    39.641598     0.206473
C      0.320936     8.205450    40.022671    -0.200741
C     -0.372437     7.467906    39.105597     0.097291
C      1.810055    10.142864    40.623017    -0.254808
C     -0.881789     8.030311    49.480780     0.106180
C     -1.816335     8.454562    50.375365    -0.203962
C     -3.161629     8.371887    50.067383     0.188279
C     -3.493242     7.764882    48.850448    -0.198323
C     -2.485214     7.354773    48.024581     0.071455
C     -4.250048     8.823334    51.042555    -0.243537
C      3.201196     7.200302    53.993685     0.560661
C      2.494006     5.966710    52.147043     0.547949
C      2.428061     5.106242    54.216707     0.544051
C      4.054723     8.554642    55.833456    -0.196287
C      2.912919     9.005000    56.682437     0.648899
C      1.806914     4.683079    50.187327    -0.179425
C      1.063925     4.986582    48.908546     0.617592
C      1.666230     2.794618    54.479085    -0.190821
C      2.812430     2.025527    53.808771     0.649310
C     -1.337129     6.253896    56.278874     0.088342
C     -1.658693     5.237869    55.395535    -0.213221
C     -1.318916     5.339036    54.064902     0.206475
C     -0.665110     6.497568    53.683829    -0.200737
C     -0.373065     7.466818    54.600903     0.097295
C     -1.598400     4.239247    53.083483    -0.254809
C     -1.114798     7.626728    44.225720     0.106185
C     -1.949483     8.223943    43.331135    -0.203957
C     -2.550531     9.430339    43.639117     0.188283
C     -2.190656    10.021027    44.856052    -0.198326
C     -1.331477     9.353104    45.681919     0.071449
C     -3.485705    10.147215    42.663945    -0.243536
C     -1.555692    10.050399    33.170227     0.560382
C     -0.133776    10.054750    31.323584     0.547888
C      0.644384    10.427873    33.393248     0.544095
C     -3.155348    10.112404    35.009998    -0.196439
C     -2.974468     8.898394    35.858979     0.648744
C      1.321428    10.101526    29.363869    -0.179230
C      1.430081     9.306327    28.085087     0.617396
C      9.307775     0.045689    33.655627    -0.190824
C      9.400727     1.422873    32.985313     0.649818
C      1.533082     6.593296    35.455416     0.088174
C      2.573769     6.822827    34.572076    -0.212713
C      2.316267     7.066500    33.241444     0.206220
C      0.986046     7.053446    32.860371    -0.200538
C      0.000628     6.821739    33.777445     0.096859
C      3.408454     7.374353    32.260024    -0.254683
C      0.233008     6.099425    23.402261     0.106278
C      0.133148     5.077959    22.507677    -0.204046
C     -0.611098     3.954237    22.815659     0.188631
C     -1.302586     3.970555    24.032594    -0.198359
C     -1.153737     5.048587    24.858460     0.071224
C     -0.764343     2.785915    21.840486    -0.244010
C     -1.645504     4.505764    12.346768     0.560503
C     -2.360231     5.735004    10.500126     0.548123
C     -3.072445     6.222349    12.569790     0.544201
C     -0.899375     3.089418    14.186539    -0.196082
C      0.061549     3.853070    15.035520     0.648448
C     -3.128342     6.971859     8.540410    -0.179366
C     -2.494006     7.463555     7.261629     0.617471
C      7.867645     8.037926    12.832168    -0.190861
C      6.628492     7.429832    12.161854     0.650058
C     -0.195953     8.909272    14.631958     0.087659
C     -0.915076     9.695768    13.748618    -0.212496
C     -0.997351     9.350928    12.417985     0.206217
C     -0.320936     8.205450    12.036912    -0.200283
C      0.372437     7.467906    12.953987     0.096531
C     -1.810055    10.142864    11.436566    -0.254613
C      0.881789     8.030311     2.578803     0.106487
C      1.816335     8.454562     1.684218    -0.204384
C      3.161629     8.371887     1.992200     0.189136
C      3.493242     7.764882     3.209135    -0.198673
C      2.485214     7.354773     4.035002     0.070959
C      4.250048     8.823334     1.017028    -0.244221
C      3.079354     3.677930    22.758185     0.560660
C      3.786544     4.911522    20.911543     0.547948
C      3.852489     5.771990    22.981207     0.544051
C      2.225827     2.323590    24.597956    -0.196291
C      3.367631     1.873232    25.446937     0.648897
C      4.473636     6.195153    18.951827    -0.179423
C      5.216625     5.891650    17.673046     0.617591
C      4.614320     8.083614    23.243585    -0.190822
C      3.468120     8.852705    22.573271     0.649311
C      7.617679     4.624336    25.043374     0.088344
C      7.939243     5.640363    24.160035    -0.213221
C      7.599466     5.539196    22.829402     0.206472
C      6.945660     4.380664    22.448329    -0.200741
C      6.653615     3.411414    23.365403     0.097289
C      7.878950     6.638985    21.847983    -0.254808
C      7.395348     3.251504    12.990220     0.106185
C      8.230033     2.654289    12.095635    -0.203952
C      8.831081     1.447893    12.403617     0.188287
C      8.471206     0.857205    13.620552    -0.198324
C      7.612027     1.525128    14.446419     0.071446
C      9.766255     0.731017    11.428445    -0.243536
C      7.836242     0.827833     1.934727     0.560381
C      6.414326     0.823482     0.088084     0.547887
C      5.636166     0.450359     2.157748     0.544094
C      9.435898     0.765828     3.774498    -0.196434
C      9.255018     1.979838     4.623479     0.648747
C      4.959122     0.776706    60.599369    -0.179221
C      4.850469     1.571905    59.320587     0.617397
C     -3.027225    10.832543     2.420127    -0.190823
C     -3.120177     9.455359     1.749813     0.649818
C      4.747468     4.284936     4.219916     0.088174
C      3.706781     4.055405     3.336576    -0.212710
C      3.964283     3.811732     2.005944     0.206223
C      5.294504     3.824786     1.624871    -0.200534
C      6.279922     4.056493     2.541945     0.096862
C      2.872096     3.503879     1.024524    -0.254683
C      6.047542     4.778807    54.637761     0.106275
C      6.147402     5.800273    53.743177    -0.204042
C      6.891648     6.923995    54.051159     0.188637
C      7.583136     6.907677    55.268094    -0.198361
C      7.434287     5.829645    56.093960     0.071214
C      7.044893     8.092317    53.075986    -0.244008
C      7.926054     6.372468    43.582268     0.560503
C      8.640781     5.143228    41.735626     0.548122
C      9.352995     4.655883    43.805290     0.544202
C      7.179925     7.788814    45.422039    -0.196083
C      6.219001     7.025162    46.271020     0.648448
C      9.408892     3.906373    39.775910    -0.179366
C      8.774556     3.414677    38.497129     0.617477
C     -1.587095     2.840306    44.067668    -0.190861
C     -0.347942     3.448400    43.397354     0.650057
C      6.476503     1.968960    45.867458     0.087660
C      7.195626     1.182464    44.984118    -0.212494
C      7.277901     1.527304    43.653485     0.206216
C      6.601486     2.672782    43.272412    -0.200288
C      5.908113     3.410326    44.189487     0.096531
C      8.090605     0.735368    42.672066    -0.254613
C      5.398761     2.847921    33.814303     0.106491
C      4.464215     2.423670    32.919718    -0.204389
C      3.118921     2.506345    33.227700     0.189131
C      2.787308     3.113350    34.444635    -0.198675
C      3.795336     3.523459    35.270502     0.070968
C      2.030502     2.054898    32.252528    -0.244223
C      3.621993     6.273476    31.235500    -0.143165
C     -2.658557     4.604756    52.058958    -0.143539
C      5.317114     0.000000    10.412042    -0.143538
C      2.658557     4.604756     0.000000    -0.143163
C     -3.621993     6.273476    20.823458    -0.143539
C      7.243986     0.000000    41.647542    -0.143538
C      3.617597     0.000000    41.647542    -0.149727
C      4.471752     7.745301     0.000000    -0.149353
C     -1.808798     3.132931    20.823458    -0.149726
C      8.943503     0.000000    10.412042    -0.149727
C      1.808798     3.132931    31.235500    -0.149353
C     -4.471752     7.745301    52.058958    -0.149727
N      9.197237     4.673288    28.479279    -0.582665
N      9.258787     3.735585    30.667014    -0.635904
N      8.509517     5.971062    30.405260    -0.564264
N     10.031294     2.560736    28.872847    -0.378859
N      8.564158     4.984406    32.462430    -0.369049
N      8.361924     6.798895    28.286244    -0.366660
N      5.588433     3.509318    27.377291    -0.210381
N      5.487317     2.729348    37.883039    -0.193318
N      5.729118     0.576546    49.302738    -0.582644
N      4.886268     0.992095    51.490472    -0.636222
N      7.196882     0.523243    51.228719    -0.564359
N      3.482565     0.910508    49.696305    -0.378953
N      6.315093     0.969250    53.285889    -0.369480
N      7.987603     0.237145    49.109703    -0.367023
N      6.525491     4.283848    48.200749    -0.210211
N      5.900577     4.761402    58.706498    -0.193205
N      3.915295     5.628397     7.655821    -0.582786
N      4.696595     6.150552     9.843555    -0.636001
N      3.135251     4.383927     9.581802    -0.564165
N      5.327791     7.406988     8.049388    -0.378942
N      3.962399     4.924576    11.638972    -0.368972
N      2.492122     3.842192     7.462786    -0.367142
N      6.727725     3.085067     6.553833    -0.210532
N      7.453757     3.387481    17.059581    -0.193139
N     -2.916687     6.204944    59.714779    -0.582661
N     -2.978237     7.142647    61.902514    -0.635907
N     -2.228967     4.907170    61.640760    -0.564267
N     -3.750744     8.317496    60.108347    -0.378858
N     -2.283608     5.893826     1.226930    -0.369052
N     -2.081374     4.079337    59.521744    -0.366655
N      0.692117     7.368914    58.612791    -0.210384
N      0.793233     8.148884     6.647539    -0.193292
N      0.551432    10.301686    18.067238    -0.582645
N      1.394282     9.886137    20.254972    -0.636222
N     -0.916332    10.354989    19.993219    -0.564359
N      2.797985     9.967724    18.460805    -0.378954
N     -0.034543     9.908982    22.050389    -0.369476
N     -1.707053    10.641087    17.874203    -0.367027
N     -0.244941     6.594384    16.965249    -0.210219
N      0.379973     6.116830    27.470998    -0.193216
N      2.365255     5.249835    38.891321    -0.582791
N      1.583955     4.727680    41.079055    -0.636001
N      3.145299     6.494305    40.817302    -0.564162
N      0.952759     3.471244    39.284888    -0.378943
N      2.318151     5.953656    42.874472    -0.368972
N      3.788428     7.036040    38.698286    -0.367149
N     -0.447175     7.793165    37.789333    -0.210519
N     -1.173207     7.490751    48.295081    -0.193132
N      2.916687     6.204944    54.815179    -0.582792
N      2.978237     7.142647    52.627445    -0.636000
N      2.228967     4.907170    52.889198    -0.564162
N      3.750744     8.317496    54.421612    -0.378942
N      2.283608     5.893826    50.832028    -0.368972
N      2.081374     4.079337    55.008214    -0.367148
N     -0.692117     7.368914    55.917167    -0.210529
N     -0.793233     8.148884    45.411419    -0.193129
N     -0.551432    10.301686    33.991721    -0.582649
N     -1.394282     9.886137    31.803986    -0.635912
N      0.916332    10.354989    32.065740    -0.564272
N     -2.797985     9.967724    33.598153    -0.378859
N      0.034543     9.908982    30.008570    -0.369055
N      1.707053    10.641087    34.184756    -0.366651
N      0.244941     6.594384    35.093709    -0.210362
N     -0.379973     6.116830    24.587961    -0.193333
N     -2.365255     5.249835    13.168262    -0.582656
N     -1.583955     4.727680    10.980528    -0.636216
N     -3.145299     6.494305    11.242281    -0.564354
N     -0.952759     3.471244    12.774695    -0.378953
N     -2.318151     5.953656     9.185111    -0.369470
N     -3.788428     7.036040    13.361297    -0.367032
N      0.447175     7.793165    14.270251    -0.210226
N      1.173207     7.490751     3.764502    -0.193185
N      3.363863     4.673288    23.579679    -0.582788
N      3.302313     3.735585    21.391945    -0.636000
N      4.051583     5.971062    21.653698    -0.564163
N      2.529806     2.560736    23.186112    -0.378942
N      3.996942     4.984406    19.596528    -0.368972
N      4.199176     6.798895    23.772714    -0.367146
N      6.972667     3.509318    24.681667    -0.210524
N      7.073783     2.729348    14.175919    -0.193134
N      6.831982     0.576546     2.756221    -0.582654
N      7.674832     0.992095     0.568486    -0.635909
N      5.364218     0.523243     0.830240    -0.564271
N      9.078535     0.910508     2.362653    -0.378859
N      6.246007     0.969250    61.244070    -0.369058
N      4.573497     0.237145     2.949256    -0.366650
N      6.035609     4.283848     3.858209    -0.210387
N      6.660523     4.761402    55.823461    -0.193316
N      8.645805     5.628397    44.403762    -0.582653
N      7.864505     6.150552    42.216028    -0.636218
N      9.425849     4.383927    42.477781    -0.564355
N      7.233309     7.406988    44.010195    -0.378954
N      8.598701     4.924576    40.420611    -0.369470
N     10.068978     3.842192    44.596797    -0.367030
N      5.833375     3.085067    45.505751    -0.210217
N      5.107343     3.387481    35.000002    -0.193211
O      8.045385     2.012473    27.077430    -0.574657
O      9.488027     1.413082    25.490667    -0.605053
O      7.627100     4.821232    34.988133    -0.487436
O      6.503510     6.747767    34.778855    -0.612861
O     -3.697360     9.510838    30.516459    -0.503399
O     -2.335737     8.764592    28.932194    -0.531721
O      4.000710     2.904488    47.900889    -0.574626
O      2.760302     1.954818    46.314125    -0.604966
O      6.642310     1.862353    55.811591    -0.487616
O      8.872533     1.872144    55.602314    -0.612886
O      3.804757     9.324820    51.339917    -0.503520
O      2.477677     8.518743    49.755653    -0.531795
O      6.795555     5.961271     6.253972    -0.574788
O      6.593321     7.510331     4.667208    -0.605152
O      4.572240     4.194646    14.164675    -0.487290
O      3.465607     2.258321    13.955397    -0.612961
O     -0.107397     2.920805     9.693000    -0.503196
O     -0.141940     4.473129     8.108736    -0.531490
O     -1.764835     8.865759    58.312930    -0.574666
O     -3.207477     9.465150    56.726167    -0.605045
O     -1.346550     6.057000     3.752633    -0.487410
O     -0.222960     4.130465     3.543355    -0.612869
O      9.977910     1.367394    61.751959    -0.503403
O      8.616287     2.113640    60.167694    -0.531717
O      2.279840     7.973744    16.665389    -0.574630
O      3.520248     8.923414    15.078625    -0.604963
O     -0.361760     9.015879    24.576091    -0.487597
O     -2.591983     9.006088    24.366814    -0.612881
O      2.475793     1.553412    20.104417    -0.503519
O      3.802873     2.359489    18.520153    -0.531795
O     -0.515005     4.916961    37.489472    -0.574767
O     -0.312771     3.367901    35.902708    -0.605162
O      1.708310     6.683586    45.400175    -0.487291
O      2.814943     8.619911    45.190897    -0.613004
O      6.387947     7.957427    40.928500    -0.503192
O      6.422490     6.405103    39.344236    -0.531494
O      1.764835     8.865759    56.217028    -0.574785
O      3.207477     9.465150    57.803792    -0.605147
O      1.346550     6.057000    48.306325    -0.487292
O      0.222960     4.130465    48.515603    -0.612963
O      2.583190     1.367394    52.778000    -0.503192
O      3.944813     2.113640    54.362264    -0.531495
O     -2.279840     7.973744    35.393570    -0.574669
O     -3.520248     8.923414    36.980333    -0.605040
O      0.361760     9.015879    27.482867    -0.487431
O      2.591983     9.006088    27.692145    -0.612883
O     10.085307     1.553412    31.954541    -0.503407
O      8.758227     2.359489    33.538806    -0.531710
O      0.515005     4.916961    14.570111    -0.574614
O      0.312771     3.367901    16.156875    -0.604981
O     -1.708310     6.683586     6.659409    -0.487605
O     -2.814943     8.619911     6.868686    -0.612857
O      6.173153     7.957427    11.131083    -0.503515
O      6.138610     6.405103    12.715347    -0.531801
O      4.515715     2.012473    24.981528    -0.574781
O      3.073073     1.413082    26.568292    -0.605147
O      4.934000     4.821232    17.070825    -0.487293
O      6.057590     6.747767    17.280103    -0.612952
O      3.697360     9.510838    21.542500    -0.503191
O      2.335737     8.764592    23.126764    -0.531498
O      8.560390     2.904488     4.158070    -0.574675
O      9.800798     1.954818     5.744833    -0.605048
O      5.918790     1.862353    58.718367    -0.487422
O      3.688567     1.872144    58.927645    -0.612883
O     -3.804757     9.324820     0.719041    -0.503406
O     -2.477677     8.518743     2.303306    -0.531711
O      5.765545     5.961271    45.805611    -0.574611
O      5.967779     7.510331    47.392375    -0.604978
O      7.988860     4.194646    37.894909    -0.487616
O      9.095493     2.258321    38.104186    -0.612906
O      0.107397     2.920805    42.366583    -0.503516
O      0.141940     4.473129    43.950847    -0.531798

The following XYZ coordinates are in angstroms. Other properties are in atomic units.
The sperically averaged electron density of each atom fit to a function of the form exp(a - br)
eigen_1, eigen_2 and eigen_3 are the three eigenvalues of traceless quadrupole moment tensor
  atom number  atomic symbol              X              Y              Z     net charge C6 coefficient C8 coefficient C10 coefficient fluctuating dipole atomic polarizability isotropic forcefield polarizability              a              b squared Pearson coefficient          <r^3>          <r^4>         wp_QDO          m_QDO          q_QDO       dipole_x       dipole_y       dipole_z         dipole            Qxy            Qxz            Qyz     Q(x^2-y^2)  Q(3z^2 - R^2)        eigen_1        eigen_2        eigen_3 static polarizability      alpha(xx)      alpha(xy)      alpha(xz)      alpha(yy)      alpha(yz)      alpha(zz) atomic spin moment
            1             Ni       6.280550       2.050982      26.029792       0.780973      97.805911 0.22313679E+04  0.73065444E+05                                15.916526                           14.277141       0.738918       2.102553                    0.995741      46.033343     121.219152       0.546038       0.342565      -1.207576      -0.000009      -0.210996      -0.000090       0.210996      -0.000058      -0.001033      -0.000148      -0.150436       0.185855      -0.106200       0.044241       0.061959             16.947672      20.753740      -0.001486       2.521454      14.967302       0.001123      15.121975           1.831320
            2             Ni       4.916477       4.413625      46.853250       0.781165      97.811689 0.22313606E+04  0.73066138E+05                                15.917970                           14.277870       0.737341       2.102121                    0.995738      46.031544     121.220575       0.545973       0.342601      -1.207528      -0.182568       0.105392      -0.000024       0.210805      -0.065038       0.000619       0.000969       0.075156       0.185075      -0.105967       0.044268       0.061700             16.949583      16.417345       2.506193      -1.259998      19.311256      -2.182384      15.120148           1.831371
            3             Ni       7.644623       4.413625       5.205708       0.781088      97.798005 0.22311308E+04  0.73055531E+05                                15.915493                           14.276222       0.739120       2.102630                    0.995740      46.031734     121.212002       0.546066       0.342557      -1.207587       0.182721       0.105502       0.000094       0.210992       0.065107       0.000391      -0.000969       0.075318       0.185852      -0.106196       0.044237       0.061958             16.946573      16.414125      -2.506200      -1.259679      19.304608       2.184079      15.120987           1.831412
            4             Ni       0.000000       8.827250      57.265292       0.781012      97.803035 0.22312813E+04  0.73061820E+05                                15.916147                           14.276802       0.738991       2.102582                    0.995740      46.032767     121.216554       0.546048       0.342562      -1.207580       0.000008       0.211000      -0.000093       0.211000      -0.000059       0.001035       0.000146      -0.150439       0.185857      -0.106202       0.044242       0.061960             16.947270      20.753260      -0.001482      -2.521397      14.966939      -0.001125      15.121611           1.831358
            5             Ni       1.364073       6.464607      15.617750       0.781131      97.814738 0.22314484E+04  0.73069746E+05                                15.918274                           14.278129       0.737350       2.102115                    0.995738      46.032411     121.223541       0.545969       0.342600      -1.207529       0.182569      -0.105393      -0.000024       0.210806      -0.065038      -0.000616      -0.000965       0.075156       0.185077      -0.105968       0.044267       0.061700             16.949914      16.417664       2.506245       1.260026      19.311638       2.182427      15.120438           1.831344
            6             Ni      -1.364073       6.464607      36.441208       0.781031      97.801497 0.22312390E+04  0.73060103E+05                                15.916023                           14.276706       0.738967       2.102579                    0.995740      46.032250     121.214988       0.546048       0.342564      -1.207578      -0.182736      -0.105486       0.000139       0.210997       0.065086      -0.000480       0.000921       0.075401       0.185855      -0.106199       0.044241       0.061958             16.947129      16.414663      -2.506260       1.259715      19.305243      -2.184142      15.121483           1.831370
            7             Ni       6.557836       3.786169      36.441208       0.586467     144.287051 0.28407938E+04  0.99004840E+05                                20.675996                           16.163767       0.540297       2.004509                    0.995345      50.599347     138.352366       0.509580       0.344887      -1.203157       0.133066       0.076819       0.000079       0.153648       0.026249      -0.029045       0.050061       0.030792       0.066689      -0.075737       0.019315       0.056423             24.783815      23.695917       6.459153       3.381826      16.237584      -5.856842      34.417946          -0.056882
            8             Ni       6.280550       3.305895      57.265292       0.586394     144.292380 0.28409320E+04  0.99010824E+05                                20.676397                           16.164095       0.540324       2.004509                    0.995345      50.600622     138.356503       0.509578       0.344884      -1.203160      -0.000000      -0.153658      -0.000078       0.153659      -0.000209       0.057575      -0.000104      -0.060744       0.066029      -0.075406       0.019366       0.056039             24.784268      12.508583      -0.000042      -6.763142      27.425611       0.000641      34.418611          -0.057088
            9             Ni       6.003264       3.786169      15.617750       0.586103     144.294076 0.28411328E+04  0.99018329E+05                                20.675287                           16.163635       0.541416       2.004780                    0.995335      50.604894     138.362864       0.509641       0.344840      -1.203213      -0.132844       0.076703      -0.000005       0.153398      -0.025944      -0.029060      -0.050261       0.030160       0.065782      -0.075551       0.019045       0.056506             24.782348      23.694343      -6.458200       3.381183      16.237137       5.856659      34.415562          -0.056951
           10             Ni      -0.277286       7.092063       5.205708       0.586345     144.301511 0.28411496E+04  0.99020409E+05                                20.677268                           16.164732       0.540310       2.004487                    0.995345      50.602311     138.363011       0.509567       0.344885      -1.203158      -0.133069      -0.076830       0.000080       0.153656       0.026308       0.029008      -0.050013       0.030936       0.066790      -0.075753       0.019384       0.056369             24.785340      23.697416       6.459527      -3.382318      16.238492       5.857033      34.420112          -0.057134
           11             Ni      -0.000000       7.572337      26.029792       0.586472     144.284798 0.28407468E+04  0.99002778E+05                                20.675797                           16.163645       0.540282       2.004509                    0.995345      50.598934     138.350883       0.509582       0.344887      -1.203157      -0.000033       0.153647      -0.000059       0.153647       0.000090      -0.057861      -0.000005      -0.060796       0.066559      -0.075695       0.019305       0.056390             24.783544      12.508248      -0.000043       6.762963      27.424843      -0.000581      34.417540          -0.056863
           12             Ni       0.277286       7.092063      46.853250       0.586074     144.296593 0.28411958E+04  0.99021120E+05                                20.675550                           16.163841       0.541394       2.004770                    0.995335      50.605319     138.364663       0.509636       0.344841      -1.203212       0.132843      -0.076705      -0.000007       0.153398      -0.025938       0.029077       0.050271       0.030238       0.065833      -0.075578       0.019050       0.056528             24.782660      23.694631      -6.458271      -3.381232      16.237340      -5.856748      34.416009          -0.056919
           13              H      11.078890       1.775327      27.755865       0.134956       1.061825 0.78880964E+01  0.76578008E+02                                 1.685237                            1.613328      -0.721844       2.539121                    0.999812       3.259304       8.849367       0.509882       1.237384      -0.720416       0.020351      -0.012570       0.035776       0.043036      -0.007581       0.007348      -0.011081       0.007009       0.002494      -0.013021      -0.004438       0.017459              1.714101       1.933628      -0.367764       0.097825       1.659386      -0.066305       1.549290           0.000027
           14              H      10.695149       3.153599      27.112414       0.118338       1.012609 0.78749223E+01  0.78345257E+02                                 1.770397                            1.717122      -1.307159       2.253376                    0.992423       3.948367      11.772060       0.438482       1.404066      -0.680842       0.008832       0.027523      -0.008635       0.030168       0.010508      -0.002298      -0.005809      -0.010749       0.025991      -0.016184       0.001913       0.014271              1.794850       1.669294       0.322869      -0.175733       1.937271      -0.310748       1.777984           0.000272
           15              H       7.498977       6.670532      32.497414       0.117941       1.185543 0.94737841E+01  0.97257712E+02                                 1.863799                            1.804360      -1.288255       2.256127                    0.996001       3.799433      10.963533       0.462968       1.288708      -0.705976      -0.019335       0.012435      -0.017104       0.028653      -0.005137       0.010668       0.002548      -0.003949      -0.038379      -0.018660       0.005838       0.012822              1.878982       1.966533      -0.212153       0.322722       1.665363      -0.189370       2.005049          -0.000317
           16              H      -3.718714       6.771699      33.303290       0.124973       0.942053 0.67357798E+01  0.63809251E+02                                 1.640292                            1.552064      -0.772171       2.513308                    0.998854       3.473105       9.782546       0.482112       1.341105      -0.695559       0.027576       0.015325       0.003481       0.031740       0.000441      -0.002927       0.004918       0.005077      -0.024722      -0.010755       0.003486       0.007269              1.702288       1.958999       0.505139       0.219453       1.706975       0.211342       1.440891           0.000014
           17              H       7.238334       7.944373      29.461324       0.112562       1.154500 0.89146153E+01  0.89665959E+02                                 1.790307                            1.717230      -1.216306       2.288991                    0.995463       3.699142      10.386732       0.490903       1.240469      -0.716477      -0.021780      -0.006079       0.019480       0.029846      -0.000075      -0.009867       0.008584      -0.003257      -0.010096      -0.014290       0.001755       0.012535              1.819134       2.153631       0.187075      -0.395660       1.603260      -0.100230       1.700512          -0.000002
           18              H      -4.974824       8.620999      28.093209       0.147788       0.949928 0.67248767E+01  0.62046594E+02                                 1.508475                            1.446515      -0.617946       2.605571                    0.999976       2.917551       7.449981       0.568958       1.166790      -0.739159      -0.011551       0.017368      -0.028948       0.035680      -0.008164       0.002530      -0.000755      -0.014763       0.014330      -0.013615       0.004318       0.009297              1.532525       1.378094      -0.150524       0.202243       1.600216      -0.314861       1.619264           0.000006
           19              H       4.698479       4.722241      26.125372       0.087281       1.048600 0.74703897E+01  0.73289388E+02                                 1.796927                            1.664270      -1.282832       2.256561                    0.993800       3.959058      11.691565       0.449027       1.390387      -0.683050      -0.013188       0.004833      -0.039902       0.042301      -0.008779       0.000054      -0.003795      -0.019851       0.015245      -0.015873       0.003422       0.012451              1.872869       1.546241      -0.054780       0.269926       1.410048      -0.051341       2.662319           0.000523
           20              H       4.173425       6.395313      27.593441       0.138923       0.947041 0.69419424E+01  0.66082987E+02                                 1.622125                            1.566389      -1.019008       2.413224                    0.998305       3.356721       9.395401       0.485454       1.325407      -0.699476      -0.017791       0.030802      -0.009426       0.036798      -0.006488       0.002676      -0.000488      -0.012864       0.024218      -0.013416       0.004530       0.008887              1.624774       1.565283      -0.351478       0.142903       1.779497      -0.143380       1.529542           0.000472
           21              H       5.857869       4.258828      30.498342       0.131374       0.861332 0.62368988E+01  0.58093838E+02                                 1.549063                            1.504872      -0.945999       2.446094                    0.998031       3.392901       9.549290       0.482929       1.361638      -0.691295       0.013405      -0.000781       0.032490       0.035155      -0.010783       0.007515       0.003162      -0.016895       0.030187      -0.020872       0.008616       0.012257              1.555980       1.393833      -0.047973       0.140640       1.309159      -0.079053       1.964948           0.000417
           22              H       6.347124       2.645586      28.986544       0.102819       0.977655 0.69493544E+01  0.66147672E+02                                 1.654659                            1.562231      -0.834245       2.487122                    0.999173       3.445675       9.632759       0.488606       1.316975      -0.700842       0.025154      -0.038423       0.018901       0.049662      -0.009364       0.008310      -0.005338      -0.021488       0.018460      -0.018852       0.001520       0.017333              1.688789       1.570666      -0.407981       0.093321       2.027103      -0.219099       1.468598           0.000726
           23              H       4.391361       7.427657      29.723702       0.124706       1.066839 0.83753220E+01  0.83055308E+02                                 1.722404                            1.688216      -0.883291       2.455168                    0.998082       3.497561       9.796621       0.484010       1.276102      -0.710414      -0.014228       0.017837      -0.012880       0.026201      -0.001250      -0.002198       0.000491      -0.001997       0.010765      -0.003847      -0.000564       0.004411              1.722967       1.593949      -0.259280       0.063078       1.932000      -0.233258       1.642953          -0.000007
           24              H       5.503646       6.863077      30.673261       0.123688       0.998537 0.75426696E+01  0.73174423E+02                                 1.671748                            1.618304      -0.842211       2.471243                    0.998161       3.512420       9.866284       0.484892       1.302046      -0.703864       0.017381       0.003481       0.018718       0.025780       0.001970       0.004696       0.001481      -0.000758       0.006694      -0.004861      -0.001349       0.006210              1.694831       2.168010       0.133681       0.216309       1.385317       0.093570       1.531165          -0.000119
           25              H       3.888289       5.459785      31.691538       0.093539       0.950371 0.75156703E+01  0.73025393E+02                                 1.623024                            1.621756      -0.875557       2.446688                    0.997004       3.679817      10.427401       0.480358       1.312305      -0.700770       0.015386      -0.018201       0.017508       0.029573      -0.003875       0.001658      -0.003742       0.000424       0.008803      -0.005709      -0.000864       0.006573              1.606453       1.437247      -0.180690       0.021722       1.864499      -0.234955       1.517613           0.000008
           26              H       5.535049       4.073898      39.300506       0.100328       1.007548 0.71885270E+01  0.69707237E+02                                 1.742524                            1.628237      -1.200394       2.306892                    0.995149       3.778058      11.018736       0.456711       1.383014      -0.685352       0.017254       0.041073       0.014728       0.046922       0.006102      -0.004553       0.008732      -0.006444       0.020105      -0.013944       0.001275       0.012669              1.788346       1.628776       0.406862       0.097011       2.261380       0.248171       1.474881          -0.000393
           27              H       4.164633       3.060047      40.781069       0.134498       0.889888 0.65017121E+01  0.60983124E+02                                 1.565638                            1.523447      -0.844576       2.495221                    0.999235       3.334445       9.312215       0.487827       1.338622      -0.696641      -0.007403       0.017433       0.029897       0.035391       0.011033      -0.007325       0.007067      -0.014962       0.023933      -0.020688       0.007510       0.013177              1.572556       1.358665      -0.083675      -0.108405       1.515883       0.239209       1.843120          -0.000074
           28              H       3.750744       0.026108      38.194769       0.143585       0.895880 0.64827393E+01  0.61309029E+02                                 1.618887                            1.555453      -1.157456       2.345132                    0.996881       3.548378      10.246949       0.462758       1.399544      -0.682772      -0.012143      -0.031566      -0.006661       0.034471       0.004322      -0.010575      -0.002118      -0.011076       0.012575      -0.014251       0.001975       0.012276              1.629668       1.359266       0.216324       0.039823       2.007136       0.264653       1.522602          -0.000082
           29              H       5.177685       1.120458      36.807913       0.084776       1.064810 0.76991391E+01  0.75874214E+02                                 1.800011                            1.679197      -1.228574       2.287621                    0.993901       3.872084      11.347213       0.452545       1.373386      -0.687240       0.010814      -0.024374      -0.036833       0.045472       0.005851      -0.006800       0.006711      -0.006682       0.004907      -0.013372       0.004547       0.008825              1.861278       1.444048      -0.101739      -0.205524       1.728958       0.402013       2.410827          -0.000099
           30              H       2.222059       1.377184      41.074682       0.114295       1.002096 0.74960316E+01  0.72583682E+02                                 1.669200                            1.607449      -0.868997       2.455907                    0.997321       3.560314       9.979796       0.489355       1.292631      -0.705391      -0.010371       0.015842       0.018355       0.026371      -0.003511      -0.000056       0.005653      -0.002274      -0.001239      -0.006305      -0.000834       0.007139              1.702570       1.725929      -0.441758      -0.202941       1.879848       0.104037       1.501934          -0.000004
           31              H       2.232736       0.105519      40.150112       0.127953       0.959201 0.72529031E+01  0.68774178E+02                                 1.555701                            1.533642      -0.637720       2.576846                    0.999952       3.185929       8.478335       0.531159       1.216095      -0.725389      -0.010095      -0.023535      -0.012625       0.028551       0.002353       0.003614       0.003925      -0.003680       0.004605      -0.004703      -0.002399       0.007102              1.552607       1.537308       0.239061       0.161815       1.616420       0.115830       1.504092          -0.000005
           32              H      -2.096448      10.253821      41.193377       0.096944       0.975547 0.78025729E+01  0.76447741E+02                                 1.648359                            1.650419      -0.880282       2.446027                    0.997148       3.648669      10.347487       0.477526       1.309128      -0.701916       0.007251      -0.021730      -0.017287       0.028698      -0.001467      -0.002087       0.003315      -0.006397       0.007173      -0.005032      -0.001092       0.006124              1.629154       1.631892      -0.279299      -0.198635       1.688881       0.104188       1.566690          -0.000009
           33              H      10.219083       1.946116      29.442582       0.293030       0.579470 0.36861834E+01  0.30243080E+02                                 1.226097                            1.186160      -1.027991       2.499519                    0.999932       2.547666       6.830811       0.521574       1.431334      -0.679608       0.008212      -0.031623       0.018879       0.037734      -0.016209      -0.002805      -0.001653      -0.029032       0.016956      -0.024928       0.005984       0.018943              1.243094       1.090516      -0.067951       0.038832       1.305252      -0.208231       1.333513          -0.000019
           34              H       8.716775       4.289287      32.947205       0.288110       0.614816 0.39523007E+01  0.33329549E+02                                 1.304876                            1.246977      -1.252316       2.355929                    0.999000       2.940949       8.260973       0.492298       1.475361      -0.667739       0.004431      -0.016431       0.018689       0.025276      -0.005235      -0.000773       0.002738      -0.010253       0.028479      -0.012079       0.001575       0.010505              1.329268       1.099585      -0.063909      -0.015182       1.514122      -0.234558       1.374096          -0.000098
           35              H       8.386418       6.691201      27.431016       0.291777       0.560520 0.35268129E+01  0.28670152E+02                                 1.207317                            1.166481      -1.002690       2.514027                    0.999872       2.545204       6.833693       0.520780       1.446785      -0.676543       0.001612      -0.000002      -0.040936       0.040967      -0.011097       0.001906      -0.000924      -0.030416       0.061949      -0.029198       0.008327       0.020871              1.226786       1.020383      -0.011453       0.017870       1.089406       0.082890       1.570568          -0.000034
           36              H      -3.005871       9.870908      30.766967       0.399841       0.451234 0.25818539E+01  0.19610720E+02                                 1.066287                            1.008567      -1.236928       2.428037                    0.999648       2.394756       6.423157       0.545802       1.477438      -0.666257       0.000914       0.008992      -0.000579       0.009057       0.000843      -0.010501       0.000117      -0.016037       0.018048      -0.016060       0.005031       0.011029              1.096707       1.157931       0.172850       0.217764       1.059533       0.182400       1.072656          -0.000000
           37              H       2.278584       0.395968      48.579324       0.134904       1.061976 0.78892049E+01  0.76590469E+02                                 1.685315                            1.613372      -0.722515       2.538797                    0.999812       3.259382       8.849303       0.509915       1.237277      -0.720441      -0.021090      -0.011383       0.035785       0.043069       0.006802      -0.013264      -0.000820       0.009640       0.002537      -0.013002      -0.004447       0.017449              1.714191       2.046669       0.302703      -0.106407       1.546592      -0.051594       1.549310           0.000025
           38              H       3.664073       0.039162      47.935872       0.118378       1.013081 0.78796739E+01  0.78405972E+02                                 1.771048                            1.717711      -1.308037       2.252979                    0.992386       3.949635      11.777645       0.438371       1.404182      -0.680814       0.019395      -0.021405      -0.008637       0.030149      -0.009901      -0.003896       0.004882      -0.012810       0.025953      -0.016169       0.001910       0.014259              1.795518       1.591216      -0.277671      -0.181366       2.016732       0.307777       1.778606           0.000248
           39              H       8.307912       1.048662      53.320873       0.118259       1.184604 0.94646823E+01  0.97144351E+02                                 1.863120                            1.803742      -1.289182       2.255904                    0.996009       3.797871      10.959164       0.462935       1.289063      -0.705902       0.020323       0.010520      -0.017101       0.028568       0.000853      -0.003091      -0.010510       0.010927      -0.038464      -0.018677       0.005839       0.012838              1.878289       1.923645       0.236356      -0.325158       1.706955      -0.184717       2.004267          -0.000316
           40              H       1.443270      10.712883      54.126749       0.124986       0.941860 0.67345526E+01  0.63799172E+02                                 1.640564                            1.552317      -0.773418       2.512914                    0.998837       3.473514       9.786047       0.481855       1.341786      -0.695422      -0.000543      -0.031542       0.003476       0.031737       0.001954       0.005710       0.000058      -0.003274      -0.024779      -0.010758       0.003516       0.007242              1.702574       1.332737      -0.143490       0.073333       2.333858      -0.295768       1.441127           0.000015
           41              H       9.541412       0.637464      50.284782       0.112521       1.154765 0.89176476E+01  0.89708277E+02                                 1.790955                            1.717822      -1.218134       2.288312                    0.995463       3.699906      10.391147       0.490667       1.240901      -0.716381       0.005620       0.021940       0.019529       0.029905      -0.001366       0.012347       0.004224       0.001799      -0.010253      -0.014272       0.001754       0.012518              1.819803       1.579388       0.144872       0.111101       2.178942       0.392980       1.701079          -0.000014
           42              H       9.953416      -0.002176      48.916667       0.147721       0.949993 0.67253283E+01  0.62050498E+02                                 1.508394                            1.446441      -0.617844       2.605544                    0.999976       2.917715       7.449872       0.569056       1.166593      -0.739205       0.020907       0.001338      -0.028992       0.035769      -0.002305      -0.001889      -0.001816       0.021501       0.014262      -0.013593       0.004320       0.009273              1.532437       1.674929      -0.020937      -0.373767       1.303199      -0.017693       1.619183          -0.000002
           43              H       8.020890       4.448109      46.948831       0.087452       1.049054 0.74748329E+01  0.73347908E+02                                 1.797749                            1.664983      -1.284363       2.255785                    0.993774       3.961067      11.700787       0.448818       1.390751      -0.682968       0.010765       0.008965      -0.039762       0.042157      -0.004192      -0.003326       0.001886       0.025050       0.015412      -0.015862       0.003442       0.012420              1.873757       1.492197       0.086417      -0.179572       1.465349      -0.208232       2.663725           0.000529
           44              H       9.732340       4.066283      48.416899       0.138924       0.946931 0.69406263E+01  0.66064789E+02                                 1.621721                            1.566020      -1.018261       2.413496                    0.998311       3.356264       9.392540       0.485632       1.325034      -0.699552       0.035597       0.000010      -0.009494       0.036842      -0.002336      -0.001729      -0.002074       0.017649       0.024233      -0.013411       0.004543       0.008867              1.624365       2.029761       0.082941      -0.195533       1.314153      -0.052030       1.529182           0.000442
           45              H       7.039868       3.675755      51.321801       0.131232       0.862298 0.62455273E+01  0.58193176E+02                                 1.550000                            1.505720      -0.945806       2.445904                    0.998031       3.395088       9.556390       0.482895       1.361290      -0.691353      -0.007378      -0.011229       0.032546       0.035210      -0.001912      -0.001028      -0.008080       0.027147       0.030250      -0.020885       0.008611       0.012274              1.556938       1.372596       0.060716      -0.138956       1.331816      -0.082368       1.966403           0.000417
           46              H       5.398133       4.058668      49.810002       0.102956       0.977405 0.69475696E+01  0.66128541E+02                                 1.654590                            1.562199      -0.835070       2.486837                    0.999159       3.445557       9.633274       0.488516       1.317258      -0.700782      -0.045832      -0.002582       0.018889       0.049639      -0.004639      -0.008770      -0.004517       0.026898       0.018461      -0.018826       0.001521       0.017305              1.688706       2.266112       0.006346      -0.236358       1.331432       0.028732       1.468574           0.000726
           47              H      10.517409       3.361374      50.547160       0.124621       1.066963 0.83767374E+01  0.83073742E+02                                 1.722616                            1.688424      -0.883713       2.455003                    0.998073       3.497979       9.798394       0.483947       1.276202      -0.710392       0.022562       0.003348      -0.012889       0.026199      -0.000222       0.001516       0.001632       0.003173       0.010775      -0.003834      -0.000569       0.004403              1.723179       2.072293      -0.016739      -0.233557       1.454104       0.062017       1.643141           0.000025
           48              H       9.472326       2.680396      51.496719       0.123656       0.998609 0.75433758E+01  0.73182727E+02                                 1.671789                            1.618347      -0.842177       2.471262                    0.998159       3.512663       9.866950       0.484902       1.301994      -0.703874      -0.005630      -0.016816       0.018703       0.025774      -0.001295      -0.001057      -0.004807      -0.002990       0.006658      -0.004841      -0.001355       0.006196              1.694873       1.465265       0.272080      -0.027114       2.088164      -0.234097       1.531191          -0.000121
           49              H       9.064718       4.780983      52.514997       0.093721       0.949775 0.75101342E+01  0.72962404E+02                                 1.622782                            1.621523      -0.876864       2.446297                    0.996992       3.679042      10.426529       0.480203       1.312895      -0.700650      -0.023357      -0.004251       0.017533       0.029513       0.002084      -0.004052       0.000418       0.006510       0.008738      -0.005669      -0.000880       0.006549              1.606213       1.913838      -0.094640      -0.214287       1.387422       0.098640       1.517380           0.000007
           50              H       7.041125       4.047790      60.123965       0.100291       1.007290 0.71859530E+01  0.69673415E+02                                 1.741993                            1.627769      -1.198827       2.307546                    0.995165       3.776942      11.013426       0.456868       1.382715      -0.685415       0.026941      -0.035522       0.014761       0.046963      -0.005856       0.009834      -0.000432      -0.007311       0.020125      -0.013938       0.001258       0.012679              1.787786       1.750341      -0.477138       0.166354       2.138545      -0.208017       1.474473          -0.000394
           51              H       6.848312       5.741531      61.604527       0.134595       0.888713 0.64909491E+01  0.60857817E+02                                 1.564479                            1.522380      -0.845528       2.495126                    0.999239       3.331807       9.303414       0.487898       1.338965      -0.696586       0.018731      -0.002270       0.029882       0.035341      -0.011968       0.009761       0.002770      -0.011661       0.023842      -0.020640       0.007482       0.013158              1.571377       1.547897      -0.026186       0.260997       1.324670      -0.025680       1.841565          -0.000073
           52              H       4.427788       7.616938      59.018228       0.143694       0.895753 0.64819248E+01  0.61302785E+02                                 1.619113                            1.555650      -1.157937       2.345032                    0.996862       3.548678      10.249785       0.462571       1.400075      -0.682669      -0.021219       0.026282      -0.006709       0.034438      -0.006976       0.003430       0.010228      -0.001930       0.012560      -0.014260       0.001972       0.012288              1.629905       1.658076      -0.388793       0.209333       1.708841      -0.166855       1.522798          -0.000083
           53              H       4.662052       5.833996      57.631372       0.084955       1.064504 0.76966061E+01  0.75842719E+02                                 1.799625                            1.678892      -1.227642       2.287993                    0.993909       3.871360      11.344459       0.452599       1.373339      -0.687249      -0.026510       0.002780      -0.036814       0.045451      -0.005832       0.009227       0.002547      -0.006801       0.004887      -0.013398       0.004563       0.008836              1.860848       1.745470      -0.072474       0.450706       1.426928      -0.023022       2.410145          -0.000099
           54              H       6.362197       8.265281      61.898141       0.114375       1.001317 0.74887176E+01  0.72495419E+02                                 1.668420                            1.606744      -0.867996       2.456468                    0.997344       3.558668       9.974096       0.489424       1.292759      -0.705371       0.018883       0.001082       0.018355       0.026356       0.000748       0.004918      -0.002776       0.007230      -0.001200      -0.006290      -0.000851       0.007141              1.701747       2.222639       0.154123       0.191445       1.381285       0.123631       1.501317          -0.000004
           55              H       5.255564       8.891867      60.973570       0.127939       0.959648 0.72563596E+01  0.68808682E+02                                 1.555459                            1.533400      -0.637673       2.576560                    0.999952       3.186451       8.477227       0.531567       1.215132      -0.725601      -0.015389       0.020563      -0.012616       0.028615      -0.002737       0.001622      -0.005109      -0.002368       0.004588      -0.004656      -0.002480       0.007137              1.552369       1.389408      -0.153732       0.019419       1.763852      -0.197998       1.503845          -0.000005
           56              H       3.647743       7.566898      62.016836       0.096802       0.975492 0.78008801E+01  0.76418801E+02                                 1.647555                            1.649637      -0.876972       2.447267                    0.997193       3.647422      10.339486       0.477953       1.308172      -0.702120      -0.022523       0.004563      -0.017332       0.028784      -0.002004       0.003914       0.000144       0.005764       0.007308      -0.005034      -0.001104       0.006137              1.628352       1.915414       0.114894       0.189398       1.403635       0.119783       1.566008          -0.000009
           57              H       2.856394       1.055189      50.266041       0.293066       0.579270 0.36844888E+01  0.30224763E+02                                 1.225660                            1.185766      -1.027726       2.499654                    0.999932       2.547013       6.827869       0.521757       1.431042      -0.679663      -0.031434       0.008677       0.018881       0.037681      -0.004467      -0.000053       0.003268       0.042625       0.017002      -0.024953       0.006000       0.018954              1.242639       1.309905      -0.058959      -0.199592       1.085012       0.070422       1.333002          -0.000015
           58              H       5.636794       1.184639      53.770664       0.288184       0.614503 0.39499613E+01  0.33306027E+02                                 1.304654                            1.246788      -1.252734       2.355838                    0.998999       2.940341       8.259716       0.492212       1.475788      -0.667668      -0.016407       0.004423       0.018714       0.025278      -0.001819       0.002779      -0.000708       0.014184       0.028410      -0.012063       0.001564       0.010499              1.329035       1.465551      -0.147486      -0.195446       1.147712       0.130376       1.373842          -0.000095
           59              H       7.882090       0.269780      48.254475       0.292174       0.559980 0.35228584E+01  0.28632588E+02                                 1.206996                            1.166187      -1.003028       2.514143                    0.999872       2.544468       6.833108       0.520557       1.447680      -0.676376      -0.000808      -0.001439      -0.040867       0.040901      -0.007624      -0.001739      -0.001197       0.034435       0.061919      -0.029197       0.008340       0.020858              1.226452       1.081814      -0.024165       0.062836       1.027490      -0.056915       1.570053           0.000041
           60              H       3.770842       8.545939      51.590426       0.399981       0.450668 0.25777539E+01  0.19570790E+02                                 1.065218                            1.007639      -1.234810       2.429185                    0.999659       2.392527       6.414656       0.546184       1.477067      -0.666334       0.007327      -0.005273      -0.000565       0.009044      -0.007353       0.005351       0.009022       0.006551       0.018022      -0.016038       0.005022       0.011016              1.095565       0.933622      -0.043736       0.048995       1.281526      -0.279263       1.071547          -0.000002
           61              H       5.484176       8.706937       6.932407       0.135002       1.062197 0.78917046E+01  0.76623058E+02                                 1.685719                            1.613761      -0.722151       2.538966                    0.999812       3.259978       8.852252       0.509775       1.237482      -0.720390       0.000709       0.023889       0.035771       0.043020       0.000746       0.005914       0.011921      -0.016640       0.002535      -0.013026      -0.004449       0.017474              1.714603       1.409816       0.065160       0.008499       2.184295       0.117928       1.549696           0.000024
           62              H       4.482429       7.685471       6.288956       0.118227       1.012727 0.78757867E+01  0.78353038E+02                                 1.770264                            1.717004      -1.306150       2.253774                    0.992442       3.948133      11.769844       0.438596       1.403718      -0.680910      -0.028296      -0.006106      -0.008666       0.030217      -0.000582       0.006146       0.000893       0.023561       0.025907      -0.016160       0.001934       0.014226              1.794705       2.149693      -0.045358       0.356935       1.456587       0.003201       1.777836           0.000248
           63              H       3.034762       3.159039      11.673956       0.117889       1.185323 0.94709825E+01  0.97214717E+02                                 1.862974                            1.803616      -1.285761       2.257151                    0.996019       3.798669      10.957932       0.463281       1.288025      -0.706121      -0.001137      -0.023016      -0.017155       0.028729       0.004275      -0.007565       0.007960      -0.006956      -0.038309      -0.018658       0.005837       0.012820              1.878135       1.556356      -0.024335       0.002625       2.073971       0.373872       2.004079           0.000190
           64              H       2.275443       4.271882      12.479832       0.125018       0.941672 0.67326958E+01  0.63774733E+02                                 1.640085                            1.551905      -0.773151       2.512977                    0.998846       3.472657       9.781879       0.482030       1.341444      -0.695493      -0.027028       0.016181       0.003508       0.031696      -0.002439      -0.002785      -0.004972      -0.001764      -0.024797      -0.010759       0.003476       0.007283              1.702054       2.207067      -0.361572      -0.292649       1.458363       0.084341       1.440733          -0.000015
           65              H       2.061905       2.296395       8.637865       0.112704       1.154485 0.89145855E+01  0.89666867E+02                                 1.790386                            1.717300      -1.217720       2.288446                    0.995460       3.699085      10.387127       0.490855       1.240573      -0.716452       0.016160      -0.015724       0.019513       0.029819       0.001466      -0.002505      -0.012836       0.001474      -0.010280      -0.014306       0.001764       0.012542              1.819217       1.902963      -0.331886       0.284652       1.854117      -0.292562       1.700571          -0.000013
           66              H       1.301958       2.259409       7.269750       0.147788       0.950078 0.67260533E+01  0.62058952E+02                                 1.508473                            1.446510      -0.617956       2.605508                    0.999976       2.917812       7.450262       0.569047       1.166577      -0.739207      -0.009247      -0.018701      -0.028928       0.035666       0.010459      -0.000591       0.002601      -0.006777       0.014294      -0.013598       0.004281       0.009317              1.532524       1.414329       0.171450       0.171558       1.563980       0.332581       1.619263          -0.000001
           67              H       6.122280       1.707882       5.301914       0.087395       1.048620 0.74706491E+01  0.73295882E+02                                 1.797271                            1.664537      -1.284431       2.255916                    0.993779       3.959637      11.695317       0.448875       1.390784      -0.682970       0.002429      -0.013878      -0.039786       0.042207       0.013002       0.003273       0.001942      -0.005257       0.015328      -0.015902       0.003439       0.012463              1.873261       1.396863      -0.031594      -0.090539       1.559884       0.259530       2.663035           0.000529
           68              H       4.935884       0.416636       6.769982       0.139017       0.946514 0.69369110E+01  0.66020246E+02                                 1.621231                            1.565595      -1.018735       2.413321                    0.998303       3.355374       9.389238       0.485703       1.325025      -0.699556      -0.017732      -0.030792      -0.009471       0.036773       0.008826      -0.000943       0.002545      -0.004759       0.024249      -0.013429       0.004552       0.008876              1.623861       1.420852       0.268195       0.052646       1.921954       0.195223       1.528778           0.000442
           69              H       5.943913       2.943650       9.674884       0.131332       0.861323 0.62373246E+01  0.58102965E+02                                 1.549524                            1.505297      -0.947866       2.445346                    0.998008       3.393844       9.554608       0.482646       1.362314      -0.691160      -0.006007       0.011966       0.032515       0.035164       0.012738      -0.006517       0.004931      -0.010241       0.030112      -0.020900       0.008659       0.012241              1.556449       1.289122      -0.012691      -0.001827       1.414590       0.161414       1.965635           0.000420
           70              H       7.096393       4.173978       8.163086       0.102632       0.977884 0.69509836E+01  0.66163658E+02                                 1.654557                            1.562136      -0.833523       2.487326                    0.999184       3.445718       9.631298       0.488776       1.316506      -0.700940       0.020744       0.041073       0.018903       0.049746       0.013983       0.000469       0.009850      -0.005461       0.018505      -0.018849       0.001532       0.017317              1.688684       1.559575       0.401595       0.143087       2.037974       0.190353       1.468503           0.000725
           71              H       3.932880       0.089202       8.900243       0.124723       1.066625 0.83731994E+01  0.83029033E+02                                 1.722176                            1.688005      -0.883258       2.455204                    0.998091       3.497280       9.795540       0.484039       1.276107      -0.710413      -0.008331      -0.021226      -0.012851       0.026175       0.001496       0.000684      -0.002127      -0.001123       0.010706      -0.003838      -0.000541       0.004379              1.722737       1.622746       0.275944       0.170431       1.902720       0.171212       1.642744           0.000025
           72              H       3.865679       1.334759       9.849803       0.123716       0.998392 0.75415349E+01  0.73162234E+02                                 1.671743                            1.618314      -0.842552       2.471181                    0.998154       3.512344       9.866683       0.484822       1.302258      -0.703820      -0.011682       0.013257       0.018783       0.025788      -0.000682      -0.003620       0.003307       0.003773       0.006601      -0.004823      -0.001363       0.006187              1.694820       1.696772      -0.405734      -0.189162       1.856540       0.140509       1.531150          -0.000122
           73              H       5.888644       0.637464      10.868080       0.093767       0.950143 0.75139730E+01  0.73009366E+02                                 1.623173                            1.621905      -0.877139       2.446086                    0.996983       3.680062      10.430269       0.480158       1.312842      -0.700654       0.007981       0.022382       0.017449       0.029481       0.001747       0.002401       0.003317      -0.006948       0.008866      -0.005722      -0.000864       0.006586              1.606602       1.601387       0.275411       0.192638       1.700695       0.136292       1.517723           0.000008
           74              H       6.265477       2.756544      18.477048       0.100340       1.006953 0.71832117E+01  0.69640072E+02                                 1.741613                            1.627473      -1.198678       2.307712                    0.995170       3.776204      11.010677       0.456904       1.382740      -0.685413      -0.044210      -0.005544       0.014736       0.046930      -0.000230      -0.005282      -0.008313       0.013808       0.020081      -0.013943       0.001270       0.012673              1.787375       2.454025       0.070448      -0.263119       1.433940      -0.040010       1.474159           0.000250
           75              H       7.828706       2.076654      19.957610       0.134437       0.889900 0.65015842E+01  0.60979712E+02                                 1.565452                            1.523270      -0.844213       2.495313                    0.999241       3.334199       9.310405       0.487949       1.338337      -0.696700      -0.011414      -0.015115       0.029933       0.035422       0.000934      -0.002447      -0.009892       0.026598       0.023913      -0.020698       0.007534       0.013164              1.572362       1.403945       0.109895      -0.152951       1.470268      -0.213445       1.842873           0.000044
           76              H      -1.897982       3.235186      17.371311       0.143677       0.895468 0.64791306E+01  0.61266975E+02                                 1.618486                            1.555101      -1.157812       2.345047                    0.996867       3.547493      10.244060       0.462769       1.399690      -0.682747       0.033383       0.005285      -0.006642       0.034445       0.002632       0.007133      -0.008091       0.012996       0.012585      -0.014238       0.001957       0.012281              1.629254       2.031901       0.172283      -0.249007       1.333612      -0.097802       1.522249          -0.000042
           77              H       9.001912       3.923778      15.984455       0.084493       1.065182 0.77019023E+01  0.75902715E+02                                 1.799889                            1.679083      -1.226845       2.288254                    0.993940       3.872109      11.344676       0.452761       1.372706      -0.687376       0.015718       0.021650      -0.036969       0.045634      -0.000031      -0.002444      -0.009244       0.013498       0.004863      -0.013381       0.004530       0.008850              1.861142       1.569533       0.174222      -0.245406       1.603304      -0.378973       2.410589          -0.000053
           78              H      10.257394       1.235767      20.251224       0.114270       1.001784 0.74931572E+01  0.72552803E+02                                 1.669289                            1.607496      -0.868759       2.456049                    0.997334       3.560077       9.980679       0.489159       1.293202      -0.705275      -0.008552      -0.016918       0.018346       0.026380       0.002755      -0.004840      -0.002883      -0.004926      -0.001138      -0.006270      -0.000867       0.007137              1.702680       1.458825       0.287566       0.011364       2.147284      -0.227845       1.501930           0.000001
           79              H      11.353350       1.880846      19.326653       0.127864       0.959010 0.72506977E+01  0.68746967E+02                                 1.555428                            1.533357      -0.637753       2.576871                    0.999953       3.185430       8.476187       0.531245       1.216012      -0.725412       0.025455       0.003088      -0.012630       0.028583       0.000411      -0.005200       0.001177       0.005899       0.004554      -0.004699      -0.002391       0.007089              1.552343       1.803339      -0.085319      -0.181246       1.349838       0.082251       1.503853          -0.000000
           80              H      -1.551296       3.935744      20.369919       0.096979       0.974682 0.77927157E+01  0.76324629E+02                                 1.647177                            1.649215      -0.878930       2.446671                    0.997172       3.646744      10.339165       0.477786       1.308871      -0.701973       0.015212       0.017177      -0.017219       0.028687       0.003516      -0.001814      -0.003487       0.000605       0.007193      -0.005050      -0.001093       0.006143              1.628006       1.431942       0.164302       0.009071       1.886831      -0.223717       1.565244          -0.000004
           81              H       5.766173       7.876928       8.619124       0.292959       0.579722 0.36876316E+01  0.30253046E+02                                 1.225551                            1.185664      -1.027887       2.499239                    0.999933       2.547496       6.826537       0.522249       1.429575      -0.679926       0.023304       0.022970       0.018951       0.037813       0.020700       0.002840      -0.001627      -0.013585       0.016952      -0.024957       0.005987       0.018970              1.242527       1.192200       0.126835       0.160771       1.202516       0.137612       1.332866          -0.000015
           82              H       4.488081       5.404306      12.123747       0.287983       0.614867 0.39526868E+01  0.33333354E+02                                 1.304920                            1.247018      -1.252424       2.355841                    0.998999       2.941107       8.261271       0.492306       1.475312      -0.667750       0.012048       0.012041       0.018711       0.025303       0.007059      -0.002001      -0.002046      -0.003978       0.028525      -0.012095       0.001567       0.010528              1.329313       1.355192       0.211458       0.210732       1.258607       0.104146       1.374139           0.000082
           83              H       2.573141       3.917251       6.607558       0.292191       0.560090 0.35237985E+01  0.28642253E+02                                 1.207172                            1.166358      -1.003129       2.514033                    0.999873       2.544653       6.833935       0.520506       1.447718      -0.676369      -0.000811       0.001363      -0.040771       0.040802       0.018702      -0.000167       0.002111      -0.004039       0.061978      -0.029187       0.008309       0.020878              1.226631       1.062134       0.035613      -0.080697       1.047466      -0.025958       1.570292           0.000041
           84              H      -0.764971       3.339617       9.943509       0.399855       0.451303 0.25823629E+01  0.19616173E+02                                 1.066523                            1.008762      -1.238955       2.427159                    0.999639       2.395231       6.425355       0.545654       1.477719      -0.666205      -0.008242      -0.003690      -0.000587       0.009049       0.006509       0.005173      -0.009162       0.009495       0.017953      -0.016063       0.005037       0.011025              1.096963       1.234168      -0.129094      -0.266971       0.983846       0.097437       1.072874          -0.000003
           85              H      -4.798340       9.102905      58.991365       0.134955       1.061832 0.78881657E+01  0.76578874E+02                                 1.685247                            1.613337      -0.721850       2.539118                    0.999812       3.259317       8.849423       0.509879       1.237387      -0.720415      -0.020351       0.012570       0.035776       0.043036      -0.007581      -0.007348       0.011081       0.007009       0.002495      -0.013021      -0.004438       0.017459              1.714112       1.933641      -0.367768      -0.097827       1.659395       0.066306       1.549298           0.000027
           86              H      -4.414599       7.724633      58.347914       0.118336       1.012613 0.78749640E+01  0.78345768E+02                                 1.770402                            1.717126      -1.307160       2.253375                    0.992423       3.948377      11.772093       0.438482       1.404065      -0.680843      -0.008832      -0.027523      -0.008635       0.030168       0.010508       0.002298       0.005809      -0.010749       0.025991      -0.016184       0.001913       0.014271              1.794854       1.669298       0.322870       0.175733       1.937277       0.310750       1.777988           0.000272
           87              H      -1.218427       4.207700       1.261914       0.117942       1.185558 0.94739259E+01  0.97259529E+02                                 1.863813                            1.804373      -1.288283       2.256114                    0.996001       3.799453      10.963610       0.462967       1.288706      -0.705976       0.019335      -0.012435      -0.017104       0.028653      -0.005136      -0.010669      -0.002547      -0.003948      -0.038378      -0.018659       0.005837       0.012822              1.878996       1.966548      -0.212157      -0.322728       1.665374       0.189374       2.005066           0.000191
           88              H       9.999264       4.106533       2.067790       0.124972       0.942048 0.67357247E+01  0.63808507E+02                                 1.640278                            1.552051      -0.772140       2.513322                    0.998854       3.473073       9.782393       0.482117       1.341093      -0.695561      -0.027576      -0.015325       0.003481       0.031740       0.000440       0.002926      -0.004917       0.005077      -0.024719      -0.010753       0.003485       0.007268              1.702273       1.958983       0.505134      -0.219452       1.706958      -0.211339       1.440878          -0.000015
           89              H      -0.957784       2.933859      60.696824       0.112561       1.154498 0.89145970E+01  0.89665749E+02                                 1.790307                            1.717230      -1.216301       2.288994                    0.995463       3.699141      10.386735       0.490902       1.240471      -0.716477       0.021780       0.006079       0.019480       0.029846      -0.000075       0.009867      -0.008584      -0.003257      -0.010096      -0.014290       0.001755       0.012535              1.819134       2.153631       0.187075       0.395660       1.603260       0.100230       1.700512          -0.000001
           90              H      -1.305726       2.257233      59.328709       0.147787       0.949933 0.67249226E+01  0.62047145E+02                                 1.508482                            1.446521      -0.617948       2.605570                    0.999976       2.917560       7.450020       0.568955       1.166793      -0.739158       0.011551      -0.017368      -0.028948       0.035679      -0.008164      -0.002530       0.000755      -0.014763       0.014329      -0.013615       0.004318       0.009297              1.532532       1.378100      -0.150526      -0.202244       1.600225       0.314864       1.619272           0.000006
           91              H       1.582071       6.155991      57.360872       0.087280       1.048606 0.74704467E+01  0.73290096E+02                                 1.796935                            1.664277      -1.282841       2.256556                    0.993800       3.959076      11.691635       0.449026       1.390387      -0.683050       0.013188      -0.004833      -0.039902       0.042301      -0.008778      -0.000054       0.003795      -0.019851       0.015246      -0.015873       0.003422       0.012451              1.872878       1.546247      -0.054780      -0.269929       1.410053       0.051341       2.662334           0.000523
           92              H       2.107125       4.482919      58.828941       0.138921       0.947051 0.69420379E+01  0.66084099E+02                                 1.622133                            1.566397      -1.019029       2.413212                    0.998305       3.356741       9.395460       0.485454       1.325403      -0.699476       0.017790      -0.030801      -0.009426       0.036798      -0.006488      -0.002676       0.000488      -0.012865       0.024218      -0.013416       0.004529       0.008887              1.624783       1.565291      -0.351481      -0.142904       1.779506       0.143381       1.529550           0.000472
           93              H       0.422681       6.619404      61.733842       0.131373       0.861334 0.62369113E+01  0.58093971E+02                                 1.549064                            1.504872      -0.945995       2.446095                    0.998031       3.392902       9.549288       0.482929       1.361636      -0.691296      -0.013405       0.000781       0.032489       0.035155      -0.010783      -0.007515      -0.003163      -0.016895       0.030187      -0.020872       0.008616       0.012257              1.555981       1.393834      -0.047973      -0.140640       1.309159       0.079053       1.964950           0.000421
           94              H      -0.066574       8.232646      60.222044       0.102818       0.977655 0.69493576E+01  0.66147716E+02                                 1.654660                            1.562232      -0.834246       2.487122                    0.999173       3.445677       9.632768       0.488605       1.316976      -0.700841      -0.025154       0.038423       0.018901       0.049662      -0.009364      -0.008310       0.005338      -0.021488       0.018460      -0.018852       0.001519       0.017333              1.688790       1.570667      -0.407981      -0.093321       2.027104       0.219099       1.468599           0.000725
           95              H       1.889189       3.450575      60.959202       0.124705       1.066843 0.83753606E+01  0.83055808E+02                                 1.722410                            1.688221      -0.883298       2.455165                    0.998082       3.497570       9.796662       0.484009       1.276105      -0.710413       0.014228      -0.017837      -0.012880       0.026201      -0.001250       0.002198      -0.000491      -0.001997       0.010765      -0.003847      -0.000564       0.004411              1.722973       1.593954      -0.259281      -0.063078       1.932007       0.233258       1.642958          -0.000006
           96              H       0.776904       4.015155      61.908761       0.123688       0.998535 0.75426536E+01  0.73174241E+02                                 1.671747                            1.618303      -0.842211       2.471243                    0.998161       3.512418       9.866282       0.484892       1.302048      -0.703864      -0.017382      -0.003481       0.018718       0.025780       0.001970      -0.004696      -0.001481      -0.000758       0.006693      -0.004861      -0.001349       0.006210              1.694830       2.168009       0.133681      -0.216309       1.385316      -0.093570       1.531165          -0.000119
           97              H       2.392261       5.418447       0.456038       0.093538       0.950373 0.75156898E+01  0.73025630E+02                                 1.623026                            1.621759      -0.875559       2.446687                    0.997004       3.679822      10.427419       0.480358       1.312305      -0.700770      -0.015387       0.018201       0.017508       0.029573      -0.003875      -0.001658       0.003742       0.000424       0.008803      -0.005709      -0.000864       0.006573              1.606455       1.437249      -0.180691      -0.021722       1.864502       0.234956       1.517615           0.000008
           98              H       0.745501       6.804334       8.065006       0.100329       1.007544 0.71884911E+01  0.69706807E+02                                 1.742519                            1.628233      -1.200392       2.306894                    0.995149       3.778050      11.018709       0.456711       1.383015      -0.685352      -0.017254      -0.041074       0.014728       0.046922       0.006103       0.004553      -0.008732      -0.006443       0.020105      -0.013944       0.001275       0.012668              1.788341       1.628773       0.406860      -0.097010       2.261373      -0.248170       1.474878           0.000249
           99              H       2.115917       7.818185       9.545569       0.134497       0.889888 0.65017130E+01  0.60983126E+02                                 1.565637                            1.523446      -0.844573       2.495222                    0.999235       3.334445       9.312210       0.487828       1.338621      -0.696641       0.007404      -0.017433       0.029897       0.035391       0.011033       0.007325      -0.007067      -0.014962       0.023934      -0.020688       0.007510       0.013178              1.572555       1.358664      -0.083675       0.108405       1.515882      -0.239208       1.843119           0.000044
          100              H       8.810356      -0.026108       6.959269       0.143587       0.895871 0.64826553E+01  0.61308047E+02                                 1.618878                            1.555444      -1.157447       2.345137                    0.996881       3.548360      10.246887       0.462758       1.399546      -0.682771       0.012143       0.031566      -0.006661       0.034471       0.004322       0.010574       0.002118      -0.011076       0.012575      -0.014251       0.001975       0.012276              1.629659       1.359259       0.216322      -0.039822       2.007124      -0.264651       1.522593          -0.000042
          101              H       1.102865       9.757774       5.572413       0.084779       1.064799 0.76990483E+01  0.75873118E+02                                 1.800001                            1.679189      -1.228576       2.287622                    0.993901       3.872066      11.347156       0.452545       1.373389      -0.687240      -0.010814       0.024374      -0.036834       0.045473       0.005851       0.006800      -0.006711      -0.006682       0.004908      -0.013372       0.004547       0.008825              1.861267       1.444042      -0.101738       0.205521       1.728950      -0.402009       2.410810          -0.000052
          102              H       4.058491       9.501048       9.839182       0.114294       1.002099 0.74960653E+01  0.72584071E+02                                 1.669202                            1.607451      -0.868996       2.455907                    0.997321       3.560320       9.979809       0.489356       1.292628      -0.705392       0.010371      -0.015842       0.018355       0.026371      -0.003511       0.000056      -0.005653      -0.002274      -0.001240      -0.006305      -0.000834       0.007139              1.702573       1.725931      -0.441759       0.202941       1.879851      -0.104037       1.501936          -0.000000
          103              H       4.047814      10.772713       8.914612       0.127954       0.959197 0.72528643E+01  0.68773708E+02                                 1.555696                            1.533637      -0.637720       2.576847                    0.999952       3.185921       8.478303       0.531161       1.216094      -0.725389       0.010095       0.023535      -0.012625       0.028552       0.002353      -0.003614      -0.003925      -0.003681       0.004606      -0.004703      -0.002399       0.007102              1.552602       1.537303       0.239060      -0.161814       1.616415      -0.115830       1.504087          -0.000000
          104              H       8.376998       0.624411       9.957877       0.096945       0.975543 0.78025338E+01  0.76447261E+02                                 1.648355                            1.650415      -0.880281       2.446028                    0.997148       3.648662      10.347460       0.477527       1.309127      -0.701916      -0.007251       0.021730      -0.017287       0.028699      -0.001467       0.002087      -0.003315      -0.006397       0.007173      -0.005032      -0.001092       0.006125              1.629150       1.631888      -0.279298       0.198634       1.688876      -0.104187       1.566686          -0.000005
          105              H      -3.938533       8.932116      60.678082       0.293029       0.579470 0.36861872E+01  0.30243110E+02                                 1.226097                            1.186160      -1.027989       2.499520                    0.999932       2.547666       6.830805       0.521575       1.431331      -0.679608      -0.008212       0.031623       0.018878       0.037734      -0.016209       0.002805       0.001653      -0.029032       0.016956      -0.024927       0.005984       0.018943              1.243093       1.090515      -0.067951      -0.038832       1.305252       0.208231       1.333513          -0.000019
          106              H      -2.436225       6.588945       1.711705       0.288111       0.614805 0.39522006E+01  0.33328410E+02                                 1.304848                            1.246952      -1.252289       2.355942                    0.999000       2.940887       8.260695       0.492310       1.475338      -0.667743      -0.004431       0.016430       0.018689       0.025276      -0.005234       0.000772      -0.002739      -0.010253       0.028483      -0.012080       0.001574       0.010506              1.329239       1.099564      -0.063907       0.015180       1.514087       0.234551       1.374065           0.000082
          107              H      -2.105868       4.187031      58.666516       0.291777       0.560521 0.35268232E+01  0.28670268E+02                                 1.207321                            1.166484      -1.002694       2.514025                    0.999872       2.545210       6.833722       0.520778       1.446789      -0.676542      -0.001612       0.000002      -0.040935       0.040967      -0.011097      -0.001906       0.000924      -0.030416       0.061948      -0.029198       0.008327       0.020871              1.226789       1.020386      -0.011453      -0.017870       1.089409      -0.082890       1.570573          -0.000034
          108              H       9.286421       1.007324      62.002468       0.399841       0.451235 0.25818592E+01  0.19610765E+02                                 1.066287                            1.008567      -1.236924       2.428038                    0.999648       2.394757       6.423155       0.545803       1.477435      -0.666258      -0.000914      -0.008992      -0.000579       0.009057       0.000843       0.010501      -0.000117      -0.016036       0.018048      -0.016060       0.005031       0.011029              1.096707       1.157931       0.172850      -0.217764       1.059533      -0.182400       1.072656          -0.000001
          109              H       4.001966      10.482264      17.343824       0.134905       1.061976 0.78891970E+01  0.76590377E+02                                 1.685315                            1.613371      -0.722515       2.538797                    0.999812       3.259379       8.849295       0.509915       1.237277      -0.720441       0.021090       0.011383       0.035785       0.043069       0.006802       0.013264       0.000820       0.009640       0.002537      -0.013002      -0.004447       0.017449              1.714190       2.046669       0.302703       0.106407       1.546592       0.051594       1.549309           0.000025
          110              H       2.616477      10.839070      16.700372       0.118377       1.013083 0.78796919E+01  0.78406188E+02                                 1.771050                            1.717713      -1.308036       2.252979                    0.992386       3.949638      11.777653       0.438371       1.404181      -0.680814      -0.019395       0.021405      -0.008637       0.030149      -0.009901       0.003896      -0.004882      -0.012810       0.025953      -0.016169       0.001910       0.014259              1.795520       1.591217      -0.277672       0.181367       2.016734      -0.307778       1.778607           0.000248
          111              H      -2.027362       9.829570      22.085373       0.118261       1.184589 0.94645336E+01  0.97142452E+02                                 1.863106                            1.803730      -1.289180       2.255908                    0.996009       3.797844      10.959068       0.462936       1.289065      -0.705902      -0.020323      -0.010520      -0.017101       0.028568       0.000853       0.003090       0.010510       0.010927      -0.038465      -0.018678       0.005839       0.012838              1.878274       1.923629       0.236353       0.325154       1.706943       0.184715       2.004251          -0.000317
          112              H       4.837280       0.165349      22.891249       0.124988       0.941856 0.67345206E+01  0.63798815E+02                                 1.640561                            1.552315      -0.773432       2.512909                    0.998837       3.473509       9.786040       0.481854       1.341790      -0.695421       0.000543       0.031542       0.003475       0.031738       0.001955      -0.005710      -0.000058      -0.003274      -0.024779      -0.010758       0.003516       0.007242              1.702571       1.332736      -0.143489      -0.073333       2.333853       0.295767       1.441125           0.000015
          113              H      -3.260862      10.240768      19.049282       0.112521       1.154766 0.89176597E+01  0.89708426E+02                                 1.790955                            1.717823      -1.218136       2.288311                    0.995463       3.699908      10.391153       0.490667       1.240901      -0.716382      -0.005620      -0.021940       0.019528       0.029905      -0.001366      -0.012347      -0.004224       0.001799      -0.010254      -0.014272       0.001754       0.012518              1.819804       1.579388       0.144872      -0.111101       2.178944      -0.392980       1.701080          -0.000014
          114              H       2.607684       0.002176      17.681167       0.147722       0.949994 0.67253356E+01  0.62050592E+02                                 1.508396                            1.446443      -0.617847       2.605544                    0.999976       2.917716       7.449880       0.569055       1.166594      -0.739205      -0.020907      -0.001338      -0.028992       0.035769      -0.002305       0.001888       0.001816       0.021501       0.014262      -0.013592       0.004320       0.009273              1.532439       1.674931      -0.020937       0.373768       1.303200       0.017693       1.619185          -0.000002
          115              H      -1.740340       6.430123      15.713331       0.087453       1.049053 0.74748248E+01  0.73347808E+02                                 1.797748                            1.664982      -1.284364       2.255785                    0.993774       3.961065      11.700779       0.448818       1.390751      -0.682968      -0.010765      -0.008965      -0.039762       0.042157      -0.004192       0.003326      -0.001886       0.025050       0.015412      -0.015862       0.003442       0.012420              1.873756       1.492196       0.086417       0.179572       1.465348       0.208232       2.663722           0.000529
          116              H      -3.451790       6.811949      17.181399       0.138924       0.946928 0.69405986E+01  0.66064458E+02                                 1.621718                            1.566017      -1.018261       2.413498                    0.998311       3.356256       9.392512       0.485633       1.325034      -0.699552      -0.035597      -0.000010      -0.009494       0.036842      -0.002336       0.001729       0.002073       0.017649       0.024233      -0.013410       0.004543       0.008867              1.624362       2.029757       0.082941       0.195533       1.314150       0.052030       1.529179           0.000442
          117              H      -0.759318       7.202477      20.086301       0.131232       0.862300 0.62455470E+01  0.58193411E+02                                 1.550003                            1.505723      -0.945809       2.445903                    0.998031       3.395094       9.556414       0.482894       1.361290      -0.691353       0.007378       0.011229       0.032546       0.035210      -0.001912       0.001028       0.008080       0.027147       0.030250      -0.020885       0.008611       0.012274              1.556941       1.372598       0.060716       0.138956       1.331819       0.082369       1.966408           0.000417
          118              H       0.882417       6.819564      18.574502       0.102956       0.977405 0.69475683E+01  0.66128520E+02                                 1.654589                            1.562198      -0.835067       2.486838                    0.999160       3.445555       9.633265       0.488517       1.317258      -0.700782       0.045832       0.002582       0.018890       0.049639      -0.004639       0.008770       0.004517       0.026899       0.018461      -0.018827       0.001521       0.017305              1.688706       2.266111       0.006346       0.236358       1.331432      -0.028732       1.468574           0.000726
          119              H      -4.236859       7.516858      19.311660       0.124622       1.066962 0.83767257E+01  0.83073590E+02                                 1.722614                            1.688422      -0.883712       2.455003                    0.998073       3.497975       9.798378       0.483947       1.276201      -0.710392      -0.022562      -0.003348      -0.012889       0.026199      -0.000222      -0.001516      -0.001632       0.003173       0.010774      -0.003834      -0.000569       0.004403              1.723177       2.072290      -0.016739       0.233557       1.454103      -0.062017       1.643139           0.000025
          120              H      -3.191776       8.197836      20.261219       0.123656       0.998610 0.75433779E+01  0.73182742E+02                                 1.671788                            1.618346      -0.842175       2.471262                    0.998160       3.512662       9.866942       0.484903       1.301992      -0.703874       0.005630       0.016816       0.018703       0.025774      -0.001295       0.001057       0.004808      -0.002990       0.006658      -0.004841      -0.001355       0.006197              1.694873       1.465264       0.272080       0.027114       2.088163       0.234096       1.531191          -0.000121
          121              H      -2.784168       6.097249      21.279497       0.093722       0.949772 0.75101047E+01  0.72962034E+02                                 1.622778                            1.621519      -0.876857       2.446300                    0.996993       3.679033      10.426492       0.480204       1.312893      -0.700651       0.023357       0.004251       0.017533       0.029514       0.002084       0.004052      -0.000417       0.006510       0.008739      -0.005669      -0.000880       0.006549              1.606209       1.913832      -0.094640       0.214286       1.387419      -0.098640       1.517376           0.000007
          122              H      -0.760575       6.830442      28.888465       0.100288       1.007285 0.71858907E+01  0.69672585E+02                                 1.741982                            1.627758      -1.198780       2.307566                    0.995165       3.776908      11.013270       0.456872       1.382707      -0.685417      -0.026941       0.035522       0.014761       0.046963      -0.005856      -0.009833       0.000430      -0.007311       0.020132      -0.013939       0.001259       0.012679              1.787775       1.750330      -0.477137      -0.166354       2.138534       0.208017       1.474462          -0.000393
          123              H      -0.567762       5.136701      30.369027       0.134595       0.888714 0.64909618E+01  0.60857968E+02                                 1.564480                            1.522382      -0.845535       2.495122                    0.999239       3.331812       9.303432       0.487897       1.338965      -0.696586      -0.018731       0.002271       0.029882       0.035341      -0.011968      -0.009761      -0.002770      -0.011661       0.023843      -0.020640       0.007482       0.013158              1.571379       1.547898      -0.026186      -0.260998       1.324671       0.025681       1.841566          -0.000073
          124              H       1.852762       3.261294      27.782728       0.143693       0.895754 0.64819312E+01  0.61302853E+02                                 1.619113                            1.555651      -1.157940       2.345031                    0.996862       3.548678      10.249782       0.462571       1.400074      -0.682669       0.021219      -0.026282      -0.006709       0.034438      -0.006975      -0.003430      -0.010228      -0.001930       0.012561      -0.014260       0.001972       0.012288              1.629905       1.658076      -0.388794      -0.209333       1.708841       0.166854       1.522798          -0.000082
          125              H       1.618498       5.044236      26.395872       0.084951       1.064531 0.76968586E+01  0.75845889E+02                                 1.799658                            1.678922      -1.227700       2.287963                    0.993908       3.871440      11.344774       0.452594       1.373342      -0.687248       0.026510      -0.002782      -0.036814       0.045451      -0.005832      -0.009227      -0.002544      -0.006794       0.004893      -0.013396       0.004558       0.008838              1.860883       1.745502      -0.072476      -0.450718       1.426953       0.023022       2.410196          -0.000099
          126              H      -0.081647       2.612951      30.662641       0.114375       1.001319 0.74887324E+01  0.72495596E+02                                 1.668421                            1.606746      -0.868002       2.456465                    0.997344       3.558672       9.974109       0.489424       1.292758      -0.705371      -0.018883      -0.001082       0.018355       0.026356       0.000748      -0.004918       0.002776       0.007230      -0.001199      -0.006290      -0.000851       0.007141              1.701748       2.222641       0.154123      -0.191446       1.381286      -0.123631       1.501318          -0.000003
          127              H       1.024986       1.986365      29.738070       0.127939       0.959652 0.72564017E+01  0.68809187E+02                                 1.555463                            1.533405      -0.637675       2.576558                    0.999952       3.186460       8.477260       0.531566       1.215132      -0.725601       0.015389      -0.020563      -0.012616       0.028615      -0.002737      -0.001622       0.005109      -0.002367       0.004588      -0.004656      -0.002480       0.007136              1.552373       1.389412      -0.153733      -0.019419       1.763858       0.197999       1.503850          -0.000005
          128              H       2.632807       3.311334      30.781336       0.096802       0.975492 0.78008803E+01  0.76418793E+02                                 1.647554                            1.649637      -0.876970       2.447268                    0.997193       3.647421      10.339478       0.477953       1.308170      -0.702120       0.022523      -0.004563      -0.017332       0.028784      -0.002004      -0.003914      -0.000144       0.005764       0.007307      -0.005034      -0.001104       0.006137              1.628352       1.915413       0.114894      -0.189398       1.403634      -0.119783       1.566007          -0.000007
          129              H       3.424156       9.823043      19.030541       0.293066       0.579271 0.36844905E+01  0.30224777E+02                                 1.225660                            1.185766      -1.027726       2.499654                    0.999932       2.547013       6.827867       0.521757       1.431041      -0.679664       0.031434      -0.008677       0.018881       0.037681      -0.004467       0.000053      -0.003268       0.042625       0.017001      -0.024953       0.006000       0.018954              1.242639       1.309904      -0.058959       0.199592       1.085012      -0.070422       1.333001          -0.000015
          130              H       0.643756       9.693593      22.535164       0.288183       0.614509 0.39500010E+01  0.33306423E+02                                 1.304657                            1.246791      -1.252732       2.355838                    0.998999       2.940349       8.259727       0.492214       1.475779      -0.667669       0.016408      -0.004423       0.018714       0.025278      -0.001819      -0.002779       0.000708       0.014185       0.028411      -0.012063       0.001564       0.010499              1.329038       1.465555      -0.147486       0.195447       1.147714      -0.130377       1.373845          -0.000097
          131              H      -1.601540      10.608452      17.018975       0.292175       0.559977 0.35228339E+01  0.28632336E+02                                 1.206991                            1.166183      -1.003030       2.514144                    0.999872       2.544458       6.833072       0.520558       1.447680      -0.676377       0.000808       0.001440      -0.040867       0.040901      -0.007624       0.001739       0.001197       0.034435       0.061919      -0.029197       0.008339       0.020857              1.226447       1.081811      -0.024165      -0.062835       1.027486       0.056915       1.570045           0.000041
          132              H       2.509708       2.332293      20.354926       0.399981       0.450669 0.25777645E+01  0.19570892E+02                                 1.065221                            1.007642      -1.234813       2.429183                    0.999659       2.392533       6.414678       0.546183       1.477067      -0.666333      -0.007327       0.005273      -0.000565       0.009044      -0.007353      -0.005351      -0.009022       0.006551       0.018023      -0.016038       0.005022       0.011016              1.095568       0.933624      -0.043736      -0.048995       1.281530       0.279264       1.071550          -0.000002
          133              H       0.796374       2.171295      38.167907       0.135004       1.062191 0.78916547E+01  0.76622478E+02                                 1.685716                            1.613758      -0.722151       2.538968                    0.999812       3.259970       8.852234       0.509774       1.237486      -0.720389      -0.000709      -0.023890       0.035771       0.043021       0.000747      -0.005914      -0.011921      -0.016641       0.002535      -0.013026      -0.004449       0.017474              1.714599       1.409814       0.065159      -0.008499       2.184288      -0.117928       1.549694           0.000027
          134              H       1.798121       3.192761      37.524456       0.118228       1.012724 0.78757586E+01  0.78352697E+02                                 1.770261                            1.717002      -1.306152       2.253774                    0.992442       3.948128      11.769829       0.438596       1.403719      -0.680910       0.028297       0.006106      -0.008666       0.030217      -0.000581      -0.006146      -0.000893       0.023561       0.025907      -0.016160       0.001934       0.014226              1.794703       2.149689      -0.045358      -0.356933       1.456586      -0.003201       1.777833           0.000272
          135              H       3.245788       7.719193      42.909456       0.117888       1.185327 0.94710269E+01  0.97215292E+02                                 1.862978                            1.803620      -1.285767       2.257147                    0.996019       3.798680      10.957972       0.463281       1.288025      -0.706121       0.001137       0.023016      -0.017156       0.028729       0.004275       0.007565      -0.007960      -0.006956      -0.038309      -0.018658       0.005838       0.012820              1.878139       1.556360      -0.024335      -0.002625       2.073975      -0.373872       2.004083           0.000190
          136              H       4.005107       6.606350      43.715332       0.125018       0.941673 0.67327078E+01  0.63774886E+02                                 1.640088                            1.551907      -0.773156       2.512975                    0.998846       3.472663       9.781904       0.482029       1.341445      -0.695493       0.027028      -0.016181       0.003508       0.031696      -0.002439       0.002785       0.004972      -0.001764      -0.024797      -0.010759       0.003476       0.007283              1.702057       2.207069      -0.361573       0.292650       1.458365      -0.084341       1.440735          -0.000016
          137              H       4.218645       8.581837      39.873365       0.112705       1.154478 0.89145201E+01  0.89666075E+02                                 1.790382                            1.717296      -1.217718       2.288449                    0.995460       3.699073      10.387097       0.490854       1.240577      -0.716451      -0.016160       0.015725       0.019514       0.029819       0.001466       0.002505       0.012836       0.001474      -0.010280      -0.014306       0.001764       0.012542              1.819213       1.902958      -0.331884      -0.284651       1.854113       0.292561       1.700567          -0.000001
          138              H       4.978592       8.618823      38.505250       0.147788       0.950076 0.67260377E+01  0.62058756E+02                                 1.508470                            1.446506      -0.617953       2.605509                    0.999976       2.917809       7.450245       0.569049       1.166575      -0.739207       0.009247       0.018702      -0.028928       0.035666       0.010459       0.000591      -0.002601      -0.006778       0.014295      -0.013598       0.004281       0.009317              1.532521       1.414325       0.171450      -0.171558       1.563977      -0.332579       1.619259           0.000006
          139              H       0.158270       9.170350      36.537414       0.087395       1.048619 0.74706387E+01  0.73295748E+02                                 1.797268                            1.664535      -1.284426       2.255919                    0.993779       3.959633      11.695299       0.448875       1.390784      -0.682970      -0.002429       0.013878      -0.039786       0.042207       0.013002      -0.003273      -0.001942      -0.005257       0.015328      -0.015902       0.003439       0.012463              1.873258       1.396862      -0.031593       0.090540       1.559883      -0.259528       2.663029           0.000523
          140              H       1.344666      10.461596      38.005482       0.139017       0.946506 0.69368363E+01  0.66019368E+02                                 1.621223                            1.565588      -1.018730       2.413324                    0.998303       3.355362       9.389198       0.485703       1.325028      -0.699556       0.017732       0.030792      -0.009471       0.036773       0.008826       0.000943      -0.002545      -0.004759       0.024248      -0.013429       0.004553       0.008876              1.623854       1.420846       0.268192      -0.052646       1.921944      -0.195221       1.528771           0.000472
          141              H       0.336637       7.934582      40.910384       0.131333       0.861321 0.62373046E+01  0.58102737E+02                                 1.549522                            1.505295      -0.947866       2.445346                    0.998008       3.393838       9.554590       0.482646       1.362315      -0.691160       0.006007      -0.011966       0.032515       0.035164       0.012738       0.006516      -0.004931      -0.010241       0.030112      -0.020900       0.008659       0.012240              1.556447       1.289121      -0.012691       0.001827       1.414588      -0.161415       1.965632           0.000421
          142              H      -0.815843       6.704254      39.398586       0.102633       0.977875 0.69508919E+01  0.66162480E+02                                 1.654539                            1.562120      -0.833510       2.487332                    0.999184       3.445679       9.631125       0.488782       1.316496      -0.700942      -0.020744      -0.041074       0.018903       0.049746       0.013984      -0.000468      -0.009849      -0.005460       0.018505      -0.018850       0.001534       0.017317              1.688665       1.559558       0.401589      -0.143085       2.037949      -0.190350       1.468487           0.000725
          143              H       2.347670      10.789030      40.135743       0.124723       1.066625 0.83731954E+01  0.83029000E+02                                 1.722177                            1.688005      -0.883258       2.455204                    0.998091       3.497283       9.795555       0.484038       1.276109      -0.710412       0.008331       0.021227      -0.012851       0.026175       0.001496      -0.000684       0.002127      -0.001123       0.010707      -0.003838      -0.000541       0.004379              1.722737       1.622746       0.275944      -0.170432       1.902721      -0.171212       1.642745          -0.000006
          144              H       2.414871       9.543473      41.085303       0.123717       0.998387 0.75414935E+01  0.73161728E+02                                 1.671738                            1.618309      -0.842548       2.471184                    0.998154       3.512334       9.866646       0.484822       1.302258      -0.703820       0.011682      -0.013257       0.018784       0.025788      -0.000682       0.003620      -0.003308       0.003773       0.006601      -0.004823      -0.001363       0.006187              1.694815       1.696766      -0.405733       0.189161       1.856534      -0.140509       1.531145          -0.000119
          145              H       0.391906      10.240768      42.103580       0.093768       0.950140 0.75139482E+01  0.73009060E+02                                 1.623170                            1.621902      -0.877136       2.446088                    0.996983       3.680055      10.430242       0.480159       1.312842      -0.700654      -0.007981      -0.022382       0.017449       0.029481       0.001747      -0.002401      -0.003317      -0.006948       0.008866      -0.005722      -0.000864       0.006586              1.606599       1.601384       0.275411      -0.192638       1.700692      -0.136292       1.517720           0.000008
          146              H       0.015073       8.121688      49.712548       0.100341       1.006950 0.71831847E+01  0.69639749E+02                                 1.741610                            1.627471      -1.198676       2.307714                    0.995170       3.776197      11.010654       0.456904       1.382740      -0.685413       0.044210       0.005545       0.014736       0.046930      -0.000230       0.005281       0.008313       0.013808       0.020082      -0.013944       0.001271       0.012673              1.787371       2.454019       0.070448       0.263118       1.433938       0.040009       1.474157           0.000250
          147              H      -1.548156       8.801578      51.193110       0.134438       0.889898 0.65015663E+01  0.60979511E+02                                 1.565451                            1.523268      -0.844216       2.495312                    0.999241       3.334195       9.310396       0.487949       1.338339      -0.696699       0.011415       0.015115       0.029933       0.035423       0.000934       0.002447       0.009892       0.026598       0.023913      -0.020698       0.007534       0.013164              1.572361       1.403944       0.109895       0.152951       1.470267       0.213444       1.842871           0.000044
          148              H      -4.382568       7.643046      48.606811       0.143677       0.895470 0.64791553E+01  0.61267273E+02                                 1.618490                            1.555104      -1.157813       2.345046                    0.996867       3.547501      10.244092       0.462769       1.399690      -0.682747      -0.033383      -0.005285      -0.006642       0.034445       0.002632      -0.007134       0.008091       0.012996       0.012586      -0.014239       0.001957       0.012281              1.629258       2.031906       0.172283       0.249008       1.333615       0.097802       1.522253          -0.000042
          149              H      -2.721362       6.954454      47.219955       0.084493       1.065183 0.77019055E+01  0.75902744E+02                                 1.799889                            1.679083      -1.226841       2.288255                    0.993940       3.872108      11.344668       0.452762       1.372705      -0.687376      -0.015718      -0.021650      -0.036969       0.045634      -0.000031       0.002444       0.009244       0.013499       0.004863      -0.013381       0.004531       0.008850              1.861141       1.569532       0.174222       0.245406       1.603304       0.378973       2.410588          -0.000052
          150              H      -3.976844       9.642465      51.486724       0.114271       1.001780 0.74931184E+01  0.72552327E+02                                 1.669284                            1.607492      -0.868755       2.456052                    0.997334       3.560067       9.980642       0.489160       1.293202      -0.705275       0.008552       0.016918       0.018346       0.026380       0.002755       0.004840       0.002883      -0.004927      -0.001138      -0.006270      -0.000867       0.007137              1.702675       1.458821       0.287564      -0.011364       2.147277       0.227844       1.501926           0.000001
          151              H      -5.072800       8.997386      50.562153       0.127865       0.959006 0.72506635E+01  0.68746553E+02                                 1.555424                            1.533353      -0.637753       2.576872                    0.999953       3.185422       8.476157       0.531246       1.216011      -0.725413      -0.025455      -0.003088      -0.012630       0.028583       0.000411       0.005200      -0.001177       0.005899       0.004554      -0.004699      -0.002391       0.007089              1.552339       1.803333      -0.085319       0.181245       1.349834      -0.082251       1.503848          -0.000000
          152              H       7.831846       6.942488      51.605419       0.096979       0.974682 0.77927080E+01  0.76324533E+02                                 1.647176                            1.649214      -0.878928       2.446672                    0.997172       3.646742      10.339157       0.477786       1.308871      -0.701973      -0.015212      -0.017177      -0.017219       0.028687       0.003516       0.001813       0.003487       0.000605       0.007193      -0.005050      -0.001093       0.006143              1.628005       1.431941       0.164302      -0.009071       1.886830       0.223717       1.565243          -0.000004
          153              H       0.514377       3.001304      39.854624       0.292960       0.579722 0.36876323E+01  0.30253068E+02                                 1.225553                            1.185666      -1.027892       2.499237                    0.999933       2.547499       6.826558       0.522247       1.429580      -0.679925      -0.023304      -0.022970       0.018951       0.037813       0.020700      -0.002840       0.001628      -0.013585       0.016952      -0.024957       0.005988       0.018970              1.242530       1.192203       0.126835      -0.160772       1.202518      -0.137613       1.332869          -0.000019
          154              H       1.792469       5.473926      43.359247       0.287984       0.614866 0.39526832E+01  0.33333317E+02                                 1.304919                            1.247017      -1.252427       2.355840                    0.998999       2.941105       8.261265       0.492306       1.475312      -0.667750      -0.012048      -0.012041       0.018711       0.025303       0.007059       0.002001       0.002046      -0.003979       0.028525      -0.012095       0.001567       0.010528              1.329312       1.355191       0.211458      -0.210732       1.258606      -0.104146       1.374138           0.000081
          155              H       3.707409       6.960981      37.843058       0.292190       0.560091 0.35238064E+01  0.28642331E+02                                 1.207173                            1.166359      -1.003125       2.514035                    0.999873       2.544656       6.833943       0.520506       1.447718      -0.676369       0.000811      -0.001363      -0.040771       0.040802       0.018702       0.000167      -0.002111      -0.004039       0.061979      -0.029188       0.008309       0.020879              1.226632       1.062136       0.035613       0.080697       1.047467       0.025958       1.570293          -0.000035
          156              H       7.045521       7.538615      41.179009       0.399855       0.451304 0.25823703E+01  0.19616245E+02                                 1.066525                            1.008764      -1.238960       2.427156                    0.999639       2.395234       6.425368       0.545653       1.477720      -0.666204       0.008242       0.003690      -0.000587       0.009049       0.006509      -0.005173       0.009162       0.009495       0.017953      -0.016063       0.005037       0.011025              1.096965       1.234171      -0.129094       0.266972       0.983847      -0.097438       1.072876          -0.000001
          157              H       4.798340       9.102905      55.538593       0.135003       1.062197 0.78917044E+01  0.76623064E+02                                 1.685720                            1.613762      -0.722157       2.538964                    0.999812       3.259978       8.852256       0.509774       1.237483      -0.720390       0.020334       0.012558      -0.035771       0.043020       0.007578      -0.007367      -0.011083       0.007027       0.002535      -0.013026      -0.004449       0.017474              1.714603       1.934246       0.367939      -0.097880       1.659867      -0.066324       1.549697           0.000025
          158              H       4.414599       7.724633      56.182044       0.118226       1.012729 0.78758138E+01  0.78353371E+02                                 1.770267                            1.717007      -1.306151       2.253773                    0.992442       3.948138      11.769862       0.438595       1.403718      -0.680910       0.008861      -0.027558       0.008666       0.030217      -0.010493       0.002300      -0.005769      -0.010773       0.025907      -0.016160       0.001934       0.014226              1.794708       1.669148      -0.322804       0.175696       1.937138      -0.310715       1.777839           0.000248
          159              H       1.218427       4.207700      50.797044       0.117889       1.185307 0.94708183E+01  0.97212612E+02                                 1.862958                            1.803601      -1.285735       2.257163                    0.996020       3.798643      10.957834       0.463283       1.288027      -0.706120      -0.019364      -0.012493       0.017156       0.028729       0.005150      -0.010676       0.002572      -0.003928      -0.038310      -0.018658       0.005838       0.012820              1.878119       1.965624       0.211962      -0.322465       1.664673      -0.189206       2.004059          -0.000318
          160              H       2.561836       4.106533      49.991168       0.125020       0.941674 0.67327271E+01  0.63775207E+02                                 1.640098                            1.551916      -0.773187       2.512963                    0.998846       3.472685       9.782023       0.482024       1.341457      -0.695490       0.027528      -0.015317      -0.003508       0.031697      -0.000456       0.002914       0.004899       0.005106      -0.024799      -0.010761       0.003477       0.007284              1.702067       1.958684      -0.504989      -0.219367       1.706774       0.211273       1.440744           0.000015
          161              H       0.957784       2.933859      53.833135       0.112705       1.154483 0.89145662E+01  0.89666623E+02                                 1.790383                            1.717298      -1.217722       2.288446                    0.995460       3.699080      10.387109       0.490855       1.240572      -0.716452      -0.021698       0.006132      -0.019514       0.029819       0.000095       0.009864       0.008587      -0.003275      -0.010280      -0.014306       0.001764       0.012542              1.819215       2.153747      -0.187093       0.395691       1.603328      -0.100234       1.700569          -0.000014
          162              H       1.305726       2.257233      55.201250       0.147788       0.950081 0.67260816E+01  0.62059281E+02                                 1.508477                            1.446513      -0.617955       2.605508                    0.999976       2.917817       7.450280       0.569047       1.166578      -0.739207      -0.011572      -0.017359       0.028928       0.035666       0.008164      -0.002548      -0.000789      -0.014727       0.014294      -0.013598       0.004281       0.009317              1.532528       1.378091       0.150527      -0.202245       1.600226      -0.314865       1.619267          -0.000002
          163              H      -1.582071       6.155991      57.169086       0.087395       1.048622 0.74706631E+01  0.73296057E+02                                 1.797273                            1.664538      -1.284434       2.255915                    0.993779       3.959642      11.695336       0.448874       1.390784      -0.682970      -0.013233      -0.004836       0.039786       0.042207       0.008777      -0.000045      -0.003805      -0.019891       0.015329      -0.015902       0.003439       0.012463              1.873263       1.546491       0.054794      -0.270030       1.410259      -0.051356       2.663039           0.000529
          164              H      -2.107125       4.482919      55.701018       0.139016       0.946513 0.69368956E+01  0.66020000E+02                                 1.621223                            1.565589      -1.018731       2.413322                    0.998303       3.355364       9.389174       0.485707       1.325017      -0.699558      -0.017800      -0.030752       0.009471       0.036772       0.006473      -0.002676      -0.000456      -0.012907       0.024249      -0.013429       0.004552       0.008876              1.623853       1.564408       0.351077      -0.142744       1.778381      -0.143203       1.528771           0.000442
          165              H      -0.422681       6.619404      52.796116       0.131333       0.861320 0.62372995E+01  0.58102684E+02                                 1.549522                            1.505295      -0.947870       2.445345                    0.998008       3.393839       9.554596       0.482646       1.362316      -0.691160       0.013366       0.000781      -0.032515       0.035164       0.010803      -0.007529       0.003178      -0.016942       0.030112      -0.020900       0.008659       0.012241              1.556447       1.394212       0.047983      -0.140703       1.309496      -0.079125       1.965633           0.000417
          166              H       0.066574       8.232646      54.307914       0.102632       0.977882 0.69509599E+01  0.66163351E+02                                 1.654553                            1.562132      -0.833518       2.487328                    0.999184       3.445706       9.631246       0.488778       1.316503      -0.700941       0.025199       0.038501      -0.018903       0.049746       0.009356      -0.008295      -0.005331      -0.021489       0.018505      -0.018849       0.001532       0.017317              1.688679       1.570578       0.407949      -0.093306       2.026960      -0.219093       1.468499           0.000726
          167              H      -1.889189       3.450575      53.570757       0.124722       1.066624 0.83731791E+01  0.83028726E+02                                 1.722170                            1.687999      -0.883244       2.455209                    0.998091       3.497272       9.795490       0.484042       1.276102      -0.710414      -0.014217      -0.017828       0.012851       0.026174       0.001234       0.002184       0.000471      -0.002030       0.010706      -0.003838      -0.000540       0.004379              1.722730       1.593746       0.259202      -0.063057       1.931706      -0.233202       1.642738           0.000025
          168              H      -0.776904       4.015155      52.621197       0.123717       0.998387 0.75414956E+01  0.73161763E+02                                 1.671739                            1.618310      -0.842553       2.471182                    0.998154       3.512334       9.866651       0.484822       1.302259      -0.703820       0.017322      -0.003488      -0.018784       0.025788      -0.001975      -0.004675       0.001482      -0.000706       0.006601      -0.004824      -0.001363       0.006187              1.694816       2.167968      -0.133686      -0.216264       1.385335       0.093565       1.531146          -0.000121
          169              H      -2.392261       5.418447      51.602920       0.093769       0.950137 0.75139188E+01  0.73008718E+02                                 1.623168                            1.621900      -0.877141       2.446087                    0.996983       3.680051      10.430234       0.480159       1.312844      -0.700654       0.015393       0.018103      -0.017449       0.029481       0.003882      -0.001672      -0.003737       0.000448       0.008866      -0.005722      -0.000864       0.006586              1.606597       1.437352       0.180708      -0.021714       1.864720      -0.234974       1.517718           0.000007
          170              H      -0.745501       6.804334      43.993952       0.100341       1.006951 0.71831898E+01  0.69639789E+02                                 1.741609                            1.627470      -1.198666       2.307718                    0.995170       3.776191      11.010624       0.456905       1.382738      -0.685413       0.017303      -0.041059      -0.014736       0.046930      -0.006094       0.004558       0.008730      -0.006506       0.020084      -0.013944       0.001270       0.012673              1.787371       1.627948      -0.406485      -0.096910       2.260010       0.247872       1.474156          -0.000393
          171              H      -2.115917       7.818185      42.513390       0.134438       0.889901 0.65015884E+01  0.60979772E+02                                 1.565454                            1.523271      -0.844217       2.495312                    0.999241       3.334199       9.310412       0.487948       1.338339      -0.696699      -0.007382      -0.017443      -0.029933       0.035423      -0.011051       0.007343       0.007065      -0.014917       0.023913      -0.020698       0.007534       0.013164              1.572364       1.358516       0.083666       0.108372       1.515699       0.239183       1.842876          -0.000074
          172              H       3.750744      -0.026108      45.099689       0.143677       0.895474 0.64791879E+01  0.61267654E+02                                 1.618493                            1.555108      -1.157812       2.345046                    0.996867       3.547505      10.244107       0.462769       1.399689      -0.682747      -0.012114       0.031553       0.006641       0.034445      -0.004311       0.010574      -0.002132      -0.011057       0.012586      -0.014239       0.001957       0.012281              1.629261       1.358989      -0.216228      -0.039804       2.006539       0.264548       1.522256          -0.000082
          173              H      -1.102865       9.757774      46.486545       0.084492       1.065195 0.77020225E+01  0.75904222E+02                                 1.799905                            1.679097      -1.226872       2.288240                    0.993940       3.872147      11.344825       0.452759       1.372708      -0.687375       0.010890       0.024438       0.036969       0.045634      -0.005859       0.006782       0.006739      -0.006696       0.004865      -0.013379       0.004528       0.008851              1.861158       1.443992       0.101735       0.205500       1.728871       0.402018       2.410612          -0.000099
          174              H      -4.058491       9.501048      42.219776       0.114271       1.001781 0.74931250E+01  0.72552422E+02                                 1.669286                            1.607494      -0.868758       2.456051                    0.997334       3.560071       9.980662       0.489159       1.293203      -0.705275      -0.010376      -0.015865      -0.018346       0.026380       0.003511       0.000077       0.005633      -0.002309      -0.001138      -0.006270      -0.000867       0.007137              1.702677       1.726127       0.441893       0.203001       1.879976       0.104081       1.501928          -0.000004
          175              H      -4.047814      10.772713      43.144347       0.127864       0.959011 0.72507100E+01  0.68747108E+02                                 1.555429                            1.533357      -0.637752       2.576871                    0.999953       3.185432       8.476192       0.531245       1.216011      -0.725413      -0.010053       0.023589       0.012629       0.028583      -0.002349      -0.003619       0.003915      -0.003661       0.004553      -0.004698      -0.002391       0.007089              1.552344       1.537102      -0.239032      -0.161855       1.616076       0.115838       1.503854          -0.000005
          176              H       4.184102       0.624411      42.101081       0.096979       0.974683 0.77927249E+01  0.76324738E+02                                 1.647178                            1.649216      -0.878929       2.446672                    0.997172       3.646743      10.339162       0.477786       1.308871      -0.701973       0.007270       0.021762       0.017219       0.028687       0.001496       0.002113       0.003314      -0.006392       0.007193      -0.005050      -0.001093       0.006143              1.628007       1.630820       0.279124       0.198280       1.687956       0.104003       1.565244          -0.000009
          177              H       3.938533       8.932116      53.851876       0.292960       0.579722 0.36876281E+01  0.30253015E+02                                 1.225551                            1.185664      -1.027890       2.499237                    0.999933       2.547495       6.826537       0.522248       1.429577      -0.679926       0.008241       0.031667      -0.018951       0.037813       0.016232       0.002829      -0.001645      -0.029060       0.016952      -0.024957       0.005987       0.018970              1.242527       1.090094       0.067884      -0.038790       1.304622      -0.208038       1.332866          -0.000015
          178              H       2.436225       6.588945      50.347253       0.287983       0.614878 0.39527897E+01  0.33334509E+02                                 1.304946                            1.247041      -1.252447       2.355829                    0.998999       2.941165       8.261526       0.492296       1.475330      -0.667746       0.004404       0.016454      -0.018711       0.025303       0.005253       0.000773       0.002755      -0.010238       0.028522      -0.012094       0.001567       0.010527              1.329340       1.099645       0.063908       0.015174       1.514206      -0.234578       1.374169          -0.000097
          179              H       2.105868       4.187031      55.863442       0.292190       0.560091 0.35238068E+01  0.28642335E+02                                 1.207173                            1.166359      -1.003126       2.514034                    0.999873       2.544656       6.833942       0.520506       1.447717      -0.676370       0.001586      -0.000020       0.040771       0.040802       0.011100      -0.001912      -0.000911      -0.030373       0.061979      -0.029187       0.008309       0.020878              1.226632       1.020293       0.011455      -0.017868       1.089310       0.082865       1.570293           0.000041
          180              H       3.274679       1.007324      52.527491       0.399855       0.451304 0.25823697E+01  0.19616236E+02                                 1.066524                            1.008763      -1.238957       2.427157                    0.999639       2.395233       6.425360       0.545654       1.477717      -0.666205       0.000925      -0.008983       0.000587       0.009049      -0.000857       0.010521       0.000101      -0.016022       0.017954      -0.016063       0.005037       0.011026              1.096964       1.158227      -0.172941      -0.217869       1.059790       0.182485       1.072875          -0.000002
          181              H      -4.001966      10.482264      34.715135       0.134954       1.061822 0.78880695E+01  0.76577638E+02                                 1.685231                            1.613323      -0.721836       2.539124                    0.999812       3.259298       8.849328       0.509885       1.237380      -0.720417      -0.021062       0.011339      -0.035776       0.043036      -0.006825       0.013270      -0.000822       0.009626       0.002494      -0.013021      -0.004438       0.017459              1.714094       2.046430      -0.302631       0.106334       1.546569      -0.051567       1.549284           0.000024
          182              H      -2.616477      10.839070      35.358586       0.118339       1.012602 0.78748523E+01  0.78344386E+02                                 1.770390                            1.717115      -1.307153       2.253380                    0.992423       3.948349      11.771993       0.438483       1.404067      -0.680842       0.019420       0.021410       0.008636       0.030168       0.009908       0.003882       0.004894      -0.012825       0.025991      -0.016184       0.001913       0.014271              1.794842       1.590658       0.277471       0.181249       2.015892       0.307561       1.777976           0.000248
          183              H       2.027362       9.829570      29.973586       0.117943       1.185547 0.94738161E+01  0.97258116E+02                                 1.863802                            1.804363      -1.288271       2.256121                    0.996001       3.799431      10.963529       0.462968       1.288707      -0.705976       0.020436      -0.010527       0.017104       0.028653      -0.000859       0.003128      -0.010513       0.010871      -0.038378      -0.018660       0.005838       0.012822              1.878985       1.924390      -0.236490       0.325363       1.707512      -0.184802       2.005052           0.000190
          184              H       7.723820       0.165349      29.167710       0.124972       0.942047 0.67357142E+01  0.63808385E+02                                 1.640277                            1.552050      -0.772144       2.513321                    0.998854       3.473069       9.782381       0.482117       1.341094      -0.695561      -0.000516       0.031545      -0.003480       0.031740      -0.001978      -0.005721       0.000076      -0.003301      -0.024720      -0.010753       0.003485       0.007268              1.702272       1.332505       0.143437      -0.073299       2.333433      -0.295720       1.440877          -0.000015
          185              H       3.260862      10.240768      33.009676       0.112559       1.154508 0.89146882E+01  0.89666837E+02                                 1.790312                            1.717235      -1.216300       2.288992                    0.995463       3.699155      10.386762       0.490903       1.240464      -0.716478       0.005625      -0.021901      -0.019479       0.029845       0.001373      -0.012367       0.004254       0.001758      -0.010096      -0.014290       0.001755       0.012535              1.819139       1.578844      -0.144781      -0.111029       2.178058       0.392768       1.700516          -0.000013
          186              H       9.953416       0.002176      34.377791       0.147790       0.949926 0.67248597E+01  0.62046426E+02                                 1.508476                            1.446515      -0.617953       2.605569                    0.999976       2.917546       7.449978       0.568956       1.166794      -0.739158       0.020816      -0.001319       0.028949       0.035680       0.002311       0.001919      -0.001813       0.021522       0.014330      -0.013615       0.004318       0.009297              1.532525       1.675044       0.020920       0.373800       1.303267      -0.017716       1.619265          -0.000002
          187              H       1.740340       6.430123      36.345628       0.087282       1.048599 0.74703811E+01  0.73289305E+02                                 1.796928                            1.664271      -1.282842       2.256557                    0.993800       3.959059      11.691580       0.449026       1.390390      -0.683049       0.010779      -0.009004       0.039902       0.042301       0.004206       0.003314       0.001851       0.025130       0.015246      -0.015873       0.003422       0.012451              1.872870       1.491537      -0.086363       0.179425       1.464752      -0.208093       2.662322           0.000529
          188              H       3.451790       6.811949      34.877559       0.138923       0.947048 0.69420143E+01  0.66083853E+02                                 1.622134                            1.566397      -1.019027       2.413214                    0.998305       3.356739       9.395469       0.485453       1.325407      -0.699475       0.035570      -0.000006       0.009426       0.036798       0.002327       0.001760      -0.002073       0.017670       0.024218      -0.013416       0.004529       0.008887              1.624783       2.030345      -0.082982       0.195624       1.314454      -0.052068       1.529551           0.000442
          189              H       0.759318       7.202477      31.972658       0.131372       0.861336 0.62369374E+01  0.58094266E+02                                 1.549066                            1.504874      -0.945990       2.446096                    0.998031       3.392909       9.549307       0.482930       1.361634      -0.691296      -0.007380       0.011219      -0.032489       0.035155       0.001924       0.001019      -0.008090       0.027125       0.030187      -0.020873       0.008616       0.012257              1.555983       1.371876      -0.060651       0.138782       1.331121      -0.082271       1.964951           0.000420
          190              H      -0.882417       6.819564      33.484456       0.102818       0.977661 0.69494202E+01  0.66148557E+02                                 1.654675                            1.562246      -0.834260       2.487116                    0.999173       3.445712       9.632930       0.488599       1.316988      -0.700839      -0.045852       0.002573      -0.018901       0.049662       0.004622       0.008779      -0.004527       0.026962       0.018460      -0.018851       0.001518       0.017333              1.688806       2.266340      -0.006348       0.236408       1.331465       0.028732       1.468613           0.000725
          191              H       4.236859       7.516858      32.747298       0.124707       1.066834 0.83752717E+01  0.83054675E+02                                 1.722398                            1.688210      -0.883291       2.455169                    0.998082       3.497549       9.796576       0.484011       1.276102      -0.710414       0.022562      -0.003403       0.012881       0.026202       0.000240      -0.001523       0.001658       0.003164       0.010764      -0.003847      -0.000564       0.004411              1.722962       2.072024       0.016740       0.233545       1.453914       0.062001       1.642947           0.000025
          192              H       3.191776       8.197836      31.797739       0.123686       0.998543 0.75427251E+01  0.73175076E+02                                 1.671752                            1.618308      -0.842207       2.471243                    0.998161       3.512431       9.866314       0.484893       1.302043      -0.703865      -0.005677       0.016793      -0.018717       0.025779       0.001313       0.001066      -0.004808      -0.003034       0.006693      -0.004861      -0.001349       0.006210              1.694835       1.465222      -0.272076       0.027120       2.088115      -0.234115       1.531169          -0.000122
          193              H       2.784168       6.097249      30.779462       0.093543       0.950359 0.75155694E+01  0.73024345E+02                                 1.623027                            1.621760      -0.875625       2.446665                    0.997003       3.679817      10.427479       0.480350       1.312328      -0.700765      -0.023455       0.004224      -0.017506       0.029571      -0.002121       0.004070       0.000435       0.006499       0.008806      -0.005709      -0.000864       0.006573              1.606456       1.914172       0.094661       0.214339       1.387580       0.098667       1.517616           0.000008
          194              H       0.760575       6.830442      23.170494       0.100326       1.007552 0.71885668E+01  0.69707738E+02                                 1.742529                            1.628243      -1.200407       2.306886                    0.995149       3.778075      11.018804       0.456710       1.383016      -0.685352       0.026944       0.035479      -0.014729       0.046922       0.005841      -0.009839      -0.000424      -0.007348       0.020100      -0.013944       0.001275       0.012668              1.788351       1.750882       0.477357      -0.166418       2.139286      -0.208099       1.474887           0.000250
          195              H       0.567762       5.136701      21.689931       0.134497       0.889889 0.65017190E+01  0.60983201E+02                                 1.565639                            1.523447      -0.844581       2.495218                    0.999235       3.334448       9.312222       0.487828       1.338621      -0.696641       0.018799       0.002305      -0.029897       0.035391       0.011995      -0.009782       0.002810      -0.011628       0.023934      -0.020688       0.007510       0.013177              1.572556       1.549043       0.026240      -0.261364       1.325505      -0.025722       1.843121           0.000044
          196              H      -1.852762       3.261294      24.276231       0.143584       0.895878 0.64827195E+01  0.61308794E+02                                 1.618885                            1.555451      -1.157457       2.345131                    0.996881       3.548376      10.246939       0.462758       1.399544      -0.682772      -0.021265      -0.026299       0.006661       0.034471       0.006957      -0.003453       0.010217      -0.001949       0.012575      -0.014251       0.001975       0.012276              1.629666       1.657825       0.388698      -0.209285       1.708573      -0.166814       1.522600          -0.000042
          197              H      -1.618498       5.044236      25.663087       0.084777       1.064790 0.76989476E+01  0.75871779E+02                                 1.799983                            1.679173      -1.228518       2.287648                    0.993901       3.872018      11.346941       0.452550       1.373380      -0.687242      -0.026515      -0.002822       0.036834       0.045472       0.005820      -0.009212       0.002536      -0.006798       0.004904      -0.013374       0.004551       0.008824              1.861249       1.745814       0.072498      -0.450906       1.427146      -0.023018       2.410786          -0.000053
          198              H       0.081647       2.612951      21.396317       0.114294       1.002098 0.74960531E+01  0.72583930E+02                                 1.669201                            1.607451      -0.868998       2.455906                    0.997321       3.560318       9.979805       0.489355       1.292629      -0.705391       0.018905      -0.001060      -0.018355       0.026371      -0.000771      -0.004923      -0.002778       0.007219      -0.001239      -0.006305      -0.000834       0.007139              1.702572       2.223944      -0.154230      -0.191570       1.381836       0.123733       1.501936           0.000001
          199              H      -1.024986       1.986365      22.320888       0.127952       0.959204 0.72529370E+01  0.68774575E+02                                 1.555704                            1.533645      -0.637720       2.576846                    0.999952       3.185937       8.478359       0.531159       1.216094      -0.725389      -0.015335      -0.020510       0.012625       0.028551       0.002770      -0.001592      -0.005093      -0.002235       0.004606      -0.004704      -0.002399       0.007102              1.552610       1.389611       0.153788      -0.019404       1.764123      -0.198052       1.504095          -0.000000
          200              H       9.928293       3.311334      21.277623       0.096943       0.975548 0.78025851E+01  0.76447889E+02                                 1.648360                            1.650420      -0.880282       2.446027                    0.997148       3.648673      10.347500       0.477526       1.309127      -0.701916      -0.022444      -0.004586       0.017287       0.028698       0.002036      -0.003914       0.000150       0.005740       0.007172      -0.005032      -0.001092       0.006125              1.629155       1.916515      -0.114973      -0.189547       1.404260       0.119929       1.566691          -0.000004
          201              H      -3.424156       9.823043      33.028418       0.293028       0.579471 0.36861870E+01  0.30243093E+02                                 1.226095                            1.186158      -1.027980       2.499523                    0.999932       2.547663       6.830784       0.521577       1.431327      -0.679609      -0.031493      -0.008700      -0.018878       0.037734       0.004467       0.000029       0.003256       0.042592       0.016956      -0.024928       0.005984       0.018944              1.243091       1.310413       0.059008       0.199749       1.085350       0.070486       1.333510          -0.000015
          202              H      -0.643756       9.693593      29.523795       0.288110       0.614804 0.39521969E+01  0.33328373E+02                                 1.304848                            1.246952      -1.252285       2.355944                    0.999000       2.940888       8.260699       0.492310       1.475339      -0.667743      -0.016445      -0.004378      -0.018689       0.025276       0.001823      -0.002758      -0.000701       0.014193       0.028482      -0.012080       0.001574       0.010506              1.329239       1.465802       0.147540       0.195537       1.147849       0.130422       1.374065           0.000082
          203              H       1.601540      10.608452      35.039984       0.291781       0.560513 0.35267622E+01  0.28669653E+02                                 1.207311                            1.166475      -1.002702       2.514025                    0.999872       2.545187       6.833650       0.520779       1.446792      -0.676542      -0.000808       0.001395       0.040936       0.040967       0.007622       0.001753      -0.001189       0.034428       0.061948      -0.029197       0.008327       0.020870              1.226779       1.082064       0.024161      -0.062849       1.027715      -0.056920       1.570559           0.000041
          204              H      10.051392       2.332293      31.704032       0.399842       0.451233 0.25818467E+01  0.19610652E+02                                 1.066285                            1.008566      -1.236925       2.428038                    0.999648       2.394755       6.423153       0.545802       1.477437      -0.666257       0.007331       0.005289       0.000579       0.009058       0.007365      -0.005352       0.009035       0.006558       0.018047      -0.016060       0.005031       0.011029              1.096704       0.934438       0.043817      -0.049081       1.283021      -0.279788       1.072654          -0.000003
          205              H      -0.796374       2.171295      13.891676       0.134906       1.061977 0.78892148E+01  0.76590634E+02                                 1.685320                            1.613376      -0.722519       2.538796                    0.999812       3.259384       8.849329       0.509912       1.237282      -0.720440       0.000688      -0.023956      -0.035785       0.043069      -0.000773      -0.005921       0.011898      -0.016601       0.002538      -0.013002      -0.004447       0.017449              1.714195       1.409467      -0.065189      -0.008522       2.183806       0.117949       1.549314           0.000027
          206              H      -1.798121       3.192761      14.535128       0.118376       1.013090 0.78797627E+01  0.78407068E+02                                 1.771057                            1.717720      -1.308044       2.252974                    0.992386       3.949658      11.777726       0.438370       1.404180      -0.680814      -0.028235       0.006094       0.008636       0.030149       0.000596      -0.006176       0.000933       0.023555       0.025953      -0.016169       0.001910       0.014259              1.795527       2.150835       0.045419      -0.357228       1.457131       0.003179       1.778615           0.000272
          207              H      -3.245788       7.719193       9.150127       0.118259       1.184612 0.94647706E+01  0.97145525E+02                                 1.863130                            1.803752      -1.289198       2.255896                    0.996009       3.797895      10.959263       0.462933       1.289065      -0.705902      -0.001051       0.022861       0.017100       0.028568      -0.004304       0.007557       0.007932      -0.006941      -0.038464      -0.018677       0.005839       0.012838              1.878300       1.556446       0.024349      -0.002609       2.074173       0.373956       2.004281          -0.000316
          208              H       8.555993       6.606350       8.344251       0.124986       0.941863 0.67345815E+01  0.63799535E+02                                 1.640569                            1.552322      -0.773426       2.512910                    0.998837       3.473527       9.786101       0.481854       1.341789      -0.695421      -0.027045      -0.016241      -0.003476       0.031737       0.002395       0.002805      -0.004974      -0.001748      -0.024778      -0.010758       0.003516       0.007242              1.702580       2.207851       0.361755       0.292810       1.458757       0.084376       1.441131           0.000015
          209              H      -4.218645       8.581837      12.186218       0.112523       1.154754 0.89175477E+01  0.89707077E+02                                 1.790949                            1.717817      -1.218134       2.288315                    0.995463       3.699890      10.391112       0.490665       1.240908      -0.716380       0.016190       0.015837      -0.019529       0.029905      -0.001462       0.002516      -0.012805       0.001467      -0.010253      -0.014272       0.001753       0.012518              1.819797       1.903584       0.332049      -0.284779       1.854732      -0.292704       1.701075          -0.000002
          210              H      -4.978592       8.618823      13.554333       0.147720       0.949997 0.67253607E+01  0.62050867E+02                                 1.508397                            1.446444      -0.617840       2.605545                    0.999976       2.917723       7.449895       0.569056       1.166592      -0.739205      -0.009295       0.018775       0.028991       0.035769      -0.010463       0.000629       0.002544      -0.006759       0.014262      -0.013593       0.004320       0.009273              1.532440       1.414267      -0.171433      -0.171561       1.563868       0.332539       1.619187           0.000006
          211              H      -0.158270       9.170350      15.522169       0.087451       1.049056 0.74748507E+01  0.73348110E+02                                 1.797749                            1.664984      -1.284355       2.255788                    0.993774       3.961070      11.700790       0.448819       1.390749      -0.682968       0.002382       0.013806       0.039761       0.042157      -0.012943      -0.003296       0.001937      -0.005265       0.015412      -0.015863       0.003442       0.012420              1.873757       1.397222       0.031583       0.090548       1.560325       0.259630       2.663723           0.000523
          212              H      -1.344666      10.461596      14.054101       0.138924       0.946928 0.69406045E+01  0.66064557E+02                                 1.621721                            1.566020      -1.018261       2.413497                    0.998311       3.356261       9.392542       0.485631       1.325038      -0.699551      -0.017790       0.030834       0.009494       0.036842      -0.008810       0.000932       0.002534      -0.004778       0.024232      -0.013410       0.004543       0.008867              1.624366       1.421226      -0.268397      -0.052707       1.922689       0.195351       1.529182           0.000472
          213              H      -0.336637       7.934582      11.149199       0.131233       0.862298 0.62455238E+01  0.58193144E+02                                 1.550000                            1.505720      -0.945810       2.445903                    0.998031       3.395086       9.556389       0.482894       1.361291      -0.691353      -0.006035      -0.012004      -0.032546       0.035210      -0.012711       0.006484       0.004930      -0.010261       0.030250      -0.020885       0.008611       0.012274              1.556939       1.289430       0.012700       0.001855       1.414983       0.161524       1.966405           0.000418
          214              H       0.815843       6.704254      12.660998       0.102956       0.977398 0.69474996E+01  0.66127621E+02                                 1.654574                            1.562185      -0.835056       2.486843                    0.999160       3.445523       9.633119       0.488522       1.317248      -0.700784       0.020680      -0.040983      -0.018890       0.049639      -0.013967      -0.000471       0.009853      -0.005413       0.018461      -0.018827       0.001522       0.017305              1.688690       1.559592      -0.401550      -0.143060       2.037917       0.190324       1.468561           0.000726
          215              H      -2.347670      10.789030      11.923840       0.124621       1.066972 0.83768281E+01  0.83074912E+02                                 1.722628                            1.688436      -0.883726       2.454996                    0.998073       3.498001       9.798489       0.483944       1.276206      -0.710391      -0.008382       0.021214       0.012889       0.026199      -0.001484      -0.000655      -0.002129      -0.001203       0.010775      -0.003834      -0.000569       0.004403              1.723192       1.623159      -0.276056      -0.170489       1.903263       0.171260       1.643153          -0.000007
          216              H      -2.414871       9.543473      10.974281       0.123658       0.998602 0.75433058E+01  0.73181889E+02                                 1.671782                            1.618341      -0.842174       2.471264                    0.998160       3.512649       9.866905       0.484903       1.301996      -0.703873      -0.011749      -0.013284      -0.018704       0.025774       0.000647       0.003635       0.003320       0.003738       0.006658      -0.004841      -0.001355       0.006197              1.694866       1.696802       0.405760       0.189175       1.856611       0.140530       1.531186          -0.000119
          217              H      -0.391906      10.240768       9.956003       0.093722       0.949770 0.75100867E+01  0.72961822E+02                                 1.622776                            1.621518      -0.876858       2.446300                    0.996993       3.679029      10.426481       0.480204       1.312895      -0.700650       0.007997      -0.022354      -0.017534       0.029514      -0.001777      -0.002388       0.003301      -0.006865       0.008739      -0.005669      -0.000880       0.006549              1.606208       1.600982      -0.275264      -0.192568       1.700267       0.136258       1.517375           0.000008
          218              H      -0.015073       8.121688       2.347035       0.100290       1.007285 0.71859069E+01  0.69672819E+02                                 1.741985                            1.627762      -1.198796       2.307559                    0.995165       3.776922      11.013337       0.456870       1.382711      -0.685416      -0.044234       0.005571      -0.014759       0.046963       0.000238       0.005289      -0.008301       0.013800       0.020130      -0.013938       0.001259       0.012679              1.787778       2.454696      -0.070470       0.263323       1.434172      -0.040058       1.474466          -0.000394
          219              H       1.548156       8.801578       0.866473       0.134595       0.888714 0.64909668E+01  0.60858021E+02                                 1.564480                            1.522382      -0.845528       2.495125                    0.999239       3.331812       9.303429       0.487898       1.338964      -0.696586      -0.011332       0.015087      -0.029882       0.035341      -0.000935       0.002482      -0.009838       0.026560       0.023842      -0.020640       0.007482       0.013158              1.571379       1.403156      -0.109753       0.152738       1.469414      -0.213190       1.841566          -0.000074
          220              H       4.382568       7.643046       3.452772       0.143695       0.895749 0.64818816E+01  0.61302273E+02                                 1.619108                            1.555645      -1.157932       2.345035                    0.996862       3.548667      10.249744       0.462572       1.400075      -0.682669       0.033370      -0.005235       0.006709       0.034438      -0.002652      -0.007142      -0.008085       0.013047       0.012560      -0.014260       0.001972       0.012288              1.629899       2.032847      -0.172414       0.249166       1.334058      -0.097860       1.522793          -0.000083
          221              H       2.721362       6.954454       4.839628       0.084954       1.064509 0.76966559E+01  0.75843370E+02                                 1.799633                            1.678900      -1.227662       2.287983                    0.993909       3.871382      11.344554       0.452597       1.373342      -0.687248       0.015662      -0.021568       0.036814       0.045451       0.000028       0.002408      -0.009264       0.013502       0.004889      -0.013398       0.004562       0.008836              1.860856       1.569335      -0.174170       0.245292       1.603077      -0.378814       2.410157          -0.000099
          222              H       3.976844       9.642465       0.572859       0.114374       1.001320 0.74887429E+01  0.72495717E+02                                 1.668422                            1.606746      -0.867997       2.456467                    0.997344       3.558673       9.974110       0.489424       1.292757      -0.705371      -0.008504       0.016894      -0.018354       0.026356      -0.002757       0.004863      -0.002871      -0.004910      -0.001200      -0.006290      -0.000851       0.007141              1.701749       1.458150      -0.287256      -0.011345       2.145778      -0.227612       1.501319          -0.000004
          223              H       5.072800       8.997386       1.497430       0.127941       0.959643 0.72563085E+01  0.68808081E+02                                 1.555454                            1.533395      -0.637676       2.576560                    0.999952       3.186440       8.477193       0.531568       1.215133      -0.725600       0.025502      -0.003045       0.012617       0.028615      -0.000344       0.005236       0.001150       0.005925       0.004588      -0.004657      -0.002480       0.007137              1.552364       1.803371       0.085273       0.181180       1.349880       0.082181       1.503840          -0.000005
          224              H       4.729254       6.942488       0.454164       0.096803       0.975487 0.78008258E+01  0.76418138E+02                                 1.647550                            1.649632      -0.876971       2.447268                    0.997193       3.647412      10.339450       0.477953       1.308172      -0.702120       0.015213      -0.017224       0.017332       0.028784      -0.003498       0.001832      -0.003461       0.000590       0.007308      -0.005034      -0.001103       0.006137              1.628347       1.432074      -0.164159      -0.009035       1.886964      -0.223914       1.566004          -0.000009
          225              H      -0.514377       3.001304      12.204959       0.293067       0.579269 0.36844831E+01  0.30224720E+02                                 1.225661                            1.185768      -1.027733       2.499652                    0.999932       2.547014       6.827884       0.521755       1.431047      -0.679662       0.023231      -0.022884      -0.018881       0.037681      -0.020691      -0.002857      -0.001589      -0.013575       0.017002      -0.024953       0.006000       0.018954              1.242641       1.192296      -0.126861      -0.160783       1.202623       0.137641       1.333003          -0.000019
          226              H      -1.792469       5.473926       8.700336       0.288184       0.614508 0.39499995E+01  0.33306424E+02                                 1.304660                            1.246793      -1.252745       2.355832                    0.998999       2.940352       8.259751       0.492212       1.475784      -0.667668       0.012034      -0.011997      -0.018714       0.025278      -0.007051       0.002002      -0.002053      -0.003942       0.028410      -0.012063       0.001564       0.010499              1.329040       1.354904      -0.211373      -0.210634       1.258370       0.104074       1.373848          -0.000097
          227              H      -3.707409       6.960981      14.216525       0.292171       0.559984 0.35228882E+01  0.28632881E+02                                 1.207000                            1.166191      -1.003021       2.514144                    0.999872       2.544479       6.833136       0.520557       1.447677      -0.676377      -0.000843      -0.001419       0.040867       0.040900      -0.018723       0.000167       0.002104      -0.004012       0.061919      -0.029197       0.008339       0.020858              1.226456       1.062002      -0.035606       0.080708       1.047309      -0.025960       1.570057          -0.000034
          228              H       5.515579       7.538615      10.880574       0.399981       0.450671 0.25777741E+01  0.19570978E+02                                 1.065222                            1.007643      -1.234815       2.429182                    0.999659       2.392534       6.414678       0.546184       1.477065      -0.666334      -0.008229       0.003709       0.000565       0.009044      -0.006513      -0.005138      -0.009145       0.009459       0.018023      -0.016038       0.005022       0.011016              1.095569       1.232431       0.128780       0.266348       0.982725       0.097201       1.071551          -0.000000
          229              H       1.482210       1.775327      24.303093       0.135004       1.062189 0.78916292E+01  0.76622123E+02                                 1.685709                            1.613752      -0.722151       2.538967                    0.999812       3.259963       8.852192       0.509777       1.237480      -0.720390      -0.020335      -0.012559      -0.035771       0.043020       0.007579       0.007367       0.011083       0.007027       0.002534      -0.013026      -0.004449       0.017474              1.714592       1.934232       0.367935       0.097878       1.659856       0.066323       1.549688           0.000025
          230              H       1.865951       3.153599      24.946544       0.118230       1.012716 0.78756809E+01  0.78351731E+02                                 1.770253                            1.716994      -1.306144       2.253779                    0.992442       3.948106      11.769749       0.438596       1.403720      -0.680910      -0.008861       0.027559       0.008666       0.030217      -0.010493      -0.002300       0.005769      -0.010774       0.025906      -0.016160       0.001934       0.014226              1.794694       1.669135      -0.322800      -0.175694       1.937122       0.310712       1.777825           0.000248
          231              H       5.062123       6.670532      19.561544       0.117889       1.185304 0.94707877E+01  0.97212207E+02                                 1.862954                            1.803598      -1.285728       2.257166                    0.996020       3.798635      10.957801       0.463283       1.288026      -0.706121       0.019364       0.012493       0.017155       0.028729       0.005150       0.010676      -0.002572      -0.003928      -0.038310      -0.018658       0.005837       0.012820              1.878115       1.965620       0.211962       0.322464       1.664670       0.189206       2.004055          -0.000317
          232              H       3.718714       6.771699      18.755668       0.125020       0.941672 0.67327090E+01  0.63774971E+02                                 1.640094                            1.551912      -0.773177       2.512967                    0.998846       3.472677       9.781985       0.482025       1.341454      -0.695491      -0.027527       0.015317      -0.003508       0.031697      -0.000457      -0.002914      -0.004899       0.005106      -0.024799      -0.010761       0.003477       0.007284              1.702063       1.958678      -0.504987       0.219366       1.706770      -0.211272       1.440741           0.000015
          233              H       5.322766       7.944373      22.597635       0.112705       1.154484 0.89145720E+01  0.89666668E+02                                 1.790382                            1.717296      -1.217723       2.288445                    0.995460       3.699078      10.387092       0.490856       1.240570      -0.716453       0.021697      -0.006133      -0.019513       0.029819       0.000095      -0.009864      -0.008587      -0.003275      -0.010280      -0.014306       0.001764       0.012542              1.819213       2.153745      -0.187092      -0.395691       1.603326       0.100234       1.700567          -0.000014
          234              H       4.974824       8.620999      23.965750       0.147788       0.950075 0.67260267E+01  0.62058621E+02                                 1.508468                            1.446505      -0.617954       2.605509                    0.999976       2.917806       7.450232       0.569050       1.166574      -0.739207       0.011572       0.017359       0.028929       0.035667       0.008164       0.002548       0.000789      -0.014727       0.014294      -0.013598       0.004281       0.009317              1.532519       1.378083       0.150526       0.202243       1.600216       0.314862       1.619257          -0.000002
          235              H       7.862621       4.722241      25.933586       0.087396       1.048616 0.74706118E+01  0.73295424E+02                                 1.797266                            1.664533      -1.284428       2.255918                    0.993779       3.959626      11.695276       0.448875       1.390785      -0.682970       0.013233       0.004835       0.039787       0.042207       0.008777       0.000045       0.003805      -0.019891       0.015329      -0.015902       0.003440       0.012463              1.873256       1.546486       0.054793       0.270028       1.410255       0.051356       2.663028           0.000529
          236              H       8.387675       6.395313      24.465518       0.139016       0.946507 0.69368437E+01  0.66019386E+02                                 1.621217                            1.565584      -1.018721       2.413328                    0.998303       3.355353       9.389136       0.485707       1.325018      -0.699558       0.017800       0.030752       0.009471       0.036773       0.006474       0.002676       0.000456      -0.012908       0.024249      -0.013429       0.004553       0.008876              1.623848       1.564403       0.351076       0.142743       1.778375       0.143202       1.528766           0.000441
          237              H       6.703231       4.258828      21.560616       0.131334       0.861318 0.62372785E+01  0.58102440E+02                                 1.549520                            1.505293      -0.947867       2.445346                    0.998008       3.393833       9.554575       0.482646       1.362316      -0.691160      -0.013366      -0.000781      -0.032515       0.035164       0.010803       0.007529      -0.003178      -0.016942       0.030112      -0.020900       0.008659       0.012240              1.556444       1.394210       0.047983       0.140702       1.309494       0.079124       1.965629           0.000417
          238              H       6.213976       2.645586      23.072414       0.102633       0.977879 0.69509356E+01  0.66163059E+02                                 1.654549                            1.562129      -0.833516       2.487329                    0.999184       3.445700       9.631224       0.488778       1.316503      -0.700941      -0.025199      -0.038501      -0.018903       0.049746       0.009356       0.008295       0.005331      -0.021489       0.018505      -0.018849       0.001532       0.017317              1.688675       1.570574       0.407947       0.093306       2.026955       0.219092       1.468496           0.000726
          239              H       8.169739       7.427657      22.335257       0.124722       1.066613 0.83730641E+01  0.83027272E+02                                 1.722156                            1.687986      -0.883225       2.455219                    0.998091       3.497248       9.795393       0.484044       1.276100      -0.710415       0.014217       0.017828       0.012851       0.026175       0.001234      -0.002184      -0.000471      -0.002031       0.010706      -0.003839      -0.000540       0.004378              1.722716       1.593734       0.259199       0.063057       1.931690       0.233199       1.642725           0.000025
          240              H       7.057454       6.863077      21.385697       0.123718       0.998388 0.75414979E+01  0.73161785E+02                                 1.671738                            1.618310      -0.842553       2.471182                    0.998154       3.512333       9.866646       0.484822       1.302258      -0.703820      -0.017322       0.003488      -0.018784       0.025788      -0.001974       0.004675      -0.001481      -0.000705       0.006601      -0.004824      -0.001363       0.006187              1.694816       2.167967      -0.133686       0.216264       1.385335      -0.093565       1.531145          -0.000121
          241              H       8.672811       5.459785      20.367420       0.093770       0.950137 0.75139177E+01  0.73008705E+02                                 1.623168                            1.621900      -0.877141       2.446086                    0.996983       3.680050      10.430231       0.480159       1.312844      -0.700654      -0.015393      -0.018103      -0.017449       0.029481       0.003882       0.001672       0.003737       0.000448       0.008866      -0.005722      -0.000864       0.006586              1.606596       1.437351       0.180707       0.021714       1.864720       0.234974       1.517718           0.000007
          242              H       7.026051       4.073898      12.758452       0.100342       1.006949 0.71831720E+01  0.69639586E+02                                 1.741608                            1.627469      -1.198671       2.307716                    0.995170       3.776189      11.010623       0.456905       1.382740      -0.685413      -0.017304       0.041059      -0.014737       0.046930      -0.006094      -0.004558      -0.008731      -0.006506       0.020083      -0.013943       0.001270       0.012673              1.787370       1.627947      -0.406484       0.096910       2.260007      -0.247872       1.474155          -0.000393
          243              H       8.396467       3.060047      11.277890       0.134438       0.889899 0.65015724E+01  0.60979584E+02                                 1.565452                            1.523269      -0.844218       2.495311                    0.999241       3.334196       9.310400       0.487949       1.338339      -0.696699       0.007382       0.017442      -0.029934       0.035422      -0.011051      -0.007343      -0.007065      -0.014917       0.023913      -0.020698       0.007534       0.013164              1.572362       1.358514       0.083666      -0.108372       1.515698      -0.239183       1.842874          -0.000073
          244              H       8.810356       0.026108      13.864189       0.143676       0.895476 0.64792036E+01  0.61267829E+02                                 1.618494                            1.555109      -1.157815       2.345044                    0.996867       3.547508      10.244112       0.462769       1.399687      -0.682747       0.012114      -0.031553       0.006641       0.034445      -0.004311      -0.010574       0.002132      -0.011057       0.012586      -0.014239       0.001957       0.012281              1.629262       1.358990      -0.216228       0.039804       2.006541      -0.264549       1.522257          -0.000082
          245              H       7.383415       1.120458      15.251045       0.084492       1.065194 0.77020140E+01  0.75904108E+02                                 1.799903                            1.679095      -1.226867       2.288242                    0.993940       3.872143      11.344806       0.452759       1.372707      -0.687375      -0.010890      -0.024438       0.036969       0.045634      -0.005859      -0.006783      -0.006739      -0.006696       0.004865      -0.013379       0.004528       0.008851              1.861156       1.443990       0.101735      -0.205500       1.728869      -0.402018       2.410609          -0.000099
          246              H      10.339041       1.377184      10.984276       0.114272       1.001777 0.74930924E+01  0.72552030E+02                                 1.669282                            1.607490      -0.868757       2.456052                    0.997334       3.560063       9.980635       0.489160       1.293204      -0.705275       0.010376       0.015865      -0.018346       0.026381       0.003511      -0.000077      -0.005633      -0.002309      -0.001138      -0.006270      -0.000867       0.007137              1.702673       1.726123       0.441892      -0.203000       1.879972      -0.104081       1.501925          -0.000003
          247              H      10.328364       0.105519      11.908847       0.127863       0.959014 0.72507374E+01  0.68747428E+02                                 1.555431                            1.533360      -0.637751       2.576871                    0.999953       3.185438       8.476210       0.531245       1.216010      -0.725413       0.010053      -0.023589       0.012629       0.028583      -0.002349       0.003619      -0.003915      -0.003661       0.004553      -0.004698      -0.002391       0.007089              1.552346       1.537105      -0.239032       0.161855       1.616078      -0.115838       1.503856          -0.000005
          248              H       2.096448      10.253821      10.865581       0.096978       0.974687 0.77927607E+01  0.76325177E+02                                 1.647181                            1.649219      -0.878932       2.446669                    0.997172       3.646752      10.339194       0.477785       1.308870      -0.701973      -0.007270      -0.021762       0.017219       0.028687       0.001496      -0.002113      -0.003314      -0.006393       0.007193      -0.005050      -0.001092       0.006143              1.628010       1.630824       0.279125      -0.198281       1.687959      -0.104003       1.565248          -0.000007
          249              H       2.342017       1.946116      22.616376       0.292960       0.579722 0.36876338E+01  0.30253070E+02                                 1.225551                            1.185664      -1.027890       2.499237                    0.999933       2.547497       6.826541       0.522249       1.429575      -0.679926      -0.008241      -0.031667      -0.018951       0.037813       0.016232      -0.002829       0.001645      -0.029060       0.016952      -0.024957       0.005987       0.018970              1.242528       1.090095       0.067884       0.038790       1.304622       0.208038       1.332866          -0.000015
          250              H       3.844325       4.289287      19.111753       0.287983       0.614877 0.39527775E+01  0.33334382E+02                                 1.304944                            1.247040      -1.252448       2.355829                    0.998999       2.941161       8.261513       0.492296       1.475331      -0.667746      -0.004403      -0.016454      -0.018711       0.025303       0.005253      -0.000773      -0.002755      -0.010238       0.028522      -0.012094       0.001567       0.010527              1.329338       1.099644       0.063908      -0.015174       1.514204       0.234578       1.374167          -0.000097
          251              H       4.174682       6.691201      24.627942       0.292191       0.560091 0.35238040E+01  0.28642311E+02                                 1.207174                            1.166359      -1.003126       2.514034                    0.999873       2.544655       6.833944       0.520506       1.447719      -0.676369      -0.001586       0.000020       0.040771       0.040802       0.011100       0.001912       0.000911      -0.030374       0.061980      -0.029188       0.008309       0.020879              1.226632       1.020293       0.011455       0.017868       1.089310      -0.082865       1.570294           0.000041
          252              H       3.005871       9.870908      21.291991       0.399855       0.451303 0.25823624E+01  0.19616168E+02                                 1.066523                            1.008762      -1.238958       2.427158                    0.999639       2.395230       6.425352       0.545654       1.477719      -0.666205      -0.000925       0.008983       0.000587       0.009049      -0.000857      -0.010521      -0.000101      -0.016022       0.017953      -0.016063       0.005037       0.011025              1.096963       1.158226      -0.172940       0.217869       1.059789      -0.182485       1.072874          -0.000002
          253              H      10.282516       0.395968       3.479635       0.134954       1.061833 0.78881745E+01  0.76578964E+02                                 1.685247                            1.613337      -0.721846       2.539119                    0.999812       3.259319       8.849422       0.509880       1.237385      -0.720416       0.021062      -0.011339      -0.035776       0.043036      -0.006825      -0.013270       0.000823       0.009626       0.002495      -0.013021      -0.004438       0.017459              1.714111       2.046452      -0.302636      -0.106336       1.546583       0.051568       1.549298           0.000027
          254              H       8.897027       0.039162       4.123086       0.118337       1.012608 0.78749119E+01  0.78345119E+02                                 1.770396                            1.717121      -1.307154       2.253378                    0.992423       3.948364      11.772044       0.438483       1.404065      -0.680842      -0.019420      -0.021410       0.008636       0.030168       0.009909      -0.003882      -0.004894      -0.012825       0.025991      -0.016184       0.001913       0.014271              1.794848       1.590664       0.277473      -0.181250       2.015899      -0.307563       1.777982           0.000272
          255              H       4.253188       1.048662      61.209086       0.117942       1.185555 0.94738937E+01  0.97259084E+02                                 1.863808                            1.804368      -1.288272       2.256119                    0.996001       3.799442      10.963560       0.462969       1.288703      -0.705977      -0.020436       0.010527       0.017104       0.028653      -0.000859      -0.003128       0.010513       0.010871      -0.038378      -0.018659       0.005837       0.012822              1.878991       1.924397      -0.236491      -0.325366       1.707517       0.184803       2.005059           0.000191
          256              H      -1.443270      10.712883      60.403210       0.124972       0.942049 0.67357264E+01  0.63808504E+02                                 1.640277                            1.552049      -0.772133       2.513325                    0.998854       3.473068       9.782366       0.482119       1.341090      -0.695562       0.000516      -0.031544      -0.003480       0.031740      -0.001978       0.005722      -0.000076      -0.003301      -0.024719      -0.010753       0.003485       0.007268              1.702271       1.332504       0.143437       0.073299       2.333433       0.295721       1.440877          -0.000016
          257              H       3.019688       0.637464       1.774176       0.112560       1.154505 0.89146625E+01  0.89666557E+02                                 1.790312                            1.717235      -1.216300       2.288993                    0.995463       3.699153      10.386771       0.490902       1.240469      -0.716477      -0.005625       0.021901      -0.019479       0.029846       0.001373       0.012367      -0.004254       0.001758      -0.010096      -0.014290       0.001755       0.012535              1.819140       1.578845      -0.144781       0.111029       2.178058      -0.392768       1.700517          -0.000001
          258              H       2.607684      -0.002176       3.142291       0.147789       0.949929 0.67248914E+01  0.62046790E+02                                 1.508479                            1.446518      -0.617950       2.605570                    0.999976       2.917553       7.450000       0.568955       1.166793      -0.739158      -0.020816       0.001319       0.028948       0.035680       0.002311      -0.001919       0.001813       0.021522       0.014329      -0.013615       0.004318       0.009297              1.532529       1.675048       0.020920      -0.373801       1.303270       0.017717       1.619269           0.000006
          259              H       4.540210       4.448109       5.110128       0.087280       1.048606 0.74704455E+01  0.73290081E+02                                 1.796935                            1.664276      -1.282840       2.256557                    0.993800       3.959075      11.691631       0.449026       1.390387      -0.683050      -0.010780       0.009004       0.039901       0.042301       0.004206      -0.003314      -0.001851       0.025130       0.015246      -0.015873       0.003422       0.012451              1.872878       1.491542      -0.086364      -0.179426       1.464757       0.208094       2.662334           0.000523
          260              H       2.828760       4.066283       3.642059       0.138922       0.947048 0.69420120E+01  0.66083837E+02                                 1.622135                            1.566398      -1.019026       2.413215                    0.998305       3.356741       9.395480       0.485452       1.325409      -0.699475      -0.035570       0.000006       0.009426       0.036798       0.002326      -0.001760       0.002074       0.017670       0.024218      -0.013416       0.004530       0.008887              1.624784       2.030347      -0.082982      -0.195624       1.314454       0.052068       1.529551           0.000472
          261              H       5.521232       3.675755       0.737158       0.131371       0.861337 0.62369425E+01  0.58094328E+02                                 1.549067                            1.504875      -0.945993       2.446095                    0.998031       3.392912       9.549318       0.482929       1.361634      -0.691296       0.007380      -0.011219      -0.032489       0.035155       0.001924      -0.001019       0.008089       0.027125       0.030187      -0.020873       0.008616       0.012257              1.555984       1.371876      -0.060652      -0.138782       1.331122       0.082271       1.964953           0.000421
          262              H       7.162967       4.058668       2.248956       0.102817       0.977660 0.69493957E+01  0.66148192E+02                                 1.654666                            1.562238      -0.834251       2.487119                    0.999173       3.445693       9.632832       0.488603       1.316978      -0.700841       0.045852      -0.002573      -0.018901       0.049662       0.004623      -0.008778       0.004528       0.026962       0.018460      -0.018852       0.001519       0.017333              1.688797       2.266327      -0.006348      -0.236407       1.331459      -0.028731       1.468605           0.000725
          263              H       2.043691       3.361374       1.511798       0.124707       1.066840 0.83753361E+01  0.83055534E+02                                 1.722409                            1.688221      -0.883304       2.455163                    0.998081       3.497567       9.796663       0.484008       1.276108      -0.710413      -0.022561       0.003403       0.012881       0.026202       0.000240       0.001524      -0.001658       0.003163       0.010765      -0.003847      -0.000565       0.004411              1.722973       2.072039       0.016740      -0.233547       1.453923      -0.062002       1.642958          -0.000006
          264              H       3.088774       2.680396       0.562239       0.123685       0.998545 0.75427463E+01  0.73175351E+02                                 1.671756                            1.618312      -0.842212       2.471240                    0.998161       3.512438       9.866346       0.484891       1.302046      -0.703864       0.005676      -0.016793      -0.018717       0.025779       0.001313      -0.001065       0.004808      -0.003034       0.006693      -0.004861      -0.001349       0.006210              1.694840       1.465226      -0.272077      -0.027121       2.088120       0.234116       1.531173          -0.000119
          265              H       3.496382       4.780983      62.014962       0.093543       0.950362 0.75155980E+01  0.73024708E+02                                 1.623031                            1.621764      -0.875633       2.446661                    0.997003       3.679828      10.427524       0.480349       1.312330      -0.700765       0.023455      -0.004224      -0.017506       0.029571      -0.002121      -0.004070      -0.000435       0.006499       0.008806      -0.005709      -0.000864       0.006573              1.606460       1.914178       0.094662      -0.214340       1.387584      -0.098668       1.517620           0.000008
          266              H       5.519975       4.047790      54.405994       0.100329       1.007550 0.71885528E+01  0.69707596E+02                                 1.742529                            1.628243      -1.200427       2.306878                    0.995149       3.778076      11.018821       0.456709       1.383019      -0.685351      -0.026944      -0.035479      -0.014729       0.046923       0.005841       0.009839       0.000425      -0.007348       0.020099      -0.013943       0.001274       0.012669              1.788352       1.750883       0.477357       0.166418       2.139286       0.208099       1.474887           0.000250
          267              H       5.712788       5.741531      52.925431       0.134498       0.889885 0.65016840E+01  0.60982783E+02                                 1.565634                            1.523443      -0.844572       2.495223                    0.999235       3.334437       9.312181       0.487828       1.338621      -0.696641      -0.018799      -0.002305      -0.029897       0.035391       0.011995       0.009782      -0.002810      -0.011628       0.023934      -0.020688       0.007510       0.013178              1.572552       1.549038       0.026239       0.261363       1.325501       0.025722       1.843116           0.000044
          268              H      -4.427788       7.616938      55.511731       0.143586       0.895876 0.64827025E+01  0.61308595E+02                                 1.618883                            1.555449      -1.157450       2.345135                    0.996881       3.548371      10.246922       0.462758       1.399544      -0.682772       0.021265       0.026300       0.006661       0.034471       0.006957       0.003453      -0.010217      -0.001949       0.012575      -0.014251       0.001975       0.012276              1.629663       1.657822       0.388697       0.209285       1.708570       0.166814       1.522598          -0.000041
          269              H       7.899048       5.833996      56.898587       0.084779       1.064793 0.76989828E+01  0.75872271E+02                                 1.799991                            1.679180      -1.228550       2.287634                    0.993901       3.872039      11.347042       0.452547       1.373386      -0.687240       0.026515       0.002822       0.036834       0.045473       0.005819       0.009212      -0.002534      -0.006796       0.004905      -0.013373       0.004548       0.008825              1.861257       1.745821       0.072499       0.450908       1.427153       0.023018       2.410796          -0.000052
          270              H       6.198903       8.265281      52.631817       0.114295       1.002097 0.74960431E+01  0.72583806E+02                                 1.669200                            1.607449      -0.868995       2.455908                    0.997321       3.560314       9.979790       0.489356       1.292629      -0.705391      -0.018905       0.001060      -0.018355       0.026371      -0.000771       0.004923       0.002778       0.007219      -0.001239      -0.006305      -0.000834       0.007139              1.702570       2.223941      -0.154230       0.191570       1.381835      -0.123733       1.501935           0.000001
          271              H       7.305536       8.891867      53.556388       0.127952       0.959203 0.72529224E+01  0.68774388E+02                                 1.555701                            1.533643      -0.637716       2.576847                    0.999952       3.185933       8.478340       0.531160       1.216093      -0.725389       0.015335       0.020510       0.012625       0.028552       0.002770       0.001592       0.005092      -0.002235       0.004606      -0.004703      -0.002399       0.007102              1.552607       1.389609       0.153787       0.019404       1.764120       0.198051       1.504093          -0.000000
          272              H      -3.647743       7.566898      52.513123       0.096943       0.975550 0.78026002E+01  0.76448073E+02                                 1.648362                            1.650422      -0.880282       2.446026                    0.997148       3.648676      10.347510       0.477526       1.309127      -0.701917       0.022444       0.004585       0.017287       0.028698       0.002036       0.003914      -0.000150       0.005740       0.007173      -0.005032      -0.001092       0.006124              1.629157       1.916517      -0.114974       0.189547       1.404261      -0.119929       1.566692          -0.000004
          273              H       9.704706       1.055189       1.792918       0.293029       0.579471 0.36861951E+01  0.30243188E+02                                 1.226097                            1.186160      -1.027986       2.499521                    0.999932       2.547668       6.830809       0.521576       1.431330      -0.679608       0.031493       0.008700      -0.018878       0.037734       0.004467      -0.000029      -0.003256       0.042592       0.016956      -0.024928       0.005984       0.018943              1.243094       1.310416       0.059009      -0.199750       1.085352      -0.070486       1.333514          -0.000019
          274              H       6.924306       1.184639      60.759295       0.288111       0.614799 0.39521599E+01  0.33327996E+02                                 1.304844                            1.246948      -1.252280       2.355947                    0.999000       2.940877       8.260670       0.492309       1.475344      -0.667742       0.016445       0.004378      -0.018689       0.025276       0.001822       0.002758       0.000701       0.014192       0.028482      -0.012079       0.001574       0.010506              1.329234       1.465797       0.147539      -0.195536       1.147846      -0.130421       1.374060           0.000081
          275              H       4.679010       0.269780       3.804484       0.291779       0.560518 0.35267991E+01  0.28670031E+02                                 1.207318                            1.166481      -1.002699       2.514025                    0.999872       2.545201       6.833699       0.520778       1.446792      -0.676542       0.000808      -0.001395       0.040935       0.040967       0.007622      -0.001753       0.001189       0.034429       0.061948      -0.029198       0.008327       0.020870              1.226787       1.082070       0.024161       0.062850       1.027720       0.056921       1.570570          -0.000034
          276              H      -3.770842       8.545939       0.468532       0.399842       0.451233 0.25818440E+01  0.19610624E+02                                 1.066285                            1.008565      -1.236923       2.428039                    0.999648       2.394752       6.423142       0.545803       1.477437      -0.666257      -0.007331      -0.005288       0.000579       0.009058       0.007365       0.005352      -0.009035       0.006558       0.018047      -0.016060       0.005031       0.011029              1.096704       0.934438       0.043817       0.049081       1.283020       0.279788       1.072654          -0.000001
          277              H       7.076924       8.706937      45.127176       0.134905       1.061977 0.78892186E+01  0.76590670E+02                                 1.685319                            1.613376      -0.722518       2.538796                    0.999812       3.259386       8.849331       0.509913       1.237281      -0.720440      -0.000687       0.023956      -0.035785       0.043069      -0.000773       0.005921      -0.011897      -0.016601       0.002537      -0.013002      -0.004447       0.017449              1.714195       1.409467      -0.065189       0.008522       2.183805      -0.117949       1.549314           0.000027
          278              H       8.078671       7.685471      45.770628       0.118377       1.013087 0.78797378E+01  0.78406769E+02                                 1.771055                            1.717718      -1.308045       2.252974                    0.992386       3.949653      11.777712       0.438370       1.404181      -0.680814       0.028235      -0.006094       0.008636       0.030149       0.000597       0.006176      -0.000933       0.023554       0.025953      -0.016169       0.001910       0.014259              1.795525       2.150832       0.045419       0.357228       1.457130      -0.003180       1.778613           0.000272
          279              H       9.526338       3.159039      40.385627       0.118258       1.184627 0.94649208E+01  0.97147438E+02                                 1.863144                            1.803765      -1.289222       2.255884                    0.996008       3.797920      10.959351       0.462932       1.289063      -0.705902       0.001050      -0.022861       0.017100       0.028568      -0.004304      -0.007557      -0.007932      -0.006941      -0.038464      -0.018677       0.005839       0.012838              1.878314       1.556455       0.024349       0.002610       2.074189      -0.373960       2.004297           0.000190
          280              H      -2.275443       4.271882      39.579751       0.124984       0.941859 0.67345352E+01  0.63798904E+02                                 1.640556                            1.552311      -0.773401       2.512921                    0.998837       3.473499       9.785966       0.481859       1.341779      -0.695424       0.027044       0.016242      -0.003477       0.031737       0.002394      -0.002805       0.004972      -0.001750      -0.024776      -0.010756       0.003515       0.007242              1.702566       2.207831       0.361752      -0.292807       1.458746      -0.084376       1.441121          -0.000016
          281              H      10.499195       2.296395      43.421718       0.112523       1.154759 0.89175926E+01  0.89707633E+02                                 1.790952                            1.717820      -1.218138       2.288312                    0.995463       3.699899      10.391140       0.490665       1.240906      -0.716380      -0.016190      -0.015837      -0.019529       0.029905      -0.001462      -0.002516       0.012805       0.001467      -0.010253      -0.014272       0.001753       0.012518              1.819801       1.903588       0.332050       0.284780       1.854736       0.292705       1.701078          -0.000001
          282              H      -1.301958       2.259409      44.789833       0.147720       0.949994 0.67253353E+01  0.62050569E+02                                 1.508394                            1.446441      -0.617841       2.605545                    0.999976       2.917718       7.449876       0.569057       1.166591      -0.739206       0.009295      -0.018775       0.028991       0.035769      -0.010463      -0.000629      -0.002543      -0.006758       0.014262      -0.013593       0.004320       0.009273              1.532437       1.414264      -0.171432       0.171561       1.563864      -0.332538       1.619183           0.000006
          283              H       6.438820       1.707882      46.757669       0.087452       1.049055 0.74748445E+01  0.73348042E+02                                 1.797749                            1.664984      -1.284359       2.255787                    0.993774       3.961069      11.700790       0.448818       1.390750      -0.682968      -0.002382      -0.013806       0.039761       0.042157      -0.012943       0.003296      -0.001937      -0.005265       0.015412      -0.015862       0.003442       0.012420              1.873757       1.397222       0.031583      -0.090548       1.560325      -0.259630       2.663723           0.000523
          284              H       7.625216       0.416636      45.289601       0.138925       0.946924 0.69405647E+01  0.66064083E+02                                 1.621717                            1.566015      -1.018256       2.413501                    0.998311       3.356254       9.392516       0.485632       1.325038      -0.699551       0.017790      -0.030834       0.009494       0.036842      -0.008810      -0.000932      -0.002534      -0.004778       0.024232      -0.013410       0.004543       0.008867              1.624361       1.421222      -0.268396       0.052707       1.922682      -0.195351       1.529177           0.000472
          285              H       6.617187       2.943650      42.384699       0.131232       0.862299 0.62455342E+01  0.58193264E+02                                 1.550002                            1.505722      -0.945811       2.445903                    0.998031       3.395089       9.556399       0.482894       1.361291      -0.691353       0.006036       0.012004      -0.032546       0.035210      -0.012711      -0.006484      -0.004930      -0.010261       0.030250      -0.020885       0.008611       0.012274              1.556940       1.289431       0.012700      -0.001855       1.414985      -0.161524       1.966406           0.000421
          286              H       5.464707       4.173978      43.896498       0.102956       0.977401 0.69475252E+01  0.66127931E+02                                 1.654578                            1.562188      -0.835059       2.486842                    0.999160       3.445531       9.633149       0.488521       1.317248      -0.700784      -0.020680       0.040983      -0.018889       0.049639      -0.013968       0.000471      -0.009853      -0.005413       0.018461      -0.018828       0.001523       0.017305              1.688694       1.559596      -0.401551       0.143061       2.037922      -0.190325       1.468564           0.000726
          287              H       8.628220       0.089202      43.159340       0.124621       1.066971 0.83768235E+01  0.83074863E+02                                 1.722629                            1.688436      -0.883730       2.454994                    0.998073       3.498002       9.798495       0.483944       1.276207      -0.710391       0.008381      -0.021214       0.012889       0.026199      -0.001484       0.000655       0.002129      -0.001203       0.010776      -0.003833      -0.000570       0.004403              1.723192       1.623159      -0.276056       0.170489       1.903264      -0.171261       1.643153          -0.000006
          288              H       8.695421       1.334759      42.209781       0.123657       0.998605 0.75433345E+01  0.73182234E+02                                 1.671785                            1.618343      -0.842174       2.471264                    0.998160       3.512656       9.866928       0.484903       1.301995      -0.703873       0.011749       0.013284      -0.018703       0.025774       0.000647      -0.003635      -0.003319       0.003738       0.006659      -0.004841      -0.001355       0.006197              1.694869       1.696805       0.405762      -0.189176       1.856615      -0.140531       1.531189          -0.000119
          289              H       6.672456       0.637464      41.191503       0.093722       0.949771 0.75100923E+01  0.72961875E+02                                 1.622776                            1.621517      -0.876853       2.446302                    0.996993       3.679028      10.426471       0.480204       1.312893      -0.700651      -0.007997       0.022354      -0.017533       0.029514      -0.001777       0.002388      -0.003301      -0.006865       0.008739      -0.005669      -0.000880       0.006549              1.606207       1.600982      -0.275263       0.192568       1.700266      -0.136258       1.517374           0.000008
          290              H       6.295623       2.756544      33.582535       0.100288       1.007287 0.71859217E+01  0.69672989E+02                                 1.741987                            1.627763      -1.198790       2.307561                    0.995165       3.776926      11.013346       0.456870       1.382710      -0.685416       0.044234      -0.005570      -0.014759       0.046962       0.000238      -0.005289       0.008301       0.013800       0.020130      -0.013939       0.001260       0.012679              1.787780       2.454702      -0.070470      -0.263324       1.434172       0.040058       1.474466           0.000250
          291              H       4.732394       2.076654      32.101973       0.134594       0.888717 0.64909897E+01  0.60858284E+02                                 1.564482                            1.522384      -0.845525       2.495125                    0.999239       3.331818       9.303447       0.487898       1.338963      -0.696587       0.011332      -0.015087      -0.029882       0.035341      -0.000935      -0.002482       0.009838       0.026560       0.023842      -0.020640       0.007482       0.013158              1.571380       1.403158      -0.109753      -0.152738       1.469415       0.213190       1.841567           0.000044
          292              H       1.897982       3.235186      34.688272       0.143695       0.895745 0.64818490E+01  0.61301898E+02                                 1.619105                            1.555642      -1.157936       2.345034                    0.996862       3.548663      10.249733       0.462572       1.400077      -0.682669      -0.033370       0.005235       0.006710       0.034439      -0.002652       0.007142       0.008085       0.013047       0.012560      -0.014260       0.001972       0.012288              1.629896       2.032843      -0.172413      -0.249165       1.334056       0.097860       1.522790          -0.000041
          293              H       3.559188       3.923778      36.075128       0.084953       1.064514 0.76966982E+01  0.75843879E+02                                 1.799638                            1.678903      -1.227662       2.287983                    0.993909       3.871389      11.344575       0.452597       1.373340      -0.687248      -0.015662       0.021568       0.036815       0.045451       0.000028      -0.002408       0.009264       0.013502       0.004890      -0.013398       0.004562       0.008836              1.860861       1.569338      -0.174171      -0.245293       1.603081       0.378817       2.410165          -0.000052
          294              H       2.303706       1.235767      31.808359       0.114374       1.001322 0.74887674E+01  0.72496013E+02                                 1.668424                            1.606749      -0.868000       2.456465                    0.997344       3.558679       9.974131       0.489424       1.292757      -0.705371       0.008504      -0.016894      -0.018354       0.026356      -0.002757      -0.004863       0.002871      -0.004910      -0.001200      -0.006290      -0.000850       0.007141              1.701751       1.458152      -0.287256       0.011346       2.145782       0.227613       1.501321          -0.000000
          295              H       1.207750       1.880846      32.732930       0.127942       0.959640 0.72562752E+01  0.68807684E+02                                 1.555450                            1.533392      -0.637678       2.576560                    0.999952       3.186434       8.477171       0.531568       1.215133      -0.725601      -0.025502       0.003046       0.012617       0.028615      -0.000344      -0.005236      -0.001150       0.005925       0.004588      -0.004657      -0.002480       0.007137              1.552360       1.803366       0.085272      -0.181179       1.349877      -0.082180       1.503836          -0.000001
          296              H       1.551296       3.935744      31.689664       0.096804       0.975484 0.78008008E+01  0.76417835E+02                                 1.647547                            1.649630      -0.876971       2.447269                    0.997193       3.647407      10.339433       0.477953       1.308172      -0.702120      -0.015213       0.017224       0.017333       0.028784      -0.003498      -0.001832       0.003462       0.000590       0.007308      -0.005034      -0.001104       0.006137              1.628345       1.432072      -0.164158       0.009035       1.886961       0.223914       1.566001          -0.000005
          297              H       6.794927       7.876928      43.440459       0.293066       0.579271 0.36844924E+01  0.30224815E+02                                 1.225663                            1.185769      -1.027731       2.499652                    0.999932       2.547018       6.827896       0.521755       1.431047      -0.679662      -0.023231       0.022884      -0.018881       0.037681      -0.020691       0.002857       0.001589      -0.013575       0.017002      -0.024953       0.006000       0.018954              1.242642       1.192297      -0.126861       0.160784       1.202625      -0.137641       1.333005          -0.000019
          298              H       8.073019       5.404306      39.935836       0.288184       0.614497 0.39498990E+01  0.33305289E+02                                 1.304633                            1.246769      -1.252722       2.355844                    0.998999       2.940293       8.259489       0.492223       1.475765      -0.667672      -0.012034       0.011998      -0.018715       0.025278      -0.007051      -0.002004       0.002052      -0.003941       0.028413      -0.012063       0.001563       0.010500              1.329013       1.354876      -0.211367       0.210628       1.258345      -0.104072       1.373818           0.000081
          299              H       9.987959       3.917251      45.452025       0.292172       0.559983 0.35228790E+01  0.28632786E+02                                 1.206998                            1.166189      -1.003023       2.514144                    0.999872       2.544475       6.833122       0.520558       1.447676      -0.676377       0.000843       0.001419       0.040867       0.040900      -0.018723      -0.000167      -0.002104      -0.004012       0.061919      -0.029197       0.008339       0.020858              1.226454       1.062000      -0.035606      -0.080708       1.047307       0.025960       1.570055          -0.000035
          300              H       0.764971       3.339617      42.116074       0.399981       0.450670 0.25777716E+01  0.19570958E+02                                 1.065222                            1.007643      -1.234811       2.429184                    0.999659       2.392534       6.414681       0.546183       1.477066      -0.666334       0.008229      -0.003709       0.000565       0.009044      -0.006513       0.005138       0.009145       0.009459       0.018022      -0.016038       0.005023       0.011016              1.095569       1.232431       0.128780      -0.266348       0.982725      -0.097201       1.071551          -0.000001
          301              C       9.481746       3.677930      29.300773       0.560380      23.022600 0.27076633E+03  0.57506720E+04                                 7.541312                            5.869036      -0.308155       1.937458                    0.999661      23.546856      67.963236       0.604522       0.477057      -1.011534      -0.011923      -0.010743      -0.013950       0.021264       0.012470      -0.005831       0.016877       0.015136       0.021393      -0.027210       0.009801       0.017409              8.414148       5.682220      -2.626360      -1.433249      10.103720       1.734396       9.456506          -0.000036
          302              C       8.774556       4.911522      31.147416       0.547889      24.335900 0.26301732E+03  0.55127155E+04                                 7.649345                            5.653521      -0.068692       2.015350                    0.999415      22.963645      64.572866       0.641268       0.455706      -1.029300      -0.001219      -0.001388       0.001291       0.002254       0.015528       0.001250       0.016727       0.016369      -0.047922      -0.027925      -0.000035       0.027961              8.843872       5.046435      -1.284388      -1.897482       7.413146       0.540560      14.072035           0.000090
          303              C       8.708611       5.771990      29.077752       0.544091      23.768184 0.28105691E+03  0.60169485E+04                                 7.652834                            5.948619      -0.300832       1.937190                    0.999655      23.710232      68.402638       0.605975       0.472138      -1.015541       0.005940       0.010617      -0.001103       0.012216       0.015036       0.012149      -0.003358      -0.001171      -0.056177      -0.025611       0.000302       0.025309              8.469476       5.226347      -2.187601      -0.179018      10.982027      -1.270273       9.200055          -0.000045
          304              C      10.335273       2.323590      27.461002      -0.196439      28.501586 0.41268090E+03  0.96521933E+04                                 8.249204                            6.809172      -0.208934       1.928058                    0.998348      29.591208      87.059369       0.621568       0.421314      -1.052783      -0.054318       0.015555       0.079636       0.097644      -0.024504      -0.056526      -0.001142      -0.040427       0.235678      -0.087732      -0.011465       0.099197              9.079128       9.330531       1.080422       1.762252       6.928991       1.491398      10.977861           0.002925
          305              C       9.193469       1.873232      26.612021       0.648745      20.579685 0.23949758E+03  0.49413784E+04                                 7.106220                            5.648768      -0.273963       1.982590                    0.999212      22.098844      63.220856       0.594185       0.499617      -0.998199      -0.039477      -0.011567       0.002878       0.041237       0.003766       0.001755      -0.053354      -0.143501      -0.097354      -0.057440      -0.050825       0.108265              7.775031       9.336482       0.468843       0.168010       5.164308       2.092929       8.824305           0.000929
          306              C       8.087464       6.195153      33.107131      -0.179241      28.441764 0.40731697E+03  0.94825258E+04                                 8.227396                            6.740725      -0.192926       1.936134                    0.998614      29.184598      85.278144       0.628930       0.418323      -1.056117       0.044336      -0.090899      -0.048996       0.112378      -0.037963       0.001506       0.040818      -0.058082      -0.080960      -0.055683      -0.018782       0.074465              9.211772       8.200269       0.378993      -2.116298       7.691854       1.257364      11.743193           0.000185
          307              C       7.344475       5.891650      34.385913       0.617387      21.331385 0.25541828E+03  0.53227738E+04                                 7.171053                            5.733469      -0.066637       2.040280                    0.999663      22.200519      62.570806       0.608984       0.482630      -1.013029       0.000136      -0.010603       0.039720       0.041111       0.052155       0.051633       0.042506       0.030848       0.012350      -0.056938      -0.042328       0.099265              7.920485       6.930575      -0.802327      -2.798842       7.558596      -1.411137       9.272284          -0.000589
          308              C      -4.614320       8.083614      28.815373      -0.190825      27.808222 0.39738451E+03  0.91491091E+04                                 8.005632                            6.609887      -0.024611       1.992806                    0.998742      28.634603      81.877107       0.645253       0.412295      -1.065200       0.041864      -0.108200      -0.057697       0.129572      -0.056731      -0.031040       0.023228      -0.087864      -0.001319      -0.076134      -0.009937       0.086071              8.860515       8.675877       1.106302       0.870035      11.358864       0.924381       6.546805           0.000018
          309              C      -3.468120       8.852705      29.485687       0.649821      20.708690 0.24152551E+03  0.49380645E+04                                 6.979035                            5.538864      -0.085180       2.047407                    0.999393      21.082363      57.880204       0.628931       0.476332      -1.021569       0.010148       0.037172       0.044348       0.058749      -0.026927       0.014308      -0.042148      -0.078633      -0.002485      -0.047296      -0.027096       0.074391              7.747793       8.167139       1.906718       0.380652       7.815244       3.274104       7.260997          -0.000003
          310              C       4.943421       4.624336      27.015584       0.088163      25.981383 0.36058255E+03  0.81671138E+04                                 7.898789                            6.550787      -0.077566       1.989732                    0.998533      27.008499      78.610611       0.605939       0.446286      -1.036054       0.010304      -0.034099       0.038064       0.052132       0.019790       0.012920      -0.017857       0.037535      -0.025916      -0.038578       0.006272       0.032306              8.524611       6.255285      -2.346490       0.404275       7.903887       1.556864      11.414660          -0.001464
          311              C       4.621857       5.640363      27.898924      -0.212716      30.328315 0.44078785E+03  0.10380969E+05                                 8.347461                            6.940389       0.389460       2.102734                    0.999571      29.390428      84.096472       0.634642       0.409798      -1.070299      -0.003505      -0.003352      -0.011441       0.012426      -0.008860       0.002347      -0.001846      -0.018385      -0.063552      -0.021448      -0.002061       0.023509              8.990591       6.298505      -2.126479       0.474936       8.090842       2.199751      12.582426           0.004502
          312              C       4.961634       5.539196      29.229556       0.206225      27.777429 0.37605159E+03  0.85176878E+04                                 8.218149                            6.649134      -0.073182       2.014670                    0.999593      24.908092      70.058849       0.613363       0.440874      -1.050165      -0.007106       0.028825       0.024794       0.038680      -0.004069      -0.013780       0.014034       0.013889      -0.015608      -0.020796      -0.001749       0.022545              9.146215       6.383621      -2.721126      -0.475212       9.065358       2.982652      11.989666          -0.004525
          313              C       5.615440       4.380664      29.610629      -0.200527      29.382101 0.45701245E+03  0.10889224E+05                                 8.284600                            7.180526       0.162042       2.034750                    0.998452      29.577830      85.857715       0.607605       0.423073      -1.059028       0.026257      -0.000394      -0.005448       0.026819       0.000460       0.010392       0.003492       0.025188       0.043834      -0.020264      -0.001320       0.021584              8.684476       6.773576      -2.775282      -0.089041       9.223601       1.689767      10.056250           0.004373
          314              C       5.907485       3.411414      28.693555       0.096865      25.064626 0.34255498E+03  0.76273448E+04                                 7.586625                            6.302974       0.165610       2.070325                    0.999713      26.227012      74.639552       0.632515       0.434903      -1.047224      -0.001924       0.027895      -0.044181       0.052286       0.014219       0.013017      -0.027237       0.029909      -0.066125      -0.046615       0.014835       0.031779              8.131748       5.735910      -2.207801       0.365118       8.121422       1.166403      10.537912           0.000017
          315              C       4.682150       6.638985      30.210976      -0.254685      28.303865 0.42555868E+03  0.99918810E+04                                 8.175514                            6.864505      -0.138867       1.954341                    0.997173      29.538126      85.990628       0.628243       0.415232      -1.060664      -0.057622      -0.051982       0.035215       0.085221      -0.016039      -0.009805       0.006961       0.006415       0.077331      -0.029259      -0.001753       0.031013              9.137181       9.433317      -1.259979      -3.214957       7.678083       2.237810      10.300143           0.000139
          316              C       5.165752       3.251504      39.068739       0.106281      24.832095 0.33663242E+03  0.74859735E+04                                 7.623739                            6.301131       0.049069       2.041164                    0.999356      26.143992      75.110911       0.622732       0.442295      -1.039601      -0.005877      -0.032523      -0.034862       0.048037      -0.024425       0.028367       0.016028       0.011572      -0.059241      -0.048725       0.010097       0.038628              8.201783       6.591326       1.952565      -2.151882       8.349509       0.835308       9.664515          -0.001020
          317              C       4.331067       2.654289      39.963323      -0.204049      29.230587 0.45556844E+03  0.10850243E+05                                 8.253188                            7.166583       0.132454       2.024008                    0.998407      29.664397      86.194839       0.608301       0.422768      -1.058828      -0.003925       0.024043      -0.008742       0.025883      -0.010277      -0.007842       0.008195      -0.014987       0.038405      -0.019507      -0.001559       0.021065              8.663299       7.051082       2.143690      -2.206401       9.849959      -0.258282       9.088854          -0.001150
          318              C       3.730019       1.447893      39.655341       0.188627      28.557789 0.39535518E+03  0.90486452E+04                                 8.316270                            6.778697      -0.051415       2.015502                    0.999425      25.198474      70.757894       0.614008       0.435849      -1.055395      -0.017720      -0.017857       0.019601       0.031892      -0.000234      -0.003986      -0.022654      -0.013445       0.022068      -0.018573      -0.009586       0.028159              9.248820       6.848279       2.216338      -3.196908       9.683087      -1.174994      11.215094           0.000299
          319              C       4.089894       0.857205      38.438406      -0.198365      30.199351 0.45288058E+03  0.10767388E+05                                 8.430704                            7.125502       0.189800       2.045305                    0.998551      29.525154      85.640112       0.612775       0.420415      -1.060591       0.003183      -0.002458      -0.008877       0.009745       0.005224       0.006887      -0.011996      -0.008586      -0.034139      -0.020079       0.004402       0.015677              8.958668       6.522428       1.362254      -2.843951       9.048833       0.793702      11.304742          -0.000858
          320              C       4.949073       1.525128      37.612540       0.071222      26.102720 0.36596376E+03  0.83190650E+04                                 7.888943                            6.576660      -0.008736       2.002827                    0.999336      27.344310      79.710774       0.607947       0.443204      -1.037936       0.008633       0.032990       0.033182       0.047581      -0.022408       0.020596       0.025712       0.005539      -0.000808      -0.046093       0.021709       0.024384              8.434362       6.003594       1.854726      -2.007424       9.442807       0.559815       9.856686           0.000096
          321              C       2.794845       0.731017      40.630514      -0.244011      28.233403 0.42247406E+03  0.98707468E+04                                 8.105662                            6.800463       0.035813       2.008198                    0.998350      29.164219      83.839070       0.638628       0.410495      -1.067017       0.068329      -0.030672       0.036134       0.083158       0.007986      -0.007566      -0.000371      -0.028843       0.063991      -0.028209       0.005528       0.022681              9.120435       7.623663      -0.289576      -0.431232       9.526700      -3.867895      10.210941          -0.000110
          322              C       4.724858       0.827833      50.124232       0.560504      23.019023 0.27072226E+03  0.57495689E+04                                 7.540897                            5.868822      -0.308148       1.937450                    0.999663      23.545372      67.960547       0.604485       0.477100      -1.011499      -0.003217       0.015728      -0.013594       0.021036       0.000417       0.017517      -0.003519      -0.028963       0.022407      -0.027196       0.009568       0.017628              8.413568      11.271930      -0.601239       2.218141       4.512889       0.373822       9.455884          -0.000028
          323              C       6.146774       0.823482      51.970874       0.548122      24.327547 0.26291084E+03  0.55099513E+04                                 7.647930                            5.652576      -0.068924       2.015367                    0.999411      22.958705      64.556830       0.641285       0.455738      -1.029277      -0.000646       0.001729       0.001486       0.002370      -0.000737       0.013844      -0.009300      -0.035381      -0.047977      -0.027929      -0.000122       0.028051              8.842125       7.932491      -0.382457       1.416591       4.525098       1.372553      14.068786           0.000097
          324              C       6.924934       0.450359      49.901210       0.544203      23.763748 0.28099800E+03  0.60153957E+04                                 7.652032                            5.948103      -0.300728       1.937236                    0.999657      23.708023      68.395491       0.605983       0.472155      -1.015528       0.006215      -0.010269      -0.001009       0.012045      -0.007927      -0.008923      -0.008812      -0.025448      -0.055722      -0.025437       0.000249       0.025188              8.468516      11.436372      -1.398240      -1.010330       4.770270       0.789807       9.198906          -0.000037
          325              C       3.125202       0.765828      48.284461      -0.196083      28.486602 0.41240853E+03  0.96441359E+04                                 8.245817                            6.806461      -0.207954       1.928484                    0.998356      29.581586      87.020651       0.621762       0.421256      -1.052829       0.040632       0.039506       0.079875       0.097938      -0.005255       0.027394       0.049411       0.062590       0.236344      -0.087732      -0.011641       0.099373              9.075222       6.591528       0.499414       0.409511       9.661889      -2.270479      10.972250           0.002915
          326              C       3.306082       1.979838      47.435480       0.648446      20.587202 0.23960940E+03  0.49442381E+04                                 7.107612                            5.649874      -0.274265       1.982388                    0.999217      22.104428      63.239348       0.594163       0.499580      -0.998223       0.009749       0.040013       0.002937       0.041288      -0.064190      -0.047183       0.025302       0.065300      -0.097820      -0.057517      -0.051047       0.108564              7.776525       5.802667       1.572616       1.728870       8.701317      -1.192403       8.825592           0.000920
          327              C       7.601978       0.776706      53.930590      -0.179363      28.448980 0.40744621E+03  0.94863682E+04                                 8.228924                            6.741863      -0.192732       1.936153                    0.998617      29.189152      85.297594       0.628862       0.418332      -1.056102      -0.101373       0.007013      -0.048710       0.112687      -0.006350       0.034861      -0.021543       0.094525      -0.081596      -0.055549      -0.019066       0.074615              9.213583       7.491856       0.030584       2.147985       8.403019       1.204634      11.745875           0.000200
          328              C       7.710631       1.571905      55.209371       0.617483      21.330642 0.25540687E+03  0.53225438E+04                                 7.171206                            5.733561      -0.066291       2.040359                    0.999666      22.200670      62.573852       0.608936       0.482667      -1.012996      -0.009238       0.005313       0.039851       0.041251      -0.012816       0.010989      -0.065922      -0.105511       0.011893      -0.056748      -0.042410       0.099158              7.920668       8.096557       0.129490       0.177667       6.392868       3.129467       9.272580          -0.000609
          329              C       3.027225      10.832543      49.638832      -0.190861      27.810658 0.39742977E+03  0.91503384E+04                                 8.005458                            6.609733      -0.023402       1.993131                    0.998752      28.637179      81.883165       0.645343       0.412229      -1.065251      -0.114540       0.017977      -0.057773       0.129538      -0.009638       0.035595       0.015445       0.142152      -0.000916      -0.076243      -0.009739       0.085982              8.860320       9.729637      -1.714863       0.365601      10.304653      -1.215333       6.546669          -0.000029
          330              C       3.120177       9.455359      50.309146       0.650056      20.704814 0.24147061E+03  0.49367206E+04                                 6.978545                            5.538525      -0.085246       2.047430                    0.999395      21.080011      57.874712       0.628893       0.476382      -1.021530       0.027053      -0.027338       0.044276       0.058648      -0.020628      -0.043642       0.008690       0.085578      -0.002395      -0.047164      -0.027101       0.074265              7.747182       6.251639      -0.800675       2.644803       9.729854      -1.966048       7.260054          -0.000003
          331              C       7.813632       4.284936      47.839042       0.087669      25.989312 0.36072135E+03  0.81712322E+04                                 7.900953                            6.552407      -0.078576       1.989387                    0.998538      27.015472      78.641526       0.605800       0.446335      -1.036001      -0.034654       0.008147       0.038202       0.052218       0.006437      -0.021916      -0.002126      -0.053167      -0.026158      -0.038627       0.006238       0.032388              8.527083       9.526184       0.459592       1.146488       4.636461      -1.128847      11.418603          -0.001458
          332              C       8.854319       4.055405      48.722382      -0.212492      30.323669 0.44069242E+03  0.10378162E+05                                 8.346826                            6.939804       0.389627       2.102816                    0.999572      29.386725      84.083666       0.634645       0.409817      -1.070286      -0.001329       0.004703      -0.011355       0.012363      -0.003493      -0.002481      -0.001074       0.024502      -0.063217      -0.021296      -0.002100       0.023395              8.989992       9.483289       0.287008       1.668109       4.904579      -1.510955      12.582107           0.004479
          333              C       8.596817       3.811732      50.053015       0.206212      27.778267 0.37606315E+03  0.85180191E+04                                 8.218425                            6.649296      -0.072520       2.014863                    0.999591      24.908007      70.059002       0.613347       0.440881      -1.050159       0.028441      -0.008293       0.024898       0.038698       0.008118       0.019018       0.005011       0.000416      -0.015463      -0.020686      -0.001976       0.022661              9.146585      10.751961       0.199367       2.821068       4.697574      -1.079736      11.990219          -0.004529
          334              C       7.266596       3.824786      50.434088      -0.200292      29.369864 0.45674073E+03  0.10881117E+05                                 8.282152                            7.178209       0.161986       2.034864                    0.998452      29.570361      85.829186       0.607727       0.423052      -1.059043      -0.013528      -0.022487      -0.005515       0.026816       0.010697      -0.002251      -0.010833      -0.013493       0.044071      -0.020338      -0.001405       0.021744              8.681963      11.010472       0.326554       1.507045       4.981020      -0.767746      10.054398           0.004373
          335              C       6.281178       4.056493      49.517013       0.096526      25.074215 0.34272299E+03  0.76320607E+04                                 7.588661                            6.304599       0.164626       2.069920                    0.999714      26.233440      74.663875       0.632419       0.434914      -1.047212       0.025231      -0.012219      -0.044070       0.052231       0.005783      -0.030121       0.002291      -0.039809      -0.065942      -0.046648       0.014808       0.031840              8.133969       9.438852       0.070972       0.828034       4.421350      -0.899731      10.541706           0.000015
          336              C       9.689004       3.503879      51.034434      -0.254612      28.305712 0.42558993E+03  0.99930338E+04                                 8.176702                            6.865400      -0.140461       1.953847                    0.997158      29.540415      86.005721       0.628100       0.415309      -1.060589      -0.016078       0.075851       0.035258       0.085177       0.010954       0.010779       0.004981       0.024886       0.077337      -0.029482      -0.001457       0.030939              9.138621       9.209553       1.390449       3.546358       7.904601       1.665863      10.301710           0.000151
          337              C       6.513558       4.778807      59.892197       0.106487      24.827790 0.33656401E+03  0.74839710E+04                                 7.622520                            6.300269       0.049277       2.041272                    0.999367      26.140660      75.095625       0.622816       0.442264      -1.039634      -0.025262       0.021415      -0.034869       0.048090       0.017067      -0.000324      -0.032473       0.036707      -0.059464      -0.048649       0.010100       0.038549              8.200400       6.218017      -1.737148       1.799043       8.720269       1.445743       9.662915          -0.000996
          338              C       6.413698       5.800273      60.786782      -0.204375      29.244231 0.45587467E+03  0.10859367E+05                                 8.255916                            7.169218       0.132562       2.023942                    0.998410      29.672560      86.226005       0.608160       0.422795      -1.058810       0.023007      -0.008575      -0.008568       0.026005      -0.001380       0.011013       0.002663       0.025195       0.037898      -0.019376      -0.001585       0.020961              8.666052       7.296272      -2.284502       0.879348       9.610634       2.040803       9.091251          -0.001150
          339              C       5.669452       6.923995      60.478800       0.189146      28.545914 0.39515419E+03  0.90430178E+04                                 8.314644                            6.777461      -0.051210       2.015651                    0.999421      25.192050      70.738963       0.613989       0.435912      -1.055343      -0.006790       0.024218       0.019551       0.031857      -0.005679      -0.017602       0.014908       0.006898       0.022006      -0.018658      -0.009525       0.028183              9.246913       7.053570      -2.334852       0.581052       9.474221       3.355179      11.212947           0.000302
          340              C       4.977964       6.907677      59.261865      -0.198670      30.203659 0.45296459E+03  0.10769820E+05                                 8.431083                            7.125736       0.189675       2.045247                    0.998552      29.528191      85.648955       0.612824       0.420365      -1.060629      -0.003712      -0.001557      -0.009006       0.009865      -0.006250      -0.013984       0.000171      -0.004703      -0.034727      -0.020282       0.004470       0.015812              8.959123       7.237977      -1.775403       2.109475       8.334365       2.066008      11.305028          -0.000874
          341              C       5.126813       5.829645      58.435998       0.070956      26.108602 0.36607350E+03  0.83222484E+04                                 7.890414                            6.577938      -0.009063       2.002718                    0.999334      27.348630      79.728701       0.607843       0.443244      -1.037904       0.024241      -0.023905       0.033332       0.047645       0.013619       0.011709      -0.030786       0.035724      -0.001079      -0.046019       0.021939       0.024080              8.435894       6.978064      -2.417399       1.488350       8.471831       1.458991       9.857788           0.000080
          342              C       5.516207       8.092317      61.453972      -0.244221      28.238448 0.42256922E+03  0.98734445E+04                                 8.106652                            6.801310       0.035919       2.008171                    0.998346      29.166685      83.845915       0.638582       0.410505      -1.067019      -0.060798      -0.043717       0.036232       0.083188      -0.016397       0.003414       0.006763       0.000864       0.064259      -0.028168       0.005399       0.022769              9.121480       9.301792      -0.679199      -3.134361       7.849843       2.307769      10.212804          -0.000111
          343              C       4.635046       6.372468       8.477315       0.560661      23.018468 0.27070825E+03  0.57491074E+04                                 7.540306                            5.868322      -0.308018       1.937561                    0.999660      23.543917      67.951923       0.604574       0.477043      -1.011545       0.015192      -0.004818      -0.013793       0.021078      -0.012803      -0.011708      -0.013400       0.014134       0.021389      -0.027179       0.009770       0.017408              8.412965       6.722896       3.227136      -0.785286       9.060885      -2.108147       9.455116          -0.000036
          344              C       3.920319       5.143228      10.323957       0.547947      24.335612 0.26301490E+03  0.55126237E+04                                 7.649217                            5.653437      -0.068575       2.015392                    0.999419      22.963055      64.569883       0.641286       0.455697      -1.029310       0.001822      -0.000402       0.001376       0.002318      -0.014924      -0.014890      -0.007285       0.018649      -0.047798      -0.027791      -0.000089       0.027880              8.843673       5.709001       1.666868       0.480659       6.750285      -1.913455      14.071734          -0.000073
          345              C       3.208105       4.655883       8.254293       0.544053      23.768085 0.28105474E+03  0.60168834E+04                                 7.652734                            5.948558      -0.300453       1.937277                    0.999657      23.710323      68.402531       0.605985       0.472132      -1.015545      -0.012083      -0.000138      -0.001054       0.012130      -0.007031      -0.003171       0.012328       0.026656      -0.055828      -0.025652       0.000363       0.025289              8.469326       7.648481       3.586044       1.189521       8.559776       0.480038       9.199721           0.000003
          346              C       5.381175       7.788814       6.637544      -0.196286      28.498230 0.41262163E+03  0.96506129E+04                                 8.249167                            6.809164      -0.209702       1.927883                    0.998342      29.589748      87.058685       0.621493       0.421373      -1.052729       0.013589      -0.054988       0.079597       0.097693       0.029821       0.029243      -0.048349      -0.021950       0.235853      -0.087773      -0.011432       0.099204              9.079041       8.464817      -1.579981      -2.172715       7.794763       0.780498      10.977543           0.002915
          347              C       6.342099       7.025162       5.788563       0.648901      20.574096 0.23942500E+03  0.49394138E+04                                 7.104454                            5.647535      -0.273324       1.982878                    0.999219      22.094612      63.201889       0.594320       0.499551      -0.998251       0.029709      -0.028376       0.002877       0.041184       0.060109       0.045363       0.028219       0.078098      -0.097737      -0.057320      -0.050863       0.108183              7.773024       6.611738      -2.040315      -1.896124       7.885078      -0.900557       8.822255           0.000915
          348              C       3.152208       3.906373      12.283673      -0.179412      28.450103 0.40746827E+03  0.94871016E+04                                 8.229948                            6.742775      -0.193580       1.935886                    0.998611      29.190200      85.304321       0.628712       0.418422      -1.056035       0.056439       0.083951      -0.049081       0.112437       0.043992      -0.036051      -0.019001      -0.036711      -0.081350      -0.055663      -0.018652       0.074314              9.214694       8.149522      -0.409751      -0.030677       7.747129      -2.463114      11.747432          -0.000334
          349              C       3.786544       3.414677      13.562454       0.617593      21.328444 0.25537382E+03  0.53216587E+04                                 7.170635                            5.733122      -0.066061       2.040454                    0.999656      22.198769      62.566420       0.608973       0.482655      -1.013007       0.008956       0.005323       0.039556       0.040905      -0.039342      -0.062621       0.023480       0.075083       0.012386      -0.056906      -0.042355       0.099262              7.920004       6.706158       0.673060       2.621117       7.782254      -1.718138       9.271601           0.000254
          350              C       1.587095       2.840306       7.991915      -0.190821      27.806355 0.39734524E+03  0.91480361E+04                                 8.005463                            6.609707      -0.024694       1.992791                    0.998741      28.633728      81.875521       0.645236       0.412314      -1.065181       0.072535       0.090488      -0.057883       0.129614       0.066317      -0.004885      -0.038471      -0.054344      -0.001430      -0.075916      -0.010186       0.086102              8.860351      11.646045       0.608635      -1.235448       8.388437       0.291243       6.546570          -0.000026
          351              C       0.347942       3.448400       8.662229       0.649308      20.714315 0.24160685E+03  0.49400818E+04                                 6.979898                            5.539516      -0.085510       2.047226                    0.999402      21.085889      57.889605       0.628949       0.476284      -1.021608      -0.037139      -0.009769       0.044326       0.058647       0.047563       0.029446       0.033607      -0.007362      -0.002304      -0.047379      -0.027194       0.074574              7.748801       9.556109      -1.105799      -3.026388       6.428613      -1.307484       7.261682          -0.000003
          352              C       6.084597       1.968960       6.192126       0.088348      25.976269 0.36049703E+03  0.81647304E+04                                 7.897790                            6.549937      -0.076661       1.990036                    0.998536      27.005895      78.602083       0.605985       0.446276      -1.036054       0.024314       0.025983       0.038368       0.052329      -0.026045       0.008981       0.019896       0.015540      -0.025968      -0.038332       0.006151       0.032182              8.523539       5.458793       1.886450      -1.550214       8.697691      -0.427938      11.414135          -0.001458
          353              C       5.365474       1.182464       7.075465      -0.213216      30.344743 0.44110002E+03  0.10390242E+05                                 8.350895                            6.943286       0.388293       2.102289                    0.999564      29.400413      84.134996       0.634444       0.409849      -1.070257       0.004487      -0.001532      -0.011391       0.012339       0.012335       0.000589       0.002856      -0.006023      -0.063958      -0.021558      -0.001951       0.023509              8.994347       5.803307       1.839585      -2.143909       8.590819      -0.689425      12.588915           0.004477
          354              C       5.283199       1.527304       8.406098       0.206472      27.770719 0.37593664E+03  0.85144270E+04                                 8.216868                            6.648134      -0.073020       2.014794                    0.999588      24.904299      70.045309       0.613408       0.440876      -1.050164      -0.021386      -0.020524       0.024793       0.038643      -0.003959      -0.005281      -0.018975      -0.014060      -0.015358      -0.020782      -0.001807       0.022589              9.144739       6.037483       2.521263      -2.344946       9.408844      -1.902358      11.987890          -0.004526
          355              C       5.959614       2.672782       8.787171      -0.200744      29.383416 0.45704875E+03  0.10890100E+05                                 8.283927                            7.179986       0.162171       2.034772                    0.998455      29.578681      85.854931       0.607744       0.422976      -1.059109      -0.012935       0.022950      -0.005321       0.026876      -0.011211      -0.008058       0.007401      -0.011795       0.043835      -0.020281      -0.001339       0.021620              8.683710       6.206948       2.448055      -1.418396       9.788272      -0.921409      10.055909           0.004374
          356              C       6.652987       3.410326       7.870097       0.097292      25.058862 0.34245471E+03  0.76246063E+04                                 7.585901                            6.302445       0.165662       2.070394                    0.999714      26.222852      74.626900       0.632478       0.434957      -1.047185      -0.023126      -0.015529      -0.043938       0.052024      -0.019987       0.017062       0.024820       0.009439      -0.066581      -0.046569       0.014808       0.031761              8.130915       5.612409       2.136461      -1.192281       8.243428      -0.266650      10.536907           0.000016
          357              C       4.470495       0.735368       9.387517      -0.254807      28.307357 0.42562378E+03  0.99938811E+04                                 8.176575                            6.865354      -0.140142       1.953956                    0.997184      29.540338      86.001615       0.628155       0.415271      -1.060629       0.073815      -0.023853       0.035072       0.085133       0.005247      -0.001092      -0.011913      -0.030947       0.077369      -0.029248      -0.001725       0.030973              9.138427       7.026519      -0.130074      -0.330566      10.086893      -3.904098      10.301870           0.000149
          358              C       7.162339       2.847921      18.245280       0.106182      24.837067 0.33673891E+03  0.74889443E+04                                 7.625003                            6.302461       0.048952       2.041034                    0.999360      26.147185      75.123464       0.622616       0.442342      -1.039572       0.031007       0.011088      -0.034830       0.047932       0.007300      -0.028073       0.016546      -0.048051      -0.059292      -0.048755       0.010146       0.038609              8.202945       9.602057      -0.214942       0.353210       5.340997      -2.281628       9.665780           0.000582
          359              C       8.096885       2.423670      19.139865      -0.203959      29.226551 0.45549321E+03  0.10847868E+05                                 8.251891                            7.165613       0.133005       2.024182                    0.998405      29.662006      86.182065       0.608398       0.422723      -1.058869      -0.018832      -0.015518      -0.008673       0.025897       0.011687      -0.003196      -0.010866      -0.010516       0.038461      -0.019597      -0.001505       0.021102              8.661799      11.004880       0.140317       1.326437       5.893467      -1.781114       9.087049           0.000807
          360              C       9.442179       2.506345      18.831883       0.188283      28.566384 0.39550307E+03  0.90528934E+04                                 8.317767                            6.779858      -0.052340       2.015152                    0.999426      25.203785      70.776619       0.613968       0.435835      -1.055401       0.024146      -0.006331       0.019584       0.031728       0.006096       0.021475       0.007942       0.006166       0.021455      -0.018502      -0.009525       0.028027              9.250519      10.895843       0.119562       2.617080       5.638335      -2.181136      11.217378          -0.000367
          361              C       9.773792       3.113350      17.614948      -0.198323      30.202431 0.45295959E+03  0.10769863E+05                                 8.431712                            7.126503       0.189261       2.045124                    0.998544      29.527479      85.652507       0.612676       0.420460      -1.060550       0.000344       0.003916      -0.008896       0.009726       0.001093       0.006892       0.011976       0.013272      -0.033952      -0.020036       0.004438       0.015598              8.959618       9.597590       0.412801       0.734561       5.975022      -2.860164      11.306241           0.000557
          362              C       8.765764       3.523459      16.789081       0.071453      26.101116 0.36592824E+03  0.83180866E+04                                 7.888867                            6.576621      -0.008973       2.002759                    0.999331      27.343014      79.707145       0.607908       0.443242      -1.037910      -0.032877      -0.008884       0.032834       0.047306       0.008856      -0.032616       0.004855      -0.041676      -0.000021      -0.046157       0.021592       0.024564              8.434221      10.189233       0.561866       0.518464       5.257255      -2.018569       9.856175          -0.000329
          363              C      10.530598       2.054898      19.807055      -0.243536      28.224268 0.42225541E+03  0.98645179E+04                                 8.104230                            6.798920       0.036428       2.008453                    0.998356      29.158616      83.822551       0.638660       0.410521      -1.066983      -0.007666       0.074522       0.035998       0.083116       0.008376       0.004241      -0.006416       0.028356       0.063843      -0.028191       0.005497       0.022694              9.118823       8.797960       0.968799       3.563945       8.350281       1.560920      10.208230           0.000069
          364              C      -3.201196       7.200302      60.536273       0.560381      23.022557 0.27076591E+03  0.57506603E+04                                 7.541302                            5.869031      -0.308152       1.937459                    0.999661      23.546823      67.963107       0.604522       0.477057      -1.011534       0.011923       0.010744      -0.013949       0.021265       0.012470       0.005831      -0.016877       0.015136       0.021394      -0.027210       0.009801       0.017409              8.414133       5.682212      -2.626355       1.433242      10.103708      -1.734386       9.456480          -0.000045
          365              C      -2.494006       5.966710      62.382916       0.547888      24.335868 0.26301743E+03  0.55127175E+04                                 7.649332                            5.653521      -0.068689       2.015351                    0.999415      22.963636      64.572803       0.641269       0.455706      -1.029300       0.001220       0.001389       0.001291       0.002255       0.015528      -0.001249      -0.016727       0.016370      -0.047919      -0.027926      -0.000035       0.027960              8.843847       5.046429      -1.284388       1.897471       7.413143      -0.540561      14.071969          -0.000081
          366              C      -2.428061       5.106242      60.313252       0.544092      23.768134 0.28105638E+03  0.60169349E+04                                 7.652828                            5.948618      -0.300828       1.937192                    0.999655      23.710204      68.402566       0.605974       0.472139      -1.015541      -0.005940      -0.010617      -0.001102       0.012215       0.015036      -0.012149       0.003358      -0.001170      -0.056177      -0.025611       0.000301       0.025309              8.469467       5.226345      -2.187601       0.179018      10.982020       1.270267       9.200035          -0.000002
          367              C      -4.054723       8.554642      58.696502      -0.196436      28.501505 0.41267949E+03  0.96521532E+04                                 8.249191                            6.809162      -0.208938       1.928058                    0.998348      29.591169      87.059258       0.621569       0.421314      -1.052783       0.054318      -0.015555       0.079636       0.097643      -0.024503       0.056527       0.001142      -0.040427       0.235678      -0.087732      -0.011465       0.099197              9.079112       9.330525       1.080418      -1.762251       6.928982      -1.491385      10.977829           0.002925
          368              C      -2.912919       9.005000      57.847521       0.648745      20.579676 0.23949753E+03  0.49413774E+04                                 7.106219                            5.648768      -0.273967       1.982589                    0.999212      22.098852      63.220903       0.594184       0.499618      -0.998199       0.039477       0.011568       0.002879       0.041237       0.003766      -0.001754       0.053355      -0.143501      -0.097353      -0.057439      -0.050826       0.108265              7.775030       9.336480       0.468843      -0.168011       5.164309      -2.092928       8.824301           0.000927
          369              C      -1.806914       4.683079       1.871631      -0.179226      28.441239 0.40730820E+03  0.94822567E+04                                 8.227253                            6.740623      -0.192858       1.936159                    0.998615      29.184175      85.276215       0.628940       0.418320      -1.056120      -0.044335       0.090898      -0.048993       0.112376      -0.037966      -0.001509      -0.040815      -0.058076      -0.080946      -0.055682      -0.018778       0.074461              9.211597       8.200138       0.378977       2.116218       7.691714      -1.257345      11.742940          -0.000326
          370              C      -1.063925       4.986582       3.150413       0.617387      21.331290 0.25541700E+03  0.53227338E+04                                 7.171009                            5.733440      -0.066577       2.040301                    0.999663      22.200363      62.570035       0.608988       0.482628      -1.013031      -0.000139       0.010604       0.039719       0.041110       0.052151      -0.051631      -0.042502       0.030858       0.012343      -0.056934      -0.042326       0.099259              7.920431       6.930517      -0.802326       2.798803       7.558563       1.411142       9.272212           0.000234
          371              C      10.894870       2.794618      60.050873      -0.190824      27.808217 0.39738444E+03  0.91491085E+04                                 8.005634                            6.609889      -0.024611       1.992806                    0.998742      28.634605      81.877154       0.645252       0.412296      -1.065199      -0.041864       0.108200      -0.057696       0.129572      -0.056731       0.031040      -0.023229      -0.087864      -0.001320      -0.076134      -0.009937       0.086071              8.860518       8.675879       1.106301      -0.870037      11.358866      -0.924384       6.546810           0.000020
          372              C       9.748670       2.025527      60.721187       0.649822      20.708684 0.24152538E+03  0.49380615E+04                                 6.979034                            5.538862      -0.085179       2.047407                    0.999393      21.082362      57.880206       0.628931       0.476332      -1.021569      -0.010147      -0.037172       0.044348       0.058750      -0.026928      -0.014308       0.042147      -0.078633      -0.002487      -0.047296      -0.027095       0.074391              7.747794       8.167137       1.906716      -0.380654       7.815242      -3.274108       7.261001          -0.000003
          373              C       1.337129       6.253896      58.251084       0.088168      25.981339 0.36058168E+03  0.81670902E+04                                 7.898783                            6.550779      -0.077571       1.989730                    0.998533      27.008484      78.610586       0.605939       0.446286      -1.036053      -0.010304       0.034099       0.038064       0.052132       0.019791      -0.012920       0.017858       0.037535      -0.025915      -0.038579       0.006273       0.032306              8.524604       6.255277      -2.346485      -0.404278       7.903877      -1.556861      11.414658          -0.001466
          374              C       1.658693       5.237869      59.134424      -0.212713      30.328350 0.44078844E+03  0.10380989E+05                                 8.347475                            6.940400       0.389441       2.102727                    0.999571      29.390458      84.096652       0.634640       0.409798      -1.070298       0.003504       0.003352      -0.011441       0.012426      -0.008858      -0.002346       0.001847      -0.018387      -0.063551      -0.021448      -0.002061       0.023509              8.990607       6.298516      -2.126485      -0.474937       8.090857      -2.199756      12.582449           0.004503
          375              C       1.318915       5.339036      60.465056       0.206225      27.777411 0.37605127E+03  0.85176793E+04                                 8.218150                            6.649134      -0.073186       2.014669                    0.999593      24.908082      70.058837       0.613363       0.440874      -1.050164       0.007106      -0.028825       0.024794       0.038680      -0.004068       0.013780      -0.014035       0.013889      -0.015610      -0.020797      -0.001748       0.022545              9.146218       6.383623      -2.721129       0.475214       9.065363      -2.982653      11.989667          -0.004527
          376              C       0.665110       6.497568      60.846129      -0.200526      29.382049 0.45701114E+03  0.10889185E+05                                 8.284589                            7.180514       0.162043       2.034751                    0.998452      29.577794      85.857570       0.607606       0.423073      -1.059028      -0.026256       0.000394      -0.005448       0.026818       0.000460      -0.010393      -0.003492       0.025188       0.043833      -0.020264      -0.001320       0.021584              8.684465       6.773564      -2.775278       0.089042       9.223591      -1.689765      10.056240           0.004375
          377              C       0.373065       7.466818      59.929055       0.096863      25.064693 0.34255608E+03  0.76273773E+04                                 7.586645                            6.302989       0.165597       2.070320                    0.999713      26.227064      74.639794       0.632514       0.434903      -1.047224       0.001925      -0.027896      -0.044181       0.052286       0.014219      -0.013018       0.027238       0.029910      -0.066128      -0.046616       0.014836       0.031780              8.131770       5.735926      -2.207808      -0.365118       8.121443      -1.166406      10.537939           0.000013
          378              C       1.598400       4.239247      61.446476      -0.254685      28.303883 0.42555897E+03  0.99918914E+04                                 8.175524                            6.864511      -0.138876       1.954339                    0.997173      29.538144      85.990748       0.628243       0.415232      -1.060663       0.057622       0.051982       0.035215       0.085220      -0.016039       0.009806      -0.006961       0.006416       0.077330      -0.029259      -0.001754       0.031013              9.137195       9.433329      -1.259983       3.214969       7.678091      -2.237815      10.300164           0.000137
          379              C       1.114798       7.626728       7.833239       0.106275      24.832275 0.33663557E+03  0.74860622E+04                                 7.623781                            6.301166       0.049064       2.041161                    0.999356      26.144113      75.111392       0.622730       0.442296      -1.039601       0.005880       0.032521      -0.034863       0.048037      -0.024423      -0.028367      -0.016027       0.011569      -0.059240      -0.048724       0.010099       0.038625              8.201827       6.591363       1.952576       2.151902       8.349550      -0.835308       9.664568           0.000587
          380              C       1.949483       8.223943       8.727823      -0.204051      29.230652 0.45556968E+03  0.10850279E+05                                 8.253195                            7.166589       0.132460       2.024009                    0.998407      29.664454      86.195029       0.608301       0.422767      -1.058828       0.003927      -0.024044      -0.008744       0.025884      -0.010277       0.007843      -0.008196      -0.014988       0.038408      -0.019507      -0.001559       0.021067              8.663305       7.051089       2.143694       2.206404       9.849971       0.258285       9.088855           0.000811
          381              C       2.550531       9.430339       8.419841       0.188627      28.557806 0.39535551E+03  0.90486543E+04                                 8.316271                            6.778698      -0.051411       2.015503                    0.999425      25.198486      70.757927       0.614008       0.435849      -1.055395       0.017721       0.017856       0.019600       0.031891      -0.000233       0.003986       0.022653      -0.013446       0.022069      -0.018573      -0.009587       0.028160              9.248819       6.848279       2.216339       3.196907       9.683089       1.174993      11.215088          -0.000371
          382              C       2.190656      10.021027       7.202906      -0.198364      30.199317 0.45288006E+03  0.10767372E+05                                 8.430696                            7.125498       0.189802       2.045306                    0.998551      29.525122      85.639985       0.612775       0.420415      -1.060591      -0.003181       0.002457      -0.008878       0.009746       0.005224      -0.006887       0.011996      -0.008586      -0.034139      -0.020080       0.004402       0.015678              8.958657       6.522420       1.362252       2.843944       9.048827      -0.793706      11.304723           0.000557
          383              C       1.331477       9.353104       6.377040       0.071218      26.102865 0.36596648E+03  0.83191442E+04                                 7.888984                            6.576694      -0.008753       2.002821                    0.999336      27.344395      79.711170       0.607944       0.443206      -1.037934      -0.008632      -0.032991       0.033181       0.047580      -0.022408      -0.020595      -0.025713       0.005538      -0.000807      -0.046092       0.021707       0.024385              8.434405       6.003624       1.854744       2.007431       9.442871      -0.559815       9.856720          -0.000339
          384              C       3.485705      10.147215       9.395014      -0.244009      28.233385 0.42247371E+03  0.98707350E+04                                 8.105653                            6.800456       0.035821       2.008201                    0.998350      29.164203      83.838968       0.638629       0.410495      -1.067017      -0.068329       0.030672       0.036133       0.083158       0.007986       0.007566       0.000371      -0.028844       0.063990      -0.028210       0.005529       0.022681              9.120423       7.623654      -0.289577       0.431233       9.526689       3.867887      10.210925           0.000071
          385              C       1.555692      10.050399      18.888732       0.560504      23.019008 0.27072213E+03  0.57495650E+04                                 7.540893                            5.868820      -0.308147       1.937451                    0.999663      23.545361      67.960500       0.604485       0.477100      -1.011500       0.003217      -0.015728      -0.013594       0.021036       0.000417      -0.017517       0.003519      -0.028964       0.022407      -0.027196       0.009568       0.017628              8.413562      11.271921      -0.601238      -2.218138       4.512887      -0.373822       9.455878          -0.000028
          386              C       0.133776      10.054750      20.735374       0.548124      24.327548 0.26291082E+03  0.55099509E+04                                 7.647932                            5.652577      -0.068927       2.015366                    0.999411      22.958700      64.556820       0.641285       0.455739      -1.029277       0.000646      -0.001730       0.001487       0.002370      -0.000737      -0.013844       0.009299      -0.035380      -0.047976      -0.027928      -0.000122       0.028050              8.842128       7.932491      -0.382457      -1.416593       4.525099      -1.372553      14.068794           0.000097
          387              C      -0.644384      10.427873      18.665710       0.544203      23.763711 0.28099751E+03  0.60153829E+04                                 7.652025                            5.948098      -0.300732       1.937236                    0.999657      23.708000      68.395411       0.605983       0.472156      -1.015528      -0.006215       0.010269      -0.001009       0.012046      -0.007927       0.008923       0.008812      -0.025449      -0.055722      -0.025437       0.000249       0.025188              8.468507      11.436360      -1.398238       1.010325       4.770266      -0.789805       9.198896          -0.000038
          388              C       3.155348      10.112404      17.048961      -0.196081      28.486517 0.41240697E+03  0.96440889E+04                                 8.245797                            6.806446      -0.207947       1.928487                    0.998356      29.581520      87.020372       0.621763       0.421256      -1.052830      -0.040631      -0.039507       0.079875       0.097937      -0.005256      -0.027395      -0.049411       0.062589       0.236345      -0.087732      -0.011642       0.099374              9.075200       6.591514       0.499415      -0.409504       9.661869       2.270471      10.972216           0.002915
          389              C       2.974468       8.898394      16.199980       0.648446      20.587181 0.23960910E+03  0.49442296E+04                                 7.107604                            5.649868      -0.274259       1.982390                    0.999217      22.104405      63.239240       0.594164       0.499579      -0.998223      -0.009748      -0.040013       0.002938       0.041288      -0.064189       0.047182      -0.025303       0.065300      -0.097821      -0.057515      -0.051049       0.108564              7.776517       5.802662       1.572617      -1.728866       8.701310       1.192403       8.825579           0.000919
          390              C      -1.321428      10.101526      22.695090      -0.179373      28.449126 0.40744877E+03  0.94864430E+04                                 8.228955                            6.741887      -0.192747       1.936149                    0.998617      29.189236      85.297913       0.628861       0.418332      -1.056102       0.101372      -0.007011      -0.048712       0.112687      -0.006350      -0.034861       0.021544       0.094525      -0.081599      -0.055550      -0.019065       0.074615              9.213621       7.491882       0.030588      -2.148011       8.403047      -1.204651      11.745935           0.000186
          391              C      -1.430081       9.306327      23.973871       0.617478      21.330803 0.25540925E+03  0.53226077E+04                                 7.171246                            5.733590      -0.066385       2.040326                    0.999666      22.200813      62.574421       0.608934       0.482667      -1.012996       0.009238      -0.005314       0.039850       0.041251      -0.012817      -0.010988       0.065927      -0.105511       0.011883      -0.056746      -0.042417       0.099163              7.920714       8.096602       0.129494      -0.177673       6.392905      -3.129487       9.272634          -0.000590
          392              C       3.253325       0.045689      18.403332      -0.190860      27.810631 0.39742924E+03  0.91503240E+04                                 8.005455                            6.609731      -0.023404       1.993131                    0.998752      28.637163      81.883132       0.645343       0.412229      -1.065251       0.114540      -0.017977      -0.057773       0.129539      -0.009638      -0.035596      -0.015445       0.142152      -0.000918      -0.076243      -0.009740       0.085982              8.860318       9.729633      -1.714862      -0.365600      10.304652       1.215333       6.546668          -0.000029
          393              C       3.160373       1.422873      19.073646       0.650057      20.704825 0.24147073E+03  0.49367240E+04                                 6.978548                            5.538527      -0.085249       2.047429                    0.999395      21.080020      57.874756       0.628892       0.476382      -1.021530      -0.027053       0.027338       0.044275       0.058648      -0.020628       0.043642      -0.008690       0.085578      -0.002395      -0.047164      -0.027101       0.074265              7.747187       6.251643      -0.800677      -2.644806       9.729860       1.966052       7.260059          -0.000004
          394              C      -1.533082       6.593296      16.603542       0.087668      25.989284 0.36072088E+03  0.81712199E+04                                 7.900951                            6.552406      -0.078587       1.989384                    0.998538      27.015461      78.641517       0.605799       0.446336      -1.036001       0.034654      -0.008147       0.038202       0.052218       0.006438       0.021916       0.002125      -0.053168      -0.026159      -0.038627       0.006239       0.032389              8.527081       9.526184       0.459592      -1.146492       4.636460       1.128846      11.418600          -0.001457
          395              C      -2.573769       6.822827      17.486882      -0.212494      30.323634 0.44069174E+03  0.10378142E+05                                 8.346822                            6.939800       0.389625       2.102816                    0.999572      29.386692      84.083548       0.634645       0.409817      -1.070286       0.001329      -0.004703      -0.011355       0.012362      -0.003493       0.002481       0.001073       0.024500      -0.063219      -0.021296      -0.002099       0.023395              8.989987       9.483284       0.287007      -1.668112       4.904576       1.510954      12.582101           0.004478
          396              C      -2.316267       7.066500      18.817515       0.206213      27.778254 0.37606295E+03  0.85180128E+04                                 8.218420                            6.649293      -0.072515       2.014864                    0.999591      24.907996      70.058949       0.613348       0.440881      -1.050159      -0.028441       0.008292       0.024898       0.038698       0.008117      -0.019018      -0.005011       0.000416      -0.015462      -0.020685      -0.001976       0.022661              9.146580      10.751953       0.199366      -2.821067       4.697572       1.079735      11.990214          -0.004529
          397              C      -0.986046       7.053446      19.198588      -0.200290      29.369854 0.45674043E+03  0.10881107E+05                                 8.282145                            7.178203       0.161997       2.034868                    0.998452      29.570348      85.829104       0.607728       0.423052      -1.059043       0.013528       0.022487      -0.005515       0.026815       0.010697       0.002251       0.010833      -0.013492       0.044071      -0.020339      -0.001405       0.021744              8.681957      11.010457       0.326552      -1.507044       4.981016       0.767747      10.054399           0.004372
          398              C      -0.000628       6.821739      18.281513       0.096530      25.074126 0.34272138E+03  0.76320147E+04                                 7.588638                            6.304580       0.164639       2.069925                    0.999714      26.233377      74.663610       0.632420       0.434913      -1.047213      -0.025231       0.012219      -0.044070       0.052231       0.005783       0.030121      -0.002291      -0.039809      -0.065942      -0.046648       0.014808       0.031840              8.133945       9.438821       0.070970      -0.828033       4.421337       0.899728      10.541678           0.000015
          399              C      -3.408454       7.374353      19.798934      -0.254613      28.305723 0.42559013E+03  0.99930388E+04                                 8.176702                            6.865400      -0.140460       1.953847                    0.997158      29.540418      86.005710       0.628100       0.415309      -1.060589       0.016078      -0.075852       0.035258       0.085177       0.010954      -0.010779      -0.004980       0.024886       0.077338      -0.029482      -0.001457       0.030939              9.138621       9.209552       1.390449      -3.546359       7.904603      -1.665863      10.301709           0.000151
          400              C      -0.233008       6.099425      28.656697       0.106496      24.827122 0.33655258E+03  0.74836363E+04                                 7.622319                            6.300110       0.049445       2.041332                    0.999367      26.140114      75.093094       0.622833       0.442257      -1.039640       0.025262      -0.021414      -0.034870       0.048090       0.017064       0.000328       0.032465       0.036705      -0.059450      -0.048638       0.010094       0.038544              8.200179       6.217866      -1.737109      -1.799000       8.720038      -1.445673       9.662633          -0.001019
          401              C      -0.133148       5.077959      29.551282      -0.204373      29.244212 0.45587500E+03  0.10859378E+05                                 8.255926                            7.169236       0.132534       2.023934                    0.998410      29.672527      86.225957       0.608157       0.422796      -1.058809      -0.023007       0.008577      -0.008567       0.026005      -0.001379      -0.011012      -0.002663       0.025194       0.037896      -0.019375      -0.001584       0.020960              8.666059       7.296287      -2.284499      -0.879360       9.610627      -2.040791       9.091263          -0.001151
          402              C       0.611098       3.954237      29.243300       0.189147      28.545819 0.39515262E+03  0.90429731E+04                                 8.314630                            6.777450      -0.051216       2.015651                    0.999421      25.191991      70.738766       0.613989       0.435912      -1.055342       0.006791      -0.024219       0.019551       0.031858      -0.005677       0.017603      -0.014907       0.006901       0.022004      -0.018659      -0.009524       0.028183              9.246896       7.053555      -2.334836      -0.581062       9.474189      -3.355171      11.212943           0.000299
          403              C       1.302586       3.970555      28.026365      -0.198672      30.203591 0.45296281E+03  0.10769767E+05                                 8.431073                            7.125721       0.189668       2.045246                    0.998552      29.528141      85.648777       0.612824       0.420365      -1.060629       0.003714       0.001555      -0.009005       0.009864      -0.006247       0.013984      -0.000170      -0.004699      -0.034726      -0.020281       0.004472       0.015810              8.959117       7.237960      -1.775393      -2.109472       8.334358      -2.066025      11.305032          -0.000864
          404              C       1.153737       5.048587      27.200498       0.070958      26.108884 0.36607834E+03  0.83223959E+04                                 7.890497                            6.577999      -0.009175       2.002679                    0.999333      27.348916      79.730029       0.607837       0.443246      -1.037902      -0.024240       0.023902       0.033333       0.047644       0.013617      -0.011706       0.030796       0.035738      -0.001081      -0.046030       0.021946       0.024084              8.435987       6.978132      -2.417421      -1.488368       8.471917      -1.459019       9.857912           0.000092
          405              C       0.764343       2.785915      30.218472      -0.244221      28.238434 0.42256908E+03  0.98734418E+04                                 8.106653                            6.801312       0.035909       2.008168                    0.998346      29.166687      83.845960       0.638581       0.410506      -1.067019       0.060798       0.043716       0.036233       0.083189      -0.016396      -0.003414      -0.006763       0.000864       0.064260      -0.028169       0.005399       0.022770              9.121480       9.301795      -0.679198       3.134357       7.849842      -2.307767      10.212804          -0.000113
          406              C       1.645504       4.505764      39.712815       0.560661      23.018497 0.27070843E+03  0.57491126E+04                                 7.540314                            5.868324      -0.308019       1.937560                    0.999660      23.543939      67.952015       0.604574       0.477043      -1.011545      -0.015192       0.004819      -0.013794       0.021078      -0.012803       0.011707       0.013399       0.014133       0.021388      -0.027178       0.009770       0.017408              8.412978       6.722902       3.227144       0.785290       9.060898       2.108157       9.455134          -0.000044
          407              C       2.360231       5.735004      41.559457       0.547948      24.335616 0.26301483E+03  0.55126221E+04                                 7.649219                            5.653437      -0.068576       2.015392                    0.999419      22.963049      64.569863       0.641286       0.455697      -1.029310      -0.001822       0.000402       0.001375       0.002318      -0.014923       0.014890       0.007284       0.018649      -0.047801      -0.027791      -0.000089       0.027880              8.843679       5.709001       1.666870      -0.480656       6.750290       1.913462      14.071746          -0.000081
          408              C       3.072445       6.222349      39.489793       0.544052      23.768093 0.28105469E+03  0.60168823E+04                                 7.652737                            5.948558      -0.300455       1.937276                    0.999656      23.710331      68.402566       0.605985       0.472132      -1.015545       0.012083       0.000139      -0.001054       0.012130      -0.007031       0.003171      -0.012329       0.026656      -0.055830      -0.025653       0.000363       0.025290              8.469331       7.648482       3.586047      -1.189521       8.559782      -0.480037       9.199729          -0.000003
          409              C       0.899375       3.089418      37.873044      -0.196291      28.498381 0.41262409E+03  0.96506857E+04                                 8.249199                            6.809186      -0.209705       1.927881                    0.998342      29.589844      87.059072       0.621492       0.421373      -1.052729      -0.013589       0.054988       0.079597       0.097694       0.029822      -0.029243       0.048349      -0.021951       0.235850      -0.087773      -0.011430       0.099203              9.079082       8.464848      -1.579976       2.172750       7.794768      -0.780496      10.977628           0.002926
          410              C      -0.061549       3.853070      37.024063       0.648900      20.574184 0.23942605E+03  0.49394446E+04                                 7.104493                            5.647561      -0.273340       1.982872                    0.999219      22.094708      63.202378       0.594316       0.499553      -0.998249      -0.029709       0.028376       0.002876       0.041184       0.060109      -0.045364      -0.028220       0.078096      -0.097736      -0.057320      -0.050863       0.108183              7.773070       6.611774      -2.040328       1.896141       7.885123       0.900563       8.822312           0.000924
          411              C       3.128342       6.971859      43.519173      -0.179417      28.450255 0.40747073E+03  0.94871754E+04                                 8.229983                            6.742799      -0.193592       1.935880                    0.998611      29.190315      85.304798       0.628710       0.418423      -1.056034      -0.056438      -0.083952      -0.049081       0.112437       0.043992       0.036052       0.019000      -0.036711      -0.081348      -0.055664      -0.018650       0.074314              9.214738       8.149550      -0.409753       0.030675       7.747168       2.463143      11.747498          -0.000333
          412              C       2.494006       7.463555      44.797954       0.617595      21.328385 0.25537273E+03  0.53216311E+04                                 7.170622                            5.733108      -0.066060       2.040454                    0.999656      22.198755      62.566375       0.608974       0.482655      -1.013007      -0.008955      -0.005322       0.039558       0.040907      -0.039343       0.062621      -0.023479       0.075083       0.012387      -0.056907      -0.042355       0.099262              7.919992       6.706145       0.673061      -2.621114       7.782242       1.718135       9.271587           0.000253
          413              C       4.693455       8.037926      39.227415      -0.190822      27.806383 0.39734568E+03  0.91480486E+04                                 8.005468                            6.609711      -0.024696       1.992790                    0.998741      28.633740      81.875559       0.645236       0.412314      -1.065181      -0.072535      -0.090487      -0.057882       0.129614       0.066318       0.004885       0.038471      -0.054345      -0.001429      -0.075917      -0.010186       0.086103              8.860356      11.646052       0.608640       1.235455       8.388443      -0.291242       6.546575           0.000021
          414              C       5.932608       7.429832      39.897729       0.649308      20.714334 0.24160707E+03  0.49400876E+04                                 6.979903                            5.539519      -0.085518       2.047223                    0.999402      21.085900      57.889644       0.628949       0.476284      -1.021608       0.037138       0.009768       0.044327       0.058647       0.047562      -0.029445      -0.033608      -0.007363      -0.002307      -0.047378      -0.027195       0.074573              7.748808       9.556117      -1.105795       3.026396       6.428613       1.307487       7.261693          -0.000003
          415              C       0.195953       8.909272      37.427626       0.088338      25.976503 0.36050101E+03  0.81648412E+04                                 7.897832                            6.549970      -0.076658       1.990035                    0.998536      27.006026      78.602498       0.605984       0.446276      -1.036055      -0.024315      -0.025983       0.038367       0.052329      -0.026044      -0.008979      -0.019896       0.015538      -0.025964      -0.038330       0.006150       0.032180              8.523586       5.458821       1.886464       1.550228       8.697741       0.427953      11.414198          -0.001462
          416              C       0.915076       9.695768      38.310965      -0.213222      30.344858 0.44110201E+03  0.10390301E+05                                 8.350916                            6.943302       0.388290       2.102287                    0.999564      29.400481      84.135239       0.634443       0.409849      -1.070257      -0.004487       0.001533      -0.011390       0.012338       0.012336      -0.000588      -0.002856      -0.006025      -0.063961      -0.021559      -0.001952       0.023510              8.994372       5.803320       1.839584       2.143921       8.590831       0.689430      12.588967           0.004501
          417              C       0.997351       9.350928      39.641598       0.206473      27.770705 0.37593643E+03  0.85144210E+04                                 8.216864                            6.648132      -0.073018       2.014794                    0.999588      24.904294      70.045290       0.613408       0.440876      -1.050164       0.021386       0.020524       0.024793       0.038643      -0.003959       0.005281       0.018974      -0.014062      -0.015356      -0.020781      -0.001808       0.022589              9.144734       6.037478       2.521257       2.344942       9.408834       1.902350      11.987890          -0.004521
          418              C       0.320936       8.205450      40.022671      -0.200741      29.383400 0.45704887E+03  0.10890104E+05                                 8.283926                            7.179990       0.162171       2.034772                    0.998456      29.578669      85.854897       0.607744       0.422977      -1.059109       0.012936      -0.022950      -0.005320       0.026877      -0.011210       0.008057      -0.007400      -0.011797       0.043834      -0.020282      -0.001338       0.021619              8.683705       6.206945       2.448048       1.418386       9.788271       0.921395      10.055900           0.004374
          419              C      -0.372437       7.467906      39.105597       0.097291      25.058752 0.34245297E+03  0.76245493E+04                                 7.585852                            6.302411       0.165698       2.070405                    0.999714      26.222737      74.626210       0.632483       0.434954      -1.047187       0.023126       0.015527      -0.043939       0.052024      -0.019984      -0.017059      -0.024820       0.009440      -0.066579      -0.046565       0.014807       0.031758              8.130860       5.612373       2.136441       1.192272       8.243366       0.266646      10.536841           0.000019
          420              C       1.810055      10.142864      40.623017      -0.254808      28.307340 0.42562354E+03  0.99938730E+04                                 8.176569                            6.865350      -0.140136       1.953958                    0.997184      29.540318      86.001514       0.628155       0.415270      -1.060630      -0.073815       0.023853       0.035073       0.085134       0.005248       0.001093       0.011912      -0.030947       0.077370      -0.029249      -0.001724       0.030973              9.138419       7.026511      -0.130072       0.330564      10.086881       3.904090      10.301864           0.000138
          421              C      -0.881789       8.030311      49.480780       0.106180      24.837098 0.33673951E+03  0.74889615E+04                                 7.625013                            6.302470       0.048946       2.041032                    0.999360      26.147200      75.123541       0.622615       0.442343      -1.039572      -0.031007      -0.011087      -0.034830       0.047932       0.007300       0.028072      -0.016546      -0.048051      -0.059292      -0.048755       0.010146       0.038609              8.202955       9.602066      -0.214944      -0.353215       5.341004       2.281632       9.665794           0.000582
          422              C      -1.816335       8.454562      50.375365      -0.203962      29.226574 0.45549377E+03  0.10847886E+05                                 8.251902                            7.165623       0.132990       2.024177                    0.998405      29.662028      86.182200       0.608396       0.422724      -1.058868       0.018832       0.015518      -0.008673       0.025897       0.011687       0.003196       0.010866      -0.010516       0.038461      -0.019597      -0.001505       0.021102              8.661810      11.004897       0.140318      -1.326438       5.893475       1.781115       9.087057           0.000808
          423              C      -3.161629       8.371887      50.067383       0.188279      28.566413 0.39550361E+03  0.90529084E+04                                 8.317768                            6.779860      -0.052339       2.015152                    0.999426      25.203806      70.776672       0.613969       0.435835      -1.055401      -0.024146       0.006331       0.019585       0.031728       0.006096      -0.021475      -0.007941       0.006167       0.021454      -0.018502      -0.009525       0.028027              9.250519      10.895844       0.119564      -2.617077       5.638336       2.181135      11.217377          -0.000368
          424              C      -3.493242       7.764882      48.850448      -0.198323      30.202443 0.45295985E+03  0.10769871E+05                                 8.431716                            7.126507       0.189257       2.045123                    0.998544      29.527492      85.652574       0.612675       0.420460      -1.060550      -0.000344      -0.003917      -0.008897       0.009727       0.001094      -0.006891      -0.011975       0.013271      -0.033951      -0.020035       0.004437       0.015598              8.959621       9.597595       0.412803      -0.734557       5.975025       2.860164      11.306244           0.000558
          425              C      -2.485214       7.354773      48.024581       0.071455      26.101082 0.36592762E+03  0.83180672E+04                                 7.888855                            6.576611      -0.008959       2.002764                    0.999331      27.342973      79.706941       0.607909       0.443241      -1.037910       0.032876       0.008884       0.032834       0.047306       0.008856       0.032615      -0.004855      -0.041673      -0.000022      -0.046155       0.021591       0.024564              8.434207      10.189217       0.561864      -0.518464       5.257247       2.018565       9.856157          -0.000330
          426              C      -4.250048       8.823334      51.042555      -0.243537      28.224252 0.42225512E+03  0.98645086E+04                                 8.104227                            6.798918       0.036431       2.008454                    0.998356      29.158592      83.822450       0.638660       0.410522      -1.066983       0.007666      -0.074522       0.035998       0.083115       0.008376      -0.004241       0.006416       0.028356       0.063843      -0.028191       0.005496       0.022695              9.118819       8.797955       0.968798      -3.563944       8.350277      -1.560921      10.208225           0.000069
          427              C       3.201196       7.200302      53.993685       0.560661      23.018457 0.27070788E+03  0.57490976E+04                                 7.540304                            5.868317      -0.308015       1.937562                    0.999660      23.543907      67.951881       0.604575       0.477043      -1.011545      -0.011768       0.010747       0.013794       0.021078      -0.012521       0.005750       0.016838       0.015109       0.021387      -0.027178       0.009770       0.017408              8.412965       5.681604       2.625948       1.433069      10.102167       1.734155       9.455124          -0.000027
          428              C       2.494006       5.966710      52.147043       0.547949      24.335594 0.26301428E+03  0.55126076E+04                                 7.649217                            5.653430      -0.068571       2.015394                    0.999419      22.963022      64.569774       0.641287       0.455697      -1.029310      -0.001257       0.001377      -0.001375       0.002317      -0.015537      -0.001137       0.016537       0.016524      -0.047802      -0.027791      -0.000089       0.027881              8.843682       5.046413       1.284320       1.897438       7.412864       0.540461      14.071770           0.000098
          429              C       2.428061       5.106242      54.216707       0.544051      23.768100 0.28105483E+03  0.60168860E+04                                 7.652740                            5.948560      -0.300452       1.937277                    0.999657      23.710332      68.402573       0.605984       0.472133      -1.015545       0.005922      -0.010534       0.001054       0.012130      -0.015058      -0.012263      -0.003418      -0.001149      -0.055831      -0.025653       0.000363       0.025290              8.469335       5.226350       2.187626       0.179035      10.981917      -1.270175       9.199737          -0.000037
          430              C       4.054723       8.554642      55.833456      -0.196287      28.498283 0.41262247E+03  0.96506375E+04                                 8.249177                            6.809171      -0.209704       1.927882                    0.998342      29.589779      87.058802       0.621493       0.421373      -1.052729      -0.054415      -0.015726      -0.079597       0.097693       0.024415       0.056492      -0.001151      -0.040677       0.235854      -0.087772      -0.011432       0.099204              9.079054       9.330590      -1.080131      -1.762290       6.929009       1.491385      10.977564           0.002914
          431              C       2.912919       9.005000      56.682437       0.648899      20.574146 0.23942554E+03  0.49394253E+04                                 7.104453                            5.647533      -0.273306       1.982883                    0.999219      22.094604      63.201761       0.594322       0.499549      -0.998252      -0.039428       0.011540      -0.002877       0.041183      -0.003762      -0.001756      -0.053396      -0.143161      -0.097734      -0.057320      -0.050864       0.108183              7.773024       9.333714      -0.468782      -0.168157       5.163105       2.092371       8.822254           0.000916
          432              C       1.806914       4.683079      50.187327      -0.179425      28.450535 0.40747550E+03  0.94873240E+04                                 8.230069                            6.742862      -0.193637       1.935865                    0.998611      29.190551      85.305946       0.628703       0.418426      -1.056031       0.044485       0.090852       0.049085       0.112438       0.037890      -0.001566       0.040725      -0.057847      -0.081358      -0.055662      -0.018657       0.074319              9.214842       8.202694      -0.379130       2.117852       7.694190       1.258143      11.747643           0.000184
          433              C       1.063925       4.986582      48.908546       0.617592      21.328468 0.25537399E+03  0.53216675E+04                                 7.170656                            5.733132      -0.066105       2.040440                    0.999656      22.198829      62.566778       0.608971       0.482657      -1.013005       0.000131       0.010415      -0.039559       0.040907      -0.052186      -0.051646       0.042495       0.030589       0.012396      -0.056908      -0.042357       0.099266              7.920033       6.930375       0.802489       2.798539       7.558083      -1.410882       9.271641          -0.000591
          434              C       1.666230       2.794618      54.479085      -0.190821      27.806395 0.39734554E+03  0.91480455E+04                                 8.005471                            6.609709      -0.024699       1.992789                    0.998741      28.633752      81.875616       0.645236       0.412314      -1.065181       0.042097       0.108061       0.057882       0.129614       0.056691       0.030874       0.023466      -0.087693      -0.001430      -0.075917      -0.010186       0.086103              8.860362       8.675754      -1.106271      -0.869955      11.358756       0.924313       6.546576          -0.000029
          435              C       2.812430       2.025527      53.808771       0.649310      20.714299 0.24160652E+03  0.49400740E+04                                 6.979897                            5.539514      -0.085514       2.047225                    0.999402      21.085881      57.889599       0.628949       0.476284      -1.021608       0.010110      -0.037047      -0.044326       0.058647       0.026969      -0.014383      -0.042305      -0.078700      -0.002307      -0.047378      -0.027195       0.074574              7.748802       8.168135      -1.907157      -0.380890       7.816591       3.274672       7.261679          -0.000003
          436              C      -1.337129       6.253896      56.278874       0.088342      25.976358 0.36049835E+03  0.81647680E+04                                 7.897806                            6.549948      -0.076665       1.990034                    0.998536      27.005960      78.602308       0.605985       0.446276      -1.036055       0.010345       0.034048      -0.038368       0.052330      -0.019751      -0.012740      -0.017726       0.037340      -0.025965      -0.038332       0.006151       0.032181              8.523559       6.254263       2.345715      -0.404501       7.902248       1.556498      11.414166          -0.001457
          437              C      -1.658693       5.237869      55.395535      -0.213221      30.344885 0.44110239E+03  0.10390312E+05                                 8.350924                            6.943308       0.388285       2.102285                    0.999564      29.400495      84.135305       0.634442       0.409850      -1.070256      -0.003570       0.003120       0.011391       0.012338       0.008775      -0.002178      -0.001938      -0.018355      -0.063959      -0.021558      -0.001951       0.023509              8.994382       6.300830       2.126820      -0.474890       8.093331       2.201415      12.588985           0.004477
          438              C      -1.318916       5.339036      54.064902       0.206475      27.770687 0.37593587E+03  0.85144057E+04                                 8.216864                            6.648129      -0.073024       2.014793                    0.999588      24.904275      70.045240       0.613408       0.440876      -1.050164      -0.007081      -0.028782      -0.024794       0.038643       0.004108       0.013792       0.014061       0.013889      -0.015356      -0.020781      -0.001807       0.022588              9.144737       6.382519       2.720466       0.475023       9.063788       2.981970      11.987904          -0.004525
          439              C      -0.665110       6.497568      53.683829      -0.200737      29.383285 0.45704634E+03  0.10890028E+05                                 8.283904                            7.179969       0.162172       2.034774                    0.998455      29.578577      85.854556       0.607745       0.422976      -1.059109       0.026342       0.000273       0.005320       0.026875      -0.000498      -0.010437       0.003278       0.025315       0.043831      -0.020281      -0.001338       0.021619              8.683685       6.772843       2.774772       0.088761       9.222322       1.689065      10.055889           0.004372
          440              C      -0.373065       7.466818      54.600903       0.097295      25.058755 0.34245286E+03  0.76245511E+04                                 7.585869                            6.302420       0.165683       2.070402                    0.999714      26.222747      74.626416       0.632481       0.434956      -1.047186      -0.001886      -0.027791       0.043938       0.052023      -0.014080      -0.012964      -0.027186       0.029899      -0.066577      -0.046568       0.014807       0.031760              8.130880       5.735416       2.207480      -0.365216       8.120355       1.165866      10.536869           0.000019
          441              C      -1.598400       4.239247      53.083483      -0.254809      28.307424 0.42562466E+03  0.99939059E+04                                 8.176587                            6.865360      -0.140141       1.953956                    0.997184      29.540353      86.001646       0.628154       0.415271      -1.060630      -0.057564       0.051999      -0.035073       0.085133       0.016024       0.009770       0.006902       0.006382       0.077369      -0.029248      -0.001725       0.030973              9.138445       9.434463       1.260145       3.215781       7.678974       2.238343      10.301897           0.000151
          442              C      -1.114798       7.626728      44.225720       0.106185      24.836840 0.33673501E+03  0.74888285E+04                                 7.624933                            6.302406       0.049014       2.041056                    0.999360      26.146963      75.122438       0.622622       0.442339      -1.039575      -0.005899       0.032398       0.034828       0.047932       0.024457      -0.028364       0.016036       0.011380      -0.059282      -0.048751       0.010144       0.038607              8.202870       6.592344      -1.952542       2.152529       8.350573       0.834922       9.665692          -0.001020
          443              C      -1.949483       8.223943      43.331135      -0.203957      29.226463 0.45549169E+03  0.10847824E+05                                 8.251882                            7.165608       0.132994       2.024180                    0.998404      29.661942      86.181874       0.608397       0.422724      -1.058868      -0.004020      -0.024068       0.008672       0.025897       0.010397       0.007812       0.008200      -0.014983       0.038455      -0.019595      -0.001505       0.021100              8.661788       7.049789      -2.143139       2.205696       9.848535      -0.258160       9.087041          -0.001148
          444              C      -2.550531       9.430339      43.639117       0.188283      28.566368 0.39550279E+03  0.90528856E+04                                 8.317765                            6.779856      -0.052340       2.015152                    0.999426      25.203774      70.776582       0.613968       0.435836      -1.055401      -0.017555       0.017747      -0.019585       0.031728       0.000380       0.003860      -0.022569      -0.013640       0.021453      -0.018503      -0.009523       0.028026              9.250517       6.849164      -2.216780       3.197457       9.685004      -1.175886      11.217384           0.000298
          445              C      -2.190656      10.021027      44.856052      -0.198326      30.202483 0.45296026E+03  0.10769884E+05                                 8.431722                            7.126507       0.189258       2.045123                    0.998544      29.527529      85.652704       0.612676       0.420460      -1.060550       0.003222       0.002258       0.008894       0.009725      -0.005199      -0.006925      -0.011956      -0.008527      -0.033954      -0.020036       0.004439       0.015596              8.959632       6.523181      -1.362217       2.844269       9.049444       0.793927      11.306271          -0.000859
          446              C      -1.331477       9.353104      45.681919       0.071449      26.101343 0.36593210E+03  0.83181987E+04                                 7.888916                            6.576657      -0.009008       2.002746                    0.999331      27.343194      79.707859       0.607906       0.443242      -1.037909       0.008747      -0.032911      -0.032836       0.047306       0.022476      -0.020517       0.025820       0.005495      -0.000022      -0.046161       0.021594       0.024566              8.434276       6.003700      -1.854690       2.007387       9.442880       0.560273       9.856249           0.000093
          447              C      -3.485705      10.147215      42.663945      -0.243536      28.224237 0.42225483E+03  0.98645009E+04                                 8.104224                            6.798915       0.036431       2.008455                    0.998356      29.158595      83.822471       0.638660       0.410521      -1.066983       0.068371       0.030622      -0.035999       0.083116      -0.008091       0.007678      -0.000465      -0.028685       0.063842      -0.028191       0.005496       0.022694              9.118819       7.623191       0.290550       0.430171       9.525036      -3.866927      10.208229          -0.000110
          448              C      -1.555692      10.050399      33.170227       0.560382      23.022538 0.27076590E+03  0.57506591E+04                                 7.541296                            5.869030      -0.308147       1.937461                    0.999661      23.546795      67.962990       0.604522       0.477057      -1.011534      -0.003343      -0.015699       0.013949       0.021265      -0.000319      -0.017532      -0.003387      -0.029169       0.021398      -0.027211       0.009802       0.017410              8.414122      11.272812       0.601390      -2.218632       4.513096       0.374031       9.456459          -0.000036
          449              C      -0.133776      10.054750      31.323584       0.547888      24.335830 0.26301705E+03  0.55127075E+04                                 7.649322                            5.653516      -0.068682       2.015353                    0.999415      22.963631      64.572776       0.641269       0.455706      -1.029300      -0.000593      -0.001752      -0.001292       0.002256       0.000676      -0.013862      -0.009445      -0.035081      -0.047915      -0.027926      -0.000035       0.027960              8.843829       7.933768       0.382626      -1.416869       4.525789       1.372970      14.071929          -0.000072
          450              C       0.644384      10.427873      33.393248       0.544095      23.768074 0.28105571E+03  0.60169165E+04                                 7.652815                            5.948610      -0.300827       1.937193                    0.999655      23.710159      68.402392       0.605975       0.472139      -1.015541       0.006225       0.010452       0.001102       0.012215       0.008025       0.008981      -0.008842      -0.025459      -0.056172      -0.025609       0.000300       0.025309              8.469449      11.437596       1.398478       1.010571       4.770740       0.790167       9.200011           0.000004
          451              C      -3.155348      10.112404      35.009998      -0.196439      28.501533 0.41268031E+03  0.96521751E+04                                 8.249194                            6.809170      -0.208937       1.928058                    0.998348      29.591168      87.059199       0.621568       0.421314      -1.052783       0.040631      -0.039263      -0.079636       0.097644       0.005253      -0.027273       0.049526       0.062658       0.235678      -0.087734      -0.011464       0.099198              9.079110       6.593694      -0.499691      -0.410451       9.665821      -2.271837      10.977816           0.002915
          452              C      -2.974468       8.898394      35.858979       0.648744      20.579656 0.23949740E+03  0.49413696E+04                                 7.106193                            5.648753      -0.273948       1.982595                    0.999213      22.098779      63.220468       0.594188       0.499615      -0.998201       0.009723      -0.039972      -0.002877       0.041238       0.064022       0.047084       0.025155       0.065223      -0.097355      -0.057443      -0.050821       0.108265              7.774998       5.801294      -1.572172      -1.728514       8.699437      -1.191952       8.824262           0.000918
          453              C       1.321428      10.101526      29.363869      -0.179230      28.441258 0.40730896E+03  0.94822771E+04                                 8.227254                            6.740629      -0.192865       1.936157                    0.998615      29.184164      85.276137       0.628940       0.418320      -1.056121      -0.100889      -0.007054       0.048994       0.112378       0.006165      -0.034591      -0.021714       0.094795      -0.080947      -0.055681      -0.018778       0.074459              9.211593       7.490619      -0.030664      -2.147003       8.401237       1.204016      11.742922          -0.000334
          454              C       1.430081       9.306327      28.085087       0.617396      21.331069 0.25541404E+03  0.53226538E+04                                 7.170953                            5.733404      -0.066543       2.040314                    0.999663      22.200181      62.569300       0.608991       0.482627      -1.013032      -0.009252      -0.005184      -0.039717       0.041109       0.012713      -0.010992      -0.065967      -0.105758       0.012338      -0.056934      -0.042327       0.099261              7.920362       8.096329      -0.129217      -0.177320       6.392639       3.129365       9.272119           0.000254
          455              C       9.307775       0.045689      33.655627      -0.190824      27.808168 0.39738371E+03  0.91490859E+04                                 8.005622                            6.609881      -0.024605       1.992809                    0.998742      28.634561      81.876954       0.645253       0.412295      -1.065200      -0.114637      -0.017844       0.057699       0.129573       0.009681      -0.035637       0.015269       0.142190      -0.001319      -0.076133      -0.009937       0.086070              8.860504       9.730010       1.714909      -0.365516      10.304704      -1.215658       6.546797          -0.000025
          456              C       9.400727       1.422873      32.985313       0.649818      20.708714 0.24152582E+03  0.49380726E+04                                 6.979042                            5.538868      -0.085171       2.047410                    0.999393      21.082377      57.880262       0.628930       0.476332      -1.021569       0.027121       0.027374      -0.044347       0.058750       0.020586       0.043654       0.008683       0.085958      -0.002482      -0.047297      -0.027094       0.074391              7.747800       6.251957       0.800977      -2.645132       9.730444      -1.966705       7.261001          -0.000003
          457              C       1.533082       6.593296      35.455416       0.088174      25.981206 0.36057961E+03  0.81670308E+04                                 7.898760                            6.550764      -0.077576       1.989731                    0.998533      27.008357      78.610135       0.605939       0.446287      -1.036053      -0.034681      -0.008124      -0.038062       0.052130      -0.006357       0.021924      -0.002260      -0.053049      -0.025924      -0.038579       0.006270       0.032309              8.524577       9.523817      -0.459374      -1.146132       4.635301      -1.128541      11.414612          -0.001458
          458              C       2.573769       6.822827      34.572076      -0.212713      30.328265 0.44078717E+03  0.10380951E+05                                 8.347457                            6.940389       0.389444       2.102729                    0.999571      29.390417      84.096495       0.634641       0.409798      -1.070298      -0.001151      -0.004710       0.011443       0.012427       0.003531       0.002773      -0.001109       0.024537      -0.063546      -0.021446      -0.002062       0.023508              8.990584       9.484346      -0.287137      -1.667557       4.905002      -1.511181      12.582402           0.004477
          459              C       2.316267       7.066500      33.241444       0.206220      27.777455 0.37605191E+03  0.85176966E+04                                 8.218153                            6.649136      -0.073190       2.014668                    0.999593      24.908111      70.058908       0.613363       0.440873      -1.050165       0.028517       0.008259      -0.024794       0.038680      -0.008048      -0.019046       0.004917       0.000106      -0.015609      -0.020798      -0.001750       0.022548              9.146218      10.751507      -0.199338      -2.820657       4.697493      -1.079779      11.989656          -0.004529
          460              C       0.986046       7.053446      32.860371      -0.200538      29.382301 0.45701610E+03  0.10889334E+05                                 8.284631                            7.180548       0.162049       2.034750                    0.998452      29.577994      85.858284       0.607605       0.423073      -1.059028      -0.013470       0.022543       0.005450       0.026820      -0.010677       0.002173      -0.010747      -0.013388       0.043836      -0.020264      -0.001321       0.021586              8.684509      11.014624      -0.326747      -1.507918       4.982633      -0.767772      10.056271           0.004372
          461              C       0.000628       6.821739      33.777445       0.096859      25.064915 0.34256002E+03  0.76274931E+04                                 7.586708                            6.303039       0.165564       2.070308                    0.999713      26.227247      74.640648       0.632508       0.434905      -1.047222       0.025121       0.012283       0.044181       0.052286      -0.005843       0.030098       0.002347      -0.039584      -0.066130      -0.046617       0.014836       0.031781              8.131838       9.437173      -0.070945      -0.827590       4.420322      -0.899414      10.538018           0.000013
          462              C       3.408454       7.374353      32.260024      -0.254683      28.303821 0.42555760E+03  0.99918497E+04                                 8.175510                            6.864500      -0.138877       1.954339                    0.997172      29.538081      85.990486       0.628243       0.415232      -1.060664      -0.016207      -0.075895      -0.035212       0.085221      -0.010799      -0.010931       0.005012       0.024568       0.077322      -0.029257      -0.001754       0.031011              9.137178       9.208065      -1.390031      -3.545483       7.903332       1.665329      10.300137           0.000149
          463              C       0.233008       6.099425      23.402261       0.106278      24.832406 0.33663776E+03  0.74861305E+04                                 7.623832                            6.301206       0.048992       2.041137                    0.999355      26.144270      75.112193       0.622724       0.442299      -1.039598      -0.025224      -0.021354       0.034862       0.048037      -0.017225       0.000299      -0.032586       0.036521      -0.059250      -0.048733       0.010103       0.038630              8.201884       6.219063       1.737617      -1.799362       8.721945       1.445956       9.664644           0.000580
          464              C       0.133148       5.077959      22.507677      -0.204046      29.230521 0.45556690E+03  0.10850196E+05                                 8.253173                            7.166567       0.132452       2.024008                    0.998407      29.664345      86.194638       0.608302       0.422767      -1.058828       0.022786       0.008621       0.008743       0.025884       0.001351      -0.011017       0.002694       0.025296       0.038407      -0.019508      -0.001557       0.021065              8.663284       7.293732       2.283788      -0.879519       9.607279       2.039948       9.088841           0.000808
          465              C      -0.611098       3.954237      22.815659       0.188631      28.557745 0.39535455E+03  0.90486273E+04                                 8.316264                            6.778694      -0.051417       2.015502                    0.999425      25.198438      70.757779       0.614007       0.435849      -1.055395      -0.006603      -0.024275      -0.019602       0.031892       0.005705       0.017626       0.014778       0.007128       0.022070      -0.018573      -0.009587       0.028159              9.248812       7.054974       2.335679      -0.580875       9.476384       3.356099      11.215077          -0.000368
          466              C      -1.302586       3.970555      24.032594      -0.198359      30.199248 0.45287896E+03  0.10767339E+05                                 8.430686                            7.125492       0.189796       2.045304                    0.998551      29.525074      85.639821       0.612775       0.420416      -1.060591      -0.003718       0.001527       0.008879       0.009747       0.006331       0.013833       0.000035      -0.004756      -0.034137      -0.020080       0.004400       0.015679              8.958645       7.237477       1.775097      -2.109338       8.333756       2.066062      11.304701           0.000558
          467              C      -1.153737       5.048587      24.858460       0.071224      26.102432 0.36595887E+03  0.83189195E+04                                 7.888870                            6.576606      -0.008664       2.002854                    0.999336      27.344051      79.709645       0.607951       0.443203      -1.037937       0.024258       0.023971      -0.033180       0.047581      -0.013601      -0.011972      -0.030687       0.036036      -0.000807      -0.046086       0.021703       0.024383              8.434279       6.976707       2.416566      -1.488514       8.469552       1.458541       9.856576          -0.000329
          468              C      -0.764343       2.785915      21.840486      -0.244010      28.233422 0.42247444E+03  0.98707579E+04                                 8.105664                            6.800465       0.035810       2.008197                    0.998350      29.164236      83.839131       0.638628       0.410495      -1.067017      -0.060727       0.043838      -0.036134       0.083158       0.016483      -0.003462       0.006738       0.000590       0.063993      -0.028210       0.005529       0.022681              9.120435       9.301721       0.679251       3.134074       7.848644       2.307403      10.210939           0.000069
          469              C      -1.645504       4.505764      12.346768       0.560503      23.019051 0.27072250E+03  0.57495762E+04                                 7.540906                            5.868826      -0.308153       1.937448                    0.999663      23.545406      67.960693       0.604485       0.477100      -1.011499       0.015229       0.005078       0.013594       0.021036       0.012749       0.011807      -0.013410       0.013760       0.022404      -0.027195       0.009567       0.017628              8.413582       6.723342      -3.227375       0.785338       9.061495      -2.107890       9.455909          -0.000036
          470              C      -2.360231       5.735004      10.500126       0.548123      24.327590 0.26291114E+03  0.55099597E+04                                 7.647945                            5.652582      -0.068932       2.015364                    0.999411      22.958711      64.556871       0.641284       0.455739      -1.029277       0.001820       0.000305      -0.001485       0.002369       0.014951       0.014975      -0.007339       0.018966      -0.047981      -0.027929      -0.000122       0.028051              8.842149       5.708169      -1.666674      -0.480371       6.749438      -1.913093      14.068841           0.000090
          471              C      -3.072445       6.222349      12.569790       0.544201      23.763777 0.28099819E+03  0.60154011E+04                                 7.652038                            5.948104      -0.300735       1.937234                    0.999657      23.708048      68.395582       0.605983       0.472155      -1.015528      -0.012001       0.000248       0.001010       0.012046       0.007056       0.003170       0.012135       0.026454      -0.055727      -0.025439       0.000251       0.025188              8.468525       7.647712      -3.585630      -1.189161       8.558940       0.480070       9.198923          -0.000045
          472              C      -0.899375       3.089418      14.186539      -0.196082      28.486571 0.41240774E+03  0.96441138E+04                                 8.245811                            6.806452      -0.207949       1.928486                    0.998356      29.581576      87.020634       0.621762       0.421256      -1.052829       0.013899       0.054941      -0.079876       0.097938      -0.029730      -0.029092      -0.048430      -0.022189       0.236343      -0.087731      -0.011642       0.099373              9.075220       8.461788       1.579203       2.171057       7.791609       0.780594      10.972263           0.002925
          473              C       0.061549       3.853070      15.035520       0.648448      20.587209 0.23960939E+03  0.49442429E+04                                 7.107639                            5.649891      -0.274285       1.982382                    0.999217      22.104497      63.239796       0.594159       0.499583      -0.998220       0.029780       0.028447      -0.002939       0.041288      -0.060372      -0.045506       0.028208       0.078526      -0.097818      -0.057513      -0.051051       0.108565              7.776559       6.614754       2.041469       1.897102       7.889290      -0.901046       8.825632           0.000929
          474              C      -3.128342       6.971859       8.540410      -0.179366      28.449199 0.40744935E+03  0.94864673E+04                                 8.228987                            6.741902      -0.192763       1.936142                    0.998617      29.189342      85.298492       0.628858       0.418333      -1.056100       0.056759      -0.084284       0.048709       0.112685      -0.044105       0.036089      -0.019418      -0.036263      -0.081599      -0.055551      -0.019064       0.074615              9.213667       8.148796       0.409846       0.030728       7.746191      -2.462574      11.746014           0.000189
          475              C      -2.494006       7.463555       7.261629       0.617471      21.331086 0.25541295E+03  0.53227104E+04                                 7.171330                            5.733646      -0.066390       2.040321                    0.999666      22.201081      62.575570       0.608928       0.482670      -1.012993       0.009222      -0.005345      -0.039851       0.041252       0.039281       0.062584       0.023445       0.074955       0.011899      -0.056750      -0.042409       0.099159              7.920816       6.706771      -0.672979      -2.621433       7.782902      -1.718639       9.272774          -0.000597
          476              C       7.867645       8.037926      12.832168      -0.190861      27.810672 0.39743016E+03  0.91503509E+04                                 8.005464                            6.609739      -0.023409       1.993129                    0.998752      28.637202      81.883291       0.645342       0.412230      -1.065251       0.072839      -0.090205       0.057771       0.129538      -0.066374       0.004423      -0.038548      -0.054383      -0.000917      -0.076243      -0.009739       0.085983              8.860327      11.646021      -0.608448       1.235311       8.388284       0.291048       6.546676           0.000017
          477              C       6.628492       7.429832      12.161854       0.650058      20.704809 0.24147061E+03  0.49367211E+04                                 6.978544                            5.538526      -0.085257       2.047426                    0.999395      21.080022      57.874762       0.628893       0.476382      -1.021530      -0.037200       0.009758      -0.044278       0.058648      -0.047370      -0.029347       0.033451      -0.007061      -0.002399      -0.047162      -0.027103       0.074265              7.747182       9.553695       1.105766       3.025051       6.427788      -1.307449       7.260062          -0.000003
          478              C      -0.195953       8.909272      14.631958       0.087659      25.989512 0.36072481E+03  0.81713303E+04                                 7.900989                            6.552436      -0.078575       1.989385                    0.998538      27.015628      78.642076       0.605799       0.446335      -1.036001       0.024384      -0.025938      -0.038204       0.052219       0.026240      -0.009117       0.020044       0.015431      -0.026152      -0.038627       0.006240       0.032387              8.527123       5.460897      -1.887528       1.550868       8.701820      -0.428480      11.418653          -0.001464
          479              C      -0.915076       9.695768      13.748618      -0.212496      30.323687 0.44069265E+03  0.10378169E+05                                 8.346830                            6.939805       0.389627       2.102816                    0.999572      29.386728      84.083676       0.634646       0.409817      -1.070286       0.004739       0.001202       0.011353       0.012361      -0.012356      -0.000310       0.002685      -0.006202      -0.063224      -0.021298      -0.002098       0.023396              8.989998       5.800703      -1.839138       2.142584       8.587174      -0.689154      12.582116           0.004505
          480              C      -0.997351       9.350928      12.417985       0.206217      27.778176 0.37606204E+03  0.85179876E+04                                 8.218411                            6.649289      -0.072517       2.014864                    0.999591      24.907952      70.058822       0.613347       0.440882      -1.050159      -0.021401       0.020485      -0.024898       0.038698       0.003880       0.005169      -0.018975      -0.014268      -0.015462      -0.020685      -0.001975       0.022660              9.146567       6.038503      -2.521935       2.345603       9.411001      -1.903234      11.990198          -0.004527
          481              C      -0.320936       8.205450      12.036912      -0.200283      29.369696 0.45673755E+03  0.10881020E+05                                 8.282121                            7.178186       0.161993       2.034868                    0.998452      29.570224      85.828673       0.607728       0.423052      -1.059043      -0.012711      -0.022958       0.005514       0.026815       0.011192       0.008257       0.007365      -0.011782       0.044067      -0.020339      -0.001404       0.021743              8.681930       6.205551      -2.447533       1.418398       9.785867      -0.921249      10.054371           0.004375
          482              C       0.372437       7.467906      12.953987       0.096531      25.073979 0.34271896E+03  0.76319416E+04                                 7.588591                            6.304545       0.164668       2.069935                    0.999714      26.233255      74.662982       0.632424       0.434911      -1.047215      -0.023197       0.015741       0.044070       0.052231       0.020128      -0.017042       0.024940       0.009889      -0.065939      -0.046646       0.014807       0.031838              8.133893       5.614210      -2.137130       1.193190       8.245857      -0.267227      10.541610           0.000016
          483              C      -1.810055      10.142864      11.436566      -0.254613      28.305658 0.42558957E+03  0.99930236E+04                                 8.176691                            6.865397      -0.140460       1.953848                    0.997158      29.540413      86.005718       0.628100       0.415309      -1.060589       0.073728       0.024002      -0.035260       0.085178      -0.005300       0.001077      -0.011825      -0.031416       0.077340      -0.029482      -0.001457       0.030939              9.138604       7.026666       0.130163       0.330490      10.087457      -3.904143      10.301687           0.000139
          484              C       0.881789       8.030311       2.578803       0.106487      24.827603 0.33656074E+03  0.74838751E+04                                 7.622464                            6.300224       0.049348       2.041297                    0.999367      26.140500      75.094881       0.622821       0.442262      -1.039636       0.031176      -0.011168       0.034872       0.048090      -0.007361       0.027953       0.016517      -0.047906      -0.059460      -0.048640       0.010095       0.038545              8.200339       9.599052       0.214934      -0.352530       5.339127      -2.280869       9.662838          -0.001006
          485              C       1.816335       8.454562       1.684218      -0.204384      29.244433 0.45587882E+03  0.10859493E+05                                 8.255962                            7.169259       0.132542       2.023934                    0.998410      29.672718      86.226648       0.608157       0.422796      -1.058810      -0.018930       0.015638       0.008570       0.026006      -0.011600       0.003201      -0.010869      -0.010207       0.037901      -0.019377      -0.001585       0.020962              8.666100      11.010546      -0.140105      -1.327724       5.896458      -1.781948       9.091297          -0.001154
          486              C       3.161629       8.371887       1.992200       0.189136      28.545973 0.39515509E+03  0.90430429E+04                                 8.314650                            6.777464      -0.051209       2.015651                    0.999421      25.192099      70.739106       0.613989       0.435911      -1.055343       0.024369       0.006229      -0.019550       0.031857      -0.005826      -0.021713       0.007789       0.006390       0.022004      -0.018658      -0.009526       0.028184              9.246919      10.891104      -0.119253      -2.615144       5.636696      -2.180799      11.212956           0.000302
          487              C       3.493242       7.764882       3.209135      -0.198673      30.203685 0.45296497E+03  0.10769831E+05                                 8.431091                            7.125740       0.189670       2.045245                    0.998552      29.528199      85.648996       0.612823       0.420365      -1.060629       0.000508      -0.003992       0.009006       0.009865      -0.001089      -0.007139       0.012025       0.013174      -0.034726      -0.020281       0.004470       0.015811              8.959132       9.597820      -0.412950      -0.734482       5.974536      -2.859868      11.305041          -0.000871
          488              C       2.485214       7.354773       4.035002       0.070959      26.108704 0.36607527E+03  0.83223027E+04                                 7.890447                            6.577963      -0.009104       2.002704                    0.999333      27.348721      79.729160       0.607840       0.443245      -1.037903      -0.032821       0.009041      -0.033331       0.047644      -0.008662       0.032516       0.005254      -0.041453      -0.001079      -0.046021       0.021941       0.024080              8.435932      10.191971      -0.561878      -0.519363       5.257996      -2.018454       9.857829           0.000089
          489              C       4.250048       8.823334       1.017028      -0.244221      28.238446 0.42256918E+03  0.98734430E+04                                 8.106652                            6.801310       0.035917       2.008170                    0.998346      29.166674      83.845876       0.638582       0.410505      -1.067019      -0.007460      -0.074511      -0.036231       0.083188      -0.008573      -0.004150      -0.006337       0.027966       0.064258      -0.028168       0.005399       0.022769              9.121481       8.801037      -0.968312      -3.565773       8.350601       1.560549      10.212805          -0.000111
          490              C       3.079354       3.677930      22.758185       0.560660      23.018488 0.27070831E+03  0.57491087E+04                                 7.540308                            5.868319      -0.308014       1.937561                    0.999660      23.543925      67.951931       0.604575       0.477043      -1.011546       0.011768      -0.010747       0.013794       0.021077      -0.012521      -0.005750      -0.016838       0.015109       0.021388      -0.027178       0.009770       0.017408              8.412969       5.681606       2.625948      -1.433069      10.102173      -1.734153       9.455129          -0.000028
          491              C       3.786544       4.911522      20.911543       0.547948      24.335604 0.26301442E+03  0.55126116E+04                                 7.649220                            5.653432      -0.068574       2.015393                    0.999419      22.963033      64.569822       0.641287       0.455697      -1.029310       0.001258      -0.001377      -0.001375       0.002317      -0.015537       0.001137      -0.016537       0.016525      -0.047802      -0.027791      -0.000089       0.027881              8.843685       5.046415       1.284320      -1.897438       7.412866      -0.540459      14.071774           0.000097
          492              C       3.852489       5.771990      22.981207       0.544051      23.768111 0.28105501E+03  0.60168910E+04                                 7.652743                            5.948563      -0.300447       1.937279                    0.999657      23.710337      68.402597       0.605984       0.472133      -1.015545      -0.005923       0.010534       0.001054       0.012131      -0.015057       0.012262       0.003418      -0.001149      -0.055828      -0.025652       0.000363       0.025289              8.469338       5.226352       2.187627      -0.179035      10.981919       1.270177       9.199743          -0.000037
          493              C       2.225827       2.323590      24.597956      -0.196291      28.498359 0.41262394E+03  0.96506785E+04                                 8.249190                            6.809184      -0.209701       1.927882                    0.998342      29.589801      87.058840       0.621492       0.421373      -1.052729       0.054415       0.015726      -0.079596       0.097693       0.024416      -0.056492       0.001151      -0.040677       0.235853      -0.087773      -0.011431       0.099204              9.079068       9.330600      -1.080134       1.762291       6.929014      -1.491394      10.977590           0.002915
          494              C       3.367631       1.873232      25.446937       0.648897      20.574164 0.23942579E+03  0.49394298E+04                                 7.104449                            5.647530      -0.273295       1.982887                    0.999219      22.094588      63.201633       0.594323       0.499548      -0.998253       0.039429      -0.011538      -0.002875       0.041183      -0.003763       0.001757       0.053395      -0.143161      -0.097736      -0.057321      -0.050862       0.108183              7.773019       9.333708      -0.468781       0.168155       5.163101      -2.092368       8.822247           0.000917
          495              C       4.473636       6.195153      18.951827      -0.179423      28.450468 0.40747441E+03  0.94872899E+04                                 8.230050                            6.742849      -0.193624       1.935870                    0.998611      29.190490      85.305658       0.628704       0.418425      -1.056032      -0.044484      -0.090852       0.049084       0.112438       0.037890       0.001566      -0.040725      -0.057847      -0.081359      -0.055662      -0.018657       0.074319              9.214819       8.202673      -0.379131      -2.117840       7.694174      -1.258138      11.747610           0.000186
          496              C       5.216625       5.891650      17.673046       0.617591      21.328465 0.25537407E+03  0.53216686E+04                                 7.170652                            5.733131      -0.066092       2.040445                    0.999656      22.198814      62.566697       0.608971       0.482657      -1.013006      -0.000130      -0.010415      -0.039559       0.040907      -0.052186       0.051646      -0.042495       0.030589       0.012397      -0.056909      -0.042357       0.099266              7.920028       6.930372       0.802489      -2.798536       7.558079       1.410878       9.271633          -0.000593
          497              C       4.614320       8.083614      23.243585      -0.190822      27.806381 0.39734538E+03  0.91480386E+04                                 8.005462                            6.609704      -0.024692       1.992791                    0.998741      28.633732      81.875479       0.645237       0.412313      -1.065182      -0.042097      -0.108061       0.057883       0.129614       0.056691      -0.030874      -0.023466      -0.087693      -0.001428      -0.075917      -0.010185       0.086102              8.860351       8.675740      -1.106269       0.869951      11.358744      -0.924315       6.546569          -0.000029
          498              C       3.468120       8.852705      22.573271       0.649311      20.714283 0.24160634E+03  0.49400688E+04                                 6.979894                            5.539513      -0.085515       2.047225                    0.999402      21.085857      57.889508       0.628949       0.476284      -1.021608      -0.010111       0.037046      -0.044326       0.058647       0.026970       0.014383       0.042305      -0.078700      -0.002306      -0.047379      -0.027195       0.074574              7.748798       8.168130      -1.907154       0.380888       7.816589      -3.274670       7.261676          -0.000003
          499              C       7.617679       4.624336      25.043374       0.088344      25.976313 0.36049763E+03  0.81647458E+04                                 7.897794                            6.549939      -0.076660       1.990036                    0.998536      27.005905      78.602070       0.605986       0.446276      -1.036055      -0.010345      -0.034048      -0.038367       0.052329      -0.019751       0.012739       0.017725       0.037339      -0.025966      -0.038330       0.006150       0.032180              8.523546       6.254253       2.345712       0.404500       7.902237      -1.556495      11.414147          -0.001456
          500              C       7.939243       5.640363      24.160035      -0.213221      30.344912 0.44110299E+03  0.10390328E+05                                 8.350922                            6.943307       0.388298       2.102289                    0.999564      29.400512      84.135306       0.634443       0.409849      -1.070257       0.003571      -0.003120       0.011391       0.012339       0.008776       0.002179       0.001938      -0.018357      -0.063955      -0.021557      -0.001954       0.023510              8.994379       6.300828       2.126818       0.474891       8.093327      -2.201412      12.588981           0.004476
          501              C       7.599466       5.539196      22.829402       0.206472      27.770733 0.37593665E+03  0.85144270E+04                                 8.216868                            6.648132      -0.073022       2.014793                    0.999588      24.904307      70.045326       0.613408       0.440875      -1.050164       0.007081       0.028782      -0.024794       0.038643       0.004109      -0.013792      -0.014061       0.013888      -0.015356      -0.020781      -0.001808       0.022588              9.144740       6.382522       2.720467      -0.475024       9.063791      -2.981971      11.987909          -0.004524
          502              C       6.945660       4.380664      22.448329      -0.200741      29.383370 0.45704812E+03  0.10890082E+05                                 8.283922                            7.179986       0.162167       2.034772                    0.998455      29.578644      85.854823       0.607744       0.422977      -1.059108      -0.026342      -0.000273       0.005320       0.026875      -0.000498       0.010437      -0.003278       0.025314       0.043833      -0.020281      -0.001338       0.021619              8.683704       6.772860       2.774779      -0.088764       9.222343      -1.689071      10.055908           0.004371
          503              C       6.653615       3.411414      23.365403       0.097289      25.058834 0.34245429E+03  0.76245910E+04                                 7.585886                            6.302435       0.165682       2.070401                    0.999714      26.222800      74.626610       0.632480       0.434956      -1.047186       0.001885       0.027791       0.043938       0.052023      -0.014080       0.012964       0.027186       0.029898      -0.066577      -0.046567       0.014807       0.031760              8.130898       5.735426       2.207483       0.365214       8.120369      -1.165875      10.536900           0.000020
          504              C       7.878950       6.638985      21.847983      -0.254808      28.307411 0.42562437E+03  0.99938950E+04                                 8.176579                            6.865354      -0.140130       1.953959                    0.997184      29.540318      86.001455       0.628155       0.415270      -1.060630       0.057564      -0.051999      -0.035073       0.085133       0.016025      -0.009770      -0.006901       0.006382       0.077370      -0.029249      -0.001724       0.030973              9.138435       9.434454       1.260143      -3.215778       7.678965      -2.238344      10.301887           0.000151
          505              C       7.395348       3.251504      12.990220       0.106185      24.836881 0.33673577E+03  0.74888519E+04                                 7.624950                            6.302419       0.048992       2.041049                    0.999360      26.147002      75.122651       0.622621       0.442340      -1.039574       0.005898      -0.032399       0.034828       0.047931       0.024458       0.028365      -0.016037       0.011381      -0.059285      -0.048754       0.010145       0.038609              8.202888       6.592358      -1.952544      -2.152534       8.350590      -0.834925       9.665716          -0.001017
          506              C       8.230033       2.654289      12.095635      -0.203952      29.226377 0.45548990E+03  0.10847770E+05                                 8.251865                            7.165593       0.132996       2.024181                    0.998405      29.661873      86.181611       0.608398       0.422724      -1.058869       0.004020       0.024067       0.008671       0.025896       0.010398      -0.007812      -0.008200      -0.014982       0.038455      -0.019595      -0.001504       0.021100              8.661771       7.049773      -2.143133      -2.205692       9.848512       0.258157       9.087027          -0.001149
          507              C       8.831081       1.447893      12.403617       0.188287      28.566345 0.39550241E+03  0.90528753E+04                                 8.317763                            6.779855      -0.052342       2.015152                    0.999426      25.203757      70.776543       0.613968       0.435836      -1.055401       0.017554      -0.017747      -0.019586       0.031729       0.000380      -0.003860       0.022568      -0.013640       0.021454      -0.018503      -0.009523       0.028025              9.250516       6.849162      -2.216781      -3.197456       9.685004       1.175886      11.217381           0.000298
          508              C       8.471206       0.857205      13.620552      -0.198324      30.202473 0.45296005E+03  0.10769877E+05                                 8.431719                            7.126505       0.189261       2.045124                    0.998544      29.527526      85.652691       0.612676       0.420460      -1.060550      -0.003222      -0.002258       0.008894       0.009725      -0.005200       0.006925       0.011956      -0.008527      -0.033955      -0.020036       0.004439       0.015597              8.959629       6.523178      -1.362218      -2.844267       9.049445      -0.793926      11.306264          -0.000862
          509              C       7.612027       1.525128      14.446419       0.071446      26.101375 0.36593267E+03  0.83182154E+04                                 7.888923                            6.576663      -0.009006       2.002746                    0.999331      27.343227      79.707990       0.607905       0.443242      -1.037909      -0.008747       0.032911      -0.032837       0.047307       0.022476       0.020516      -0.025820       0.005496      -0.000020      -0.046161       0.021594       0.024566              8.434284       6.003703      -1.854691      -2.007388       9.442892      -0.560274       9.856257           0.000091
          510              C       9.766255       0.731017      11.428445      -0.243536      28.224254 0.42225519E+03  0.98645112E+04                                 8.104227                            6.798918       0.036430       2.008454                    0.998356      29.158609      83.822519       0.638660       0.410521      -1.066983      -0.068371      -0.030622      -0.036000       0.083116      -0.008091      -0.007678       0.000465      -0.028685       0.063843      -0.028191       0.005496       0.022695              9.118821       7.623192       0.290550      -0.430170       9.525040       3.866928      10.208230          -0.000113
          511              C       7.836242       0.827833       1.934727       0.560381      23.022568 0.27076621E+03  0.57506679E+04                                 7.541303                            5.869034      -0.308150       1.937460                    0.999661      23.546821      67.963090       0.604522       0.477057      -1.011534       0.003343       0.015698       0.013949       0.021264      -0.000319       0.017532       0.003388      -0.029168       0.021397      -0.027211       0.009801       0.017410              8.414133      11.272825       0.601390       2.218640       4.513098      -0.374032       9.456476          -0.000045
          512              C       6.414326       0.823482       0.088084       0.547887      24.335848 0.26301731E+03  0.55127145E+04                                 7.649325                            5.653518      -0.068687       2.015351                    0.999415      22.963647      64.572835       0.641269       0.455706      -1.029300       0.000592       0.001751      -0.001292       0.002255       0.000675       0.013862       0.009445      -0.035082      -0.047915      -0.027926      -0.000035       0.027961              8.843834       7.933773       0.382626       1.416869       4.525791      -1.372971      14.071938          -0.000081
          513              C       5.636166       0.450359       2.157748       0.544094      23.768109 0.28105611E+03  0.60169275E+04                                 7.652822                            5.948615      -0.300826       1.937193                    0.999655      23.710189      68.402507       0.605975       0.472139      -1.015541      -0.006224      -0.010453       0.001102       0.012215       0.008025      -0.008982       0.008842      -0.025458      -0.056173      -0.025609       0.000301       0.025309              8.469458      11.437610       1.398477      -1.010573       4.770742      -0.790167       9.200024          -0.000003
          514              C       9.435898       0.765828       3.774498      -0.196434      28.501459 0.41267852E+03  0.96521242E+04                                 8.249180                            6.809152      -0.208933       1.928060                    0.998348      29.591130      87.059093       0.621569       0.421314      -1.052783      -0.040630       0.039263      -0.079636       0.097643       0.005253       0.027275      -0.049525       0.062656       0.235678      -0.087733      -0.011465       0.099198              9.079099       6.593685      -0.499688       0.410447       9.665800       2.271849      10.977812           0.002925
          515              C       9.255018       1.979838       4.623479       0.648747      20.579645 0.23949717E+03  0.49413708E+04                                 7.106221                            5.648771      -0.273982       1.982584                    0.999212      22.098878      63.221083       0.594183       0.499619      -0.998198      -0.009720       0.039972      -0.002879       0.041238       0.064022      -0.047083      -0.025158       0.065227      -0.097355      -0.057440      -0.050826       0.108266              7.775032       5.801320      -1.572177       1.728523       8.699468       1.191967       8.824307           0.000927
          516              C       4.959122       0.776706      60.599369      -0.179221      28.441047 0.40730540E+03  0.94821699E+04                                 8.227202                            6.740591      -0.192837       1.936167                    0.998615      29.184014      85.275490       0.628943       0.418318      -1.056122       0.100889       0.007054       0.048993       0.112377       0.006165       0.034592       0.021712       0.094798      -0.080944      -0.055680      -0.018781       0.074461              9.211530       7.490574      -0.030662       2.146974       8.401188      -1.203990      11.742828          -0.000340
          517              C       4.850469       1.571905      59.320587       0.617397      21.330962 0.25541255E+03  0.53226117E+04                                 7.170919                            5.733380      -0.066494       2.040332                    0.999663      22.200054      62.568747       0.608994       0.482626      -1.013033       0.009252       0.005182      -0.039718       0.041110       0.012713       0.010992       0.065964      -0.105754       0.012339      -0.056932      -0.042326       0.099258              7.920323       8.096293      -0.129212       0.177314       6.392606      -3.129346       9.272069           0.000251
          518              C      -3.027225      10.832543       2.420127      -0.190823      27.808185 0.39738405E+03  0.91490966E+04                                 8.005627                            6.609885      -0.024605       1.992808                    0.998742      28.634577      81.877041       0.645252       0.412296      -1.065199       0.114637       0.017844       0.057698       0.129572       0.009680       0.035637      -0.015268       0.142191      -0.001320      -0.076133      -0.009938       0.086070              8.860509       9.730024       1.714912       0.365521      10.304699       1.215660       6.546803           0.000020
          519              C      -3.120177       9.455359       1.749813       0.649818      20.708729 0.24152604E+03  0.49380773E+04                                 6.979041                            5.538868      -0.085174       2.047409                    0.999393      21.082376      57.880220       0.628931       0.476332      -1.021570      -0.027120      -0.027374      -0.044347       0.058749       0.020586      -0.043654      -0.008683       0.085959      -0.002482      -0.047297      -0.027093       0.074391              7.747800       6.251958       0.800980       2.645136       9.730437       1.966708       7.261005          -0.000003
          520              C       4.747468       4.284936       4.219916       0.088174      25.981225 0.36057981E+03  0.81670376E+04                                 7.898763                            6.550765      -0.077572       1.989731                    0.998533      27.008403      78.610310       0.605939       0.446287      -1.036053       0.034682       0.008125      -0.038063       0.052131      -0.006358      -0.021926       0.002260      -0.053047      -0.025919      -0.038580       0.006273       0.032307              8.524581       9.523815      -0.459376       1.146139       4.635302       1.128543      11.414627          -0.001466
          521              C       3.706781       4.055405       3.336576      -0.212710      30.328217 0.44078607E+03  0.10380918E+05                                 8.347447                            6.940378       0.389450       2.102731                    0.999571      29.390375      84.096326       0.634642       0.409798      -1.070299       0.001151       0.004710       0.011442       0.012427       0.003532      -0.002773       0.001109       0.024537      -0.063548      -0.021447      -0.002062       0.023509              8.990575       9.484339      -0.287135       1.667562       4.904995       1.511179      12.582392           0.004503
          522              C       3.964283       3.811732       2.005944       0.206223      27.777413 0.37605116E+03  0.85176764E+04                                 8.218150                            6.649133      -0.073195       2.014667                    0.999593      24.908079      70.058824       0.613363       0.440874      -1.050164      -0.028517      -0.008258      -0.024794       0.038680      -0.008048       0.019046      -0.004918       0.000104      -0.015611      -0.020798      -0.001749       0.022547              9.146218      10.751502      -0.199337       2.820662       4.697491       1.079780      11.989662          -0.004527
          523              C       5.294504       3.824786       1.624871      -0.200534      29.382220 0.45701444E+03  0.10889284E+05                                 8.284620                            7.180539       0.162041       2.034749                    0.998452      29.577923      85.858048       0.607605       0.423073      -1.059028       0.013469      -0.022542       0.005450       0.026819      -0.010677      -0.002173       0.010747      -0.013390       0.043837      -0.020265      -0.001321       0.021586              8.684500      11.014600      -0.326748       1.507914       4.982626       0.767771      10.056273           0.004375
          524              C       6.279922       4.056493       2.541945       0.096862      25.064768 0.34255732E+03  0.76274150E+04                                 7.586669                            6.303007       0.165572       2.070311                    0.999713      26.227148      74.640192       0.632511       0.434904      -1.047223      -0.025121      -0.012281       0.044181       0.052287      -0.005842      -0.030097      -0.002346      -0.039583      -0.066133      -0.046617       0.014836       0.031781              8.131796       9.437118      -0.070947       0.827584       4.420301       0.899407      10.537968           0.000012
          525              C       2.872096       3.503879       1.024524      -0.254683      28.303831 0.42555779E+03  0.99918576E+04                                 8.175516                            6.864504      -0.138885       1.954337                    0.997172      29.538108      85.990646       0.628243       0.415232      -1.060663       0.016206       0.075895      -0.035212       0.085221      -0.010798       0.010932      -0.005012       0.024568       0.077323      -0.029256      -0.001755       0.031011              9.137186       9.208073      -1.390031       3.545484       7.903337      -1.665331      10.300150           0.000137
          526              C       6.047542       4.778807      54.637761       0.106275      24.832487 0.33663914E+03  0.74861681E+04                                 7.623847                            6.301217       0.048980       2.041132                    0.999355      26.144308      75.112311       0.622724       0.442299      -1.039598       0.025225       0.021354       0.034861       0.048037      -0.017225      -0.000300       0.032587       0.036523      -0.059246      -0.048734       0.010104       0.038630              8.201900       6.219078       1.737622       1.799370       8.721959      -1.445958       9.664664           0.000579
          527              C       6.147402       5.800273      53.743177      -0.204042      29.230469 0.45556593E+03  0.10850164E+05                                 8.253152                            7.166551       0.132480       2.024017                    0.998407      29.664301      86.194390       0.608304       0.422766      -1.058829      -0.022786      -0.008621       0.008742       0.025883       0.001351       0.011018      -0.002695       0.025294       0.038406      -0.019507      -0.001558       0.021065              8.663260       7.293714       2.283782       0.879517       9.607253      -2.039938       9.088813           0.000808
          528              C       6.891648       6.923995      54.051159       0.188637      28.557749 0.39535463E+03  0.90486297E+04                                 8.316266                            6.778695      -0.051411       2.015503                    0.999425      25.198437      70.757786       0.614007       0.435850      -1.055394       0.006603       0.024274      -0.019601       0.031891       0.005706      -0.017625      -0.014777       0.007128       0.022071      -0.018572      -0.009587       0.028159              9.248813       7.054974       2.335676       0.580875       9.476383      -3.356101      11.215081          -0.000369
          529              C       7.583136       6.907677      55.268094      -0.198361      30.199287 0.45287962E+03  0.10767358E+05                                 8.430688                            7.125493       0.189808       2.045308                    0.998551      29.525111      85.639925       0.612776       0.420415      -1.060591       0.003718      -0.001527       0.008878       0.009746       0.006331      -0.013833      -0.000035      -0.004758      -0.034139      -0.020081       0.004401       0.015680              8.958646       7.237476       1.775094       2.109337       8.333757      -2.066068      11.304706           0.000559
          530              C       7.434287       5.829645      56.093960       0.071214      26.102723 0.36596396E+03  0.83190674E+04                                 7.888939                            6.576659      -0.008698       2.002840                    0.999336      27.344269      79.710546       0.607948       0.443204      -1.037936      -0.024257      -0.023972      -0.033182       0.047582      -0.013602       0.011973       0.030690       0.036036      -0.000808      -0.046089       0.021704       0.024384              8.434355       6.976769       2.416593       1.488527       8.469632      -1.458560       9.856663          -0.000328
          531              C       7.044893       8.092317      53.075986      -0.244008      28.233397 0.42247395E+03  0.98707417E+04                                 8.105653                            6.800456       0.035825       2.008202                    0.998350      29.164209      83.838980       0.638629       0.410495      -1.067018       0.060727      -0.043839      -0.036134       0.083158       0.016483       0.003462      -0.006738       0.000589       0.063992      -0.028210       0.005529       0.022681              9.120421       9.301708       0.679248      -3.134067       7.848632      -2.307398      10.210923           0.000069
          532              C       7.926054       6.372468      43.582268       0.560503      23.019044 0.27072244E+03  0.57495747E+04                                 7.540906                            5.868826      -0.308156       1.937447                    0.999663      23.545406      67.960703       0.604484       0.477100      -1.011499      -0.015229      -0.005078       0.013594       0.021036       0.012750      -0.011807       0.013410       0.013759       0.022404      -0.027195       0.009568       0.017628              8.413580       6.723344      -3.227379      -0.785337       9.061498       2.107886       9.455897          -0.000044
          533              C       8.640781       5.143228      41.735626       0.548122      24.327633 0.26291202E+03  0.55099824E+04                                 7.647950                            5.652592      -0.068936       2.015362                    0.999411      22.958748      64.556992       0.641284       0.455739      -1.029277      -0.001821      -0.000306      -0.001485       0.002370       0.014951      -0.014975       0.007340       0.018966      -0.047979      -0.027928      -0.000121       0.028050              8.842149       5.708177      -1.666680       0.480362       6.749450       1.913096      14.068819          -0.000080
          534              C       9.352995       4.655883      43.805290       0.544202      23.763766 0.28099811E+03  0.60153993E+04                                 7.652036                            5.948104      -0.300736       1.937234                    0.999657      23.708043      68.395573       0.605982       0.472155      -1.015528       0.012000      -0.000248       0.001010       0.012045       0.007056      -0.003170      -0.012134       0.026454      -0.055726      -0.025439       0.000250       0.025188              8.468521       7.647711      -3.585632       1.189157       8.558943      -0.480067       9.198910          -0.000003
          535              C       7.179925       7.788814      45.422039      -0.196083      28.486611 0.41240857E+03  0.96441384E+04                                 8.245820                            6.806460      -0.207953       1.928484                    0.998356      29.581609      87.020770       0.621762       0.421256      -1.052829      -0.013898      -0.054942      -0.079876       0.097938      -0.029730       0.029093       0.048430      -0.022191       0.236342      -0.087731      -0.011642       0.099372              9.075229       8.461796       1.579203      -2.171061       7.791613      -0.780592      10.972278           0.002926
          536              C       6.219001       7.025162      46.271020       0.648448      20.587224 0.23960966E+03  0.49442502E+04                                 7.107645                            5.649896      -0.274290       1.982380                    0.999217      22.104509      63.239855       0.594158       0.499583      -0.998220      -0.029779      -0.028448      -0.002938       0.041288      -0.060371       0.045505      -0.028209       0.078528      -0.097819      -0.057515      -0.051050       0.108565              7.776564       6.614759       2.041468      -1.897103       7.889293       0.901048       8.825641           0.000928
          537              C       9.408892       3.906373      39.775910      -0.179366      28.448981 0.40744569E+03  0.94863498E+04                                 8.228909                            6.741846      -0.192721       1.936156                    0.998617      29.189145      85.297447       0.628865       0.418330      -1.056104      -0.056760       0.084286       0.048707       0.112686      -0.044104      -0.036090       0.019411      -0.036272      -0.081592      -0.055554      -0.019056       0.074611              9.213572       8.148698       0.409841      -0.030746       7.746134       2.462540      11.745883          -0.000335
          538              C       8.774556       3.414677      38.497129       0.617477      21.330972 0.25541135E+03  0.53226654E+04                                 7.171287                            5.733616      -0.066383       2.040322                    0.999666      22.201005      62.575154       0.608932       0.482668      -1.012995      -0.009223       0.005346      -0.039850       0.041252       0.039285      -0.062584      -0.023447       0.074947       0.011880      -0.056748      -0.042411       0.099159              7.920762       6.706723      -0.672988       2.621405       7.782861       1.718609       9.272702           0.000252
          539              C      -1.587095       2.840306      44.067668      -0.190861      27.810672 0.39743018E+03  0.91503513E+04                                 8.005464                            6.609739      -0.023409       1.993129                    0.998752      28.637202      81.883283       0.645342       0.412230      -1.065251      -0.072839       0.090205       0.057772       0.129538      -0.066373      -0.004422       0.038548      -0.054383      -0.000917      -0.076243      -0.009739       0.085982              8.860327      11.646021      -0.608447      -1.235313       8.388283      -0.291045       6.546677           0.000021
          540              C      -0.347942       3.448400      43.397354       0.650057      20.704820 0.24147073E+03  0.49367239E+04                                 6.978546                            5.538526      -0.085253       2.047428                    0.999395      21.080026      57.874766       0.628893       0.476382      -1.021530       0.037200      -0.009759      -0.044277       0.058648      -0.047370       0.029347      -0.033451      -0.007060      -0.002397      -0.047163      -0.027102       0.074265              7.747184       9.553697       1.105766      -3.025053       6.427790       1.307451       7.260065          -0.000003
          541              C       6.476503       1.968960      45.867458       0.087660      25.989493 0.36072451E+03  0.81713213E+04                                 7.900987                            6.552435      -0.078576       1.989385                    0.998538      27.015599      78.641971       0.605799       0.446335      -1.036001      -0.024383       0.025938      -0.038203       0.052218       0.026241       0.009117      -0.020043       0.015432      -0.026154      -0.038627       0.006239       0.032388              8.527121       5.460895      -1.887525      -1.550866       8.701813       0.428474      11.418653          -0.001462
          542              C       7.195626       1.182464      44.984118      -0.212494      30.323661 0.44069228E+03  0.10378157E+05                                 8.346824                            6.939801       0.389631       2.102818                    0.999572      29.386706      84.083585       0.634646       0.409817      -1.070286      -0.004739      -0.001201       0.011354       0.012362      -0.012355       0.000310      -0.002685      -0.006203      -0.063224      -0.021298      -0.002098       0.023396              8.989991       5.800699      -1.839134      -2.142582       8.587164       0.689148      12.582110           0.004504
          543              C       7.277901       1.527304      43.653485       0.206216      27.778206 0.37606251E+03  0.85180009E+04                                 8.218415                            6.649292      -0.072516       2.014864                    0.999591      24.907974      70.058894       0.613347       0.440882      -1.050159       0.021402      -0.020485      -0.024898       0.038698       0.003879      -0.005169       0.018975      -0.014269      -0.015462      -0.020685      -0.001976       0.022661              9.146572       6.038508      -2.521938      -2.345604       9.411006       1.903233      11.990201          -0.004526
          544              C       6.601486       2.672782      43.272412      -0.200288      29.369816 0.45674003E+03  0.10881095E+05                                 8.282144                            7.178206       0.161990       2.034866                    0.998452      29.570322      85.829045       0.607727       0.423052      -1.059043       0.012711       0.022959       0.005515       0.026816       0.011191      -0.008257      -0.007365      -0.011784       0.044070      -0.020340      -0.001404       0.021744              8.681953       6.205570      -2.447543      -1.418401       9.785899       0.921253      10.054391           0.004376
          545              C       5.908113       3.410326      44.189487       0.096531      25.074026 0.34271975E+03  0.76319637E+04                                 7.588599                            6.304552       0.164665       2.069933                    0.999714      26.233289      74.663101       0.632424       0.434911      -1.047215       0.023198      -0.015740       0.044070       0.052231       0.020127       0.017042      -0.024940       0.009890      -0.065941      -0.046645       0.014807       0.031838              8.133902       5.614217      -2.137135      -1.193190       8.245871       0.267225      10.541617           0.000015
          546              C       8.090605       0.735368      42.672066      -0.254613      28.305654 0.42558949E+03  0.99930217E+04                                 8.176690                            6.865396      -0.140460       1.953848                    0.997158      29.540416      86.005735       0.628100       0.415309      -1.060589      -0.073729      -0.024002      -0.035260       0.085178      -0.005299      -0.001077       0.011825      -0.031416       0.077340      -0.029482      -0.001457       0.030939              9.138602       7.026666       0.130162      -0.330491      10.087455       3.904139      10.301686           0.000138
[truncated: 124,563 more chars]
