# Supplementary material for: A collection of forcefield precursors for metal–organic frameworks
Source: RSC Adv. 2019 Nov 13;9(63):36492–507. doi: 10.1039/c9ra07327b (PMC9075174; doi:10.1039/c9ra07327b)
Supplement: RA-009-C9RA07327B-s5098 [file RA-009-C9RA07327B-s5098.xyz]

  732
jmolscript: load "" {1 1 1} spacegroup "x,y,z" unitcell [{     12.576400     0.000000     0.000000 }, {     -6.288200    10.891482     0.000000 }, {      0.000000     0.000000    62.941000 }]
Co     6.288200     2.053044    26.225626     0.818994
Co     4.922089     4.419219    47.205750     0.819414
Co     7.654311     4.419219     5.244874     0.819164
Co     0.000000     8.838438    57.696126     0.819290
Co     1.366111     6.472263    15.735250     0.819297
Co    -1.366111     6.472263    36.715374     0.819179
Co     6.568465     3.792305    36.715374     0.694953
Co     6.288200     3.306872    57.696126     0.694928
Co     6.007935     3.792305    15.735250     0.694668
Co    -0.280265     7.099177     5.244874     0.694949
Co    -0.000000     7.584610    26.225626     0.694935
Co     0.280265     7.099177    47.205750     0.694710
H     11.167843     1.960467    27.335276     0.149866
H     10.398796     3.285960    27.662570     0.125463
H      7.505596     6.683013    32.754496     0.120822
H     -3.725130     6.778858    33.553847     0.127092
H      7.260985     7.956228    29.695564     0.112480
H     -4.973337     8.640213    28.329744     0.149968
H      4.703574     4.724725    26.321926     0.087611
H      4.160273     6.404191    27.813628     0.137197
H      5.859974     4.270550    30.721502     0.132914
H      6.353597     2.659700    29.204624     0.100591
H      4.392308     7.426902    29.947328     0.124895
H      5.509092     6.871436    30.891443     0.123397
H      3.889881     5.460989    31.929969     0.093497
H      5.560655     4.065790    39.615065     0.099398
H      4.149583     3.079022    41.069003     0.134307
H      3.749654     0.029407    38.488422     0.142236
H      5.191538     1.108753    37.097425     0.085259
H      2.222879     1.366881    41.364825     0.115568
H      2.251176     0.091488    40.445887     0.126981
H     -2.100888    10.263043    41.503295     0.095470
H     10.229015     1.957199    29.670387     0.284964
H      8.714816     4.285798    33.182495     0.291611
H      8.384057     6.699351    27.649981     0.295604
H     -3.010161     9.886198    30.998443     0.400491
H      2.402092     0.239613    48.315400     0.149801
H      3.934527     0.242880    48.642693     0.125446
H      8.323062     1.049939    53.734620     0.120795
H      1.445028    10.728110    54.533971     0.127201
H      9.548003     0.625171    50.675687     0.112471
H      9.969312    -0.013070    49.309868     0.150078
H      8.028145     4.455705    47.302050     0.087757
H      9.754256     4.086484    48.793751     0.137114
H      7.056618     3.681321    51.701626     0.133027
H      5.414769     4.059255    50.184748     0.100819
H     10.523932     3.374181    50.927451     0.124884
H      9.484492     2.684750    51.871566     0.123461
H      9.072615     4.792252    52.910093     0.093443
H      7.028950     4.042918    60.595189     0.099470
H      6.879920     5.758327    62.049126     0.134314
H      4.438840     7.629483    59.468545     0.142401
H      4.652639     5.841102    58.077549     0.085264
H      6.360514     8.282972    62.344949     0.115589
H      5.241844     8.896162    61.426010     0.126835
H      3.650300     7.579382    62.483419     0.095499
H      2.868677     1.054295    50.650511     0.284698
H      5.642402     1.201330    54.162619     0.291659
H      7.897979     0.281000    48.630105     0.295458
H      3.778579     8.555259    51.978566     0.400593
H      5.294664     8.691403     6.355153     0.149795
H      4.531277     7.362642     6.682446     0.125515
H      3.035943     3.158530    11.774373     0.120773
H      2.280101     4.275996    12.573724     0.127241
H      2.055613     2.310083     8.715440     0.112646
H      1.292225     2.264339     7.349621     0.149794
H      6.132881     1.711052     5.341803     0.087412
H      4.950071     0.400807     6.833504     0.136925
H      5.948008     2.939611     9.741379     0.133006
H      7.096234     4.172527     8.224500     0.100778
H      3.948361     0.090399     8.967204     0.124895
H      3.871016     1.335296     9.911319     0.123461
H      5.902105     0.638241    10.949846     0.093563
H      6.274995     2.782774    18.634942     0.099186
H      7.835097     2.054134    20.088879     0.134266
H     -1.900294     3.232592    17.508298     0.142272
H      9.020423     3.941627    16.117302     0.085366
H     10.281207     1.241629    20.384702     0.115360
H     11.371581     1.903831    19.465763     0.126912
H     -1.549412     3.940538    20.523172     0.095601
H      5.766908     7.879987     8.690264     0.284750
H      4.507382     5.404353    12.202372     0.291536
H      2.582564     3.911131     6.669858     0.295589
H     -0.768418     3.341507    10.018319     0.400377
H     -4.879643     8.931015    58.805776     0.149865
H     -4.110596     7.605522    59.133069     0.125464
H     -1.217396     4.208469     1.283996     0.120826
H     10.013330     4.112624     2.083347     0.127091
H     -0.972785     2.935254    61.166064     0.112479
H     -1.314863     2.251269    59.800244     0.149970
H      1.584626     6.166757    57.792426     0.087614
H      2.127927     4.487291    59.284128     0.137197
H      0.428226     6.620932    62.192002     0.132913
H     -0.065397     8.231782    60.675124     0.100592
H      1.895892     3.464580    61.417828     0.124897
H      0.779108     4.020046    62.361943     0.123396
H      2.398319     5.430493     0.459469     0.093495
H      0.727545     6.825692     8.144565     0.099395
H      2.138617     7.812460     9.598503     0.134305
H      8.826746    -0.029407     7.017922     0.142233
H      1.096662     9.782729     5.626925     0.085257
H      4.065321     9.524601     9.894325     0.115566
H      4.037024    10.799994     8.975387     0.126981
H      8.389088     0.628439    10.032795     0.095470
H     -3.940815     8.934283    61.140887     0.284961
H     -2.426616     6.605684     1.711995     0.291613
H     -2.095857     4.192131    59.120481     0.295606
H      9.298361     1.005284    62.468943     0.400491
H      3.886108    10.651869    16.844900     0.149800
H      2.353673    10.648602    17.172193     0.125444
H     -2.034862     9.841543    22.264120     0.120796
H      4.843172     0.163372    23.063471     0.127200
H     -3.259803    10.266311    19.205187     0.112471
H      2.607088     0.013070    17.839368     0.150078
H     -1.739945     6.435777    15.831550     0.087755
H     -3.466056     6.804998    17.323251     0.137109
H     -0.768418     7.210161    20.231126     0.133025
H      0.873431     6.832227    18.714248     0.100818
H     -4.235732     7.517301    19.456951     0.124884
H     -3.196292     8.206732    20.401066     0.123460
H     -2.784415     6.099230    21.439593     0.093443
H     -0.740750     6.848564    29.124689     0.099471
H     -0.591720     5.133155    30.578626     0.134315
H      1.849360     3.261999    27.998045     0.142401
H      1.635561     5.050380    26.607049     0.085265
H     -0.072314     2.608510    30.874449     0.115590
H      1.046356     1.995320    29.955510     0.126834
H      2.637900     3.312100    31.012919     0.095498
H      3.419523     9.837187    19.180011     0.284699
H      0.645798     9.690152    22.692119     0.291660
H     -1.609779    10.610482    17.159605     0.295456
H      2.509621     2.336223    20.508066     0.400594
H      0.993536     2.200079    37.825653     0.149793
H      1.756923     3.528840    38.152946     0.125516
H      3.252257     7.732952    43.244873     0.120775
H      4.008099     6.615486    44.044224     0.127241
H      4.232587     8.581399    40.185940     0.112647
H      4.995975     8.627143    38.820121     0.149791
H      0.155319     9.180430    36.812303     0.087407
H      1.338129    10.490675    38.304004     0.136926
H      0.340192     7.951871    41.211879     0.133005
H     -0.808034     6.718955    39.695000     0.100773
H      2.339839    10.801083    40.437704     0.124894
H      2.417184     9.556186    41.381819     0.123462
H      0.386095    10.253241    42.420346     0.093565
H      0.013205     8.108708    50.105442     0.099188
H     -1.546897     8.837348    51.559379     0.134266
H     -4.387906     7.658890    48.978798     0.142272
H     -2.732223     6.949855    47.587802     0.085368
H     -3.993007     9.649853    51.855202     0.115359
H     -5.083381     8.987651    50.936263     0.126910
H      7.837612     6.950944    51.993672     0.095600
H      0.521292     3.011495    40.160764     0.284750
H      1.780818     5.487129    43.672872     0.291534
H      3.705636     6.980351    38.140358     0.295589
H      7.056618     7.549975    41.488819     0.400377
H      4.879643     8.931015    56.585847     0.149792
H      4.110596     7.605522    56.258554     0.125517
H      1.217396     4.208469    51.166627     0.120776
H      2.563070     4.112624    50.367276     0.127242
H      0.972785     2.935254    54.225560     0.112647
H      1.314863     2.251269    55.591379     0.149793
H     -1.584626     6.166757    57.599197     0.087405
H     -2.127927     4.487291    56.107496     0.136925
H     -0.428226     6.620932    53.199621     0.133004
H      0.065397     8.231782    54.716500     0.100772
H     -1.895892     3.464580    53.973796     0.124895
H     -0.779108     4.020046    53.029681     0.123461
H     -2.398319     5.430493    51.991154     0.093563
H     -0.727545     6.825692    44.306058     0.099188
H     -2.138617     7.812460    42.852121     0.134266
H      3.749654    -0.029407    45.432702     0.142272
H     -1.096662     9.782729    46.823698     0.085368
H     -4.065321     9.524601    42.556298     0.115358
H     -4.037024    10.799994    43.475237     0.126911
H      4.187312     0.628439    42.417828     0.095601
H      3.940815     8.934283    54.250736     0.284749
H      2.426616     6.605684    50.738628     0.291535
H      2.095857     4.192131    56.271142     0.295590
H      3.278039     1.005284    52.922681     0.400378
H     -3.886108    10.651869    35.605724     0.149866
H     -2.353673    10.648602    35.278431     0.125464
H      2.034862     9.841543    30.186504     0.120824
H      7.733228     0.163372    29.387153     0.127092
H      3.259803    10.266311    33.245436     0.112479
H      9.969312     0.013070    34.611256     0.149969
H      1.739945     6.435777    36.619074     0.087612
H      3.466056     6.804998    35.127372     0.137197
H      0.768418     7.210161    32.219498     0.132913
H     -0.873431     6.832227    33.736376     0.100592
H      4.235732     7.517301    32.993672     0.124897
H      3.196292     8.206732    32.049557     0.123396
H      2.784415     6.099230    31.011031     0.093495
H      0.740750     6.848564    23.325935     0.099398
H      0.591720     5.133155    21.871998     0.134307
H     -1.849360     3.261999    24.452579     0.142235
H     -1.635561     5.050380    25.843575     0.085259
H      0.072314     2.608510    21.576175     0.115568
H     -1.046356     1.995320    22.495113     0.126982
H      9.938500     3.312100    21.437705     0.095471
H     -3.419523     9.837187    33.270613     0.284963
H     -0.645798     9.690152    29.758505     0.291612
H      1.609779    10.610482    35.291019     0.295605
H     10.066779     2.336223    31.942557     0.400491
H     -0.993536     2.200079    14.625600     0.149802
H     -1.756923     3.528840    14.298307     0.125444
H     -3.252257     7.732952     9.206380     0.120795
H      8.568301     6.615486     8.407029     0.127198
H     -4.232587     8.581399    12.265313     0.112471
H     -4.995975     8.627143    13.631132     0.150077
H     -0.155319     9.180430    15.638950     0.087759
H     -1.338129    10.490675    14.147249     0.137111
H     -0.340192     7.951871    11.239374     0.133026
H      0.808034     6.718955    12.756252     0.100820
H     -2.339839    10.801083    12.013549     0.124883
H     -2.417184     9.556186    11.069434     0.123462
H     -0.386095    10.253241    10.030907     0.093444
H     -0.013205     8.108708     2.345811     0.099470
H      1.546897     8.837348     0.891874     0.134316
H      4.387906     7.658890     3.472455     0.142401
H      2.732223     6.949855     4.863451     0.085265
H      3.993007     9.649853     0.596051     0.115590
H      5.083381     8.987651     1.514990     0.126833
H      4.738788     6.950944     0.457581     0.095498
H     -0.521292     3.011495    12.290489     0.284699
H     -1.780818     5.487129     8.778381     0.291661
H     -3.705636     6.980351    14.310895     0.295456
H      5.519782     7.549975    10.962434     0.400593
H      1.408557     1.960467    25.115347     0.149794
H      2.177604     3.285960    24.788054     0.125516
H      5.070804     6.683013    19.696127     0.120774
H      3.725130     6.778858    18.896776     0.127241
H      5.315415     7.956228    22.755060     0.112646
H      4.973337     8.640213    24.120879     0.149792
H      7.872826     4.724725    26.128697     0.087407
H      8.416127     6.404191    24.636996     0.136927
H      6.716426     4.270550    21.729121     0.133005
H      6.222803     2.659700    23.246000     0.100773
H      8.184092     7.426902    22.503296     0.124894
H      7.067308     6.871436    21.559181     0.123461
H      8.686519     5.460989    20.520654     0.093564
H      7.015745     4.065790    12.835558     0.099185
H      8.426817     3.079022    11.381621     0.134265
H      8.826746     0.029407    13.962202     0.142272
H      7.384862     1.108753    15.353198     0.085366
H     10.353521     1.366881    11.085798     0.115360
H     10.325224     0.091488    12.004737     0.126910
H      2.100888    10.263043    10.947328     0.095599
H      2.347385     1.957199    22.780236     0.284751
H      3.861584     4.285798    19.268128     0.291535
H      4.192343     6.699351    24.800642     0.295591
H      3.010161     9.886198    21.452181     0.400378
H     10.174308     0.239613     4.135224     0.149866
H      8.641873     0.242880     3.807931     0.125462
H      4.253338     1.049939    61.657004     0.120822
H     -1.445028    10.728110    60.857653     0.127093
H      3.028397     0.625171     1.774936     0.112482
H      2.607088    -0.013070     3.140756     0.149968
H      4.548255     4.455705     5.148574     0.087609
H      2.822144     4.086484     3.656872     0.137191
H      5.519782     3.681321     0.748998     0.132912
H      7.161631     4.059255     2.265876     0.100591
H      2.052468     3.374181     1.523172     0.124893
H      3.091908     2.684750     0.579057     0.123396
H      3.503785     4.792252    62.481531     0.093497
H      5.547450     4.042918    54.796435     0.099396
H      5.696480     5.758327    53.342498     0.134305
H     -4.438840     7.629483    55.923079     0.142234
H      7.923761     5.841102    57.314075     0.085257
H      6.215886     8.282972    53.046675     0.115567
H      7.334556     8.896162    53.965613     0.126981
H     -3.650300     7.579382    52.908205     0.095471
H      9.707723     1.054295     1.800113     0.284965
H      6.933998     1.201330    61.229005     0.291611
H      4.678421     0.281000     3.820519     0.295602
H     -3.778579     8.555259     0.472058     0.400490
H      7.281736     8.691403    46.096100     0.149802
H      8.045123     7.362642    45.768807     0.125446
H      9.540457     3.158530    40.676880     0.120796
H     -2.280101     4.275996    39.877529     0.127201
H     10.520787     2.310083    43.735813     0.112469
H     -1.292225     2.264339    45.101632     0.150079
H      6.443519     1.711052    47.109450     0.087758
H      7.626329     0.400807    45.617749     0.137114
H      6.628392     2.939611    42.709874     0.133027
H      5.480166     4.172527    44.226752     0.100820
H      8.628039     0.090399    43.484049     0.124886
H      8.705384     1.335296    42.539934     0.123461
H      6.674295     0.638241    41.501407     0.093442
H      6.301405     2.782774    33.816311     0.099471
H      4.741303     2.054134    32.362374     0.134315
H      1.900294     3.232592    34.942955     0.142401
H      3.555977     3.941627    36.333951     0.085264
H      2.295193     1.241629    32.066551     0.115589
H      1.204819     1.903831    32.985490     0.126835
H      1.549412     3.940538    31.928081     0.095499
H      6.809492     7.879987    43.760989     0.284697
H      8.069018     5.404353    40.248881     0.291660
H      9.993836     3.911131    45.781395     0.295458
H      0.768418     3.341507    42.432934     0.400593
C      9.483863     3.685678    29.519329     0.554423
C      8.792161     4.914237    31.391824     0.551311
C      8.721105     5.788823    29.300294     0.545481
C     10.350377     2.326421    27.677046    -0.244138
C      9.201523     1.874424    26.813495     0.644029
C      8.094800     6.204877    33.354954    -0.176384
C      7.355936     5.896648    34.633915     0.615086
C     -4.608622     8.097817    29.043495    -0.188051
C     -3.473602     8.861310    29.710040     0.646234
C      4.945669     4.629969    27.215059     0.087519
C      4.618054     5.652679    28.113856    -0.215598
C      4.973966     5.552478    29.452612     0.205405
C      5.620393     4.393624    29.831516    -0.205089
C      5.912794     3.425371    28.915725     0.097023
C      4.687224     6.641626    30.431344    -0.257090
C      5.176446     3.254375    39.372113     0.100370
C      4.330055     2.666235    40.258952    -0.201705
C      3.734562     1.449656    39.954317     0.186046
C      4.093618     0.858249    38.732003    -0.197875
C      4.958246     1.521540    37.899294     0.079138
C      2.805166     0.724284    40.930532    -0.244987
C      4.738159     0.835377    50.499453     0.554051
C      6.147973     0.820129    52.371947     0.550745
C      6.940915     0.444372    50.280418     0.545550
C      3.127751     0.764582    48.657169    -0.244069
C      3.310737     1.985517    47.793619     0.643883
C      7.614381     0.778741    54.335077    -0.176854
C      7.716879     1.572730    55.614038     0.615540
C      3.029026    10.833757    50.023619    -0.188166
C      3.122720     9.469054    50.690164     0.646618
C      7.825036     4.293422    48.195183     0.087324
C      8.874537     4.065790    49.093980    -0.215280
C      8.609803     3.807662    50.432735     0.205220
C      7.282993     3.827267    50.811640    -0.205423
C      6.298261     4.058166    49.895848     0.097017
C      9.696404     3.511414    51.411468    -0.256961
C      6.518348     4.781361    60.352237     0.100591
C      6.432200     5.808427    61.239075    -0.201865
C      5.676358     6.932428    60.934441     0.186071
C      4.984656     6.917180    59.712127    -0.198077
C      5.126769     5.836745    58.879417     0.079277
C      5.512865     8.099995    61.910656    -0.244859
C      4.642578     6.370428     8.539205     0.554935
C      3.924466     5.157117    10.411700     0.550855
C      3.202580     4.658287     8.320171     0.545347
C      5.386472     7.800479     6.696922    -0.244025
C      6.352340     7.031541     5.833372     0.644377
C      3.155419     3.907864    12.374830    -0.176439
C      3.791785     3.422104    13.653791     0.614970
C      1.579596     2.851390     8.063372    -0.188084
C      0.350882     3.452600     8.729917     0.645959
C      6.093895     1.968091     6.234935     0.087717
C      5.372009     1.173013     7.133733    -0.215284
C      5.280830     1.531342     8.472488     0.205454
C      5.961214     2.670591     8.851393    -0.205207
C      6.653544     3.407945     7.935601     0.096758
C      4.480971     0.738442     9.451221    -0.257204
C      7.169806     2.855747    18.391990     0.100696
C      8.102346     2.416820    19.278828    -0.201818
C      9.453680     2.509397    18.974194     0.185994
C      9.786326     3.116053    17.751880    -0.197805
C      8.779585     3.533197    16.919170     0.078938
C     10.546569     2.067203    19.950409    -0.244556
C     -3.195663     7.205804    60.989829     0.554429
C     -2.503961     5.977245    62.862324     0.551310
C     -2.432905     5.102659    60.770794     0.545483
C     -4.062177     8.565061    59.147546    -0.244137
C     -2.913323     9.017058    58.283995     0.644030
C     -1.806600     4.686605     1.884454    -0.176381
C     -1.067736     4.994834     3.163415     0.615089
C     10.896822     2.793665    60.513995    -0.188053
C      9.761802     2.030172    61.180540     0.646235
C      1.342531     6.261513    58.685559     0.087543
C      1.670146     5.238803    59.584356    -0.215596
C      1.314234     5.339004    60.923112     0.205402
C      0.667807     6.497858    61.302016    -0.205100
C      0.375406     7.466111    60.386225     0.097027
C      1.600976     4.249856    61.901844    -0.257094
C      1.111754     7.637107     7.901613     0.100373
C      1.958145     8.225247     8.788452    -0.201706
C      2.553638     9.441826     8.483817     0.186060
C      2.194582    10.033233     7.261503    -0.197866
C      1.329954     9.369942     6.428794     0.079151
C      3.483034    10.167198     9.460032    -0.244985
C      1.550041    10.056105    19.028953     0.554052
C      0.140227    10.071353    20.901447     0.550746
C     -0.652715    10.447110    18.809918     0.545551
C      3.160449    10.126900    17.186669    -0.244070
C      2.977463     8.905965    16.323119     0.643881
C     -1.326181    10.112741    22.864577    -0.176855
C     -1.428679     9.318752    24.143538     0.615538
C      3.259174     0.057725    18.553119    -0.188168
C      3.165480     1.422428    19.219664     0.646621
C     -1.536836     6.598060    16.724683     0.087310
C     -2.586337     6.825692    17.623480    -0.215280
C     -2.321603     7.083820    18.962235     0.205213
C     -0.994793     7.064215    19.341140    -0.205425
C     -0.010061     6.833316    18.425348     0.097002
C     -3.408204     7.380068    19.940968    -0.256961
C     -0.230148     6.110121    28.881737     0.100596
C     -0.144000     5.083055    29.768575    -0.201858
C      0.611842     3.959054    29.463941     0.186074
C      1.303544     3.974302    28.241627    -0.198082
C      1.161431     5.054737    27.408917     0.079268
C      0.775335     2.791487    30.440156    -0.244860
C      1.645622     4.521054    40.009705     0.554938
C      2.363734     5.734365    41.882200     0.550853
C      3.085620     6.233195    39.790671     0.545346
C      0.901728     3.091003    38.167422    -0.244035
C     -0.064140     3.859941    37.303872     0.644385
C      3.132781     6.983618    43.845330    -0.176445
C      2.496415     7.469378    45.124291     0.614961
C      4.708604     8.040092    39.533872    -0.188082
C      5.937318     7.438882    40.200417     0.645958
C      0.194305     8.923391    37.705435     0.087710
C      0.916191     9.718469    38.604233    -0.215294
C      1.007370     9.360140    39.942988     0.205447
C      0.326986     8.220891    40.321893    -0.205207
C     -0.365344     7.483537    39.406101     0.096767
C      1.807229    10.153040    40.921721    -0.257202
C     -0.881606     8.035735    49.862490     0.100700
C     -1.814146     8.474662    50.749328    -0.201813
C     -3.165480     8.382085    50.444694     0.186001
C     -3.498126     7.775429    49.222380    -0.197807
C     -2.491385     7.358285    48.389670     0.078932
C     -4.258369     8.824279    51.420909    -0.244553
C      3.195663     7.205804    54.401795     0.554941
C      2.503961     5.977245    52.529300     0.550854
C      2.432905     5.102659    54.620829     0.545347
C      4.062177     8.565061    56.244078    -0.244034
C      2.913323     9.017058    57.107628     0.644389
C      1.806600     4.686605    50.566170    -0.176445
C      1.067736     4.994834    49.287209     0.614962
C      1.679578     2.793665    54.877628    -0.188085
C      2.814598     2.030172    54.211083     0.645959
C     -1.342531     6.261513    56.706065     0.087715
C     -1.670146     5.238803    55.807267    -0.215293
C     -1.314234     5.339004    54.468512     0.205442
C     -0.667807     6.497858    54.089607    -0.205210
C     -0.375406     7.466111    55.005399     0.096767
C     -1.600976     4.249856    53.489779    -0.257204
C     -1.111754     7.637107    44.549010     0.100694
C     -1.958145     8.225247    43.662172    -0.201821
C     -2.553638     9.441826    43.966806     0.185996
C     -2.194582    10.033233    45.189120    -0.197803
C     -1.329954     9.369942    46.021830     0.078940
C     -3.483034    10.167198    42.990591    -0.244553
C     -1.550041    10.056105    33.421671     0.554425
C     -0.140227    10.071353    31.549176     0.551310
C      0.652715    10.447110    33.640706     0.545481
C     -3.160449    10.126900    35.263954    -0.244138
C     -2.977463     8.905965    36.127505     0.644030
C      1.326181    10.112741    29.586046    -0.176383
C      1.428679     9.318752    28.307085     0.615086
C      9.317226     0.057725    33.897505    -0.188051
C      9.410920     1.422428    33.230960     0.646234
C      1.536836     6.598060    35.725941     0.087531
C      2.586337     6.825692    34.827144    -0.215597
C      2.321603     7.083820    33.488388     0.205403
C      0.994793     7.064215    33.109484    -0.205095
C      0.010061     6.833316    34.025275     0.097022
C      3.408204     7.380068    32.509656    -0.257092
C      0.230148     6.110121    23.568887     0.100369
C      0.144000     5.083055    22.682048    -0.201708
C     -0.611842     3.959054    22.986683     0.186046
C     -1.303544     3.974302    24.208997    -0.197875
C     -1.161431     5.054737    25.041706     0.079141
C     -0.775335     2.791487    22.010468    -0.244987
C     -1.645622     4.521054    12.441547     0.554052
C     -2.363734     5.734365    10.569053     0.550744
C     -3.085620     6.233195    12.660582     0.545553
C     -0.901728     3.091003    14.283831    -0.244070
C      0.064140     3.859941    15.147381     0.643876
C     -3.132781     6.983618     8.605923    -0.176854
C     -2.496415     7.469378     7.326962     0.615539
C      7.867796     8.040092    12.917381    -0.188167
C      6.639082     7.438882    12.250836     0.646620
C     -0.194305     8.923391    14.745817     0.087324
C     -0.916191     9.718469    13.847020    -0.215281
C     -1.007370     9.360140    12.508265     0.205221
C     -0.326986     8.220891    12.129360    -0.205427
C      0.365344     7.483537    13.045152     0.097012
C     -1.807229    10.153040    11.529532    -0.256959
C      0.881606     8.035735     2.588763     0.100604
C      1.814146     8.474662     1.701925    -0.201851
C      3.165480     8.382085     2.006559     0.186087
C      3.498126     7.775429     3.228873    -0.198078
C      2.491385     7.358285     4.061583     0.079271
C      4.258369     8.824279     1.030344    -0.244860
C      3.092537     3.685678    22.931295     0.554937
C      3.784239     4.914237    21.058800     0.550854
C      3.855295     5.788823    23.150329     0.545348
C      2.226023     2.326421    24.773578    -0.244034
C      3.374877     1.874424    25.637128     0.644383
C      4.481600     6.204877    19.095670    -0.176440
C      5.220464     5.896648    17.816709     0.614969
C      4.608622     8.097817    23.407128    -0.188082
C      3.473602     8.861310    22.740583     0.645957
C      7.630731     4.629969    25.235565     0.087712
C      7.958346     5.652679    24.336767    -0.215291
C      7.602434     5.552478    22.998012     0.205450
C      6.956007     4.393624    22.619107    -0.205209
C      6.663606     3.425371    23.534899     0.096768
C      7.889176     6.641626    22.019279    -0.257201
C      7.399954     3.254375    13.078510     0.100699
C      8.246345     2.666235    12.191672    -0.201817
C      8.841838     1.449656    12.496306     0.185996
C      8.482782     0.858249    13.718620    -0.197806
C      7.618154     1.521540    14.551330     0.078940
C      9.771234     0.724284    11.520091    -0.244553
C      7.838241     0.835377     1.951171     0.554421
C      6.428427     0.820129     0.078676     0.551312
C      5.635485     0.444372     2.170206     0.545481
C      9.448649     0.764582     3.793454    -0.244130
C      9.265663     1.985517     4.657005     0.644026
C      4.962019     0.778741    61.056546    -0.176383
C      4.859521     1.572730    59.777585     0.615089
C     -3.029026    10.833757     2.427005    -0.188053
C     -3.122720     9.469054     1.760460     0.646236
C      4.751364     4.293422     4.255441     0.087509
C      3.701863     4.065790     3.356644    -0.215597
C      3.966597     3.807662     2.017888     0.205402
C      5.293407     3.827267     1.638984    -0.205081
C      6.278139     4.058166     2.554775     0.097010
C      2.879996     3.511414     1.039156    -0.257091
C      6.058052     4.781361    55.039387     0.100366
C      6.144200     5.808427    54.152548    -0.201706
C      6.900042     6.932428    54.457183     0.186049
C      7.591744     6.917180    55.679497    -0.197871
C      7.449631     5.836745    56.512206     0.079141
C      7.063535     8.099995    53.480968    -0.244986
C      7.933822     6.370428    43.912047     0.554051
C      8.651934     5.157117    42.039553     0.550744
C      9.373820     4.658287    44.131082     0.545549
C      7.189928     7.800479    45.754331    -0.244069
C      6.224060     7.031541    46.617881     0.643881
C      9.420981     3.907864    40.076423    -0.176854
C      8.784615     3.422104    38.797462     0.615538
C     -1.579596     2.851390    44.387881    -0.188165
C     -0.350882     3.452600    43.721336     0.646618
C      6.482505     1.968091    46.216317     0.087335
C      7.204391     1.173013    45.317520    -0.215273
C      7.295570     1.531342    43.978765     0.205218
C      6.615186     2.670591    43.599860    -0.205430
C      5.922856     3.407945    44.515652     0.097011
C      8.095429     0.738442    43.000032    -0.256962
C      5.406594     2.855747    34.059263     0.100593
C      4.474054     2.416820    33.172425    -0.201863
C      3.122720     2.509397    33.477059     0.186071
C      2.790074     3.116053    34.699373    -0.198079
C      3.796815     3.533197    35.532083     0.079274
C      2.029831     2.067203    32.500844    -0.244861
C      3.623890     6.276761    31.470500    -0.142065
C     -2.664310     4.614721    52.450624    -0.142109
C      5.328621     0.000000    10.490376    -0.142110
C      2.664310     4.614721     0.000000    -0.142066
C     -3.623890     6.276761    20.980124    -0.142111
C      7.247779     0.000000    41.960876    -0.142110
C      3.618230     0.000000    41.960876    -0.145249
C      4.479085     7.758003     0.000000    -0.145014
C     -1.809115     3.133479    20.980124    -0.145249
C      8.958170     0.000000    10.490376    -0.145249
C      1.809115     3.133479    31.470500    -0.145014
C     -4.479085     7.758003    52.450624    -0.145248
N      9.207811     4.682248    28.697949    -0.581928
N      9.270693     3.741224    30.895219    -0.633890
N      8.511079     5.982691    30.634644    -0.568915
N     10.040369     2.569301    29.094477    -0.343574
N      8.571445     4.985031    32.699738    -0.369229
N      8.370223     6.810444    28.499685    -0.367056
N      5.590839     3.523394    27.590187    -0.233926
N      5.496516     2.737029    38.164275    -0.217814
N      5.739240     0.576159    49.678072    -0.581756
N      4.892848     0.992214    51.875343    -0.633649
N      7.213823     0.529326    51.614767    -0.568790
N      3.493095     0.911617    50.074601    -0.343046
N      6.319641     0.975877    53.679861    -0.368613
N      8.001106     0.237434    49.479808    -0.367147
N      6.544130     4.287976    48.570311    -0.234140
N      5.910279     4.762845    59.144399    -0.218143
N      3.917549     5.633074     7.717825    -0.582069
N      4.701058     6.158044     9.915096    -0.633884
N      3.139698     4.379465     9.654520    -0.568835
N      5.331136     7.410564     8.114354    -0.343704
N      3.973514     4.930574    11.719614    -0.368831
N      2.493271     3.843604     7.519561    -0.366951
N      6.729632     3.080111     6.610064    -0.233973
N      7.457805     3.391607    17.184152    -0.217778
N     -2.919611     6.209234    60.168449    -0.581909
N     -2.982493     7.150258    62.365719    -0.633896
N     -2.222879     4.908791    62.105144    -0.568924
N     -3.752169     8.322181    60.564977    -0.343572
N     -2.283245     5.906451     1.229238    -0.369242
N     -2.082023     4.081038    59.970185    -0.367051
N      0.697361     7.368088    59.060687    -0.233963
N      0.791684     8.154453     6.693775    -0.217835
N      0.548960    10.315323    18.207572    -0.581755
N      1.395352     9.899268    20.404843    -0.633652
N     -0.925623    10.362156    20.144267    -0.568791
N      2.795105     9.979865    18.604101    -0.343046
N     -0.031441     9.915605    22.209361    -0.368621
N     -1.712906    10.654048    18.009308    -0.367142
N     -0.255930     6.603506    17.099811    -0.234109
N      0.377921     6.128637    27.673899    -0.218154
N      2.370651     5.258408    39.188325    -0.582068
N      1.587142     4.733438    41.385596    -0.633885
N      3.148502     6.512017    41.125020    -0.568832
N      0.957064     3.480918    39.584854    -0.343704
N      2.314686     5.960908    43.190114    -0.368822
N      3.794929     7.047878    38.990061    -0.366952
N     -0.441432     7.811371    38.080564    -0.233950
N     -1.169605     7.499875    48.654652    -0.217807
N      2.919611     6.209234    55.223175    -0.582060
N      2.982493     7.150258    53.025904    -0.633886
N      2.222879     4.908791    53.286480    -0.568838
N      3.752169     8.322181    54.826646    -0.343701
N      2.283245     5.906451    51.221386    -0.368830
N      2.082023     4.081038    55.421439    -0.366952
N     -0.697361     7.368088    56.330936    -0.233958
N     -0.791684     8.154453    45.756848    -0.217802
N     -0.548960    10.315323    34.243051    -0.581919
N     -1.395352     9.899268    32.045781    -0.633892
N      0.925623    10.362156    32.306356    -0.568919
N     -2.795105     9.979865    33.846523    -0.343572
N      0.031441     9.915605    30.241262    -0.369237
N      1.712906    10.654048    34.441315    -0.367050
N      0.255930     6.603506    35.350813    -0.233951
N     -0.377921     6.128637    24.776725    -0.217805
N     -2.370651     5.258408    13.262928    -0.581754
N     -1.587142     4.733438    11.065657    -0.633653
N     -3.148502     6.512017    11.326233    -0.568791
N     -0.957064     3.480918    12.866399    -0.343049
N     -2.314686     5.960908     9.261139    -0.368617
N     -3.794929     7.047878    13.461192    -0.367142
N      0.441432     7.811371    14.370689    -0.234118
N      1.169605     7.499875     3.796601    -0.218192
N      3.368589     4.682248    23.752675    -0.582070
N      3.305707     3.741224    21.555404    -0.633887
N      4.065321     5.982691    21.815980    -0.568832
N      2.536031     2.569301    23.356146    -0.343706
N      4.004955     4.985031    19.750886    -0.368826
N      4.206177     6.810444    23.950939    -0.366953
N      6.985561     3.523394    24.860436    -0.233924
N      7.079884     2.737029    14.286348    -0.217781
N      6.837160     0.576159     2.772551    -0.581934
N      7.683552     0.992214     0.575281    -0.633885
N      5.362577     0.529326     0.835856    -0.568910
N      9.083305     0.911617     2.376023    -0.343575
N      6.256759     0.975877    61.711762    -0.369225
N      4.575294     0.237434     2.970815    -0.367062
N      6.032270     4.287976     3.880313    -0.233918
N      6.666121     4.762845    56.247225    -0.217795
N      8.658851     5.633074    44.733428    -0.581749
N      7.875342     6.158044    42.536157    -0.633651
N      9.436702     4.379465    42.796733    -0.568795
N      7.245264     7.410564    44.336899    -0.343043
N      8.602886     4.930574    40.731639    -0.368621
N     10.083129     3.843604    44.931692    -0.367139
N      5.846768     3.080111    45.841189    -0.234137
N      5.118595     3.391607    35.267101    -0.218155
O      8.055813     2.009478    27.284924    -0.575411
O      9.501470     1.418071    25.689369    -0.600318
O      7.640163     4.824927    35.250107    -0.508415
O      6.508287     6.761432    35.034219    -0.616004
O     -3.702492     9.527868    30.744161    -0.502017
O     -2.335437     8.780713    29.152383    -0.533720
O      4.000553     2.910204    48.265047    -0.575397
O      2.765550     1.953932    46.669493    -0.600361
O      6.646627     1.862443    56.230231    -0.508587
O      8.889628     1.874424    56.014343    -0.616220
O      3.814422     9.334000    51.724284    -0.502374
O      2.483839     8.523674    50.132506    -0.533765
O      6.808234     5.971800     6.304800    -0.575565
O      6.597579     7.519479     4.709246    -0.600481
O      4.577810     4.204112    14.269984    -0.508404
O      3.466685     2.255626    14.054096    -0.615947
O     -0.111930     2.921095     9.764037    -0.501832
O     -0.148402     4.478577     8.172259    -0.533564
O     -1.767613     8.882004    58.755423    -0.575425
O     -3.213270     9.473411    57.159869    -0.600321
O     -1.351963     6.066555     3.779607    -0.508429
O     -0.220087     4.130050     3.563719    -0.616001
O      9.990692     1.363614    62.214661    -0.502022
O      8.623637     2.110769    60.622883    -0.533715
O      2.287647     7.981278    16.794547    -0.575392
O      3.522650     8.937550    15.198993    -0.600364
O     -0.358427     9.029039    24.759731    -0.508587
O     -2.601428     9.017058    24.543843    -0.616216
O      2.473778     1.557482    20.253784    -0.502375
O      3.804361     2.367808    18.662006    -0.533768
O     -0.520034     4.919682    37.775300    -0.575595
O     -0.309379     3.372003    36.179746    -0.600474
O      1.710390     6.687370    45.740484    -0.508390
O      2.821515     8.635856    45.524596    -0.615940
O      6.400130     7.970387    41.234537    -0.501834
O      6.436602     6.412905    39.642759    -0.533561
O      1.767613     8.882004    56.636200    -0.575588
O      3.213270     9.473411    58.231754    -0.600489
O      1.351963     6.066555    48.671016    -0.508389
O      0.220087     4.130050    48.886904    -0.615941
O      2.585708     1.363614    53.176963    -0.501836
O      3.952763     2.110769    54.768741    -0.533561
O     -2.287647     7.981278    35.656076    -0.575431
O     -3.522650     8.937550    37.251631    -0.600318
O      0.358427     9.029039    27.690893    -0.508397
O      2.601428     9.017058    27.906781    -0.616004
O     10.102622     1.557482    32.196839    -0.502018
O      8.772039     2.367808    33.788617    -0.533720
O      0.520034     4.919682    14.675953    -0.575392
O      0.309379     3.372003    16.271507    -0.600349
O     -1.710390     6.687370     6.710769    -0.508622
O     -2.821515     8.635856     6.926657    -0.616211
O      6.176270     7.970387    11.216716    -0.502377
O      6.139798     6.412905    12.808493    -0.533764
O      4.520587     2.009478    25.165700    -0.575571
O      3.074930     1.418071    26.761254    -0.600466
O      4.936237     4.824927    17.200516    -0.508396
O      6.068113     6.761432    17.416404    -0.615949
O      3.702492     9.527868    21.706463    -0.501836
O      2.335437     8.780713    23.298241    -0.533559
O      8.575847     2.910204     4.185577    -0.575413
O      9.810850     1.953932     5.781131    -0.600334
O      5.929773     1.862443    59.161393    -0.508407
O      3.686772     1.874424    59.377281    -0.616010
O     -3.814422     9.334000     0.726339    -0.502011
O     -2.483839     8.523674     2.318117    -0.533728
O      5.768166     5.971800    46.146453    -0.575395
O      5.978821     7.519479    47.742007    -0.600355
O      7.998590     4.204112    38.181269    -0.508601
O      9.109715     2.255626    38.397157    -0.616213
O      0.111930     2.921095    42.687216    -0.502375
O      0.148402     4.478577    44.278994    -0.533763

The following XYZ coordinates are in angstroms. Other properties are in atomic units.
The sperically averaged electron density of each atom fit to a function of the form exp(a - br)
eigen_1, eigen_2 and eigen_3 are the three eigenvalues of traceless quadrupole moment tensor
  atom number  atomic symbol              X              Y              Z     net charge C6 coefficient C8 coefficient C10 coefficient fluctuating dipole atomic polarizability isotropic forcefield polarizability              a              b squared Pearson coefficient          <r^3>          <r^4>         wp_QDO          m_QDO          q_QDO       dipole_x       dipole_y       dipole_z         dipole            Qxy            Qxz            Qyz     Q(x^2-y^2)  Q(3z^2 - R^2)        eigen_1        eigen_2        eigen_3 static polarizability      alpha(xx)      alpha(xy)      alpha(xz)      alpha(yy)      alpha(yz)      alpha(zz) atomic spin moment
            1             Co       6.288200       2.053044      26.225626       0.818994     106.046865 0.24988168E+04  0.84311237E+05                                16.876010                           15.180575       0.707955       2.065498                    0.996652      48.476078     130.281029       0.524906       0.345838      -1.202714       0.000017      -0.170621      -0.000083       0.170621      -0.000112       0.071111      -0.000049      -0.120832       0.009277      -0.107632       0.048762       0.058871             17.924403      21.930257      -0.001537       2.706458      15.842711       0.001101      16.000241           2.799216
            2             Co       4.922089       4.419219      47.205750       0.819414     106.001185 0.24971196E+04  0.84238787E+05                                16.869934                           15.174384       0.765626       2.082592                    0.996799      48.466420     130.238916       0.525072       0.345791      -1.202768      -0.147730       0.085302      -0.000004       0.170589      -0.052140      -0.035659      -0.061705       0.060368       0.009155      -0.107653       0.048931       0.058722             17.918427      17.360256       2.635757      -1.352200      20.403765      -2.342094      15.991259           2.799428
            3             Co       7.654311       4.419219       5.244874       0.819164     106.034333 0.24984272E+04  0.84294487E+05                                16.874453                           15.179177       0.708142       2.065580                    0.996653      48.473432     130.269516       0.524944       0.345829      -1.202727       0.147748       0.085314       0.000079       0.170610       0.052191      -0.035679       0.061617       0.060898       0.008979      -0.107713       0.048782       0.058932             17.922756      17.364273      -2.636549      -1.352185      20.405188       2.344197      15.998808           2.799317
            4             Co       0.000000       8.838438      57.696126       0.819290     106.028301 0.24982335E+04  0.84286119E+05                                16.873630                           15.178423       0.708431       2.065670                    0.996653      48.472341     130.264160       0.524966       0.345821      -1.202737      -0.000045       0.170559      -0.000069       0.170559       0.000110      -0.071154      -0.000042      -0.120769       0.009197      -0.107647       0.048795       0.058852             17.921899      21.927319      -0.001536      -2.706141      15.840379      -0.001089      15.997999           2.799447
            5             Co       1.366111       6.472263      15.735250       0.819297     106.008394 0.24973445E+04  0.84248464E+05                                16.870849                           15.175208       0.765485       2.082537                    0.996798      48.467890     130.245446       0.525050       0.345798      -1.202760       0.147745      -0.085327      -0.000013       0.170615      -0.052109       0.035688       0.061674       0.060613       0.009148      -0.107665       0.048906       0.058759             17.919394      17.361208       2.635884       1.352262      20.404870       2.342202      15.992105           2.799372
            6             Co      -1.366111       6.472263      36.715374       0.819179     106.035283 0.24984520E+04  0.84295521E+05                                16.874516                           15.179219       0.708250       2.065605                    0.996653      48.473769     130.270517       0.524945       0.345827      -1.202729      -0.147744      -0.085263       0.000076       0.170582       0.052297       0.035564      -0.061605       0.060368       0.009255      -0.107629       0.048789       0.058840             17.922833      17.364367      -2.636591       1.352183      20.405299      -2.344243      15.998834           2.799349
            7             Co       6.568465       3.792305      36.715374       0.694953     142.664134 0.28033328E+04  0.97402158E+05                                20.603472                           16.122142       0.554739       2.012454                    0.994486      50.496227     137.983196       0.507002       0.347698      -1.200390       0.138371       0.079863       0.000033       0.159764      -0.132807      -0.102581       0.177755      -0.153167      -0.152647      -0.171231      -0.127865       0.299096             24.715354      23.430981       6.310956       3.398672      16.144640      -5.886197      34.570440           1.148790
            8             Co       6.288200       3.306872      57.696126       0.694928     142.666283 0.28033870E+04  0.97404566E+05                                20.603717                           16.122337       0.554720       2.012445                    0.994486      50.496551     137.984707       0.506997       0.347700      -1.200388       0.000025      -0.159764      -0.000032       0.159764      -0.000052       0.205261       0.000051       0.306622      -0.152614      -0.171250      -0.127875       0.299125             24.715641      12.500920       0.000405      -6.797011      27.075154       0.000220      34.570850           1.148791
            9             Co       6.007935       3.792305      15.735250       0.694668     142.697346 0.28043943E+04  0.97448701E+05                                20.606785                           16.125597       0.554548       2.012334                    0.994493      50.502903     138.010311       0.506927       0.347715      -1.200370      -0.138437       0.079920       0.000004       0.159850       0.133145      -0.102508      -0.177581      -0.153848      -0.153518      -0.171130      -0.128182       0.299312             24.718215      23.434044      -6.310809       3.398844      16.146915       5.886900      34.573685           1.148868
           10             Co      -0.280265       7.099177       5.244874       0.694949     142.653598 0.28030864E+04  0.97391419E+05                                20.602566                           16.121505       0.554689       2.012464                    0.994484      50.494046     137.975523       0.507009       0.347701      -1.200388      -0.138363      -0.079862       0.000032       0.159756      -0.133096       0.102388      -0.177385      -0.153415      -0.154077      -0.171082      -0.127939       0.299021             24.714220      23.429902       6.310615      -3.398545      16.143885       5.885822      34.568874           1.148806
           11             Co      -0.000000       7.584610      26.225626       0.694935     142.665721 0.28033796E+04  0.97404238E+05                                20.603659                           16.122313       0.554716       2.012443                    0.994486      50.496491     137.984454       0.506998       0.347700      -1.200388      -0.000020       0.159762      -0.000033       0.159762      -0.000105      -0.205339      -0.000024       0.306494      -0.152316      -0.171274      -0.127861       0.299135             24.715551      12.500889       0.000382       6.796971      27.075081      -0.000276      34.570684           1.148792
           12             Co       0.280265       7.099177      47.205750       0.694710     142.699344 0.28044249E+04  0.97450071E+05                                20.606984                           16.125673       0.554591       2.012337                    0.994494      50.503204     138.011535       0.506926       0.347715      -1.200370       0.138428      -0.079917       0.000001       0.159841       0.132864       0.102743       0.177967      -0.153459      -0.151965      -0.171291      -0.128101       0.299392             24.718529      23.434362      -6.310923      -3.398926      16.147112      -5.887059      34.574112           1.148833
           13              H      11.167843       1.960467      27.335276       0.149866       1.079690 0.78978448E+01  0.76814808E+02                                 1.716618                            1.625282      -0.872098       2.475383                    0.999529       3.250405       8.878036       0.502099       1.254239      -0.716876       0.020554      -0.013208      -0.024869       0.034863      -0.007260      -0.006431       0.000547       0.012205       0.012319      -0.011887      -0.000244       0.012130              1.754680       2.144341      -0.309781      -0.273368       1.566007       0.172867       1.553694           0.000155
           14              H      10.398796       3.285960      27.662570       0.125463       1.056125 0.82751172E+01  0.83387078E+02                                 1.795962                            1.734776      -1.556952       2.114816                    0.993612       4.225986      12.697483       0.445695       1.363779      -0.685538      -0.002942       0.021703       0.026418       0.034316       0.009167      -0.002090      -0.000713      -0.001059       0.009998      -0.010924       0.002630       0.008293              1.826052       1.552108       0.052533      -0.127711       2.118276       0.090423       1.807770          -0.000021
           15              H       7.505596       6.683013      32.754496       0.120822       1.166253 0.92710138E+01  0.94686162E+02                                 1.847393                            1.788493      -1.274667       2.266697                    0.996032       3.753239      10.811088       0.463520       1.293834      -0.705101      -0.020150       0.013122      -0.017126       0.029521      -0.005474       0.010113       0.002805      -0.004194      -0.037190      -0.018119       0.005379       0.012740              1.862629       1.951808      -0.211671       0.317738       1.654624      -0.189120       1.981456          -0.000068
           16              H      -3.725130       6.778858      33.553847       0.127092       0.937539 0.66951467E+01  0.63332069E+02                                 1.635972                            1.548280      -0.775269       2.513970                    0.998811       3.456609       9.730811       0.482250       1.342673      -0.695316       0.026999       0.015843       0.004301       0.031598       0.000438      -0.002683       0.005136       0.004642      -0.025820      -0.011086       0.003949       0.007137              1.697611       1.957699       0.500672       0.219321       1.696238       0.208388       1.438897          -0.000183
           17              H       7.260985       7.956228      29.695564       0.112480       1.165725 0.90261032E+01  0.91050350E+02                                 1.800774                            1.726882      -1.220783       2.286969                    0.995508       3.708943      10.422026       0.490082       1.238958      -0.716849      -0.021812      -0.006224       0.020780       0.030763      -0.000010      -0.010077       0.009041      -0.002959      -0.009543      -0.014660       0.001683       0.012977              1.830266       2.161607       0.193183      -0.397368       1.617970      -0.103383       1.711219          -0.000016
           18              H      -4.973337       8.640213      28.329744       0.149968       0.946060 0.66909179E+01  0.61673556E+02                                 1.506549                            1.444515      -0.615803       2.608401                    0.999972       2.910261       7.434999       0.568202       1.169472      -0.738514      -0.011710       0.017023      -0.029011       0.035616      -0.008092       0.002613      -0.000371      -0.015479       0.012889      -0.013631       0.004201       0.009430              1.530987       1.378409      -0.151789       0.203539       1.602618      -0.314165       1.611934          -0.000026
           19              H       4.703574       4.724725      26.321926       0.087611       1.046997 0.74615769E+01  0.73183657E+02                                 1.796217                            1.664404      -1.281594       2.258761                    0.993690       3.947804      11.658007       0.448543       1.392253      -0.682799      -0.013545       0.004201      -0.040520       0.042930      -0.009149       0.000634      -0.003931      -0.019506       0.015987      -0.016072       0.003320       0.012752              1.871441       1.547474      -0.053010       0.268970       1.408425      -0.049718       2.658423           0.000137
           20              H       4.160273       6.404191      27.813628       0.137197       0.960400 0.70776617E+01  0.67718545E+02                                 1.637590                            1.581685      -1.049722       2.397167                    0.997932       3.391919       9.525757       0.482955       1.325505      -0.699290      -0.018380       0.030571      -0.009782       0.036988      -0.006743       0.002827      -0.000245      -0.013247       0.024764      -0.013866       0.004859       0.009007              1.640428       1.590844      -0.358632       0.145642       1.790564      -0.140273       1.539874           0.000302
           21              H       5.859974       4.270550      30.721502       0.132914       0.863117 0.62554305E+01  0.58292583E+02                                 1.549541                            1.505722      -0.878988       2.477068                    0.998820       3.388663       9.530364       0.483600       1.359138      -0.691816       0.012374      -0.000877       0.031485       0.033840      -0.010673       0.007567       0.003101      -0.016575       0.030093      -0.020696       0.008425       0.012271              1.556264       1.393710      -0.049639       0.138624       1.310447      -0.079521       1.964636           0.000245
           22              H       6.353597       2.659700      29.204624       0.100591       0.989312 0.70502369E+01  0.67334024E+02                                 1.665285                            1.571552      -0.835742       2.483873                    0.999150       3.466958       9.700976       0.488191       1.313667      -0.701450       0.025217      -0.038641       0.018545       0.049729      -0.009357       0.008401      -0.005281      -0.021661       0.018649      -0.018992       0.001636       0.017356              1.699991       1.583526      -0.413267       0.092585       2.041560      -0.216422       1.474887           0.000310
           23              H       4.392308       7.426902      29.947328       0.124895       1.062481 0.83214391E+01  0.82376747E+02                                 1.716798                            1.682047      -0.881132       2.456738                    0.998179       3.487905       9.756710       0.485278       1.274997      -0.710664      -0.014133       0.017845      -0.013252       0.026340      -0.001388      -0.002102       0.000540      -0.001502       0.010900      -0.003744      -0.000695       0.004439              1.717762       1.593576      -0.263998       0.066650       1.925278      -0.229153       1.634432           0.000013
           24              H       5.509092       6.871436      30.891443       0.123397       1.003927 0.75962454E+01  0.73822879E+02                                 1.677878                            1.624152      -0.847170       2.468945                    0.998058       3.517079       9.887197       0.483981       1.302224      -0.703857       0.017393       0.003572       0.018441       0.025600       0.002126       0.004277       0.001779      -0.000661       0.006885      -0.004489      -0.001618       0.006107              1.700764       2.172038       0.138343       0.218060       1.393247       0.096898       1.537009          -0.000148
           25              H       3.889881       5.460989      31.929969       0.093497       0.961296 0.76394241E+01  0.74519767E+02                                 1.633644                            1.633513      -0.884858       2.441147                    0.996908       3.700664      10.501661       0.479379       1.309833      -0.701211       0.015020      -0.018328       0.017673       0.029561      -0.003964       0.001435      -0.003948       0.000296       0.008749      -0.005904      -0.000739       0.006642              1.616130       1.446259      -0.181843       0.023855       1.872538      -0.236258       1.529594          -0.000015
           26              H       5.560655       4.065790      39.615065       0.099398       1.007395 0.72052674E+01  0.69880320E+02                                 1.739158                            1.627852      -1.186888       2.311709                    0.995287       3.774860      10.994886       0.457921       1.379148      -0.686125       0.018789       0.040558       0.016070       0.047500       0.006404      -0.004070       0.009345      -0.004687       0.023458      -0.014398       0.000814       0.013584              1.783350       1.644385       0.415099       0.103141       2.229126       0.245804       1.476538          -0.000102
           27              H       4.149583       3.079022      41.069003       0.134307       0.894204 0.65452532E+01  0.61534647E+02                                 1.574806                            1.531762      -0.859933       2.488430                    0.999085       3.349399       9.385087       0.484647       1.344273      -0.695448      -0.008533       0.017403       0.029846       0.035587       0.011159      -0.007521       0.007016      -0.014766       0.022936      -0.020719       0.007769       0.012949              1.582027       1.373281      -0.094159      -0.121433       1.531565       0.243626       1.841235          -0.000078
           28              H       3.749654       0.029407      38.488422       0.142236       0.896182 0.64988472E+01  0.61465263E+02                                 1.615701                            1.554656      -1.144199       2.350405                    0.997043       3.543566      10.214775       0.464354       1.394645      -0.683751      -0.012458      -0.032232      -0.007293       0.035317       0.005013      -0.010824      -0.002116      -0.011540       0.012623      -0.014825       0.002073       0.012752              1.624956       1.360374       0.217673       0.038639       1.997730       0.259740       1.516763          -0.000053
           29              H       5.191538       1.108753      37.097425       0.085259       1.060520 0.76999449E+01  0.75848244E+02                                 1.792289                            1.677391      -1.224798       2.290971                    0.993901       3.855827      11.279600       0.453770       1.370290      -0.687954       0.010596      -0.025928      -0.038018       0.047222       0.005597      -0.007892       0.007528      -0.006468       0.003838      -0.014414       0.004728       0.009686              1.849456       1.434739      -0.112666      -0.212583       1.727711       0.396167       2.385918          -0.000144
           30              H       2.222879       1.366881      41.364825       0.115568       0.995332 0.74313028E+01  0.71762644E+02                                 1.658801                            1.598362      -0.849299       2.466121                    0.997606       3.534310       9.876237       0.491990       1.289189      -0.706239      -0.011517       0.014613       0.017419       0.025487      -0.003461       0.000128       0.004947      -0.002497      -0.002905      -0.005837      -0.000711       0.006548              1.690960       1.721932      -0.437435      -0.202133       1.863739       0.101079       1.487210          -0.000072
           31              H       2.251176       0.091488      40.445887       0.126981       0.967203 0.73311005E+01  0.69651811E+02                                 1.560168                            1.538498      -0.633768       2.577583                    0.999945       3.187697       8.471273       0.532460       1.210754      -0.726714      -0.010524      -0.023766      -0.013398       0.029242       0.001828       0.003968       0.003450      -0.003672       0.005150      -0.005036      -0.001672       0.006708              1.556412       1.535363       0.243855       0.157658       1.623395       0.125038       1.510479          -0.000026
           32              H      -2.100888      10.263043      41.503295       0.095470       0.996942 0.80344744E+01  0.79273416E+02                                 1.669784                            1.672446      -0.930730       2.424824                    0.996665       3.683578      10.472386       0.475508       1.305504      -0.702624       0.007045      -0.021745      -0.018081       0.029144      -0.001704      -0.002457       0.003443      -0.006464       0.007259      -0.005289      -0.001184       0.006472              1.649353       1.651929      -0.284767      -0.201084       1.708726       0.107367       1.587404          -0.000018
           33              H      10.229015       1.957199      29.670387       0.284964       0.599157 0.37897666E+01  0.31180532E+02                                 1.232739                            1.186214      -0.986658       2.511670                    0.999958       2.544461       6.740618       0.534675       1.392339      -0.687138       0.010552      -0.033425       0.017360       0.039115      -0.016974      -0.001908      -0.001180      -0.030456       0.012619      -0.025076       0.004370       0.020706              1.251369       1.096305      -0.070122       0.060913       1.327090      -0.229358       1.330711          -0.000026
           34              H       8.714816       4.285798      33.182495       0.291611       0.605677 0.38771767E+01  0.32555259E+02                                 1.294829                            1.237393      -1.241620       2.363623                    0.999070       2.920080       8.197596       0.492572       1.480918      -0.666790       0.003031      -0.015646       0.018413       0.024352      -0.004794      -0.001325       0.002769      -0.010284       0.027809      -0.011667       0.001230       0.010437              1.319558       1.091147      -0.059064      -0.017989       1.503447      -0.234439       1.364081          -0.000087
           35              H       8.384057       6.699351      27.649981       0.295604       0.550491 0.34378497E+01  0.27731602E+02                                 1.186436                            1.146819      -1.004615       2.515024                    0.999864       2.503969       6.667594       0.529278       1.434611      -0.678888       0.000216      -0.000445      -0.040245       0.040248      -0.011055       0.001967      -0.000680      -0.030332       0.062098      -0.029172       0.008291       0.020881              1.205209       1.005096      -0.010890       0.022610       1.073883       0.082637       1.536649           0.000012
           36              H      -3.010161       9.886198      30.998443       0.400491       0.454466 0.26051125E+01  0.19835072E+02                                 1.072006                            1.013573      -1.258156       2.417860                    0.999496       2.401318       6.451994       0.543981       1.478819      -0.665992       0.001188       0.009085      -0.000473       0.009174       0.001117      -0.010641       0.000441      -0.016007       0.015706      -0.016029       0.005450       0.010579              1.102897       1.165024       0.174055       0.221354       1.064754       0.183370       1.078911          -0.000009
           37              H       2.402092       0.239613      48.315400       0.149801       1.079854 0.78989566E+01  0.76823910E+02                                 1.716325                            1.625025      -0.873099       2.474831                    0.999523       3.250527       8.876604       0.502340       1.253666      -0.716999      -0.021741      -0.011209      -0.024868       0.034882       0.008910       0.003699       0.005332       0.006513       0.012367      -0.011906      -0.000254       0.012160              1.754370       1.978515       0.405217       0.286311       1.731176       0.150275       1.553419           0.000155
           38              H       3.934527       0.242880      48.642693       0.125446       1.056178 0.82756210E+01  0.83393339E+02                                 1.796014                            1.734823      -1.556634       2.114903                    0.993620       4.226088      12.697838       0.445691       1.363770      -0.685539       0.020278      -0.008289       0.026398       0.034304      -0.005040       0.000441       0.002166      -0.015411       0.009939      -0.010941       0.002622       0.008319              1.826101       1.931283      -0.271435       0.142130       1.739184       0.065407       1.807835          -0.000021
           39              H       8.323062       1.049939      53.734620       0.120795       1.165890 0.92672097E+01  0.94634010E+02                                 1.846698                            1.787879      -1.273195       2.267263                    0.996039       3.752589      10.807117       0.463713       1.293476      -0.705176       0.021435       0.010881      -0.017105       0.029504       0.000932      -0.002631      -0.010190       0.011587      -0.037151      -0.018136       0.005389       0.012747              1.861911       1.911462       0.234336      -0.322378       1.693629      -0.180469       1.980643          -0.000068
           40              H       1.445028      10.728110      54.533971       0.127201       0.937349 0.66935556E+01  0.63311754E+02                                 1.635571                            1.547960      -0.774327       2.514361                    0.998826       3.455977       9.727873       0.482375       1.342438      -0.695363       0.000201      -0.031280       0.004323       0.031578       0.001797       0.005767      -0.000212      -0.003072      -0.025736      -0.011045       0.003911       0.007134              1.697158       1.327782      -0.137066       0.070787       2.325095      -0.293954       1.438595          -0.000184
           41              H       9.548003       0.625171      50.675687       0.112471       1.165445 0.90231809E+01  0.91010051E+02                                 1.800184                            1.726364      -1.220609       2.287023                    0.995492       3.708338      10.418416       0.490275       1.238615      -0.716926       0.005506       0.022004       0.020821       0.030790      -0.001287       0.012910       0.004198       0.001528      -0.009675      -0.014708       0.001692       0.013017              1.829645       1.586105       0.138722       0.109092       2.192130       0.395603       1.710702          -0.000016
           42              H       9.969312      -0.013070      49.309868       0.150078       0.945871 0.66896165E+01  0.61661285E+02                                 1.506665                            1.444639      -0.616243       2.608357                    0.999972       2.909901       7.435135       0.567997       1.169900      -0.738414       0.020550       0.001670      -0.028952       0.035543      -0.002654      -0.001620      -0.002049       0.021786       0.012920      -0.013643       0.004205       0.009437              1.531098       1.678162      -0.021192      -0.373837       1.303130      -0.019194       1.612003          -0.000026
           43              H       8.028145       4.455705      47.302050       0.087757       1.046759 0.74603871E+01  0.73179565E+02                                 1.796991                            1.665064      -1.285756       2.257074                    0.993633       3.949619      11.669436       0.448070       1.393579      -0.682539       0.010420       0.009622      -0.040413       0.042829      -0.003861      -0.003710       0.001422       0.025589       0.015945      -0.016058       0.003318       0.012740              1.872284       1.489718       0.086766      -0.177725       1.467349      -0.208213       2.659783           0.000137
           44              H       9.754256       4.086484      48.793751       0.137114       0.960211 0.70757436E+01  0.67694656E+02                                 1.637289                            1.581405      -1.048963       2.397489                    0.997932       3.391592       9.524013       0.483034       1.325396      -0.699315       0.035715       0.000648      -0.009831       0.037049      -0.002364      -0.001600      -0.002316       0.018276       0.024799      -0.013856       0.004858       0.008997              1.640125       2.050790       0.092804      -0.194242       1.329962      -0.055958       1.539624           0.000302
           45              H       7.056618       3.681321      51.701626       0.133027       0.862635 0.62511203E+01  0.58242914E+02                                 1.549056                            1.505286      -0.879024       2.477194                    0.998820       3.387596       9.526871       0.483626       1.359288      -0.691791      -0.006921      -0.010231       0.031512       0.033846      -0.001830      -0.001081      -0.008097       0.026720       0.029927      -0.020643       0.008428       0.012216              1.555767       1.373883       0.060844      -0.138068       1.329552      -0.080231       1.963865           0.000245
           46              H       5.414769       4.059255      50.184748       0.100819       0.988799 0.70463831E+01  0.67295529E+02                                 1.665530                            1.571764      -0.838529       2.482913                    0.999126       3.466850       9.704089       0.487805       1.314740      -0.701229      -0.045920      -0.002569       0.018564       0.049597      -0.004715      -0.008773      -0.004620       0.027012       0.018633      -0.018978       0.001631       0.017347              1.700250       2.285359       0.008301      -0.233801       1.340295       0.028032       1.475097           0.000311
           47              H      10.523932       3.374181      50.927451       0.124884       1.062643 0.83226501E+01  0.82387979E+02                                 1.716603                            1.681863      -0.879987       2.457153                    0.998191       3.487960       9.755367       0.485460       1.274532      -0.710761       0.022533       0.003312      -0.013239       0.026344       0.000037       0.001530       0.001525       0.003183       0.010830      -0.003738      -0.000680       0.004418              1.717564       2.070721      -0.011643      -0.231728       1.447724       0.056854       1.634245           0.000012
           48              H       9.484492       2.684750      51.871566       0.123461       1.003504 0.75923586E+01  0.73777228E+02                                 1.677592                            1.623895      -0.845970       2.469508                    0.998061       3.516308       9.885186       0.483938       1.302478      -0.703808      -0.005621      -0.016831       0.018499       0.025634      -0.001331      -0.000623      -0.004572      -0.003376       0.007055      -0.004489      -0.001621       0.006110              1.700465       1.467896       0.267964      -0.025100       2.096735      -0.237230       1.536764          -0.000148
           49              H       9.072615       4.792252      52.910093       0.093443       0.961505 0.76421543E+01  0.74557447E+02                                 1.634273                            1.634122      -0.886246       2.440550                    0.996876       3.702007      10.508270       0.479122       1.310342      -0.701101      -0.023387      -0.003752       0.017657       0.029543       0.002141      -0.004135       0.000709       0.006780       0.008719      -0.005931      -0.000727       0.006658              1.616753       1.924257      -0.093721      -0.216671       1.395830       0.097539       1.530173          -0.000015
           50              H       7.028950       4.042918      60.595189       0.099470       1.006923 0.72012745E+01  0.69833082E+02                                 1.738776                            1.627533      -1.187052       2.311749                    0.995280       3.773947      10.992156       0.457902       1.379373      -0.686086       0.025745      -0.036501       0.016079       0.047473      -0.005252       0.010132      -0.001137      -0.008759       0.023481      -0.014419       0.000828       0.013591              1.782939       1.723067      -0.460573       0.161238       2.149509      -0.212137       1.476242          -0.000102
           51              H       6.879920       5.758327      62.049126       0.134314       0.894232 0.65461555E+01  0.61550681E+02                                 1.575435                            1.532343      -0.862064       2.487612                    0.999065       3.350342       9.391011       0.484286       1.345108      -0.695279       0.019308      -0.001242       0.029824       0.035550      -0.011991       0.009873       0.002996      -0.011926       0.022877      -0.020739       0.007754       0.012985              1.582668       1.574160      -0.021457       0.271898       1.331774      -0.016652       1.842071          -0.000077
           52              H       4.438840       7.629483      59.468545       0.142401       0.895689 0.64944491E+01  0.61414937E+02                                 1.615325                            1.554302      -1.144252       2.350517                    0.997041       3.542600      10.212169       0.464317       1.394954      -0.683695      -0.021693       0.026831      -0.007230       0.035253      -0.007479       0.003559       0.010383      -0.002962       0.012709      -0.014767       0.002043       0.012724              1.624579       1.649496      -0.384696       0.205551       1.707831      -0.163286       1.516410          -0.000053
           53              H       4.652639       5.841102      58.077549       0.085264       1.060455 0.76992270E+01  0.75838116E+02                                 1.792097                            1.677225      -1.224266       2.291215                    0.993910       3.855371      11.277412       0.453836       1.370145      -0.687983      -0.027730       0.003809      -0.038074       0.047255      -0.005617       0.010470       0.003080      -0.006485       0.003677      -0.014435       0.004764       0.009671              1.849247       1.751859      -0.070524       0.449321       1.410272      -0.014024       2.385608          -0.000144
           54              H       6.360514       8.282972      62.344949       0.115589       0.995770 0.74353563E+01  0.71811664E+02                                 1.659251                            1.598761      -0.851373       2.465297                    0.997571       3.535195       9.879428       0.491945       1.289130      -0.706247       0.018356       0.002698       0.017464       0.025479       0.000635       0.004233      -0.002589       0.007243      -0.002958      -0.005843      -0.000721       0.006564              1.691432       2.207796       0.157402       0.188744       1.378891       0.124574       1.487608          -0.000072
           55              H       5.241844       8.896162      61.426010       0.126835       0.967636 0.73352164E+01  0.69701492E+02                                 1.560711                            1.538990      -0.633809       2.577598                    0.999946       3.188577       8.474571       0.532337       1.210849      -0.726691      -0.015347       0.021060      -0.013399       0.029301      -0.002482       0.001014      -0.005186      -0.001346       0.005121      -0.005034      -0.001692       0.006726              1.556965       1.390645      -0.160168       0.029516       1.769275      -0.199205       1.510973          -0.000026
           56              H       3.650300       7.579382      62.483419       0.095499       0.996985 0.80346059E+01  0.79272743E+02                                 1.669612                            1.672281      -0.930108       2.425048                    0.996683       3.683301      10.470478       0.475622       1.305225      -0.702682      -0.022350       0.004809      -0.018151       0.029191      -0.001931       0.004191       0.000430       0.006169       0.007219      -0.005275      -0.001166       0.006441              1.649178       1.940884       0.117779       0.193491       1.419361       0.120398       1.587290          -0.000018
           57              H       2.868677       1.054295      50.650511       0.284698       0.599615 0.37935059E+01  0.31220435E+02                                 1.233629                            1.187008      -0.986974       2.511523                    0.999959       2.545761       6.746067       0.534331       1.392828      -0.687046      -0.034235       0.007527       0.017394       0.039131      -0.004714      -0.000073       0.002208       0.044685       0.012556      -0.025091       0.004344       0.020747              1.252292       1.331183      -0.064970      -0.229444       1.093948       0.062005       1.331746          -0.000026
           58              H       5.642402       1.201330      54.162619       0.291659       0.605812 0.38782882E+01  0.32567552E+02                                 1.295095                            1.237628      -1.242101       2.363363                    0.999061       2.920587       8.199907       0.492481       1.481056      -0.666761      -0.014995       0.005167       0.018392       0.024286      -0.002083       0.003046      -0.000226       0.013480       0.027851      -0.011699       0.001257       0.010442              1.319835       1.451854      -0.149057      -0.194128       1.143278       0.132850       1.364373          -0.000087
           59              H       7.897979       0.281000      48.630105       0.295458       0.550820 0.34406281E+01  0.27761251E+02                                 1.187174                            1.147487      -1.004578       2.514997                    0.999865       2.505513       6.673856       0.528952       1.435122      -0.678788      -0.000473       0.000039      -0.040363       0.040366      -0.007602      -0.001565      -0.001368       0.034346       0.062022      -0.029173       0.008318       0.020855              1.205979       1.066709      -0.024383       0.060332       1.013415      -0.060992       1.537813           0.000012
           60              H       3.778579       8.555259      51.978566       0.400593       0.453767 0.25999505E+01  0.19783791E+02                                 1.070487                            1.012256      -1.254140       2.419831                    0.999527       2.398318       6.439682       0.544647       1.477906      -0.666167       0.007323      -0.005531      -0.000402       0.009185      -0.007458       0.005686       0.009034       0.006050       0.015685      -0.016021       0.005418       0.010602              1.101273       0.937907      -0.043487       0.048001       1.288570      -0.282632       1.077341          -0.000008
           61              H       5.294664       8.691403       6.355153       0.149795       1.080621 0.79065080E+01  0.76923356E+02                                 1.717908                            1.626405      -0.873000       2.474912                    0.999525       3.251965       8.884911       0.501798       1.254596      -0.716795       0.001156       0.024415      -0.024857       0.034861      -0.001644       0.002750      -0.005856      -0.018668       0.012317      -0.011884      -0.000256       0.012139              1.756041       1.443248      -0.095661      -0.013047       2.270091      -0.323612       1.554784           0.000156
           62              H       4.531277       7.362642       6.682446       0.125515       1.056289 0.82769580E+01  0.83413378E+02                                 1.796403                            1.735166      -1.557996       2.114333                    0.993660       4.226914      12.702410       0.445552       1.364088      -0.685473      -0.017291      -0.013381       0.026452       0.034318      -0.004131       0.001654      -0.001479       0.016451       0.010012      -0.010953       0.002643       0.008310              1.826510       2.022787       0.219066      -0.014488       1.648580      -0.155884       1.808163          -0.000021
           63              H       3.035943       3.158530      11.774373       0.120773       1.166823 0.92768400E+01  0.94760672E+02                                 1.847966                            1.789024      -1.275329       2.266308                    0.996008       3.754366      10.815237       0.463462       1.293790      -0.705106      -0.001266      -0.024017      -0.017100       0.029510       0.004538      -0.007474       0.007348      -0.007443      -0.037152      -0.018097       0.005348       0.012749              1.863212       1.546053      -0.022859       0.004920       2.061500       0.369884       1.982084          -0.000068
           64              H       2.280101       4.275996      12.573724       0.127241       0.937173 0.66923314E+01  0.63303534E+02                                 1.636073                            1.548369      -0.776629       2.513539                    0.998803       3.456626       9.733099       0.482006       1.343393      -0.695171      -0.027147       0.015423       0.004362       0.031525      -0.002236      -0.003049      -0.004889      -0.001525      -0.025833      -0.011064       0.003925       0.007139              1.697724       2.195357      -0.363599      -0.290167       1.458835       0.085765       1.438979          -0.000184
           65              H       2.055613       2.310083       8.715440       0.112646       1.165190 0.90206952E+01  0.90980725E+02                                 1.800104                            1.726270      -1.218952       2.287846                    0.995529       3.707809      10.417439       0.490217       1.238821      -0.716880       0.016341      -0.015737       0.020696       0.030708       0.001299      -0.002793      -0.013264       0.001412      -0.009457      -0.014654       0.001641       0.013013              1.829573       1.920448      -0.331799       0.288098       1.857624      -0.292257       1.710645          -0.000016
           66              H       1.292225       2.264339       7.349621       0.149794       0.946655 0.66962445E+01  0.61735503E+02                                 1.507243                            1.445134      -0.616040       2.608229                    0.999971       2.911320       7.438702       0.568050       1.169542      -0.738496      -0.008947      -0.018669      -0.029089       0.035704       0.010766      -0.001024       0.002455      -0.006295       0.012841      -0.013651       0.004205       0.009446              1.531712       1.415735       0.173103       0.170418       1.566687       0.333636       1.612715          -0.000026
           67              H       6.132881       1.711052       5.341803       0.087412       1.047500 0.74655215E+01  0.73227626E+02                                 1.796334                            1.664489      -1.280231       2.259220                    0.993705       3.948111      11.657048       0.448702       1.391659      -0.682913       0.003112      -0.013830      -0.040568       0.042973       0.013059       0.003046       0.002518      -0.006096       0.015968      -0.016103       0.003340       0.012764              1.871578       1.397345      -0.033701      -0.091426       1.558702       0.257835       2.658687           0.000137
           68              H       4.950071       0.400807       6.833504       0.136925       0.960655 0.70791798E+01  0.67729124E+02                                 1.637079                            1.581216      -1.046537       2.398343                    0.997969       3.391785       9.521623       0.483374       1.324435      -0.699510      -0.017322      -0.031287      -0.009848       0.037094       0.009112      -0.001247       0.002573      -0.005098       0.024688      -0.013871       0.004892       0.008980              1.639908       1.429641       0.265662       0.048645       1.950655       0.196175       1.539428           0.000301
           69              H       5.948008       2.939611       9.741379       0.133006       0.863113 0.62555135E+01  0.58294999E+02                                 1.549676                            1.505839      -0.879471       2.476885                    0.998817       3.388969       9.532133       0.483518       1.359331      -0.691774      -0.005441       0.011139       0.031445       0.033800       0.012513      -0.006470       0.005018      -0.010191       0.030075      -0.020697       0.008423       0.012273              1.556406       1.288374      -0.011242      -0.000425       1.415979       0.159846       1.964865           0.000244
           70              H       7.096234       4.172527       8.224500       0.100778       0.988571 0.70440099E+01  0.67262237E+02                                 1.664767                            1.571110      -0.838442       2.482873                    0.999134       3.465745       9.697893       0.488124       1.314089      -0.701368       0.020791       0.041081       0.018517       0.049626       0.014085       0.000364       0.009906      -0.005348       0.018680      -0.019020       0.001666       0.017354              1.699441       1.568672       0.404717       0.141062       2.055178       0.188272       1.474474           0.000311
           71              H       3.948361       0.090399       8.967204       0.124895       1.062272 0.83194564E+01  0.82352714E+02                                 1.716631                            1.681896      -0.880423       2.457010                    0.998191       3.487619       9.755843       0.485276       1.275071      -0.710649      -0.008417      -0.021179      -0.013288       0.026381       0.001300       0.000550      -0.002070      -0.001647       0.010910      -0.003688      -0.000739       0.004427              1.717590       1.613592       0.275572       0.165102       1.904901       0.172252       1.634278           0.000012
           72              H       3.871016       1.335296       9.911319       0.123461       1.003821 0.75950904E+01  0.73807060E+02                                 1.677578                            1.623883      -0.847377       2.468829                    0.998060       3.516630       9.884845       0.484098       1.301990      -0.703906      -0.011763       0.013293       0.018426       0.025585      -0.000782      -0.003664       0.002812       0.004053       0.006900      -0.004498      -0.001604       0.006101              1.700453       1.707450      -0.406266      -0.192883       1.857162       0.140353       1.536748          -0.000148
           73              H       5.902105       0.638241      10.949846       0.093563       0.961006 0.76368775E+01  0.74492429E+02                                 1.633679                            1.633540      -0.886021       2.440769                    0.996888       3.700639      10.503123       0.479220       1.310313      -0.701112       0.008344       0.022140       0.017677       0.029534       0.001849       0.002689       0.003193      -0.006986       0.008677      -0.005876      -0.000726       0.006602              1.616168       1.608505       0.275540       0.192691       1.710369       0.138824       1.529629          -0.000015
           74              H       6.274995       2.782774      18.634942       0.099186       1.007846 0.72088901E+01  0.69920281E+02                                 1.739254                            1.627934      -1.185370       2.312216                    0.995308       3.775210      10.994251       0.458073       1.378594      -0.686233      -0.044629      -0.004011       0.016128       0.047623      -0.001180      -0.006049      -0.008162       0.013424       0.023526      -0.014377       0.000805       0.013572              1.783455       2.442641       0.045676      -0.264414       1.431152      -0.033559       1.476571          -0.000102
           75              H       7.835097       2.054134      20.088879       0.134266       0.894209 0.65454375E+01  0.61536696E+02                                 1.574802                            1.531777      -0.860043       2.488362                    0.999089       3.349488       9.385303       0.484649       1.344261      -0.695451      -0.010792      -0.016077       0.029875       0.035602       0.000791      -0.002334      -0.010030       0.026701       0.022935      -0.020720       0.007759       0.012961              1.582014       1.410468       0.115599      -0.150249       1.494412      -0.226929       1.841161          -0.000077
           76              H      -1.900294       3.232592      17.508298       0.142272       0.896203 0.64989762E+01  0.61466944E+02                                 1.615736                            1.554679      -1.145115       2.350029                    0.997035       3.543571      10.214912       0.464346       1.394658      -0.683748       0.034136       0.005352      -0.007315       0.035319       0.002483       0.007201      -0.008317       0.014466       0.012624      -0.014815       0.002099       0.012716              1.624995       2.027011       0.167153      -0.244303       1.331207      -0.096419       1.516768          -0.000052
           77              H       9.020423       3.941627      16.117302       0.085366       1.060227 0.76978159E+01  0.75827491E+02                                 1.792506                            1.677583      -1.226830       2.290205                    0.993872       3.856177      11.283294       0.453540       1.370981      -0.687817       0.017150       0.022034      -0.037979       0.047138       0.000003      -0.002570      -0.010645       0.012978       0.003887      -0.014473       0.004752       0.009721              1.849678       1.557100       0.183239      -0.236886       1.605762      -0.382273       2.386173          -0.000144
           78              H      10.281207       1.241629      20.384702       0.115360       0.996131 0.74375330E+01  0.71829631E+02                                 1.658826                            1.598330      -0.846886       2.466874                    0.997643       3.534956       9.874817       0.492375       1.288057      -0.706475      -0.006937      -0.017356       0.017402       0.025538       0.002822      -0.004354      -0.002389      -0.004780      -0.002907      -0.005852      -0.000730       0.006582              1.691010       1.449430       0.280200       0.013477       2.136463      -0.225693       1.487137          -0.000072
           79              H      11.371581       1.903831      19.465763       0.126912       0.967470 0.73337638E+01  0.69686436E+02                                 1.560782                            1.539044      -0.633729       2.577654                    0.999946       3.188193       8.474347       0.532204       1.211174      -0.726620       0.025851       0.002795      -0.013379       0.029242       0.000677      -0.004967       0.001700       0.005012       0.005167      -0.005027      -0.001678       0.006705              1.557041       1.813392      -0.083948      -0.187341       1.346651       0.074134       1.511081          -0.000026
           80              H      -1.549412       3.940538      20.523172       0.095601       0.996022 0.80239639E+01  0.79141376E+02                                 1.668540                            1.671186      -0.928557       2.425788                    0.996697       3.681436      10.463373       0.475773       1.305245      -0.702680       0.015381       0.016942      -0.018019       0.029126       0.003648      -0.001761      -0.003818       0.000164       0.007156      -0.005241      -0.001209       0.006449              1.648142       1.447052       0.166939       0.007542       1.911481      -0.227409       1.585894          -0.000018
           81              H       5.766908       7.879987       8.690264       0.284750       0.599520 0.37926086E+01  0.31208967E+02                                 1.233093                            1.186543      -0.986748       2.511499                    0.999960       2.545316       6.742867       0.534693       1.392067      -0.687189       0.023692       0.025921       0.017388       0.039186       0.021711       0.001965      -0.001067      -0.014123       0.012666      -0.025109       0.004384       0.020725              1.251732       1.209018       0.135053       0.168244       1.215076       0.167491       1.331101          -0.000026
           82              H       4.507382       5.404353      12.202372       0.291536       0.606066 0.38804512E+01  0.32591135E+02                                 1.295599                            1.238083      -1.243204       2.362835                    0.999062       2.921632       8.204244       0.492312       1.481318      -0.666714       0.012019       0.010424       0.018389       0.024316       0.006865      -0.001704      -0.002516      -0.003148       0.027840      -0.011685       0.001259       0.010426              1.320363       1.350063       0.208265       0.212244       1.246087       0.101751       1.364938          -0.000087
           83              H       2.582564       3.911131       6.669858       0.295589       0.550522 0.34372088E+01  0.27718366E+02                                 1.185230                            1.145711      -1.004753       2.514721                    0.999865       2.502311       6.656894       0.530358       1.432106      -0.679351       0.000304       0.000461      -0.040276       0.040280       0.018689      -0.000377       0.002068      -0.004018       0.062047      -0.029194       0.008323       0.020871              1.203957       1.046279       0.035171      -0.082736       1.030783      -0.021714       1.534809           0.000012
           84              H      -0.768418       3.341507      10.018319       0.400377       0.454900 0.26081518E+01  0.19863574E+02                                 1.072545                            1.014043      -1.258299       2.417625                    0.999494       2.402593       6.455836       0.543964       1.478466      -0.666046      -0.008514      -0.003513      -0.000533       0.009226       0.006395       0.004943      -0.009418       0.009954       0.015654      -0.016033       0.005481       0.010552              1.103471       1.241257      -0.130553      -0.269722       0.989691       0.100102       1.079465          -0.000008
           85              H      -4.879643       8.931015      58.805776       0.149865       1.079687 0.78978181E+01  0.76814463E+02                                 1.716613                            1.625278      -0.872094       2.475384                    0.999529       3.250404       8.878021       0.502101       1.254236      -0.716877      -0.020554       0.013208      -0.024870       0.034863      -0.007260       0.006432      -0.000547       0.012205       0.012319      -0.011887      -0.000244       0.012131              1.754675       2.144334      -0.309779       0.273366       1.566002      -0.172865       1.553689           0.000155
           86              H      -4.110596       7.605522      59.133069       0.125464       1.056126 0.82751300E+01  0.83387255E+02                                 1.795964                            1.734778      -1.556959       2.114813                    0.993612       4.225992      12.697513       0.445694       1.363780      -0.685537       0.002943      -0.021703       0.026418       0.034316       0.009166       0.002090       0.000713      -0.001059       0.009999      -0.010924       0.002631       0.008293              1.826054       1.552110       0.052534       0.127711       2.118278      -0.090422       1.807772          -0.000022
           87              H      -1.217396       4.208469       1.283996       0.120826       1.166246 0.92709446E+01  0.94685324E+02                                 1.847390                            1.788490      -1.274670       2.266698                    0.996032       3.753224      10.811054       0.463519       1.293839      -0.705100       0.020150      -0.013122      -0.017126       0.029521      -0.005473      -0.010113      -0.002805      -0.004194      -0.037189      -0.018119       0.005379       0.012739              1.862626       1.951806      -0.211671      -0.317738       1.654620       0.189119       1.981450          -0.000068
           88              H      10.013330       4.112624       2.083347       0.127091       0.937550 0.66952403E+01  0.63333161E+02                                 1.635982                            1.548289      -0.775270       2.513966                    0.998811       3.456633       9.730887       0.482250       1.342669      -0.695317      -0.026998      -0.015843       0.004299       0.031598       0.000438       0.002684      -0.005135       0.004642      -0.025820      -0.011086       0.003949       0.007137              1.697622       1.957711       0.500677      -0.219324       1.696248      -0.208390       1.438905          -0.000183
           89              H      -0.972785       2.935254      61.166064       0.112479       1.165724 0.90260925E+01  0.91050212E+02                                 1.800773                            1.726881      -1.220769       2.286975                    0.995508       3.708941      10.422018       0.490082       1.238958      -0.716849       0.021812       0.006224       0.020780       0.030762      -0.000009       0.010077      -0.009041      -0.002959      -0.009543      -0.014659       0.001683       0.012976              1.830265       2.161606       0.193183       0.397368       1.617970       0.103383       1.711218          -0.000016
           90              H      -1.314863       2.251269      59.800244       0.149970       0.946053 0.66908588E+01  0.61672878E+02                                 1.506543                            1.444510      -0.615810       2.608400                    0.999972       2.910248       7.434959       0.568203       1.169473      -0.738514       0.011710      -0.017023      -0.029011       0.035617      -0.008092      -0.002613       0.000371      -0.015479       0.012889      -0.013631       0.004201       0.009430              1.530980       1.378404      -0.151787      -0.203538       1.602610       0.314163       1.611927          -0.000026
           91              H       1.584626       6.166757      57.792426       0.087614       1.046981 0.74614271E+01  0.73181839E+02                                 1.796201                            1.664390      -1.281596       2.258764                    0.993690       3.947763      11.657867       0.448544       1.392257      -0.682798       0.013544      -0.004200      -0.040521       0.042931      -0.009147      -0.000633       0.003931      -0.019505       0.015989      -0.016071       0.003320       0.012750              1.871423       1.547461      -0.053009      -0.268968       1.408413       0.049718       2.658396           0.000137
           92              H       2.127927       4.487291      59.284128       0.137197       0.960404 0.70776894E+01  0.67718865E+02                                 1.637593                            1.581687      -1.049729       2.397163                    0.997932       3.391922       9.525764       0.482956       1.325503      -0.699291       0.018379      -0.030571      -0.009783       0.036988      -0.006743      -0.002828       0.000245      -0.013247       0.024765      -0.013866       0.004859       0.009008              1.640430       1.590846      -0.358633      -0.145642       1.790568       0.140274       1.539876           0.000302
           93              H       0.428226       6.620932      62.192002       0.132913       0.863120 0.62554628E+01  0.58292941E+02                                 1.549543                            1.505724      -0.878977       2.477071                    0.998820       3.388671       9.530381       0.483601       1.359135      -0.691817      -0.012374       0.000878       0.031484       0.033840      -0.010673      -0.007568      -0.003101      -0.016575       0.030094      -0.020697       0.008425       0.012271              1.556266       1.393712      -0.049639      -0.138624       1.310449       0.079521       1.964638           0.000245
           94              H      -0.065397       8.231782      60.675124       0.100592       0.989310 0.70502299E+01  0.67333981E+02                                 1.665288                            1.571555      -0.835748       2.483871                    0.999150       3.466963       9.701011       0.488189       1.313672      -0.701449      -0.025218       0.038641       0.018543       0.049729      -0.009357      -0.008401       0.005281      -0.021660       0.018648      -0.018992       0.001636       0.017356              1.699994       1.583528      -0.413269      -0.092585       2.041564       0.216422       1.474889           0.000311
           95              H       1.895892       3.464580      61.417828       0.124897       1.062471 0.83213514E+01  0.82375702E+02                                 1.716792                            1.682042      -0.881133       2.456740                    0.998179       3.487889       9.756670       0.485277       1.275002      -0.710663       0.014133      -0.017845      -0.013253       0.026341      -0.001387       0.002103      -0.000539      -0.001501       0.010900      -0.003744      -0.000695       0.004439              1.717756       1.593571      -0.263997      -0.066649       1.925271       0.229152       1.634426           0.000013
           96              H       0.779108       4.020046      62.361943       0.123396       1.003926 0.75962338E+01  0.73822720E+02                                 1.677875                            1.624150      -0.847161       2.468949                    0.998058       3.517075       9.887175       0.483982       1.302222      -0.703858      -0.017393      -0.003573       0.018440       0.025600       0.002126      -0.004276      -0.001778      -0.000660       0.006885      -0.004489      -0.001618       0.006107              1.700761       2.172034       0.138343      -0.218059       1.393245      -0.096898       1.537006          -0.000148
           97              H       2.398319       5.430493       0.459469       0.093495       0.961301 0.76394725E+01  0.74520352E+02                                 1.633648                            1.633518      -0.884857       2.441147                    0.996908       3.700674      10.501694       0.479379       1.309832      -0.701211      -0.015020       0.018328       0.017673       0.029561      -0.003964      -0.001435       0.003948       0.000296       0.008749      -0.005904      -0.000739       0.006642              1.616135       1.446263      -0.181844      -0.023854       1.872544       0.236259       1.529598          -0.000015
           98              H       0.727545       6.825692       8.144565       0.099395       1.007421 0.72055119E+01  0.69883341E+02                                 1.739191                            1.627881      -1.186955       2.311675                    0.995286       3.774940      10.995200       0.457916       1.379151      -0.686124      -0.018789      -0.040558       0.016071       0.047500       0.006404       0.004068      -0.009346      -0.004686       0.023451      -0.014397       0.000813       0.013584              1.783385       1.644417       0.415110      -0.103143       2.229173      -0.245810       1.476565          -0.000102
           99              H       2.138617       7.812460       9.598503       0.134305       0.894211 0.65453154E+01  0.61535376E+02                                 1.574813                            1.531769      -0.859937       2.488427                    0.999085       3.349415       9.385142       0.484646       1.344272      -0.695448       0.008533      -0.017403       0.029845       0.035587       0.011159       0.007520      -0.007015      -0.014767       0.022935      -0.020718       0.007769       0.012949              1.582034       1.373287      -0.094159       0.121434       1.531572      -0.243628       1.841244          -0.000077
          100              H       8.826746      -0.029407       7.017922       0.142233       0.896195 0.64989631E+01  0.61466611E+02                                 1.615713                            1.554667      -1.144216       2.350393                    0.997043       3.543598      10.214876       0.464354       1.394640      -0.683752       0.012459       0.032231      -0.007293       0.035316       0.005014       0.010824       0.002115      -0.011539       0.012624      -0.014824       0.002072       0.012752              1.624967       1.360382       0.217675      -0.038639       1.997745      -0.259744       1.516774          -0.000052
          101              H       1.096662       9.782729       5.626925       0.085257       1.060523 0.76999475E+01  0.75848186E+02                                 1.792284                            1.677385      -1.224758       2.290987                    0.993902       3.855807      11.279491       0.453774       1.370280      -0.687956      -0.010596       0.025927      -0.038017       0.047221       0.005600       0.007892      -0.007527      -0.006466       0.003834      -0.014415       0.004731       0.009684              1.849452       1.434734      -0.112666       0.212584       1.727705      -0.396169       2.385916          -0.000144
          102              H       4.065321       9.524601       9.894325       0.115566       0.995342 0.74313959E+01  0.71763748E+02                                 1.658809                            1.598369      -0.849303       2.466117                    0.997606       3.534332       9.876304       0.491990       1.289185      -0.706240       0.011517      -0.014613       0.017418       0.025486      -0.003461      -0.000128      -0.004946      -0.002497      -0.002906      -0.005837      -0.000711       0.006548              1.690969       1.721941      -0.437439       0.202134       1.863749      -0.101079       1.487217          -0.000072
          103              H       4.037024      10.799994       8.975387       0.126981       0.967207 0.73311366E+01  0.69652256E+02                                 1.560174                            1.538503      -0.633768       2.577583                    0.999945       3.187705       8.471307       0.532458       1.210756      -0.726713       0.010524       0.023766      -0.013398       0.029241       0.001828      -0.003968      -0.003450      -0.003673       0.005151      -0.005036      -0.001672       0.006708              1.556418       1.535368       0.243856      -0.157658       1.623401      -0.125038       1.510484          -0.000026
          104              H       8.389088       0.628439      10.032795       0.095470       0.996944 0.80344986E+01  0.79273710E+02                                 1.669786                            1.672448      -0.930727       2.424824                    0.996665       3.683584      10.472405       0.475508       1.305503      -0.702624      -0.007045       0.021745      -0.018081       0.029144      -0.001704       0.002457      -0.003443      -0.006464       0.007258      -0.005289      -0.001184       0.006473              1.649355       1.651930      -0.284767       0.201084       1.708728      -0.107367       1.587406          -0.000018
          105              H      -3.940815       8.934283      61.140887       0.284961       0.599163 0.37898143E+01  0.31181011E+02                                 1.232745                            1.186220      -0.986647       2.511673                    0.999958       2.544477       6.740662       0.534676       1.392334      -0.687139      -0.010552       0.033425       0.017360       0.039115      -0.016974       0.001908       0.001180      -0.030456       0.012620      -0.025076       0.004370       0.020706              1.251375       1.096310      -0.070123      -0.060914       1.327097       0.229360       1.330718          -0.000026
          106              H      -2.426616       6.605684       1.711995       0.291613       0.605670 0.38771232E+01  0.32554707E+02                                 1.294821                            1.237386      -1.241611       2.363629                    0.999070       2.920064       8.197546       0.492572       1.480922      -0.666789      -0.003030       0.015646       0.018412       0.024352      -0.004794       0.001325      -0.002769      -0.010284       0.027809      -0.011667       0.001230       0.010437              1.319550       1.091142      -0.059063       0.017989       1.503437       0.234436       1.364072          -0.000088
          107              H      -2.095857       4.192131      59.120481       0.295606       0.550488 0.34378207E+01  0.27731317E+02                                 1.186433                            1.146815      -1.004625       2.515021                    0.999864       2.503958       6.667564       0.529278       1.434614      -0.678888      -0.000216       0.000445      -0.040245       0.040248      -0.011055      -0.001966       0.000680      -0.030331       0.062097      -0.029172       0.008291       0.020881              1.205205       1.005093      -0.010889      -0.022610       1.073880      -0.082637       1.536644           0.000012
          108              H       9.298361       1.005284      62.468943       0.400491       0.454466 0.26051110E+01  0.19835058E+02                                 1.072006                            1.013573      -1.258160       2.417858                    0.999496       2.401318       6.451994       0.543981       1.478820      -0.665992      -0.001188      -0.009085      -0.000473       0.009174       0.001117       0.010640      -0.000441      -0.016007       0.015706      -0.016029       0.005450       0.010579              1.102896       1.165023       0.174054      -0.221353       1.064754      -0.183369       1.078911          -0.000009
          109              H       3.886108      10.651869      16.844900       0.149800       1.079857 0.78989879E+01  0.76824303E+02                                 1.716329                            1.625029      -0.873099       2.474831                    0.999523       3.250533       8.876630       0.502339       1.253667      -0.716999       0.021741       0.011209      -0.024868       0.034882       0.008910      -0.003699      -0.005332       0.006513       0.012367      -0.011906      -0.000254       0.012160              1.754375       1.978522       0.405218      -0.286312       1.731181      -0.150275       1.553423           0.000155
          110              H       2.353673      10.648602      17.172193       0.125444       1.056193 0.82757677E+01  0.83395142E+02                                 1.796025                            1.734834      -1.556640       2.114897                    0.993620       4.226118      12.697930       0.445692       1.363762      -0.685541      -0.020277       0.008288       0.026398       0.034304      -0.005039      -0.000441      -0.002166      -0.015411       0.009940      -0.010941       0.002622       0.008319              1.826113       1.931296      -0.271437      -0.142132       1.739196      -0.065407       1.807848          -0.000021
          111              H      -2.034862       9.841543      22.264120       0.120796       1.165889 0.92671951E+01  0.94633820E+02                                 1.846696                            1.787877      -1.273202       2.267261                    0.996039       3.752583      10.807096       0.463713       1.293476      -0.705176      -0.021435      -0.010881      -0.017105       0.029504       0.000932       0.002631       0.010190       0.011587      -0.037152      -0.018136       0.005389       0.012747              1.861910       1.911461       0.234335       0.322378       1.693626       0.180469       1.980641          -0.000069
          112              H       4.843172       0.163372      23.063471       0.127200       0.937344 0.66935087E+01  0.63311130E+02                                 1.635559                            1.547950      -0.774308       2.514370                    0.998827       3.455951       9.727751       0.482379       1.342429      -0.695365      -0.000202       0.031279       0.004323       0.031577       0.001797      -0.005767       0.000212      -0.003071      -0.025735      -0.011044       0.003911       0.007134              1.697145       1.327774      -0.137064      -0.070786       2.325075       0.293951       1.438585          -0.000184
          113              H      -3.259803      10.266311      19.205187       0.112471       1.165441 0.90231436E+01  0.91009594E+02                                 1.800181                            1.726361      -1.220605       2.287025                    0.995492       3.708333      10.418402       0.490275       1.238616      -0.716926      -0.005506      -0.022004       0.020821       0.030789      -0.001287      -0.012910      -0.004198       0.001529      -0.009676      -0.014709       0.001692       0.013017              1.829643       1.586102       0.138721      -0.109092       2.192126      -0.395602       1.710699          -0.000016
          114              H       2.607088       0.013070      17.839368       0.150078       0.945873 0.66896407E+01  0.61661597E+02                                 1.506671                            1.444645      -0.616245       2.608357                    0.999972       2.909905       7.435164       0.567994       1.169905      -0.738413      -0.020550      -0.001670      -0.028952       0.035543      -0.002654       0.001620       0.002049       0.021786       0.012920      -0.013643       0.004206       0.009437              1.531105       1.678170      -0.021192       0.373839       1.303135       0.019195       1.612009          -0.000026
          115              H      -1.739945       6.435777      15.831550       0.087755       1.046773 0.74605147E+01  0.73181135E+02                                 1.797006                            1.665077      -1.285765       2.257067                    0.993633       3.949659      11.669583       0.448069       1.393577      -0.682539      -0.010420      -0.009621      -0.040412       0.042829      -0.003861       0.003710      -0.001422       0.025590       0.015944      -0.016058       0.003318       0.012740              1.872300       1.489730       0.086767       0.177726       1.467361       0.208215       2.659809           0.000137
          116              H      -3.466056       6.804998      17.323251       0.137109       0.960239 0.70759987E+01  0.67697663E+02                                 1.637314                            1.581429      -1.049003       2.397466                    0.997932       3.391647       9.524187       0.483034       1.325387      -0.699316      -0.035714      -0.000647      -0.009831       0.037048      -0.002364       0.001599       0.002316       0.018276       0.024801      -0.013856       0.004858       0.008997              1.640150       2.050823       0.092806       0.194246       1.329979       0.055959       1.539648           0.000302
          117              H      -0.768418       7.210161      20.231126       0.133025       0.862634 0.62511092E+01  0.58242769E+02                                 1.549054                            1.505284      -0.879017       2.477197                    0.998820       3.387590       9.526842       0.483627       1.359287      -0.691791       0.006921       0.010231       0.031512       0.033847      -0.001830       0.001081       0.008097       0.026720       0.029927      -0.020643       0.008427       0.012216              1.555765       1.373881       0.060844       0.138068       1.329551       0.080231       1.963862           0.000245
          118              H       0.873431       6.832227      18.714248       0.100818       0.988800 0.70463994E+01  0.67295715E+02                                 1.665530                            1.571765      -0.838532       2.482911                    0.999126       3.466855       9.704101       0.487805       1.314739      -0.701229       0.045920       0.002569       0.018563       0.049597      -0.004715       0.008773       0.004620       0.027012       0.018633      -0.018978       0.001631       0.017347              1.700251       2.285358       0.008301       0.233801       1.340297      -0.028032       1.475098           0.000310
          119              H      -4.235732       7.517301      19.456951       0.124884       1.062649 0.83227188E+01  0.82388861E+02                                 1.716612                            1.681872      -0.880002       2.457146                    0.998191       3.487972       9.755425       0.485457       1.274536      -0.710761      -0.022533      -0.003312      -0.013239       0.026343       0.000037      -0.001530      -0.001525       0.003183       0.010831      -0.003738      -0.000680       0.004418              1.717573       2.070734      -0.011644       0.231729       1.447731      -0.056854       1.634254           0.000012
          120              H      -3.196292       8.206732      20.401066       0.123460       1.003506 0.75923800E+01  0.73777483E+02                                 1.677594                            1.623897      -0.845969       2.469507                    0.998061       3.516313       9.885201       0.483938       1.302477      -0.703808       0.005621       0.016831       0.018499       0.025634      -0.001331       0.000623       0.004572      -0.003376       0.007055      -0.004489      -0.001621       0.006110              1.700467       1.467897       0.267964       0.025100       2.096737       0.237231       1.536766          -0.000148
          121              H      -2.784415       6.099230      21.439593       0.093443       0.961506 0.76421611E+01  0.74557527E+02                                 1.634273                            1.634123      -0.886245       2.440550                    0.996876       3.702008      10.508273       0.479122       1.310342      -0.701101       0.023387       0.003752       0.017657       0.029543       0.002141       0.004135      -0.000709       0.006780       0.008719      -0.005931      -0.000727       0.006658              1.616754       1.924257      -0.093721       0.216671       1.395831      -0.097540       1.530174          -0.000015
          122              H      -0.740750       6.848564      29.124689       0.099471       1.006917 0.72012143E+01  0.69832327E+02                                 1.738767                            1.627525      -1.187034       2.311758                    0.995281       3.773924      10.992063       0.457904       1.379370      -0.686086      -0.025745       0.036501       0.016080       0.047473      -0.005252      -0.010132       0.001136      -0.008759       0.023482      -0.014419       0.000828       0.013592              1.782930       1.723058      -0.460570      -0.161238       2.149497       0.212136       1.476235          -0.000102
          123              H      -0.591720       5.133155      30.578626       0.134315       0.894227 0.65461020E+01  0.61550061E+02                                 1.575430                            1.532339      -0.862070       2.487612                    0.999065       3.350325       9.390959       0.484286       1.345111      -0.695278      -0.019308       0.001242       0.029825       0.035551      -0.011991      -0.009873      -0.002996      -0.011926       0.022878      -0.020739       0.007754       0.012985              1.582664       1.574155      -0.021456      -0.271897       1.331770       0.016652       1.842066          -0.000077
          124              H       1.849360       3.261999      27.998045       0.142401       0.895698 0.64945312E+01  0.61415913E+02                                 1.615336                            1.554312      -1.144263       2.350511                    0.997041       3.542618      10.212241       0.464315       1.394954      -0.683695       0.021693      -0.026831      -0.007229       0.035253      -0.007479      -0.003559      -0.010383      -0.002962       0.012709      -0.014767       0.002043       0.012724              1.624590       1.649507      -0.384700      -0.205553       1.707842       0.163287       1.516420          -0.000053
          125              H       1.635561       5.050380      26.607049       0.085265       1.060448 0.76991560E+01  0.75837217E+02                                 1.792086                            1.677216      -1.224247       2.291224                    0.993910       3.855351      11.277327       0.453838       1.370143      -0.687984       0.027730      -0.003808      -0.038074       0.047256      -0.005617      -0.010470      -0.003080      -0.006485       0.003679      -0.014435       0.004764       0.009671              1.849235       1.751849      -0.070523      -0.449315       1.410265       0.014023       2.385591          -0.000144
          126              H      -0.072314       2.608510      30.874449       0.115590       0.995765 0.74353038E+01  0.71811024E+02                                 1.659245                            1.598755      -0.851371       2.465299                    0.997571       3.535181       9.879377       0.491946       1.289130      -0.706247      -0.018355      -0.002698       0.017465       0.025480       0.000635      -0.004233       0.002589       0.007242      -0.002958      -0.005843      -0.000721       0.006564              1.691425       2.207787       0.157401      -0.188743       1.378886      -0.124573       1.487603          -0.000072
          127              H       1.046356       1.995320      29.955510       0.126834       0.967639 0.73352445E+01  0.69701827E+02                                 1.560714                            1.538994      -0.633806       2.577599                    0.999946       3.188582       8.474589       0.532337       1.210850      -0.726691       0.015347      -0.021060      -0.013398       0.029301      -0.002482      -0.001014       0.005186      -0.001346       0.005121      -0.005033      -0.001692       0.006726              1.556968       1.390647      -0.160168      -0.029516       1.769280       0.199205       1.510977          -0.000026
          128              H       2.637900       3.312100      31.012919       0.095498       0.996988 0.80346347E+01  0.79273075E+02                                 1.669614                            1.672282      -0.930101       2.425051                    0.996683       3.683304      10.470480       0.475622       1.305222      -0.702683       0.022350      -0.004809      -0.018150       0.029191      -0.001931      -0.004191      -0.000431       0.006170       0.007219      -0.005275      -0.001165       0.006441              1.649179       1.940885       0.117779      -0.193491       1.419362      -0.120398       1.587291          -0.000018
          129              H       3.419523       9.837187      19.180011       0.284699       0.599612 0.37934835E+01  0.31220199E+02                                 1.233624                            1.187003      -0.986974       2.511523                    0.999959       2.545752       6.746033       0.534333       1.392826      -0.687046       0.034235      -0.007528       0.017394       0.039131      -0.004714       0.000073      -0.002208       0.044685       0.012556      -0.025091       0.004343       0.020747              1.252288       1.331177      -0.064970       0.229443       1.093944      -0.062005       1.331741          -0.000026
          130              H       0.645798       9.690152      22.692119       0.291660       0.605807 0.38782443E+01  0.32567060E+02                                 1.295084                            1.237617      -1.242090       2.363369                    0.999061       2.920561       8.199793       0.492486       1.481047      -0.666763       0.014995      -0.005167       0.018392       0.024286      -0.002083      -0.003046       0.000226       0.013479       0.027851      -0.011699       0.001257       0.010442              1.319823       1.451840      -0.149054       0.194124       1.143268      -0.132847       1.364359          -0.000087
          131              H      -1.609779      10.610482      17.159605       0.295456       0.550823 0.34406554E+01  0.27761517E+02                                 1.187177                            1.147489      -1.004571       2.514998                    0.999865       2.505522       6.673878       0.528952       1.435118      -0.678789       0.000473      -0.000039      -0.040362       0.040365      -0.007602       0.001565       0.001368       0.034346       0.062022      -0.029173       0.008318       0.020855              1.205982       1.066711      -0.024383      -0.060332       1.013417       0.060992       1.537818           0.000012
          132              H       2.509621       2.336223      20.508066       0.400594       0.453763 0.25999274E+01  0.19783571E+02                                 1.070482                            1.012252      -1.254130       2.419837                    0.999527       2.398307       6.439645       0.544648       1.477907      -0.666167      -0.007323       0.005531      -0.000402       0.009185      -0.007458      -0.005686      -0.009034       0.006050       0.015684      -0.016021       0.005418       0.010602              1.101268       0.937903      -0.043487      -0.048001       1.288564       0.282630       1.077336          -0.000008
          133              H       0.993536       2.200079      37.825653       0.149793       1.080633 0.79066195E+01  0.76924708E+02                                 1.717920                            1.626416      -0.873017       2.474903                    0.999525       3.251988       8.884988       0.501797       1.254595      -0.716795      -0.001157      -0.024415      -0.024857       0.034861      -0.001644      -0.002751       0.005855      -0.018668       0.012316      -0.011884      -0.000255       0.012139              1.756053       1.443257      -0.095663       0.013047       2.270108       0.323615       1.554794           0.000155
          134              H       1.756923       3.528840      38.152946       0.125516       1.056283 0.82768968E+01  0.83412600E+02                                 1.796396                            1.735159      -1.557988       2.114336                    0.993660       4.226899      12.702349       0.445553       1.364088      -0.685473       0.017290       0.013383       0.026452       0.034318      -0.004132      -0.001654       0.001479       0.016450       0.010011      -0.010953       0.002642       0.008310              1.826503       2.022779       0.219065       0.014488       1.648574       0.155883       1.808156          -0.000021
          135              H       3.252257       7.732952      43.244873       0.120775       1.166816 0.92767739E+01  0.94759866E+02                                 1.847961                            1.789020      -1.275338       2.266305                    0.996007       3.754360      10.815226       0.463462       1.293793      -0.705105       0.001266       0.024018      -0.017100       0.029511       0.004538       0.007474      -0.007349      -0.007442      -0.037153      -0.018098       0.005349       0.012749              1.863208       1.546051      -0.022860      -0.004920       2.061493      -0.369882       1.982080          -0.000068
          136              H       4.008099       6.615486      44.044224       0.127241       0.937182 0.66924179E+01  0.63304631E+02                                 1.636090                            1.548385      -0.776658       2.513525                    0.998803       3.456663       9.733262       0.482001       1.343402      -0.695169       0.027147      -0.015423       0.004361       0.031525      -0.002236       0.003049       0.004889      -0.001524      -0.025833      -0.011064       0.003925       0.007139              1.697742       2.195383      -0.363604       0.290170       1.458849      -0.085765       1.438994          -0.000183
          137              H       4.232587       8.581399      40.185940       0.112647       1.165178 0.90205872E+01  0.90979384E+02                                 1.800095                            1.726262      -1.218944       2.287853                    0.995528       3.707789      10.417376       0.490217       1.238824      -0.716880      -0.016341       0.015737       0.020697       0.030709       0.001300       0.002794       0.013264       0.001413      -0.009456      -0.014654       0.001641       0.013012              1.829563       1.920439      -0.331797      -0.288096       1.857614       0.292254       1.710637          -0.000016
          138              H       4.995975       8.627143      38.820121       0.149791       0.946659 0.66962813E+01  0.61735904E+02                                 1.507245                            1.445135      -0.616035       2.608229                    0.999971       2.911330       7.438722       0.568051       1.169539      -0.738497       0.008946       0.018670      -0.029089       0.035704       0.010766       0.001025      -0.002455      -0.006296       0.012842      -0.013652       0.004205       0.009446              1.531714       1.415736       0.173103      -0.170418       1.566689      -0.333637       1.612716          -0.000026
          139              H       0.155319       9.180430      36.812303       0.087407       1.047529 0.74657747E+01  0.73230722E+02                                 1.796364                            1.664514      -1.280235       2.259212                    0.993705       3.948181      11.657299       0.448700       1.391655      -0.682914      -0.003113       0.013830      -0.040566       0.042972       0.013060      -0.003045      -0.002519      -0.006097       0.015966      -0.016104       0.003340       0.012764              1.871611       1.397365      -0.033702       0.091429       1.558727      -0.257842       2.658741           0.000136
          140              H       1.338129      10.490675      38.304004       0.136926       0.960640 0.70790460E+01  0.67727556E+02                                 1.637066                            1.581204      -1.046517       2.398354                    0.997969       3.391766       9.521564       0.483374       1.324440      -0.699509       0.017322       0.031288      -0.009848       0.037094       0.009112       0.001247      -0.002573      -0.005100       0.024685      -0.013871       0.004892       0.008979              1.639895       1.429630       0.265658      -0.048644       1.950637      -0.196172       1.539417           0.000302
          141              H       0.340192       7.951871      41.211879       0.133005       0.863123 0.62556111E+01  0.58296162E+02                                 1.549689                            1.505852      -0.879481       2.476877                    0.998817       3.389002       9.532260       0.483515       1.359333      -0.691774       0.005441      -0.011139       0.031443       0.033799       0.012513       0.006470      -0.005017      -0.010190       0.030072      -0.020696       0.008424       0.012272              1.556420       1.288384      -0.011242       0.000425       1.415991      -0.159847       1.964884           0.000245
          142              H      -0.808034       6.718955      39.695000       0.100773       0.988609 0.70443509E+01  0.67266374E+02                                 1.664813                            1.571151      -0.838484       2.482847                    0.999134       3.465842       9.698259       0.488116       1.314092      -0.701366      -0.020789      -0.041080       0.018516       0.049625       0.014084      -0.000364      -0.009905      -0.005350       0.018681      -0.019020       0.001666       0.017354              1.699489       1.568714       0.404735      -0.141068       2.055241      -0.188280       1.474512           0.000310
          143              H       2.339839      10.801083      40.437704       0.124894       1.062273 0.83194551E+01  0.82352630E+02                                 1.716624                            1.681890      -0.880416       2.457011                    0.998191       3.487621       9.755818       0.485280       1.275063      -0.710651       0.008416       0.021179      -0.013288       0.026381       0.001300      -0.000551       0.002069      -0.001649       0.010910      -0.003688      -0.000739       0.004427              1.717584       1.613586       0.275570      -0.165101       1.904894      -0.172251       1.634272           0.000012
          144              H       2.417184       9.556186      41.381819       0.123462       1.003822 0.75950999E+01  0.73807182E+02                                 1.677580                            1.623884      -0.847382       2.468827                    0.998060       3.516634       9.884861       0.484098       1.301990      -0.703906       0.011762      -0.013294       0.018425       0.025584      -0.000783       0.003662      -0.002812       0.004051       0.006900      -0.004497      -0.001604       0.006100              1.700455       1.707451      -0.406266       0.192883       1.857163      -0.140353       1.536749          -0.000148
          145              H       0.386095      10.253241      42.420346       0.093565       0.960999 0.76368011E+01  0.74491494E+02                                 1.633671                            1.633532      -0.886013       2.440774                    0.996888       3.700620      10.503054       0.479221       1.310313      -0.701112      -0.008343      -0.022141       0.017677       0.029535       0.001849      -0.002688      -0.003193      -0.006986       0.008677      -0.005875      -0.000727       0.006602              1.616160       1.608496       0.275537      -0.192690       1.710361      -0.138823       1.529622          -0.000015
          146              H       0.013205       8.108708      50.105442       0.099188       1.007821 0.72086485E+01  0.69917261E+02                                 1.739219                            1.627902      -1.185290       2.312255                    0.995309       3.775122      10.993895       0.458080       1.378587      -0.686235       0.044629       0.004011       0.016126       0.047622      -0.001180       0.006046       0.008162       0.013425       0.023535      -0.014378       0.000806       0.013572              1.783418       2.442588       0.045675       0.264408       1.431124       0.033558       1.476542          -0.000102
          147              H      -1.546897       8.837348      51.559379       0.134266       0.894213 0.65454770E+01  0.61537171E+02                                 1.574807                            1.531781      -0.860048       2.488358                    0.999089       3.349502       9.385355       0.484648       1.344261      -0.695451       0.010791       0.016078       0.029875       0.035602       0.000791       0.002334       0.010030       0.026701       0.022936      -0.020720       0.007759       0.012961              1.582019       1.410473       0.115600       0.150250       1.494417       0.226930       1.841168          -0.000077
          148              H      -4.387906       7.658890      48.978798       0.142272       0.896199 0.64989284E+01  0.61466363E+02                                 1.615729                            1.554672      -1.145108       2.350033                    0.997036       3.543556      10.214850       0.464348       1.394656      -0.683748      -0.034136      -0.005352      -0.007315       0.035319       0.002483      -0.007201       0.008317       0.014465       0.012624      -0.014815       0.002099       0.012716              1.624988       2.027002       0.167151       0.244301       1.331202       0.096418       1.516761          -0.000053
          149              H      -2.732223       6.949855      47.587802       0.085368       1.060222 0.76977840E+01  0.75827162E+02                                 1.792507                            1.677584      -1.226864       2.290192                    0.993871       3.856183      11.283341       0.453537       1.370989      -0.687816      -0.017150      -0.022033      -0.037980       0.047139       0.000005       0.002570       0.010644       0.012974       0.003893      -0.014471       0.004749       0.009722              1.849678       1.557101       0.183238       0.236885       1.605762       0.382271       2.386171          -0.000144
          150              H      -3.993007       9.649853      51.855202       0.115359       0.996136 0.74375865E+01  0.71830276E+02                                 1.658832                            1.598335      -0.846892       2.466870                    0.997643       3.534970       9.874865       0.492375       1.288056      -0.706475       0.006938       0.017356       0.017402       0.025538       0.002822       0.004354       0.002389      -0.004779      -0.002907      -0.005852      -0.000730       0.006582              1.691016       1.449435       0.280202      -0.013477       2.136472       0.225694       1.487142          -0.000072
          151              H      -5.083381       8.987651      50.936263       0.126910       0.967481 0.73338698E+01  0.69687683E+02                                 1.560792                            1.539053      -0.633725       2.577653                    0.999946       3.188216       8.474418       0.532204       1.211171      -0.726620      -0.025851      -0.002795      -0.013379       0.029242       0.000677       0.004967      -0.001700       0.005012       0.005168      -0.005027      -0.001678       0.006705              1.557051       1.813405      -0.083949       0.187342       1.346658      -0.074135       1.511091          -0.000026
          152              H       7.837612       6.950944      51.993672       0.095600       0.996030 0.80240400E+01  0.79142320E+02                                 1.668548                            1.671194      -0.928565       2.425784                    0.996697       3.681455      10.463442       0.475772       1.305245      -0.702680      -0.015380      -0.016942      -0.018019       0.029125       0.003648       0.001761       0.003818       0.000164       0.007156      -0.005241      -0.001208       0.006449              1.648150       1.447058       0.166941      -0.007542       1.911491       0.227410       1.585901          -0.000018
          153              H       0.521292       3.011495      40.160764       0.284750       0.599520 0.37926051E+01  0.31208924E+02                                 1.233091                            1.186542      -0.986747       2.511499                    0.999960       2.545313       6.742853       0.534694       1.392065      -0.687190      -0.023693      -0.025920       0.017387       0.039186       0.021711      -0.001965       0.001068      -0.014123       0.012665      -0.025109       0.004384       0.020725              1.251730       1.209016       0.135053      -0.168244       1.215075      -0.167491       1.331099          -0.000027
          154              H       1.780818       5.487129      43.672872       0.291534       0.606073 0.38805107E+01  0.32591750E+02                                 1.295608                            1.238090      -1.243211       2.362830                    0.999062       2.921651       8.204304       0.492312       1.481314      -0.666715      -0.012019      -0.010424       0.018389       0.024316       0.006865       0.001704       0.002516      -0.003148       0.027841      -0.011686       0.001259       0.010427              1.320371       1.350072       0.208267      -0.212246       1.246095      -0.101752       1.364948          -0.000087
          155              H       3.705636       6.980351      38.140358       0.295589       0.550522 0.34372105E+01  0.27718397E+02                                 1.185233                            1.145713      -1.004758       2.514720                    0.999865       2.502314       6.656915       0.530356       1.432112      -0.679350      -0.000305      -0.000461      -0.040276       0.040280       0.018690       0.000378      -0.002068      -0.004017       0.062048      -0.029194       0.008323       0.020871              1.203959       1.046281       0.035171       0.082736       1.030785       0.021714       1.534812           0.000012
          156              H       7.056618       7.549975      41.488819       0.400377       0.454902 0.26081610E+01  0.19863654E+02                                 1.072545                            1.014044      -1.258298       2.417624                    0.999494       2.402595       6.455836       0.543965       1.478462      -0.666047       0.008514       0.003513      -0.000533       0.009225       0.006395      -0.004943       0.009418       0.009954       0.015654      -0.016033       0.005480       0.010552              1.103471       1.241257      -0.130553       0.269722       0.989691      -0.100102       1.079465          -0.000009
          157              H       4.879643       8.931015      56.585847       0.149792       1.080636 0.79066425E+01  0.76924965E+02                                 1.717920                            1.626415      -0.873016       2.474901                    0.999525       3.251995       8.885000       0.501798       1.254591      -0.716796       0.020565       0.013209       0.024857       0.034861       0.007262       0.006446       0.000546       0.012181       0.012317      -0.011884      -0.000255       0.012139              1.756053       2.146241       0.310206       0.273735       1.567124       0.173107       1.554794           0.000155
          158              H       4.110596       7.605522      56.258554       0.125517       1.056287 0.82769385E+01  0.83413118E+02                                 1.796399                            1.735162      -1.557990       2.114335                    0.993660       4.226909      12.702383       0.445553       1.364086      -0.685473      -0.002945      -0.021665      -0.026452       0.034318      -0.009189       0.002108      -0.000693      -0.001068       0.010011      -0.010953       0.002642       0.008310              1.826506       1.552412      -0.052503       0.127755       2.118947       0.090489       1.808160          -0.000021
          159              H       1.217396       4.208469      51.166627       0.120776       1.166807 0.92766864E+01  0.94758759E+02                                 1.847954                            1.789013      -1.275330       2.266311                    0.996007       3.754343      10.815169       0.463462       1.293795      -0.705105      -0.020167      -0.013106       0.017100       0.029511       0.005491      -0.010101       0.002799      -0.004138      -0.037153      -0.018097       0.005349       0.012749              1.863200       1.952422       0.211762      -0.317866       1.655108      -0.189200       1.982071          -0.000068
          160              H       2.563070       4.112624      50.367276       0.127242       0.937179 0.66923879E+01  0.63304272E+02                                 1.636086                            1.548381      -0.776654       2.513528                    0.998803       3.456655       9.733231       0.482002       1.343401      -0.695169       0.026930      -0.015799      -0.004361       0.031525      -0.000458       0.002710       0.005084       0.004635      -0.025833      -0.011064       0.003925       0.007139              1.697737       1.957867      -0.500728      -0.219359       1.696354       0.208412       1.438990          -0.000184
          161              H       0.972785       2.935254      54.225560       0.112647       1.165178 0.90205851E+01  0.90979349E+02                                 1.800094                            1.726261      -1.218943       2.287853                    0.995528       3.707789      10.417372       0.490217       1.238823      -0.716880      -0.021799       0.006284      -0.020696       0.030709       0.000038       0.010090       0.009051      -0.002957      -0.009457      -0.014654       0.001641       0.013012              1.829562       2.160663      -0.193102       0.397147       1.617387      -0.103371       1.710636          -0.000016
          162              H       1.314863       2.251269      55.591379       0.149793       0.946654 0.66962336E+01  0.61735356E+02                                 1.507240                            1.445130      -0.616037       2.608229                    0.999971       2.911320       7.438691       0.568052       1.169539      -0.738497      -0.011695      -0.017083       0.029089       0.035704       0.008109      -0.002639      -0.000340      -0.015499       0.012842      -0.013651       0.004205       0.009446              1.531708       1.379034       0.151915      -0.203728       1.603380      -0.314404       1.612711          -0.000026
          163              H      -1.584626       6.166757      57.599197       0.087405       1.047538 0.74658513E+01  0.73231663E+02                                 1.796374                            1.664522      -1.280235       2.259210                    0.993705       3.948202      11.657377       0.448699       1.391654      -0.682914      -0.013533      -0.004219       0.040566       0.042971       0.009170      -0.000658      -0.003897      -0.019572       0.015965      -0.016104       0.003340       0.012765              1.871622       1.547580       0.053021      -0.269015       1.408525      -0.049741       2.658760           0.000137
          164              H      -2.127927       4.487291      56.107496       0.136925       0.960646 0.70791004E+01  0.67728192E+02                                 1.637071                            1.581208      -1.046523       2.398349                    0.997969       3.391778       9.521599       0.483374       1.324437      -0.699509      -0.018435      -0.030645       0.009848       0.037094       0.006764      -0.002852      -0.000206      -0.013233       0.024685      -0.013871       0.004892       0.008979              1.639899       1.590323       0.358433      -0.145569       1.789954      -0.140214       1.539421           0.000302
          165              H      -0.428226       6.620932      53.199621       0.133004       0.863124 0.62556263E+01  0.58296333E+02                                 1.549691                            1.505853      -0.879480       2.476877                    0.998817       3.389006       9.532271       0.483515       1.359333      -0.691774       0.012368       0.000858      -0.031443       0.033799       0.010669      -0.007580       0.003094      -0.016578       0.030072      -0.020696       0.008424       0.012272              1.556421       1.393827       0.049635      -0.138644       1.310551      -0.079555       1.964885           0.000245
          166              H       0.065397       8.231782      54.716500       0.100772       0.988619 0.70444457E+01  0.67267580E+02                                 1.664831                            1.571166      -0.838509       2.482834                    0.999134       3.465877       9.698414       0.488111       1.314101      -0.701365       0.025182       0.038544      -0.018516       0.049625       0.009358      -0.008396      -0.005269      -0.021720       0.018680      -0.019019       0.001665       0.017355              1.699507       1.583115       0.413047      -0.092523       2.040880      -0.216311       1.474527           0.000310
          167              H      -1.895892       3.464580      53.973796       0.124895       1.062266 0.83193872E+01  0.82351802E+02                                 1.716619                            1.681884      -0.880413       2.457014                    0.998191       3.487608       9.755777       0.485280       1.275065      -0.710651      -0.014133      -0.017878       0.013288       0.026381       0.001364       0.002067       0.000557      -0.001427       0.010909      -0.003688      -0.000739       0.004427              1.717578       1.593410       0.263923      -0.066623       1.925057      -0.229106       1.634266           0.000012
          168              H      -0.779108       4.020046      53.029681       0.123461       1.003826 0.75951372E+01  0.73807626E+02                                 1.677583                            1.623887      -0.847381       2.468826                    0.998060       3.516642       9.884885       0.484098       1.301989      -0.703906       0.017393      -0.003540      -0.018425       0.025584      -0.002146      -0.004266       0.001766      -0.000670       0.006900      -0.004497      -0.001604       0.006100              1.700458       2.171576      -0.138306      -0.217991       1.393046       0.096866       1.536752          -0.000148
          169              H      -2.398319       5.430493      51.991154       0.093563       0.961005 0.76368645E+01  0.74492265E+02                                 1.633677                            1.633538      -0.886017       2.440770                    0.996888       3.700636      10.503109       0.479220       1.310312      -0.701112       0.015002       0.018296      -0.017677       0.029534       0.003950      -0.001421      -0.003924       0.000290       0.008677      -0.005875      -0.000726       0.006602              1.616166       1.446278       0.181879      -0.023880       1.872592      -0.236287       1.529627          -0.000015
          170              H      -0.727545       6.825692      44.306058       0.099188       1.007819 0.72086403E+01  0.69917173E+02                                 1.739219                            1.627902      -1.185295       2.312253                    0.995309       3.775123      10.993903       0.458080       1.378589      -0.686234       0.018841      -0.040655      -0.016126       0.047622      -0.006403       0.004046       0.009317      -0.004669       0.023535      -0.014378       0.000806       0.013572              1.783418       1.644434      -0.415138      -0.103142       2.229276       0.245762       1.476542          -0.000102
          171              H      -2.138617       7.812460      42.852121       0.134266       0.894212 0.65454689E+01  0.61537080E+02                                 1.574807                            1.531781      -0.860048       2.488359                    0.999089       3.349500       9.385350       0.484648       1.344262      -0.695451      -0.008528      -0.017385      -0.029875       0.035602      -0.011166       0.007519       0.007036      -0.014721       0.022935      -0.020720       0.007759       0.012961              1.582019       1.373318       0.094149       0.121403       1.531571       0.243584       1.841167          -0.000078
          172              H       3.749654      -0.029407      45.432702       0.142272       0.896200 0.64989383E+01  0.61466483E+02                                 1.615731                            1.554673      -1.145110       2.350031                    0.997035       3.543560      10.214865       0.464347       1.394656      -0.683748      -0.012433       0.032238       0.007315       0.035319      -0.005022       0.010803      -0.002078      -0.011533       0.012624      -0.014815       0.002099       0.012716              1.624990       1.360396      -0.217715      -0.038650       1.997812       0.259780       1.516762          -0.000053
          173              H      -1.096662       9.782729      46.823698       0.085368       1.060222 0.76977763E+01  0.75827058E+02                                 1.792505                            1.677582      -1.226858       2.290195                    0.993871       3.856178      11.283320       0.453538       1.370988      -0.687816       0.010506       0.025869       0.037980       0.047139      -0.005616       0.007933       0.007547      -0.006495       0.003892      -0.014472       0.004749       0.009722              1.849677       1.434906       0.112690       0.212614       1.727954       0.396285       2.386170          -0.000144
          174              H      -4.065321       9.524601      42.556298       0.115358       0.996138 0.74376032E+01  0.71830472E+02                                 1.658833                            1.598336      -0.846890       2.466870                    0.997643       3.534973       9.874873       0.492375       1.288055      -0.706476      -0.011562      -0.014686      -0.017401       0.025538       0.003481      -0.000108       0.004965      -0.002498      -0.002907      -0.005852      -0.000730       0.006582              1.691018       1.722052       0.437598       0.202196       1.863858       0.101176       1.487144          -0.000072
          175              H      -4.037024      10.799994      43.475237       0.126911       0.967475 0.73338130E+01  0.69687019E+02                                 1.560787                            1.539049      -0.633728       2.577653                    0.999946       3.188203       8.474380       0.532204       1.211173      -0.726620      -0.010505       0.023785       0.013380       0.029242      -0.001832      -0.003956       0.003451      -0.003678       0.005168      -0.005027      -0.001678       0.006705              1.557046       1.536042      -0.244081      -0.157873       1.624011       0.125175       1.511086          -0.000026
          176              H       4.187312       0.628439      42.417828       0.095601       0.996024 0.80239777E+01  0.79141542E+02                                 1.668541                            1.671187      -0.928558       2.425788                    0.996697       3.681439      10.463382       0.475773       1.305244      -0.702681       0.006982       0.021791       0.018019       0.029125       0.001753       0.002426       0.003435      -0.006400       0.007156      -0.005241      -0.001209       0.006449              1.648143       1.650801       0.284574       0.200713       1.707734       0.107173       1.585895          -0.000018
          177              H       3.940815       8.934283      54.250736       0.284749       0.599523 0.37926275E+01  0.31209149E+02                                 1.233094                            1.186544      -0.986741       2.511500                    0.999960       2.545320       6.742872       0.534694       1.392063      -0.687190       0.010601       0.033479      -0.017387       0.039186       0.016971       0.001907      -0.001168      -0.030544       0.012666      -0.025110       0.004384       0.020725              1.251733       1.096603       0.070150      -0.060930       1.327493      -0.229450       1.331102          -0.000026
          178              H       2.426616       6.605684      50.738628       0.291535       0.606071 0.38804921E+01  0.32591555E+02                                 1.295604                            1.238087      -1.243207       2.362833                    0.999062       2.921645       8.204283       0.492312       1.481314      -0.666715       0.003018       0.015621      -0.018388       0.024316       0.004796       0.001327       0.002733      -0.010316       0.027841      -0.011686       0.001259       0.010426              1.320368       1.091722       0.059110       0.018003       1.504438      -0.234685       1.364944          -0.000087
          179              H       2.095857       4.192131      56.271142       0.295590       0.550520 0.34371930E+01  0.27718217E+02                                 1.185229                            1.145710      -1.004758       2.514720                    0.999865       2.502306       6.656886       0.530357       1.432110      -0.679350       0.000247       0.000494       0.040276       0.040280       0.011084      -0.001980      -0.000707      -0.030363       0.062048      -0.029194       0.008323       0.020871              1.203956       1.004198       0.010875      -0.022563       1.072863       0.082507       1.534806           0.000012
          180              H       3.278039       1.005284      52.922681       0.400378       0.454901 0.26081555E+01  0.19863607E+02                                 1.072545                            1.014043      -1.258303       2.417623                    0.999494       2.402594       6.455838       0.543964       1.478464      -0.666046       0.001215      -0.009130       0.000533       0.009225      -0.001113       0.010628       0.000429      -0.016053       0.015654      -0.016033       0.005480       0.010552              1.103471       1.165644      -0.174208      -0.221552       1.065304       0.183535       1.079465          -0.000008
          181              H      -3.886108      10.651869      35.605724       0.149866       1.079686 0.78978043E+01  0.76814299E+02                                 1.716612                            1.625277      -0.872094       2.475385                    0.999529       3.250399       8.878007       0.502101       1.254237      -0.716876      -0.021716       0.011197       0.024870       0.034863      -0.008915      -0.003690       0.005296       0.006472       0.012319      -0.011887      -0.000244       0.012131              1.754674       1.978861      -0.405314      -0.286389       1.731473       0.150309       1.553688           0.000155
          182              H      -2.353673      10.648602      35.278431       0.125464       1.056122 0.82750973E+01  0.83386832E+02                                 1.795960                            1.734774      -1.556953       2.114816                    0.993612       4.225980      12.697464       0.445695       1.363780      -0.685537       0.020266       0.008303      -0.026418       0.034316       0.005042      -0.000427       0.002166      -0.015347       0.009998      -0.010924       0.002630       0.008293              1.826049       1.931236       0.271424      -0.142163       1.739145       0.065389       1.807767          -0.000021
          183              H       2.034862       9.841543      30.186504       0.120824       1.166245 0.92709308E+01  0.94685104E+02                                 1.847386                            1.788486      -1.274662       2.266701                    0.996032       3.753219      10.811019       0.463520       1.293835      -0.705101       0.021439      -0.010889       0.017126       0.029522      -0.000921       0.002627      -0.010161       0.011577      -0.037191      -0.018119       0.005379       0.012740              1.862622       1.912225      -0.234520       0.322651       1.694194      -0.180609       1.981446          -0.000068
          184              H       7.733228       0.163372      29.387153       0.127092       0.937545 0.66952079E+01  0.63332850E+02                                 1.635986                            1.548292      -0.775271       2.513970                    0.998811       3.456631       9.730917       0.482246       1.342681      -0.695314       0.000221       0.031304      -0.004301       0.031598      -0.001792      -0.005789      -0.000244      -0.003079      -0.025821      -0.011086       0.003948       0.007137              1.697626       1.328017       0.137122      -0.070810       2.325951      -0.294136       1.438908          -0.000183
          185              H       3.259803      10.266311      33.245436       0.112479       1.165728 0.90261307E+01  0.91050682E+02                                 1.800776                            1.726884      -1.220779       2.286970                    0.995508       3.708947      10.422035       0.490082       1.238956      -0.716850       0.005516      -0.022002      -0.020780       0.030762       0.001276      -0.012868       0.004206       0.001496      -0.009544      -0.014660       0.001683       0.012977              1.830268       1.586580      -0.138811      -0.109152       2.193002       0.395824       1.711220          -0.000016
          186              H       9.969312       0.013070      34.611256       0.149969       0.946057 0.66908939E+01  0.61673290E+02                                 1.506547                            1.444514      -0.615806       2.608401                    0.999972       2.910255       7.434985       0.568202       1.169474      -0.738514       0.020597      -0.001630       0.029011       0.035617       0.002657       0.001627      -0.002077       0.021756       0.012889      -0.013631       0.004201       0.009430              1.530985       1.678016       0.021190       0.373844       1.303007      -0.019188       1.611932          -0.000026
          187              H       1.739945       6.435777      36.619074       0.087612       1.046992 0.74615234E+01  0.73183015E+02                                 1.796212                            1.664399      -1.281597       2.258761                    0.993690       3.947791      11.657966       0.448543       1.392255      -0.682799       0.010410      -0.009629       0.040521       0.042930       0.003872       0.003721       0.001417       0.025597       0.015988      -0.016071       0.003320       0.012751              1.871435       1.489091      -0.086715       0.177542       1.466800      -0.208076       2.658415           0.000137
          188              H       3.466056       6.804998      35.127372       0.137197       0.960403 0.70776906E+01  0.67718904E+02                                 1.637595                            1.581689      -1.049729       2.397164                    0.997932       3.391925       9.525786       0.482954       1.325507      -0.699290       0.035665      -0.000631       0.009783       0.036988       0.002365       0.001626      -0.002326       0.018303       0.024764      -0.013866       0.004859       0.009007              1.640432       2.051226      -0.092835       0.194303       1.330193      -0.055993       1.539878           0.000302
          189              H       0.768418       7.210161      32.219498       0.132913       0.863117 0.62554359E+01  0.58292633E+02                                 1.549541                            1.505722      -0.878984       2.477069                    0.998820       3.388663       9.530357       0.483601       1.359136      -0.691816      -0.006947       0.010277      -0.031485       0.033840       0.001841       0.001098      -0.008104       0.026774       0.030093      -0.020696       0.008425       0.012271              1.556264       1.374252      -0.060873       0.138179       1.329905      -0.080291       1.964636           0.000245
          190              H      -0.873431       6.832227      33.736376       0.100592       0.989310 0.70502279E+01  0.67333946E+02                                 1.665287                            1.571554      -0.835746       2.483872                    0.999150       3.466961       9.700999       0.488190       1.313671      -0.701450      -0.046073       0.002518      -0.018544       0.049729       0.004701       0.008774      -0.004635       0.027036       0.018649      -0.018992       0.001636       0.017356              1.699992       2.284953      -0.008299       0.233719       1.340135       0.028030       1.474888           0.000311
          191              H       4.235732       7.517301      32.993672       0.124897       1.062476 0.83213996E+01  0.82376297E+02                                 1.716797                            1.682046      -0.881139       2.456736                    0.998179       3.487897       9.756699       0.485277       1.275002      -0.710663       0.022521      -0.003317       0.013252       0.026341      -0.000044      -0.001519       0.001551       0.003154       0.010900      -0.003743      -0.000696       0.004439              1.717761       2.070980       0.011632       0.231776       1.447872       0.056856       1.634430           0.000012
          192              H       3.196292       8.206732      32.049557       0.123396       1.003928 0.75962504E+01  0.73822933E+02                                 1.677878                            1.624153      -0.847167       2.468946                    0.998058       3.517079       9.887195       0.483981       1.302224      -0.703857      -0.005603       0.016849      -0.018441       0.025600       0.001349       0.000598      -0.004593      -0.003352       0.006885      -0.004489      -0.001618       0.006107              1.700764       1.468135      -0.268054       0.025113       2.097149      -0.237294       1.537008          -0.000148
          193              H       2.784415       6.099230      31.011031       0.093495       0.961302 0.76394857E+01  0.74520509E+02                                 1.633649                            1.633519      -0.884859       2.441145                    0.996908       3.700678      10.501706       0.479379       1.309831      -0.701211      -0.023382       0.003844      -0.017673       0.029561      -0.002110       0.004137       0.000731       0.006717       0.008749      -0.005904      -0.000739       0.006642              1.616136       1.923456       0.093663       0.216534       1.395353       0.097471       1.529599          -0.000015
          194              H       0.740750       6.848564      23.325935       0.099398       1.007395 0.72052626E+01  0.69880238E+02                                 1.739156                            1.627850      -1.186873       2.311715                    0.995287       3.774852      10.994848       0.457922       1.379145      -0.686126       0.025730       0.036550      -0.016070       0.047500       0.005232      -0.010128      -0.001147      -0.008749       0.023461      -0.014399       0.000814       0.013584              1.783348       1.723453       0.460749      -0.161302       2.150054      -0.212225       1.476536          -0.000102
          195              H       0.591720       5.133155      21.871998       0.134307       0.894204 0.65452550E+01  0.61534670E+02                                 1.574806                            1.531762      -0.859933       2.488430                    0.999085       3.349402       9.385097       0.484647       1.344272      -0.695448       0.019338       0.001312      -0.029846       0.035587       0.011974      -0.009836       0.003005      -0.011945       0.022936      -0.020719       0.007769       0.012949              1.582027       1.573538       0.021460      -0.271703       1.331309      -0.016649       1.841235          -0.000077
          196              H      -1.849360       3.261999      24.452579       0.142235       0.896186 0.64988885E+01  0.61465766E+02                                 1.615708                            1.554663      -1.144207       2.350400                    0.997043       3.543578      10.214827       0.464352       1.394648      -0.683751      -0.021684      -0.026905       0.007293       0.035317       0.007503      -0.003580       0.010432      -0.002914       0.012624      -0.014825       0.002073       0.012752              1.624962       1.649887       0.384822      -0.205624       1.708231      -0.163334       1.516769          -0.000053
          197              H      -1.635561       5.050380      25.843575       0.085259       1.060524 0.76999749E+01  0.75848631E+02                                 1.792294                            1.677395      -1.224810       2.290965                    0.993901       3.855839      11.279650       0.453769       1.370291      -0.687953      -0.027752      -0.003788       0.038018       0.047222       0.005599      -0.010465       0.003070      -0.006459       0.003840      -0.014413       0.004727       0.009686              1.849461       1.752044       0.070528      -0.449385       1.410414      -0.013981       2.385926          -0.000144
          198              H       0.072314       2.608510      21.576175       0.115568       0.995333 0.74313140E+01  0.71762756E+02                                 1.658800                            1.598361      -0.849294       2.466123                    0.997606       3.534310       9.876227       0.491991       1.289185      -0.706240       0.018414      -0.002668      -0.017418       0.025487      -0.000650      -0.004220      -0.002584       0.007244      -0.002905      -0.005837      -0.000711       0.006548              1.690959       2.207115      -0.157314      -0.188603       1.378553       0.124513       1.487209          -0.000071
          199              H      -1.046356       1.995320      22.495113       0.126982       0.967202 0.73310899E+01  0.69651683E+02                                 1.560167                            1.538496      -0.633768       2.577583                    0.999945       3.187695       8.471265       0.532460       1.210753      -0.726714      -0.015320      -0.020997       0.013399       0.029242       0.002504      -0.001004      -0.005162      -0.001329       0.005150      -0.005036      -0.001672       0.006708              1.556411       1.390201       0.160046      -0.029457       1.768554      -0.199054       1.510477          -0.000026
          200              H       9.938500       3.312100      21.437705       0.095471       0.996941 0.80344570E+01  0.79273189E+02                                 1.669781                            1.672444      -0.930726       2.424826                    0.996665       3.683571      10.472357       0.475509       1.305502      -0.702624      -0.022354      -0.004771       0.018081       0.029144       0.001947      -0.004210       0.000406       0.006183       0.007259      -0.005289      -0.001184       0.006472              1.649350       1.941139      -0.117790      -0.193525       1.419510       0.120460       1.587401          -0.000018
          201              H      -3.419523       9.837187      33.270613       0.284963       0.599159 0.37897814E+01  0.31180674E+02                                 1.232740                            1.186215      -0.986653       2.511672                    0.999958       2.544466       6.740627       0.534676       1.392335      -0.687139      -0.034223      -0.007574      -0.017360       0.039115       0.004701       0.000068       0.002243       0.044628       0.012619      -0.025076       0.004370       0.020706              1.251370       1.330123       0.064872       0.229087       1.093274       0.061927       1.330713          -0.000026
          202              H      -0.645798       9.690152      29.758505       0.291612       0.605675 0.38771598E+01  0.32555057E+02                                 1.294822                            1.237387      -1.241615       2.363626                    0.999070       2.920067       8.197531       0.492575       1.480910      -0.666791      -0.015065      -0.005198      -0.018412       0.024352       0.002056      -0.003060      -0.000237       0.013445       0.027809      -0.011667       0.001230       0.010437              1.319551       1.451514       0.148997       0.194034       1.143066       0.132797       1.364073          -0.000087
          203              H       1.609779      10.610482      35.291019       0.295605       0.550491 0.34378482E+01  0.27731591E+02                                 1.186437                            1.146819      -1.004618       2.515023                    0.999864       2.503968       6.667595       0.529278       1.434612      -0.678888      -0.000494      -0.000035       0.040245       0.040248       0.007606       0.001572      -0.001363       0.034314       0.062097      -0.029172       0.008292       0.020881              1.205210       1.066117       0.024341      -0.060262       1.012862      -0.060899       1.536650           0.000012
          204              H      10.066779       2.336223      31.942557       0.400491       0.454466 0.26051151E+01  0.19835098E+02                                 1.072007                            1.013574      -1.258158       2.417859                    0.999496       2.401320       6.452002       0.543981       1.478820      -0.665992       0.007274       0.005571       0.000473       0.009174       0.007490      -0.005702       0.008995       0.006069       0.015706      -0.016029       0.005450       0.010579              1.102897       0.939087       0.043609      -0.048126       1.290693      -0.283383       1.078912          -0.000009
          205              H      -0.993536       2.200079      14.625600       0.149802       1.079855 0.78989681E+01  0.76824095E+02                                 1.716330                            1.625030      -0.873101       2.474832                    0.999523       3.250529       8.876631       0.502337       1.253671      -0.716998       0.001163      -0.024433       0.024868       0.034882       0.001635      -0.002768      -0.005869      -0.018689       0.012366      -0.011906      -0.000254       0.012160              1.754376       1.442087       0.095508       0.013014       2.267617      -0.323091       1.553423           0.000155
          206              H      -1.756923       3.528840      14.298307       0.125444       1.056186 0.82757046E+01  0.83394384E+02                                 1.796022                            1.734831      -1.556643       2.114898                    0.993620       4.226109      12.697912       0.445691       1.363768      -0.685540      -0.017317       0.013417      -0.026398       0.034303       0.004153      -0.001655      -0.001465       0.016434       0.009940      -0.010941       0.002622       0.008319              1.826110       2.022288      -0.218900       0.014421       1.648197      -0.155792       1.807844          -0.000022
          207              H      -3.252257       7.732952       9.206380       0.120795       1.165905 0.92673654E+01  0.94636025E+02                                 1.846715                            1.787894      -1.273227       2.267247                    0.996039       3.752618      10.807235       0.463711       1.293477      -0.705176      -0.001294       0.024003       0.017105       0.029503      -0.004551       0.007510       0.007374      -0.007406      -0.037150      -0.018136       0.005389       0.012746              1.861929       1.545159       0.022843      -0.004898       2.059964       0.369427       1.980663          -0.000069
          208              H       8.568301       6.615486       8.407029       0.127198       0.937357 0.66936193E+01  0.63312437E+02                                 1.635572                            1.547962      -0.774306       2.514367                    0.998827       3.455982       9.727858       0.482378       1.342427      -0.695365      -0.027189      -0.015464      -0.004322       0.031576       0.002228       0.003067      -0.004888      -0.001578      -0.025736      -0.011045       0.003911       0.007134              1.697159       2.194472       0.363316       0.289966       1.458409       0.085674       1.438597          -0.000183
          209              H      -4.232587       8.581399      12.265313       0.112471       1.165440 0.90231328E+01  0.91009472E+02                                 1.800181                            1.726361      -1.220598       2.287029                    0.995492       3.708331      10.418401       0.490275       1.238618      -0.716925       0.016302       0.015770      -0.020821       0.030789      -0.001305       0.002820      -0.013279       0.001466      -0.009674      -0.014708       0.001692       0.013017              1.829643       1.920484       0.331777      -0.288055       1.857745      -0.292277       1.710700          -0.000016
          210              H      -4.995975       8.627143      13.631132       0.150077       0.945875 0.66896588E+01  0.61661794E+02                                 1.506672                            1.444645      -0.616246       2.608356                    0.999972       2.909909       7.435171       0.567995       1.169903      -0.738414      -0.008829       0.018632       0.028952       0.035543      -0.010761       0.000965       0.002428      -0.006295       0.012919      -0.013643       0.004205       0.009438              1.531106       1.415248      -0.172991      -0.170297       1.566059       0.333352       1.612010          -0.000026
          211              H      -0.155319       9.180430      15.638950       0.087759       1.046750 0.74603064E+01  0.73178594E+02                                 1.796982                            1.665056      -1.285770       2.257070                    0.993633       3.949602      11.669381       0.448070       1.393582      -0.682538       0.003123       0.013834       0.040414       0.042830      -0.013010      -0.003087       0.002502      -0.006104       0.015948      -0.016057       0.003318       0.012738              1.872274       1.397794       0.033697       0.091454       1.559260       0.258017       2.659766           0.000137
          212              H      -1.338129      10.490675      14.147249       0.137111       0.960232 0.70759360E+01  0.67696897E+02                                 1.637305                            1.581421      -1.049001       2.397468                    0.997932       3.391629       9.524117       0.483036       1.325385      -0.699317      -0.017296       0.031253       0.009831       0.037048      -0.009096       0.001206       0.002543      -0.005042       0.024801      -0.013855       0.004858       0.008997              1.640141       1.429811      -0.265729      -0.048661       1.950973       0.196200       1.539640           0.000302
          213              H      -0.340192       7.951871      11.239374       0.133026       0.862635 0.62511176E+01  0.58242871E+02                                 1.549055                            1.505285      -0.879017       2.477197                    0.998820       3.387594       9.526858       0.483626       1.359287      -0.691791      -0.005400      -0.011109      -0.031512       0.033847      -0.012485       0.006471       0.004984      -0.010191       0.029928      -0.020644       0.008428       0.012216              1.555765       1.287942       0.011227       0.000448       1.415492       0.159686       1.963862           0.000245
          214              H       0.808034       6.718955      12.756252       0.100820       0.988780 0.70462040E+01  0.67293281E+02                                 1.665499                            1.571737      -0.838490       2.482932                    0.999126       3.466789       9.703828       0.487813       1.314728      -0.701232       0.020735      -0.041052      -0.018563       0.049596      -0.014054      -0.000384       0.009907      -0.005338       0.018634      -0.018979       0.001633       0.017346              1.700218       1.569345      -0.405063      -0.141174       2.056239       0.188456       1.475071           0.000311
          215              H      -2.339839      10.801083      12.013549       0.124883       1.062649 0.83227132E+01  0.82388771E+02                                 1.716610                            1.681870      -0.879992       2.457150                    0.998191       3.487971       9.755412       0.485458       1.274533      -0.710761      -0.008399       0.021170       0.013239       0.026343      -0.001360      -0.000556      -0.002088      -0.001655       0.010831      -0.003738      -0.000680       0.004419              1.717571       1.613563      -0.275590      -0.165102       1.904897       0.172257       1.634252           0.000012
          216              H      -2.417184       9.556186      11.069434       0.123462       1.003498 0.75923045E+01  0.73776567E+02                                 1.677586                            1.623889      -0.845960       2.469513                    0.998061       3.516295       9.885139       0.483939       1.302478      -0.703808      -0.011766      -0.013283      -0.018499       0.025634       0.000797       0.003648       0.002825       0.003994       0.007055      -0.004489      -0.001621       0.006110              1.700459       1.707455       0.406275       0.192897       1.857163       0.140352       1.536759          -0.000148
          217              H      -0.386095      10.253241      10.030907       0.093444       0.961501 0.76421033E+01  0.74556832E+02                                 1.634269                            1.634118      -0.886241       2.440553                    0.996876       3.701993      10.508225       0.479122       1.310344      -0.701101       0.008444      -0.022130      -0.017658       0.029544      -0.001866      -0.002682       0.003226      -0.007098       0.008718      -0.005931      -0.000727       0.006658              1.616749       1.609098      -0.275675      -0.192807       1.710980       0.138873       1.530169          -0.000015
          218              H      -0.013205       8.108708       2.345811       0.099470       1.006936 0.72013932E+01  0.69834573E+02                                 1.738794                            1.627549      -1.187110       2.311723                    0.995280       3.773991      10.992338       0.457899       1.379377      -0.686085      -0.044484       0.004045      -0.016081       0.047474       0.001166       0.006053      -0.008206       0.013475       0.023471      -0.014418       0.000827       0.013591              1.782958       2.441794      -0.045633       0.264340       1.430823      -0.033569       1.476257          -0.000102
          219              H       1.546897       8.837348       0.891874       0.134316       0.894227 0.65461061E+01  0.61550113E+02                                 1.575431                            1.532339      -0.862076       2.487609                    0.999065       3.350325       9.390962       0.484286       1.345111      -0.695278      -0.010729       0.016099      -0.029825       0.035551      -0.000832       0.002342      -0.010048       0.026732       0.022877      -0.020738       0.007754       0.012985              1.582664       1.410949      -0.115684       0.150371       1.494977      -0.227145       1.842068          -0.000077
          220              H       4.387906       7.658890       3.472455       0.142401       0.895700 0.64945536E+01  0.61416159E+02                                 1.615336                            1.554313      -1.144268       2.350507                    0.997041       3.542623      10.212248       0.464316       1.394950      -0.683695       0.034083      -0.005370       0.007229       0.035252      -0.002456      -0.007213      -0.008273       0.014436       0.012710      -0.014766       0.002042       0.012724              1.624590       2.026418      -0.167091       0.244188       1.330931      -0.096371       1.516421          -0.000052
          221              H       2.732223       6.949855       4.863451       0.085265       1.060435 0.76990239E+01  0.75835481E+02                                 1.792064                            1.677195      -1.224184       2.291253                    0.993911       3.855292      11.277069       0.453844       1.370133      -0.687986       0.017162      -0.022111       0.038073       0.047254       0.000003       0.002567      -0.010608       0.012975       0.003673      -0.014437       0.004768       0.009669              1.849212       1.556716      -0.183169       0.236800       1.605359      -0.382102       2.385560          -0.000144
          222              H       3.993007       9.649853       0.596051       0.115590       0.995767 0.74353232E+01  0.71811268E+02                                 1.659248                            1.598758      -0.851378       2.465296                    0.997571       3.535187       9.879402       0.491945       1.289131      -0.706246      -0.006841       0.017245      -0.017465       0.025480      -0.002818       0.004359      -0.002372      -0.004721      -0.002958      -0.005843      -0.000721       0.006564              1.691428       1.449801      -0.280226      -0.013512       2.136879      -0.225744       1.487605          -0.000072
          223              H       5.083381       8.987651       1.514990       0.126833       0.967644 0.73352913E+01  0.69702383E+02                                 1.560719                            1.538998      -0.633805       2.577598                    0.999946       3.188593       8.474625       0.532336       1.210849      -0.726691       0.025912      -0.002761       0.013397       0.029301      -0.000658       0.004998       0.001715       0.004972       0.005121      -0.005033      -0.001692       0.006726              1.556973       1.813338       0.083869       0.187275       1.346599       0.074041       1.510981          -0.000026
          224              H       4.738788       6.950944       0.457581       0.095498       0.996991 0.80346646E+01  0.79273454E+02                                 1.669617                            1.672286      -0.930099       2.425050                    0.996683       3.683315      10.470521       0.475622       1.305222      -0.702682       0.015340      -0.016951       0.018150       0.029190      -0.003637       0.001722      -0.003844       0.000260       0.007218      -0.005275      -0.001166       0.006441              1.649183       1.447746      -0.166938      -0.007523       1.912507      -0.227767       1.587295          -0.000018
          225              H      -0.521292       3.011495      12.290489       0.284699       0.599613 0.37934947E+01  0.31220324E+02                                 1.233628                            1.187006      -0.986975       2.511523                    0.999959       2.545757       6.746057       0.534331       1.392830      -0.687046       0.023637      -0.025885      -0.017394       0.039131      -0.021706      -0.001949      -0.001041      -0.014177       0.012556      -0.025091       0.004344       0.020747              1.252291       1.209522      -0.135211      -0.168420       1.215607       0.167702       1.331745          -0.000026
          226              H      -1.780818       5.487129       8.778381       0.291661       0.605804 0.38782220E+01  0.32566855E+02                                 1.295084                            1.237618      -1.242090       2.363370                    0.999061       2.920561       8.199815       0.492483       1.481057      -0.666761       0.011973      -0.010402      -0.018392       0.024286      -0.006878       0.001718      -0.002525      -0.003132       0.027852      -0.011699       0.001257       0.010442              1.319824       1.349498      -0.208143      -0.212112       1.245613       0.101693       1.364360          -0.000088
          227              H      -3.705636       6.980351      14.310895       0.295456       0.550823 0.34406538E+01  0.27761515E+02                                 1.187179                            1.147491      -1.004579       2.514995                    0.999865       2.505525       6.673898       0.528950       1.435123      -0.678788       0.000271      -0.000390       0.040363       0.040365      -0.018673       0.000402       0.002039      -0.004006       0.062022      -0.029173       0.008318       0.020855              1.205984       1.047859      -0.035269       0.082988       1.032273      -0.021753       1.537821           0.000012
          228              H       5.519782       7.549975      10.962434       0.400593       0.453764 0.25999329E+01  0.19783622E+02                                 1.070483                            1.012253      -1.254131       2.419836                    0.999527       2.398309       6.439650       0.544648       1.477906      -0.666167      -0.008451       0.003576       0.000402       0.009185      -0.006348      -0.004980      -0.009441       0.009893       0.015685      -0.016020       0.005418       0.010602              1.101268       1.238560       0.130097       0.268765       0.987908       0.099745       1.077337          -0.000009
          229              H       1.408557       1.960467      25.115347       0.149794       1.080633 0.79066220E+01  0.76924769E+02                                 1.717923                            1.626418      -0.873019       2.474903                    0.999525       3.251988       8.885001       0.501795       1.254598      -0.716794      -0.020566      -0.013209       0.024857       0.034861       0.007262      -0.006446      -0.000545       0.012181       0.012315      -0.011884      -0.000255       0.012139              1.756056       2.146245       0.310207      -0.273736       1.567127      -0.173108       1.554797           0.000155
          230              H       2.177604       3.285960      24.788054       0.125516       1.056282 0.82768876E+01  0.83412494E+02                                 1.796396                            1.735159      -1.557988       2.114337                    0.993660       4.226899      12.702353       0.445553       1.364089      -0.685473       0.002944       0.021665      -0.026451       0.034318      -0.009189      -0.002108       0.000693      -0.001070       0.010012      -0.010953       0.002642       0.008310              1.826503       1.552409      -0.052502      -0.127755       2.118943      -0.090489       1.808156          -0.000022
          231              H       5.070804       6.683013      19.696127       0.120774       1.166819 0.92768039E+01  0.94760240E+02                                 1.847964                            1.789023      -1.275330       2.266309                    0.996007       3.754363      10.815235       0.463462       1.293792      -0.705105       0.020167       0.013105       0.017100       0.029510       0.005492       0.010101      -0.002799      -0.004139      -0.037151      -0.018097       0.005348       0.012749              1.863211       1.952434       0.211764       0.317868       1.655117       0.189202       1.982082          -0.000068
          232              H       3.725130       6.778858      18.896776       0.127241       0.937180 0.66923959E+01  0.63304345E+02                                 1.636085                            1.548380      -0.776647       2.513530                    0.998803       3.456653       9.733214       0.482003       1.343398      -0.695169      -0.026930       0.015798      -0.004361       0.031525      -0.000458      -0.002710      -0.005084       0.004635      -0.025833      -0.011064       0.003925       0.007139              1.697736       1.957866      -0.500728       0.219360       1.696353      -0.208412       1.438990          -0.000184
          233              H       5.315415       7.956228      22.755060       0.112646       1.165180 0.90205989E+01  0.90979515E+02                                 1.800095                            1.726262      -1.218945       2.287852                    0.995528       3.707791      10.417376       0.490217       1.238823      -0.716880       0.021799      -0.006283      -0.020697       0.030709       0.000038      -0.010090      -0.009051      -0.002957      -0.009456      -0.014654       0.001641       0.013012              1.829563       2.160665      -0.193102      -0.397148       1.617388       0.103371       1.710638          -0.000016
          234              H       4.973337       8.640213      24.120879       0.149792       0.946655 0.66962376E+01  0.61735392E+02                                 1.507240                            1.445130      -0.616034       2.608230                    0.999971       2.911320       7.438687       0.568052       1.169538      -0.738498       0.011695       0.017083       0.029089       0.035704       0.008109       0.002639       0.000340      -0.015499       0.012842      -0.013652       0.004206       0.009446              1.531708       1.379034       0.151915       0.203728       1.603380       0.314404       1.612711          -0.000026
          235              H       7.872826       4.724725      26.128697       0.087407       1.047525 0.74657375E+01  0.73230279E+02                                 1.796360                            1.664512      -1.280241       2.259210                    0.993705       3.948173      11.657276       0.448700       1.391657      -0.682913       0.013533       0.004219       0.040567       0.042972       0.009169       0.000659       0.003897      -0.019571       0.015967      -0.016103       0.003339       0.012764              1.871607       1.547570       0.053021       0.269011       1.408516       0.049740       2.658736           0.000137
          236              H       8.416127       6.404191      24.636996       0.136927       0.960636 0.70790050E+01  0.67727066E+02                                 1.637061                            1.581200      -1.046510       2.398357                    0.997969       3.391757       9.521532       0.483374       1.324440      -0.699509       0.018436       0.030645       0.009848       0.037094       0.006764       0.002852       0.000206      -0.013232       0.024684      -0.013871       0.004892       0.008979              1.639890       1.590314       0.358430       0.145567       1.789943       0.140213       1.539412           0.000302
          237              H       6.716426       4.270550      21.729121       0.133005       0.863121 0.62556013E+01  0.58296049E+02                                 1.549688                            1.505851      -0.879477       2.476879                    0.998817       3.389000       9.532253       0.483515       1.359334      -0.691774      -0.012368      -0.000857      -0.031443       0.033799       0.010669       0.007580      -0.003094      -0.016578       0.030073      -0.020696       0.008424       0.012272              1.556418       1.393825       0.049635       0.138644       1.310549       0.079556       1.964881           0.000245
          238              H       6.222803       2.659700      23.246000       0.100773       0.988600 0.70442626E+01  0.67265242E+02                                 1.664796                            1.571135      -0.838461       2.482857                    0.999134       3.465808       9.698106       0.488122       1.314083      -0.701369      -0.025181      -0.038544      -0.018516       0.049625       0.009358       0.008397       0.005267      -0.021721       0.018682      -0.019021       0.001667       0.017354              1.699471       1.583083       0.413034       0.092520       2.040834       0.216305       1.474497           0.000310
          239              H       8.184092       7.426902      22.503296       0.124894       1.062272 0.83194506E+01  0.82352566E+02                                 1.716623                            1.681889      -0.880417       2.457011                    0.998191       3.487620       9.755811       0.485280       1.275062      -0.710651       0.014133       0.017878       0.013288       0.026381       0.001364      -0.002067      -0.000557      -0.001427       0.010910      -0.003688      -0.000739       0.004427              1.717583       1.593414       0.263925       0.066624       1.925063       0.229107       1.634271           0.000013
          240              H       7.067308       6.871436      21.559181       0.123461       1.003826 0.75951372E+01  0.73807637E+02                                 1.677584                            1.623888      -0.847385       2.468825                    0.998060       3.516643       9.884894       0.484097       1.301990      -0.703906      -0.017394       0.003540      -0.018425       0.025584      -0.002146       0.004266      -0.001766      -0.000670       0.006900      -0.004497      -0.001604       0.006100              1.700459       2.171578      -0.138306       0.217991       1.393046      -0.096866       1.536753          -0.000148
          241              H       8.686519       5.460989      20.520654       0.093564       0.961002 0.76368359E+01  0.74491923E+02                                 1.633675                            1.633536      -0.886015       2.440772                    0.996888       3.700629      10.503088       0.479220       1.310313      -0.701112      -0.015003      -0.018296      -0.017677       0.029534       0.003950       0.001421       0.003925       0.000289       0.008676      -0.005875      -0.000727       0.006602              1.616163       1.446276       0.181878       0.023880       1.872589       0.236286       1.529625          -0.000015
          242              H       7.015745       4.065790      12.835558       0.099185       1.007855 0.72089696E+01  0.69921263E+02                                 1.739265                            1.627943      -1.185382       2.312209                    0.995307       3.775236      10.994353       0.458072       1.378595      -0.686233      -0.018841       0.040655      -0.016127       0.047622      -0.006403      -0.004044      -0.009320      -0.004667       0.023525      -0.014377       0.000805       0.013572              1.783466       1.644478      -0.415154       0.103144       2.229341      -0.245771       1.476579          -0.000102
          243              H       8.426817       3.079022      11.381621       0.134265       0.894216 0.65455016E+01  0.61537438E+02                                 1.574808                            1.531782      -0.860039       2.488361                    0.999089       3.349505       9.385355       0.484649       1.344257      -0.695452       0.008528       0.017385      -0.029874       0.035601      -0.011166      -0.007519      -0.007036      -0.014721       0.022935      -0.020720       0.007759       0.012960              1.582020       1.373319       0.094149      -0.121403       1.531572      -0.243585       1.841168          -0.000077
          244              H       8.826746       0.029407      13.962202       0.142272       0.896199 0.64989386E+01  0.61466493E+02                                 1.615731                            1.554674      -1.145110       2.350031                    0.997035       3.543562      10.214875       0.464347       1.394657      -0.683748       0.012433      -0.032239       0.007315       0.035319      -0.005023      -0.010803       0.002078      -0.011533       0.012624      -0.014815       0.002099       0.012716              1.624990       1.360396      -0.217714       0.038650       1.997811      -0.259781       1.516763          -0.000052
          245              H       7.384862       1.108753      15.353198       0.085366       1.060218 0.76977285E+01  0.75826392E+02                                 1.792495                            1.677573      -1.226816       2.290213                    0.993872       3.856148      11.283180       0.453541       1.370981      -0.687818      -0.010507      -0.025869       0.037979       0.047138      -0.005619      -0.007934      -0.007547      -0.006493       0.003885      -0.014474       0.004753       0.009720              1.849667       1.434899       0.112690      -0.212613       1.727944      -0.396283       2.386157          -0.000144
          246              H      10.353521       1.366881      11.085798       0.115360       0.996132 0.74375531E+01  0.71829892E+02                                 1.658829                            1.598333      -0.846889       2.466872                    0.997643       3.534964       9.874852       0.492374       1.288059      -0.706475       0.011562       0.014686      -0.017402       0.025538       0.003481       0.000108      -0.004966      -0.002499      -0.002907      -0.005852      -0.000730       0.006582              1.691014       1.722048       0.437596      -0.202195       1.863854      -0.101175       1.487140          -0.000072
          247              H      10.325224       0.091488      12.004737       0.126910       0.967477 0.73338305E+01  0.69687225E+02                                 1.560789                            1.539050      -0.633728       2.577652                    0.999946       3.188208       8.474395       0.532203       1.211173      -0.726620       0.010505      -0.023785       0.013380       0.029242      -0.001832       0.003956      -0.003452      -0.003678       0.005168      -0.005027      -0.001678       0.006705              1.557048       1.536044      -0.244081       0.157873       1.624013      -0.125175       1.511088          -0.000026
          248              H       2.100888      10.263043      10.947328       0.095599       0.996032 0.80240624E+01  0.79142607E+02                                 1.668551                            1.671197      -0.928573       2.425780                    0.996697       3.681461      10.463468       0.475771       1.305246      -0.702680      -0.006982      -0.021791       0.018019       0.029125       0.001753      -0.002426      -0.003434      -0.006400       0.007156      -0.005241      -0.001209       0.006449              1.648153       1.650811       0.284576      -0.200714       1.707745      -0.107173       1.585904          -0.000018
          249              H       2.347385       1.957199      22.780236       0.284751       0.599518 0.37925892E+01  0.31208761E+02                                 1.233089                            1.186539      -0.986749       2.511499                    0.999960       2.545307       6.742834       0.534694       1.392066      -0.687190      -0.010601      -0.033479      -0.017387       0.039186       0.016971      -0.001907       0.001168      -0.030544       0.012665      -0.025109       0.004384       0.020725              1.251727       1.096599       0.070149       0.060929       1.327487       0.229448       1.331096          -0.000026
          250              H       3.861584       4.285798      19.268128       0.291535       0.606070 0.38804845E+01  0.32591488E+02                                 1.295605                            1.238088      -1.243210       2.362831                    0.999062       2.921646       8.204296       0.492311       1.481318      -0.666714      -0.003018      -0.015621      -0.018389       0.024316       0.004796      -0.001327      -0.002734      -0.010316       0.027841      -0.011686       0.001259       0.010427              1.320369       1.091723       0.059110      -0.018003       1.504440       0.234686       1.364945          -0.000087
          251              H       4.192343       6.699351      24.800642       0.295591       0.550519 0.34371799E+01  0.27718085E+02                                 1.185227                            1.145708      -1.004759       2.514721                    0.999865       2.502301       6.656870       0.530357       1.432111      -0.679350      -0.000247      -0.000494       0.040276       0.040280       0.011084       0.001980       0.000707      -0.030363       0.062047      -0.029194       0.008323       0.020871              1.203953       1.004196       0.010875       0.022563       1.072861      -0.082507       1.534803           0.000012
          252              H       3.010161       9.886198      21.452181       0.400378       0.454899 0.26081387E+01  0.19863445E+02                                 1.072541                            1.014040      -1.258294       2.417628                    0.999494       2.402585       6.455806       0.543965       1.478464      -0.666046      -0.001215       0.009129       0.000533       0.009225      -0.001113      -0.010628      -0.000429      -0.016053       0.015653      -0.016032       0.005480       0.010552              1.103467       1.165640      -0.174207       0.221551       1.065300      -0.183534       1.079461          -0.000008
          253              H      10.174308       0.239613       4.135224       0.149866       1.079679 0.78977362E+01  0.76813447E+02                                 1.716603                            1.625268      -0.872080       2.475393                    0.999529       3.250383       8.877943       0.502103       1.254235      -0.716877       0.021715      -0.011197       0.024869       0.034863      -0.008915       0.003690      -0.005296       0.006471       0.012320      -0.011887      -0.000244       0.012131              1.754665       1.978851      -0.405311       0.286387       1.731463      -0.150308       1.553680           0.000155
          254              H       8.641873       0.242880       3.807931       0.125462       1.056134 0.82752110E+01  0.83388226E+02                                 1.795969                            1.734783      -1.556961       2.114810                    0.993612       4.226001      12.697527       0.445695       1.363774      -0.685538      -0.020265      -0.008304      -0.026419       0.034316       0.005042       0.000428      -0.002166      -0.015348       0.009998      -0.010924       0.002631       0.008293              1.826059       1.931247       0.271427       0.142164       1.739153      -0.065389       1.807776          -0.000020
          255              H       4.253338       1.049939      61.657004       0.120822       1.166255 0.92710367E+01  0.94686444E+02                                 1.847395                            1.788494      -1.274661       2.266699                    0.996032       3.753243      10.811098       0.463520       1.293833      -0.705101      -0.021439       0.010889       0.017125       0.029521      -0.000921      -0.002627       0.010161       0.011578      -0.037191      -0.018119       0.005379       0.012740              1.862631       1.912234      -0.234521      -0.322653       1.694202       0.180610       1.981457          -0.000068
          256              H      -1.445028      10.728110      60.857653       0.127093       0.937547 0.66952229E+01  0.63333068E+02                                 1.635991                            1.548296      -0.775281       2.513965                    0.998811       3.456643       9.730977       0.482243       1.342686      -0.695313      -0.000221      -0.031304      -0.004302       0.031599      -0.001791       0.005789       0.000244      -0.003079      -0.025822      -0.011086       0.003949       0.007137              1.697631       1.328021       0.137123       0.070810       2.325960       0.294137       1.438912          -0.000184
          257              H       3.028397       0.625171       1.774936       0.112482       1.165725 0.90261117E+01  0.91050497E+02                                 1.800777                            1.726886      -1.220794       2.286964                    0.995508       3.708947      10.422056       0.490080       1.238961      -0.716849      -0.005516       0.022002      -0.020780       0.030763       0.001276       0.012869      -0.004206       0.001496      -0.009543      -0.014660       0.001683       0.012977              1.830269       1.586581      -0.138811       0.109152       2.193004      -0.395824       1.711222          -0.000016
          258              H       2.607088      -0.013070       3.140756       0.149968       0.946065 0.66909744E+01  0.61674242E+02                                 1.506559                            1.444524      -0.615805       2.608400                    0.999972       2.910273       7.435053       0.568198       1.169477      -0.738513      -0.020597       0.001630       0.029010       0.035616       0.002657      -0.001627       0.002077       0.021756       0.012888      -0.013631       0.004201       0.009431              1.530997       1.678030       0.021191      -0.373848       1.303017       0.019188       1.611944          -0.000026
          259              H       4.548255       4.455705       5.148574       0.087609       1.047008 0.74616718E+01  0.73184828E+02                                 1.796229                            1.664414      -1.281601       2.258756                    0.993690       3.947834      11.658118       0.448542       1.392252      -0.682799      -0.010410       0.009628       0.040519       0.042929       0.003871      -0.003720      -0.001417       0.025602       0.015984      -0.016073       0.003321       0.012752              1.871453       1.489104      -0.086715      -0.177543       1.466813       0.208079       2.658442           0.000137
          260              H       2.822144       4.086484       3.656872       0.137191       0.960432 0.70779595E+01  0.67722088E+02                                 1.637623                            1.581715      -1.049771       2.397140                    0.997931       3.391982       9.525974       0.482952       1.325500      -0.699291      -0.035665       0.000631       0.009782       0.036987       0.002365      -0.001626       0.002326       0.018302       0.024767      -0.013866       0.004858       0.009008              1.640460       2.051264      -0.092837      -0.194307       1.330213       0.055994       1.539904           0.000302
          261              H       5.519782       3.681321       0.748998       0.132912       0.863115 0.62554109E+01  0.58292354E+02                                 1.549540                            1.505720      -0.878993       2.477066                    0.998820       3.388658       9.530346       0.483600       1.359140      -0.691816       0.006947      -0.010277      -0.031486       0.033841       0.001841      -0.001098       0.008104       0.026774       0.030095      -0.020696       0.008425       0.012272              1.556263       1.374250      -0.060873      -0.138179       1.329904       0.080291       1.964635           0.000245
          262              H       7.161631       4.059255       2.265876       0.100591       0.989320 0.70503274E+01  0.67335176E+02                                 1.665301                            1.571567      -0.835764       2.483862                    0.999150       3.466995       9.701134       0.488186       1.313675      -0.701449       0.046072      -0.002519      -0.018546       0.049729       0.004701      -0.008775       0.004635       0.027037       0.018649      -0.018992       0.001635       0.017357              1.700007       2.284973      -0.008299      -0.233721       1.340147      -0.028030       1.474901           0.000310
          263              H       2.052468       3.374181       1.523172       0.124893       1.062492 0.83215607E+01  0.82378291E+02                                 1.716814                            1.682062      -0.881140       2.456734                    0.998179       3.487926       9.756804       0.485274       1.275001      -0.710663      -0.022521       0.003316       0.013251       0.026340      -0.000043       0.001520      -0.001551       0.003154       0.010900      -0.003743      -0.000696       0.004439              1.717778       2.071003       0.011632      -0.231779       1.447884      -0.056857       1.634446           0.000012
          264              H       3.091908       2.684750       0.579057       0.123396       1.003926 0.75962319E+01  0.73822721E+02                                 1.677878                            1.624152      -0.847171       2.468945                    0.998058       3.517076       9.887190       0.483981       1.302226      -0.703857       0.005602      -0.016849      -0.018442       0.025600       0.001350      -0.000598       0.004594      -0.003351       0.006885      -0.004489      -0.001618       0.006108              1.700764       1.468135      -0.268055      -0.025114       2.097149       0.237295       1.537008          -0.000148
          265              H       3.503785       4.792252      62.481531       0.093497       0.961295 0.76394138E+01  0.74519651E+02                                 1.633643                            1.633513      -0.884862       2.441146                    0.996908       3.700662      10.501658       0.479379       1.309834      -0.701211       0.023382      -0.003844      -0.017673       0.029561      -0.002110      -0.004137      -0.000731       0.006717       0.008750      -0.005904      -0.000739       0.006643              1.616130       1.923449       0.093663      -0.216533       1.395348      -0.097471       1.529594          -0.000015
          266              H       5.547450       4.042918      54.796435       0.099396       1.007400 0.72053186E+01  0.69880937E+02                                 1.739163                            1.627857      -1.186891       2.311706                    0.995287       3.774874      10.994935       0.457920       1.379147      -0.686125      -0.025730      -0.036551      -0.016070       0.047500       0.005232       0.010128       0.001148      -0.008749       0.023459      -0.014398       0.000814       0.013584              1.783356       1.723460       0.460751       0.161302       2.150065       0.212225       1.476543          -0.000102
          267              H       5.696480       5.758327      53.342498       0.134305       0.894207 0.65452824E+01  0.61534993E+02                                 1.574809                            1.531765      -0.859934       2.488429                    0.999085       3.349410       9.385125       0.484646       1.344273      -0.695448      -0.019338      -0.001312      -0.029846       0.035587       0.011973       0.009836      -0.003005      -0.011945       0.022936      -0.020718       0.007769       0.012949              1.582031       1.573542       0.021460       0.271704       1.331311       0.016649       1.841239          -0.000078
          268              H      -4.438840       7.629483      55.923079       0.142234       0.896186 0.64988802E+01  0.61465645E+02                                 1.615705                            1.554660      -1.144197       2.350404                    0.997043       3.543576      10.214806       0.464354       1.394644      -0.683751       0.021685       0.026905       0.007293       0.035317       0.007504       0.003580      -0.010432      -0.002913       0.012623      -0.014825       0.002073       0.012752              1.624959       1.649884       0.384821       0.205624       1.708227       0.163333       1.516766          -0.000053
          269              H       7.923761       5.841102      57.314075       0.085257       1.060532 0.77000489E+01  0.75849515E+02                                 1.792300                            1.677401      -1.224798       2.290968                    0.993901       3.855853      11.279689       0.453769       1.370287      -0.687954       0.027752       0.003787       0.038018       0.047221       0.005600       0.010465      -0.003071      -0.006462       0.003837      -0.014414       0.004729       0.009685              1.849468       1.752050       0.070529       0.449387       1.410418       0.013981       2.385935          -0.000144
          270              H       6.215886       8.282972      53.046675       0.115567       0.995340 0.74313815E+01  0.71763578E+02                                 1.658808                            1.598368      -0.849303       2.466118                    0.997606       3.534328       9.876292       0.491990       1.289185      -0.706240      -0.018414       0.002668      -0.017418       0.025487      -0.000650       0.004220       0.002584       0.007243      -0.002906      -0.005837      -0.000711       0.006548              1.690968       2.207128      -0.157315       0.188604       1.378559      -0.124514       1.487216          -0.000072
          271              H       7.334556       8.896162      53.965613       0.126981       0.967204 0.73311064E+01  0.69651886E+02                                 1.560169                            1.538499      -0.633768       2.577583                    0.999945       3.187700       8.471284       0.532460       1.210754      -0.726714       0.015320       0.020997       0.013398       0.029241       0.002504       0.001004       0.005162      -0.001329       0.005150      -0.005036      -0.001672       0.006708              1.556413       1.390203       0.160046       0.029457       1.768557       0.199055       1.510480          -0.000026
          272              H      -3.650300       7.579382      52.908205       0.095471       0.996939 0.80344444E+01  0.79273050E+02                                 1.669781                            1.672443      -0.930730       2.424824                    0.996665       3.683573      10.472369       0.475508       1.305504      -0.702624       0.022355       0.004771       0.018081       0.029145       0.001947       0.004210      -0.000406       0.006183       0.007259      -0.005289      -0.001184       0.006473              1.649350       1.941139      -0.117790       0.193525       1.419510      -0.120460       1.587401          -0.000018
          273              H       9.707723       1.054295       1.800113       0.284965       0.599156 0.37897557E+01  0.31180426E+02                                 1.232738                            1.186213      -0.986661       2.511670                    0.999958       2.544459       6.740616       0.534675       1.392341      -0.687138       0.034223       0.007574      -0.017360       0.039115       0.004701      -0.000068      -0.002243       0.044628       0.012619      -0.025076       0.004370       0.020706              1.251368       1.330121       0.064871      -0.229086       1.093273      -0.061926       1.330710          -0.000026
          274              H       6.933998       1.201330      61.229005       0.291611       0.605679 0.38771964E+01  0.32555475E+02                                 1.294833                            1.237397      -1.241628       2.363619                    0.999070       2.920089       8.197635       0.492570       1.480920      -0.666789       0.015065       0.005198      -0.018413       0.024352       0.002056       0.003060       0.000237       0.013445       0.027808      -0.011667       0.001230       0.010437              1.319563       1.451528       0.149000      -0.194037       1.143075      -0.132799       1.364086          -0.000087
          275              H       4.678421       0.281000       3.820519       0.295602       0.550494 0.34378728E+01  0.27731822E+02                                 1.186438                            1.146821      -1.004607       2.515025                    0.999864       2.503976       6.667606       0.529279       1.434606      -0.678889       0.000494       0.000035       0.040245       0.040248       0.007606      -0.001572       0.001363       0.034314       0.062098      -0.029172       0.008291       0.020881              1.205211       1.066119       0.024341       0.060261       1.012863       0.060899       1.536650           0.000012
          276              H      -3.778579       8.555259       0.472058       0.400490       0.454468 0.26051304E+01  0.19835244E+02                                 1.072010                            1.013577      -1.258163       2.417856                    0.999496       2.401328       6.452028       0.543980       1.478819      -0.665992      -0.007274      -0.005571       0.000473       0.009174       0.007490       0.005702      -0.008995       0.006069       0.015707      -0.016030       0.005450       0.010579              1.102901       0.939089       0.043610       0.048126       1.290698       0.283384       1.078915          -0.000009
          277              H       7.281736       8.691403      46.096100       0.149802       1.079851 0.78989324E+01  0.76823627E+02                                 1.716323                            1.625024      -0.873098       2.474832                    0.999523       3.250522       8.876592       0.502340       1.253667      -0.716999      -0.001163       0.024433       0.024868       0.034882       0.001635       0.002768       0.005869      -0.018689       0.012366      -0.011906      -0.000254       0.012160              1.754368       1.442082       0.095508      -0.013013       2.267606       0.323089       1.553417           0.000155
          278              H       8.045123       7.362642      45.768807       0.125446       1.056177 0.82756192E+01  0.83393328E+02                                 1.796014                            1.734824      -1.556636       2.114902                    0.993620       4.226090      12.697850       0.445691       1.363771      -0.685539       0.017317      -0.013417      -0.026398       0.034304       0.004153       0.001655       0.001465       0.016435       0.009939      -0.010941       0.002622       0.008319              1.826101       2.022279      -0.218898      -0.014421       1.648189       0.155791       1.807836          -0.000022
          279              H       9.540457       3.158530      40.676880       0.120796       1.165889 0.92671973E+01  0.94633853E+02                                 1.846696                            1.787877      -1.273200       2.267261                    0.996039       3.752585      10.807104       0.463713       1.293476      -0.705176       0.001294      -0.024004       0.017105       0.029504      -0.004551      -0.007510      -0.007373      -0.007407      -0.037152      -0.018136       0.005389       0.012747              1.861910       1.545145       0.022842       0.004899       2.059943      -0.369422       1.980642          -0.000068
          280              H      -2.280101       4.275996      39.877529       0.127201       0.937342 0.66934930E+01  0.63310973E+02                                 1.635560                            1.547951      -0.774309       2.514370                    0.998827       3.455952       9.727768       0.482378       1.342433      -0.695364       0.027190       0.015465      -0.004323       0.031578       0.002229      -0.003068       0.004888      -0.001577      -0.025735      -0.011045       0.003911       0.007134              1.697146       2.194453       0.363312      -0.289962       1.458399      -0.085673       1.438586          -0.000183
          281              H      10.520787       2.310083      43.735813       0.112469       1.165453 0.90232518E+01  0.91010930E+02                                 1.800190                            1.726369      -1.220606       2.287022                    0.995492       3.708351      10.418456       0.490275       1.238613      -0.716927      -0.016303      -0.015770      -0.020820       0.030789      -0.001305      -0.002820       0.013279       0.001465      -0.009676      -0.014709       0.001692       0.013017              1.829652       1.920494       0.331780       0.288057       1.857754       0.292279       1.710707          -0.000016
          282              H      -1.292225       2.264339      45.101632       0.150079       0.945868 0.66895951E+01  0.61661057E+02                                 1.506665                            1.444639      -0.616248       2.608357                    0.999972       2.909894       7.435123       0.567996       1.169903      -0.738413       0.008829      -0.018632       0.028952       0.035543      -0.010760      -0.000965      -0.002428      -0.006295       0.012920      -0.013642       0.004206       0.009437              1.531098       1.415241      -0.172990       0.170296       1.566051      -0.333350       1.612002          -0.000026
          283              H       6.443519       1.711052      47.109450       0.087758       1.046754 0.74603378E+01  0.73178964E+02                                 1.796985                            1.665059      -1.285758       2.257075                    0.993633       3.949606      11.669390       0.448071       1.393580      -0.682539      -0.003123      -0.013835       0.040413       0.042830      -0.013010       0.003087      -0.002502      -0.006106       0.015947      -0.016057       0.003318       0.012739              1.872278       1.397796       0.033697      -0.091454       1.559263      -0.258020       2.659775           0.000137
          284              H       7.626329       0.400807      45.617749       0.137114       0.960214 0.70757669E+01  0.67694931E+02                                 1.637291                            1.581408      -1.048967       2.397487                    0.997932       3.391596       9.524026       0.483034       1.325395      -0.699315       0.017296      -0.031254       0.009831       0.037049      -0.009096      -0.001206      -0.002543      -0.005043       0.024799      -0.013856       0.004858       0.008997              1.640127       1.429800      -0.265726       0.048660       1.950957      -0.196198       1.539626           0.000302
          285              H       6.628392       2.939611      42.709874       0.133027       0.862631 0.62510867E+01  0.58242510E+02                                 1.549051                            1.505281      -0.879019       2.477197                    0.998820       3.387584       9.526823       0.483627       1.359287      -0.691791       0.005400       0.011109      -0.031512       0.033847      -0.012485      -0.006471      -0.004985      -0.010190       0.029927      -0.020643       0.008427       0.012216              1.555762       1.287939       0.011226      -0.000448       1.415489      -0.159685       1.963857           0.000245
          286              H       5.480166       4.172527      44.226752       0.100820       0.988788 0.70462867E+01  0.67294354E+02                                 1.665516                            1.571753      -0.838516       2.482920                    0.999126       3.466822       9.703981       0.487807       1.314738      -0.701230      -0.020735       0.041052      -0.018563       0.049597      -0.014054       0.000385      -0.009907      -0.005339       0.018633      -0.018978       0.001631       0.017347              1.700236       1.569361      -0.405069       0.141176       2.056262      -0.188459       1.475086           0.000311
          287              H       8.628039       0.090399      43.484049       0.124886       1.062637 0.83225892E+01  0.82387258E+02                                 1.716599                            1.681859      -0.879993       2.457152                    0.998191       3.487950       9.755345       0.485459       1.274536      -0.710760       0.008399      -0.021170       0.013239       0.026344      -0.001360       0.000556       0.002088      -0.001655       0.010830      -0.003738      -0.000680       0.004418              1.717560       1.613553      -0.275587       0.165100       1.904885      -0.172255       1.634242           0.000012
          288              H       8.705384       1.335296      42.539934       0.123461       1.003504 0.75923611E+01  0.73777251E+02                                 1.677592                            1.623895      -0.845966       2.469509                    0.998061       3.516308       9.885183       0.483939       1.302477      -0.703808       0.011766       0.013283      -0.018499       0.025634       0.000796      -0.003648      -0.002825       0.003994       0.007055      -0.004489      -0.001621       0.006110              1.700465       1.707461       0.406277      -0.192897       1.857169      -0.140352       1.536764          -0.000148
          289              H       6.674295       0.638241      41.501407       0.093442       0.961509 0.76421841E+01  0.74557798E+02                                 1.634275                            1.634124      -0.886244       2.440550                    0.996876       3.702013      10.508286       0.479122       1.310340      -0.701102      -0.008444       0.022130      -0.017657       0.029543      -0.001865       0.002682      -0.003227      -0.007098       0.008719      -0.005931      -0.000727       0.006658              1.616755       1.609104      -0.275677       0.192808       1.710987      -0.138873       1.530175          -0.000015
          290              H       6.301405       2.782774      33.816311       0.099471       1.006919 0.72012368E+01  0.69832621E+02                                 1.738771                            1.627529      -1.187049       2.311751                    0.995280       3.773936      10.992115       0.457903       1.379373      -0.686086       0.044484      -0.004045      -0.016079       0.047473       0.001167      -0.006051       0.008206       0.013476       0.023480      -0.014419       0.000828       0.013591              1.782934       2.441758      -0.045632      -0.264335       1.430806       0.033568       1.476239          -0.000102
          291              H       4.741303       2.054134      32.362374       0.134315       0.894228 0.65461129E+01  0.61550177E+02                                 1.575430                            1.532339      -0.862067       2.487613                    0.999065       3.350327       9.390960       0.484287       1.345109      -0.695279       0.010730      -0.016100      -0.029825       0.035551      -0.000832      -0.002342       0.010048       0.026732       0.022877      -0.020739       0.007754       0.012985              1.582663       1.410948      -0.115684      -0.150370       1.494976       0.227143       1.842065          -0.000077
          292              H       1.900294       3.232592      34.942955       0.142401       0.895693 0.64944904E+01  0.61415434E+02                                 1.615331                            1.554308      -1.144260       2.350513                    0.997041       3.542611      10.212215       0.464316       1.394955      -0.683694      -0.034083       0.005371       0.007230       0.035253      -0.002457       0.007213       0.008274       0.014435       0.012709      -0.014767       0.002043       0.012724              1.624585       2.026412      -0.167090      -0.244187       1.330927       0.096370       1.516416          -0.000053
          293              H       3.555977       3.941627      36.333951       0.085264       1.060451 0.76991901E+01  0.75837645E+02                                 1.792091                            1.677220      -1.224251       2.291222                    0.993910       3.855360      11.277364       0.453837       1.370144      -0.687984      -0.017163       0.022111       0.038074       0.047255      -0.000000      -0.002568       0.010607       0.012971       0.003678      -0.014435       0.004764       0.009671              1.849240       1.556740      -0.183172      -0.236804       1.605382       0.382109       2.385599          -0.000144
          294              H       2.295193       1.241629      32.066551       0.115589       0.995766 0.74353190E+01  0.71811198E+02                                 1.659246                            1.598756      -0.851369       2.465300                    0.997571       3.535184       9.879383       0.491946       1.289128      -0.706247       0.006841      -0.017245      -0.017465       0.025480      -0.002818      -0.004359       0.002372      -0.004721      -0.002958      -0.005843      -0.000721       0.006564              1.691426       1.449799      -0.280225       0.013512       2.136876       0.225743       1.487603          -0.000072
          295              H       1.204819       1.903831      32.985490       0.126835       0.967635 0.73352049E+01  0.69701361E+02                                 1.560710                            1.538990      -0.633808       2.577599                    0.999946       3.188573       8.474561       0.532337       1.210851      -0.726691      -0.025912       0.002761       0.013398       0.029302      -0.000658      -0.004998      -0.001715       0.004972       0.005121      -0.005034      -0.001692       0.006726              1.556964       1.813327       0.083868      -0.187274       1.346592      -0.074041       1.510973          -0.000026
          296              H       1.549412       3.940538      31.928081       0.095499       0.996984 0.80345917E+01  0.79272549E+02                                 1.669610                            1.672278      -0.930099       2.425052                    0.996683       3.683295      10.470449       0.475623       1.305223      -0.702682      -0.015340       0.016951       0.018151       0.029191      -0.003637      -0.001723       0.003845       0.000260       0.007219      -0.005275      -0.001166       0.006441              1.649175       1.447740      -0.166937       0.007522       1.912498       0.227766       1.587288          -0.000018
          297              H       6.809492       7.879987      43.760989       0.284697       0.599615 0.37935111E+01  0.31220484E+02                                 1.233629                            1.187008      -0.986972       2.511523                    0.999959       2.545762       6.746067       0.534331       1.392827      -0.687046      -0.023636       0.025885      -0.017394       0.039131      -0.021706       0.001949       0.001041      -0.014177       0.012556      -0.025091       0.004344       0.020747              1.252293       1.209523      -0.135211       0.168420       1.215608      -0.167702       1.331747          -0.000027
          298              H       8.069018       5.404353      40.248881       0.291660       0.605805 0.38782301E+01  0.32566935E+02                                 1.295085                            1.237618      -1.242089       2.363370                    0.999061       2.920564       8.199821       0.492483       1.481055      -0.666762      -0.011972       0.010402      -0.018392       0.024286      -0.006878      -0.001719       0.002525      -0.003132       0.027851      -0.011699       0.001257       0.010442              1.319824       1.349498      -0.208143       0.212112       1.245613      -0.101693       1.364361          -0.000087
          299              H       9.993836       3.911131      45.781395       0.295458       0.550819 0.34406243E+01  0.27761215E+02                                 1.187174                            1.147486      -1.004580       2.514997                    0.999865       2.505511       6.673851       0.528952       1.435122      -0.678788      -0.000270       0.000390       0.040363       0.040366      -0.018674      -0.000402      -0.002039      -0.004006       0.062022      -0.029173       0.008318       0.020855              1.205979       1.047854      -0.035268      -0.082987       1.032269       0.021753       1.537814           0.000012
          300              H       0.768418       3.341507      42.432934       0.400593       0.453766 0.25999480E+01  0.19783769E+02                                 1.070487                            1.012256      -1.254137       2.419833                    0.999527       2.398317       6.439680       0.544646       1.477907      -0.666167       0.008451      -0.003576       0.000402       0.009186      -0.006349       0.004980       0.009441       0.009893       0.015684      -0.016021       0.005418       0.010602              1.101272       1.238565       0.130098      -0.268767       0.987912      -0.099746       1.077341          -0.000009
          301              C       9.483863       3.685678      29.519329       0.554423      23.334731 0.27505316E+03  0.58613740E+04                                 7.596087                            5.904477      -0.322234       1.930581                    0.999583      23.657567      68.270808       0.604708       0.475311      -1.013037      -0.016280      -0.013294      -0.010765       0.023615       0.013809      -0.006186       0.016694       0.011436       0.022977      -0.027431       0.009244       0.018187              8.509654       5.704389      -2.585789      -1.527019       9.982073       1.793390       9.842501          -0.000062
          302              C       8.792161       4.914237      31.391824       0.551311      24.550032 0.26543342E+03  0.55734729E+04                                 7.688976                            5.677076      -0.050703       2.021006                    0.999466      22.956126      64.511444       0.640635       0.455329      -1.029996      -0.001765       0.000969       0.000419       0.002056       0.013404       0.002791       0.013481       0.011457      -0.054497      -0.024968      -0.001005       0.025973              8.903670       5.091618      -1.280904      -1.955285       7.378012       0.603996      14.241381           0.000002
          303              C       8.721105       5.788823      29.300294       0.545481      24.080375 0.28517271E+03  0.61239137E+04                                 7.714890                            5.987222      -0.310031       1.934038                    0.999654      23.737710      68.464207       0.605077       0.471383      -1.016508       0.004682       0.005579      -0.005316       0.009017       0.012440       0.010171       0.000412      -0.005916      -0.057093      -0.023022      -0.000373       0.023395              8.553367       5.289725      -2.239101      -0.217274      11.151084      -1.183728       9.219291          -0.000048
          304              C      10.350377       2.326421      27.677046      -0.244138      29.088057 0.41237713E+03  0.96292437E+04                                 8.291210                            6.751957      -0.100710       1.960281                    0.997971      29.789990      87.155529       0.632721       0.414568      -1.058584      -0.023652      -0.054057       0.129290       0.142118      -0.020345      -0.033261      -0.026712      -0.039837       0.252506      -0.080877      -0.014680       0.095556              9.176072       9.092798       0.422309       0.360150       7.598064       3.173225      10.837352           0.001611
          305              C       9.201523       1.874424      26.813495       0.644029      20.428446 0.24304828E+03  0.50267997E+04                                 7.040932                            5.665314      -0.153514       2.017150                    0.999619      22.169023      63.238351       0.598027       0.495207      -1.001672      -0.041053      -0.015904       0.000535       0.044030      -0.004829       0.000836      -0.057514      -0.135543      -0.104297      -0.058030      -0.050393       0.108423              7.672438       9.174250       0.525435       0.053758       5.169279       2.070353       8.673786           0.000384
          306              C       8.094800       6.204877      33.354954      -0.176384      28.374908 0.40684527E+03  0.94670755E+04                                 8.218423                            6.740930      -0.196496       1.937426                    0.998512      29.092484      84.938355       0.628460       0.418834      -1.055987       0.044683      -0.091296      -0.050683       0.113579      -0.040955       0.000834       0.043431      -0.065710      -0.091220      -0.059467      -0.022083       0.081550              9.198637       8.196934       0.377964      -2.088347       7.676538       1.245715      11.722439          -0.004711
          307              C       7.355936       5.896648      34.633915       0.615086      21.758910 0.26253561E+03  0.55057833E+04                                 7.263158                            5.809499      -0.087165       2.030865                    0.999713      22.344344      63.061937       0.605836       0.482081      -1.013875       0.002868      -0.012477       0.038180       0.040269       0.050072       0.051322       0.042829       0.030687       0.001701      -0.053891      -0.043999       0.097890              8.028684       7.000980      -0.784700      -2.829118       7.623227      -1.465994       9.461846          -0.001629
          308              C      -4.608622       8.097817      29.043495      -0.188051      27.763923 0.39463505E+03  0.90715695E+04                                 8.001369                            6.586905      -0.038473       1.989572                    0.998682      28.558878      81.641212       0.646280       0.412286      -1.065028       0.041150      -0.108795      -0.054979       0.128655      -0.054743      -0.029830       0.026328      -0.088908      -0.007577      -0.073223      -0.013782       0.087005              8.879652       8.649026       1.186635       0.888564      11.431283       0.981642       6.558648           0.000003
          309              C      -3.473602       8.861310      29.710040       0.646234      20.988327 0.24503731E+03  0.50268639E+04                                 7.041142                            5.577152      -0.091721       2.043277                    0.999428      21.164381      58.161801       0.627216       0.476019      -1.021964       0.010193       0.037078       0.042170       0.057070      -0.028745       0.014030      -0.041483      -0.075429      -0.001191      -0.047221      -0.026330       0.073551              7.833492       8.273052       1.997375       0.430519       7.929321       3.308640       7.298102          -0.000011
          310              C       4.945669       4.629969      27.215059       0.087519      26.048432 0.36424330E+03  0.82668042E+04                                 7.899518                            6.573306      -0.046739       1.998011                    0.998636      27.067316      78.734714       0.606670       0.444844      -1.037405       0.009524      -0.035387       0.036423       0.051668       0.018075       0.013634      -0.016348       0.035221      -0.020640      -0.036219       0.006210       0.030010              8.513138       6.272067      -2.331918       0.428778       7.842179       1.505853      11.425167          -0.002897
          311              C       4.618054       5.652679      28.113856      -0.215598      30.842748 0.45461390E+03  0.10784584E+05                                 8.440242                            7.047138       0.383068       2.096435                    0.999629      29.655640      85.035293       0.630277       0.409651      -1.070890      -0.003875      -0.006336      -0.009899       0.012376      -0.013557       0.003529       0.000799      -0.026158      -0.063590      -0.022118      -0.007326       0.029444              9.073940       6.441327      -2.174105       0.521740       8.150771       2.192744      12.629721           0.003032
          312              C       4.973966       5.552478      29.452612       0.205405      27.834744 0.37733492E+03  0.85552077E+04                                 8.227474                            6.659766      -0.082472       2.010936                    0.999573      24.967386      70.291726       0.612887       0.440780      -1.050076      -0.006365       0.028701       0.025953       0.039215      -0.004045      -0.012587       0.015102       0.011055      -0.013265      -0.020605      -0.001084       0.021689              9.145466       6.419735      -2.753839      -0.452615       9.134939       2.972811      11.881724          -0.005321
          313              C       5.620393       4.393624      29.831516      -0.205089      29.560706 0.45848285E+03  0.10935691E+05                                 8.319301                            7.192960       0.153258       2.030452                    0.998548      29.690572      86.298479       0.606819       0.423178      -1.058705       0.022309       0.001656      -0.006325       0.023248       0.002033       0.010645       0.002294       0.027658       0.037329      -0.020279      -0.000889       0.021168              8.729978       6.803907      -2.817771      -0.120408       9.322962       1.730800      10.063064           0.002474
          314              C       5.912794       3.425371      28.915725       0.097023      25.220650 0.34464194E+03  0.76849071E+04                                 7.613225                            6.317685       0.153472       2.065027                    0.999721      26.295798      74.871322       0.632494       0.434289      -1.047671      -0.003761       0.028094      -0.045531       0.053633       0.013395       0.014247      -0.028073       0.029589      -0.062230      -0.047054       0.016348       0.030706              8.165098       5.766866      -2.229986       0.352388       8.176235       1.211460      10.552192          -0.002009
          315              C       4.687224       6.641626      30.431344      -0.257090      28.324573 0.42600655E+03  0.10003809E+05                                 8.171323                            6.862543      -0.125669       1.957659                    0.997315      29.578877      86.081106       0.629176       0.414558      -1.061224      -0.057740      -0.053416       0.034474       0.085882      -0.015037      -0.009508       0.005318       0.006864       0.074327      -0.027875      -0.001365       0.029240              9.125312       9.391655      -1.285991      -3.182084       7.701494       2.262517      10.282787          -0.000049
          316              C       5.176446       3.254375      39.372113       0.100370      25.205964 0.34475261E+03  0.77092032E+04                                 7.693147                            6.374016       0.044828       2.035757                    0.999416      26.359425      75.838448       0.619804       0.441926      -1.040245      -0.003700      -0.033928      -0.038234       0.051251      -0.023170       0.026962       0.016945       0.006975      -0.056788      -0.047577       0.012204       0.035372              8.266756       6.757529       2.006666      -2.186944       8.308118       0.802380       9.734622          -0.004689
          317              C       4.330055       2.666235      40.258952      -0.201705      29.249147 0.45530659E+03  0.10842713E+05                                 8.253780                            7.161839       0.128072       2.022601                    0.998346      29.669861      86.212463       0.608829       0.422451      -1.059000      -0.004930       0.022838      -0.009213       0.025115      -0.008815      -0.006078       0.010622      -0.013676       0.041462      -0.018091      -0.004070       0.022161              8.664852       7.115006       2.104325      -2.259159       9.896711      -0.244805       8.982838          -0.000029
          318              C       3.734562       1.449656      39.954317       0.186046      28.773365 0.39916329E+03  0.91528710E+04                                 8.346820                            6.804372      -0.040441       2.018137                    0.999425      25.242522      70.825045       0.614105       0.434967      -1.056489      -0.017122      -0.017274       0.020057       0.031525       0.001093      -0.004933      -0.021332      -0.011813       0.020851      -0.017560      -0.009121       0.026681              9.283344       6.837327       2.230403      -3.207995       9.797151      -1.216637      11.215554          -0.005999
          319              C       4.093618       0.858249      38.732003      -0.197875      30.294999 0.45689112E+03  0.10881871E+05                                 8.439312                            7.152065       0.204538       2.049116                    0.998637      29.568129      85.715690       0.612539       0.419838      -1.061427       0.002656      -0.003374      -0.008666       0.009672       0.006690       0.005407      -0.010363      -0.016941      -0.038127      -0.019330      -0.000031       0.019362              8.957689       6.552749       1.357972      -2.881260       9.012614       0.758897      11.307703           0.000163
          320              C       4.958246       1.521540      37.899294       0.079138      26.068226 0.36880306E+03  0.83925409E+04                                 7.866012                            6.593464       0.003349       2.006284                    0.999418      27.283548      79.350933       0.608896       0.442043      -1.039518       0.007957       0.034206       0.032566       0.047894      -0.020973       0.021550       0.027769       0.001261      -0.000625      -0.047055       0.019630       0.027425              8.387098       5.987084       1.796129      -2.055695       9.396705       0.494368       9.777504          -0.004987
          321              C       2.805166       0.724284      40.930532      -0.244987      28.227053 0.42296933E+03  0.98824658E+04                                 8.093965                            6.798561       0.045375       2.010642                    0.998392      29.182645      83.816528       0.639725       0.409785      -1.067775       0.068593      -0.029157       0.033980       0.081913       0.008950      -0.005708       0.000303      -0.028741       0.064693      -0.028335       0.006048       0.022286              9.093294       7.574500      -0.249149      -0.438427       9.476847      -3.847224      10.228534          -0.000214
          322              C       4.738159       0.835377      50.499453       0.554051      23.341304 0.27515128E+03  0.58639646E+04                                 7.597268                            5.905365      -0.322177       1.930570                    0.999581      23.661845      68.285180       0.604690       0.475284      -1.013055      -0.003348       0.020782      -0.010864       0.023688      -0.001879       0.017500      -0.003081      -0.029604       0.022969      -0.027375       0.009184       0.018191              8.510957      11.154044      -0.559569       2.316650       4.535023       0.425566       9.843803          -0.000061
          323              C       6.147973       0.820129      52.371947       0.550745      24.559406 0.26555562E+03  0.55766322E+04                                 7.690407                            5.677973      -0.050812       2.020914                    0.999468      22.962021      64.529621       0.640659       0.455263      -1.030042       0.001718       0.000962       0.000110       0.001972      -0.001838       0.010323      -0.009159      -0.028802      -0.054875      -0.025061      -0.000928       0.025989              8.905448       7.916996      -0.349575       1.501039       4.554673       1.391639      14.244674           0.000002
          324              C       6.940915       0.444372      50.280418       0.545550      24.077718 0.28513606E+03  0.61229658E+04                                 7.714702                            5.987086      -0.309850       1.934136                    0.999648      23.735919      68.459452       0.605043       0.471422      -1.016481       0.002649      -0.006843      -0.005463       0.009148      -0.008747      -0.004962      -0.008937      -0.018570      -0.056431      -0.022935      -0.000284       0.023219              8.553201      11.624133      -1.418441      -0.917188       4.815823       0.779988       9.219646          -0.000048
          325              C       3.127751       0.764582      48.657169      -0.244069      29.086640 0.41235757E+03  0.96286387E+04                                 8.291059                            6.751989      -0.100465       1.960357                    0.997973      29.788370      87.149110       0.632695       0.414592      -1.058573      -0.035013       0.047505       0.129165       0.142008      -0.007061      -0.006388       0.041995       0.054960       0.252581      -0.080719      -0.014769       0.095488              9.175783       7.605717       0.436166       2.567594       9.084669      -1.898492      10.836962           0.001612
          326              C       3.310737       1.985517      47.793619       0.643883      20.427038 0.24303441E+03  0.50264246E+04                                 7.040470                            5.665071      -0.153584       2.017162                    0.999619      22.168495      63.235612       0.598054       0.495193      -1.001683       0.006883       0.043545       0.000344       0.044087      -0.056372      -0.050368       0.027985       0.076039      -0.103906      -0.057956      -0.050545       0.108501              7.671823       5.715416       1.471473       1.765886       8.627293      -1.081667       8.672758           0.000385
          327              C       7.614381       0.778741      54.335077      -0.176854      28.389146 0.40710089E+03  0.94746988E+04                                 8.222172                            6.743901      -0.197856       1.936914                    0.998506      29.101916      84.978894       0.628190       0.418940      -1.055899      -0.101204       0.006977      -0.050778       0.113443      -0.008001       0.037014      -0.022472       0.103981      -0.091158      -0.059481      -0.022039       0.081519              9.203028       7.482716       0.036441       2.125322       8.397204       1.186978      11.729163          -0.004712
          328              C       7.716879       1.572730      55.614038       0.615540      21.752735 0.26244511E+03  0.55034778E+04                                 7.262325                            5.808860      -0.087710       2.030746                    0.999715      22.340257      63.050564       0.605805       0.482142      -1.013831      -0.012208       0.003812       0.038140       0.040227      -0.011753       0.011437      -0.065688      -0.101961       0.001945      -0.053866      -0.043827       0.097693              8.027746       8.146396       0.123242       0.145222       6.475980       3.182459       9.460863          -0.001628
          329              C       3.029026      10.833757      50.023619      -0.188166      27.769547 0.39474396E+03  0.90747603E+04                                 8.002846                            6.588176      -0.038703       1.989439                    0.998660      28.562283      81.655838       0.646160       0.412331      -1.064991      -0.114898       0.018780      -0.054955       0.128742      -0.011131       0.037772       0.012613       0.139335      -0.007469      -0.073245      -0.013819       0.087064              8.881318       9.710181      -1.798763       0.406176      10.374078      -1.260986       6.559695           0.000003
          330              C       3.122720       9.469054      50.690164       0.646618      20.977129 0.24487965E+03  0.50228219E+04                                 7.038777                            5.575442      -0.091630       2.043440                    0.999427      21.157248      58.137557       0.627298       0.476033      -1.021956       0.027018      -0.027378       0.042231       0.057123      -0.018231      -0.042828       0.008639       0.087367      -0.000157      -0.047309      -0.026054       0.073363              7.830693       6.283516      -0.848899       2.649048       9.913023      -2.025718       7.295541          -0.000011
          331              C       7.825036       4.293422      48.195183       0.087324      26.054624 0.36436787E+03  0.82703712E+04                                 7.900530                            6.574025      -0.046198       1.998093                    0.998639      27.072606      78.754644       0.606691       0.444789      -1.037433      -0.035567       0.009409       0.036598       0.051894       0.006163      -0.021017      -0.003530      -0.049103      -0.020645      -0.036322       0.006287       0.030035              8.514361       9.469952       0.486228       1.089615       4.645604      -1.124412      11.427527          -0.002895
          332              C       8.874537       4.065790      49.093980      -0.215280      30.838541 0.45453279E+03  0.10782160E+05                                 8.439573                            7.046551       0.383142       2.096494                    0.999626      29.652464      85.023746       0.630298       0.409656      -1.070888      -0.003522       0.006590      -0.009691       0.012238      -0.004505      -0.001247      -0.003390       0.036666      -0.063382      -0.022041      -0.007415       0.029456              9.073301       9.605193       0.346813       1.638194       4.985381      -1.547964      12.629330           0.003032
          333              C       8.609803       3.807662      50.432735       0.205220      27.836791 0.37736802E+03  0.85561758E+04                                 8.227917                            6.660050      -0.083333       2.010681                    0.999570      24.969053      70.298118       0.612873       0.440779      -1.050073       0.027895      -0.009011       0.026022       0.039198       0.006775       0.019239       0.003513       0.001368      -0.013719      -0.020529      -0.001069       0.021598              9.146044      10.841545       0.201319       2.801464       4.713827      -1.094365      11.882759          -0.005319
          334              C       7.282993       3.827267      50.811640      -0.205423      29.572179 0.45872810E+03  0.10943170E+05                                 8.321961                            7.195330       0.152171       2.030025                    0.998545      29.698869      86.333314       0.606654       0.423231      -1.058656      -0.009833      -0.020210      -0.006430       0.023377       0.011032      -0.003320      -0.010326      -0.017570       0.037067      -0.020358      -0.000783       0.021141              8.732764      11.137303       0.318359       1.560212       4.994952      -0.761242      10.066037           0.002474
          335              C       6.298261       4.058166      49.895848       0.097017      25.221337 0.34465990E+03  0.76854305E+04                                 7.613215                            6.317581       0.154934       2.065435                    0.999723      26.296705      74.875228       0.632538       0.434252      -1.047690       0.026522      -0.010668      -0.045712       0.053915       0.006111      -0.031167       0.001717      -0.037901      -0.061839      -0.046724       0.016142       0.030582              8.165123       9.505291       0.071753       0.872632       4.437895      -0.910833      10.552182          -0.002007
          336              C       9.696404       3.511414      51.411468      -0.256961      28.324303 0.42599595E+03  0.10003456E+05                                 8.171292                            6.862481      -0.124913       1.957876                    0.997332      29.577870      86.076524       0.629178       0.414561      -1.061226      -0.017547       0.076926       0.034348       0.086054       0.010337       0.009447       0.005742       0.022655       0.073742      -0.027703      -0.001476       0.029179              9.125352       9.237780       1.374807       3.550713       7.855232       1.624690      10.283045          -0.000048
          337              C       6.518348       4.781361      60.352237       0.100591      25.202504 0.34469929E+03  0.77076906E+04                                 7.692422                            6.373472       0.047166       2.036479                    0.999422      26.356905      75.828900       0.619839       0.441919      -1.040252      -0.027608       0.020249      -0.038458       0.051490       0.014695       0.001151      -0.031731       0.036403      -0.056690      -0.047435       0.012070       0.035365              8.265972       6.181829      -1.674115       1.788120       8.882027       1.493318       9.734060          -0.004700
          338              C       6.432200       5.808427      61.239075      -0.201865      29.249931 0.45532228E+03  0.10843069E+05                                 8.253269                            7.161305       0.129206       2.022926                    0.998360      29.670690      86.211926       0.608942       0.422374      -1.059060       0.022274      -0.007132      -0.009026       0.025069      -0.001430       0.012270      -0.000266       0.022185       0.041233      -0.018067      -0.004103       0.022171              8.664335       7.378209      -2.256093       0.917936       9.631883       2.078874       8.982911          -0.000027
          339              C       5.676358       6.932428      60.934441       0.186071      28.773175 0.39916856E+03  0.91530874E+04                                 8.347145                            6.804725      -0.040987       2.017970                    0.999424      25.242562      70.827184       0.614043       0.435007      -1.056458      -0.006474       0.023363       0.019974       0.031412      -0.005604      -0.015941       0.015003       0.004152       0.020818      -0.017619      -0.009029       0.026648              9.283623       7.125813      -2.396767       0.550606       9.509378       3.386621      11.215678          -0.006015
          340              C       4.984656       6.917180      59.712127      -0.198077      30.295268 0.45690052E+03  0.10881866E+05                                 8.438397                            7.151341       0.205668       2.049405                    0.998654      29.567607      85.705957       0.612689       0.419744      -1.061514      -0.004102      -0.000743      -0.008816       0.009752      -0.010586      -0.011585       0.000588      -0.003274      -0.038223      -0.019246      -0.000034       0.019280              8.956694       7.220919      -1.743951       2.097614       8.343030       2.115506      11.306134           0.000164
          341              C       5.126769       5.836745      58.879417       0.079277      26.062101 0.36869180E+03  0.83894154E+04                                 7.865099                            6.592745       0.003400       2.006396                    0.999412      27.279245      79.336821       0.608888       0.442079      -1.039491       0.025761      -0.024068       0.032704       0.048087       0.011082       0.013290      -0.032490       0.035697      -0.001085      -0.047033       0.019691       0.027342              8.386072       6.988053      -2.374289       1.455784       8.394322       1.532694       9.775841          -0.004998
          342              C       5.512865       8.099995      61.910656      -0.244859      28.220866 0.42285438E+03  0.98791565E+04                                 8.092740                            6.797619       0.045742       2.010801                    0.998402      29.179684      83.806705       0.639769       0.409783      -1.067772      -0.059526      -0.044815       0.033634       0.081749      -0.016881       0.003158       0.004732      -0.001301       0.064867      -0.028324       0.005992       0.022331              9.091656       9.215144      -0.698518      -3.110975       7.833445       2.302111      10.226379          -0.000214
          343              C       4.642578       6.370428       8.539205       0.554935      23.325741 0.27492552E+03  0.58579796E+04                                 7.594488                            5.903321      -0.321796       1.930813                    0.999581      23.650764      68.247453       0.604734       0.475345      -1.013018       0.019565      -0.007409      -0.010797       0.023542      -0.011711      -0.011293      -0.013513       0.018129       0.023320      -0.027179       0.009035       0.018144              8.507847       6.671794       3.144439      -0.789452       9.011504      -2.218811       9.840243          -0.000061
          344              C       3.924466       5.157117      10.411700       0.550855      24.556236 0.26551417E+03  0.55755645E+04                                 7.690007                            5.677757      -0.051180       2.020804                    0.999468      22.959905      64.523301       0.640631       0.455300      -1.030018      -0.000081      -0.001897       0.000235       0.001914      -0.011674      -0.013113      -0.004281       0.017403      -0.054839      -0.025050      -0.000974       0.026025              8.904900       5.697738       1.630552       0.454788       6.773173      -1.995652      14.243788           0.000002
          345              C       3.202580       4.658287       8.320171       0.545347      24.081053 0.28518288E+03  0.61241704E+04                                 7.715044                            5.987359      -0.309820       1.934101                    0.999657      23.737659      68.463678       0.605067       0.471388      -1.016508      -0.007277       0.001176      -0.005255       0.009053      -0.003578      -0.005337       0.008652       0.024484      -0.057468      -0.023142      -0.000243       0.023385              8.553510       7.746813       3.657614       1.133543       8.694368       0.403350       9.219348          -0.000048
          346              C       5.386472       7.800479       6.696922      -0.244025      29.079293 0.41221842E+03  0.96245000E+04                                 8.288688                            6.749840      -0.100037       1.960563                    0.997972      29.785294      87.133795       0.632943       0.414468      -1.058660       0.058558       0.006677       0.129521       0.142300       0.027527       0.039839      -0.015593      -0.015454       0.252950      -0.081119      -0.014616       0.095736              9.173233       8.334569      -0.857725      -2.926690       8.351753      -1.274981      10.833377           0.001614
          347              C       6.352340       7.031541       5.833372       0.644377      20.423670 0.24298702E+03  0.50252182E+04                                 7.039975                            5.664694      -0.152851       2.017395                    0.999619      22.165818      63.227323       0.598044       0.495223      -1.001664       0.034302      -0.027655       0.000598       0.044066       0.060928       0.049372       0.029522       0.059411      -0.103844      -0.057917      -0.050330       0.108247              7.671329       6.624664      -1.996633      -1.819683       7.716751      -0.988242       8.672573           0.000396
          348              C       3.155419       3.907864      12.374830      -0.176439      28.377229 0.40689348E+03  0.94685746E+04                                 8.218951                            6.741342      -0.196259       1.937455                    0.998511      29.095105      84.950535       0.628433       0.418835      -1.055975       0.056880       0.084261      -0.050696       0.113601       0.049060      -0.037835      -0.021017      -0.038263      -0.091326      -0.059351      -0.022279       0.081629              9.199193       8.134508      -0.414228      -0.034901       7.740206      -2.431436      11.722865          -0.004712
          349              C       3.791785       3.422104      13.653791       0.614970      21.761777 0.26257657E+03  0.55067916E+04                                 7.263426                            5.809698      -0.086422       2.031071                    0.999706      22.345685      63.064127       0.605872       0.482039      -1.013909       0.009494       0.008696       0.038278       0.040385      -0.038362      -0.062825       0.023067       0.071644       0.001663      -0.053967      -0.044079       0.098046              8.028985       6.788147       0.661805       2.684219       7.836453      -1.717097       9.462354          -0.001626
          350              C       1.579596       2.851390       8.063372      -0.188084      27.762642 0.39460855E+03  0.90707401E+04                                 8.000854                            6.586465      -0.038575       1.989576                    0.998677      28.557933      81.635528       0.646339       0.412258      -1.065053       0.073376       0.089966      -0.055111       0.128511       0.065986      -0.007965      -0.038769      -0.050678      -0.007167      -0.073325      -0.013682       0.087007              8.879080      11.762408       0.611461      -1.294072       8.316476       0.279413       6.558355           0.000003
          351              C       0.350882       3.452600       8.729917       0.645959      20.991142 0.24507561E+03  0.50278286E+04                                 7.041608                            5.577480      -0.091929       2.043202                    0.999428      21.166177      58.167117       0.627218       0.476000      -1.021977      -0.037082      -0.009758       0.042141       0.056974       0.046962       0.028889       0.032874      -0.012017      -0.001023      -0.047175      -0.026291       0.073465              7.834044       9.745737      -1.147544      -3.081173       6.457623      -1.281412       7.298772          -0.000010
          352              C       6.093895       1.968091       6.234935       0.087717      26.044829 0.36418179E+03  0.82651399E+04                                 7.899238                            6.573148      -0.047847       1.997725                    0.998632      27.065329      78.730170       0.606617       0.444897      -1.037363       0.025845       0.025898       0.036208       0.051475      -0.024281       0.007274       0.020100       0.013759      -0.020273      -0.036282       0.006276       0.030006              8.512815       5.429778       1.845406      -1.518342       8.683155      -0.381234      11.425512          -0.002884
          353              C       5.372009       1.173013       7.133733      -0.215284      30.836086 0.45448947E+03  0.10780953E+05                                 8.439636                            7.046748       0.382379       2.096288                    0.999633      29.650960      85.020704       0.630214       0.409718      -1.070840       0.007289      -0.000503      -0.009958       0.012351       0.018316      -0.002576       0.002765      -0.010435      -0.063940      -0.022316      -0.007393       0.029709              9.073271       5.840088       1.826862      -2.159676       8.750304      -0.644470      12.629420           0.003028
          354              C       5.280830       1.531342       8.472488       0.205454      27.834154 0.37732846E+03  0.85550484E+04                                 8.227462                            6.659781      -0.082484       2.010951                    0.999576      24.967082      70.291456       0.612875       0.440790      -1.050068      -0.021560      -0.019838       0.025951       0.039139      -0.002716      -0.006773      -0.018334      -0.012620      -0.013325      -0.020488      -0.001122       0.021610              9.145427       6.071139       2.552553      -2.348117       9.483297      -1.878404      11.881846          -0.005294
          355              C       5.961214       2.670591       8.851393      -0.205207      29.559458 0.45845948E+03  0.10934969E+05                                 8.318896                            7.192620       0.152509       2.030269                    0.998550      29.690075      86.295739       0.606855       0.423160      -1.058719      -0.012613       0.018455      -0.006410       0.023254      -0.013042      -0.007145       0.008190      -0.010367       0.037083      -0.020276      -0.000879       0.021155              8.729515       6.252469       2.499279      -1.438483       9.872995      -0.969425      10.063080           0.002473
          356              C       6.653544       3.407945       7.935601       0.096758      25.230257 0.34481582E+03  0.76897036E+04                                 7.614783                            6.319004       0.153594       2.064928                    0.999716      26.302394      74.892985       0.632474       0.434251      -1.047701      -0.022472      -0.017391      -0.045557       0.053692      -0.019610       0.017399       0.026312       0.008414      -0.062584      -0.047211       0.016393       0.030818              8.166756       5.643551       2.158307      -1.225630       8.301651      -0.300640      10.555067          -0.001994
          357              C       4.480971       0.738442       9.451221      -0.257204      28.329028 0.42609409E+03  0.10006397E+05                                 8.172357                            6.863412      -0.125749       1.957613                    0.997320      29.581800      86.092401       0.629112       0.414578      -1.061209       0.075133      -0.023440       0.034525       0.085944       0.004623       0.000205      -0.010962      -0.029574       0.074253      -0.027939      -0.001336       0.029275              9.126500       7.011140      -0.088914      -0.368279      10.084103      -3.887942      10.284256          -0.000048
          358              C       7.169806       2.855747      18.391990       0.100696      25.200296 0.34465874E+03  0.77066659E+04                                 7.692486                            6.373555       0.045487       2.036030                    0.999417      26.356110      75.829526       0.619760       0.441983      -1.040200       0.031059       0.013752      -0.038199       0.051116       0.008574      -0.028123       0.014673      -0.043495      -0.056664      -0.047450       0.012250       0.035199              8.265929       9.657813      -0.331640       0.398585       5.406963      -2.294779       9.733010          -0.004695
          359              C       8.102346       2.416820      19.278828      -0.201818      29.255246 0.45544851E+03  0.10847086E+05                                 8.255366                            7.163315       0.126816       2.022169                    0.998338      29.674919      86.234958       0.608713       0.422493      -1.058959      -0.017380      -0.015712      -0.009184       0.025165       0.010456      -0.006236      -0.010695      -0.008624       0.041555      -0.018259      -0.004101       0.022360              8.666452      11.026100       0.152594       1.341934       5.989212      -1.834114       8.984046          -0.000029
          360              C       9.453680       2.509397      18.974194       0.185994      28.773630 0.39917602E+03  0.91531997E+04                                 8.346808                            6.804433      -0.041525       2.017833                    0.999418      25.242529      70.824292       0.614111       0.434961      -1.056497       0.023458      -0.006190       0.020065       0.031483       0.004668       0.020910       0.006194       0.007618       0.021493      -0.017523      -0.009130       0.026653              9.283279      10.989139       0.166742       2.657651       5.645511      -2.169466      11.215188          -0.006001
          361              C       9.786326       3.116053      17.751880      -0.197805      30.288371 0.45676845E+03  0.10878104E+05                                 8.437737                            7.150845       0.205070       2.049327                    0.998639      29.564030      85.697535       0.612631       0.419807      -1.061458       0.001553       0.003950      -0.008651       0.009636       0.004022       0.006350       0.009862       0.019677      -0.037766      -0.019219      -0.000003       0.019221              8.955870       9.572147       0.386145       0.782720       5.990527      -2.873999      11.304938           0.000164
          362              C       8.779585       3.533197      16.919170       0.078938      26.074128 0.36891405E+03  0.83955642E+04                                 7.866446                            6.593817       0.004011       2.006411                    0.999410      27.287102      79.359481       0.608978       0.441957      -1.039585      -0.033778      -0.010098       0.032638       0.048043       0.009909      -0.034890       0.004741      -0.037222      -0.000806      -0.047183       0.019749       0.027434              8.387512      10.100651       0.578525       0.599126       5.284436      -2.027813       9.777448          -0.004985
          363              C      10.546569       2.067203      19.950409      -0.244556      28.208509 0.42256906E+03  0.98708218E+04                                 8.090397                            6.795318       0.045157       2.010708                    0.998395      29.171837      83.777001       0.639878       0.409782      -1.067773      -0.009153       0.073875       0.034019       0.081845       0.007874       0.002519      -0.005289       0.029596       0.064759      -0.028218       0.005888       0.022330              9.089141       8.781108       0.947934       3.547604       8.263886       1.543980      10.222428          -0.000214
          364              C      -3.195663       7.205804      60.989829       0.554429      23.334684 0.27505255E+03  0.58613587E+04                                 7.596085                            5.904477      -0.322241       1.930580                    0.999583      23.657536      68.270737       0.604707       0.475312      -1.013036       0.016281       0.013296      -0.010765       0.023616       0.013810       0.006186      -0.016695       0.011438       0.022983      -0.027433       0.009244       0.018189              8.509651       5.704383      -2.585783       1.527014       9.982072      -1.793390       9.842497          -0.000062
          365              C      -2.503961       5.977245      62.862324       0.551310      24.549965 0.26543274E+03  0.55734546E+04                                 7.688956                            5.677065      -0.050695       2.021008                    0.999466      22.956106      64.511351       0.640636       0.455328      -1.029997       0.001765      -0.000968       0.000420       0.002057       0.013405      -0.002790      -0.013482       0.011461      -0.054490      -0.024967      -0.001006       0.025974              8.903642       5.091605      -1.280902       1.955271       7.378001      -0.603997      14.241320           0.000002
          366              C      -2.432905       5.102659      60.770794       0.545483      24.080325 0.28517219E+03  0.61238994E+04                                 7.714882                            5.987219      -0.310033       1.934039                    0.999654      23.737666      68.464047       0.605077       0.471383      -1.016508      -0.004681      -0.005580      -0.005314       0.009016       0.012441      -0.010172      -0.000413      -0.005915      -0.057088      -0.023021      -0.000375       0.023396              8.553354       5.289719      -2.239097       0.217273      11.151071       1.183721       9.219273          -0.000048
          367              C      -4.062177       8.565061      59.147546      -0.244137      29.088128 0.41237810E+03  0.96292735E+04                                 8.291225                            6.751965      -0.100713       1.960279                    0.997971      29.790041      87.155752       0.632721       0.414568      -1.058584       0.023654       0.054056       0.129288       0.142116      -0.020346       0.033264       0.026712      -0.039836       0.252507      -0.080878      -0.014679       0.095558              9.176092       9.092830       0.422323      -0.360172       7.598070      -3.173231      10.837377           0.001612
          368              C      -2.913323       9.017058      58.283995       0.644030      20.428512 0.24304938E+03  0.50268367E+04                                 7.040973                            5.665344      -0.153565       2.017131                    0.999619      22.169246      63.239435       0.598021       0.495210      -1.001669       0.041054       0.015901       0.000533       0.044029      -0.004832      -0.000837       0.057515      -0.135545      -0.104290      -0.058029      -0.050396       0.108425              7.672484       9.174287       0.525440      -0.053768       5.169318      -2.070372       8.673849           0.000384
          369              C      -1.806600       4.686605       1.884454      -0.176381      28.374849 0.40684472E+03  0.94670596E+04                                 8.218409                            6.740925      -0.196502       1.937424                    0.998512      29.092467      84.938289       0.628461       0.418834      -1.055987      -0.044681       0.091295      -0.050685       0.113579      -0.040954      -0.000831      -0.043430      -0.065712      -0.091219      -0.059463      -0.022087       0.081549              9.198613       8.196919       0.377969       2.088311       7.676537      -1.245727      11.722383          -0.004711
          370              C      -1.067736       4.994834       3.163415       0.615089      21.758768 0.26253380E+03  0.55057244E+04                                 7.263085                            5.809452      -0.087056       2.030900                    0.999714      22.344112      63.060737       0.605844       0.482077      -1.013879      -0.002866       0.012477       0.038177       0.040266       0.050072      -0.051322      -0.042828       0.030685       0.001699      -0.053889      -0.043999       0.097888              8.028597       7.000910      -0.784699       2.829078       7.623150       1.465968       9.461730          -0.001621
          371              C      10.896822       2.793665      60.513995      -0.188053      27.763887 0.39463459E+03  0.90715543E+04                                 8.001358                            6.586898      -0.038464       1.989576                    0.998682      28.558837      81.641016       0.646281       0.412285      -1.065028      -0.041150       0.108794      -0.054980       0.128656      -0.054742       0.029831      -0.026329      -0.088907      -0.007577      -0.073222      -0.013782       0.087005              8.879639       8.649017       1.186634      -0.888560      11.431263      -0.981639       6.558636           0.000003
          372              C       9.761802       2.030172      61.180540       0.646235      20.988264 0.24503644E+03  0.50268406E+04                                 7.041125                            5.577139      -0.091708       2.043282                    0.999428      21.164337      58.161618       0.627217       0.476018      -1.021964      -0.010191      -0.037080       0.042170       0.057070      -0.028745      -0.014030       0.041483      -0.075431      -0.001189      -0.047223      -0.026329       0.073552              7.833471       8.273034       1.997365      -0.430514       7.929298      -3.308627       7.298081          -0.000010
          373              C       1.342531       6.261513      58.685559       0.087543      26.047888 0.36423437E+03  0.82665553E+04                                 7.899431                            6.573242      -0.046765       1.998009                    0.998636      27.066976      78.733641       0.606670       0.444846      -1.037403      -0.009525       0.035388       0.036419       0.051667       0.018084      -0.013631       0.016349       0.035231      -0.020657      -0.036225       0.006205       0.030020              8.513037       6.271999      -2.331879      -0.428779       7.842081      -1.505826      11.425030          -0.002892
          374              C       1.670146       5.238803      59.584356      -0.215596      30.842612 0.45461175E+03  0.10784517E+05                                 8.440209                            7.047115       0.383079       2.096440                    0.999629      29.655553      85.034908       0.630279       0.409650      -1.070890       0.003875       0.006336      -0.009900       0.012376      -0.013556      -0.003529      -0.000798      -0.026156      -0.063587      -0.022117      -0.007325       0.029442              9.073900       6.441308      -2.174106      -0.521738       8.150752      -2.192724      12.629640           0.003029
          375              C       1.314234       5.339004      60.923112       0.205402      27.834743 0.37733500E+03  0.85552091E+04                                 8.227471                            6.659765      -0.082467       2.010938                    0.999573      24.967389      70.291711       0.612887       0.440780      -1.050077       0.006365      -0.028701       0.025953       0.039215      -0.004046       0.012588      -0.015103       0.011053      -0.013268      -0.020606      -0.001084       0.021691              9.145463       6.419736      -2.753844       0.452620       9.134944      -2.972813      11.881708          -0.005310
          376              C       0.667807       6.497858      61.302016      -0.205100      29.560897 0.45848621E+03  0.10935789E+05                                 8.319324                            7.192976       0.153274       2.030455                    0.998548      29.690706      86.298878       0.606820       0.423177      -1.058706      -0.022309      -0.001658      -0.006328       0.023248       0.002032      -0.010646      -0.002294       0.027657       0.037338      -0.020280      -0.000890       0.021170              8.730006       6.803924      -2.817781       0.120416       9.322991      -1.730819      10.063103           0.002472
          377              C       0.375406       7.466111      60.386225       0.097027      25.220619 0.34464130E+03  0.76848943E+04                                 7.613231                            6.317687       0.153447       2.065019                    0.999722      26.295828      74.871581       0.632492       0.434290      -1.047670       0.003760      -0.028094      -0.045533       0.053635       0.013398      -0.014244       0.028075       0.029594      -0.062248      -0.047058       0.016346       0.030712              8.165104       5.766877      -2.229993      -0.352383       8.176247      -1.211460      10.552189          -0.002001
          378              C       1.600976       4.249856      61.901844      -0.257094      28.324570 0.42600655E+03  0.10003810E+05                                 8.171327                            6.862546      -0.125671       1.957660                    0.997315      29.578861      86.081064       0.629175       0.414558      -1.061223       0.057741       0.053415       0.034472       0.085881      -0.015035       0.009510      -0.005318       0.006867       0.074325      -0.027874      -0.001366       0.029240              9.125316       9.391659      -1.285995       3.182091       7.701501      -2.262521      10.282789          -0.000049
          379              C       1.111754       7.637107       7.901613       0.100373      25.206331 0.34475869E+03  0.77093808E+04                                 7.693243                            6.374088       0.044716       2.035715                    0.999416      26.359738      75.839797       0.619797       0.441929      -1.040243       0.003702       0.033929      -0.038233       0.051251      -0.023175      -0.026968      -0.016951       0.006978      -0.056798      -0.047589       0.012209       0.035380              8.266862       6.757613       2.006702       2.186970       8.308235      -0.802391       9.734736          -0.004695
          380              C       1.958145       8.225247       8.788452      -0.201706      29.249166 0.45530654E+03  0.10842712E+05                                 8.253782                            7.161835       0.128074       2.022601                    0.998346      29.669890      86.212576       0.608830       0.422451      -1.059001       0.004930      -0.022837      -0.009213       0.025114      -0.008816       0.006075      -0.010622      -0.013677       0.041463      -0.018092      -0.004068       0.022161              8.664856       7.115011       2.104340       2.259157       9.896729       0.244813       8.982826          -0.000029
          381              C       2.553638       9.441826       8.483817       0.186060      28.773243 0.39916113E+03  0.91528124E+04                                 8.346812                            6.804364      -0.040452       2.018134                    0.999425      25.242449      70.824891       0.614104       0.434969      -1.056488       0.017123       0.017273       0.020057       0.031525       0.001092       0.004930       0.021335      -0.011810       0.020849      -0.017562      -0.009120       0.026682              9.283335       6.837316       2.230405       3.207980       9.797158       1.216626      11.215529          -0.005998
          382              C       2.194582      10.033233       7.261503      -0.197866      30.295019 0.45689177E+03  0.10881891E+05                                 8.439322                            7.152076       0.204531       2.049113                    0.998637      29.568141      85.715778       0.612538       0.419838      -1.061427      -0.002654       0.003371      -0.008668       0.009671       0.006692      -0.005408       0.010363      -0.016941      -0.038128      -0.019332      -0.000031       0.019362              8.957696       6.552745       1.357964       2.881250       9.012628      -0.758922      11.307716           0.000165
          383              C       1.329954       9.369942       6.428794       0.079151      26.067738 0.36879402E+03  0.83922686E+04                                 7.865865                            6.593345       0.003470       2.006325                    0.999418      27.283117      79.348896       0.608908       0.442037      -1.039523      -0.007957      -0.034209       0.032565       0.047896      -0.020969      -0.021542      -0.027767       0.001272      -0.000629      -0.047047       0.019626       0.027420              8.386937       5.986968       1.796076       2.055646       9.396511      -0.494394       9.777333          -0.004980
          384              C       3.483034      10.167198       9.460032      -0.244985      28.227095 0.42297012E+03  0.98824910E+04                                 8.093975                            6.798569       0.045366       2.010638                    0.998392      29.182701      83.816774       0.639724       0.409785      -1.067775      -0.068593       0.029157       0.033979       0.081913       0.008949       0.005707      -0.000302      -0.028742       0.064692      -0.028334       0.006048       0.022286              9.093306       7.574510      -0.249154       0.438423       9.476862       3.847228      10.228546          -0.000214
          385              C       1.550041      10.056105      19.028953       0.554052      23.341262 0.27515078E+03  0.58639508E+04                                 7.597258                            5.905358      -0.322174       1.930572                    0.999581      23.661811      68.285046       0.604691       0.475284      -1.013055       0.003348      -0.020784      -0.010864       0.023690      -0.001879      -0.017499       0.003081      -0.029604       0.022970      -0.027375       0.009184       0.018190              8.510945      11.154029      -0.559566      -2.316644       4.535018      -0.425568       9.843787          -0.000062
          386              C       0.140227      10.071353      20.901447       0.550746      24.559248 0.26555379E+03  0.55765832E+04                                 7.690373                            5.677953      -0.050797       2.020921                    0.999468      22.961919      64.529238       0.640661       0.455263      -1.030042      -0.001718      -0.000963       0.000111       0.001972      -0.001838      -0.010323       0.009159      -0.028804      -0.054877      -0.025061      -0.000929       0.025990              8.905404       7.916965      -0.349573      -1.501029       4.554656      -1.391631      14.244592           0.000002
          387              C      -0.652715      10.447110      18.809918       0.545551      24.077729 0.28513629E+03  0.61229721E+04                                 7.714706                            5.987089      -0.309851       1.934135                    0.999648      23.735928      68.459491       0.605043       0.471422      -1.016480      -0.002650       0.006841      -0.005462       0.009147      -0.008747       0.004962       0.008938      -0.018572      -0.056433      -0.022936      -0.000285       0.023220              8.553204      11.624143      -1.418442       0.917188       4.815827      -0.779988       9.219643          -0.000048
          388              C       3.160449      10.126900      17.186669      -0.244070      29.086675 0.41235817E+03  0.96286576E+04                                 8.291067                            6.751995      -0.100463       1.960356                    0.997974      29.788427      87.149342       0.632694       0.414592      -1.058572       0.035013      -0.047506       0.129165       0.142009      -0.007060       0.006388      -0.041995       0.054964       0.252581      -0.080721      -0.014767       0.095488              9.175793       7.605732       0.436164      -2.567600       9.084673       1.898494      10.836973           0.001610
          389              C       2.977463       8.905965      16.323119       0.643881      20.427105 0.24303520E+03  0.50264427E+04                                 7.040476                            5.665074      -0.153584       2.017161                    0.999619      22.168502      63.235552       0.598055       0.495192      -1.001684      -0.006882      -0.043544       0.000343       0.044086      -0.056372       0.050369      -0.027984       0.076036      -0.103907      -0.057956      -0.050545       0.108501              7.671831       5.715423       1.471482      -1.765887       8.627309       1.081667       8.672762           0.000384
          390              C      -1.326181      10.112741      22.864577      -0.176855      28.389038 0.40709917E+03  0.94746426E+04                                 8.222133                            6.743874      -0.197836       1.936921                    0.998506      29.101811      84.978334       0.628194       0.418938      -1.055901       0.101203      -0.006977      -0.050778       0.113442      -0.008001      -0.037014       0.022473       0.103982      -0.091159      -0.059482      -0.022038       0.081520              9.202979       7.482685       0.036447      -2.125308       8.397155      -1.186968      11.729098          -0.004713
          391              C      -1.428679       9.318752      24.143538       0.615538      21.752653 0.26244391E+03  0.55034426E+04                                 7.262289                            5.808834      -0.087699       2.030751                    0.999715      22.340175      63.050134       0.605809       0.482139      -1.013833       0.012209      -0.003813       0.038140       0.040228      -0.011752      -0.011437       0.065688      -0.101963       0.001949      -0.053868      -0.043826       0.097694              8.027705       8.146363       0.123243      -0.145220       6.475943      -3.182435       9.460810          -0.001629
          392              C       3.259174       0.057725      18.553119      -0.188168      27.769642 0.39474561E+03  0.90748093E+04                                 8.002870                            6.588194      -0.038707       1.989437                    0.998660      28.562349      81.656130       0.646159       0.412332      -1.064990       0.114898      -0.018781      -0.054955       0.128741      -0.011132      -0.037771      -0.012612       0.139336      -0.007472      -0.073244      -0.013819       0.087064              8.881348       9.710210      -1.798769      -0.406175      10.374122       1.260995       6.559711           0.000003
          393              C       3.165480       1.422428      19.219664       0.646621      20.977068 0.24487877E+03  0.50228008E+04                                 7.038768                            5.575434      -0.091619       2.043444                    0.999427      21.157232      58.137547       0.627298       0.476034      -1.021955      -0.027019       0.027379       0.042231       0.057124      -0.018231       0.042829      -0.008639       0.087367      -0.000162      -0.047308      -0.026055       0.073364              7.830684       6.283508      -0.848895      -2.649043       9.913011       2.025717       7.295531          -0.000011
          394              C      -1.536836       6.598060      16.724683       0.087310      26.055047 0.36437486E+03  0.82705686E+04                                 7.900606                            6.574081      -0.046186       1.998092                    0.998639      27.072894      78.755641       0.606689       0.444788      -1.037433       0.035569      -0.009409       0.036598       0.051895       0.006163       0.021014       0.003531      -0.049096      -0.020630      -0.036317       0.006287       0.030030              8.514449       9.470055       0.486233      -1.089633       4.645641       1.124424      11.427649          -0.002901
          395              C      -2.586337       6.825692      17.623480      -0.215280      30.838807 0.45453715E+03  0.10782296E+05                                 8.439627                            7.046589       0.383122       2.096485                    0.999626      29.652689      85.024668       0.630296       0.409656      -1.070887       0.003524      -0.006590      -0.009690       0.012237      -0.004507       0.001248       0.003390       0.036670      -0.063382      -0.022041      -0.007417       0.029458              9.073364       9.605252       0.346814      -1.638204       4.985409       1.547978      12.629430           0.003032
          396              C      -2.321603       7.083820      18.962235       0.205213      27.836935 0.37737006E+03  0.85562345E+04                                 8.227943                            6.660065      -0.083333       2.010680                    0.999570      24.969146      70.298455       0.612872       0.440779      -1.050074      -0.027894       0.009011       0.026021       0.039197       0.006773      -0.019240      -0.003513       0.001373      -0.013718      -0.020528      -0.001070       0.021599              9.146076      10.841578       0.201319      -2.801474       4.713839       1.094372      11.882811          -0.005326
          397              C      -0.994793       7.064215      19.341140      -0.205425      29.572210 0.45872865E+03  0.10943188E+05                                 8.321966                            7.195334       0.152168       2.030024                    0.998545      29.698912      86.333483       0.606654       0.423231      -1.058656       0.009833       0.020209      -0.006431       0.023376       0.011032       0.003321       0.010325      -0.017572       0.037070      -0.020359      -0.000783       0.021142              8.732769      11.137318       0.318360      -1.560205       4.994955       0.761241      10.066033           0.002473
          398              C      -0.010061       6.833316      18.425348       0.097002      25.221699 0.34466617E+03  0.76856047E+04                                 7.613285                            6.317638       0.154930       2.065430                    0.999723      26.296951      74.876082       0.632535       0.434252      -1.047691      -0.026521       0.010669      -0.045711       0.053914       0.006111       0.031166      -0.001717      -0.037894      -0.061840      -0.046722       0.016143       0.030579              8.165198       9.505373       0.071754      -0.872642       4.437932       0.910843      10.552289          -0.002014
          399              C      -3.408204       7.380068      19.940968      -0.256961      28.324348 0.42599660E+03  0.10003476E+05                                 8.171301                            6.862485      -0.124915       1.957875                    0.997332      29.577921      86.076739       0.629178       0.414561      -1.061226       0.017547      -0.076926       0.034347       0.086054       0.010337      -0.009447      -0.005742       0.022655       0.073741      -0.027703      -0.001477       0.029179              9.125365       9.237791       1.374805      -3.550723       7.855236      -1.624692      10.283068          -0.000049
          400              C      -0.230148       6.110121      28.881737       0.100596      25.202243 0.34469493E+03  0.77075655E+04                                 7.692361                            6.373426       0.047202       2.036494                    0.999422      26.356701      75.828076       0.619843       0.441919      -1.040253       0.027608      -0.020248      -0.038456       0.051489       0.014694      -0.001151       0.031730       0.036405      -0.056681      -0.047433       0.012070       0.035364              8.265905       6.181785      -1.674103      -1.788107       8.881947      -1.493295       9.733983          -0.004700
          401              C      -0.144000       5.083055      29.768575      -0.201858      29.249702 0.45531794E+03  0.10842937E+05                                 8.253226                            7.161271       0.129212       2.022931                    0.998360      29.670498      86.211187       0.608944       0.422374      -1.059060      -0.022272       0.007134      -0.009022       0.025067      -0.001430      -0.012268       0.000266       0.022184       0.041230      -0.018066      -0.004102       0.022168              8.664287       7.378172      -2.256077      -0.917937       9.631819      -2.078855       8.982872          -0.000027
          402              C       0.611842       3.959054      29.463941       0.186074      28.773103 0.39916742E+03  0.91530539E+04                                 8.347131                            6.804715      -0.040981       2.017973                    0.999424      25.242513      70.826995       0.614044       0.435007      -1.056458       0.006477      -0.023362       0.019975       0.031413      -0.005603       0.015940      -0.015001       0.004154       0.020818      -0.017618      -0.009028       0.026646              9.283606       7.125800      -2.396759      -0.550608       9.509354      -3.386614      11.215665          -0.006015
          403              C       1.303544       3.974302      28.241627      -0.198082      30.295362 0.45690210E+03  0.10881916E+05                                 8.438419                            7.151356       0.205654       2.049400                    0.998654      29.567689      85.706309       0.612687       0.419744      -1.061514       0.004105       0.000744      -0.008813       0.009750      -0.010586       0.011588      -0.000589      -0.003276      -0.038226      -0.019248      -0.000033       0.019281              8.956720       7.220936      -1.743960      -2.097613       8.343058      -2.115519      11.306166           0.000164
          404              C       1.161431       5.054737      27.408917       0.079268      26.062226 0.36869413E+03  0.83894833E+04                                 7.865127                            6.592769       0.003400       2.006394                    0.999412      27.279355      79.337259       0.608887       0.442080      -1.039491      -0.025760       0.024069       0.032705       0.048089       0.011082      -0.013290       0.032490       0.035700      -0.001079      -0.047034       0.019691       0.027343              8.386102       6.988077      -2.374301      -1.455774       8.394358      -1.532710       9.775871          -0.004998
          405              C       0.775335       2.791487      30.440156      -0.244860      28.220846 0.42285410E+03  0.98791465E+04                                 8.092731                            6.797613       0.045754       2.010806                    0.998402      29.179662      83.806574       0.639770       0.409783      -1.067772       0.059527       0.044815       0.033636       0.081751      -0.016881      -0.003159      -0.004734      -0.001306       0.064867      -0.028324       0.005993       0.022331              9.091645       9.215129      -0.698516       3.110970       7.833435      -2.302106      10.226369          -0.000214
          406              C       1.645622       4.521054      40.009705       0.554938      23.325607 0.27492367E+03  0.58579297E+04                                 7.594462                            5.903303      -0.321795       1.930816                    0.999581      23.650645      68.247019       0.604735       0.475345      -1.013018      -0.019570       0.007413      -0.010798       0.023549      -0.011712       0.011294       0.013511       0.018129       0.023322      -0.027179       0.009034       0.018145              8.507818       6.671772       3.144425       0.789453       9.011470       2.218805       9.840211          -0.000061
          407              C       2.363734       5.734365      41.882200       0.550853      24.556395 0.26551593E+03  0.55756111E+04                                 7.690040                            5.677775      -0.051185       2.020800                    0.999468      22.959997      64.523633       0.640630       0.455299      -1.030018       0.000079       0.001899       0.000234       0.001915      -0.011673       0.013114       0.004281       0.017401      -0.054837      -0.025050      -0.000973       0.026023              8.904944       5.697757       1.630558      -0.454786       6.773199       1.995670      14.243876           0.000002
          408              C       3.085620       6.233195      39.790671       0.545346      24.081024 0.28518249E+03  0.61241593E+04                                 7.715036                            5.987354      -0.309811       1.934105                    0.999657      23.737627      68.463544       0.605068       0.471388      -1.016508       0.007273      -0.001172      -0.005256       0.009050      -0.003576       0.005339      -0.008653       0.024486      -0.057467      -0.023142      -0.000244       0.023386              8.553502       7.746806       3.657607      -1.133545       8.694352      -0.403348       9.219346          -0.000048
          409              C       0.901728       3.091003      38.167422      -0.244035      29.079424 0.41222048E+03  0.96245602E+04                                 8.288711                            6.749855      -0.100039       1.960562                    0.997972      29.785386      87.134120       0.632942       0.414468      -1.058660      -0.058561      -0.006675       0.129522       0.142302       0.027532      -0.039842       0.015592      -0.015461       0.252939      -0.081125      -0.014609       0.095734              9.173260       8.334596      -0.857743       2.926699       8.351787       1.274981      10.833398           0.001611
          410              C      -0.064140       3.859941      37.303872       0.644385      20.423571 0.24298558E+03  0.50251857E+04                                 7.039974                            5.664692      -0.152887       2.017384                    0.999619      22.165828      63.227526       0.598041       0.495226      -1.001661      -0.034301       0.027657       0.000600       0.044066       0.060935      -0.049375      -0.029523       0.059417      -0.103847      -0.057919      -0.050336       0.108256              7.671328       6.624667      -1.996636       1.819684       7.716753       0.988237       8.672562           0.000382
          411              C       3.132781       6.983618      43.845330      -0.176445      28.377566 0.40689876E+03  0.94687342E+04                                 8.219029                            6.741393      -0.196281       1.937445                    0.998511      29.095358      84.951609       0.628429       0.418836      -1.055974      -0.056879      -0.084260      -0.050698       0.113601       0.049059       0.037834       0.021016      -0.038258      -0.091328      -0.059349      -0.022278       0.081627              9.199293       8.134583      -0.414242       0.034885       7.740276       2.431495      11.723020          -0.004712
          412              C       2.496415       7.469378      45.124291       0.614961      21.762041 0.26258010E+03  0.55068904E+04                                 7.263498                            5.809744      -0.086513       2.031039                    0.999706      22.345955      63.065265       0.605868       0.482040      -1.013907      -0.009497      -0.008695       0.038279       0.040387      -0.038363       0.062828      -0.023067       0.071645       0.001672      -0.053969      -0.044079       0.098048              8.029073       6.788219       0.661801      -2.684265       7.836527       1.717127       9.462473          -0.001630
          413              C       4.708604       8.040092      39.533872      -0.188082      27.762652 0.39460876E+03  0.90707465E+04                                 8.000856                            6.586468      -0.038583       1.989573                    0.998677      28.557939      81.635561       0.646339       0.412259      -1.065053      -0.073377      -0.089966      -0.055109       0.128510       0.065987       0.007966       0.038768      -0.050678      -0.007165      -0.073325      -0.013683       0.087007              8.879082      11.762415       0.611461       1.294073       8.316476      -0.279416       6.558355           0.000003
          414              C       5.937318       7.438882      40.200417       0.645958      20.991214 0.24507662E+03  0.50278559E+04                                 7.041631                            5.577496      -0.091949       2.043195                    0.999428      21.166228      58.167348       0.627216       0.476001      -1.021976       0.037081       0.009757       0.042143       0.056975       0.046961      -0.028888      -0.032873      -0.012018      -0.001025      -0.047173      -0.026291       0.073464              7.834069       9.745771      -1.147549       3.081183       6.457640       1.281417       7.298795          -0.000011
          415              C       0.194305       8.923391      37.705435       0.087710      26.045081 0.36418545E+03  0.82652421E+04                                 7.899270                            6.573165      -0.047811       1.997731                    0.998632      27.065520      78.730761       0.606618       0.444895      -1.037365      -0.025845      -0.025899       0.036209       0.051477      -0.024279      -0.007271      -0.020098       0.013757      -0.020263      -0.036277       0.006275       0.030003              8.512855       5.429793       1.845412       1.518350       8.683190       0.381223      11.425582          -0.002890
          416              C       0.916191       9.718469      38.604233      -0.215294      30.836350 0.45449428E+03  0.10781098E+05                                 8.439691                            7.046792       0.382359       2.096278                    0.999633      29.651118      85.021335       0.630211       0.409719      -1.070840      -0.007291       0.000503      -0.009957       0.012351       0.018314       0.002575      -0.002767      -0.010440      -0.063953      -0.022320      -0.007390       0.029710              9.073333       5.840122       1.826868       2.159700       8.750354       0.644479      12.629521           0.003029
          417              C       1.007370       9.360140      39.942988       0.205447      27.834243 0.37732953E+03  0.85550789E+04                                 8.227475                            6.659786      -0.082489       2.010948                    0.999576      24.967141      70.291649       0.612875       0.440789      -1.050068       0.021561       0.019837       0.025951       0.039139      -0.002716       0.006775       0.018335      -0.012621      -0.013319      -0.020489      -0.001122       0.021611              9.145444       6.071148       2.552562       2.348122       9.483321       1.878407      11.881863          -0.005308
          418              C       0.326986       8.220891      40.321893      -0.205207      29.559664 0.45846318E+03  0.10935083E+05                                 8.318938                            7.192650       0.152497       2.030261                    0.998550      29.690247      86.296439       0.606853       0.423160      -1.058719       0.012617      -0.018456      -0.006410       0.023257      -0.013044       0.007145      -0.008191      -0.010370       0.037084      -0.020278      -0.000879       0.021157              8.729562       6.252501       2.499303       1.438494       9.873061       0.969435      10.063123           0.002472
          419              C      -0.365344       7.483537      39.406101       0.096767      25.230438 0.34481829E+03  0.76897752E+04                                 7.614817                            6.319021       0.153559       2.064912                    0.999716      26.302557      74.893618       0.632473       0.434251      -1.047701       0.022474       0.017389      -0.045560       0.053695      -0.019610      -0.017396      -0.026311       0.008405      -0.062585      -0.047208       0.016390       0.030818              8.166796       5.643575       2.158334       1.225630       8.301714       0.300633      10.555100          -0.001999
          420              C       1.807229      10.153040      40.921721      -0.257202      28.329100 0.42609518E+03  0.10006430E+05                                 8.172373                            6.863422      -0.125755       1.957609                    0.997321      29.581848      86.092589       0.629111       0.414578      -1.061209      -0.075134       0.023439       0.034527       0.085946       0.004623      -0.000208       0.010959      -0.029581       0.074257      -0.027943      -0.001331       0.029274              9.126521       7.011150      -0.088912       0.368286      10.084133       3.887958      10.284279          -0.000048
          421              C      -0.881606       8.035735      49.862490       0.100700      25.199568 0.34464629E+03  0.77063041E+04                                 7.692287                            6.373400       0.045658       2.036093                    0.999417      26.355552      75.827069       0.619774       0.441977      -1.040206      -0.031056      -0.013750      -0.038203       0.051118       0.008575       0.028112      -0.014671      -0.043484      -0.056651      -0.047435       0.012244       0.035192              8.265712       9.657545      -0.331635      -0.398574       5.406830       2.294714       9.732761          -0.004690
          422              C      -1.814146       8.474662      50.749328      -0.201813      29.255288 0.45544959E+03  0.10847115E+05                                 8.255369                            7.163320       0.126826       2.022171                    0.998338      29.674922      86.234910       0.608713       0.422493      -1.058960       0.017380       0.015713      -0.009185       0.025166       0.010455       0.006234       0.010697      -0.008622       0.041557      -0.018259      -0.004102       0.022361              8.666456      11.026068       0.152594      -1.341932       5.989219       1.834127       8.984080          -0.000028
          423              C      -3.165480       8.382085      50.444694       0.186001      28.773592 0.39917536E+03  0.91531812E+04                                 8.346804                            6.804429      -0.041525       2.017833                    0.999418      25.242503      70.824215       0.614111       0.434962      -1.056497      -0.023458       0.006190       0.020064       0.031483       0.004669      -0.020910      -0.006194       0.007617       0.021496      -0.017523      -0.009130       0.026653              9.283277      10.989119       0.166733      -2.657668       5.645509       2.169472      11.215204          -0.006002
          424              C      -3.498126       7.775429      49.222380      -0.197807      30.288355 0.45676754E+03  0.10878075E+05                                 8.437726                            7.150828       0.205083       2.049331                    0.998639      29.564003      85.697356       0.612633       0.419806      -1.061459      -0.001554      -0.003949      -0.008650       0.009635       0.004022      -0.006351      -0.009863       0.019673      -0.037767      -0.019219      -0.000001       0.019220              8.955863       9.572150       0.386131      -0.782752       5.990514       2.873995      11.304925           0.000163
          425              C      -2.491385       7.358285      48.389670       0.078932      26.074295 0.36891730E+03  0.83956695E+04                                 7.866518                            6.593874       0.003896       2.006374                    0.999410      27.287322      79.360669       0.608970       0.441961      -1.039581       0.033777       0.010098       0.032636       0.048041       0.009915       0.034894      -0.004748      -0.037227      -0.000803      -0.047191       0.019754       0.027436              8.387590      10.100760       0.578520      -0.599167       5.284478       2.027824       9.777532          -0.004989
          426              C      -4.258369       8.824279      51.420909      -0.244553      28.208546 0.42256963E+03  0.98708400E+04                                 8.090405                            6.795322       0.045153       2.010705                    0.998395      29.171888      83.777212       0.639878       0.409782      -1.067772       0.009154      -0.073875       0.034019       0.081845       0.007875      -0.002518       0.005289       0.029597       0.064760      -0.028219       0.005889       0.022330              9.089152       8.781120       0.947937      -3.547609       8.263896      -1.543982      10.222441          -0.000214
          427              C       3.195663       7.205804      54.401795       0.554941      23.325592 0.27492360E+03  0.58579285E+04                                 7.594464                            5.903307      -0.321802       1.930814                    0.999581      23.650646      68.247052       0.604734       0.475346      -1.013017      -0.016206       0.013242       0.010798       0.023550      -0.013706       0.006054       0.016537       0.011223       0.023325      -0.027180       0.009034       0.018145              8.507818       5.703394       2.585329       1.526814       9.979850       1.793085       9.840211          -0.000061
          428              C       2.503961       5.977245      52.529300       0.550854      24.556296 0.26551475E+03  0.55755799E+04                                 7.690019                            5.677762      -0.051179       2.020803                    0.999468      22.959942      64.523434       0.640631       0.455299      -1.030018      -0.001606      -0.001018      -0.000234       0.001915      -0.013372      -0.002849       0.013498       0.011519      -0.054836      -0.025051      -0.000974       0.026024              8.904917       5.092221       1.280952       1.955683       7.378703       0.603970      14.243828           0.000002
          429              C       2.432905       5.102659      54.620829       0.545347      24.081038 0.28518272E+03  0.61241648E+04                                 7.715037                            5.987355      -0.309810       1.934105                    0.999657      23.737627      68.463530       0.605068       0.471388      -1.016508       0.004651      -0.005713       0.005255       0.009049      -0.012392      -0.010164       0.000298      -0.006049      -0.057466      -0.023143      -0.000244       0.023387              8.553502       5.289887       2.239105       0.217464      11.151277      -1.183351       9.219343          -0.000048
          430              C       4.062177       8.565061      56.244078      -0.244034      29.079450 0.41222078E+03  0.96245698E+04                                 8.288716                            6.749857      -0.100036       1.960562                    0.997972      29.785426      87.134273       0.632942       0.414468      -1.058660      -0.023501       0.054053      -0.129523       0.142303       0.020462       0.033424      -0.026707      -0.039955       0.252937      -0.081125      -0.014608       0.095733              9.173266       9.090323      -0.421431      -0.359190       7.596070       3.172090      10.833405           0.001610
          431              C       2.913323       9.017058      57.107628       0.644389      20.423583 0.24298579E+03  0.50251939E+04                                 7.039985                            5.664700      -0.152917       2.017373                    0.999619      22.165894      63.227852       0.598040       0.495227      -1.001660      -0.041101       0.015876      -0.000600       0.044065       0.004741      -0.000879      -0.057522      -0.135261      -0.103847      -0.057920      -0.050341       0.108261              7.671340       9.172879      -0.525435      -0.054008       5.168563       2.070018       8.672579           0.000382
          432              C       1.806600       4.686605      50.566170      -0.176445      28.377446 0.40689682E+03  0.94686760E+04                                 8.219003                            6.741374      -0.196272       1.937449                    0.998511      29.095273      84.951252       0.628431       0.418836      -1.055975       0.044531       0.091388       0.050698       0.113601       0.041095      -0.000714       0.043273      -0.065842      -0.091331      -0.059348      -0.022280       0.081628              9.199260       8.197570      -0.377860       2.088280       7.677238       1.245958      11.722972          -0.004712
          433              C       1.067736       4.994834      49.287209       0.614962      21.761981 0.26257929E+03  0.55068675E+04                                 7.263478                            5.809730      -0.086501       2.031043                    0.999706      22.345905      63.065026       0.605870       0.482040      -1.013908       0.002780       0.012573      -0.038278       0.040386      -0.050204      -0.051392       0.042876       0.030623       0.001669      -0.053968      -0.044081       0.098049              8.029048       7.001294       0.784835       2.829195       7.623412      -1.466069       9.462438          -0.001630
          434              C       1.679578       2.793665      54.877628      -0.188085      27.762635 0.39460859E+03  0.90707409E+04                                 8.000851                            6.586465      -0.038578       1.989575                    0.998677      28.557933      81.635511       0.646339       0.412258      -1.065053       0.041224       0.108528       0.055110       0.128511       0.054937       0.029591       0.026283      -0.088953      -0.007166      -0.073324      -0.013683       0.087007              8.879075       8.648410      -1.186404      -0.889015      11.430464       0.980991       6.558352           0.000003
          435              C       2.814598       2.030172      54.211083       0.645959      20.991197 0.24507637E+03  0.50278490E+04                                 7.041625                            5.577492      -0.091943       2.043197                    0.999428      21.166210      58.167265       0.627217       0.476001      -1.021977       0.010090      -0.036992      -0.042142       0.056975       0.028684      -0.014025      -0.041455      -0.075330      -0.001026      -0.047173      -0.026291       0.073464              7.834062       8.273471      -1.997573      -0.430853       7.929923       3.309088       7.298791          -0.000011
          436              C      -1.342531       6.261513      56.706065       0.087715      26.044971 0.36418334E+03  0.82651824E+04                                 7.899245                            6.573143      -0.047799       1.997736                    0.998632      27.065461      78.730542       0.606620       0.444895      -1.037365       0.009508       0.035334      -0.036209       0.051478      -0.018096      -0.013768      -0.016344       0.035174      -0.020262      -0.036275       0.006273       0.030002              8.512829       6.271646       2.331454      -0.429033       7.841282       1.505532      11.425559          -0.002893
          437              C      -1.670146       5.238803      55.807267      -0.215293      30.836406 0.45449519E+03  0.10781124E+05                                 8.439697                            7.046795       0.382365       2.096279                    0.999634      29.651166      85.021487       0.630211       0.409718      -1.070840      -0.004081       0.006063       0.009956       0.012350       0.013680      -0.003684       0.000847      -0.026502      -0.063953      -0.022321      -0.007392       0.029713              9.073339       6.440689       2.173606      -0.521717       8.149802       2.192596      12.629527           0.003030
          438              C      -1.314234       5.339004      54.468512       0.205442      27.834326 0.37733067E+03  0.85551104E+04                                 8.227487                            6.659792      -0.082487       2.010948                    0.999576      24.967188      70.291789       0.612875       0.440789      -1.050069      -0.006400      -0.028591      -0.025951       0.039139       0.004109       0.012491       0.015036       0.011012      -0.013320      -0.020490      -0.001122       0.021612              9.145460       6.419705       2.753803       0.452689       9.134792       2.972747      11.881882          -0.005313
          439              C      -0.667807       6.497858      54.089607      -0.205210      29.559708 0.45846378E+03  0.10935101E+05                                 8.318945                            7.192652       0.152496       2.030260                    0.998550      29.690282      86.296559       0.606854       0.423160      -1.058719       0.022291      -0.001698       0.006410       0.023257      -0.002032      -0.010666       0.002091       0.027780       0.037086      -0.020279      -0.000878       0.021157              8.729571       6.803467       2.817406       0.120310       9.322116       1.730500      10.063131           0.002473
          440              C      -0.375406       7.466111      55.005399       0.096767      25.230545 0.34481996E+03  0.76898280E+04                                 7.614855                            6.319048       0.153515       2.064897                    0.999716      26.302669      74.894202       0.632470       0.434252      -1.047699      -0.003822      -0.028159       0.045560       0.053696      -0.013445      -0.014087      -0.028222       0.029767      -0.062588      -0.047211       0.016390       0.030821              8.166839       5.768037       2.230193      -0.352462       8.177330       1.211747      10.555150          -0.002003
          441              C      -1.600976       4.249856      53.489779      -0.257204      28.329144 0.42609577E+03  0.10006447E+05                                 8.172384                            6.863429      -0.125759       1.957608                    0.997321      29.581872      86.092690       0.629111       0.414578      -1.061209      -0.057867       0.053348      -0.034526       0.085946       0.015120       0.009594       0.005300       0.006784       0.074255      -0.027942      -0.001331       0.029274              9.126535       9.392898       1.286185       3.182938       7.702408       2.262934      10.284300          -0.000048
          442              C      -1.111754       7.637107      44.549010       0.100694      25.199725 0.34464910E+03  0.77063859E+04                                 7.692331                            6.373435       0.045630       2.036083                    0.999417      26.355682      75.827642       0.619771       0.441979      -1.040204      -0.003621       0.033771       0.038203       0.051118       0.023116      -0.026762       0.017010       0.006890      -0.056653      -0.047435       0.012243       0.035192              8.265759       6.756753      -2.006441       2.186587       8.307707       0.802182       9.732818          -0.004691
          443              C      -1.958145       8.225247      43.662172      -0.201821      29.255403 0.45545195E+03  0.10847188E+05                                 8.255395                            7.163342       0.126814       2.022166                    0.998338      29.675019      86.235309       0.608711       0.422494      -1.058959      -0.004918      -0.022908       0.009186       0.025166       0.008961       0.006147       0.010748      -0.013798       0.041559      -0.018259      -0.004102       0.022362              8.666483       7.116305      -2.104731       2.259378       9.899037      -0.245092       8.984106          -0.000028
          444              C      -2.553638       9.441826      43.966806       0.185996      28.773651 0.39917639E+03  0.91532096E+04                                 8.346810                            6.804434      -0.041525       2.017832                    0.999418      25.242539      70.824314       0.614111       0.434961      -1.056497      -0.017091       0.017220      -0.020064       0.031483      -0.000965       0.005091      -0.021206      -0.011896       0.021495      -0.017523      -0.009131       0.026654              9.283284       6.837021      -2.230486       3.207655       9.797618      -1.216873      11.215215          -0.006003
          445              C      -2.194582      10.033233      45.189120      -0.197803      30.288303 0.45676650E+03  0.10878043E+05                                 8.437712                            7.150818       0.205092       2.049334                    0.998639      29.563963      85.697179       0.612634       0.419806      -1.061459       0.002642       0.003320       0.008651       0.009636      -0.006508      -0.005366      -0.010430      -0.016802      -0.037764      -0.019218      -0.000001       0.019219              8.955848       6.551512      -1.357825       2.880320       9.011126       0.759119      11.304906           0.000163
          446              C      -1.329954       9.369942      46.021830       0.078940      26.074147 0.36891454E+03  0.83955882E+04                                 7.866479                            6.593843       0.003920       2.006383                    0.999410      27.287193      79.360116       0.608973       0.441960      -1.039582       0.008142      -0.034301      -0.032635       0.048040       0.021076      -0.021558       0.027845       0.001442      -0.000804      -0.047189       0.019754       0.027436              8.387548       5.987508      -1.796240       2.055719       9.397651       0.495023       9.777487          -0.004989
          447              C      -3.483034      10.167198      42.990591      -0.244553      28.208503 0.42256883E+03  0.98708163E+04                                 8.090398                            6.795317       0.045153       2.010706                    0.998395      29.171850      83.777074       0.639878       0.409782      -1.067772       0.068554       0.029011      -0.034018       0.081844      -0.008877       0.005839       0.000463      -0.028437       0.064760      -0.028218       0.005888       0.022330              9.089143       7.572258       0.250004       0.436681       9.472740      -3.844303      10.222430          -0.000214
          448              C      -1.550041      10.056105      33.421671       0.554425      23.334718 0.27505311E+03  0.58613724E+04                                 7.596084                            5.904477      -0.322232       1.930582                    0.999583      23.657551      68.270745       0.604708       0.475311      -1.013037      -0.003374      -0.020746       0.010765       0.023615       0.001953      -0.017551      -0.002990      -0.029637       0.022980      -0.027432       0.009244       0.018188              8.509649      11.152001       0.559402      -2.316625       4.534451       0.425739       9.842495          -0.000062
          449              C      -0.140227      10.071353      31.549176       0.551310      24.549943 0.26543246E+03  0.55734469E+04                                 7.688955                            5.677065      -0.050696       2.021009                    0.999466      22.956073      64.511241       0.640636       0.455329      -1.029996       0.001721      -0.001044      -0.000420       0.002056       0.001741      -0.010280      -0.009158      -0.028947      -0.054495      -0.024968      -0.001006       0.025974              8.903642       7.915694       0.349586      -1.500716       4.553909       1.391315      14.241322           0.000002
          450              C       0.652715      10.447110      33.640706       0.545481      24.080371 0.28517288E+03  0.61239176E+04                                 7.714887                            5.987223      -0.310026       1.934040                    0.999654      23.737701      68.464152       0.605078       0.471383      -1.016508       0.002491       0.006844       0.005315       0.009017       0.008782       0.004729      -0.009015      -0.018589      -0.057090      -0.023021      -0.000374       0.023396              8.553360      11.624856       1.418491       0.916496       4.815945       0.780027       9.219279          -0.000048
          451              C      -3.160449      10.126900      35.263954      -0.244138      29.088091 0.41237767E+03  0.96292588E+04                                 8.291215                            6.751960      -0.100709       1.960282                    0.997971      29.789997      87.155546       0.632721       0.414568      -1.058584      -0.034987      -0.047512      -0.129289       0.142117       0.007077       0.006502       0.042162       0.055157       0.252506      -0.080877      -0.014680       0.095557              9.176078       7.606014      -0.436088      -2.568010       9.084865      -1.898523      10.837356           0.001611
          452              C      -2.977463       8.905965      36.127505       0.644030      20.428449 0.24304847E+03  0.50268099E+04                                 7.040949                            5.665327      -0.153544       2.017140                    0.999619      22.169129      63.238908       0.598023       0.495209      -1.001670       0.006755      -0.043506      -0.000534       0.044030       0.056277       0.050227       0.028033       0.076138      -0.104294      -0.058030      -0.050394       0.108424              7.672457       5.715500      -1.471481      -1.766106       8.628057      -1.081743       8.673815           0.000384
          453              C       1.326181      10.112741      29.586046      -0.176383      28.374784 0.40684326E+03  0.94670120E+04                                 8.218380                            6.740898      -0.196479       1.937433                    0.998512      29.092372      84.937805       0.628464       0.418832      -1.055989      -0.101405      -0.006951       0.050684       0.113579       0.007975      -0.037195      -0.022436       0.103792      -0.091220      -0.059466      -0.022084       0.081550              9.198583       7.479275      -0.036357      -2.122984       8.394129       1.185677      11.722346          -0.004709
          454              C       1.428679       9.318752      28.307085       0.615086      21.758855 0.26253491E+03  0.55057585E+04                                 7.263118                            5.809472      -0.087156       2.030867                    0.999713      22.344242      63.061352       0.605841       0.482078      -1.013878      -0.012239      -0.003756      -0.038179       0.040268       0.011747      -0.011429      -0.065863      -0.102070       0.001698      -0.053889      -0.044001       0.097890              8.028637       8.147197      -0.122911      -0.144971       6.476935       3.183061       9.461780          -0.001631
          455              C       9.317226       0.057725      33.897505      -0.188051      27.763908 0.39463493E+03  0.90715649E+04                                 8.001364                            6.586902      -0.038465       1.989575                    0.998682      28.558857      81.641114       0.646281       0.412286      -1.065028      -0.114794      -0.018760       0.054980       0.128656       0.011126      -0.037716       0.012670       0.139270      -0.007579      -0.073223      -0.013782       0.087005              8.879646       9.708052       1.798064      -0.405844      10.372245      -1.260336       6.558640           0.000003
          456              C       9.410920       1.422428      33.230960       0.646234      20.988263 0.24503644E+03  0.50268411E+04                                 7.041126                            5.577140      -0.091709       2.043282                    0.999428      21.164347      58.161665       0.627217       0.476018      -1.021964       0.027015       0.027366      -0.042169       0.057070       0.018290       0.042941       0.008591       0.087503      -0.001190      -0.047223      -0.026329       0.073552              7.833472       6.285464       0.849838      -2.650100       9.916868      -2.027147       7.298083          -0.000011
          457              C       1.536836       6.598060      35.725941       0.087531      26.048176 0.36423915E+03  0.82666896E+04                                 7.899477                            6.573276      -0.046748       1.998010                    0.998636      27.067182      78.734323       0.606670       0.444845      -1.037404      -0.035409      -0.009445      -0.036421       0.051667      -0.006213       0.020975      -0.003632      -0.048927      -0.020647      -0.036222       0.006208       0.030014              8.513090       9.469093      -0.486079      -1.089699       4.645075      -1.124254      11.425100          -0.002893
          458              C       2.586337       6.825692      34.827144      -0.215597      30.842654 0.45461254E+03  0.10784542E+05                                 8.440222                            7.047125       0.383071       2.096437                    0.999629      29.655580      85.035060       0.630278       0.409651      -1.070890      -0.003550      -0.006524       0.009899       0.012376       0.004549       0.001073      -0.003455       0.036558      -0.063589      -0.022117      -0.007326       0.029443              9.073915       9.606237      -0.346843      -1.638088       4.985845      -1.548202      12.629665           0.003030
          459              C       2.321603       7.083820      33.488388       0.205403      27.834716 0.37733457E+03  0.85551974E+04                                 8.227469                            6.659763      -0.082473       2.010936                    0.999573      24.967373      70.291674       0.612887       0.440780      -1.050076       0.028038       0.008838      -0.025952       0.039214      -0.006810      -0.019372       0.003350       0.001479      -0.013270      -0.020606      -0.001083       0.021690              9.145460      10.841037      -0.201202      -2.800834       4.713637      -1.094426      11.881705          -0.005315
          460              C       0.994793       7.064215      33.109484      -0.205095      29.560728 0.45848283E+03  0.10935691E+05                                 8.319304                            7.192958       0.153260       2.030453                    0.998548      29.690591      86.298531       0.606820       0.423178      -1.058705      -0.009720       0.020148       0.006327       0.023248      -0.010959       0.003337      -0.010365      -0.017353       0.037330      -0.020280      -0.000889       0.021169              8.729984      11.133464      -0.318100      -1.559135       4.993407      -0.761122      10.063080           0.002473
          461              C       0.010061       6.833316      34.025275       0.097022      25.220708 0.34464282E+03  0.76849365E+04                                 7.613251                            6.317704       0.153447       2.065019                    0.999721      26.295870      74.871733       0.632491       0.434291      -1.047670       0.026211       0.010790       0.045532       0.053634      -0.006116       0.031436       0.001701      -0.037999      -0.062239      -0.047057       0.016347       0.030709              8.165127       9.505157      -0.071710      -0.872965       4.437999      -0.910907      10.552224          -0.002004
          462              C       3.408204       7.380068      32.509656      -0.257092      28.324614 0.42600734E+03  0.10003833E+05                                 8.171333                            6.862551      -0.125673       1.957659                    0.997315      29.578886      86.081159       0.629175       0.414558      -1.061224      -0.017388      -0.076713      -0.034472       0.085881      -0.010491      -0.009361       0.005575       0.022610       0.074325      -0.027874      -0.001366       0.029240              9.125324       9.237752      -1.374861      -3.550451       7.855422       1.624511      10.282799          -0.000048
          463              C       0.230148       6.110121      23.568887       0.100369      25.205856 0.34475063E+03  0.77091434E+04                                 7.693108                            6.373984       0.044875       2.035773                    0.999416      26.359317      75.837907       0.619808       0.441925      -1.040247      -0.027532      -0.020168       0.038235       0.051251      -0.014603      -0.001193      -0.031819       0.036644      -0.056783      -0.047573       0.012203       0.035369              8.266714       6.182614       1.674749      -1.788344       8.882952       1.492747       9.734575          -0.004687
          464              C       0.144000       5.083055      22.682048      -0.201708      29.249221 0.45530818E+03  0.10842762E+05                                 8.253797                            7.161855       0.128070       2.022599                    0.998346      29.669932      86.212745       0.608828       0.422451      -1.059000       0.022243       0.007150       0.009213       0.025115       0.001515      -0.012238      -0.000047       0.022105       0.041464      -0.018091      -0.004071       0.022162              8.664868       7.378904       2.256680      -0.917577       9.632844       2.078890       8.982855          -0.000029
          465              C      -0.611842       3.959054      22.986683       0.186046      28.773364 0.39916334E+03  0.91528725E+04                                 8.346820                            6.804372      -0.040436       2.018138                    0.999425      25.242526      70.825061       0.614105       0.434967      -1.056489      -0.006399      -0.023466      -0.020057       0.031526       0.005662       0.016008       0.014939       0.004012       0.020851      -0.017560      -0.009121       0.026681              9.283343       7.125612       2.396842      -0.550365       9.508861       3.386516      11.215555          -0.005999
          466              C      -1.303544       3.974302      24.208997      -0.197875      30.295031 0.45689167E+03  0.10881887E+05                                 8.439318                            7.152067       0.204540       2.049117                    0.998637      29.568153      85.715783       0.612539       0.419837      -1.061427      -0.004249       0.000612       0.008667       0.009672       0.010680       0.011678       0.000499      -0.003117      -0.038125      -0.019330      -0.000031       0.019360              8.957695       7.221613       1.744138      -2.097861       8.343753       2.115794      11.307720           0.000162
          467              C      -1.161431       5.054737      25.041706       0.079141      26.068222 0.36880307E+03  0.83925416E+04                                 7.866013                            6.593465       0.003328       2.006277                    0.999418      27.283543      79.350933       0.608896       0.442043      -1.039518       0.025644       0.023993      -0.032565       0.047894      -0.011033      -0.013272      -0.032549       0.035699      -0.000625      -0.047057       0.019631       0.027426              8.387099       6.988805       2.374471      -1.455985       8.394978       1.533102       9.777513          -0.004990
          468              C      -0.775335       2.791487      22.010468      -0.244987      28.227024 0.42296884E+03  0.98824513E+04                                 8.093959                            6.798558       0.045378       2.010643                    0.998392      29.182631      83.816465       0.639725       0.409785      -1.067776      -0.059547       0.044825      -0.033979       0.081913       0.016920      -0.003116       0.004792      -0.001130       0.064693      -0.028334       0.006048       0.022286              9.093286       9.217018       0.699161       3.112577       7.834311       2.303295      10.228528          -0.000214
          469              C      -1.645622       4.521054      12.441547       0.554052      23.341263 0.27515053E+03  0.58639452E+04                                 7.597262                            5.905358      -0.322177       1.930571                    0.999581      23.661814      68.285084       0.604691       0.475284      -1.013055       0.019673       0.007492       0.010864       0.023689       0.011880       0.011418      -0.013615       0.018056       0.022968      -0.027375       0.009185       0.018190              8.510952       6.674372      -3.145905       0.789776       9.014689      -2.219063       9.843794          -0.000062
          470              C      -2.363734       5.734365      10.569053       0.550744      24.559394 0.26555559E+03  0.55766306E+04                                 7.690399                            5.677969      -0.050806       2.020916                    0.999468      22.962024      64.529600       0.640660       0.455263      -1.030043      -0.000025       0.001969      -0.000110       0.001972       0.011553       0.013093      -0.004361       0.017584      -0.054872      -0.025060      -0.000928       0.025988              8.905436       5.697990      -1.630716      -0.454674       6.773673      -1.995758      14.244644           0.000002
          471              C      -3.085620       6.233195      12.660582       0.545553      24.077676 0.28513544E+03  0.61229509E+04                                 7.714703                            5.987086      -0.309858       1.934134                    0.999648      23.735907      68.459472       0.605042       0.471423      -1.016480      -0.007250      -0.001126       0.005462       0.009147       0.003668       0.005260       0.008766       0.024435      -0.056432      -0.022935      -0.000284       0.023219              8.553203       7.746310      -3.657308      -1.134084       8.693652       0.404317       9.219645          -0.000048
          472              C      -0.901728       3.091003      14.283831      -0.244070      29.086702 0.41235866E+03  0.96286727E+04                                 8.291075                            6.752001      -0.100472       1.960354                    0.997973      29.788435      87.149406       0.632694       0.414592      -1.058572       0.058647      -0.006570      -0.129164       0.142007      -0.027330      -0.039563      -0.015465      -0.015249       0.252584      -0.080720      -0.014769       0.095489              9.175803       8.337216       0.858486       2.927949       8.353201      -1.274360      10.836991           0.001612
          473              C       0.064140       3.859941      15.147381       0.643876      20.427184 0.24303634E+03  0.50264725E+04                                 7.040493                            5.665087      -0.153571       2.017165                    0.999619      22.168559      63.235761       0.598055       0.495191      -1.001684       0.034270       0.027733      -0.000342       0.044087      -0.061105      -0.049417       0.029631       0.059616      -0.103901      -0.057955      -0.050540       0.108495              7.671850       6.625012       1.996632       1.819698       7.717753      -0.988471       8.672785           0.000384
          474              C      -3.132781       6.983618       8.605923      -0.176854      28.389176 0.40710176E+03  0.94747243E+04                                 8.222175                            6.743907      -0.197862       1.936910                    0.998507      29.101976      84.979102       0.628190       0.418940      -1.055899       0.056644      -0.084155       0.050779       0.113442      -0.049026       0.037969      -0.020818      -0.038129      -0.091154      -0.059480      -0.022038       0.081519              9.203025       8.137028       0.414199       0.034714       7.742892      -2.434050      11.729155          -0.004716
          475              C      -2.496415       7.469378       7.326962       0.615539      21.752607 0.26244339E+03  0.55034270E+04                                 7.262282                            5.808832      -0.087608       2.030781                    0.999716      22.340088      63.049791       0.605808       0.482140      -1.013833       0.009405      -0.008667      -0.038141       0.040228       0.038274       0.062604       0.022936       0.071340       0.001955      -0.053869      -0.043822       0.097691              8.027695       6.786813      -0.661688      -2.683459       7.835470      -1.716979       9.460804          -0.001617
          476              C       7.867796       8.040092      12.917381      -0.188167      27.769644 0.39474546E+03  0.90748052E+04                                 8.002870                            6.588192      -0.038709       1.989437                    0.998660      28.562343      81.656109       0.646159       0.412332      -1.064991       0.073713      -0.090114       0.054955       0.128741      -0.065901       0.007964      -0.039017      -0.050386      -0.007469      -0.073245      -0.013819       0.087064              8.881348      11.765924      -0.611908       1.295145       8.318409       0.278739       6.559712           0.000003
          477              C       6.639082       7.438882      12.250836       0.646620      20.977102 0.24487917E+03  0.50228113E+04                                 7.038777                            5.575440      -0.091626       2.043442                    0.999427      21.157251      58.137621       0.627297       0.476034      -1.021955      -0.037220       0.009711      -0.042232       0.057124      -0.046946      -0.028896       0.032771      -0.012107      -0.000161      -0.047308      -0.026055       0.073363              7.830695       9.740822       1.147175       3.078851       6.455727      -1.281280       7.295537          -0.000010
          478              C      -0.194305       8.923391      14.745817       0.087324      26.054776 0.36437073E+03  0.82704527E+04                                 7.900568                            6.574058      -0.046215       1.998085                    0.998639      27.072684      78.754967       0.606688       0.444790      -1.037432       0.025933      -0.026097      -0.036596       0.051893       0.024349      -0.007452       0.019965       0.013882      -0.020645      -0.036325       0.006286       0.030039              8.514403       5.430636      -1.845908       1.518590       8.684997      -0.381451      11.427574          -0.002891
          479              C      -0.916191       9.718469      13.847020      -0.215281      30.838699 0.45453537E+03  0.10782241E+05                                 8.439609                            7.046577       0.383120       2.096486                    0.999626      29.652602      85.024336       0.630296       0.409657      -1.070887       0.007468       0.000244       0.009691       0.012237      -0.018129       0.002311       0.002775      -0.010525      -0.063380      -0.022040      -0.007414       0.029454              9.073342       5.840009      -1.827037       2.159686       8.750617      -0.644739      12.629400           0.003029
          480              C      -1.007370       9.360140      12.508265       0.205221      27.836814 0.37736852E+03  0.85561914E+04                                 8.227924                            6.660057      -0.083332       2.010681                    0.999570      24.969081      70.298257       0.612872       0.440780      -1.050073      -0.021752       0.019651      -0.026022       0.039197       0.002794       0.006577      -0.018418      -0.012417      -0.013717      -0.020529      -0.001069       0.021598              9.146050       6.071412      -2.552716       2.348481       9.483958      -1.878952      11.882778          -0.005308
          481              C      -0.326986       8.220891      12.129360      -0.205427      29.572307 0.45873121E+03  0.10943263E+05                                 8.321982                            7.195355       0.152173       2.030024                    0.998545      29.698970      86.333675       0.606653       0.423231      -1.058656      -0.012586      -0.018619       0.006431       0.023376       0.013123       0.007283       0.008038      -0.010322       0.037074      -0.020358      -0.000784       0.021143              8.732781       6.254845      -2.500533       1.439352       9.877443      -0.970548      10.066053           0.002471
          482              C       0.365344       7.483537      13.045152       0.097012      25.221310 0.34465983E+03  0.76854186E+04                                 7.613178                            6.317559       0.155001       2.065455                    0.999723      26.296648      74.874708       0.632543       0.434249      -1.047694      -0.022498       0.017634       0.045712       0.053914       0.019463      -0.017068       0.026130       0.008365      -0.061849      -0.046720       0.016141       0.030579              8.165078       5.642577      -2.158349       1.225117       8.300523      -0.300307      10.552135          -0.001999
          483              C      -1.807229      10.153040      11.529532      -0.256959      28.324209 0.42599447E+03  0.10003412E+05                                 8.171271                            6.862466      -0.124902       1.957881                    0.997331      29.577828      86.076350       0.629179       0.414560      -1.061227       0.075393       0.023267      -0.034349       0.086054      -0.004641      -0.000250      -0.011054      -0.029229       0.073742      -0.027702      -0.001478       0.029180              9.125324       7.010235       0.088742       0.368329      10.082725      -3.887328      10.283013          -0.000048
          484              C       0.881606       8.035735       2.588763       0.100604      25.202572 0.34470060E+03  0.77077347E+04                                 7.692464                            6.373506       0.047049       2.036440                    0.999422      26.356998      75.829481       0.619834       0.441922      -1.040250       0.031341      -0.013786       0.038453       0.051487      -0.008417       0.028067       0.014870      -0.043671      -0.056693      -0.047450       0.012075       0.035374              8.266018       9.656868       0.332158      -0.399182       5.407078      -2.295223       9.734107          -0.004711
          485              C       1.814146       8.474662       1.701925      -0.201851      29.249489 0.45531326E+03  0.10842796E+05                                 8.253180                            7.161226       0.129224       2.022938                    0.998360      29.670336      86.210549       0.608947       0.422373      -1.059061      -0.017314       0.015720       0.009019       0.025065      -0.010322       0.006364      -0.010488      -0.008619       0.041224      -0.018067      -0.004098       0.022165              8.664242      11.022193      -0.152176      -1.341367       5.987724      -1.834368       8.982808          -0.000029
          486              C       3.165480       8.382085       2.006559       0.186087      28.772943 0.39916471E+03  0.91529786E+04                                 8.347113                            6.804702      -0.040990       2.017971                    0.999424      25.242414      70.826726       0.614043       0.435008      -1.056457       0.023470       0.006071      -0.019977       0.031413      -0.004600      -0.020960       0.006307       0.007622       0.020817      -0.017619      -0.009026       0.026645              9.283585      10.989117      -0.166274      -2.657575       5.646022      -2.170135      11.215617          -0.006014
          487              C       3.498126       7.775429       3.228873      -0.198078      30.295359 0.45690274E+03  0.10881935E+05                                 8.438426                            7.151370       0.205641       2.049396                    0.998654      29.567680      85.706319       0.612686       0.419745      -1.061513       0.001406      -0.003926       0.008812       0.009749      -0.003873      -0.006305       0.009743       0.019977      -0.038227      -0.019251      -0.000032       0.019283              8.956722       9.572846      -0.386098      -0.783262       5.991161      -2.874343      11.306160           0.000167
          488              C       2.491385       7.358285       4.061583       0.079271      26.061763 0.36868590E+03  0.83892337E+04                                 7.864986                            6.592659       0.003542       2.006443                    0.999412      27.278947      79.335300       0.608898       0.442075      -1.039496      -0.033728       0.010274      -0.032705       0.048091      -0.009909       0.034776       0.004729      -0.037043      -0.001082      -0.047024       0.019687       0.027337              8.385946      10.098793      -0.578208      -0.599438       5.283356      -2.027055       9.775687          -0.004987
          489              C       4.258369       8.824279       1.030344      -0.244860      28.220895 0.42285508E+03  0.98791760E+04                                 8.092740                            6.797621       0.045750       2.010803                    0.998402      29.179705      83.806749       0.639769       0.409783      -1.067772      -0.009047      -0.073959      -0.033638       0.081751      -0.007875      -0.002520      -0.005103       0.029894       0.064866      -0.028325       0.005993       0.022331              9.091655       8.783805      -0.947556      -3.549168       8.264786       1.543132      10.226375          -0.000214
          490              C       3.092537       3.685678      22.931295       0.554937      23.325626 0.27492402E+03  0.58579395E+04                                 7.594466                            5.903307      -0.321800       1.930814                    0.999581      23.650671      68.247124       0.604734       0.475345      -1.013017       0.016204      -0.013241       0.010797       0.023547      -0.013705      -0.006055      -0.016536       0.011222       0.023321      -0.027179       0.009035       0.018144              8.507822       5.703399       2.585334      -1.526818       9.979851      -1.793082       9.840214          -0.000062
          491              C       3.784239       4.914237      21.058800       0.550854      24.556368 0.26551583E+03  0.55756085E+04                                 7.690032                            5.677773      -0.051184       2.020800                    0.999468      22.959996      64.523624       0.640630       0.455299      -1.030018       0.001605       0.001018      -0.000234       0.001915      -0.013371       0.002849      -0.013498       0.011518      -0.054836      -0.025050      -0.000973       0.026023              8.904929       5.092227       1.280954      -1.955682       7.378715      -0.603965      14.243843           0.000002
          492              C       3.855295       5.788823      23.150329       0.545348      24.081021 0.28518243E+03  0.61241579E+04                                 7.715036                            5.987353      -0.309811       1.934105                    0.999657      23.737624      68.463538       0.605068       0.471388      -1.016508      -0.004652       0.005713       0.005256       0.009050      -0.012390       0.010162      -0.000297      -0.006048      -0.057465      -0.023141      -0.000244       0.023385              8.553501       5.289887       2.239106      -0.217462      11.151270       1.183353       9.219344          -0.000048
          493              C       2.226023       2.326421      24.773578      -0.244034      29.079423 0.41222079E+03  0.96245700E+04                                 8.288713                            6.749860      -0.100043       1.960560                    0.997972      29.785405      87.134212       0.632942       0.414468      -1.058660       0.023499      -0.054053      -0.129521       0.142301       0.020459      -0.033423       0.026708      -0.039957       0.252943      -0.081124      -0.014611       0.095735              9.173260       9.090301      -0.421419       0.359171       7.596074      -3.172086      10.833404           0.001612
          494              C       3.374877       1.874424      25.637128       0.644383      20.423623 0.24298630E+03  0.50251975E+04                                 7.039963                            5.664685      -0.152847       2.017398                    0.999619      22.165722      63.226924       0.598045       0.495223      -1.001664       0.041102      -0.015878      -0.000600       0.044066       0.004738       0.000882       0.057519      -0.135241      -0.103845      -0.057918      -0.050332       0.108250              7.671315       9.172871      -0.525433       0.054005       5.168537      -2.070003       8.672538           0.000381
          495              C       4.481600       6.204877      19.095670      -0.176440      28.377364 0.40689590E+03  0.94686497E+04                                 8.218989                            6.741371      -0.196281       1.937446                    0.998511      29.095238      84.951139       0.628430       0.418836      -1.055974      -0.044532      -0.091390       0.050696       0.113601       0.041097       0.000716      -0.043273      -0.065843      -0.091322      -0.059349      -0.022279       0.081627              9.199236       8.197555      -0.377856      -2.088245       7.677234      -1.245963      11.722920          -0.004715
          496              C       5.220464       5.896648      17.816709       0.614969      21.761798 0.26257682E+03  0.55067948E+04                                 7.263414                            5.809689      -0.086401       2.031076                    0.999706      22.345675      63.063961       0.605875       0.482037      -1.013911      -0.002784      -0.012570      -0.038278       0.040385      -0.050203       0.051390      -0.042874       0.030624       0.001665      -0.053967      -0.044079       0.098046              8.028970       7.001228       0.784835      -2.829154       7.623348       1.466050       9.462334          -0.001622
          497              C       4.608622       8.097817      23.407128      -0.188082      27.762580 0.39460760E+03  0.90707123E+04                                 8.000840                            6.586456      -0.038575       1.989576                    0.998677      28.557896      81.635374       0.646339       0.412258      -1.065053      -0.041224      -0.108529       0.055110       0.128511       0.054937      -0.029592      -0.026283      -0.088953      -0.007165      -0.073324      -0.013683       0.087007              8.879063       8.648397      -1.186399       0.889013      11.430444      -0.980990       6.558347           0.000003
          498              C       3.473602       8.861310      22.740583       0.645957      20.991239 0.24507701E+03  0.50278654E+04                                 7.041635                            5.577500      -0.091947       2.043195                    0.999428      21.166236      58.167360       0.627216       0.476001      -1.021976      -0.010090       0.036992      -0.042142       0.056975       0.028684       0.014025       0.041454      -0.075330      -0.001023      -0.047173      -0.026290       0.073463              7.834073       8.273482      -1.997575       0.430853       7.929935      -3.309094       7.298802          -0.000011
          499              C       7.630731       4.629969      25.235565       0.087712      26.045101 0.36418576E+03  0.82652472E+04                                 7.899269                            6.573164      -0.047803       1.997734                    0.998632      27.065464      78.730479       0.606619       0.444895      -1.037366      -0.009505      -0.035331      -0.036209       0.051475      -0.018097       0.013770       0.016347       0.035175      -0.020267      -0.036279       0.006275       0.030004              8.512856       6.271665       2.331471       0.429018       7.841321      -1.505551      11.425584          -0.002887
          500              C       7.958346       5.652679      24.336767      -0.215291      30.836297 0.45449316E+03  0.10781064E+05                                 8.439682                            7.046783       0.382364       2.096280                    0.999634      29.651070      85.021149       0.630211       0.409719      -1.070840       0.004081      -0.006062       0.009958       0.012352       0.013676       0.003684      -0.000847      -0.026498      -0.063951      -0.022320      -0.007389       0.029709              9.073325       6.440674       2.173591       0.521718       8.149774      -2.192593      12.629528           0.003028
          501              C       7.602434       5.552478      22.998012       0.205450      27.834236 0.37732933E+03  0.85550737E+04                                 8.227475                            6.659785      -0.082489       2.010948                    0.999576      24.967137      70.291650       0.612875       0.440789      -1.050068       0.006399       0.028591      -0.025952       0.039139       0.004107      -0.012491      -0.015034       0.011015      -0.013321      -0.020489      -0.001121       0.021611              9.145444       6.419695       2.753792      -0.452683       9.134767      -2.972734      11.881871          -0.005303
          502              C       6.956007       4.393624      22.619107      -0.205209      29.559760 0.45846554E+03  0.10935154E+05                                 8.318959                            7.192673       0.152493       2.030259                    0.998550      29.690316      86.296714       0.606852       0.423161      -1.058718      -0.022292       0.001698       0.006410       0.023257      -0.002031       0.010667      -0.002092       0.027777       0.037086      -0.020278      -0.000879       0.021157              8.729580       6.803485       2.817407      -0.120303       9.322123      -1.730485      10.063134           0.002472
          503              C       6.663606       3.425371      23.534899       0.096768      25.230268 0.34481549E+03  0.76896893E+04                                 7.614759                            6.318979       0.153608       2.064928                    0.999716      26.302400      74.892801       0.632479       0.434248      -1.047703       0.003824       0.028157       0.045559       0.053694      -0.013444       0.014089       0.028218       0.029757      -0.062583      -0.047204       0.016389       0.030816              8.166732       5.767956       2.230148       0.352457       8.177215      -1.211738      10.555027          -0.001994
          504              C       7.889176       6.641626      22.019279      -0.257201      28.329115 0.42609527E+03  0.10006433E+05                                 8.172376                            6.863423      -0.125756       1.957609                    0.997321      29.581860      86.092638       0.629111       0.414578      -1.061209       0.057867      -0.053348      -0.034526       0.085945       0.015120      -0.009595      -0.005299       0.006785       0.074255      -0.027942      -0.001331       0.029274              9.126526       9.392890       1.286183      -3.182934       7.702397      -2.262925      10.284290          -0.000048
          505              C       7.399954       3.254375      13.078510       0.100699      25.200369 0.34465989E+03  0.77067004E+04                                 7.692505                            6.373568       0.045470       2.036022                    0.999417      26.356190      75.829873       0.619759       0.441983      -1.040200       0.003622      -0.033773       0.038200       0.051117       0.023121       0.026769      -0.017021       0.006898      -0.056672      -0.047452       0.012252       0.035200              8.265949       6.756903      -2.006500      -2.186639       8.307918      -0.802203       9.733027          -0.004701
          506              C       8.246345       2.666235      12.191672      -0.201817      29.255355 0.45545040E+03  0.10847141E+05                                 8.255377                            7.163321       0.126832       2.022171                    0.998338      29.675006      86.235224       0.608713       0.422493      -1.058960       0.004920       0.022908       0.009186       0.025167       0.008962      -0.006146      -0.010749      -0.013800       0.041559      -0.018260      -0.004102       0.022362              8.666466       7.116295      -2.104747      -2.259367       9.899044       0.245102       8.984059          -0.000030
          507              C       8.841838       1.449656      12.496306       0.185996      28.773687 0.39917681E+03  0.91532231E+04                                 8.346821                            6.804440      -0.041529       2.017830                    0.999418      25.242560      70.824420       0.614111       0.434961      -1.056497       0.017091      -0.017219      -0.020064       0.031483      -0.000965      -0.005092       0.021206      -0.011896       0.021495      -0.017524      -0.009131       0.026654              9.283296       6.837026      -2.230497      -3.207647       9.797653       1.216874      11.215209          -0.006002
          508              C       8.482782       0.858249      13.718620      -0.197806      30.288388 0.45676875E+03  0.10878112E+05                                 8.437739                            7.150847       0.205072       2.049328                    0.998639      29.564030      85.697517       0.612631       0.419807      -1.061458      -0.002643      -0.003318       0.008653       0.009637      -0.006510       0.005365       0.010430      -0.016806      -0.037765      -0.019218      -0.000004       0.019222              8.955872       6.551522      -1.357816      -2.880317       9.011152      -0.759142      11.304943           0.000165
          509              C       7.618154       1.521540      14.551330       0.078940      26.073988 0.36891150E+03  0.83954906E+04                                 7.866418                            6.593795       0.004023       2.006417                    0.999410      27.286988      79.359046       0.608979       0.441957      -1.039585      -0.008143       0.034302      -0.032636       0.048042       0.021071       0.021549      -0.027845       0.001451      -0.000807      -0.047181       0.019748       0.027433              8.387482       5.987455      -1.796215      -2.055692       9.397579      -0.495047       9.777410          -0.004981
          510              C       9.771234       0.724284      11.520091      -0.244553      28.208549 0.42256964E+03  0.98708414E+04                                 8.090411                            6.795326       0.045144       2.010703                    0.998395      29.171883      83.777236       0.639877       0.409783      -1.067772      -0.068554      -0.029010      -0.034018       0.081844      -0.008878      -0.005839      -0.000464      -0.028439       0.064761      -0.028219       0.005888       0.022330              9.089159       7.572268       0.250003      -0.436678       9.472763       3.844318      10.222447          -0.000214
          511              C       7.838241       0.835377       1.951171       0.554421      23.334793 0.27505409E+03  0.58613989E+04                                 7.596097                            5.904485      -0.322228       1.930582                    0.999583      23.657626      68.271009       0.604708       0.475310      -1.013037       0.003374       0.020742       0.010766       0.023612       0.001953       0.017551       0.002990      -0.029634       0.022974      -0.027430       0.009243       0.018187              8.509666      11.152024       0.559400       2.316633       4.534458      -0.425741       9.842516          -0.000060
          512              C       6.428427       0.820129       0.078676       0.551312      24.550013 0.26543322E+03  0.55734674E+04                                 7.688975                            5.677076      -0.050710       2.021004                    0.999466      22.956101      64.511365       0.640635       0.455329      -1.029996      -0.001721       0.001042      -0.000419       0.002055       0.001742       0.010279       0.009157      -0.028944      -0.054502      -0.024968      -0.001006       0.025974              8.903670       7.915708       0.349585       1.500722       4.553919      -1.391325      14.241382           0.000002
          513              C       5.635485       0.444372       2.170206       0.545481      24.080378 0.28517275E+03  0.61239153E+04                                 7.714892                            5.987224      -0.310038       1.934036                    0.999654      23.737724      68.464268       0.605077       0.471383      -1.016507      -0.002490      -0.006847       0.005316       0.009019       0.008781      -0.004730       0.009014      -0.018590      -0.057099      -0.023024      -0.000373       0.023397              8.553368      11.624870       1.418494      -0.916499       4.815949      -0.780028       9.219286          -0.000047
          514              C       9.448649       0.764582       3.793454      -0.244130      29.087857 0.41237346E+03  0.96291349E+04                                 8.291170                            6.751924      -0.100700       1.960287                    0.997971      29.789833      87.154911       0.632723       0.414568      -1.058584       0.034988       0.047510      -0.129289       0.142116       0.007076      -0.006500      -0.042160       0.055150       0.252510      -0.080873      -0.014684       0.095557              9.176028       7.605984      -0.436077       2.568003       9.084799       1.898510      10.837301           0.001611
          515              C       9.265663       1.985517       4.657005       0.644026      20.428463 0.24304857E+03  0.50268102E+04                                 7.040941                            5.665320      -0.153521       2.017146                    0.999619      22.169113      63.238756       0.598025       0.495207      -1.001672      -0.006752       0.043505      -0.000535       0.044029       0.056278      -0.050225      -0.028037       0.076143      -0.104301      -0.058033      -0.050394       0.108427              7.672449       5.715494      -1.471478       1.766110       8.628038       1.081739       8.673815           0.000396
          516              C       4.962019       0.778741      61.056546      -0.176383      28.374898 0.40684495E+03  0.94670677E+04                                 8.218422                            6.740926      -0.196500       1.937425                    0.998512      29.092484      84.938398       0.628461       0.418834      -1.055987       0.101406       0.006951       0.050682       0.113579       0.007975       0.037196       0.022438       0.103793      -0.091222      -0.059468      -0.022083       0.081551              9.198637       7.479308      -0.036353       2.122992       8.394174      -1.185702      11.722430          -0.004711
          517              C       4.859521       1.572730      59.777585       0.615089      21.758977 0.26253663E+03  0.55058134E+04                                 7.263190                            5.809523      -0.087191       2.030856                    0.999713      22.344408      63.062299       0.605832       0.482084      -1.013873       0.012238       0.003754      -0.038179       0.040268       0.011749       0.011431       0.065860      -0.102071       0.001700      -0.053891      -0.043998       0.097889              8.028721       8.147265      -0.122909       0.144973       6.477007      -3.183107       9.461892          -0.001627
          518              C      -3.029026      10.833757       2.427005      -0.188053      27.764034 0.39463691E+03  0.90716253E+04                                 8.001395                            6.586923      -0.038488       1.989566                    0.998682      28.558966      81.641594       0.646279       0.412286      -1.065027       0.114793       0.018761       0.054978       0.128655       0.011127       0.037715      -0.012669       0.139275      -0.007581      -0.073224      -0.013782       0.087007              8.879683       9.708097       1.798076       0.405843      10.372289       1.260347       6.558664           0.000003
          519              C      -3.122720       9.469054       1.760460       0.646236      20.988239 0.24503603E+03  0.50268310E+04                                 7.041120                            5.577134      -0.091716       2.043279                    0.999428      21.164343      58.161658       0.627218       0.476018      -1.021964      -0.027012      -0.027366      -0.042171       0.057069       0.018290      -0.042942      -0.008591       0.087503      -0.001194      -0.047222      -0.026332       0.073553              7.833467       6.285459       0.849843       2.650099       9.916863       2.027154       7.298081          -0.000010
          520              C       4.751364       4.293422       4.255441       0.087509      26.048686 0.36424764E+03  0.82669343E+04                                 7.899591                            6.573362      -0.046794       1.997993                    0.998635      27.067545      78.735748       0.606665       0.444846      -1.037403       0.035411       0.009443      -0.036424       0.051670      -0.006214      -0.020974       0.003634      -0.048908      -0.020627      -0.036216       0.006212       0.030004              8.513218       9.469233      -0.486088       1.089721       4.645134       1.124274      11.425286          -0.002905
          521              C       3.701863       4.065790       3.356644      -0.215597      30.842894 0.45461650E+03  0.10784667E+05                                 8.440275                            7.047162       0.383040       2.096425                    0.999629      29.655793      85.035975       0.630275       0.409652      -1.070889       0.003550       0.006523       0.009898       0.012374       0.004550      -0.001071       0.003454       0.036568      -0.063586      -0.022117      -0.007331       0.029448              9.073975       9.606292      -0.346845       1.638098       4.985871       1.548216      12.629761           0.003035
          522              C       3.966597       3.807662       2.017888       0.205402      27.834807 0.37733588E+03  0.85552359E+04                                 8.227489                            6.659775      -0.082472       2.010936                    0.999573      24.967426      70.291891       0.612886       0.440780      -1.050076      -0.028038      -0.008837      -0.025954       0.039215      -0.006809       0.019371      -0.003349       0.001482      -0.013264      -0.020604      -0.001085       0.021689              9.145484      10.841061      -0.201202       2.800838       4.713646       1.094431      11.881745          -0.005327
          523              C       5.293407       3.827267       1.638984      -0.205081      29.560491 0.45847815E+03  0.10935553E+05                                 8.319266                            7.192926       0.153249       2.030453                    0.998547      29.690438      86.298045       0.606820       0.423179      -1.058705       0.009721      -0.020147       0.006325       0.023247      -0.010960      -0.003336       0.010363      -0.017351       0.037331      -0.020280      -0.000887       0.021167              8.729943      11.133415      -0.318099       1.559113       4.993385       0.761118      10.063027           0.002477
          524              C       6.278139       4.058166       2.554775       0.097010      25.221148 0.34465053E+03  0.76851558E+04                                 7.613356                            6.317788       0.153403       2.065001                    0.999721      26.296173      74.872972       0.632485       0.434293      -1.047668      -0.026213      -0.010792       0.045531       0.053634      -0.006115      -0.031441      -0.001698      -0.037993      -0.062219      -0.047058       0.016354       0.030704              8.165241       9.505286      -0.071716       0.872968       4.438055       0.910921      10.552381          -0.002021
          525              C       2.879996       3.511414       1.039156      -0.257091      28.324572 0.42600648E+03  0.10003808E+05                                 8.171324                            6.862542      -0.125671       1.957660                    0.997315      29.578878      86.081140       0.629176       0.414558      -1.061224       0.017390       0.076712      -0.034473       0.085881      -0.010488       0.009362      -0.005574       0.022614       0.074327      -0.027874      -0.001367       0.029241              9.125315       9.237742      -1.374856       3.550443       7.855412      -1.624507      10.282791          -0.000049
          526              C       6.058052       4.781361      55.039387       0.100366      25.206155 0.34475572E+03  0.77092917E+04                                 7.693191                            6.374049       0.044814       2.035751                    0.999416      26.359548      75.838939       0.619801       0.441927      -1.040245       0.027533       0.020169       0.038234       0.051251      -0.014604       0.001194       0.031822       0.036644      -0.056790      -0.047576       0.012205       0.035371              8.266806       6.182678       1.674767       1.788365       8.883055      -1.492775       9.734684          -0.004690
          527              C       6.144200       5.808427      54.152548      -0.201706      29.249207 0.45530766E+03  0.10842749E+05                                 8.253800                            7.161854       0.128056       2.022595                    0.998346      29.669939      86.212839       0.608828       0.422452      -1.059000      -0.022243      -0.007149       0.009214       0.025115       0.001514       0.012238       0.000048       0.022106       0.041465      -0.018092      -0.004071       0.022162              8.664873       7.378907       2.256685       0.917575       9.632859      -2.078896       8.982854          -0.000029
          528              C       6.900042       6.932428      54.457183       0.186049      28.773375 0.39916339E+03  0.91528758E+04                                 8.346828                            6.804377      -0.040447       2.018135                    0.999425      25.242532      70.825133       0.614104       0.434968      -1.056488       0.006398       0.023465      -0.020056       0.031525       0.005662      -0.016009      -0.014939       0.004012       0.020849      -0.017561      -0.009121       0.026682              9.283353       7.125621       2.396849       0.550363       9.508878      -3.386522      11.215560          -0.005999
          529              C       7.591744       6.917180      55.679497      -0.197871      30.295046 0.45689203E+03  0.10881898E+05                                 8.439320                            7.152071       0.204544       2.049117                    0.998637      29.568163      85.715819       0.612539       0.419838      -1.061427       0.004250      -0.000614       0.008666       0.009671       0.010682      -0.011677      -0.000499      -0.003116      -0.038129      -0.019330      -0.000033       0.019363              8.957696       7.221619       1.744139       2.097866       8.343753      -2.115790      11.307718           0.000163
          530              C       7.449631       5.836745      56.512206       0.079141      26.068294 0.36880411E+03  0.83925679E+04                                 7.866012                            6.593463       0.003370       2.006288                    0.999418      27.283580      79.350950       0.608898       0.442041      -1.039519      -0.025644      -0.023994      -0.032567       0.047895      -0.011032       0.013275       0.032546       0.035696      -0.000622      -0.047054       0.019628       0.027426              8.387099       6.988810       2.374474       1.455992       8.394978      -1.533095       9.777509          -0.004985
          531              C       7.063535       8.099995      53.480968      -0.244986      28.227086 0.42296990E+03  0.98824838E+04                                 8.093971                            6.798566       0.045371       2.010640                    0.998392      29.182691      83.816712       0.639725       0.409785      -1.067775       0.059547      -0.044825      -0.033979       0.081913       0.016920       0.003116      -0.004792      -0.001130       0.064692      -0.028334       0.006048       0.022286              9.093302       9.217038       0.699163      -3.112585       7.834323      -2.303300      10.228545          -0.000213
          532              C       7.933822       6.370428      43.912047       0.554051      23.341351 0.27515181E+03  0.58639786E+04                                 7.597276                            5.905369      -0.322176       1.930570                    0.999581      23.661871      68.285265       0.604690       0.475284      -1.013055      -0.019672      -0.007491       0.010863       0.023688       0.011879      -0.011417       0.013615       0.018056       0.022972      -0.027375       0.009184       0.018191              8.510967       6.674386      -3.145911      -0.789779       9.014702       2.219066       9.843812          -0.000062
          533              C       8.651934       5.157117      42.039553       0.550744      24.559318 0.26555451E+03  0.55766026E+04                                 7.690387                            5.677960      -0.050802       2.020919                    0.999468      22.961973      64.529438       0.640660       0.455263      -1.030042       0.000026      -0.001969      -0.000111       0.001972       0.011553      -0.013093       0.004361       0.017587      -0.054874      -0.025061      -0.000929       0.025990              8.905423       5.697982      -1.630713       0.454673       6.773662       1.995754      14.244625           0.000002
          534              C       9.373820       4.658287      44.131082       0.545549      24.077761 0.28513671E+03  0.61229832E+04                                 7.714709                            5.987091      -0.309847       1.934136                    0.999648      23.735948      68.459546       0.605043       0.471422      -1.016481       0.007251       0.001127       0.005462       0.009148       0.003668      -0.005259      -0.008766       0.024436      -0.056427      -0.022933      -0.000285       0.023218              8.553208       7.746315      -3.657311       1.134083       8.693658      -0.404316       9.219652          -0.000048
          535              C       7.189928       7.800479      45.754331      -0.244069      29.086670 0.41235825E+03  0.96286587E+04                                 8.291065                            6.751996      -0.100467       1.960356                    0.997973      29.788390      87.149195       0.632695       0.414592      -1.058573      -0.058647       0.006569      -0.129165       0.142007      -0.027328       0.039563       0.015465      -0.015249       0.252580      -0.080718      -0.014769       0.095487              9.175790       8.337209       0.858492      -2.927939       8.353191       1.274356      10.836970           0.001612
          536              C       6.224060       7.031541      46.617881       0.643881      20.427065 0.24303482E+03  0.50264343E+04                                 7.040471                            5.665073      -0.153577       2.017164                    0.999619      22.168507      63.235624       0.598055       0.495192      -1.001683      -0.034270      -0.027734      -0.000344       0.044088      -0.061110       0.049418      -0.029628       0.059619      -0.103903      -0.057955      -0.050544       0.108499              7.671824       6.624991       1.996618      -1.819690       7.717720       0.988470       8.672761           0.000384
          537              C       9.420981       3.907864      40.076423      -0.176854      28.389050 0.40709925E+03  0.94746471E+04                                 8.222143                            6.743880      -0.197841       1.936920                    0.998506      29.101821      84.978438       0.628193       0.418939      -1.055900      -0.056644       0.084156       0.050778       0.113442      -0.049026      -0.037969       0.020819      -0.038132      -0.091159      -0.059481      -0.022039       0.081520              9.202993       8.136990       0.414201      -0.034703       7.742868       2.434056      11.729120          -0.004714
          538              C       8.784615       3.422104      38.797462       0.615538      21.752664 0.26244403E+03  0.55034481E+04                                 7.262303                            5.808844      -0.087688       2.030755                    0.999715      22.340203      63.050324       0.605807       0.482141      -1.013832      -0.009407       0.008667      -0.038140       0.040227       0.038275      -0.062606      -0.022940       0.071339       0.001946      -0.053867      -0.043827       0.097694              8.027723       6.786835      -0.661691       2.683470       7.835498       1.716987       9.460834          -0.001627
          539              C      -1.579596       2.851390      44.387881      -0.188165      27.769531 0.39474365E+03  0.90747512E+04                                 8.002843                            6.588174      -0.038697       1.989442                    0.998660      28.562264      81.655767       0.646160       0.412331      -1.064991      -0.073712       0.090115       0.054957       0.128742      -0.065898      -0.007962       0.039019      -0.050386      -0.007468      -0.073244      -0.013818       0.087063              8.881314      11.765871      -0.611904      -1.295130       8.318378      -0.278733       6.559693           0.000003
          540              C      -0.350882       3.452600      43.721336       0.646618      20.977135 0.24487977E+03  0.50228246E+04                                 7.038777                            5.575442      -0.091620       2.043443                    0.999427      21.157242      58.137522       0.627298       0.476033      -1.021956       0.037221      -0.009711      -0.042229       0.057123      -0.046947       0.028896      -0.032770      -0.012106      -0.000155      -0.047310      -0.026053       0.073362              7.830693       9.740821       1.147178      -3.078845       6.455724       1.281281       7.295535          -0.000011
          541              C       6.482505       1.968091      46.216317       0.087335      26.054457 0.36436508E+03  0.82702907E+04                                 7.900497                            6.574000      -0.046188       1.998097                    0.998639      27.072465      78.754111       0.606692       0.444789      -1.037433      -0.025933       0.026097      -0.036597       0.051893       0.024347       0.007452      -0.019966       0.013879      -0.020650      -0.036324       0.006286       0.030038              8.514324       5.430585      -1.845882      -1.518568       8.684910       0.381425      11.427476          -0.002892
          542              C       7.204391       1.173013      45.317520      -0.215273      30.838410 0.45453036E+03  0.10782088E+05                                 8.439549                            7.046532       0.383147       2.096497                    0.999626      29.652376      85.023420       0.630299       0.409656      -1.070888      -0.007468      -0.000246       0.009692       0.012238      -0.018128      -0.002312      -0.002775      -0.010528      -0.063379      -0.022040      -0.007414       0.029454              9.073275       5.839971      -1.827026      -2.159666       8.750561       0.644731      12.629293           0.003031
          543              C       7.295570       1.531342      43.978765       0.205218      27.836786 0.37736805E+03  0.85561764E+04                                 8.227917                            6.660051      -0.083335       2.010680                    0.999570      24.969050      70.298110       0.612873       0.440779      -1.050073       0.021752      -0.019653      -0.026022       0.039198       0.002795      -0.006576       0.018418      -0.012417      -0.013725      -0.020529      -0.001069       0.021598              9.146042       6.071409      -2.552718      -2.348482       9.483957       1.878959      11.882760          -0.005312
          544              C       6.615186       2.670591      43.599860      -0.205430      29.572249 0.45872972E+03  0.10943219E+05                                 8.321977                            7.195346       0.152162       2.030022                    0.998544      29.698914      86.333497       0.606653       0.423231      -1.058656       0.012585       0.018620       0.006431       0.023376       0.013124      -0.007282      -0.008038      -0.010320       0.037066      -0.020358      -0.000784       0.021142              8.732780       6.254845      -2.500540      -1.439364       9.877443       0.970566      10.066052           0.002473
          545              C       5.922856       3.407945      44.515652       0.097011      25.221371 0.34466067E+03  0.76854508E+04                                 7.613222                            6.317589       0.154942       2.065438                    0.999723      26.296714      74.875239       0.632537       0.434252      -1.047691       0.022499      -0.017635       0.045712       0.053914       0.019466       0.017071      -0.026132       0.008367      -0.061845      -0.046723       0.016142       0.030582              8.165129       5.642610      -2.158368      -1.225127       8.300582       0.300312      10.552196          -0.002001
          546              C       8.095429       0.738442      43.000032      -0.256962      28.324255 0.42599526E+03  0.10003436E+05                                 8.171284                            6.862476      -0.124914       1.957877                    0.997331      29.577852      86.076468       0.629178       0.414561      -1.061226      -0.075393      -0.023268      -0.034347       0.086054      -0.004640       0.000249       0.011053      -0.029231       0.073741      -0.027702      -0.001477       0.029179              9.125341       7.010244       0.088744      -0.368330      10.082747       3.887340      10.283032          -0.000048
[truncated: 124,563 more chars]
