# Supplementary material for: A collection of forcefield precursors for metal–organic frameworks
Source: RSC Adv. 2019 Nov 13;9(63):36492–507. doi: 10.1039/c9ra07327b (PMC9075174; doi:10.1039/c9ra07327b)
Supplement: RA-009-C9RA07327B-s5099 [file RA-009-C9RA07327B-s5099.xyz]

  114
jmolscript: load "" {1 1 1} spacegroup "x,y,z" unitcell [{      7.931600     0.000000     0.000000 }, {      0.000000    15.754700     0.000000 }, {      0.000000    -7.877350    13.643970 }]
Cd     7.834993     2.445760    12.844433     1.014225
Cd     7.834993     2.023376     5.103663     1.014226
Cd     7.834993    -4.469136     9.339843     1.014226
Cd     3.869193    10.323110     0.799537     1.014226
Cd     3.869193     9.900726     8.540307     1.014225
Cd     3.869193     3.408214     4.304127     1.014226
H      5.504530     3.689751     8.661192     0.134250
H      5.520394     7.398407     7.179457     0.131154
H      7.312935     6.657936    10.672313     0.132660
H      5.504530    -2.221413     6.117956     0.134252
H      5.520394    10.395739     3.647033     0.131154
H      7.312935    13.790877     2.541872     0.132659
H      5.504530    -1.468338    12.508792     0.134251
H      5.520394     5.837904     2.817480     0.131155
H      7.312935     3.183237     0.429785     0.132659
H      1.538730    11.567101     4.982778     0.134251
H      1.554594    -0.478943     6.464513     0.131155
H      3.347135    -1.219414     2.971657     0.132660
H      1.538730     5.655937     7.526014     0.134250
H      1.554594     2.518389     9.996937     0.131154
H      3.347135     5.913527    11.102098     0.132660
H      1.538730     6.409012     1.135178     0.134252
H      1.554594    -2.039446    10.826490     0.131154
H      3.347135    -4.694113    13.214185     0.132658
C      6.454736     5.015509     9.865955    -0.014051
C      5.754376     4.583042     8.729412    -0.099106
C      5.429973     5.455853     7.717029    -0.009354
C      6.838626     4.091496    10.964294     0.537239
C      6.920321     8.671387     9.051410     0.595602
C      4.765305     4.979273     6.471335     0.544999
C      5.772618     6.796578     7.842554    -0.113074
C      6.492808     7.253464     8.953173    -0.000962
C      6.826728     6.360960     9.936903    -0.098640
C      6.454736    -1.840937     4.367435    -0.014051
C      5.754376    -2.608978     5.310233    -0.099106
C      5.429973    11.832567     5.060548    -0.009354
C      6.838626    -0.427740     4.618484     0.537239
C      6.920321    11.380408     1.608624     0.595600
C      4.765305    10.992054     6.096126     0.544994
C      5.772618    11.270912     3.836684    -0.113074
C      6.492808    12.004294     2.885700    -0.000962
C      6.826728    13.302481     3.166765    -0.098640
C      6.454736    -3.174572    13.054550    -0.014051
C      5.754376    -1.974064    13.248295    -0.099106
C      5.429973     6.343630     0.866392    -0.009354
C      6.838626    -3.663755    11.705162     0.537239
C      6.920321     3.580256     2.983936     0.595599
C      4.765305     7.660723     1.076509     0.544996
C      5.772618     5.564560     1.964732    -0.113074
C      6.492808     4.374292     1.805097    -0.000961
C      6.826728     3.968609     0.540301    -0.098640
C      2.488936    12.892859     3.778015    -0.014051
C      1.788576    12.460392     4.914558    -0.099106
C      1.464173    -2.421497     5.926941    -0.009355
C      2.872826    11.968846     2.679676     0.537238
C      2.954521     0.794037     4.592560     0.595600
C      0.799505    -2.898077     7.172635     0.544996
C      1.806818    -1.080772     5.801416    -0.113074
C      2.527008    -0.623886     4.690797    -0.000961
C      2.860928    -1.516390     3.707067    -0.098640
C      2.488936     6.036413     9.276535    -0.014051
C      1.788576     5.268372     8.333737    -0.099106
C      1.464173     3.955217     8.583422    -0.009354
C      2.872826     7.449610     9.025486     0.537241
C      2.954521     3.503058    12.035346     0.595600
C      0.799505     3.114704     7.547844     0.544997
C      1.806818     3.393562     9.807286    -0.113074
C      2.527008     4.126944    10.758270    -0.000961
C      2.860928     5.425131    10.477205    -0.098640
C      2.488936     4.702778     0.589420    -0.014051
C      1.788576     5.903286     0.395675    -0.099107
C      1.464173    -1.533720    12.777578    -0.009354
C      2.872826     4.213595     1.938808     0.537241
C      2.954521    -4.297094    10.660034     0.595602
C      0.799505    -0.216627    12.567461     0.544997
C      1.806818    -2.312790    11.679238    -0.113074
C      2.527008    -3.503058    11.838873    -0.000962
C      2.860928    -3.908741    13.103669    -0.098640
O      7.343868     4.580679    12.008058    -0.433820
O      6.697443     2.845299    10.819668    -0.465880
O      6.146197     9.620608     8.695302    -0.561098
O      0.133251     8.917160     9.477102    -0.446183
O      4.351276     3.767737     6.430403    -0.461514
O      4.629675     5.736286     5.484876    -0.386452
O      7.343868     0.231594     3.672957    -0.433820
O      6.697443     0.070108     5.770035    -0.465882
O      6.146197    10.597399     0.964629    -0.561097
O      0.133251    11.626181     1.182932    -0.446179
O      4.351276    11.562374     7.165813    -0.461510
O      4.629675     9.759249     5.933763    -0.386445
O      7.343868    -4.812273    11.606925    -0.433820
O      6.697443    -2.915407    10.698237    -0.465881
O      6.146197     3.414043     3.984039    -0.561097
O      0.133251     3.088709     2.983936    -0.446179
O      4.351276     8.301939     0.047754    -0.461511
O      4.629675     8.136515     2.225332    -0.386449
O      3.378068    12.458029     1.635912    -0.433820
O      2.731643    10.722649     2.824302    -0.465882
O      2.180397     1.743258     4.948668    -0.561097
O      4.099051     1.039810     4.166868    -0.446180
O      0.385476    -4.109613     7.213567    -0.461510
O      0.663875    -2.141064     8.159094    -0.386449
O      3.378068     8.108944     9.971013    -0.433823
O      2.731643     7.947458     7.873935    -0.465882
O      2.180397     2.720049    12.679341    -0.561098
O      4.099051     3.748831    12.461038    -0.446181
O      0.385476     3.685024     6.478157    -0.461513
O      0.663875     1.881899     7.710207    -0.386450
O      3.378068     3.065077     2.037045    -0.433822
O      2.731643     4.961943     2.945733    -0.465883
O      2.180397    -4.463307     9.659931    -0.561098
O      4.099051    -4.788641    10.660034    -0.446182
O      0.385476     0.424589    13.596216    -0.461511
O      0.663875     0.259165    11.418638    -0.386448

The following XYZ coordinates are in angstroms. Other properties are in atomic units.
The sperically averaged electron density of each atom fit to a function of the form exp(a - br)
eigen_1, eigen_2 and eigen_3 are the three eigenvalues of traceless quadrupole moment tensor
  atom number  atomic symbol              X              Y              Z     net charge C6 coefficient C8 coefficient C10 coefficient fluctuating dipole atomic polarizability isotropic forcefield polarizability              a              b squared Pearson coefficient          <r^3>          <r^4>         wp_QDO          m_QDO          q_QDO       dipole_x       dipole_y       dipole_z         dipole            Qxy            Qxz            Qyz     Q(x^2-y^2)  Q(3z^2 - R^2)        eigen_1        eigen_2        eigen_3 static polarizability      alpha(xx)      alpha(xy)      alpha(xz)      alpha(yy)      alpha(yz)      alpha(zz) atomic spin moment
            1             Cd       7.834993       2.445760      12.844433       1.014225     158.633573 0.42780020E+04  0.16163576E+06                                22.206817                           20.191504       0.760126       1.967592                    0.998394      75.705982     200.864464       0.453609       0.357378      -1.218513       0.017351      -0.007308       0.022691       0.029484       0.021267       0.016157      -0.012668       0.071243      -0.053489      -0.043763      -0.008855       0.052618             24.704567      25.267566      -6.761775      -2.250368      25.327571      -3.473178      23.518563           0.084334
            2             Cd       7.834993       2.023376       5.103663       1.014226     158.633541 0.42779995E+04  0.16163565E+06                                22.206820                           20.191501       0.760119       1.967591                    0.998394      75.705935     200.864354       0.453609       0.357378      -1.218513       0.017351       0.023306      -0.005017       0.029486       0.003358      -0.026496       0.002489       0.053615      -0.106374      -0.043763      -0.008855       0.052618             24.704576      25.267576       1.432026       6.981066      26.978669       2.519955      21.867482           0.084335
            3             Cd       7.834993      -4.469136       9.339843       1.014226     158.633524 0.42779986E+04  0.16163560E+06                                22.206814                           20.191497       0.760125       1.967592                    0.998394      75.705955     200.864386       0.453609       0.357378      -1.218513       0.017351      -0.015999      -0.017674       0.029485      -0.024626       0.010339       0.010178       0.075555      -0.040550      -0.043763      -0.008855       0.052618             24.704569      25.267563       5.329762      -4.730695      20.962941       0.953257      27.883204           0.084333
            4             Cd       3.869193      10.323110       0.799537       1.014226     158.633331 0.42779931E+04  0.16163534E+06                                22.206797                           20.191484       0.760120       1.967591                    0.998394      75.705909     200.864222       0.453610       0.357378      -1.218513       0.017351      -0.007308      -0.022692       0.029486       0.021267      -0.016156       0.012667       0.071242      -0.053488      -0.043762      -0.008855       0.052617             24.704546      25.267545      -6.761774       2.250351      25.327567       3.473192      23.518527           0.084335
            5             Cd       3.869193       9.900726       8.540307       1.014225     158.633310 0.42779931E+04  0.16163533E+06                                22.206788                           20.191479       0.760133       1.967595                    0.998394      75.705936     200.864249       0.453610       0.357378      -1.218513       0.017351       0.023304       0.005017       0.029484       0.003358       0.026496      -0.002490       0.053615      -0.106373      -0.043762      -0.008855       0.052617             24.704533      25.267531       1.432005      -6.981043      26.978639      -2.519896      21.867428           0.084333
            6             Cd       3.869193       3.408214       4.304127       1.014226     158.633597 0.42780001E+04  0.16163568E+06                                22.206825                           20.191503       0.760123       1.967592                    0.998394      75.705938     200.864367       0.453609       0.357378      -1.218513       0.017351      -0.015997       0.017676       0.029486      -0.024626      -0.010340      -0.010178       0.075558      -0.040552      -0.043764      -0.008855       0.052619             24.704585      25.267582       5.329772       4.730707      20.962936      -0.953225      27.883238           0.084334
            7              H       5.504530       3.689751       8.661192       0.134250       1.070305 0.83590659E+01  0.83222797E+02                                 1.759457                            1.719913      -1.049523       2.402599                    0.997408       3.442356       9.802327       0.463591       1.327048      -0.700376      -0.011868      -0.042232      -0.002284       0.043928       0.007204      -0.000273       0.000466      -0.024702      -0.024513      -0.010283      -0.008106       0.018389              1.755580       1.590525       0.171018       0.083871       2.090679       0.040468       1.585536           0.001039
            8              H       5.520394       7.398407       7.179457       0.131154       1.093174 0.83045555E+01  0.83119102E+02                                 1.815903                            1.734837      -1.356573       2.251810                    0.993666       3.689213      10.774321       0.450287       1.359040      -0.691409      -0.008707       0.024863      -0.032584       0.041902       0.003420       0.002093      -0.009612      -0.000629       0.009274      -0.010712      -0.000092       0.010804              1.839839       1.548472      -0.130641       0.196513       2.060973      -0.365707       1.910072           0.000629
            9              H       7.312935       6.657936      10.672313       0.132660       1.053363 0.80596655E+01  0.78764546E+02                                 1.674238                            1.635503      -1.060070       2.392995                    0.997512       3.311678       9.058554       0.503588       1.244563      -0.718472       0.019969       0.015560       0.035159       0.043324       0.002443       0.009931       0.010817      -0.002308       0.021438      -0.012283      -0.006027       0.018310              1.663662       1.600362       0.114169       0.304851       1.583449       0.099611       1.807175           0.000916
           10              H       5.504530      -2.221413       6.117956       0.134252       1.070276 0.83587539E+01  0.83218728E+02                                 1.759409                            1.719869      -1.049484       2.402619                    0.997409       3.442289       9.802008       0.463603       1.327029      -0.700381      -0.011869       0.019138       0.037717       0.043929      -0.003839      -0.006104       0.010423      -0.005842       0.032069      -0.010284      -0.008107       0.018391              1.755533       1.590485      -0.012875      -0.190034       1.676731       0.198491       1.999383           0.001038
           11              H       5.520394      10.395739       3.647033       0.131154       1.093173 0.83045322E+01  0.83118696E+02                                 1.815891                            1.734825      -1.356556       2.251819                    0.993666       3.689206      10.774241       0.450293       1.359025      -0.691412      -0.008707      -0.040651      -0.005240       0.041902       0.000103      -0.004009       0.002934      -0.012196      -0.025424      -0.010712      -0.000091       0.010804              1.839826       1.548462       0.235504       0.014882       2.264493       0.248193       1.706524           0.000629
           12              H       7.312935      13.790877       2.541872       0.132659       1.053383 0.80598766E+01  0.78767252E+02                                 1.674271                            1.635534      -1.060080       2.392991                    0.997511       3.311716       9.058743       0.503578       1.244577      -0.718468       0.019969       0.022668      -0.031054       0.043324       0.007379      -0.007081      -0.009549      -0.000115       0.028018      -0.012282      -0.006027       0.018309              1.663695       1.600392       0.206931      -0.251306       1.665012      -0.146685       1.725680           0.000917
           13              H       5.504530      -1.468338      12.508792       0.134251       1.070293 0.83589410E+01  0.83221191E+02                                 1.759440                            1.719897      -1.049507       2.402608                    0.997408       3.442329       9.802209       0.463595       1.327043      -0.700377      -0.011869       0.023095      -0.035432       0.043928      -0.003366       0.006376      -0.010889      -0.006651       0.029641      -0.010284      -0.008106       0.018390              1.755563       1.590511      -0.158141       0.106169       1.746852      -0.238964       1.929327           0.001039
           14              H       5.520394       5.837904       2.817480       0.131155       1.093173 0.83045167E+01  0.83118403E+02                                 1.815880                            1.734816      -1.356561       2.251816                    0.993666       3.689194      10.774155       0.450298       1.359013      -0.691414      -0.008707       0.015788       0.037824       0.041902      -0.003523       0.001916       0.006678       0.004453       0.024521      -0.010712      -0.000092       0.010803              1.839816       1.548454      -0.104863      -0.211392       1.631066       0.117511       2.339927           0.000629
           15              H       7.312935       3.183237       0.429785       0.132659       1.053380 0.80598466E+01  0.78766853E+02                                 1.674265                            1.635528      -1.060086       2.392988                    0.997511       3.311712       9.058714       0.503580       1.244573      -0.718469       0.019969      -0.038228      -0.004104       0.043324      -0.009822      -0.002850      -0.001267      -0.018849      -0.028184      -0.012283      -0.006027       0.018309              1.663689       1.600386      -0.321101      -0.053553       1.837539       0.047072       1.553140           0.000917
           16              H       1.538730      11.567101       4.982778       0.134251       1.070290 0.83589164E+01  0.83220884E+02                                 1.759437                            1.719895      -1.049504       2.402609                    0.997408       3.442325       9.802194       0.463595       1.327043      -0.700377      -0.011869      -0.042233       0.002284       0.043928       0.007204       0.000273      -0.000467      -0.024702      -0.024513      -0.010284      -0.008106       0.018390              1.755560       1.590509       0.171015      -0.083870       2.090653      -0.040467       1.585520           0.001038
           17              H       1.554594      -0.478943       6.464513       0.131155       1.093173 0.83045175E+01  0.83118406E+02                                 1.815880                            1.734815      -1.356563       2.251815                    0.993666       3.689194      10.774152       0.450298       1.359012      -0.691414      -0.008707       0.024863       0.032585       0.041902       0.003420      -0.002093       0.009612      -0.000629       0.009275      -0.010712      -0.000092       0.010803              1.839815       1.548454      -0.130639      -0.196510       2.060944       0.365701       1.910048           0.000629
           18              H       3.347135      -1.219414       2.971657       0.132660       1.053376 0.80598030E+01  0.78766321E+02                                 1.674260                            1.635524      -1.060078       2.392992                    0.997511       3.311704       9.058686       0.503581       1.244574      -0.718469       0.019969       0.015560      -0.035158       0.043324       0.002443      -0.009931      -0.010816      -0.002309       0.021437      -0.012282      -0.006027       0.018309              1.663684       1.600382       0.114171      -0.304857       1.583471      -0.099612       1.807199           0.000917
           19              H       1.538730       5.655937       7.526014       0.134250       1.070304 0.83590561E+01  0.83222680E+02                                 1.759456                            1.719913      -1.049522       2.402600                    0.997408       3.442354       9.802322       0.463591       1.327049      -0.700376      -0.011868       0.019138      -0.037716       0.043928      -0.003838       0.006102      -0.010422      -0.005842       0.032066      -0.010283      -0.008106       0.018389              1.755580       1.590525      -0.012874       0.190042       1.676775      -0.198499       1.999439           0.001039
           20              H       1.554594       2.518389       9.996937       0.131154       1.093171 0.83045199E+01  0.83118663E+02                                 1.815900                            1.734834      -1.356567       2.251814                    0.993666       3.689206      10.774298       0.450287       1.359041      -0.691409      -0.008707      -0.040651       0.005240       0.041902       0.000102       0.004009      -0.002934      -0.012196      -0.025424      -0.010712      -0.000092       0.010804              1.839836       1.548470       0.235505      -0.014882       2.264505      -0.248195       1.706534           0.000629
           21              H       3.347135       5.913527      11.102098       0.132660       1.053366 0.80596935E+01  0.78764891E+02                                 1.674241                            1.635506      -1.060075       2.392992                    0.997512       3.311684       9.058576       0.503588       1.244563      -0.718472       0.019969       0.022668       0.031054       0.043324       0.007379       0.007081       0.009550      -0.000114       0.028020      -0.012283      -0.006027       0.018310              1.663665       1.600365       0.206925       0.251299       1.664982       0.146682       1.725649           0.000916
           22              H       1.538730       6.409012       1.135178       0.134252       1.070281 0.83588120E+01  0.83219467E+02                                 1.759417                            1.719876      -1.049495       2.402614                    0.997409       3.442300       9.802055       0.463602       1.327030      -0.700380      -0.011869       0.023095       0.035433       0.043929      -0.003366      -0.006376       0.010890      -0.006650       0.029644      -0.010284      -0.008107       0.018391              1.755540       1.590491      -0.158138      -0.106167       1.746828       0.238959       1.929300           0.001039
           23              H       1.554594      -2.039446      10.826490       0.131154       1.093180 0.83045963E+01  0.83119499E+02                                 1.815897                            1.734831      -1.356566       2.251814                    0.993666       3.689220      10.774293       0.450292       1.359024      -0.691412      -0.008707       0.015788      -0.037824       0.041902      -0.003523      -0.001915      -0.006678       0.004453       0.024522      -0.010712      -0.000092       0.010804              1.839833       1.548468      -0.104864       0.211395       1.631081      -0.117512       2.339952           0.000630
           24              H       3.347135      -4.694113      13.214185       0.132658       1.053385 0.80599003E+01  0.78767545E+02                                 1.674274                            1.635537      -1.060086       2.392988                    0.997511       3.311720       9.058759       0.503577       1.244578      -0.718468       0.019969      -0.038228       0.004104       0.043324      -0.009822       0.002850       0.001267      -0.018849      -0.028184      -0.012282      -0.006027       0.018309              1.663698       1.600395      -0.321103       0.053554       1.837549      -0.047072       1.553149           0.000917
           25              C       6.454736       5.015509       9.865955      -0.014051      35.854014 0.45782441E+03  0.10858124E+05                                 9.509162                            7.184985      -0.070575       1.991322                    0.998777      27.376584      77.979518       0.610754       0.422848      -1.064562      -0.014988       0.021996      -0.023657       0.035611       0.008780      -0.000263       0.019625      -0.019989       0.003143      -0.019121      -0.007434       0.026555             11.175172       7.765021      -0.422177       3.891521      12.540530      -3.889149      13.219964           0.008624
           26              C       5.754376       4.583042       8.729412      -0.099106      30.618653 0.44970262E+03  0.10755153E+05                                 8.769115                            7.293123      -0.272764       1.895766                    0.998131      29.919788      89.248352       0.577407       0.443540      -1.038497       0.007316       0.015133       0.002397       0.016979       0.002511      -0.039718       0.012458       0.007812      -0.093450      -0.055141       0.013373       0.041768              9.598015       7.775700       0.097596       3.940470       8.643106      -1.171309      12.375237           0.018846
           27              C       5.429973       5.455853       7.717029      -0.009354      35.178779 0.44129605E+03  0.10380496E+05                                 9.397320                            7.053322      -0.104862       1.981053                    0.998844      27.241399      77.523478       0.615927       0.422755      -1.063581       0.023826       0.011887       0.026303       0.037428       0.003772      -0.009265      -0.010881      -0.014463      -0.031830      -0.018379      -0.000902       0.019282             11.129634       7.712411       1.672650       4.513685      11.680350       1.680038      13.996141           0.013399
           28              C       6.838626       4.091496      10.964294       0.537239      23.002339 0.28367806E+03  0.60638663E+04                                 7.519643                            6.001637      -0.196320       1.978007                    0.999281      23.405609      66.632463       0.601779       0.476151      -1.017290      -0.004827      -0.025222       0.039120       0.046796       0.007809      -0.046824       0.029253       0.089876      -0.082748      -0.070782      -0.008673       0.079455              8.526477       5.797475      -1.122004       2.392531       9.242334      -3.224859      10.539621          -0.005415
           29              C       6.920321       8.671387       9.051410       0.595602      23.272807 0.24217325E+03  0.49686622E+04                                 7.510733                            5.513157       0.073376       2.092533                    0.999667      21.788798      60.480800       0.634289       0.470658      -1.021739       0.008381       0.057748      -0.003201       0.058441      -0.016311      -0.052039      -0.003263       0.023384       0.376073      -0.087004      -0.052571       0.139575              8.877919       8.962201       1.248591       1.556192      13.285405       0.218868       4.386150          -0.003476
           30              C       4.765305       4.979273       6.471335       0.544999      23.668155 0.27737125E+03  0.58819010E+04                                 7.629365                            5.918484      -0.116827       2.013414                    0.999388      22.857731      64.314986       0.609901       0.473577      -1.021080      -0.019811      -0.027381      -0.033609       0.047663      -0.038300      -0.048755      -0.000659       0.073317      -0.166205      -0.075823      -0.018465       0.094289              8.833108       6.127993       1.875148       3.083406       8.112407       1.816775      12.258925          -0.007969
           31              C       5.772618       6.796578       7.842554      -0.113074      31.915483 0.45553204E+03  0.10921066E+05                                 8.988613                            7.315802      -0.235154       1.903841                    0.998534      30.098387      89.658292       0.579861       0.440592      -1.041053       0.017576      -0.019107       0.004980       0.026435      -0.011183      -0.046371      -0.022367       0.076316       0.028420      -0.060662      -0.008899       0.069561              9.934265       7.386398       2.081763       2.966370      13.224797       1.608054       9.191601           0.009096
           32              C       6.492808       7.253464       8.953173      -0.000962      34.970504 0.42683959E+03  0.99219775E+04                                 9.270546                            6.876411       0.059854       2.037335                    0.999178      26.598909      74.381674       0.634282       0.415423      -1.072033      -0.005001      -0.037262      -0.005206       0.037955      -0.004598      -0.010284       0.001966       0.038597       0.029821      -0.024826       0.001687       0.023139             11.013076       7.429311       2.427151       2.582446      17.185890      -0.290014       8.424027           0.018558
           33              C       6.826728       6.360960       9.936903      -0.098640      30.026273 0.42649356E+03  0.10034833E+05                                 8.557330                            7.040095      -0.103258       1.950218                    0.999235      29.278146      85.755201       0.597355       0.435789      -1.046309      -0.016469      -0.006418      -0.006973       0.019001      -0.013279      -0.025460       0.035350       0.068966       0.058929      -0.060039       0.000879       0.059160              9.311740       6.298871       0.381454       1.789340      13.515327      -2.577556       8.121022           0.011226
           34              C       6.454736      -1.840937       4.367435      -0.014051      35.853981 0.45782427E+03  0.10858120E+05                                 9.509158                            7.184985      -0.070574       1.991322                    0.998777      27.376573      77.979480       0.610754       0.422848      -1.064562      -0.014989      -0.031486      -0.007221       0.035611      -0.004617      -0.007473      -0.006165       0.003325       0.073083      -0.019120      -0.007435       0.026555             11.175166       7.765018       3.581239      -1.580144      16.418193       1.650374       9.342287           0.008625
           35              C       5.754376      -2.608978       5.310233      -0.099106      30.618728 0.44970406E+03  0.10755184E+05                                 8.769097                            7.293113      -0.272759       1.895768                    0.998131      29.919760      89.247923       0.577410       0.443538      -1.038500       0.007315      -0.005491      -0.014304       0.016978      -0.035652       0.017683       0.012312       0.050716       0.035263      -0.055142       0.013374       0.041767              9.597992       7.775691       3.363748      -2.054748      12.456562      -1.030421       8.561723           0.018845
           36              C       5.429973      11.832567       5.060548      -0.009354      35.178739 0.44129590E+03  0.10380488E+05                                 9.397303                            7.053316      -0.104852       1.981057                    0.998844      27.241380      77.523307       0.615928       0.422754      -1.063582       0.023826       0.016835      -0.023445       0.037427      -0.009910       0.001365       0.015464      -0.006530      -0.008020      -0.018379      -0.000904       0.019283             11.129609       7.712400       3.072638      -3.705391      11.962212      -1.842800      13.714215           0.013397
           37              C       6.838626      -0.427740       4.618484       0.537239      23.002261 0.28367707E+03  0.60638393E+04                                 7.519625                            6.001625      -0.196319       1.978009                    0.999281      23.405565      66.632292       0.601780       0.476151      -1.017290      -0.004827       0.046490       0.002283       0.046795      -0.044455       0.016649      -0.016170       0.112537      -0.014763      -0.070783      -0.008672       0.079455              8.526454       5.797459       2.632981      -0.224581      13.008063       1.050693       6.773841          -0.005417
           38              C       6.920321      11.380408       1.608624       0.595600      23.272796 0.24217319E+03  0.49686620E+04                                 7.510738                            5.513161       0.073365       2.092530                    0.999667      21.788801      60.480867       0.634287       0.470659      -1.021738       0.008381      -0.031646      -0.048411       0.058441      -0.036911       0.040145      -0.084853      -0.129237      -0.081791      -0.087004      -0.052570       0.139574              8.877923       8.962207       0.723408      -1.859403       6.421428       3.744062      11.250132          -0.003477
           39              C       4.765305      10.992054       6.096126       0.544994      23.668048 0.27736987E+03  0.58818619E+04                                 7.629334                            5.918463      -0.116836       2.013413                    0.999388      22.857631      64.314551       0.609903       0.473576      -1.021081      -0.019810      -0.015413       0.040517       0.047661      -0.023072       0.057542       0.020441       0.107573      -0.063412      -0.075820      -0.018461       0.094282              8.833069       6.127965       1.732721      -3.165608       9.648885      -2.703862      10.722356          -0.007970
           40              C       5.772618      11.270912       3.836684      -0.113074      31.915538 0.45553335E+03  0.10921087E+05                                 8.988544                            7.315753      -0.235141       1.903846                    0.998534      30.098486      89.658048       0.579871       0.440584      -1.041059       0.017577       0.013866       0.014057       0.026435      -0.034566       0.032872      -0.011496       0.017668      -0.147520      -0.060664      -0.008898       0.069562              9.934181       7.386342       1.528064      -3.286010       8.807225       0.942377      13.608976           0.009097
           41              C       6.492808      12.004294       2.885700      -0.000962      34.970500 0.42683970E+03  0.99219831E+04                                 9.270556                            6.876421       0.059851       2.037334                    0.999178      26.598916      74.381763       0.634280       0.415424      -1.072033      -0.005002       0.014123       0.034874       0.037956      -0.006608       0.009124      -0.015796       0.014644      -0.042042      -0.024826       0.001687       0.023140             11.013085       7.429317       1.022899      -3.393190      10.865684       3.939006      14.744254           0.018558
           42              C       6.826728      13.302481       3.166765      -0.098640      30.026231 0.42649289E+03  0.10034823E+05                                 8.557354                            7.040112      -0.103259       1.950218                    0.999235      29.278145      85.755490       0.597351       0.435791      -1.046306      -0.016468      -0.002830       0.009045       0.019001      -0.015409       0.024230      -0.045364       0.051619       0.006886      -0.060037       0.000879       0.059159              9.311767       6.298892       1.358901      -1.225028      11.701863       3.624576       9.934545           0.011225
           43              C       6.454736      -3.174572      13.054550      -0.014051      35.854028 0.45782432E+03  0.10858123E+05                                 9.509172                            7.184989      -0.070578       1.991321                    0.998777      27.376585      77.979578       0.610753       0.422848      -1.064562      -0.014989       0.009490       0.030878       0.035611      -0.004163       0.007735      -0.013460      -0.030667      -0.028893      -0.019120      -0.007435       0.026555             11.175188       7.765031      -3.159074      -2.311381       9.682018       2.238781      16.078515           0.008624
           44              C       5.754376      -1.974064      13.248295      -0.099106      30.618649 0.44970225E+03  0.10755142E+05                                 8.769119                            7.293125      -0.272766       1.895766                    0.998131      29.919754      89.248227       0.577406       0.443541      -1.038497       0.007316      -0.009642       0.011907       0.016979       0.033141       0.022033      -0.024770       0.029138      -0.029477      -0.055142       0.013373       0.041769              9.598021       7.775709      -3.461354      -1.885722      10.427837       2.201730      10.590518           0.018846
           45              C       5.429973       6.343630       0.866392      -0.009354      35.178716 0.44129543E+03  0.10380473E+05                                 9.397295                            7.053309      -0.104853       1.981056                    0.998844      27.241367      77.523237       0.615929       0.422754      -1.063582       0.023826      -0.028722      -0.002857       0.037427       0.006138       0.007900      -0.004582       0.012320       0.048523      -0.018380      -0.000903       0.019283             11.129600       7.712392      -4.745275      -0.808292      14.872102       0.162771      10.804305           0.013398
           46              C       6.838626      -3.663755      11.705162       0.537239      23.002343 0.28367808E+03  0.60638682E+04                                 7.519647                            6.001639      -0.196322       1.978006                    0.999281      23.405638      66.632605       0.601779       0.476152      -1.017289      -0.004826      -0.021268      -0.041404       0.046796       0.036646       0.030175      -0.013083       0.061869      -0.166768      -0.070782      -0.008673       0.079455              8.526483       5.797478      -1.510990      -2.167951       7.422491       2.174168      12.359481          -0.005415
           47              C       6.920321       3.580256       2.983936       0.595599      23.272816 0.24217334E+03  0.49686650E+04                                 7.510737                            5.513160       0.073366       2.092530                    0.999667      21.788806      60.480851       0.634288       0.470659      -1.021739       0.008381      -0.026101       0.051612       0.058441       0.053221       0.011893       0.088115      -0.123586      -0.064838      -0.087003      -0.052570       0.139573              8.877924       8.962202      -1.971991       0.303213       6.800502      -3.962925      10.871069          -0.003477
           48              C       4.765305       7.660723       1.076509       0.544996      23.668082 0.27737040E+03  0.58818756E+04                                 7.629339                            5.918467      -0.116836       2.013413                    0.999388      22.857655      64.314628       0.609903       0.473576      -1.021081      -0.019810       0.042795      -0.006910       0.047662       0.061370      -0.008791      -0.019782       0.108717      -0.059987      -0.075821      -0.018462       0.094284              8.833075       6.127969      -3.607861       0.082220      12.795609       0.887112       7.575646          -0.007969
           49              C       5.772618       5.564560       1.964732      -0.113074      31.915486 0.45553251E+03  0.10921058E+05                                 8.988530                            7.315744      -0.235144       1.903845                    0.998534      30.098433      89.657769       0.579872       0.440584      -1.041059       0.017576       0.005241      -0.019037       0.026435       0.045752       0.013501       0.033861       0.056408      -0.031303      -0.060664      -0.008900       0.069563              9.934164       7.386327      -3.609789       0.319667      11.592390      -2.550410      10.823776           0.009096
           50              C       6.492808       4.374292       1.805097      -0.000961      34.970483 0.42683931E+03  0.99219691E+04                                 9.270545                            6.876411       0.059848       2.037333                    0.999178      26.598898      74.381633       0.634282       0.415423      -1.072033      -0.005001       0.023140      -0.029667       0.037955       0.011206       0.001161       0.013830       0.011240      -0.052258      -0.024827       0.001687       0.023140             11.013074       7.429303      -3.450026       0.810745      10.363310      -3.648983      15.246608           0.018558
           51              C       6.826728       3.968609       0.540301      -0.098640      30.026290 0.42649370E+03  0.10034844E+05                                 8.557358                            7.040114      -0.103264       1.950216                    0.999235      29.278163      85.755496       0.597352       0.435791      -1.046306      -0.016468       0.009249      -0.002072       0.019001       0.028689       0.001230       0.010015      -0.009606      -0.176793      -0.060038       0.000879       0.059159              9.311775       6.298892      -1.740352      -0.564323       7.237398      -1.047031      14.399034           0.011227
           52              C       2.488936      12.892859       3.778015      -0.014051      35.853956 0.45782348E+03  0.10858098E+05                                 9.509159                            7.184983      -0.070573       1.991323                    0.998777      27.376551      77.979442       0.610753       0.422848      -1.064562      -0.014989       0.021996       0.023657       0.035611       0.008780       0.000262      -0.019625      -0.019989       0.003142      -0.019120      -0.007435       0.026555             11.175170       7.765018      -0.422173      -3.891518      12.540536       3.889146      13.219957           0.008624
           53              C       1.788576      12.460392       4.914558      -0.099106      30.618645 0.44970254E+03  0.10755150E+05                                 8.769118                            7.293127      -0.272766       1.895766                    0.998131      29.919748      89.248196       0.577406       0.443541      -1.038497       0.007316       0.015133      -0.002396       0.016979       0.002511       0.039718      -0.012458       0.007813      -0.093450      -0.055141       0.013373       0.041768              9.598018       7.775707       0.097595      -3.940476       8.643095       1.171305      12.375253           0.018845
           54              C       1.464173      -2.421497       5.926941      -0.009355      35.178747 0.44129582E+03  0.10380484E+05                                 9.397298                            7.053311      -0.104853       1.981056                    0.998844      27.241377      77.523261       0.615929       0.422754      -1.063582       0.023826       0.011887      -0.026302       0.037427       0.003773       0.009266       0.010882      -0.014464      -0.031828      -0.018380      -0.000903       0.019283             11.129605       7.712394       1.672642      -4.513676      11.680300      -1.680034      13.996121           0.013398
           55              C       2.872826      11.968846       2.679676       0.537238      23.002243 0.28367667E+03  0.60638298E+04                                 7.519624                            6.001623      -0.196319       1.978009                    0.999281      23.405563      66.632319       0.601780       0.476151      -1.017289      -0.004827      -0.025222      -0.039120       0.046796       0.007809       0.046823      -0.029253       0.089875      -0.082746      -0.070782      -0.008672       0.079454              8.526455       5.797460      -1.121999      -2.392522       9.242318       3.224847      10.539587          -0.005415
           56              C       2.954521       0.794037       4.592560       0.595600      23.272809 0.24217330E+03  0.49686641E+04                                 7.510736                            5.513159       0.073368       2.092531                    0.999667      21.788801      60.480834       0.634288       0.470659      -1.021739       0.008381       0.057748       0.003201       0.058441      -0.016311       0.052038       0.003262       0.023383       0.376069      -0.087003      -0.052570       0.139574              8.877922       8.962203       1.248585      -1.556190      13.285412      -0.218857       4.386151          -0.003477
           57              C       0.799505      -2.898077       7.172635       0.544996      23.668081 0.27737025E+03  0.58818715E+04                                 7.629336                            5.918464      -0.116833       2.013413                    0.999388      22.857660      64.314631       0.609903       0.473576      -1.021081      -0.019811      -0.027382       0.033607       0.047662      -0.038298       0.048753       0.000660       0.073312      -0.166202      -0.075821      -0.018463       0.094284              8.833072       6.127967       1.875136      -3.083389       8.112374      -1.816756      12.258877          -0.007970
           58              C       1.806818      -1.080772       5.801416      -0.113074      31.915493 0.45553237E+03  0.10921054E+05                                 8.988530                            7.315743      -0.235145       1.903844                    0.998534      30.098443      89.657804       0.579872       0.440584      -1.041059       0.017577      -0.019108      -0.004980       0.026435      -0.011184       0.046372       0.022366       0.076318       0.028427      -0.060664      -0.008900       0.069564              9.934167       7.386330       2.081739      -2.966339      13.224650      -1.608032       9.191521           0.009096
           59              C       2.527008      -0.623886       4.690797      -0.000961      34.970490 0.42683938E+03  0.99219711E+04                                 9.270545                            6.876412       0.059848       2.037333                    0.999178      26.598900      74.381635       0.634282       0.415423      -1.072033      -0.005001      -0.037263       0.005206       0.037956      -0.004597       0.010285      -0.001966       0.038599       0.029820      -0.024827       0.001687       0.023140             11.013075       7.429306       2.427143      -2.582442      17.185892       0.290030       8.424027           0.018558
           60              C       2.860928      -1.516390       3.707067      -0.098640      30.026248 0.42649295E+03  0.10034822E+05                                 8.557350                            7.040107      -0.103260       1.950218                    0.999235      29.278132      85.755365       0.597352       0.435791      -1.046307      -0.016468      -0.006418       0.006973       0.019001      -0.013279       0.025460      -0.035349       0.068967       0.058928      -0.060038       0.000879       0.059159              9.311765       6.298887       0.381457      -1.789349      13.515364       2.577563       8.121045           0.011227
           61              C       2.488936       6.036413       9.276535      -0.014051      35.854044 0.45782513E+03  0.10858145E+05                                 9.509167                            7.184991      -0.070579       1.991320                    0.998777      27.376605      77.979598       0.610754       0.422848      -1.064562      -0.014988      -0.031486       0.007221       0.035611      -0.004617       0.007472       0.006165       0.003325       0.073082      -0.019120      -0.007434       0.026555             11.175177       7.765028       3.581249       1.580148      16.418209      -1.650364       9.342293           0.008624
           62              C       1.788576       5.268372       8.333737      -0.099106      30.618632 0.44970215E+03  0.10755140E+05                                 8.769114                            7.293121      -0.272766       1.895766                    0.998131      29.919777      89.248334       0.577407       0.443540      -1.038497       0.007316      -0.005491       0.014304       0.016979      -0.035652      -0.017685      -0.012311       0.050717       0.035261      -0.055142       0.013373       0.041769              9.598013       7.775701       3.363749       2.054757      12.456585       1.030406       8.561755           0.018846
           63              C       1.464173       3.955217       8.583422      -0.009354      35.178717 0.44129533E+03  0.10380475E+05                                 9.397311                            7.053318      -0.104859       1.981054                    0.998844      27.241368      77.523373       0.615927       0.422755      -1.063581       0.023826       0.016835       0.023446       0.037427      -0.009910      -0.001365      -0.015463      -0.006527      -0.008020      -0.018379      -0.000903       0.019282             11.129622       7.712403       3.072637       3.705393      11.962228       1.842780      13.714235           0.013399
           64              C       2.872826       7.449610       9.025486       0.537241      23.002366 0.28367862E+03  0.60638816E+04                                 7.519648                            6.001643      -0.196319       1.978007                    0.999281      23.405647      66.632606       0.601779       0.476151      -1.017290      -0.004826       0.046491      -0.002283       0.046796      -0.044456      -0.016650       0.016170       0.112538      -0.014767      -0.070783      -0.008673       0.079456              8.526482       5.797479       2.632996       0.224583      13.008112      -1.050685       6.773853          -0.005415
           65              C       2.954521       3.503058      12.035346       0.595600      23.272786 0.24217307E+03  0.49686575E+04                                 7.510728                            5.513154       0.073372       2.092532                    0.999667      21.788789      60.480765       0.634289       0.470658      -1.021739       0.008381      -0.031646       0.048410       0.058441      -0.036911      -0.040145       0.084853      -0.129237      -0.081791      -0.087003      -0.052570       0.139573              8.877912       8.962197       0.723405       1.859406       6.421415      -3.744053      11.250123          -0.003479
           66              C       0.799505       3.114704       7.547844       0.544997      23.668105 0.27737068E+03  0.58818858E+04                                 7.629355                            5.918478      -0.116832       2.013413                    0.999388      22.857697      64.314863       0.609901       0.473577      -1.021080      -0.019811      -0.015414      -0.040517       0.047662      -0.023072      -0.057545      -0.020441       0.107577      -0.063415      -0.075822      -0.018464       0.094286              8.833094       6.127983       1.732728       3.165621       9.648909       2.703874      10.722391          -0.007969
           67              C       1.806818       3.393562       9.807286      -0.113074      31.915464 0.45553186E+03  0.10921060E+05                                 8.988609                            7.315801      -0.235151       1.903842                    0.998534      30.098376      89.658247       0.579861       0.440592      -1.041053       0.017576       0.013866      -0.014057       0.026435      -0.034566      -0.032871       0.011494       0.017668      -0.147521      -0.060663      -0.008898       0.069561              9.934259       7.386394       1.528069       3.286039       8.807284      -0.942400      13.609100           0.009096
           68              C       2.527008       4.126944      10.758270      -0.000961      34.970449 0.42683900E+03  0.99219613E+04                                 9.270541                            6.876410       0.059851       2.037334                    0.999178      26.598889      74.381631       0.634281       0.415423      -1.072033      -0.005001       0.014123      -0.034873       0.037955      -0.006608      -0.009124       0.015796       0.014644      -0.042043      -0.024827       0.001687       0.023140             11.013067       7.429306       1.022891       3.393191      10.865653      -3.938999      14.744243           0.018558
           69              C       2.860928       5.425131      10.477205      -0.098640      30.026264 0.42649357E+03  0.10034834E+05                                 8.557330                            7.040096      -0.103260       1.950217                    0.999235      29.278153      85.755243       0.597355       0.435789      -1.046308      -0.016468      -0.002830      -0.009045       0.019001      -0.015410      -0.024230       0.045365       0.051621       0.006889      -0.060039       0.000879       0.059160              9.311738       6.298872       1.358890       1.225019      11.701825      -3.624572       9.934518           0.011225
           70              C       2.488936       4.702778       0.589420      -0.014051      35.854044 0.45782463E+03  0.10858131E+05                                 9.509168                            7.184987      -0.070575       1.991321                    0.998777      27.376594      77.979559       0.610754       0.422848      -1.064562      -0.014989       0.009490      -0.030878       0.035611      -0.004163      -0.007735       0.013460      -0.030667      -0.028893      -0.019120      -0.007435       0.026555             11.175182       7.765025      -3.159068       2.311380       9.682007      -2.238781      16.078513           0.008625
           71              C       1.788576       5.903286       0.395675      -0.099107      30.618782 0.44970468E+03  0.10755203E+05                                 8.769103                            7.293115      -0.272760       1.895767                    0.998131      29.919801      89.248065       0.577411       0.443537      -1.038500       0.007316      -0.009642      -0.011907       0.016979       0.033140      -0.022034       0.024771       0.029136      -0.029474      -0.055142       0.013375       0.041767              9.598002       7.775696      -3.461344       1.885722      10.427814      -2.201732      10.590495           0.018844
           72              C       1.464173      -1.533720      12.777578      -0.009354      35.178797 0.44129644E+03  0.10380505E+05                                 9.397313                            7.053321      -0.104857       1.981055                    0.998844      27.241414      77.523445       0.615928       0.422754      -1.063582       0.023826      -0.028722       0.002857       0.037427       0.006137      -0.007900       0.004582       0.012320       0.048523      -0.018379      -0.000903       0.019283             11.129624       7.712410      -4.745290       0.808292      14.872144      -0.162768      10.804317           0.013397
           73              C       2.872826       4.213595       1.938808       0.537241      23.002312 0.28367755E+03  0.60638524E+04                                 7.519635                            6.001630      -0.196317       1.978009                    0.999281      23.405589      66.632380       0.601780       0.476151      -1.017290      -0.004827      -0.021268       0.041403       0.046796       0.036647      -0.030175       0.013083       0.061869      -0.166771      -0.070783      -0.008673       0.079456              8.526469       5.797466      -1.510986       2.167945       7.422476      -2.174160      12.359466          -0.005416
           74              C       2.954521      -4.297094      10.660034       0.595602      23.272808 0.24217320E+03  0.49686622E+04                                 7.510739                            5.513161       0.073371       2.092531                    0.999667      21.788804      60.480872       0.634288       0.470659      -1.021739       0.008381      -0.026102      -0.051612       0.058441       0.053223      -0.011894      -0.088117      -0.123587      -0.064842      -0.087005      -0.052571       0.139576              8.877926       8.962205      -1.971993      -0.303213       6.800507       3.962927      10.871066          -0.003475
           75              C       0.799505      -0.216627      12.567461       0.544997      23.668144 0.27737116E+03  0.58818964E+04                                 7.629354                            5.918477      -0.116834       2.013413                    0.999388      22.857692      64.314777       0.609902       0.473576      -1.021081      -0.019811       0.042796       0.006909       0.047662       0.061371       0.008791       0.019782       0.108718      -0.059989      -0.075822      -0.018463       0.094285              8.833094       6.127983      -3.607872      -0.082223      12.795645      -0.887109       7.575656          -0.007969
           76              C       1.806818      -2.312790      11.679238      -0.113074      31.915600 0.45553446E+03  0.10921120E+05                                 8.988554                            7.315761      -0.235146       1.903844                    0.998534      30.098524      89.658195       0.579871       0.440584      -1.041059       0.017577       0.005241       0.019037       0.026435       0.045750      -0.013500      -0.033860       0.056409      -0.031299      -0.060663      -0.008899       0.069561              9.934194       7.386350      -3.609804      -0.319664      11.592429       2.550413      10.823803           0.009097
           77              C       2.527008      -3.503058      11.838873      -0.000962      34.970569 0.42684050E+03  0.99220054E+04                                 9.270562                            6.876423       0.059854       2.037335                    0.999178      26.598945      74.381836       0.634281       0.415423      -1.072033      -0.005002       0.023140       0.029667       0.037956       0.011205      -0.001161      -0.013830       0.011237      -0.052256      -0.024826       0.001687       0.023139             11.013095       7.429321      -3.450040      -0.810742      10.363338       3.648984      15.246626           0.018557
           78              C       2.860928      -3.908741      13.103669      -0.098640      30.026293 0.42649381E+03  0.10034850E+05                                 8.557364                            7.040118      -0.103261       1.950217                    0.999235      29.278179      85.755613       0.597351       0.435791      -1.046306      -0.016469       0.009248       0.002072       0.019001       0.028688      -0.001229      -0.010015      -0.009607      -0.176791      -0.060037       0.000879       0.059158              9.311780       6.298898      -1.740357       0.564328       7.237406       1.047024      14.399034           0.011226
           79              O       7.343868       4.580679      12.008058      -0.433820      25.927539 0.41817846E+03  0.94333870E+04                                 6.879707                            6.286844       0.508904       2.240548                    0.997117      25.689654      65.247354       0.766064       0.354434      -1.143534      -0.025630       0.025227      -0.014428       0.038748       0.008665       0.017866       0.015222      -0.006502       0.047167      -0.020142      -0.012682       0.032824              7.235013       5.914680      -0.227148       1.931577       5.459990      -0.501435      10.330370           0.187957
           80              O       6.697443       2.845299      10.819668      -0.465880      26.278775 0.44120193E+03  0.10102593E+05                                 6.953316                            6.486639       0.542480       2.241156                    0.997421      26.356856      67.784931       0.747958       0.357630      -1.139210      -0.024361       0.006782      -0.031638       0.040502       0.007451      -0.011368       0.023490      -0.054287      -0.092526      -0.043128      -0.006573       0.049701              7.183409       5.684385      -0.472093       0.389710       9.756390      -1.462863       6.109453           0.113940
           81              O       6.146197       9.620608       8.695302      -0.561098      39.919378 0.63083709E+03  0.15781330E+05                                 9.306180                            7.826926       0.122772       2.086781                    0.994635      28.241080      75.694721       0.672331       0.364164      -1.135082       0.016485      -0.022318      -0.005371       0.028261      -0.059462      -0.020738      -0.014468       0.004513       0.066704      -0.076845       0.027369       0.049476             10.264786      11.924419      -2.977560       1.616371      12.681717      -1.305531       6.188221           0.039246
           82              O       0.133251       8.917160       9.477102      -0.446183      30.403018 0.45437868E+03  0.10452201E+05                                 7.710746                            6.591074       0.541067       2.260025                    0.995728      25.689056      65.623990       0.742661       0.358530      -1.141646      -0.008280      -0.010216       0.004594       0.013930       0.016172       0.001075       0.008245       0.068239       0.080513      -0.051952       0.022694       0.029257              8.449094      11.947729       2.103920       1.765680       8.411116       0.980274       4.988436           0.116323
           83              O       4.351276       3.767737       6.430403      -0.461514      29.049255 0.46267231E+03  0.10699809E+05                                 7.477869                            6.640408       0.603677       2.273757                    0.996698      26.036759      66.864738       0.741065       0.357394      -1.141635       0.014479       0.013207       0.022464       0.029811       0.024635       0.000489       0.001666      -0.067408      -0.048451      -0.033672      -0.016196       0.049868              8.092747       6.622684       2.505466       1.213095       9.543693       2.572740       8.111865           0.159299
           84              O       4.629675       5.736286       5.484876      -0.386452      25.419653 0.38682687E+03  0.85318560E+04                                 6.748985                            6.020743       1.081368       2.444086                    0.999140      24.715985      61.459397       0.790250       0.351411      -1.149468       0.005382       0.025020       0.023665       0.034857      -0.007501      -0.006291      -0.029487      -0.011171      -0.014270      -0.031796      -0.000078       0.031875              7.161510       4.683931      -0.058915       0.925843       6.177634      -1.361467      10.622963           0.223786
           85              O       7.343868       0.231594       3.672957      -0.433820      25.927606 0.41817989E+03  0.94334305E+04                                 6.879734                            6.286868       0.508893       2.240546                    0.997117      25.689618      65.247367       0.766060       0.354435      -1.143532      -0.025630      -0.025109      -0.014634       0.038749       0.011140      -0.016436      -0.016415      -0.008570       0.040972      -0.020142      -0.012681       0.032823              7.235042       5.914702       1.786377      -0.769074       9.547074      -1.858218       6.243351           0.187958
           86              O       6.697443       0.070108       5.770035      -0.465882      26.278710 0.44120052E+03  0.10102553E+05                                 6.953307                            6.486630       0.542478       2.241156                    0.997421      26.356825      67.784830       0.747958       0.357630      -1.139210      -0.024362      -0.030791       0.009946       0.040504      -0.013570      -0.000770       0.020038       0.021112       0.133669      -0.043127      -0.006573       0.049700              7.183400       5.684375       0.573540       0.213987       8.288045       2.310600       7.577779           0.113937
           87              O       6.146197      10.597399       0.964629      -0.561097      39.919418 0.63083781E+03  0.15781356E+05                                 9.306196                            7.826937       0.122765       2.086778                    0.994635      28.241083      75.694803       0.672330       0.364164      -1.135081       0.016484       0.006507       0.022014       0.028261       0.011772       0.061864      -0.008186      -0.034722      -0.051006      -0.076844       0.027370       0.049474             10.264804      11.924447       2.888610       1.770464       8.942237       3.464539       9.927728           0.039248
           88              O       0.133251      11.626181       1.182932      -0.446179      30.402955 0.45437747E+03  0.10452170E+05                                 7.710753                            6.591080       0.541051       2.260021                    0.995728      25.688959      65.623807       0.742658       0.358532      -1.141644      -0.008280       0.009088       0.006552       0.013931      -0.007153      -0.014539      -0.036325       0.019596      -0.065399      -0.051945       0.022691       0.029254              8.449101      11.947743       0.477162      -2.704890       4.995169       0.991931       8.404393           0.116329
           89              O       4.351276      11.562374       7.165813      -0.461510      29.048787 0.46266310E+03  0.10699542E+05                                 7.477794                            6.640346       0.603701       2.273766                    0.996698      26.036527      66.863963       0.741068       0.357395      -1.141635       0.014481       0.012858      -0.022671       0.029816      -0.011890      -0.021581       0.024255      -0.022554       0.086192      -0.033684      -0.016183       0.049867              8.092660       6.622615      -0.202167      -2.776303       6.241703      -0.666343      11.413661           0.159304
           90              O       4.629675       9.759249       5.933763      -0.386445      25.419455 0.38682308E+03  0.85317607E+04                                 6.749006                            6.020760       1.081345       2.444082                    0.999140      24.715666      61.458778       0.790239       0.351416      -1.149462       0.005387       0.007989      -0.033507       0.034865      -0.001701       0.009616       0.020256      -0.027158      -0.062179      -0.031767      -0.000097       0.031864              7.161533       4.683944       0.831263      -0.411901      10.690731      -1.244160       6.109923           0.223786
           91              O       7.343868      -4.812273      11.606925      -0.433820      25.927768 0.41818322E+03  0.94335236E+04                                 6.879755                            6.286886       0.508894       2.240544                    0.997117      25.689741      65.247726       0.766060       0.354434      -1.143533      -0.025630      -0.000118       0.029061       0.038748      -0.019804      -0.001429       0.001194      -0.034934      -0.038132      -0.020140      -0.012683       0.032824              7.235067       5.914721      -1.559233      -1.162517       8.678577       2.359677       7.111902           0.187955
           92              O       6.697443      -2.915407      10.698237      -0.465881      26.278853 0.44120358E+03  0.10102641E+05                                 6.953332                            6.486652       0.542480       2.241155                    0.997421      26.356902      67.785104       0.747957       0.357630      -1.139210      -0.024361       0.024008       0.021693       0.040502       0.006120       0.012136      -0.043531      -0.019576       0.011607      -0.043128      -0.006573       0.049701              7.183426       5.684396      -0.101453      -0.603700       5.754325      -0.847744      10.111558           0.113939
           93              O       6.146197       3.414043       3.984039      -0.561097      39.919405 0.63083739E+03  0.15781342E+05                                 9.306193                            7.826934       0.122777       2.086782                    0.994635      28.241074      75.694764       0.672330       0.364164      -1.135081       0.016484       0.015811      -0.016643       0.028261       0.047688      -0.041127       0.022652      -0.009661       0.024171      -0.076842       0.027367       0.049475             10.264803      11.924440       0.088965      -3.386841       6.680974      -2.159002      12.188994           0.039249
           94              O       0.133251       3.088709       2.983936      -0.446179      30.402902 0.45437659E+03  0.10452144E+05                                 7.710742                            6.591072       0.541067       2.260026                    0.995728      25.688951      65.623754       0.742659       0.358532      -1.141645      -0.008281       0.001131      -0.011147       0.013932      -0.009015       0.013463       0.028077       0.005314      -0.108240      -0.051941       0.022689       0.029252              8.449088      11.947721      -2.581079       0.939209       6.693038      -1.972198       6.706505           0.116334
           95              O       4.351276       8.301939       0.047754      -0.461511      29.048940 0.46266616E+03  0.10699632E+05                                 7.477823                            6.640371       0.603697       2.273765                    0.996698      26.036586      66.864194       0.741066       0.357395      -1.141634       0.014480      -0.026061       0.000202       0.029814      -0.012744       0.021087      -0.025909      -0.025410       0.077597      -0.033680      -0.016187       0.049867              8.092693       6.622641      -2.303280       1.563238      10.697795      -1.906355       6.957642           0.159303
           96              O       4.629675       8.136515       2.225332      -0.386449      25.419537 0.38682473E+03  0.85318028E+04                                 6.749001                            6.020756       1.081346       2.444081                    0.999140      24.715790      61.459025       0.790242       0.351414      -1.149464       0.005386      -0.033010       0.009835       0.034862       0.009185      -0.003340       0.009221       0.023893       0.090956      -0.031777      -0.000091       0.031868              7.161527       4.683941      -0.772346      -0.513945       8.332585       2.605624       8.468054           0.223780
           97              O       3.378068      12.458029       1.635912      -0.433820      25.927703 0.41818196E+03  0.94334911E+04                                 6.879761                            6.286892       0.508876       2.240539                    0.997117      25.689639      65.247522       0.766057       0.354436      -1.143531      -0.025630       0.025229       0.014429       0.038751       0.008665      -0.017866      -0.015221      -0.006512       0.047159      -0.020144      -0.012677       0.032821              7.235073       5.914726      -0.227153      -1.931596       5.460036       0.501449      10.330456           0.187952
           98              O       2.731643      10.722649       2.824302      -0.465882      26.278816 0.44120290E+03  0.10102623E+05                                 6.953338                            6.486658       0.542468       2.241153                    0.997421      26.356828      67.784951       0.747955       0.357631      -1.139209      -0.024362       0.006783       0.031640       0.040505       0.007451       0.011365      -0.023493      -0.054286      -0.092511      -0.043124      -0.006576       0.049700              7.183432       5.684401      -0.472094      -0.389712       9.756424       1.462866       6.109471           0.113935
           99              O       2.180397       1.743258       4.948668      -0.561097      39.919420 0.63083785E+03  0.15781357E+05                                 9.306197                            7.826938       0.122775       2.086782                    0.994635      28.241079      75.694790       0.672330       0.364164      -1.135081       0.016484      -0.022318       0.005371       0.028261      -0.059461       0.020736       0.014467       0.004515       0.066698      -0.076842       0.027367       0.049475             10.264806      11.924446      -2.977570      -1.616378      12.681739       1.305543       6.188233           0.039248
          100              O       4.099051       1.039810       4.166868      -0.446180      30.402915 0.45437678E+03  0.10452149E+05                                 7.710743                            6.591072       0.541064       2.260025                    0.995728      25.688959      65.623776       0.742659       0.358531      -1.141645      -0.008280      -0.010218      -0.004594       0.013932       0.016167      -0.001075      -0.008246       0.068228       0.080501      -0.051943       0.022690       0.029253              8.449090      11.947724       2.103917      -1.765678       8.411111      -0.980268       4.988433           0.116331
          101              O       0.385476      -4.109613       7.213567      -0.461510      29.048949 0.46266623E+03  0.10699633E+05                                 7.477822                            6.640369       0.603699       2.273765                    0.996698      26.036598      66.864213       0.741066       0.357395      -1.141635       0.014480       0.013205      -0.022468       0.029814       0.024634      -0.000492      -0.001657      -0.067418      -0.048431      -0.033679      -0.016189       0.049868              8.092692       6.622639       2.505444      -1.213081       9.543633      -2.572711       8.111804           0.159304
          102              O       0.663875      -2.141064       8.159094      -0.386449      25.419540 0.38682466E+03  0.85318011E+04                                 6.749001                            6.020755       1.081342       2.444080                    0.999140      24.715796      61.459042       0.790243       0.351414      -1.149464       0.005385       0.025023      -0.023669       0.034862      -0.007487       0.006285       0.029477      -0.011187      -0.014291      -0.031779      -0.000089       0.031869              7.161528       4.683940      -0.058916      -0.925845       6.177649       1.361471      10.622993           0.223783
          103              O       3.378068       8.108944       9.971013      -0.433823      25.927630 0.41818028E+03  0.94334366E+04                                 6.879711                            6.286848       0.508905       2.240548                    0.997117      25.689750      65.247587       0.766066       0.354433      -1.143535      -0.025629      -0.025106       0.014632       0.038746       0.011139       0.016438       0.016423      -0.008561       0.040952      -0.020135      -0.012692       0.032827              7.235018       5.914684       1.786370       0.769074       9.547035       1.858221       6.243335           0.187955
          104              O       2.731643       7.947458       7.873935      -0.465882      26.278838 0.44120330E+03  0.10102631E+05                                 6.953320                            6.486643       0.542482       2.241156                    0.997421      26.356926      67.785112       0.747959       0.357629      -1.139211      -0.024360      -0.030788      -0.009945       0.040499      -0.013574       0.000765      -0.020046       0.021116       0.133663      -0.043134      -0.006568       0.049702              7.183413       5.684388       0.573545      -0.213989       8.288066      -2.310601       7.577784           0.113938
          105              O       2.180397       2.720049      12.679341      -0.561098      39.919363 0.63083678E+03  0.15781322E+05                                 9.306183                            7.826929       0.122773       2.086781                    0.994635      28.241067      75.694716       0.672330       0.364164      -1.135081       0.016485       0.006507      -0.022014       0.028261       0.011772      -0.061863       0.008185      -0.034720      -0.051004      -0.076842       0.027368       0.049475             10.264790      11.924426       2.888602      -1.770459       8.942223      -3.464533       9.927720           0.039250
          106              O       4.099051       3.748831      12.461038      -0.446181      30.402959 0.45437758E+03  0.10452172E+05                                 7.710750                            6.591077       0.541058       2.260022                    0.995728      25.688986      65.623857       0.742659       0.358531      -1.141645      -0.008280       0.009087      -0.006552       0.013931      -0.007153       0.014539       0.036324       0.019596      -0.065401      -0.051944       0.022691       0.029254              8.449098      11.947736       0.477163       2.704890       4.995166      -0.991928       8.404393           0.116329
          107              O       0.385476       3.685024       6.478157      -0.461513      29.049202 0.46267137E+03  0.10699784E+05                                 7.477870                            6.640409       0.603676       2.273757                    0.996698      26.036702      66.864618       0.741063       0.357395      -1.141634       0.014480       0.012853       0.022671       0.029813      -0.011892       0.021579      -0.024252      -0.022531       0.086208      -0.033676      -0.016191       0.049867              8.092747       6.622684      -0.202163       2.776342       6.241765       0.666368      11.413793           0.159299
          108              O       0.663875       1.881899       7.710207      -0.386450      25.419588 0.38682566E+03  0.85318259E+04                                 6.748992                            6.020749       1.081362       2.444085                    0.999140      24.715882      61.459203       0.790246       0.351412      -1.149466       0.005384       0.007986       0.033503       0.034860      -0.001698      -0.009632      -0.020254      -0.027164      -0.062226      -0.031785      -0.000086       0.031871              7.161516       4.683935       0.831261       0.411899      10.690706       1.244150       6.109908           0.223780
          109              O       3.378068       3.065077       2.037045      -0.433822      25.927656 0.41818088E+03  0.94334565E+04                                 6.879734                            6.286868       0.508899       2.240547                    0.997117      25.689674      65.247484       0.766061       0.354434      -1.143533      -0.025630      -0.000119      -0.029060       0.038748      -0.019804       0.001429      -0.001195      -0.034934      -0.038141      -0.020139      -0.012686       0.032825              7.235044       5.914703      -1.559226       1.162513       8.678547      -2.359667       7.111882           0.187956
          110              O       2.731643       4.961943       2.945733      -0.465883      26.278746 0.44120115E+03  0.10102569E+05                                 6.953306                            6.486628       0.542481       2.241156                    0.997421      26.356871      67.784924       0.747960       0.357629      -1.139211      -0.024361       0.024008      -0.021692       0.040502       0.006121      -0.012138       0.043532      -0.019571       0.011607      -0.043131      -0.006570       0.049701              7.183400       5.684374      -0.101451       0.603695       5.754303       0.847745      10.111523           0.113936
          111              O       2.180397      -4.463307       9.659931      -0.561098      39.919418 0.63083768E+03  0.15781349E+05                                 9.306189                            7.826931       0.122765       2.086779                    0.994635      28.241091      75.694780       0.672331       0.364164      -1.135081       0.016484       0.015811       0.016642       0.028260       0.047692       0.041127      -0.022655      -0.009667       0.024173      -0.076847       0.027372       0.049475             10.264797      11.924433       0.088966       3.386839       6.680975       2.159005      12.188983           0.039245
          112              O       4.099051      -4.788641      10.660034      -0.446182      30.403020 0.45437875E+03  0.10452203E+05                                 7.710749                            6.591077       0.541055       2.260022                    0.995728      25.689035      65.623947       0.742660       0.358530      -1.141646      -0.008280       0.001129       0.011145       0.013930      -0.009017      -0.013469      -0.028085       0.005315      -0.108262      -0.051955       0.022696       0.029259              8.449097      11.947734      -2.581083      -0.939211       6.693046       1.972202       6.706509           0.116321
          113              O       0.385476       0.424589      13.596216      -0.461511      29.048887 0.46266504E+03  0.10699596E+05                                 7.477801                            6.640351       0.603704       2.273766                    0.996698      26.036612      66.864174       0.741069       0.357394      -1.141636       0.014480      -0.026060      -0.000203       0.029814      -0.012743      -0.021088       0.025910      -0.025410       0.077594      -0.033680      -0.016188       0.049868              8.092667       6.622621      -2.303270      -1.563235      10.697755       1.906354       6.957624           0.159302
          114              O       0.663875       0.259165      11.418638      -0.386448      25.419589 0.38682571E+03  0.85318284E+04                                 6.749001                            6.020757       1.081363       2.444086                    0.999140      24.715844      61.459140       0.790244       0.351413      -1.149465       0.005385      -0.033008      -0.009835       0.034861       0.009190       0.003343      -0.009226       0.023897       0.090955      -0.031783      -0.000087       0.031870              7.161528       4.683942      -0.772347       0.513945       8.332593      -2.605626       8.468050           0.223783

******************************************************
Auxiliary information for the entire system
The total spin magnetic moment of the unit cell is   5.942149
The total net atomic charge of the unit cell is   -0.000006
Accuracy of reproducing the electrostatic potential in the unit cell:
  The inner radius (bohr) =    5.0000
  The outer radius (bohr) =   12.0000
  Valid grid points have density less than (e/(bohr^3)) =    0.0001
  The number of valid grid points were=        29500
  The rms potential error without charges in kcal/mol is=      4.58057
  The rms potential error with partial charges in kcal/mol is=      0.30881
  The RRMSE value at monopole order=      0.06742
  The rms potential error with partial charges and cloud penetration in kcal/mol is=      0.30282
  The RRMSE value at monopole order with cloud penetration is=      0.06611
  The rms potential error with partial charges and atomic dipoles in kcal/mol is=      0.31383
  The RRMSE value at dipole order=      0.06851
  The rms potential error with partial charges, atomic dipoles and cloud penetration in kcal/mol is=      0.29881
  The RRMSE value at dipole order with cloud penetration=      0.06523

******************************************************
The electron densities and ab initio electrostatic potential were computed in VASP using the PBE functional and
projector augmented wave method. See the main text of the journal article for a description of computational details.
The atomic charges, dipoles, and quadrupoles were computed with the DDEC6 method as described in
(a) T. A. Manz and N. Gabaldon Limas, RSC Adv. 6 (2016) 47771-47801 DOI: 10.1039/c6ra04656h
(b) N. Gabaldon Limas and T. A. Manz, RSC Adv. 8 (2018) 2678-2707 DOI: 10.1039/c7ra11829e.
For each atom in the material, the electron cloud parameters were fit to the spherically averaged atom-in-material
electron density using radial positions for which this density was between 10^-4 and 10^-2 electrons per cubic bohr.
The polarizabilities, dispersion coefficients, and quantum Drude oscillator (QDO) parameters were fit using the MCLF method.
The magnetic structure of the system was optimized in VASP from the default ferromagnetic initial guess using spin polarization.
The atomic spin moments (ASMs) were computed on this optimized magnetic structure using the DDEC6 partition as inputs
to the method of T. A. Manz and D. S. Sholl, J. Chem. Theory Comput. 7 (2011) 4146-4164 DOI: 10.1021/ct200539n.
The RMSE and RRMSE were computed using a uniform grid with Ewald summation.
