# Supplementary material for: A collection of forcefield precursors for metal–organic frameworks
Source: RSC Adv. 2019 Nov 13;9(63):36492–507. doi: 10.1039/c9ra07327b (PMC9075174; doi:10.1039/c9ra07327b)
Supplement: RA-009-C9RA07327B-s5100 [file RA-009-C9RA07327B-s5100.xyz]

  222
jmolscript: load "" {1 1 1} spacegroup "x,y,z" unitcell [{     12.829000     0.000000     0.000000 }, {      6.333941    17.411720     0.000000 }, {     -6.414645     0.000057    20.335991 }]
Zn     6.037033     1.632743    16.435141     1.056876
Zn     8.404683     1.803894    14.175406     0.956261
Zn     9.958703     7.073209    16.435141     1.056888
Zn     7.591085     6.902046    14.175406     0.957408
Zn     6.711263    15.779034     3.900850     1.056876
Zn     4.343613    15.607883     6.160585     0.956261
Zn     2.789593    10.338568     3.900850     1.056888
Zn     5.157211    10.509731     6.160585     0.957408
Zn     4.750428    13.058801     3.953723     0.977143
Zn     7.997868     4.352976    16.382268     0.977143
H      2.249400    17.197610    19.225646     0.123413
H     10.163705    16.097136     0.280637     0.118816
H      6.063388    15.275351    17.403541     0.117532
H      4.672860    16.495909    16.049164     0.125011
H     12.657146    16.346126     1.142883     0.115573
H     14.289761    15.346697     2.338639     0.108714
H     14.147727    12.081993     0.069142     0.109836
H      6.231764    13.125008    18.989748     0.113593
H     10.355113    16.020563    14.109111     0.108970
H      9.137552    14.655480    12.648986     0.113816
H     11.214542    16.051892     9.643327     0.111926
H     12.619718    17.072223    11.107518     0.109651
H      9.182683    12.667058    11.266139     0.105310
H      7.952976    11.293269     9.785679     0.126483
H      7.841525    14.312454     7.174538     0.116598
H      9.036008    15.674055     8.748543     0.104530
H      7.251238     8.920078    19.225646     0.123778
H     12.166203    10.020446     0.280637     0.120577
H      3.437275    10.842327    17.403541     0.117277
H      4.827823     9.621761    16.049164     0.125116
H      9.672750     9.771460     1.142883     0.114968
H      8.040117    10.770897     2.338639     0.109396
H      8.182184    14.035588     0.069142     0.109734
H      3.268877    12.992679    18.989748     0.113460
H     11.974598    10.097096    14.109111     0.109126
H      0.363179    11.462171    12.648986     0.114743
H     11.115232    10.065742     9.643327     0.112325
H      9.710035     9.045420    11.107518     0.110453
H     13.147068    13.450585    11.266139     0.106105
H     14.376796    14.824366     9.785679     0.126554
H     14.488284    11.805166     7.174538     0.116590
H     13.293778    10.443574     8.748543     0.104851
H     10.498896     0.214167     1.110345     0.123414
H      2.584591     1.314641    20.055354     0.118816
H      6.684908     2.136426     2.932450     0.117532
H      8.075436     0.915868     4.286827     0.125011
H      0.091150     1.065651    19.193108     0.115573
H     -1.541465     2.065080    17.997352     0.108714
H     -1.399431     5.329784    20.266849     0.109836
H      6.516532     4.286769     1.346243     0.113593
H      2.393183     1.391214     6.226880     0.108970
H      3.610744     2.756297     7.687005     0.113816
H      1.533754     1.359885    10.692664     0.111925
H      0.128578     0.339554     9.228473     0.109651
H      3.565613     4.744719     9.069852     0.105310
H      4.795320     6.118508    10.550312     0.126483
H      4.906771     3.099323    13.161453     0.116598
H      3.712288     1.737722    11.587448     0.104530
H      5.497058     8.491699     1.110345     0.123778
H      0.582093     7.391331    20.055354     0.120577
H      9.311021     6.569450     2.932450     0.117277
H      7.920473     7.790016     4.286827     0.125116
H      3.075546     7.640317    19.193108     0.114968
H      4.708179     6.640880    17.997352     0.109396
H      4.566112     3.376189    20.266849     0.109734
H      9.479419     4.419098     1.346243     0.113460
H      0.773698     7.314681     6.226880     0.109126
H     12.385117     5.949606     7.687005     0.114743
H      1.633064     7.346035    10.692664     0.112325
H      3.038261     8.366357     9.228473     0.110453
H     -0.398772     3.961192     9.069852     0.106105
H     -1.628500     2.587411    10.550312     0.126554
H     -1.739988     5.606611    13.161453     0.116590
H     -0.545482     6.968203    11.587448     0.104851
C     -3.924414     0.395293    16.638908     0.612833
C      3.309356    17.000852    17.503594    -0.033288
C      3.031698    16.840668    18.871800    -0.088634
C      3.914302    16.152908    19.702322    -0.149468
C      5.055042    15.546978    19.156504     0.082514
C      5.311004    15.682786    17.769589    -0.152920
C      4.478288    16.401888    16.954116    -0.093493
C      6.051792    14.866183    20.038272     0.068749
C     12.977891    15.510363     0.885836    -0.152396
C     13.921103    14.893990     1.615898    -0.091537
C     14.378760    13.581145     1.331194    -0.032274
C     13.873655    12.950838     0.255420    -0.097338
C      6.533743    13.570750    19.749094    -0.156378
C     15.398392    12.945620     2.235332     0.619575
C      6.118498     0.181120    13.629181     0.643077
C     11.689868    16.737922    12.744159    -0.032522
C     10.589401    15.987478    13.209040    -0.115413
C      9.829836    15.176090    12.310596    -0.164501
C     10.088519    15.139521    10.962726     0.107310
C     11.066852    15.945683    10.555193    -0.143148
C     11.875715    16.638672    11.458111    -0.085640
C      9.262195    14.338580    10.152133     0.091501
C      8.905222    13.022255    10.452293    -0.147908
C      8.125909    12.181266     9.568490    -0.109690
C      7.660325    12.714062     8.433335    -0.026564
C      8.056628    13.986857     8.016448    -0.105153
C      8.834170    14.794764     8.976306    -0.150412
C      6.855939    11.885261     7.494626     0.592806
C      7.091147     8.310661    16.638908     0.612607
C      6.191306     9.116826    17.503594    -0.035949
C      6.468944     9.277017    18.871800    -0.087878
C      5.586328     9.964783    19.702322    -0.151324
C      4.445596    10.570709    19.156504     0.081559
C      4.189654    10.434894    17.769589    -0.153278
C      5.022382     9.715787    16.954116    -0.091974
C      3.448834    11.251510    20.038272     0.070105
C      9.352008    10.607222     0.885836    -0.151460
C      8.408786    11.223599     1.615898    -0.092563
C      7.951133    12.536442     1.331194    -0.032016
C      8.456253    13.166743     0.255420    -0.096619
C      2.966887    12.546941    19.749094    -0.157738
C      6.931488    13.171972     2.235332     0.620425
C      9.877278     8.524816    13.629181     0.645311
C     10.639862     9.379729    12.744159    -0.034341
C     11.740322    10.130176    13.209040    -0.114658
C     12.499900    10.941559    12.310596    -0.165946
C     12.241236    10.978120    10.962726     0.108833
C     11.262909    10.171956    10.555193    -0.144766
C     10.454033     9.478972    11.458111    -0.085482
C     13.067572    11.779057    10.152133     0.090800
C     13.424540    13.095384    10.452293    -0.148722
C     14.203866    13.936368     9.568490    -0.110485
C     14.669466    13.403566     8.433335    -0.024542
C     14.273169    12.130768     8.016448    -0.106193
C     13.495614    11.322867     8.976306    -0.150568
C     15.473865    14.232361     7.494626     0.591722
C     16.672710    17.016484     3.697083     0.612833
C      9.438940     0.410925     2.832397    -0.033288
C      9.716598     0.571109     1.464191    -0.088634
C      8.833994     1.258869     0.633669    -0.149467
C      7.693254     1.864799     1.179487     0.082514
C      7.437292     1.728991     2.566402    -0.152920
C      8.270008     1.009889     3.381875    -0.093493
C      6.696504     2.545594     0.297719     0.068749
C     -0.229595     1.901414    19.450155    -0.152396
C     -1.172807     2.517787    18.720093    -0.091537
C     -1.630464     3.830632    19.004797    -0.032274
C     -1.125359     4.460939    20.080571    -0.097338
C      6.214553     3.841027     0.586897    -0.156378
C     -2.650096     4.466157    18.100659     0.619575
C      6.629798    17.230657     6.706810     0.643077
C      1.058428     0.673855     7.591832    -0.032522
C      2.158895     1.424299     7.126951    -0.115413
C      2.918460     2.235687     8.025395    -0.164501
C      2.659777     2.272256     9.373265     0.107310
C      1.681444     1.466094     9.780798    -0.143148
C      0.872581     0.773105     8.877880    -0.085640
C      3.486101     3.073197    10.183858     0.091501
C      3.843074     4.389522     9.883698    -0.147908
C      4.622387     5.230511    10.767501    -0.109690
C      5.087971     4.697715    11.902656    -0.026564
C      4.691668     3.424920    12.319543    -0.105154
C      3.914126     2.617013    11.359685    -0.150412
C      5.892357     5.526516    12.841365     0.592806
C      5.657149     9.101116     3.697083     0.612607
C      6.556990     8.294951     2.832397    -0.035949
C      6.279352     8.134760     1.464191    -0.087878
C      7.161968     7.446994     0.633669    -0.151324
C      8.302700     6.841068     1.179487     0.081559
C      8.558642     6.976883     2.566402    -0.153278
C      7.725914     7.695990     3.381875    -0.091974
C      9.299462     6.160267     0.297719     0.070105
C      3.396288     6.804555    19.450155    -0.151460
C      4.339510     6.188178    18.720093    -0.092563
C      4.797163     4.875335    19.004797    -0.032016
C      4.292043     4.245034    20.080571    -0.096619
C      9.781409     4.864836     0.586897    -0.157738
C      5.816808     4.239805    18.100659     0.620425
C      2.871018     8.886961     6.706810     0.645311
C      2.108434     8.032048     7.591832    -0.034341
C      1.007974     7.281601     7.126951    -0.114658
C      0.248396     6.470218     8.025395    -0.165946
C      0.507060     6.433657     9.373265     0.108833
C      1.485387     7.239821     9.780798    -0.144766
C      2.294263     7.932805     8.877880    -0.085482
C     -0.319276     5.632720    10.183858     0.090801
C     -0.676244     4.316393     9.883698    -0.148722
C     -1.455570     3.475409    10.767501    -0.110485
C     -1.921170     4.008211    11.902656    -0.024542
C     -1.524873     5.281009    12.319543    -0.106193
C     -0.747318     6.088910    11.359685    -0.150568
C     -2.725569     3.179416    12.841365     0.591721
O     -5.046666     0.748752    17.157069    -0.572350
O     -3.526108     0.640272    15.478943    -0.521979
O      5.791581     0.269923    14.834699    -0.611105
O      7.135831     0.710087    13.118341    -0.535419
O     16.107751    13.767107     2.908047    -0.528005
O     15.498538    11.722099     2.255261    -0.577003
O      6.485708    10.800512     7.767942    -0.469038
O      6.576924    12.299657     6.363538    -0.473201
O      3.900950    11.644102     5.065289    -0.733051
O      8.213392     7.957204    17.157069    -0.572181
O      6.692858     8.065674    15.478943    -0.521298
O     10.204178     8.436020    14.834699    -0.611474
O      8.859952     7.995847    13.118341    -0.537292
O      6.222119    12.350489     2.908047    -0.528430
O      6.831341    14.395494     2.255261    -0.577740
O     15.844093    15.317112     7.767942    -0.469164
O     15.752897    13.817959     6.363538    -0.472198
O      5.599889    14.473506     5.065289    -0.733020
O     17.794962    16.663025     3.178922    -0.572350
O     16.274404    16.771505     4.857048    -0.521979
O      6.956715    17.141854     5.501292    -0.611105
O      5.612465    16.701690     7.217650    -0.535419
O     -3.359455     3.644670    17.427944    -0.528004
O     -2.750242     5.689678    18.080730    -0.577003
O      6.262588     6.611265    12.568049    -0.469038
O      6.171372     5.112120    13.972453    -0.473201
O      8.847346     5.767675    15.270702    -0.733051
O      4.534904     9.454573     3.178922    -0.572181
O      6.055438     9.346103     4.857048    -0.521298
O      2.544118     8.975757     5.501292    -0.611474
O      3.888344     9.415930     7.217650    -0.537292
O      6.526177     5.061288    17.427944    -0.528430
O      5.916955     3.016283    18.080730    -0.577740
O     -3.095797     2.094665    12.568049    -0.469163
O     -3.004601     3.593818    13.972453    -0.472197
O      7.148407     2.938271    15.270702    -0.733019

The following XYZ coordinates are in angstroms. Other properties are in atomic units.
The sperically averaged electron density of each atom fit to a function of the form exp(a - br)
eigen_1, eigen_2 and eigen_3 are the three eigenvalues of traceless quadrupole moment tensor
  atom number  atomic symbol              X              Y              Z     net charge C6 coefficient C8 coefficient C10 coefficient fluctuating dipole atomic polarizability isotropic forcefield polarizability              a              b squared Pearson coefficient          <r^3>          <r^4>         wp_QDO          m_QDO          q_QDO       dipole_x       dipole_y       dipole_z         dipole            Qxy            Qxz            Qyz     Q(x^2-y^2)  Q(3z^2 - R^2)        eigen_1        eigen_2        eigen_3 static polarizability      alpha(xx)      alpha(xy)      alpha(xz)      alpha(yy)      alpha(yz)      alpha(zz) atomic spin moment
            1             Zn       6.037033       1.632743      16.435141       1.056876      74.476389 0.14676552E+04  0.44086297E+05                                14.955587                           12.901811       0.273585       1.974641                    0.999236      42.786845     114.628745       0.479422       0.425313      -1.123046      -0.090920      -0.066807       0.075506       0.135760       0.062110      -0.025837      -0.101593       0.061540      -0.062120      -0.126554      -0.000777       0.127330             17.393378      15.301686      -0.901156      -0.227298      17.769568       5.549774      19.108881           0.013286
            2             Zn       8.404683       1.803894      14.175406       0.956261      86.714827 0.17895515E+04  0.56432756E+05                                16.402077                           14.104888       0.165354       1.928363                    0.997974      45.153981     123.552834       0.465900       0.416895      -1.129772       0.007532       0.006639      -0.024333       0.026323      -0.061528       0.011932       0.004366      -0.042529      -0.013121      -0.065376      -0.002070       0.067446             19.671380      20.578452       4.850461       0.113416      18.682633      -2.304235      19.753054           0.052689
            3             Zn       9.958703       7.073209      16.435141       1.056888      74.503555 0.14683691E+04  0.44113342E+05                                14.959250                           12.905064       0.270898       1.973837                    0.999218      42.794891     114.659600       0.479353       0.425321      -1.123035       0.091062       0.067355       0.075348       0.136038       0.062003       0.025974       0.102057       0.061482      -0.061297      -0.126888      -0.000723       0.127611             17.397431      15.305093      -0.900963       0.226153      17.773912      -5.550631      19.113286           0.013275
            4             Zn       7.591085       6.902046      14.175406       0.957408      86.650207 0.17879423E+04  0.56369917E+05                                16.395768                           14.100101       0.161877       1.927603                    0.997911      45.131577     123.482485       0.465897       0.416987      -1.129698      -0.007258      -0.006154      -0.024329       0.026124      -0.061102      -0.013048      -0.004033      -0.042374      -0.014183      -0.065099      -0.002194       0.067293             19.662917      20.571118       4.850583      -0.114394      18.675649       2.299575      19.741983           0.052687
            5             Zn       6.711263      15.779034       3.900850       1.056876      74.476420 0.14676559E+04  0.44086325E+05                                14.955592                           12.901814       0.273584       1.974641                    0.999236      42.786854     114.628779       0.479422       0.425313      -1.123046       0.090920       0.066807      -0.075506       0.135760       0.062110      -0.025837      -0.101593       0.061539      -0.062120      -0.126554      -0.000777       0.127330             17.393384      15.301690      -0.901157      -0.227299      17.769574       5.549777      19.108888           0.013286
            6             Zn       4.343613      15.607883       6.160585       0.956261      86.714840 0.17895520E+04  0.56432775E+05                                16.402080                           14.104892       0.165354       1.928363                    0.997974      45.153984     123.552855       0.465900       0.416895      -1.129772      -0.007532      -0.006639       0.024333       0.026323      -0.061528       0.011932       0.004366      -0.042529      -0.013123      -0.065376      -0.002071       0.067447             19.671383      20.578453       4.850459       0.113417      18.682636      -2.304234      19.753060           0.052688
            7             Zn       2.789593      10.338568       3.900850       1.056888      74.503479 0.14683673E+04  0.44113275E+05                                14.959242                           12.905058       0.270897       1.973837                    0.999218      42.794861     114.659507       0.479353       0.425321      -1.123035      -0.091062      -0.067355      -0.075347       0.136038       0.062003       0.025974       0.102058       0.061482      -0.061298      -0.126889      -0.000722       0.127611             17.397421      15.305086      -0.900962       0.226152      17.773902      -5.550627      19.113275           0.013274
            8             Zn       5.157211      10.509731       6.160585       0.957408      86.650156 0.17879409E+04  0.56369863E+05                                16.395762                           14.100095       0.161877       1.927603                    0.997911      45.131561     123.482424       0.465897       0.416987      -1.129698       0.007258       0.006154       0.024329       0.026123      -0.061101      -0.013049      -0.004033      -0.042374      -0.014184      -0.065099      -0.002194       0.067293             19.662908      20.571109       4.850582      -0.114395      18.675641       2.299574      19.741975           0.052688
            9             Zn       4.750428      13.058801       3.953723       0.977143      87.293386 0.18144053E+04  0.57641949E+05                                16.585978                           14.303186      -0.119845       1.847351                    0.997800      45.496989     126.580130       0.455973       0.422827      -1.121339      -0.000121      -0.000246       0.054939       0.054940      -0.028297      -0.000072      -0.000096      -0.026424       0.073458      -0.043473       0.018986       0.024486             19.699136      22.178823       0.623693       0.001913      16.967954      -0.000793      19.950632           0.061410
           10             Zn       7.997868       4.352976      16.382268       0.977143      87.293377 0.18144050E+04  0.57641937E+05                                16.585974                           14.303183      -0.119844       1.847351                    0.997800      45.496986     126.580108       0.455973       0.422827      -1.121339       0.000121       0.000246      -0.054939       0.054940      -0.028298      -0.000072      -0.000096      -0.026424       0.073458      -0.043473       0.018986       0.024487             19.699133      22.178820       0.623692       0.001910      16.967951      -0.000792      19.950628           0.061410
           11              H       2.249400      17.197610      19.225646       0.123413       1.068146 0.77021604E+01  0.73635204E+02                                 1.622702                            1.544846      -0.900033       2.458743                    0.999125       3.165862       8.272915       0.551371       1.161955      -0.738722      -0.034072       0.015413       0.017906       0.041462      -0.007758      -0.010688       0.000750       0.011624       0.016899      -0.013673      -0.002774       0.016447              1.657519       1.968725      -0.327110      -0.154943       1.522154      -0.011158       1.481676           0.000147
           12              H      10.163705      16.097136       0.280637       0.118816       1.113474 0.82869901E+01  0.81124664E+02                                 1.705360                            1.632499      -0.838705       2.482523                    0.999399       3.292458       8.860586       0.518812       1.205980      -0.727958      -0.008465      -0.000700       0.036223       0.037205      -0.010974      -0.004602      -0.000897       0.010907       0.031942      -0.017940       0.004994       0.012946              1.729794       1.546894       0.001591      -0.086246       1.479435      -0.172713       2.163054           0.000049
           13              H       6.063388      15.275351      17.403541       0.117532       1.111551 0.81095176E+01  0.78225337E+02                                 1.639450                            1.564380      -0.913568       2.447295                    0.998784       3.194935       8.278710       0.561090       1.131673      -0.746559       0.028891      -0.015204      -0.019421       0.037988      -0.011392      -0.007474      -0.001515       0.012547       0.028442      -0.018711       0.003688       0.015023              1.658158       1.865548      -0.356863      -0.194835       1.573234       0.051452       1.535692           0.000114
           14              H       4.672860      16.495909      16.049164       0.125011       1.087341 0.77260533E+01  0.73551802E+02                                 1.610344                            1.522198      -0.925369       2.448870                    0.998885       3.118442       7.999919       0.572077       1.124646      -0.748511       0.011826       0.002381      -0.040491       0.042250      -0.006476      -0.009271       0.000863       0.012212       0.035999      -0.015262      -0.002330       0.017592              1.645041       1.384902      -0.065752      -0.069539       1.376000      -0.162618       2.174221           0.000014
           15              H      12.657146      16.346126       1.142883       0.115573       1.199856 0.90929086E+01  0.92195040E+02                                 1.866707                            1.765270      -1.174295       2.325560                    0.995200       3.627271      10.328593       0.470057       1.285141      -0.707997      -0.010656       0.031005       0.014050       0.035669      -0.009251       0.006562       0.006151      -0.007183       0.004110      -0.015355       0.005690       0.009665              1.909369       1.699342      -0.312920       0.091206       2.469753       0.145439       1.559011          -0.000007
           16              H      14.289761      15.346697       2.338639       0.108714       1.173941 0.86675276E+01  0.86911049E+02                                 1.838858                            1.720994      -1.205895       2.303725                    0.995463       3.662414      10.400335       0.476685       1.281430      -0.707895       0.014305       0.019898       0.030434       0.039074      -0.004523       0.005994       0.007569      -0.005770       0.023062      -0.013182       0.000591       0.012591              1.894180       1.768594       0.155304       0.506928       1.837609       0.314542       2.076338           0.000034
           17              H      14.147727      12.081993       0.069142       0.109836       1.195042 0.87979500E+01  0.87593986E+02                                 1.790090                            1.680587      -1.062791       2.370237                    0.996985       3.479718       9.503864       0.511024       1.203849      -0.726872       0.013430      -0.034245      -0.008201       0.037688      -0.009657       0.003698       0.007236      -0.011718      -0.008053      -0.014210       0.000207       0.014003              1.843816       1.600991      -0.251827       0.100120       2.387553       0.220806       1.542903          -0.000002
           18              H       6.231764      13.125008      18.989748       0.113593       1.249031 0.94868256E+01  0.97100370E+02                                 1.912534                            1.799622      -1.089764       2.363308                    0.996145       3.634195      10.357464       0.467448       1.280186      -0.709513      -0.009031      -0.019660      -0.030097       0.037066      -0.008627       0.008397       0.008500      -0.005380       0.013980      -0.017649       0.006163       0.011486              1.962696       1.736756       0.163905       0.365813       2.012303       0.369685       2.139029           0.000034
           19              H      10.355113      16.020563      14.109111       0.108970       1.237489 0.91456234E+01  0.91030238E+02                                 1.767140                            1.665447      -1.038985       2.379645                    0.997739       3.363892       8.891999       0.541071       1.137312      -0.744662      -0.010902      -0.000446       0.039494       0.040974       0.010733      -0.009837      -0.002249       0.009798       0.031485      -0.017529      -0.000888       0.018417              1.799393       1.520222       0.085436      -0.154178       1.498332       0.127488       2.379624           0.000006
           20              H       9.137552      14.655480      12.648986       0.113816       1.155906 0.85799456E+01  0.84106577E+02                                 1.695775                            1.619546      -0.973914       2.414558                    0.998436       3.279561       8.622967       0.545039       1.146392      -0.742661      -0.028023      -0.020182       0.014585       0.037488       0.013112      -0.007869      -0.000459       0.007448       0.028442      -0.019080       0.003036       0.016044              1.712911       1.821057       0.409763      -0.179923       1.728417      -0.059014       1.589259           0.000011
           21              H      11.214542      16.051892       9.643327       0.111926       1.150112 0.87500385E+01  0.86766376E+02                                 1.740270                            1.676261      -0.841369       2.474976                    0.999352       3.332260       9.003999       0.512932       1.204217      -0.728758       0.004720       0.007741      -0.034266       0.035445       0.013412      -0.003442      -0.001800       0.004824       0.034142      -0.019340       0.005499       0.013841              1.745674       1.558153       0.049048      -0.029622       1.485544       0.010171       2.193325          -0.000006
           22              H      12.619718      17.072223      11.107518       0.109651       1.136076 0.84211703E+01  0.82465694E+02                                 1.703922                            1.625021      -0.875279       2.458089                    0.999131       3.289880       8.749256       0.531898       1.175918      -0.735269       0.033223       0.015106      -0.013798       0.039017       0.007728      -0.009181      -0.003794       0.012987       0.020651      -0.013548      -0.003148       0.016696              1.731719       1.974556       0.359105      -0.140392       1.668265       0.007954       1.552337           0.000025
           23              H       9.182683      12.667058      11.266139       0.105310       1.220061 0.92652443E+01  0.93804792E+02                                 1.845350                            1.749327      -1.003101       2.396159                    0.997512       3.564177       9.939488       0.488451       1.238558      -0.718977       0.009673      -0.015314       0.033909       0.038443       0.007871       0.008191      -0.008426      -0.015309       0.019327      -0.018959       0.004989       0.013970              1.878823       1.614144      -0.101892       0.335362       1.867839      -0.285727       2.154485           0.000032
           24              H       7.952976      11.293269       9.785679       0.126483       1.121530 0.81137835E+01  0.78991016E+02                                 1.708680                            1.610104      -0.976384       2.426038                    0.998314       3.282358       8.801830       0.525093       1.198163      -0.729325      -0.006085      -0.039007       0.009479       0.040600       0.002954       0.003869      -0.008880      -0.025291       0.003649      -0.015286      -0.001755       0.017041              1.747935       1.489899       0.164988       0.101670       2.243720      -0.218681       1.510186           0.000458
           25              H       7.841525      14.312454       7.174538       0.116598       1.206971 0.89838358E+01  0.91087803E+02                                 1.891653                            1.767659      -1.227441       2.301027                    0.994649       3.680495      10.583359       0.463171       1.304267      -0.703273      -0.008562       0.013871      -0.039448       0.042683       0.005597       0.002880      -0.008191      -0.012393       0.021555      -0.013658       0.000202       0.013456              1.950559       1.654596      -0.049921       0.438741       1.775581      -0.256615       2.421501          -0.000064
           26              H       9.036008      15.674055       8.748543       0.104530       1.154427 0.87439419E+01  0.87902443E+02                                 1.820071                            1.730012      -1.167059       2.318261                    0.995709       3.693551      10.514934       0.474668       1.283577      -0.707336       0.006385       0.033316      -0.006493       0.034538       0.007611       0.006611      -0.003800      -0.015987       0.013190      -0.016031       0.006712       0.009320              1.852038       1.549744       0.152243       0.147427       2.436579      -0.167709       1.569791           0.000041
           27              H       7.251238       8.920078      19.225646       0.123778       1.068545 0.77065071E+01  0.73701443E+02                                 1.624741                            1.546603      -0.911057       2.454311                    0.999036       3.165122       8.277608       0.550245       1.163942      -0.738264       0.033688      -0.015713       0.017830       0.041227      -0.007517       0.010697      -0.000730       0.011762       0.016886      -0.013499      -0.002902       0.016401              1.659680       1.971693      -0.327941       0.155356       1.523978       0.011122       1.483370           0.000147
           28              H      12.166203      10.020446       0.280637       0.120577       1.110054 0.82584337E+01  0.80800661E+02                                 1.704373                            1.631713      -0.845282       2.480643                    0.999325       3.286698       8.851697       0.517807       1.208986      -0.727278       0.008549       0.000549       0.035643       0.036658      -0.010891       0.004426       0.000844       0.010723       0.031782      -0.017770       0.005013       0.012757              1.728750       1.546248       0.001565       0.086031       1.478824       0.172486       2.161179           0.000049
           29              H       3.437275      10.842327      17.403541       0.117277       1.109208 0.80871071E+01  0.77936468E+02                                 1.635045                            1.560523      -0.902501       2.451558                    0.998865       3.193734       8.265246       0.562834       1.129220      -0.747144      -0.029006       0.015492      -0.019432       0.038196      -0.011378       0.007413       0.001420       0.012747       0.028506      -0.018708       0.003673       0.015036              1.653588       1.859861      -0.355042       0.193855       1.569091      -0.051128       1.531813           0.000115
           30              H       4.827823       9.621761      16.049164       0.125116       1.090515 0.77523232E+01  0.73855747E+02                                 1.612305                            1.523789      -0.921231       2.449769                    0.998916       3.123176       8.011868       0.572407       1.123179      -0.748844      -0.011875      -0.001773      -0.040360       0.042108      -0.006529       0.009316      -0.000625       0.011998       0.036360      -0.015360      -0.002271       0.017631              1.647141       1.386231      -0.065808       0.069866       1.377300       0.163010       2.177892           0.000014
           31              H       9.672750       9.771460       1.142883       0.114968       1.202744 0.91175270E+01  0.92488335E+02                                 1.867841                            1.766168      -1.173141       2.325250                    0.995138       3.631128      10.335145       0.470628       1.282975      -0.708440       0.010494      -0.031055       0.014342       0.035780      -0.009441      -0.006431      -0.006166      -0.006959       0.004046      -0.015387       0.005592       0.009795              1.910591       1.700247      -0.313378      -0.091208       2.471797      -0.145692       1.559728          -0.000007
           32              H       8.040117      10.770897       2.338639       0.109396       1.171984 0.86506121E+01  0.86699607E+02                                 1.836836                            1.719327      -1.203711       2.304823                    0.995531       3.659310      10.389220       0.476908       1.281449      -0.707888      -0.014347      -0.019966       0.030141       0.038897      -0.004597      -0.005867      -0.007520      -0.005902       0.023125      -0.013167       0.000638       0.012529              1.891987       1.766664       0.154974      -0.505895       1.835591      -0.313869       2.073704           0.000033
           33              H       8.182184      14.035588       0.069142       0.109734       1.193553 0.87838777E+01  0.87413002E+02                                 1.788139                            1.678893      -1.061048       2.371172                    0.996968       3.477348       9.493083       0.511476       1.203347      -0.726997      -0.013706       0.034660      -0.007867       0.038092      -0.009403      -0.003570      -0.007288      -0.011296      -0.007530      -0.013935       0.000240       0.013695              1.841745       1.599395      -0.251383      -0.099945       2.384478      -0.220388       1.541363          -0.000002
           34              H       3.268877      12.992679      18.989748       0.113460       1.247498 0.94725905E+01  0.96917430E+02                                 1.910970                            1.798273      -1.087131       2.364493                    0.996170       3.632453      10.350215       0.467626       1.280189      -0.709519       0.009322       0.019814      -0.030073       0.037200      -0.008613      -0.008181      -0.008430      -0.005399       0.014195      -0.017477       0.006061       0.011415              1.961042       1.735473       0.163660      -0.365262       2.010578      -0.369125       2.137076           0.000034
           35              H      11.974598      10.097096      14.109111       0.109126       1.241852 0.91857686E+01  0.91542959E+02                                 1.772437                            1.669991      -1.041438       2.378340                    0.997723       3.368697       8.914333       0.539825       1.138528      -0.744358       0.010683       0.000730       0.039361       0.040792       0.010752       0.009917       0.002191       0.009958       0.032019      -0.017681      -0.000881       0.018562              1.804952       1.524230       0.085833       0.155028       1.502218      -0.128142       2.388407           0.000006
           36              H       0.363179      11.462171      12.648986       0.114743       1.154404 0.85675406E+01  0.83963676E+02                                 1.695104                            1.619020      -0.978384       2.413128                    0.998414       3.277134       8.618535       0.544743       1.147306      -0.742433       0.027748       0.019656       0.014599       0.037006       0.013180       0.007835       0.000424       0.007208       0.028166      -0.019081       0.003114       0.015968              1.712205       1.820152       0.409350       0.179652       1.727729       0.058836       1.588733           0.000011
           37              H      11.115232      10.065742       9.643327       0.112325       1.149895 0.87503463E+01  0.86789180E+02                                 1.741938                            1.677834      -0.847741       2.472864                    0.999295       3.331482       9.009358       0.511872       1.206436      -0.728263      -0.004374      -0.007709      -0.034278       0.035405       0.013496       0.003650       0.001852       0.004790       0.033139      -0.019259       0.005391       0.013868              1.747357       1.559644       0.049170       0.029589       1.486916      -0.010233       2.195512          -0.000006
           38              H       9.710035       9.045420      11.107518       0.110453       1.136458 0.84257316E+01  0.82539120E+02                                 1.706143                            1.626938      -0.884921       2.454812                    0.999161       3.288652       8.753606       0.530748       1.178055      -0.734779      -0.032874      -0.014748      -0.013544       0.038493       0.007895       0.009111       0.003846       0.012939       0.020686      -0.013666      -0.003045       0.016711              1.734037       1.977597       0.360099       0.140825       1.670383      -0.007847       1.554130           0.000025
           39              H      13.147068      13.450585      11.266139       0.106105       1.218350 0.92519271E+01  0.93658268E+02                                 1.845643                            1.749697      -1.008145       2.394634                    0.997489       3.561785       9.939815       0.487604       1.240866      -0.718474      -0.009888       0.015296       0.033187       0.037856       0.007803      -0.008177       0.008548      -0.015356       0.020344      -0.019044       0.004806       0.014238              1.879094       1.614472      -0.101785      -0.335309       1.868269       0.285550       2.154540           0.000031
           40              H      14.376796      14.824366       9.785679       0.126554       1.124888 0.81446030E+01  0.79381054E+02                                 1.713525                            1.614268      -0.988488       2.420667                    0.998161       3.286981       8.824604       0.523777       1.199810      -0.728938       0.006253       0.038768       0.009554       0.040415       0.002941      -0.003859       0.008886      -0.025189       0.003321      -0.015197      -0.001825       0.017023              1.753072       1.493667       0.165878      -0.102109       2.251464       0.219773       1.514085           0.000459
           41              H      14.488284      11.805166       7.174538       0.116590       1.205739 0.89728234E+01  0.90944491E+02                                 1.889966                            1.766274      -1.221657       2.303364                    0.994725       3.679316      10.576698       0.463490       1.303821      -0.703362       0.008652      -0.013985      -0.039648       0.042923       0.005534      -0.002744       0.008113      -0.012107       0.021570      -0.013450       0.000114       0.013336              1.948733       1.653270      -0.049789      -0.438017       1.774132       0.256114       2.418798          -0.000064
           42              H      13.293778      10.443574       8.748543       0.104851       1.154274 0.87448826E+01  0.87941535E+02                                 1.822434                            1.732086      -1.179324       2.313461                    0.995566       3.695244      10.532192       0.473424       1.286519      -0.706712      -0.006246      -0.033388      -0.006375       0.034560       0.007586      -0.006639       0.003750      -0.016032       0.013421      -0.016059       0.006792       0.009267              1.854537       1.551581       0.152582      -0.147771       2.440348       0.168060       1.571684           0.000041
           43              H      10.498896       0.214167       1.110345       0.123414       1.068145 0.77021586E+01  0.73635181E+02                                 1.622701                            1.544846      -0.900033       2.458743                    0.999125       3.165862       8.272914       0.551371       1.161954      -0.738722       0.034072      -0.015413      -0.017906       0.041462      -0.007758      -0.010688       0.000750       0.011624       0.016899      -0.013673      -0.002774       0.016447              1.657518       1.968724      -0.327110      -0.154943       1.522153      -0.011158       1.481676           0.000147
           44              H       2.584591       1.314641      20.055354       0.118816       1.113474 0.82869901E+01  0.81124664E+02                                 1.705360                            1.632499      -0.838705       2.482523                    0.999399       3.292458       8.860586       0.518812       1.205980      -0.727958       0.008465       0.000700      -0.036223       0.037205      -0.010974      -0.004602      -0.000897       0.010907       0.031942      -0.017940       0.004994       0.012946              1.729794       1.546894       0.001591      -0.086246       1.479435      -0.172713       2.163054           0.000049
           45              H       6.684908       2.136426       2.932450       0.117532       1.111551 0.81095193E+01  0.78225351E+02                                 1.639449                            1.564380      -0.913568       2.447295                    0.998784       3.194936       8.278710       0.561091       1.131672      -0.746560      -0.028891       0.015204       0.019421       0.037988      -0.011392      -0.007474      -0.001515       0.012547       0.028442      -0.018711       0.003688       0.015023              1.658157       1.865547      -0.356863      -0.194834       1.573233       0.051452       1.535692           0.000115
           46              H       8.075436       0.915868       4.286827       0.125011       1.087340 0.77260499E+01  0.73551756E+02                                 1.610343                            1.522197      -0.925369       2.448870                    0.998885       3.118442       7.999916       0.572078       1.124645      -0.748511      -0.011826      -0.002381       0.040491       0.042250      -0.006476      -0.009272       0.000863       0.012212       0.035999      -0.015262      -0.002330       0.017592              1.645040       1.384901      -0.065752      -0.069539       1.375999      -0.162618       2.174219           0.000014
           47              H       0.091150       1.065651      19.193108       0.115573       1.199856 0.90929081E+01  0.92195039E+02                                 1.866707                            1.765270      -1.174295       2.325560                    0.995200       3.627271      10.328595       0.470057       1.285141      -0.707997       0.010656      -0.031005      -0.014050       0.035669      -0.009251       0.006562       0.006151      -0.007183       0.004110      -0.015355       0.005690       0.009665              1.909369       1.699342      -0.312920       0.091206       2.469754       0.145439       1.559011          -0.000007
           48              H      -1.541465       2.065080      17.997352       0.108714       1.173940 0.86675258E+01  0.86911030E+02                                 1.838858                            1.720994      -1.205894       2.303725                    0.995463       3.662414      10.400336       0.476685       1.281430      -0.707895      -0.014305      -0.019898      -0.030434       0.039074      -0.004523       0.005994       0.007569      -0.005770       0.023062      -0.013182       0.000591       0.012591              1.894180       1.768594       0.155304       0.506928       1.837609       0.314542       2.076338           0.000034
           49              H      -1.399431       5.329784      20.266849       0.109836       1.195042 0.87979483E+01  0.87593954E+02                                 1.790088                            1.680586      -1.062790       2.370237                    0.996985       3.479718       9.503859       0.511025       1.203847      -0.726872      -0.013430       0.034245       0.008201       0.037688      -0.009657       0.003698       0.007236      -0.011718      -0.008053      -0.014210       0.000207       0.014003              1.843814       1.600990      -0.251827       0.100120       2.387551       0.220805       1.542902          -0.000002
           50              H       6.516532       4.286769       1.346243       0.113593       1.249031 0.94868227E+01  0.97100334E+02                                 1.912534                            1.799622      -1.089764       2.363308                    0.996145       3.634194      10.357461       0.467448       1.280186      -0.709513       0.009031       0.019660       0.030097       0.037066      -0.008627       0.008397       0.008500      -0.005380       0.013980      -0.017649       0.006163       0.011486              1.962696       1.736756       0.163905       0.365813       2.012303       0.369685       2.139029           0.000034
           51              H       2.393183       1.391214       6.226880       0.108970       1.237488 0.91456139E+01  0.91030114E+02                                 1.767139                            1.665446      -1.038985       2.379645                    0.997739       3.363890       8.891991       0.541071       1.137312      -0.744662       0.010902       0.000446      -0.039494       0.040974       0.010733      -0.009837      -0.002249       0.009798       0.031485      -0.017529      -0.000888       0.018417              1.799391       1.520221       0.085436      -0.154178       1.498331       0.127488       2.379622           0.000006
           52              H       3.610744       2.756297       7.687005       0.113816       1.155906 0.85799489E+01  0.84106614E+02                                 1.695775                            1.619546      -0.973914       2.414558                    0.998436       3.279562       8.622969       0.545039       1.146391      -0.742661       0.028023       0.020182      -0.014585       0.037488       0.013112      -0.007869      -0.000459       0.007447       0.028442      -0.019080       0.003036       0.016044              1.712911       1.821057       0.409763      -0.179923       1.728417      -0.059014       1.589259           0.000011
           53              H       1.533754       1.359885      10.692664       0.111925       1.150113 0.87500427E+01  0.86766428E+02                                 1.740271                            1.676262      -0.841369       2.474976                    0.999352       3.332261       9.004002       0.512932       1.204217      -0.728758      -0.004720      -0.007741       0.034266       0.035445       0.013412      -0.003442      -0.001800       0.004824       0.034142      -0.019340       0.005499       0.013841              1.745675       1.558153       0.049048      -0.029622       1.485545       0.010171       2.193326          -0.000006
           54              H       0.128578       0.339554       9.228473       0.109651       1.136076 0.84211703E+01  0.82465694E+02                                 1.703922                            1.625021      -0.875279       2.458089                    0.999131       3.289880       8.749256       0.531898       1.175918      -0.735269      -0.033223      -0.015106       0.013798       0.039017       0.007728      -0.009181      -0.003794       0.012987       0.020651      -0.013548      -0.003148       0.016696              1.731719       1.974556       0.359105      -0.140392       1.668265       0.007954       1.552337           0.000025
           55              H       3.565613       4.744719       9.069852       0.105310       1.220062 0.92652471E+01  0.93804825E+02                                 1.845350                            1.749327      -1.003101       2.396159                    0.997512       3.564178       9.939490       0.488452       1.238558      -0.718977      -0.009673       0.015314      -0.033909       0.038443       0.007871       0.008191      -0.008426      -0.015309       0.019327      -0.018959       0.004989       0.013970              1.878823       1.614144      -0.101892       0.335362       1.867839      -0.285727       2.154485           0.000032
           56              H       4.795320       6.118508      10.550312       0.126483       1.121530 0.81137892E+01  0.78991089E+02                                 1.708681                            1.610105      -0.976385       2.426037                    0.998313       3.282359       8.801835       0.525092       1.198163      -0.729325       0.006085       0.039007      -0.009479       0.040600       0.002954       0.003869      -0.008880      -0.025291       0.003649      -0.015286      -0.001755       0.017041              1.747936       1.489900       0.164988       0.101670       2.243721      -0.218681       1.510187           0.000458
           57              H       4.906771       3.099323      13.161453       0.116598       1.206971 0.89838347E+01  0.91087787E+02                                 1.891653                            1.767659      -1.227440       2.301028                    0.994649       3.680495      10.583358       0.463171       1.304267      -0.703273       0.008562      -0.013871       0.039448       0.042683       0.005596       0.002880      -0.008191      -0.012393       0.021555      -0.013658       0.000202       0.013456              1.950559       1.654596      -0.049921       0.438741       1.775581      -0.256615       2.421500          -0.000064
           58              H       3.712288       1.737722      11.587448       0.104530       1.154426 0.87439367E+01  0.87902383E+02                                 1.820071                            1.730012      -1.167059       2.318261                    0.995709       3.693550      10.514933       0.474668       1.283578      -0.707336      -0.006385      -0.033316       0.006493       0.034538       0.007611       0.006611      -0.003800      -0.015987       0.013190      -0.016031       0.006712       0.009320              1.852038       1.549744       0.152243       0.147427       2.436580      -0.167709       1.569791           0.000041
           59              H       5.497058       8.491699       1.110345       0.123778       1.068545 0.77065076E+01  0.73701451E+02                                 1.624741                            1.546603      -0.911057       2.454311                    0.999036       3.165122       8.277609       0.550245       1.163943      -0.738263      -0.033688       0.015713      -0.017829       0.041227      -0.007517       0.010697      -0.000730       0.011762       0.016886      -0.013499      -0.002902       0.016401              1.659681       1.971694      -0.327941       0.155356       1.523978       0.011122       1.483371           0.000147
           60              H       0.582093       7.391331      20.055354       0.120577       1.110054 0.82584340E+01  0.80800666E+02                                 1.704373                            1.631713      -0.845282       2.480643                    0.999325       3.286698       8.851698       0.517807       1.208986      -0.727277      -0.008549      -0.000549      -0.035643       0.036658      -0.010891       0.004426       0.000844       0.010723       0.031782      -0.017770       0.005013       0.012757              1.728750       1.546248       0.001565       0.086031       1.478824       0.172486       2.161179           0.000049
           61              H       9.311021       6.569450       2.932450       0.117277       1.109209 0.80871129E+01  0.77936539E+02                                 1.635045                            1.560524      -0.902501       2.451558                    0.998865       3.193735       8.265250       0.562834       1.129220      -0.747144       0.029006      -0.015492       0.019432       0.038196      -0.011378       0.007413       0.001420       0.012747       0.028506      -0.018708       0.003673       0.015036              1.653589       1.859862      -0.355042       0.193855       1.569092      -0.051128       1.531814           0.000115
           62              H       7.920473       7.790016       4.286827       0.125116       1.090515 0.77523259E+01  0.73855783E+02                                 1.612305                            1.523790      -0.921231       2.449769                    0.998916       3.123176       8.011870       0.572406       1.123180      -0.748844       0.011875       0.001773       0.040360       0.042108      -0.006529       0.009316      -0.000625       0.011998       0.036360      -0.015360      -0.002271       0.017631              1.647142       1.386232      -0.065808       0.069866       1.377301       0.163010       2.177894           0.000014
           63              H       3.075546       7.640317      19.193108       0.114968       1.202744 0.91175270E+01  0.92488335E+02                                 1.867841                            1.766168      -1.173141       2.325250                    0.995138       3.631128      10.335145       0.470628       1.282975      -0.708440      -0.010494       0.031055      -0.014342       0.035780      -0.009441      -0.006431      -0.006166      -0.006959       0.004046      -0.015387       0.005592       0.009795              1.910591       1.700247      -0.313378      -0.091208       2.471797      -0.145692       1.559728          -0.000007
           64              H       4.708179       6.640880      17.997352       0.109396       1.171984 0.86506117E+01  0.86699605E+02                                 1.836837                            1.719327      -1.203711       2.304823                    0.995531       3.659310      10.389221       0.476908       1.281449      -0.707888       0.014347       0.019966      -0.030141       0.038897      -0.004597      -0.005867      -0.007520      -0.005902       0.023125      -0.013167       0.000638       0.012529              1.891987       1.766664       0.154974      -0.505895       1.835591      -0.313870       2.073705           0.000033
           65              H       4.566112       3.376189      20.266849       0.109734       1.193552 0.87838734E+01  0.87412944E+02                                 1.788138                            1.678892      -1.061048       2.371172                    0.996968       3.477347       9.493078       0.511477       1.203346      -0.726997       0.013706      -0.034660       0.007867       0.038092      -0.009403      -0.003570      -0.007288      -0.011296      -0.007530      -0.013935       0.000240       0.013695              1.841744       1.599395      -0.251383      -0.099945       2.384476      -0.220388       1.541362          -0.000002
           66              H       9.479419       4.419098       1.346243       0.113460       1.247498 0.94725907E+01  0.96917428E+02                                 1.910970                            1.798273      -1.087131       2.364493                    0.996170       3.632453      10.350213       0.467627       1.280188      -0.709519      -0.009322      -0.019814       0.030073       0.037200      -0.008613      -0.008181      -0.008430      -0.005399       0.014195      -0.017477       0.006061       0.011415              1.961042       1.735473       0.163660      -0.365262       2.010578      -0.369125       2.137075           0.000034
           67              H       0.773698       7.314681       6.226880       0.109126       1.241852 0.91857691E+01  0.91542962E+02                                 1.772437                            1.669991      -1.041439       2.378340                    0.997723       3.368697       8.914332       0.539825       1.138528      -0.744358      -0.010683      -0.000730      -0.039361       0.040792       0.010752       0.009917       0.002191       0.009958       0.032019      -0.017681      -0.000881       0.018562              1.804952       1.524230       0.085833       0.155028       1.502218      -0.128142       2.388407           0.000006
           68              H      12.385117       5.949606       7.687005       0.114743       1.154404 0.85675458E+01  0.83963739E+02                                 1.695105                            1.619020      -0.978384       2.413127                    0.998414       3.277135       8.618538       0.544743       1.147306      -0.742433      -0.027748      -0.019656      -0.014599       0.037006       0.013180       0.007835       0.000424       0.007208       0.028166      -0.019081       0.003114       0.015968              1.712205       1.820152       0.409350       0.179652       1.727729       0.058836       1.588734           0.000011
           69              H       1.633064       7.346035      10.692664       0.112325       1.149895 0.87503486E+01  0.86789205E+02                                 1.741938                            1.677834      -0.847741       2.472864                    0.999295       3.331483       9.009360       0.511872       1.206435      -0.728263       0.004374       0.007709       0.034278       0.035405       0.013496       0.003650       0.001852       0.004790       0.033139      -0.019259       0.005391       0.013868              1.747357       1.559644       0.049170       0.029589       1.486916      -0.010233       2.195512          -0.000006
           70              H       3.038261       8.366357       9.228473       0.110453       1.136458 0.84257312E+01  0.82539113E+02                                 1.706143                            1.626938      -0.884921       2.454812                    0.999161       3.288652       8.753605       0.530748       1.178055      -0.734779       0.032874       0.014748       0.013544       0.038493       0.007895       0.009111       0.003846       0.012939       0.020686      -0.013666      -0.003045       0.016711              1.734037       1.977597       0.360099       0.140825       1.670382      -0.007847       1.554130           0.000025
           71              H      -0.398772       3.961192       9.069852       0.106105       1.218350 0.92519271E+01  0.93658270E+02                                 1.845643                            1.749697      -1.008146       2.394634                    0.997489       3.561785       9.939816       0.487604       1.240866      -0.718474       0.009888      -0.015296      -0.033187       0.037856       0.007803      -0.008177       0.008548      -0.015356       0.020344      -0.019044       0.004806       0.014238              1.879094       1.614472      -0.101785      -0.335309       1.868270       0.285550       2.154540           0.000031
           72              H      -1.628500       2.587411      10.550312       0.126554       1.124888 0.81445966E+01  0.79380977E+02                                 1.713525                            1.614267      -0.988486       2.420667                    0.998161       3.286980       8.824601       0.523777       1.199810      -0.728938      -0.006253      -0.038768      -0.009554       0.040415       0.002941      -0.003859       0.008886      -0.025189       0.003321      -0.015197      -0.001825       0.017023              1.753072       1.493667       0.165878      -0.102109       2.251463       0.219773       1.514085           0.000459
           73              H      -1.739988       5.606611      13.161453       0.116590       1.205738 0.89728213E+01  0.90944479E+02                                 1.889967                            1.766275      -1.221656       2.303364                    0.994725       3.679316      10.576704       0.463490       1.303823      -0.703361      -0.008652       0.013985       0.039648       0.042923       0.005534      -0.002744       0.008113      -0.012107       0.021569      -0.013450       0.000114       0.013336              1.948734       1.653270      -0.049789      -0.438018       1.774133       0.256114       2.418800          -0.000064
           74              H      -0.545482       6.968203      11.587448       0.104851       1.154274 0.87448861E+01  0.87941576E+02                                 1.822434                            1.732086      -1.179324       2.313461                    0.995566       3.695245      10.532194       0.473424       1.286518      -0.706712       0.006246       0.033388       0.006375       0.034560       0.007586      -0.006639       0.003750      -0.016032       0.013421      -0.016059       0.006792       0.009267              1.854537       1.551581       0.152582      -0.147771       2.440348       0.168060       1.571684           0.000041
           75              C      -3.924414       0.395293      16.638908       0.612833      25.045831 0.26196349E+03  0.54887047E+04                                 8.003581                            5.786182      -0.146773       2.007743                    0.999460      22.470180      63.309166       0.609961       0.479264      -1.015747      -0.039499       0.044524      -0.033679       0.068387       0.054229       0.001173       0.059827      -0.074717      -0.066984      -0.075530      -0.025579       0.101109             10.207268      10.493965      -4.060654       2.788525       8.389302      -4.175602      11.738537           0.000391
           76              C       3.309356      17.000852      17.503594      -0.033288      39.232355 0.45244762E+03  0.10644205E+05                                10.013087                            7.037620       0.023991       2.012218                    0.999288      27.317410      76.209092       0.634230       0.410501      -1.077995       0.033649      -0.021173       0.029921       0.049758      -0.001199      -0.005155      -0.000449       0.015933       0.008562      -0.009547      -0.000651       0.010198             13.381331      13.386190      -6.602183       4.886206      11.715044      -6.024008      15.042759           0.012255
           77              C       3.031698      16.840668      18.871800      -0.088634      33.061865 0.42243840E+03  0.98618389E+04                                 9.015025                            6.899163       0.108927       2.010604                    0.999719      28.875813      82.760198       0.620942       0.422533      -1.060180       0.023952      -0.007363       0.002260       0.025160      -0.000415      -0.021648       0.011233      -0.003757      -0.044085      -0.030682       0.007963       0.022719             10.965325      10.706524      -4.222292       2.929397       9.443180      -4.666823      12.746270           0.000497
           78              C       3.914302      16.152908      19.702322      -0.149468      33.350292 0.44383054E+03  0.10498724E+05                                 9.049977                            7.059498       0.161260       2.025130                    0.999306      29.628189      85.710736       0.614929       0.421077      -1.060212      -0.015810       0.013212      -0.014963       0.025464       0.007324      -0.011015       0.003955       0.002299       0.064211      -0.020689      -0.004302       0.024991             10.859669      12.101760      -4.704774       2.526125       9.613351      -3.652506      10.863897           0.000393
           79              C       5.055042      15.546978      19.156504       0.082514      37.792202 0.44623522E+03  0.10511980E+05                                 9.934233                            7.121712      -0.141679       1.963839                    0.999298      26.891600      76.252816       0.610027       0.426222      -1.062819      -0.002879       0.001316      -0.005015       0.005931      -0.008489       0.016414       0.001587      -0.022499      -0.007847      -0.024675       0.007972       0.016703             13.077426      14.270544      -6.301305       4.949857      10.890298      -5.158259      14.071436           0.000962
           80              C       5.311004      15.682786      17.769589      -0.152920      33.481077 0.43117906E+03  0.10107165E+05                                 8.990696                            6.908757       0.207679       2.032666                    0.999784      29.538605      84.548844       0.629450       0.415120      -1.065977      -0.016656       0.015615      -0.007656       0.024080      -0.015154      -0.026913       0.010149       0.014435      -0.004871      -0.024452      -0.013516       0.037968             10.676910       9.903164      -4.201459       2.739350       9.079302      -3.978557      13.048265           0.001191
           81              C       4.478288      16.401888      16.954116      -0.093493      32.384309 0.41288672E+03  0.95738630E+04                                 8.825502                            6.790533       0.102626       2.006225                    0.999718      28.810913      82.014117       0.630727       0.418801      -1.063647       0.002643       0.002232       0.021581       0.021857       0.010097      -0.019874       0.009212      -0.003543       0.060106      -0.029499      -0.000525       0.030025             10.426206      10.805287      -4.772973       2.497495       9.100118      -3.296169      11.373212           0.000356
           82              C       6.051792      14.866183      20.038272       0.068749      39.638271 0.44809413E+03  0.10555545E+05                                10.202278                            7.096355      -0.099474       1.972992                    0.999225      27.040857      76.410042       0.616967       0.421437      -1.066955       0.003961       0.003331       0.009177       0.010535      -0.014907       0.002371      -0.009315       0.026912       0.037932      -0.027842       0.008072       0.019769             13.543130      13.770768      -5.670416       7.495769      13.932457      -2.791803      12.926163           0.000885
           83              C      12.977891      15.510363       0.885836      -0.152396      34.793679 0.44634011E+03  0.10612003E+05                                 9.355293                            7.104714       0.010941       1.972518                    0.999030      30.242577      88.773050       0.607458       0.424090      -1.054432       0.013845      -0.017397       0.002281       0.022351      -0.004584      -0.009709       0.016539      -0.021567      -0.024220      -0.020275      -0.005537       0.025812             11.159719      11.482713      -3.163118       6.006658      10.850343      -0.723274      11.146101           0.000184
           84              C      13.921103      14.893990       1.615898      -0.091537      34.295862 0.42645792E+03  0.10043492E+05                                 9.358373                            7.016322      -0.153916       1.925241                    0.999434      29.636166      87.119680       0.600791       0.432887      -1.047045      -0.004374      -0.014768      -0.026612       0.030748       0.016602      -0.014096       0.019451       0.001941       0.055536      -0.036284       0.007041       0.029243             11.269847      11.448751      -4.141428       5.470886      12.325003      -1.192563      10.035785           0.000272
           85              C      14.378760      13.581145       1.331194      -0.032274      39.177506 0.42638997E+03  0.98841731E+04                                 9.947160                            6.797704       0.037924       2.018659                    0.999311      26.949295      74.645368       0.650166       0.406395      -1.080636      -0.024819       0.029229      -0.027179       0.047000       0.003662      -0.004330       0.001898      -0.009786      -0.049927      -0.017758       0.003319       0.014439             13.225968      13.957439      -4.433558       8.227819      12.102455      -1.572295      13.618008           0.002079
           86              C      13.873655      12.950838       0.255420      -0.097338      33.761631 0.41139785E+03  0.95897568E+04                                 9.210428                            6.856755      -0.073234       1.950581                    0.999620      29.374209      85.546349       0.613132       0.428555      -1.051034      -0.019093       0.025817      -0.011273       0.034031      -0.011115      -0.023124       0.008410      -0.006799      -0.048341      -0.031104       0.001072       0.030032             11.056116      11.071259      -2.295017       6.126209      10.432694       0.168785      11.664394           0.000152
           87              C       6.533743      13.570750      19.749094      -0.156378      35.764263 0.46422238E+03  0.11145260E+05                                 9.553219                            7.259520      -0.041971       1.951198                    0.999037      30.604365      90.251896       0.599268       0.425717      -1.053502       0.023222      -0.012556       0.028728       0.039016       0.005333       0.008026       0.019053      -0.002358       0.065500      -0.019080      -0.013735       0.032815             11.452715      11.100935      -3.949208       4.921982      13.160900      -0.807617      10.096310           0.001041
           88              C      15.398392      12.945620       2.235332       0.619575      24.507868 0.24652006E+03  0.50754507E+04                                 7.798452                            5.562570      -0.054074       2.041738                    0.999486      21.936498      60.803152       0.632053       0.470685      -1.022719       0.054890      -0.027432       0.027648       0.067304      -0.005681      -0.094770       0.035560       0.054556       0.130930      -0.083284      -0.043496       0.126781              9.883838      10.531720      -2.121439       5.565168      10.073771      -1.786555       9.046023          -0.000549
           89              C       6.118498       0.181120      13.629181       0.643077      24.161530 0.23796251E+03  0.48705493E+04                                 7.847732                            5.528346      -0.105581       2.034965                    0.999561      21.647108      60.405017       0.621332       0.481630      -1.013859       0.032800       0.030253       0.046483       0.064434      -0.071204       0.011507      -0.050022      -0.044488      -0.102990      -0.073525      -0.034153       0.107678             10.226569       9.615807       4.605081       3.086488       9.148519       4.361104      11.915380          -0.000284
           90              C      11.689868      16.737922      12.744159      -0.032522      37.561465 0.39511342E+03  0.90147755E+04                                 9.742043                            6.579487       0.065019       2.035610                    0.999472      26.575754      73.785245       0.653400       0.410860      -1.074292      -0.015769      -0.025962      -0.017774       0.035193      -0.007852      -0.005277      -0.011162       0.021709      -0.030936      -0.021599       0.002939       0.018660             13.340539      11.917232       6.807124       4.996988      12.662244       6.623563      15.442140           0.000545
           91              C      10.589401      15.987478      13.209040      -0.115413      34.520729 0.44895870E+03  0.10640054E+05                                 9.246376                            7.090124       0.025641       1.968199                    0.999595      29.851515      86.159590       0.615511       0.419887      -1.062012       0.006455      -0.002644      -0.028906       0.029736       0.003848      -0.017901      -0.007905       0.013501       0.105579      -0.025618      -0.016856       0.042474             10.983057      10.440933       5.223864       2.194720      10.435166       3.657431      12.073071           0.000120
           92              C       9.829836      15.176090      12.310596      -0.164501      34.145595 0.44584851E+03  0.10550961E+05                                 9.173571                            7.049798       0.120425       2.001676                    0.999709      29.963734      86.499832       0.619162       0.418020      -1.062897       0.017025       0.017882       0.006009       0.025411       0.027148      -0.018574      -0.007995       0.017117      -0.024278      -0.026207      -0.014340       0.040547             10.915740       9.140609       4.357342       2.579722       9.879444       4.234777      13.727167           0.000117
           93              C      10.088519      15.139521      10.962726       0.107310      34.413914 0.36566600E+03  0.82388606E+04                                 9.414620                            6.485375      -0.173084       1.969562                    0.999362      25.744318      72.628097       0.630241       0.431337      -1.054102      -0.003036      -0.006837      -0.003213       0.008142      -0.013869       0.019648      -0.002104      -0.018455      -0.001732      -0.027442       0.003550       0.023892             12.590781      12.190659       6.889040       4.784000      12.116399       5.487787      13.465285           0.000158
           94              C      11.066852      15.945683      10.555193      -0.143148      32.909170 0.41522656E+03  0.96775997E+04                                 9.002790                            6.840990       0.181893       2.037595                    0.999697      29.132248      84.156272       0.621784       0.422653      -1.057282       0.015571       0.020634       0.028460       0.038447      -0.004655      -0.003123      -0.000338       0.009970       0.072930      -0.019025      -0.005592       0.024617             10.980555      11.263372       5.498645       3.182954      10.607432       3.539482      11.070859           0.000076
           95              C      11.875715      16.638672      11.458111      -0.085640      32.457137 0.39017070E+03  0.89660947E+04                                 8.973778                            6.669119       0.066580       2.003476                    0.999756      28.553239      82.288363       0.623511       0.427478      -1.052773      -0.025252      -0.031580      -0.003127       0.040556      -0.006453      -0.011810      -0.023871       0.006011      -0.095308      -0.044943       0.021053       0.023890             11.116143       9.890216       4.352672       3.352414       9.899655       5.007235      13.558559           0.000041
           96              C       9.262195      14.338580      10.152133       0.091501      35.738921 0.36855251E+03  0.83100489E+04                                 9.578468                            6.470917      -0.151086       1.973682                    0.999252      25.885879      72.762742       0.637585       0.426053      -1.058651       0.000555      -0.001359       0.010630       0.010731       0.003011      -0.010988       0.014143       0.010618       0.019765      -0.020344       0.001219       0.019125             12.748800      10.941117       5.486830       6.610210      14.100120       3.717340      13.205163          -0.000418
           97              C       8.905222      13.022255      10.452293      -0.147908      35.796787 0.46611159E+03  0.11169181E+05                                 9.519297                            7.248368       0.081517       1.990958                    0.999561      30.205513      88.141892       0.604718       0.422690      -1.058483      -0.015590      -0.003951      -0.034367       0.037944      -0.003140       0.015885      -0.017654      -0.002746       0.091124      -0.022779      -0.018251       0.041030             11.344793       9.249611       4.088387       4.340909      14.248515       1.668012      10.536255           0.000894
           98              C       8.125909      12.181266       9.568490      -0.109690      34.015123 0.42545431E+03  0.99696063E+04                                 9.192063                            6.937539      -0.008380       1.968481                    0.999572      29.400791      84.969841       0.616158       0.424218      -1.057034       0.015176       0.022688       0.003187       0.027481       0.009651      -0.010057      -0.004014      -0.029194      -0.040090      -0.021249      -0.004166       0.025415             10.880688       9.456982       2.548958       5.576442      10.840120       0.768486      12.344961           0.000818
           99              C       7.660325      12.714062       8.433335      -0.026564      36.590115 0.41016047E+03  0.94276497E+04                                 9.502051                            6.679261       0.028238       2.018033                    0.999328      26.789188      74.182754       0.653314       0.407882      -1.078335       0.019113       0.027451       0.032915       0.046928       0.001643      -0.002182       0.004076      -0.003162      -0.012446      -0.006852       0.001358       0.005493             12.226870      10.911845       4.348712       6.815371      12.020237       2.271418      13.748527           0.001134
          100              C       8.056628      13.986857       8.016448      -0.105153      35.331561 0.46544006E+03  0.11162672E+05                                 9.508991                            7.291153      -0.029068       1.959899                    0.999431      29.977944      87.864654       0.596268       0.428312      -1.053707       0.008229       0.000934       0.022791       0.024249      -0.009508       0.010465      -0.015223      -0.001302       0.057633      -0.019486      -0.010852       0.030337             11.317253       9.291676       3.792266       5.045277      12.470955       1.708828      12.189127           0.000376
          101              C       8.834170      14.794764       8.976306      -0.150412      35.741964 0.45294579E+03  0.10797982E+05                                 9.561362                            7.165338       0.050926       1.985296                    0.999366      30.125859      88.263082       0.604437       0.425068      -1.054870      -0.024907      -0.025923      -0.011859       0.037855       0.014640      -0.009920       0.000001      -0.018506      -0.062191      -0.025282      -0.002892       0.028174             11.583149       9.837182       3.009506       6.360789      11.389781       1.900053      13.522485           0.000455
          102              C       6.855939      11.885261       7.494626       0.592806      22.422174 0.22210452E+03  0.44565198E+04                                 7.358627                            5.268262       0.052135       2.086631                    0.999625      21.371130      58.539773       0.651417       0.468607      -1.023522      -0.024114      -0.028558      -0.029827       0.047819      -0.069750      -0.057494       0.006781       0.074294      -0.088425      -0.080453      -0.033215       0.113668              9.293680       8.314066       3.757294       4.519491       9.214640       2.109715      10.352334          -0.003881
          103              C       7.091147       8.310661      16.638908       0.612607      25.029020 0.26176040E+03  0.54835443E+04                                 8.001775                            5.785291      -0.148791       2.007424                    0.999438      22.459429      63.279615       0.609777       0.479488      -1.015599       0.039149      -0.043483      -0.031856       0.066620       0.053098      -0.001543      -0.059938      -0.075689      -0.069291      -0.074688      -0.026397       0.101085             10.204307      10.490809      -4.059015      -2.787227       8.386745       4.174078      11.735366           0.000390
          104              C       6.191306       9.116826      17.503594      -0.035949      39.307290 0.45352623E+03  0.10675286E+05                                10.022012                            7.043549       0.023501       2.011666                    0.999293      27.354452      76.317717       0.634333       0.410215      -1.078248      -0.033934       0.021518       0.029594       0.049903      -0.001011       0.005922       0.000008       0.015435       0.009330      -0.009354      -0.001430       0.010784             13.393935      13.398705      -6.609301      -4.892090      11.726120       6.030835      15.056979           0.012259
          105              C       6.468944       9.277017      18.871800      -0.087878      33.021794 0.42180341E+03  0.98431712E+04                                 9.006366                            6.892550       0.107031       2.010392                    0.999708      28.858295      82.689963       0.621441       0.422358      -1.060304      -0.024306       0.007729       0.001057       0.025527       0.000538       0.022424      -0.011058      -0.003327      -0.043569      -0.031350       0.008660       0.022690             10.954193      10.698240      -4.218772      -2.924801       9.433270       4.659792      12.731070           0.000497
          106              C       5.586328       9.964783      19.702322      -0.151324      33.431860 0.44521109E+03  0.10539739E+05                                 9.064202                            7.070075       0.165898       2.025963                    0.999303      29.674493      85.883501       0.614510       0.421030      -1.060224       0.014865      -0.012782      -0.017218       0.026092       0.007205       0.011069      -0.004504       0.001901       0.061284      -0.020395      -0.003826       0.024220             10.877950      12.124324      -4.714996      -2.532381       9.630915       3.659731      10.878612           0.000390
          107              C       4.445596      10.570709      19.156504       0.081559      37.788537 0.44619984E+03  0.10510860E+05                                 9.932617                            7.120515      -0.142320       1.963653                    0.999312      26.894007      76.256749       0.610200       0.426113      -1.062896       0.002370      -0.001329      -0.005364       0.006012      -0.008313      -0.016548      -0.001940      -0.023249      -0.007966      -0.025041       0.008419       0.016622             13.075097      14.269011      -6.300505      -4.948661      10.888902       5.156926      14.067378           0.000958
          108              C       4.189654      10.434894      17.769589      -0.153278      33.525297 0.43192241E+03  0.10129521E+05                                 9.002527                            6.918186       0.198414       2.029824                    0.999805      29.556422      84.636015       0.628511       0.415537      -1.065649       0.016181      -0.015505      -0.006952       0.023464      -0.015092       0.027599      -0.009851       0.015437      -0.001790      -0.024691      -0.013905       0.038596             10.691453       9.913123      -4.205532      -2.745904       9.091396       3.987169      13.069841           0.001187
          109              C       5.022382       9.715787      16.954116      -0.091974      32.292008 0.41144430E+03  0.95319244E+04                                 8.808859                            6.778583       0.103162       2.007075                    0.999702      28.761699      81.833394       0.631304       0.418792      -1.063670      -0.002560      -0.002739       0.023238       0.023539       0.009699       0.019482      -0.008521      -0.004676       0.057482      -0.028609      -0.000297       0.028905             10.404844      10.779948      -4.758865      -2.488567       9.079098       3.287844      11.355488           0.000357
          110              C       3.448834      11.251510      20.038272       0.070105      39.596625 0.44748124E+03  0.10538306E+05                                10.200165                            7.094882      -0.105547       1.971456                    0.999267      27.017393      76.352616       0.616543       0.421839      -1.066619      -0.003742      -0.002634       0.009020       0.010114      -0.014944      -0.003167       0.009083       0.027083       0.037412      -0.027662       0.007354       0.020309             13.540787      13.769426      -5.670421      -7.494424      13.929852       2.792016      12.923081           0.000880
          111              C       9.352008      10.607222       0.885836      -0.151460      34.732225 0.44534893E+03  0.10582308E+05                                 9.344164                            7.096732       0.016128       1.974537                    0.999031      30.208867      88.641686       0.607825       0.424080      -1.054463      -0.013800       0.016916       0.002062       0.021929      -0.005406       0.009444      -0.016938      -0.022222      -0.027818      -0.020717      -0.006115       0.026831             11.145651      11.467291      -3.159827      -5.996210      10.839669       0.721234      11.129993           0.000183
          112              C       8.408786      11.223599       1.615898      -0.092563      34.328042 0.42699929E+03  0.10059215E+05                                 9.363522                            7.020521      -0.154453       1.924838                    0.999407      29.652734      87.175099       0.600657       0.432855      -1.047086       0.005022       0.015481      -0.027000       0.031526       0.016094       0.013990      -0.019145       0.003061       0.055617      -0.035711       0.006678       0.029033             11.276146      11.455585      -4.145619      -5.473283      12.333477       1.194863      10.039376           0.000270
          113              C       7.951133      12.536442       1.331194      -0.032016      39.180556 0.42643006E+03  0.98853856E+04                                 9.947499                            6.797939       0.038727       2.018727                    0.999324      26.951401      74.653526       0.650163       0.406385      -1.080637       0.024688      -0.028440      -0.026597       0.046105       0.004091       0.004480      -0.002247      -0.009836      -0.050469      -0.018067       0.003247       0.014820             13.226550      13.958709      -4.434621      -8.228263      12.102943       1.573581      13.617999           0.002069
          114              C       8.456253      13.166743       0.255420      -0.096619      33.767163 0.41148399E+03  0.95923668E+04                                 9.212194                            6.858183      -0.071527       1.951026                    0.999607      29.375431      85.555507       0.612967       0.428644      -1.050968       0.019778      -0.026786      -0.012663       0.035623      -0.010521       0.022717      -0.008540      -0.007186      -0.049557      -0.031052       0.001596       0.029456             11.058418      11.074720      -2.295455      -6.128322      10.433360      -0.168107      11.667175           0.000153
          115              C       2.966887      12.546941      19.749094      -0.157738      35.797132 0.46476592E+03  0.11161199E+05                                 9.557329                            7.262583      -0.041693       1.950894                    0.998974      30.622558      90.307324       0.599308       0.425578      -1.053624      -0.023174       0.012701       0.027662       0.038256       0.005652      -0.007562      -0.019981      -0.003244       0.067638      -0.019847      -0.014094       0.033940             11.458087      11.107411      -3.952163      -4.924638      13.166652       0.809443      10.100197           0.001035
          116              C       6.931488      13.171972       2.235332       0.620425      24.498985 0.24641182E+03  0.50726698E+04                                 7.796872                            5.561493      -0.050620       2.042803                    0.999490      21.930810      60.784254       0.632089       0.470709      -1.022705      -0.055480       0.027843       0.027928       0.068068      -0.005686       0.094555      -0.036144       0.053125       0.128603      -0.083593      -0.042598       0.126190              9.881815      10.529645      -2.121099      -5.563696      10.072028       1.786130       9.043771          -0.000551
          117              C       9.877278       8.524816      13.629181       0.645311      24.094463 0.23721879E+03  0.48514765E+04                                 7.833786                            5.519890      -0.098881       2.037678                    0.999510      21.610833      60.277742       0.621782       0.481663      -1.013853      -0.032525      -0.029866       0.045674       0.063529      -0.070501      -0.011354       0.049819      -0.044701      -0.101565      -0.072999      -0.033812       0.106811             10.206146       9.597304       4.594043      -3.077297       9.129681      -4.349316      11.891454          -0.000283
          118              C      10.639862       9.379729      12.744159      -0.034341      37.652072 0.39614724E+03  0.90453996E+04                                 9.762129                            6.591638       0.057467       2.032794                    0.999492      26.610156      73.939693       0.652189       0.411302      -1.073868       0.015642       0.025934      -0.017557       0.035008      -0.008190       0.006238       0.012099       0.021950      -0.031886      -0.023057       0.003858       0.019199             13.370454      11.944411       6.824903      -5.009836      12.691146      -6.639858      15.475804           0.000549
          119              C      11.740322      10.130176      13.209040      -0.114658      34.462164 0.44796102E+03  0.10610750E+05                                 9.235650                            7.081355       0.028210       1.969433                    0.999619      29.825474      86.067918       0.615994       0.419782      -1.062054      -0.005931       0.002516      -0.029660       0.030351       0.004479       0.017893       0.007449       0.014288       0.105114      -0.026076      -0.016246       0.042322             10.969698      10.425549       5.214393      -2.188846      10.419569      -3.651455      12.063975           0.000121
          120              C      12.499900      10.941559      12.310596      -0.165946      34.191642 0.44655860E+03  0.10572294E+05                                 9.183381                            7.056468       0.122215       2.002039                    0.999701      29.985007      86.588458       0.618711       0.418146      -1.062785      -0.017961      -0.017985       0.004985       0.025902       0.027248       0.017962       0.007895       0.016885      -0.026780      -0.025801      -0.014652       0.040453             10.928965       9.149768       4.362757      -2.585467       9.891337      -4.242976      13.745790           0.000118
          121              C      12.241236      10.978120      10.962726       0.108833      34.396290 0.36541965E+03  0.82320320E+04                                 9.411817                            6.483481      -0.171674       1.970061                    0.999353      25.736284      72.602937       0.630282       0.431376      -1.054064       0.003176       0.006385      -0.004062       0.008207      -0.012832      -0.020053       0.002196      -0.019622      -0.002385      -0.027688       0.004183       0.023506             12.587065      12.186767       6.886969      -4.781675      12.113178      -5.485491      13.461252           0.000158
          122              C      11.262909      10.171956      10.555193      -0.144766      32.953259 0.41591234E+03  0.96973947E+04                                 9.008951                            6.845182       0.185390       2.038122                    0.999662      29.158217      84.242503       0.621804       0.422473      -1.057415      -0.016518      -0.020789       0.028460       0.038923      -0.005360       0.003446       0.000206       0.008636       0.071844      -0.018923      -0.005400       0.024323             10.988798      11.271607       5.503383      -3.186047      10.615293      -3.542859      11.079495           0.000074
          123              C      10.454033       9.478972      11.458111      -0.085482      32.411816 0.38953769E+03  0.89471322E+04                                 8.960707                            6.659791       0.073261       2.005645                    0.999737      28.533729      82.188348       0.624552       0.426975      -1.053175       0.026566       0.032272      -0.001968       0.041846      -0.007204       0.012446       0.024290       0.005698      -0.092896      -0.045033       0.020762       0.024271             11.098508       9.876786       4.345675      -3.344356       9.882870      -4.995795      13.535866           0.000041
          124              C      13.067572      11.779057      10.152133       0.090800      35.733314 0.36848420E+03  0.83075925E+04                                 9.574837                            6.468450      -0.154029       1.972959                    0.999242      25.883610      72.737153       0.638024       0.425807      -1.058872      -0.000242       0.001065       0.010278       0.010335       0.002704       0.011244      -0.013747       0.011943       0.021166      -0.020276       0.000790       0.019486             12.743944      10.936285       5.484219      -6.606885      14.095646      -3.714604      13.199902          -0.000420
          125              C      13.424540      13.095384      10.452293      -0.148722      35.846325 0.46689385E+03  0.11193331E+05                                 9.530704                            7.256363       0.081520       1.990722                    0.999618      30.227224      88.244935       0.604107       0.422913      -1.058276       0.015981       0.002898      -0.035255       0.038816      -0.002456      -0.014868       0.018244      -0.002449       0.092346      -0.023113      -0.017963       0.041076             11.359544       9.261504       4.096104      -4.346556      14.269781      -1.672284      10.547347           0.000888
          126              C      14.203866      13.936368       9.568490      -0.110485      33.983802 0.42495843E+03  0.99544562E+04                                 9.182436                            6.929910      -0.001051       1.971037                    0.999577      29.391500      84.910444       0.617014       0.423780      -1.057374      -0.016429      -0.022118       0.004248       0.027877       0.010152       0.010027       0.003384      -0.029720      -0.040799      -0.021544      -0.004277       0.025822             10.868987       9.444409       2.546996      -5.567145      10.834097      -0.765940      12.328456           0.000822
          127              C      14.669466      13.403566       8.433335      -0.024542      36.553502 0.40965087E+03  0.94132799E+04                                 9.498064                            6.676563       0.025066       2.017386                    0.999315      26.768444      74.121787       0.653214       0.408059      -1.078186      -0.019292      -0.027467       0.034360       0.048033       0.002444       0.001948      -0.003958      -0.003639      -0.012065      -0.006776       0.000850       0.005926             12.221584      10.906380       4.346620      -6.811517      12.016325      -2.269664      13.742046           0.001133
          128              C      14.273169      12.130768       8.016448      -0.106193      35.367189 0.46600378E+03  0.11179748E+05                                 9.516335                            7.296477      -0.029494       1.959607                    0.999411      29.994338      87.931157       0.595930       0.428419      -1.053625      -0.008078      -0.001220       0.022113       0.023574      -0.009300      -0.009863       0.014719      -0.001942       0.055553      -0.018909      -0.010303       0.029212             11.326838       9.300188       3.797778      -5.049849      12.483553      -1.712893      12.196773           0.000372
          129              C      13.495614      11.322867       8.976306      -0.150568      35.752704 0.45310162E+03  0.10802733E+05                                 9.562452                            7.165605       0.055221       1.986460                    0.999383      30.132526      88.289697       0.604542       0.424953      -1.054930       0.025418       0.026974      -0.012534       0.039125       0.015450       0.010129      -0.000512      -0.018051      -0.063336      -0.025903      -0.002989       0.028892             11.584693       9.837729       3.010420      -6.360607      11.393866      -1.899466      13.522485           0.000458
          130              C      15.473865      14.232361       7.494626       0.591722      22.449434 0.22241624E+03  0.44644083E+04                                 7.364596                            5.272028       0.053169       2.086590                    0.999604      21.387708      58.598846       0.651161       0.468619      -1.023499       0.023876       0.029408      -0.029180       0.047816      -0.070027       0.057891      -0.006198       0.073800      -0.090439      -0.081255      -0.032754       0.114010              9.301969       8.321571       3.761335      -4.524741       9.222339      -2.112907      10.361996          -0.003889
          131              C      16.672710      17.016484       3.697083       0.612833      25.045838 0.26196357E+03  0.54887068E+04                                 8.003583                            5.786183      -0.146774       2.007742                    0.999460      22.470184      63.309183       0.609961       0.479264      -1.015747       0.039499      -0.044524       0.033679       0.068388       0.054230       0.001173       0.059827      -0.074717      -0.066984      -0.075530      -0.025579       0.101109             10.207271      10.493968      -4.060655       2.788526       8.389304      -4.175603      11.738541           0.000391
          132              C       9.438940       0.410925       2.832397      -0.033288      39.232359 0.45244766E+03  0.10644206E+05                                10.013087                            7.037620       0.023991       2.012218                    0.999288      27.317412      76.209096       0.634230       0.410501      -1.077995      -0.033650       0.021173      -0.029921       0.049758      -0.001199      -0.005155      -0.000448       0.015933       0.008562      -0.009547      -0.000651       0.010198             13.381331      13.386191      -6.602184       4.886206      11.715044      -6.024008      15.042759           0.012255
          133              C       9.716598       0.571109       1.464191      -0.088634      33.061870 0.42243846E+03  0.98618409E+04                                 9.015026                            6.899164       0.108927       2.010604                    0.999719      28.875815      82.760205       0.620942       0.422533      -1.060180      -0.023952       0.007363      -0.002260       0.025160      -0.000415      -0.021648       0.011233      -0.003757      -0.044085      -0.030682       0.007963       0.022719             10.965326      10.706525      -4.222293       2.929398       9.443181      -4.666824      12.746272           0.000497
          134              C       8.833994       1.258869       0.633669      -0.149467      33.350290 0.44383052E+03  0.10498723E+05                                 9.049976                            7.059497       0.161260       2.025130                    0.999306      29.628188      85.710733       0.614929       0.421077      -1.060212       0.015810      -0.013212       0.014963       0.025464       0.007324      -0.011015       0.003955       0.002299       0.064211      -0.020689      -0.004302       0.024991             10.859669      12.101759      -4.704773       2.526125       9.613351      -3.652506      10.863897           0.000393
          135              C       7.693254       1.864799       1.179487       0.082514      37.792201 0.44623522E+03  0.10511980E+05                                 9.934233                            7.121712      -0.141679       1.963839                    0.999298      26.891600      76.252816       0.610027       0.426222      -1.062819       0.002879      -0.001316       0.005015       0.005931      -0.008489       0.016414       0.001587      -0.022499      -0.007847      -0.024675       0.007972       0.016703             13.077426      14.270544      -6.301305       4.949857      10.890298      -5.158259      14.071435           0.000962
          136              C       7.437292       1.728991       2.566402      -0.152920      33.481078 0.43117908E+03  0.10107165E+05                                 8.990696                            6.908758       0.207679       2.032666                    0.999784      29.538606      84.548847       0.629449       0.415120      -1.065977       0.016656      -0.015615       0.007656       0.024080      -0.015154      -0.026913       0.010149       0.014435      -0.004871      -0.024452      -0.013516       0.037968             10.676911       9.903164      -4.201459       2.739350       9.079302      -3.978557      13.048265           0.001191
          137              C       8.270008       1.009889       3.381875      -0.093493      32.384312 0.41288678E+03  0.95738646E+04                                 8.825502                            6.790533       0.102626       2.006225                    0.999718      28.810915      82.014121       0.630727       0.418801      -1.063647      -0.002642      -0.002232      -0.021581       0.021857       0.010097      -0.019874       0.009212      -0.003543       0.060106      -0.029499      -0.000525       0.030025             10.426206      10.805288      -4.772973       2.497495       9.100119      -3.296169      11.373212           0.000356
          138              C       6.696504       2.545594       0.297719       0.068749      39.638269 0.44809411E+03  0.10555545E+05                                10.202278                            7.096355      -0.099473       1.972992                    0.999225      27.040856      76.410040       0.616967       0.421437      -1.066955      -0.003961      -0.003331      -0.009177       0.010535      -0.014907       0.002371      -0.009315       0.026912       0.037932      -0.027842       0.008072       0.019769             13.543130      13.770768      -5.670416       7.495770      13.932457      -2.791803      12.926164           0.000885
          139              C      -0.229595       1.901414      19.450155      -0.152396      34.793679 0.44634010E+03  0.10612003E+05                                 9.355293                            7.104714       0.010941       1.972518                    0.999030      30.242576      88.773052       0.607458       0.424091      -1.054432      -0.013845       0.017397      -0.002282       0.022351      -0.004584      -0.009709       0.016539      -0.021567      -0.024220      -0.020275      -0.005537       0.025812             11.159720      11.482714      -3.163118       6.006659      10.850344      -0.723274      11.146102           0.000183
          140              C      -1.172807       2.517787      18.720093      -0.091537      34.295860 0.42645788E+03  0.10043491E+05                                 9.358373                            7.016322      -0.153916       1.925241                    0.999434      29.636164      87.119675       0.600791       0.432887      -1.047045       0.004375       0.014768       0.026612       0.030748       0.016602      -0.014096       0.019451       0.001941       0.055536      -0.036284       0.007041       0.029243             11.269847      11.448752      -4.141428       5.470886      12.325003      -1.192564      10.035785           0.000272
          141              C      -1.630464       3.830632      19.004797      -0.032274      39.177505 0.42638996E+03  0.98841726E+04                                 9.947160                            6.797704       0.037924       2.018659                    0.999311      26.949294      74.645365       0.650166       0.406395      -1.080636       0.024819      -0.029229       0.027179       0.047000       0.003662      -0.004330       0.001898      -0.009786      -0.049927      -0.017758       0.003319       0.014439             13.225968      13.957440      -4.433559       8.227819      12.102456      -1.572296      13.618008           0.002079
          142              C      -1.125359       4.460939      20.080571      -0.097338      33.761622 0.41139773E+03  0.95897530E+04                                 9.210426                            6.856753      -0.073233       1.950581                    0.999620      29.374204      85.546323       0.613132       0.428555      -1.051034       0.019093      -0.025817       0.011273       0.034031      -0.011115      -0.023124       0.008410      -0.006798      -0.048341      -0.031104       0.001072       0.030032             11.056113      11.071257      -2.295016       6.126207      10.432691       0.168785      11.664392           0.000152
          143              C       6.214553       3.841027       0.586897      -0.156378      35.764257 0.46422229E+03  0.11145257E+05                                 9.553217                            7.259519      -0.041971       1.951198                    0.999037      30.604362      90.251876       0.599268       0.425717      -1.053502      -0.023222       0.012557      -0.028728       0.039016       0.005333       0.008026       0.019053      -0.002358       0.065500      -0.019080      -0.013735       0.032815             11.452712      11.100932      -3.949206       4.921981      13.160897      -0.807616      10.096308           0.001041
          144              C      -2.650096       4.466157      18.100659       0.619575      24.507869 0.24652007E+03  0.50754510E+04                                 7.798452                            5.562570      -0.054075       2.041738                    0.999486      21.936499      60.803157       0.632053       0.470685      -1.022719      -0.054890       0.027432      -0.027648       0.067304      -0.005681      -0.094770       0.035560       0.054556       0.130930      -0.083284      -0.043496       0.126781              9.883838      10.531721      -2.121440       5.565169      10.073772      -1.786555       9.046023          -0.000549
          145              C       6.629798      17.230657       6.706810       0.643077      24.161529 0.23796250E+03  0.48705492E+04                                 7.847733                            5.528347      -0.105581       2.034965                    0.999561      21.647107      60.405016       0.621332       0.481630      -1.013859      -0.032800      -0.030253      -0.046483       0.064434      -0.071204       0.011507      -0.050022      -0.044488      -0.102990      -0.073525      -0.034153       0.107678             10.226570       9.615807       4.605080       3.086489       9.148520       4.361105      11.915382          -0.000284
          146              C       1.058428       0.673855       7.591832      -0.032522      37.561462 0.39511340E+03  0.90147748E+04                                 9.742042                            6.579487       0.065019       2.035610                    0.999472      26.575753      73.785240       0.653400       0.410860      -1.074292       0.015769       0.025962       0.017774       0.035193      -0.007852      -0.005277      -0.011163       0.021709      -0.030936      -0.021599       0.002939       0.018660             13.340538      11.917230       6.807123       4.996988      12.662243       6.623563      15.442140           0.000545
          147              C       2.158895       1.424299       7.126951      -0.115413      34.520721 0.44895861E+03  0.10640051E+05                                 9.246373                            7.090123       0.025642       1.968199                    0.999595      29.851512      86.159566       0.615512       0.419887      -1.062012      -0.006455       0.002644       0.028906       0.029736       0.003848      -0.017901      -0.007905       0.013501       0.105579      -0.025618      -0.016856       0.042474             10.983053      10.440930       5.223862       2.194719      10.435162       3.657430      12.073067           0.000121
          148              C       2.918460       2.235687       8.025395      -0.164501      34.145593 0.44584849E+03  0.10550960E+05                                 9.173570                            7.049798       0.120425       2.001676                    0.999709      29.963734      86.499828       0.619162       0.418020      -1.062897      -0.017025      -0.017882      -0.006009       0.025411       0.027147      -0.018574      -0.007995       0.017117      -0.024278      -0.026207      -0.014340       0.040547             10.915739       9.140608       4.357341       2.579721       9.879443       4.234776      13.727165           0.000117
          149              C       2.659777       2.272256       9.373265       0.107310      34.413914 0.36566600E+03  0.82388608E+04                                 9.414620                            6.485375      -0.173085       1.969562                    0.999362      25.744318      72.628100       0.630241       0.431337      -1.054102       0.003036       0.006837       0.003213       0.008142      -0.013869       0.019648      -0.002104      -0.018455      -0.001732      -0.027442       0.003550       0.023892             12.590781      12.190660       6.889041       4.784000      12.116400       5.487787      13.465285           0.000158
          150              C       1.681444       1.466094       9.780798      -0.143148      32.909166 0.41522649E+03  0.96775976E+04                                 9.002790                            6.840989       0.181893       2.037595                    0.999697      29.132246      84.156265       0.621784       0.422653      -1.057282      -0.015571      -0.020634      -0.028460       0.038447      -0.004655      -0.003123      -0.000338       0.009969       0.072930      -0.019025      -0.005592       0.024617             10.980554      11.263371       5.498644       3.182953      10.607431       3.539481      11.070859           0.000076
          151              C       0.872581       0.773105       8.877880      -0.085640      32.457138 0.39017073E+03  0.89660956E+04                                 8.973778                            6.669119       0.066580       2.003476                    0.999756      28.553240      82.288365       0.623511       0.427478      -1.052773       0.025252       0.031580       0.003127       0.040556      -0.006453      -0.011810      -0.023871       0.006011      -0.095308      -0.044943       0.021053       0.023890             11.116144       9.890216       4.352672       3.352414       9.899656       5.007235      13.558560           0.000041
          152              C       3.486101       3.073197      10.183858       0.091501      35.738915 0.36855243E+03  0.83100470E+04                                 9.578468                            6.470917      -0.151086       1.973682                    0.999252      25.885876      72.762736       0.637585       0.426053      -1.058651      -0.000555       0.001359      -0.010630       0.010731       0.003011      -0.010988       0.014143       0.010618       0.019765      -0.020344       0.001219       0.019125             12.748799      10.941117       5.486830       6.610210      14.100119       3.717340      13.205162          -0.000418
          153              C       3.843074       4.389522       9.883698      -0.147908      35.796791 0.46611163E+03  0.11169182E+05                                 9.519299                            7.248369       0.081516       1.990958                    0.999561      30.205514      88.141905       0.604718       0.422690      -1.058483       0.015590       0.003951       0.034367       0.037944      -0.003140       0.015885      -0.017654      -0.002746       0.091124      -0.022779      -0.018251       0.041030             11.344796       9.249613       4.088388       4.340910      14.248518       1.668013      10.536257           0.000894
          154              C       4.622387       5.230511      10.767501      -0.109690      34.015138 0.42545451E+03  0.99696125E+04                                 9.192066                            6.937541      -0.008381       1.968481                    0.999572      29.400799      84.969878       0.616157       0.424218      -1.057034      -0.015176      -0.022688      -0.003187       0.027481       0.009651      -0.010057      -0.004014      -0.029194      -0.040090      -0.021249      -0.004166       0.025415             10.880692       9.456985       2.548959       5.576445      10.840124       0.768487      12.344966           0.000818
          155              C       5.087971       4.697715      11.902656      -0.026564      36.590115 0.41016045E+03  0.94276490E+04                                 9.502051                            6.679261       0.028237       2.018032                    0.999328      26.789188      74.182756       0.653314       0.407882      -1.078335      -0.019113      -0.027451      -0.032915       0.046928       0.001643      -0.002183       0.004076      -0.003161      -0.012446      -0.006852       0.001358       0.005493             12.226870      10.911845       4.348712       6.815371      12.020236       2.271418      13.748527           0.001135
          156              C       4.691668       3.424920      12.319543      -0.105154      35.331569 0.46544019E+03  0.11162676E+05                                 9.508993                            7.291154      -0.029067       1.959899                    0.999431      29.977948      87.864671       0.596268       0.428312      -1.053707      -0.008230      -0.000934      -0.022791       0.024249      -0.009508       0.010465      -0.015223      -0.001302       0.057632      -0.019486      -0.010851       0.030337             11.317255       9.291678       3.792267       5.045277      12.470958       1.708828      12.189129           0.000376
          157              C       3.914126       2.617013      11.359685      -0.150412      35.741959 0.45294571E+03  0.10797980E+05                                 9.561362                            7.165337       0.050926       1.985296                    0.999366      30.125855      88.263071       0.604437       0.425068      -1.054870       0.024907       0.025923       0.011859       0.037855       0.014640      -0.009920       0.000001      -0.018506      -0.062191      -0.025282      -0.002892       0.028174             11.583148       9.837181       3.009506       6.360788      11.389781       1.900053      13.522483           0.000454
          158              C       5.892357       5.526516      12.841365       0.592806      22.422204 0.22210483E+03  0.44565279E+04                                 7.358634                            5.268266       0.052136       2.086630                    0.999625      21.371146      58.539834       0.651417       0.468607      -1.023522       0.024114       0.028558       0.029827       0.047820      -0.069751      -0.057495       0.006781       0.074295      -0.088426      -0.080454      -0.033215       0.113669              9.293691       8.314076       3.757299       4.519498       9.214650       2.109719      10.352346          -0.003880
          159              C       5.657149       9.101116       3.697083       0.612607      25.029019 0.26176039E+03  0.54835440E+04                                 8.001775                            5.785291      -0.148791       2.007424                    0.999438      22.459428      63.279613       0.609777       0.479488      -1.015599      -0.039149       0.043483       0.031856       0.066620       0.053098      -0.001543      -0.059938      -0.075689      -0.069291      -0.074688      -0.026397       0.101085             10.204307      10.490809      -4.059015      -2.787227       8.386745       4.174078      11.735367           0.000390
          160              C       6.556990       8.294951       2.832397      -0.035949      39.307287 0.45352620E+03  0.10675285E+05                                10.022011                            7.043549       0.023501       2.011666                    0.999293      27.354451      76.317715       0.634333       0.410215      -1.078248       0.033934      -0.021518      -0.029594       0.049903      -0.001011       0.005922       0.000008       0.015435       0.009330      -0.009354      -0.001430       0.010784             13.393934      13.398704      -6.609301      -4.892089      11.726120       6.030834      15.056978           0.012259
          161              C       6.279352       8.134760       1.464191      -0.087878      33.021794 0.42180341E+03  0.98431712E+04                                 9.006366                            6.892550       0.107031       2.010392                    0.999708      28.858295      82.689965       0.621441       0.422358      -1.060304       0.024306      -0.007729      -0.001057       0.025527       0.000538       0.022424      -0.011058      -0.003327      -0.043569      -0.031350       0.008660       0.022690             10.954193      10.698240      -4.218771      -2.924800       9.433270       4.659792      12.731070           0.000496
          162              C       7.161968       7.446994       0.633669      -0.151324      33.431860 0.44521109E+03  0.10539739E+05                                 9.064202                            7.070075       0.165898       2.025963                    0.999303      29.674493      85.883503       0.614510       0.421030      -1.060224      -0.014865       0.012782       0.017218       0.026092       0.007205       0.011069      -0.004504       0.001901       0.061284      -0.020395      -0.003825       0.024220             10.877950      12.124324      -4.714996      -2.532381       9.630914       3.659730      10.878612           0.000390
          163              C       8.302700       6.841068       1.179487       0.081559      37.788535 0.44619980E+03  0.10510859E+05                                 9.932617                            7.120515      -0.142320       1.963654                    0.999312      26.894006      76.256747       0.610200       0.426113      -1.062896      -0.002370       0.001329       0.005364       0.006012      -0.008313      -0.016548      -0.001940      -0.023249      -0.007967      -0.025041       0.008419       0.016622             13.075097      14.269010      -6.300505      -4.948660      10.888901       5.156925      14.067378           0.000958
          164              C       8.558642       6.976883       2.566402      -0.153278      33.525301 0.43192245E+03  0.10129522E+05                                 9.002528                            6.918187       0.198414       2.029823                    0.999805      29.556424      84.636028       0.628511       0.415537      -1.065649      -0.016181       0.015505       0.006952       0.023464      -0.015092       0.027599      -0.009851       0.015437      -0.001790      -0.024691      -0.013905       0.038596             10.691455       9.913125      -4.205532      -2.745904       9.091397       3.987169      13.069843           0.001187
          165              C       7.725914       7.695990       3.381875      -0.091974      32.292011 0.41144433E+03  0.95319254E+04                                 8.808859                            6.778583       0.103162       2.007075                    0.999702      28.761701      81.833402       0.631304       0.418792      -1.063670       0.002560       0.002739      -0.023238       0.023539       0.009699       0.019482      -0.008521      -0.004676       0.057482      -0.028609      -0.000297       0.028905             10.404845      10.779948      -4.758865      -2.488567       9.079098       3.287844      11.355489           0.000357
          166              C       9.299462       6.160267       0.297719       0.070105      39.596623 0.44748122E+03  0.10538305E+05                                10.200165                            7.094881      -0.105546       1.971456                    0.999267      27.017392      76.352612       0.616543       0.421839      -1.066619       0.003742       0.002634      -0.009020       0.010114      -0.014944      -0.003167       0.009083       0.027083       0.037412      -0.027662       0.007354       0.020308             13.540786      13.769426      -5.670420      -7.494424      13.929851       2.792016      12.923081           0.000880
          167              C       3.396288       6.804555      19.450155      -0.151460      34.732225 0.44534893E+03  0.10582308E+05                                 9.344164                            7.096732       0.016129       1.974537                    0.999031      30.208867      88.641686       0.607825       0.424080      -1.054463       0.013800      -0.016916      -0.002062       0.021929      -0.005406       0.009444      -0.016938      -0.022222      -0.027818      -0.020717      -0.006115       0.026831             11.145651      11.467292      -3.159827      -5.996211      10.839669       0.721234      11.129994           0.000183
          168              C       4.339510       6.188178      18.720093      -0.092563      34.328041 0.42699927E+03  0.10059214E+05                                 9.363521                            7.020521      -0.154453       1.924838                    0.999407      29.652733      87.175096       0.600657       0.432855      -1.047086      -0.005022      -0.015481       0.027000       0.031526       0.016094       0.013990      -0.019145       0.003061       0.055617      -0.035711       0.006678       0.029033             11.276146      11.455585      -4.145619      -5.473283      12.333477       1.194863      10.039376           0.000270
          169              C       4.797163       4.875335      19.004797      -0.032016      39.180559 0.42643010E+03  0.98853868E+04                                 9.947500                            6.797939       0.038726       2.018727                    0.999324      26.951402      74.653531       0.650163       0.406385      -1.080637      -0.024688       0.028440       0.026597       0.046105       0.004091       0.004480      -0.002247      -0.009836      -0.050469      -0.018067       0.003247       0.014820             13.226551      13.958711      -4.434621      -8.228264      12.102943       1.573582      13.618000           0.002070
          170              C       4.292043       4.245034      20.080571      -0.096619      33.767158 0.41148393E+03  0.95923648E+04                                 9.212192                            6.858182      -0.071527       1.951026                    0.999607      29.375429      85.555489       0.612967       0.428644      -1.050968      -0.019778       0.026786       0.012663       0.035623      -0.010521       0.022717      -0.008540      -0.007186      -0.049557      -0.031052       0.001596       0.029456             11.058415      11.074717      -2.295454      -6.128320      10.433357      -0.168107      11.667172           0.000153
          171              C       9.781409       4.864836       0.586897      -0.157738      35.797128 0.46476585E+03  0.11161197E+05                                 9.557328                            7.262582      -0.041693       1.950894                    0.998974      30.622556      90.307310       0.599308       0.425578      -1.053624       0.023174      -0.012701      -0.027662       0.038256       0.005652      -0.007562      -0.019981      -0.003244       0.067638      -0.019847      -0.014094       0.033940             11.458085      11.107409      -3.952162      -4.924637      13.166649       0.809443      10.100196           0.001035
          172              C       5.816808       4.239805      18.100659       0.620425      24.498983 0.24641179E+03  0.50726692E+04                                 7.796871                            5.561493      -0.050620       2.042803                    0.999490      21.930809      60.784250       0.632089       0.470709      -1.022705       0.055480      -0.027843      -0.027928       0.068068      -0.005686       0.094555      -0.036144       0.053125       0.128603      -0.083593      -0.042598       0.126190              9.881814      10.529644      -2.121098      -5.563696      10.072027       1.786130       9.043770          -0.000550
          173              C       2.871018       8.886961       6.706810       0.645311      24.094465 0.23721883E+03  0.48514773E+04                                 7.833786                            5.519890      -0.098881       2.037678                    0.999510      21.610834      60.277742       0.621782       0.481663      -1.013853       0.032525       0.029866      -0.045674       0.063529      -0.070501      -0.011354       0.049819      -0.044701      -0.101565      -0.072999      -0.033812       0.106811             10.206147       9.597305       4.594043      -3.077297       9.129681      -4.349316      11.891454          -0.000283
          174              C       2.108434       8.032048       7.591832      -0.034341      37.652071 0.39614723E+03  0.90453994E+04                                 9.762128                            6.591638       0.057467       2.032794                    0.999492      26.610156      73.939692       0.652189       0.411302      -1.073868      -0.015642      -0.025934       0.017557       0.035008      -0.008190       0.006238       0.012099       0.021950      -0.031886      -0.023057       0.003858       0.019199             13.370453      11.944411       6.824903      -5.009836      12.691146      -6.639858      15.475803           0.000549
          175              C       1.007974       7.281601       7.126951      -0.114658      34.462165 0.44796103E+03  0.10610750E+05                                 9.235650                            7.081355       0.028210       1.969433                    0.999619      29.825475      86.067918       0.615994       0.419782      -1.062054       0.005931      -0.002516       0.029660       0.030351       0.004479       0.017893       0.007449       0.014288       0.105114      -0.026076      -0.016246       0.042322             10.969697      10.425548       5.214392      -2.188846      10.419569      -3.651455      12.063975           0.000121
          176              C       0.248396       6.470218       8.025395      -0.165946      34.191644 0.44655862E+03  0.10572295E+05                                 9.183382                            7.056468       0.122215       2.002039                    0.999701      29.985008      86.588466       0.618711       0.418146      -1.062785       0.017961       0.017985      -0.004985       0.025902       0.027248       0.017962       0.007895       0.016885      -0.026780      -0.025801      -0.014652       0.040453             10.928966       9.149769       4.362758      -2.585467       9.891338      -4.242977      13.745792           0.000118
          177              C       0.507060       6.433657       9.373265       0.108833      34.396294 0.36541970E+03  0.82320333E+04                                 9.411818                            6.483481      -0.171674       1.970061                    0.999353      25.736286      72.602943       0.630282       0.431376      -1.054064      -0.003176      -0.006385       0.004062       0.008207      -0.012832      -0.020053       0.002196      -0.019622      -0.002385      -0.027688       0.004183       0.023506             12.587067      12.186768       6.886969      -4.781676      12.113179      -5.485492      13.461253           0.000158
          178              C       1.485387       7.239821       9.780798      -0.144766      32.953259 0.41591233E+03  0.96973943E+04                                 9.008951                            6.845182       0.185390       2.038122                    0.999662      29.158217      84.242503       0.621804       0.422473      -1.057415       0.016518       0.020789      -0.028460       0.038923      -0.005360       0.003446       0.000206       0.008636       0.071844      -0.018923      -0.005400       0.024323             10.988799      11.271608       5.503383      -3.186047      10.615293      -3.542860      11.079495           0.000074
          179              C       2.294263       7.932805       8.877880      -0.085482      32.411819 0.38953775E+03  0.89471336E+04                                 8.960707                            6.659791       0.073261       2.005645                    0.999737      28.533731      82.188354       0.624552       0.426975      -1.053175      -0.026566      -0.032272       0.001968       0.041846      -0.007204       0.012446       0.024290       0.005698      -0.092896      -0.045033       0.020762       0.024271             11.098508       9.876787       4.345675      -3.344357       9.882871      -4.995796      13.535867           0.000041
          180              C      -0.319276       5.632720      10.183858       0.090801      35.733318 0.36848425E+03  0.83075937E+04                                 9.574837                            6.468450      -0.154029       1.972959                    0.999242      25.883612      72.737158       0.638024       0.425807      -1.058872       0.000242      -0.001065      -0.010278       0.010335       0.002705       0.011244      -0.013747       0.011943       0.021166      -0.020276       0.000790       0.019486             12.743945      10.936285       5.484219      -6.606886      14.095645      -3.714604      13.199903          -0.000420
          181              C      -0.676244       4.316393       9.883698      -0.148722      35.846331 0.46689395E+03  0.11193334E+05                                 9.530706                            7.256364       0.081520       1.990722                    0.999618      30.227227      88.244951       0.604107       0.422913      -1.058276      -0.015981      -0.002897       0.035255       0.038816      -0.002456      -0.014868       0.018244      -0.002449       0.092346      -0.023113      -0.017963       0.041076             11.359547       9.261506       4.096105      -4.346557      14.269783      -1.672284      10.547350           0.000888
          182              C      -1.455570       3.475409      10.767501      -0.110485      33.983802 0.42495842E+03  0.99544559E+04                                 9.182436                            6.929910      -0.001050       1.971037                    0.999577      29.391498      84.910440       0.617014       0.423780      -1.057374       0.016429       0.022118      -0.004248       0.027877       0.010152       0.010027       0.003384      -0.029720      -0.040799      -0.021544      -0.004277       0.025822             10.868988       9.444410       2.546997      -5.567146      10.834097      -0.765940      12.328457           0.000822
          183              C      -1.921170       4.008211      11.902656      -0.024542      36.553504 0.40965087E+03  0.94132801E+04                                 9.498065                            6.676563       0.025067       2.017387                    0.999315      26.768443      74.121790       0.653214       0.408059      -1.078186       0.019292       0.027467      -0.034359       0.048033       0.002444       0.001947      -0.003958      -0.003640      -0.012064      -0.006776       0.000850       0.005926             12.221587      10.906383       4.346622      -6.811520      12.016327      -2.269666      13.742050           0.001133
          184              C      -1.524873       5.281009      12.319543      -0.106193      35.367193 0.46600382E+03  0.11179750E+05                                 9.516337                            7.296478      -0.029495       1.959607                    0.999411      29.994337      87.931170       0.595930       0.428419      -1.053625       0.008078       0.001220      -0.022113       0.023574      -0.009300      -0.009864       0.014719      -0.001942       0.055553      -0.018909      -0.010303       0.029212             11.326841       9.300192       3.797780      -5.049851      12.483556      -1.712894      12.196777           0.000372
          185              C      -0.747318       6.088910      11.359685      -0.150568      35.752709 0.45310169E+03  0.10802735E+05                                 9.562453                            7.165606       0.055221       1.986460                    0.999383      30.132529      88.289709       0.604542       0.424953      -1.054930      -0.025418      -0.026974       0.012534       0.039125       0.015450       0.010129      -0.000512      -0.018051      -0.063336      -0.025903      -0.002989       0.028892             11.584695       9.837731       3.010420      -6.360609      11.393867      -1.899468      13.522488           0.000459
          186              C      -2.725569       3.179416      12.841365       0.591721      22.449418 0.22241607E+03  0.44644039E+04                                 7.364592                            5.272025       0.053166       2.086590                    0.999604      21.387702      58.598825       0.651161       0.468619      -1.023499      -0.023876      -0.029408       0.029180       0.047816      -0.070026       0.057890      -0.006198       0.073799      -0.090438      -0.081255      -0.032754       0.114008              9.301964       8.321566       3.761333      -4.524738       9.222335      -2.112905      10.361990          -0.003890
          187              O      -5.046666       0.748752      17.157069      -0.572350      35.217606 0.53262462E+03  0.12760177E+05                                 8.503099                            7.093324       0.317312       2.142658                    0.997237      27.908041      72.972022       0.721707       0.354250      -1.144039       0.039565       0.006842       0.000016       0.040152      -0.003064      -0.020899       0.042904       0.040116      -0.125137      -0.070712       0.019735       0.050977              9.838856      14.107595      -4.579017       0.925245       8.370461      -0.953799       7.038511           0.047789
          188              O      -3.526108       0.640272      15.478943      -0.521979      32.028355 0.45655035E+03  0.10533852E+05                                 7.983212                            6.545935       0.416095       2.202631                    0.997125      26.501974      68.207308       0.754261       0.351954      -1.144855      -0.006550      -0.005582       0.018232       0.020161       0.037920      -0.004204       0.000451      -0.064521       0.113401      -0.068837       0.030636       0.038201              9.450043       6.353947      -1.197943       1.530393       7.565119      -4.367541      14.431064           0.018514
          189              O       5.791581       0.269923      14.834699      -0.611105      35.665802 0.50664896E+03  0.11976364E+05                                 8.529387                            6.845167       0.580298       2.215645                    0.999055      28.076427      72.709149       0.747130       0.346810      -1.151156       0.036497      -0.027811      -0.037612       0.059331      -0.054745      -0.001872      -0.009218      -0.054111       0.126870      -0.082546       0.034308       0.048238             10.171732       6.519492       1.373095       1.549314       7.979639       4.355954      16.016065           0.000727
          190              O       7.135831       0.710087      13.118341      -0.535419      32.551688 0.46432791E+03  0.10744725E+05                                 8.059493                            6.583124       0.439145       2.207109                    0.997569      26.572542      68.200241       0.756249       0.350002      -1.147932      -0.010125      -0.012384       0.007595       0.017707       0.002230      -0.011755      -0.024870       0.025819      -0.166364      -0.064424       0.021171       0.043253              9.628838      12.717786       5.463597       1.734607       9.262910       1.556845       6.905819           0.004920
          191              O      16.107751      13.767107       2.908047      -0.528005      36.128018 0.52396677E+03  0.12504396E+05                                 8.695169                            7.072324       0.386145       2.195768                    0.995353      26.840188      70.098772       0.716961       0.357974      -1.140781      -0.019868      -0.001660      -0.000787       0.019952       0.031214      -0.005926       0.034662       0.049178       0.049769      -0.062618       0.022299       0.040319             10.254518      12.463851       0.888797       6.021917       8.093970       1.035560      10.205734           0.012148
          192              O      15.498538      11.722099       2.255261      -0.577003      33.061069 0.46861996E+03  0.10859995E+05                                 8.057620                            6.573484       0.571181       2.224560                    0.998772      27.354268      70.067888       0.764356       0.345782      -1.152376       0.042402       0.036168      -0.039464       0.068290      -0.023467      -0.068372      -0.011054      -0.077814       0.005298      -0.095329       0.040738       0.054591              9.371889       6.960681      -2.679371       2.136238      13.584103      -3.028639       7.570884           0.001140
          193              O       6.485708      10.800512       7.767942      -0.469038      24.943136 0.34600871E+03  0.74450638E+04                                 6.651450                            5.630516       0.717904       2.315824                    0.998709      25.041454      62.136360       0.828484       0.343590      -1.152334       0.016443       0.022618      -0.006476       0.028703       0.012218      -0.028060       0.020697       0.011091      -0.099982      -0.053784       0.019198       0.034586              7.466498       6.864790       3.159690       1.361076       9.603839       0.301124       5.930867           0.103301
          194              O       6.576924      12.299657       6.363538      -0.473201      32.385647 0.47816670E+03  0.11170865E+05                                 8.139180                            6.814161       0.488372       2.222297                    0.996949      26.534052      68.916406       0.719982       0.364147      -1.134139       0.014852       0.029120       0.023040       0.039992      -0.035695       0.011307      -0.022585      -0.030555       0.034273      -0.044726      -0.004895       0.049621              9.344085       7.590755       0.508696       4.018828       7.290593      -0.870865      13.150908           0.197291
          195              O       3.900950      11.644102       5.065289      -0.733051      50.384693 0.10613980E+04  0.30013008E+05                                10.703697                            9.970694       0.110341       2.008092                    0.997228      33.068751      91.933325       0.616696       0.351240      -1.154079      -0.017279       0.069645       0.062280       0.095015      -0.064711      -0.058790       0.079695      -0.042326      -0.018414      -0.073848      -0.064964       0.138812             11.761066       9.979704       0.517590      -0.161133      13.417143      -2.008180      11.886349           0.485564
          196              O       8.213392       7.957204      17.157069      -0.572181      35.224548 0.53275790E+03  0.12764250E+05                                 8.504329                            7.094321       0.315840       2.142255                    0.997289      27.910142      72.981556       0.721635       0.354261      -1.144023      -0.040340      -0.006439      -0.000162       0.040851      -0.003416       0.021227      -0.043256       0.040772      -0.126119      -0.071312       0.019521       0.051791              9.840473      14.109845      -4.580309      -0.926688       8.372048       0.954620       7.039526           0.047891
          197              O       6.692858       8.065674      15.478943      -0.521298      31.987164 0.45589002E+03  0.10514239E+05                                 7.974305                            6.539525       0.415694       2.202460                    0.997030      26.491026      68.152837       0.754961       0.351774      -1.145064       0.006823       0.005675       0.019490       0.021415       0.038160       0.004708      -0.000894      -0.063797       0.113839      -0.068911       0.030578       0.038333              9.438280       6.346532      -1.195397      -1.526943       7.555575       4.360573      14.412733           0.018472
          198              O      10.204178       8.436020      14.834699      -0.611474      35.688649 0.50704448E+03  0.11987987E+05                                 8.533084                            6.847802       0.582531       2.216119                    0.999081      28.084619      72.735977       0.746996       0.346807      -1.151165      -0.037132       0.027527      -0.037829       0.059730      -0.054783       0.002422       0.010081      -0.053838       0.128023      -0.082813       0.033946       0.048867             10.176842       6.522445       1.374524      -1.551125       7.983538      -4.358987      16.024543           0.000723
          199              O       8.859952       7.995847      13.118341      -0.537292      32.613698 0.46538367E+03  0.10775137E+05                                 8.068686                            6.589669       0.436051       2.205782                    0.997517      26.603796      68.296630       0.756044       0.349903      -1.148028       0.009591       0.012345       0.006217       0.016823       0.000792       0.011558       0.025071       0.024873      -0.166225      -0.064509       0.022310       0.042199              9.641297      12.734377       5.472633      -1.738721       9.275309      -1.560557       6.914204           0.004935
          200              O       6.222119      12.350489       2.908047      -0.528430      36.104235 0.52357795E+03  0.12492130E+05                                 8.689253                            7.068018       0.391603       2.197430                    0.995493      26.836009      70.067227       0.717473       0.357804      -1.140978       0.019472       0.001301      -0.000488       0.019521       0.030881       0.006224      -0.034314       0.048854       0.051322      -0.062311       0.022554       0.039757             10.246863      12.454054       0.888859      -6.016077       8.088895      -1.035428      10.197639           0.012146
          201              O       6.831341      14.395494       2.255261      -0.577740      33.089510 0.46909771E+03  0.10874041E+05                                 8.062977                            6.577435       0.577080       2.226066                    0.998721      27.363780      70.106148       0.764007       0.345845      -1.152302      -0.042098      -0.035680      -0.039443       0.067831      -0.023371       0.068923       0.010420      -0.077170       0.004925      -0.095481       0.040089       0.055392              9.378782       6.966184      -2.682269      -2.138816      13.593563       3.031701       7.576601           0.001137
          202              O      15.844093      15.317112       7.767942      -0.469164      24.953033 0.34617738E+03  0.74497625E+04                                 6.653904                            5.632517       0.722135       2.317061                    0.998685      25.043027      62.149134       0.828180       0.343667      -1.152245      -0.016213      -0.022460      -0.007134       0.028604       0.011377       0.027940      -0.020319       0.010305      -0.098960      -0.053069       0.019232       0.033837              7.469423       6.867471       3.161216      -1.362231       9.607273      -0.302046       5.933525           0.103219
          203              O      15.752897      13.817959       6.363538      -0.472198      32.341783 0.47737123E+03  0.11147288E+05                                 8.130777                            6.807573       0.492318       2.223760                    0.997007      26.517261      68.850271       0.720499       0.364049      -1.134252      -0.015345      -0.028898       0.023918       0.040529      -0.035286      -0.011789       0.022301      -0.030072       0.035379      -0.044379      -0.004916       0.049295              9.333749       7.581826       0.507336      -4.013127       7.282729       0.870526      13.136692           0.197278
          204              O       5.599889      14.473506       5.065289      -0.733020      50.388339 0.10614673E+04  0.30015229E+05                                10.703810                            9.970632       0.112053       2.008510                    0.997232      33.070082      91.935145       0.616738       0.351213      -1.154110       0.017164      -0.069662       0.062245       0.094984      -0.064735       0.058815      -0.079573      -0.041784      -0.018783      -0.073842      -0.064854       0.138696             11.761399       9.980528       0.517300       0.161587      13.417220       2.007813      11.886450           0.485796
          205              O      17.794962      16.663025       3.178922      -0.572350      35.217618 0.53262484E+03  0.12760184E+05                                 8.503100                            7.093324       0.317310       2.142658                    0.997237      27.908050      72.972045       0.721707       0.354250      -1.144039      -0.039565      -0.006842      -0.000017       0.040152      -0.003064      -0.020899       0.042904       0.040116      -0.125137      -0.070712       0.019735       0.050977              9.838857      14.107597      -4.579018       0.925245       8.370462      -0.953799       7.038511           0.047789
          206              O      16.274404      16.771505       4.857048      -0.521979      32.028349 0.45655025E+03  0.10533849E+05                                 7.983211                            6.545934       0.416093       2.202631                    0.997125      26.501973      68.207302       0.754261       0.351954      -1.144855       0.006550       0.005583      -0.018232       0.020161       0.037920      -0.004204       0.000452      -0.064521       0.113402      -0.068837       0.030636       0.038201              9.450042       6.353946      -1.197942       1.530392       7.565118      -4.367539      14.431062           0.018514
          207              O       6.956715      17.141854       5.501292      -0.611105      35.665794 0.50664881E+03  0.11976360E+05                                 8.529386                            6.845166       0.580298       2.215645                    0.999055      28.076424      72.709138       0.747130       0.346810      -1.151156      -0.036497       0.027811       0.037612       0.059331      -0.054745      -0.001872      -0.009218      -0.054111       0.126870      -0.082546       0.034308       0.048238             10.171730       6.519491       1.373094       1.549313       7.979637       4.355953      16.016063           0.000727
          208              O       5.612465      16.701690       7.217650      -0.535419      32.551677 0.46432776E+03  0.10744720E+05                                 8.059491                            6.583122       0.439145       2.207110                    0.997569      26.572540      68.200229       0.756250       0.350002      -1.147933       0.010125       0.012384      -0.007594       0.017707       0.002230      -0.011756      -0.024870       0.025819      -0.166365      -0.064424       0.021171       0.043253              9.628834      12.717780       5.463594       1.734606       9.262906       1.556845       6.905817           0.004920
          209              O      -3.359455       3.644670      17.427944      -0.528004      36.128012 0.52396667E+03  0.12504393E+05                                 8.695169                            7.072324       0.386145       2.195768                    0.995353      26.840184      70.098763       0.716961       0.357974      -1.140781       0.019868       0.001660       0.000787       0.019952       0.031214      -0.005926       0.034662       0.049178       0.049769      -0.062617       0.022299       0.040319             10.254518      12.463849       0.888797       6.021916       8.093970       1.035560      10.205734           0.012149
          210              O      -2.750242       5.689678      18.080730      -0.577003      33.061087 0.46862026E+03  0.10860004E+05                                 8.057623                            6.573487       0.571180       2.224559                    0.998772      27.354275      70.067914       0.764355       0.345782      -1.152376      -0.042402      -0.036167       0.039464       0.068290      -0.023467      -0.068372      -0.011054      -0.077814       0.005297      -0.095329       0.040738       0.054591              9.371893       6.960683      -2.679373       2.136239      13.584109      -3.028641       7.570888           0.001140
          211              O       6.262588       6.611265      12.568049      -0.469038      24.943126 0.34600856E+03  0.74450593E+04                                 6.651443                            5.630511       0.717909       2.315825                    0.998709      25.041468      62.136370       0.828485       0.343590      -1.152335      -0.016443      -0.022618       0.006477       0.028703       0.012218      -0.028060       0.020698       0.011092      -0.099990      -0.053787       0.019200       0.034587              7.466491       6.864783       3.159686       1.361075       9.603829       0.301124       5.930861           0.103300
          212              O       6.171372       5.112120      13.972453      -0.473201      32.385637 0.47816654E+03  0.11170859E+05                                 8.139170                            6.814154       0.488377       2.222299                    0.996949      26.534073      68.916418       0.719984       0.364146      -1.134140      -0.014852      -0.029119      -0.023040       0.039991      -0.035697       0.011307      -0.022585      -0.030550       0.034278      -0.044728      -0.004894       0.049622              9.344074       7.590746       0.508694       4.018822       7.290583      -0.870864      13.150892           0.197289
          213              O       8.847346       5.767675      15.270702      -0.733051      50.384718 0.10613986E+04  0.30013030E+05                                10.703698                            9.970695       0.110348       2.008093                    0.997228      33.068765      91.933360       0.616696       0.351240      -1.154079       0.017279      -0.069646      -0.062279       0.095015      -0.064711      -0.058790       0.079695      -0.042327      -0.018418      -0.073848      -0.064964       0.138812             11.761067       9.979705       0.517590      -0.161134      13.417145      -2.008179      11.886351           0.485566
          214              O       4.534904       9.454573       3.178922      -0.572181      35.224535 0.53275768E+03  0.12764244E+05                                 8.504327                            7.094319       0.315840       2.142256                    0.997289      27.910137      72.981538       0.721635       0.354261      -1.144023       0.040341       0.006439       0.000162       0.040852      -0.003416       0.021227      -0.043255       0.040772      -0.126119      -0.071312       0.019520       0.051791              9.840471      14.109841      -4.580307      -0.926687       8.372046       0.954619       7.039525           0.047891
          215              O       6.055438       9.346103       4.857048      -0.521298      31.987164 0.45589001E+03  0.10514238E+05                                 7.974305                            6.539525       0.415694       2.202460                    0.997030      26.491025      68.152835       0.754961       0.351774      -1.145064      -0.006823      -0.005675      -0.019490       0.021415       0.038160       0.004708      -0.000894      -0.063797       0.113838      -0.068911       0.030578       0.038333              9.438281       6.346532      -1.195397      -1.526943       7.555576       4.360574      14.412734           0.018472
          216              O       2.544118       8.975757       5.501292      -0.611474      35.688634 0.50704423E+03  0.11987980E+05                                 8.533080                            6.847800       0.582532       2.216119                    0.999081      28.084616      72.735960       0.746996       0.346807      -1.151165       0.037133      -0.027527       0.037829       0.059730      -0.054783       0.002422       0.010080      -0.053838       0.128023      -0.082812       0.033946       0.048867             10.176838       6.522443       1.374523      -1.551124       7.983534      -4.358985      16.024537           0.000723
          217              O       3.888344       9.415930       7.217650      -0.537292      32.613695 0.46538361E+03  0.10775135E+05                                 8.068686                            6.589668       0.436052       2.205782                    0.997517      26.603795      68.296625       0.756044       0.349903      -1.148028      -0.009591      -0.012345      -0.006217       0.016824       0.000792       0.011558       0.025071       0.024873      -0.166225      -0.064509       0.022310       0.042199              9.641296      12.734376       5.472633      -1.738721       9.275308      -1.560557       6.914203           0.004935
          218              O       6.526177       5.061288      17.427944      -0.528430      36.104253 0.52357825E+03  0.12492139E+05                                 8.689256                            7.068020       0.391603       2.197430                    0.995493      26.836016      70.067252       0.717473       0.357804      -1.140978      -0.019472      -0.001301       0.000488       0.019521       0.030880       0.006224      -0.034314       0.048854       0.051322      -0.062311       0.022554       0.039757             10.246867      12.454060       0.888859      -6.016080       8.088897      -1.035428      10.197643           0.012146
          219              O       5.916955       3.016283      18.080730      -0.577740      33.089504 0.46909761E+03  0.10874038E+05                                 8.062976                            6.577433       0.577080       2.226066                    0.998721      27.363780      70.106143       0.764007       0.345845      -1.152302       0.042098       0.035680       0.039443       0.067831      -0.023371       0.068923       0.010420      -0.077170       0.004925      -0.095481       0.040089       0.055392              9.378780       6.966182      -2.682268      -2.138815      13.593560       3.031700       7.576599           0.001137
          220              O      -3.095797       2.094665      12.568049      -0.469163      24.953055 0.34617771E+03  0.74497723E+04                                 6.653913                            5.632523       0.722131       2.317060                    0.998685      25.043018      62.149143       0.828179       0.343667      -1.152244       0.016214       0.022460       0.007133       0.028604       0.011378       0.027939      -0.020318       0.010305      -0.098951      -0.053066       0.019231       0.033836              7.469433       6.867480       3.161221      -1.362234       9.607286      -0.302047       5.933533           0.103220
          221              O      -3.004601       3.593818      13.972453      -0.472197      32.341818 0.47737181E+03  0.11147308E+05                                 8.130793                            6.807585       0.492313       2.223758                    0.997007      26.517242      68.850286       0.720497       0.364050      -1.134251       0.015346       0.028899      -0.023918       0.040531      -0.035283      -0.011789       0.022301      -0.030079       0.035371      -0.044376      -0.004918       0.049294              9.333769       7.581843       0.507339      -4.013137       7.282745       0.870527      13.136720           0.197280
          222              O       7.148407       2.938271      15.270702      -0.733019      50.388268 0.10614655E+04  0.30015173E+05                                10.703815                            9.970636       0.112045       2.008508                    0.997232      33.070033      91.935067       0.616737       0.351213      -1.154109      -0.017164       0.069663      -0.062246       0.094985      -0.064737       0.058817      -0.079576      -0.041786      -0.018780      -0.073844      -0.064857       0.138701             11.761404       9.980533       0.517300       0.161586      13.417225       2.007814      11.886454           0.485795

******************************************************
Auxiliary information for the entire system
The total spin magnetic moment of the unit cell is   3.957177
The total net atomic charge of the unit cell is   0.000006
Accuracy of reproducing the electrostatic potential in the unit cell:
  The inner radius (bohr) =    5.0000
  The outer radius (bohr) =   12.0000
  Valid grid points have density less than (e/(bohr^3)) =    0.0001
  The number of valid grid points were=       309400
  The rms potential error without charges in kcal/mol is=      5.74665
  The rms potential error with partial charges in kcal/mol is=      0.89399
  The RRMSE value at monopole order=      0.15557
  The rms potential error with partial charges and cloud penetration in kcal/mol is=      0.89882
  The RRMSE value at monopole order with cloud penetration is=      0.15641
  The rms potential error with partial charges and atomic dipoles in kcal/mol is=      0.39698
  The RRMSE value at dipole order=      0.06908
  The rms potential error with partial charges, atomic dipoles and cloud penetration in kcal/mol is=      0.38781
  The RRMSE value at dipole order with cloud penetration=      0.06748

******************************************************
The electron densities and ab initio electrostatic potential were computed in VASP using the PBE functional and
projector augmented wave method. See the main text of the journal article for a description of computational details.
The atomic charges, dipoles, and quadrupoles were computed with the DDEC6 method as described in
(a) T. A. Manz and N. Gabaldon Limas, RSC Adv. 6 (2016) 47771-47801 DOI: 10.1039/c6ra04656h
(b) N. Gabaldon Limas and T. A. Manz, RSC Adv. 8 (2018) 2678-2707 DOI: 10.1039/c7ra11829e.
For each atom in the material, the electron cloud parameters were fit to the spherically averaged atom-in-material
electron density using radial positions for which this density was between 10^-4 and 10^-2 electrons per cubic bohr.
The polarizabilities, dispersion coefficients, and quantum Drude oscillator (QDO) parameters were fit using the MCLF method.
The magnetic structure of the system was optimized in VASP from the default ferromagnetic initial guess using spin polarization.
The atomic spin moments (ASMs) were computed on this optimized magnetic structure using the DDEC6 partition as inputs
to the method of T. A. Manz and D. S. Sholl, J. Chem. Theory Comput. 7 (2011) 4146-4164 DOI: 10.1021/ct200539n.
The RMSE and RRMSE were computed using a uniform grid with Ewald summation.
