# Supplementary material for: A collection of forcefield precursors for metal–organic frameworks
Source: RSC Adv. 2019 Nov 13;9(63):36492–507. doi: 10.1039/c9ra07327b (PMC9075174; doi:10.1039/c9ra07327b)
Supplement: RA-009-C9RA07327B-s5101 [file RA-009-C9RA07327B-s5101.xyz]

  102
jmolscript: load "" {1 1 1} spacegroup "x,y,z" unitcell [{     16.841600     0.000000     0.000000 }, {     -8.267861    14.672490     0.000000 }, {     -6.731203    -5.908004    14.262745 }]
Hf     2.647172     8.294379     1.559203     2.172158
Hf    -0.804636     0.470107    12.703542     2.172158
Hf    -2.516459     3.507925    12.908925     2.129530
Hf     4.358995     5.256561     1.353820     2.129529
Hf    -4.291566     0.470133    12.908925     2.129564
Hf     6.134102     8.294353     1.353820     2.129564
H      0.136645    11.906770     2.022457     0.119523
H     -4.685734     7.385023    13.066101     0.118708
H      2.974322    -5.058524    12.137596     0.116306
H      0.649580     7.316241     5.382760     0.119518
H      2.445524     3.765156     5.078963     0.118705
H      2.138387     2.070846     6.877496     0.116295
H     -0.676119    -1.750358     8.879985     0.119584
H     -4.651508    -1.929020     9.183782     0.118700
H     10.864790    -3.028352     7.385249     0.116294
H      3.574966     0.056319    12.240288     0.119617
H     10.576789     8.307812     1.196644     0.118713
H     -4.024565     8.872512     2.125149     0.116314
H      1.705891    -3.142284    12.240288     0.119522
H      6.528270     1.379463     1.196644     0.118708
H      7.136075    -0.849480     2.125149     0.116306
H      1.192956     1.448245     8.879985     0.119517
H     -0.602988     4.999330     9.183782     0.118705
H     -0.295851     6.693640     7.385249     0.116294
H      2.518655    10.514844     5.382760     0.119583
H      6.494044    10.693506     5.078963     0.118700
H     -0.754393    -2.879652     6.877496     0.116294
H     -1.732430     8.708167     2.022457     0.119617
H     -8.734253     0.456674    13.066101     0.118713
H      5.867101    -0.108026    12.137596     0.116314
C      2.024514    11.140191     0.338027     0.673354
C      1.207031    12.407147     0.396504    -0.034593
C      0.261057    12.576104     1.387765    -0.110265
C     -5.327334     7.496188    13.729318    -0.167620
C     -6.084133     8.680446    13.767828     0.089844
C      2.345282    -4.960604    12.815076    -0.151892
C      2.268492     6.033684     3.732560     0.673350
C      1.649065     5.606365     5.040454    -0.034606
C      0.825149     6.471617     5.732197    -0.110222
C      1.896199     4.349892     5.548208    -0.167624
C      1.330081     3.938661     6.767673     0.089843
C      1.582501     2.665321     7.326772    -0.151897
C     -2.588253    -0.969600    10.530185     0.673370
C     -2.656440    -1.719015     9.222291    -0.034577
C     -1.498148    -2.012040     8.530548    -0.110341
C     -3.872406    -2.120533     8.714537    -0.167641
C     12.888852    -2.815608     7.495072     0.089842
C      3.387735    11.451690     6.935973    -0.151883
C      1.980319     1.324697    13.924718     0.673464
C      3.485416     1.234475    13.866241    -0.034443
C      4.097014     0.493291    12.874980    -0.110352
C     10.988613     7.803425     0.533427    -0.167527
C     -4.449728     7.725473     0.494917     0.089842
C     -3.630446     8.372565     1.447669    -0.151770
C     -0.181978    -2.375705    13.924718     0.673354
C      0.635505    -3.642661    13.866241    -0.034593
C      1.581479    -3.811618    12.874980    -0.110262
C      7.169870     1.268298     0.533427    -0.167620
C      7.926669     0.084040     0.494917     0.089844
C     -0.502746    13.725090     1.447669    -0.151889
C     -0.425956     2.730802    10.530185     0.673350
C      0.193471     3.158121     9.222291    -0.034606
C      1.017387     2.292869     8.530548    -0.110219
C     -0.053663     4.414594     8.714537    -0.167624
C      0.512455     4.825825     7.495072     0.089842
C      0.260035     6.099165     6.935973    -0.151893
C      4.430789     9.734086     3.732560     0.673370
C      4.498976    10.483501     5.040454    -0.034578
C      3.340684    10.776526     5.732197    -0.110337
C      5.714942    10.885019     5.548208    -0.167641
C    -11.046316    11.580094     6.767673     0.089841
C     -1.545199    -2.687204     7.326772    -0.151880
C     -0.137783     7.439789     0.338027     0.673464
C     -1.642880     7.530011     0.396504    -0.034444
C     -2.254478     8.271195     1.387765    -0.110348
C     -9.146077     0.961061    13.729318    -0.167527
C      6.292264     1.039013    13.767828     0.089842
C      5.472982     0.391921    12.815076    -0.151767
O     -3.879605     5.146480    13.642316    -0.641990
O      1.828856    10.319599     1.235154    -0.544653
O      3.034309     5.188602     3.176313    -0.641987
O      1.957182     7.150515     3.317514    -0.544651
O     -3.700449    -0.717287    11.086432    -0.642078
O     -1.462438    -0.692544    10.945231    -0.544658
O      8.230817     7.911177     0.620429    -0.642064
O      1.361472     0.751402    13.027591    -0.544638
O      5.722141     3.618006     0.620429    -0.641990
O      0.013680    -1.555113    13.027591    -0.544653
O     -1.191773     3.575884    11.086432    -0.641987
O     -0.114646     1.613971    10.945231    -0.544651
O      5.542985     9.481773     3.176313    -0.642078
O      3.304974     9.457030     3.317514    -0.544658
O     -6.388281     0.853309    13.642316    -0.642064
O      0.481064     8.013084     1.235154    -0.544638
O      4.359371     9.309361     0.765909    -1.073932
O      2.603469     6.304435     0.765909    -1.074038
O     -2.516835    -0.544875    13.496836    -1.073932
O     -0.760933     2.460051    13.496836    -1.074038
O      4.453907     7.238626     2.109460    -1.075204
O     -4.198272     2.453143    13.662283    -1.075301
O      6.040808     6.311343     0.600462    -1.075301
O     -2.611371     1.525860    12.153285    -1.075204

The following XYZ coordinates are in angstroms. Other properties are in atomic units.
The sperically averaged electron density of each atom fit to a function of the form exp(a - br)
eigen_1, eigen_2 and eigen_3 are the three eigenvalues of traceless quadrupole moment tensor
  atom number  atomic symbol              X              Y              Z     net charge C6 coefficient C8 coefficient C10 coefficient fluctuating dipole atomic polarizability isotropic forcefield polarizability              a              b squared Pearson coefficient          <r^3>          <r^4>         wp_QDO          m_QDO          q_QDO       dipole_x       dipole_y       dipole_z         dipole            Qxy            Qxz            Qyz     Q(x^2-y^2)  Q(3z^2 - R^2)        eigen_1        eigen_2        eigen_3 static polarizability      alpha(xx)      alpha(xy)      alpha(xz)      alpha(yy)      alpha(yz)      alpha(zz) atomic spin moment
            1             Hf       2.647172       8.294379       1.559203       2.172158     114.956888 0.22621234E+04  0.74905907E+05                                19.796614                           15.990926       0.299053       1.820619                    0.999122      80.042735     217.403635       0.436359       0.423899      -1.136088       0.038593      -0.022573      -0.036740       0.057869      -0.062561      -0.102968       0.060550       0.071059       0.049128      -0.081810      -0.080035       0.161845             26.818238      26.272553       0.712932       2.723703      27.073643      -1.588935      27.108519           0.000021
            2             Hf      -0.804636       0.470107      12.703542       2.172158     114.956882 0.22621232E+04  0.74905899E+05                                19.796614                           15.990925       0.299053       1.820619                    0.999122      80.042733     217.403630       0.436359       0.423899      -1.136088      -0.038592       0.022573       0.036740       0.057869      -0.062561      -0.102968       0.060550       0.071059       0.049128      -0.081810      -0.080035       0.161845             26.818239      26.272552       0.712931       2.723704      27.073645      -1.588936      27.108519           0.000021
            3             Hf      -2.516459       3.507925      12.908925       2.129530     160.855321 0.37131211E+04  0.13721122E+06                                21.312199                           17.736745       0.076317       1.758879                    0.999466      80.771046     221.269186       0.521694       0.317717      -1.238433       0.000985       0.004758      -0.001890       0.005214       0.077887       0.119007      -0.120822      -0.171263      -0.089746      -0.229330       0.056470       0.172860             27.287771      27.481454      -7.396779     -11.295896      25.406907       2.753418      28.974952           0.000021
            4             Hf       4.358995       5.256561       1.353820       2.129529     160.855314 0.37131212E+04  0.13721122E+06                                21.312198                           17.736745       0.076317       1.758879                    0.999466      80.771050     221.269192       0.521694       0.317717      -1.238433      -0.000985      -0.004758       0.001890       0.005214       0.077887       0.119007      -0.120822      -0.171263      -0.089746      -0.229330       0.056470       0.172860             27.287768      27.481451      -7.396778     -11.295894      25.406906       2.753417      28.974948           0.000020
            5             Hf      -4.291566       0.470133      12.908925       2.129564     160.867102 0.37130313E+04  0.13721095E+06                                21.315666                           17.738058       0.076257       1.758866                    0.999467      80.774700     221.302093       0.521592       0.317771      -1.238345      -0.003652      -0.003167      -0.001851       0.005176       0.113698       0.163841      -0.043739      -0.043592      -0.089555      -0.229065       0.055583       0.173481             27.295433      32.242388      -4.722237      -7.949253      20.659233       8.495035      28.984678           0.000021
            6             Hf       6.134102       8.294353       1.353820       2.129564     160.867124 0.37130319E+04  0.13721098E+06                                21.315668                           17.738059       0.076257       1.758866                    0.999467      80.774706     221.302118       0.521592       0.317771      -1.238345       0.003652       0.003167       0.001851       0.005176       0.113698       0.163841      -0.043739      -0.043592      -0.089556      -0.229065       0.055583       0.173481             27.295436      32.242391      -4.722238      -7.949253      20.659235       8.495036      28.984681           0.000021
            7              H       0.136645      11.906770       2.022457       0.119523       1.164090 0.82435398E+01  0.80225116E+02                                 1.727441                            1.602525      -0.918375       2.444994                    0.998899       3.248592       8.587398       0.538744       1.168226      -0.737137      -0.006652      -0.027443       0.027963       0.039741       0.000061      -0.012706      -0.010808      -0.004342       0.021632      -0.016160      -0.003149       0.019309              1.819515       1.470820      -0.056820      -0.046614       2.206798      -0.498608       1.780926          -0.000001
            8              H      -4.685734       7.385023      13.066101       0.118708       1.261089 0.95688559E+01  0.96959979E+02                                 1.838761                            1.740935      -1.142571       2.336929                    0.996587       3.460362       9.428951       0.508906       1.187781      -0.731807       0.024256      -0.002034      -0.025957       0.035585       0.001429      -0.010944      -0.006563       0.003591       0.019123      -0.010745      -0.005210       0.015955              1.884999       1.939340      -0.301944      -0.400226       1.875068       0.031639       1.840590          -0.000001
            9              H       2.974322      -5.058524      12.137596       0.116306       1.145770 0.82863866E+01  0.80206365E+02                                 1.667433                            1.577446      -0.815549       2.492586                    0.999448       3.158421       8.145832       0.561937       1.126095      -0.748949       0.024146      -0.003039      -0.027526       0.036742      -0.008611      -0.013195      -0.009018      -0.009640       0.002680      -0.021624       0.009165       0.012459              1.688379       1.742537      -0.137169      -0.402175       1.544088       0.009405       1.778513          -0.000001
           10              H       0.649580       7.316241       5.382760       0.119518       1.164106 0.82436586E+01  0.80226418E+02                                 1.727443                            1.602526      -0.918385       2.444987                    0.998899       3.248602       8.587382       0.538750       1.168211      -0.737141      -0.008669       0.036400      -0.013391       0.039743      -0.012347      -0.004902      -0.002798      -0.020699      -0.019142      -0.016159      -0.003151       0.019310              1.819517       1.437948      -0.066599      -0.036358       2.229467      -0.477035       1.791136          -0.000001
           11              H       2.445524       3.765156       5.078963       0.118705       1.261357 0.95712201E+01  0.96988251E+02                                 1.838917                            1.741073      -1.142581       2.336927                    0.996587       3.460301       9.428463       0.508928       1.187676      -0.731836       0.020391      -0.024049      -0.016492       0.035583      -0.010468      -0.003238       0.001946      -0.014416      -0.016547      -0.010747      -0.005209       0.015956              1.885163       1.770603      -0.230905      -0.422140       1.849839       0.070677       2.035049          -0.000001
           12              H       2.138387       2.070846       6.877496       0.116295       1.145938 0.82879531E+01  0.80226038E+02                                 1.667688                            1.577672      -0.815516       2.492599                    0.999448       3.158501       8.146506       0.561850       1.126205      -0.748924       0.022254      -0.024078      -0.016597       0.036748      -0.010167      -0.011677      -0.006009      -0.017292       0.005793      -0.021623       0.009167       0.012456              1.688642       1.632993      -0.286964      -0.296060       1.756838       0.150770       1.676096          -0.000001
           13              H      -0.676119      -1.750358       8.879985       0.119584       1.163427 0.82380114E+01  0.80159095E+02                                 1.726849                            1.602032      -0.918112       2.445136                    0.998902       3.248247       8.586260       0.538796       1.168291      -0.737116       0.035949       0.010304       0.013394       0.039723       0.002465       0.000037       0.005657       0.031863      -0.019141      -0.016177      -0.003143       0.019320              1.818858       2.094799       0.303823       0.397490       1.571236       0.265715       1.790540          -0.000001
           14              H      -4.651508      -1.929020       9.183782       0.118700       1.263854 0.95960912E+01  0.97319057E+02                                 1.842890                            1.744588      -1.142729       2.336857                    0.996583       3.462414       9.443007       0.507785       1.189386      -0.731455      -0.030956       0.005949       0.016490       0.035575       0.000742      -0.003269       0.001899       0.025398      -0.016546      -0.010779      -0.005183       0.015962              1.889405       2.032782      -0.085974      -0.269649       1.595431       0.334386       2.040002          -0.000001
           15              H      10.864790      -3.028352       7.385249       0.116294       1.147101 0.82989254E+01  0.80365176E+02                                 1.669548                            1.579319      -0.815498       2.492610                    0.999449       3.159202       8.152089       0.561191       1.127066      -0.748722      -0.031900       0.007562       0.016594       0.036745       0.002134      -0.000493       0.013142       0.026392       0.005803      -0.021656       0.009179       0.012477              1.690568       1.974864      -0.095827      -0.277151       1.418812       0.184269       1.678029          -0.000001
           16              H       3.574966       0.056319      12.240288       0.119617       1.163099 0.82351041E+01  0.80123099E+02                                 1.726479                            1.601716      -0.917866       2.445282                    0.998904       3.247688       8.584147       0.538871       1.168243      -0.737129      -0.020641      -0.019252      -0.027956       0.039727       0.001897       0.003188       0.016385       0.002152       0.021631      -0.016172      -0.003150       0.019322              1.818444       2.076724       0.285050       0.411093       1.598725       0.285102       1.779884          -0.000001
           17              H      10.576789       8.307812       1.196644       0.118713       1.263940 0.95963169E+01  0.97316993E+02                                 1.842628                            1.744345      -1.142458       2.336996                    0.996588       3.461689       9.439258       0.507961       1.189027      -0.731547      -0.013676       0.020134       0.025958       0.035584      -0.000787       0.000352       0.012772      -0.004267       0.019146      -0.010770      -0.005196       0.015967              1.889118       2.154088      -0.184518      -0.224799       1.668838       0.334231       1.844428          -0.000001
           18              H      -4.024565       8.872512       2.125149       0.116314       1.146802 0.82960759E+01  0.80329645E+02                                 1.669156                            1.578965      -0.815379       2.492682                    0.999450       3.158803       8.150312       0.561305       1.126948      -0.748751      -0.014500       0.019550       0.027530       0.036748      -0.000333       0.001387       0.015947       0.019756       0.002703      -0.021658       0.009173       0.012485              1.690163       1.711100      -0.156183      -0.205967       1.578953       0.346343       1.780437          -0.000001
           19              H       1.705891      -3.142284      12.240288       0.119522       1.164093 0.82435611E+01  0.80225373E+02                                 1.727443                            1.602527      -0.918377       2.444992                    0.998899       3.248595       8.587408       0.538744       1.168226      -0.737137       0.006652       0.027443      -0.027963       0.039741       0.000061      -0.012706      -0.010808      -0.004342       0.021632      -0.016160      -0.003149       0.019309              1.819518       1.470822      -0.056820      -0.046614       2.206802      -0.498610       1.780929          -0.000001
           20              H       6.528270       1.379463       1.196644       0.118708       1.261089 0.95688619E+01  0.96960056E+02                                 1.838761                            1.740935      -1.142571       2.336929                    0.996587       3.460363       9.428955       0.508906       1.187781      -0.731807      -0.024256       0.002034       0.025957       0.035585       0.001429      -0.010944      -0.006563       0.003591       0.019123      -0.010745      -0.005210       0.015955              1.885000       1.939341      -0.301944      -0.400226       1.875069       0.031639       1.840590          -0.000001
           21              H       7.136075      -0.849480       2.125149       0.116306       1.145773 0.82864047E+01  0.80206583E+02                                 1.667435                            1.577448      -0.815550       2.492585                    0.999448       3.158423       8.145839       0.561937       1.126095      -0.748949      -0.024146       0.003039       0.027526       0.036742      -0.008611      -0.013195      -0.009018      -0.009640       0.002680      -0.021624       0.009165       0.012459              1.688381       1.742540      -0.137169      -0.402176       1.544089       0.009405       1.778515          -0.000001
           22              H       1.192956       1.448245       8.879985       0.119517       1.164109 0.82436845E+01  0.80226728E+02                                 1.727446                            1.602528      -0.918389       2.444985                    0.998899       3.248606       8.587394       0.538750       1.168211      -0.737141       0.008669      -0.036400       0.013391       0.039743      -0.012347      -0.004903      -0.002798      -0.020699      -0.019142      -0.016159      -0.003151       0.019310              1.819520       1.437949      -0.066599      -0.036358       2.229472      -0.477037       1.791139          -0.000001
           23              H      -0.602988       4.999330       9.183782       0.118705       1.261359 0.95712319E+01  0.96988404E+02                                 1.838918                            1.741074      -1.142581       2.336927                    0.996587       3.460303       9.428471       0.508928       1.187676      -0.731836      -0.020391       0.024049       0.016492       0.035583      -0.010468      -0.003238       0.001946      -0.014416      -0.016547      -0.010747      -0.005209       0.015956              1.885165       1.770604      -0.230906      -0.422140       1.849840       0.070677       2.035050          -0.000001
           24              H      -0.295851       6.693640       7.385249       0.116294       1.145941 0.82879780E+01  0.80226337E+02                                 1.667691                            1.577674      -0.815517       2.492598                    0.999448       3.158504       8.146516       0.561850       1.126205      -0.748924      -0.022254       0.024078       0.016597       0.036748      -0.010167      -0.011677      -0.006009      -0.017292       0.005793      -0.021623       0.009167       0.012456              1.688645       1.632996      -0.286965      -0.296061       1.756841       0.150771       1.676098          -0.000001
           25              H       2.518655      10.514844       5.382760       0.119583       1.163429 0.82380277E+01  0.80159287E+02                                 1.726850                            1.602033      -0.918113       2.445135                    0.998902       3.248249       8.586265       0.538796       1.168291      -0.737116      -0.035949      -0.010304      -0.013394       0.039723       0.002465       0.000037       0.005657       0.031863      -0.019140      -0.016177      -0.003143       0.019320              1.818860       2.094802       0.303824       0.397492       1.571237       0.265715       1.790542          -0.000001
           26              H       6.494044      10.693506       5.078963       0.118700       1.263855 0.95960940E+01  0.97319100E+02                                 1.842891                            1.744589      -1.142729       2.336857                    0.996583       3.462414       9.443010       0.507785       1.189387      -0.731455       0.030956      -0.005949      -0.016490       0.035575       0.000742      -0.003269       0.001899       0.025398      -0.016546      -0.010779      -0.005183       0.015962              1.889406       2.032783      -0.085974      -0.269650       1.595432       0.334386       2.040003          -0.000001
           27              H      -0.754393      -2.879652       6.877496       0.116294       1.147104 0.82989505E+01  0.80365484E+02                                 1.669552                            1.579322      -0.815500       2.492609                    0.999449       3.159205       8.152101       0.561191       1.127066      -0.748722       0.031900      -0.007562      -0.016594       0.036745       0.002134      -0.000493       0.013142       0.026392       0.005803      -0.021656       0.009179       0.012477              1.690571       1.974868      -0.095828      -0.277152       1.418814       0.184270       1.678032          -0.000001
           28              H      -1.732430       8.708167       2.022457       0.119617       1.163101 0.82351185E+01  0.80123266E+02                                 1.726481                            1.601716      -0.917867       2.445281                    0.998904       3.247690       8.584151       0.538871       1.168241      -0.737130       0.020641       0.019252       0.027956       0.039727       0.001897       0.003188       0.016385       0.002152       0.021631      -0.016172      -0.003150       0.019322              1.818445       2.076725       0.285051       0.411094       1.598726       0.285102       1.779885          -0.000001
           29              H      -8.734253       0.456674      13.066101       0.118713       1.263941 0.95963223E+01  0.97317061E+02                                 1.842628                            1.744346      -1.142459       2.336995                    0.996588       3.461690       9.439261       0.507961       1.189026      -0.731547       0.013676      -0.020134      -0.025958       0.035584      -0.000787       0.000352       0.012772      -0.004267       0.019146      -0.010770      -0.005196       0.015967              1.889118       2.154089      -0.184518      -0.224799       1.668838       0.334231       1.844428          -0.000001
           30              H       5.867101      -0.108026      12.137596       0.116314       1.146805 0.82961074E+01  0.80330026E+02                                 1.669160                            1.578968      -0.815381       2.492681                    0.999450       3.158807       8.150326       0.561305       1.126948      -0.748751       0.014500      -0.019550      -0.027530       0.036748      -0.000334       0.001387       0.015947       0.019756       0.002703      -0.021658       0.009173       0.012485              1.690167       1.711103      -0.156184      -0.205968       1.578956       0.346345       1.780441          -0.000001
           31              C       2.024514      11.140191       0.338027       0.673354      24.105197 0.23128828E+03  0.47028070E+04                                 7.919577                            5.481418      -0.159636       2.030777                    0.999067      21.206015      59.078192       0.618357       0.487151      -1.010456       0.054539      -0.071490      -0.011128       0.090604       0.055696       0.056167       0.039424       0.065742       0.010436      -0.067568      -0.040219       0.107788             11.152951       9.123318      -6.105928      -1.171124      17.062792      -1.679262       7.272744          -0.000030
           32              C       1.207031      12.407147       0.396504      -0.034593      42.430475 0.42955150E+03  0.99816001E+04                                10.568084                            6.827307       0.051911       2.018835                    0.999330      27.159043      75.458938       0.647748       0.406925      -1.079664      -0.034155       0.043666       0.010742       0.056469       0.009217       0.001943      -0.003078       0.007467       0.024815      -0.014657       0.005804       0.008853             16.179100      12.588297      -9.939239      -1.092713      26.908832      -3.111109       9.040172          -0.000008
           33              C       0.261057      12.576104       1.387765      -0.110265      35.490203 0.42356344E+03  0.99154298E+04                                 9.478452                            6.918980      -0.019637       1.960570                    0.999637      29.485662      85.205821       0.617328       0.423835      -1.057147       0.012052       0.012852      -0.021649       0.027912       0.012807      -0.006140      -0.020610      -0.011765       0.044789      -0.023060      -0.009193       0.032253             12.152619      10.343911      -6.266005      -1.565031      18.061654      -1.654444       8.052292           0.000009
           34              C      -5.327334       7.496188      13.729318      -0.167620      42.468433 0.45368257E+03  0.10824088E+05                                10.766749                            7.189120      -0.050527       1.942989                    0.999586      30.591012      89.773551       0.600947       0.427199      -1.053148      -0.010287       0.006232       0.008409       0.014675       0.020517      -0.009851       0.010183       0.049142       0.062423      -0.044976       0.016743       0.028233             15.742034      11.179643      -8.715055      -0.183446      27.003583      -4.536533       9.042877           0.000018
           35              C      -6.084133       8.680446      13.767828       0.089844      38.512698 0.39411668E+03  0.90068828E+04                                10.061754                            6.666312      -0.124836       1.977557                    0.999276      26.123386      73.132109       0.633839       0.422842      -1.064168       0.008278      -0.003428      -0.005114       0.010317      -0.008749       0.001115      -0.012268      -0.027692      -0.017105      -0.014697      -0.009456       0.024153             14.791566      10.441787      -7.926909      -0.372967      25.086188      -4.597164       8.846722          -0.000001
           36              C       2.345282      -4.960604      12.815076      -0.151892      37.755960 0.43113468E+03  0.10104035E+05                                 9.771784                            6.902935       0.143812       2.009855                    0.999775      29.619124      84.720430       0.630577       0.414463      -1.066592      -0.012704       0.001895       0.011507       0.017245      -0.012205      -0.033136      -0.001674       0.016091       0.024223      -0.032317      -0.007925       0.040243             12.821749       9.478868      -5.772005      -0.876396      20.214406      -3.669212       8.771972          -0.000015
           37              C       2.268492       6.033684       3.732560       0.673350      24.105027 0.23128750E+03  0.47027795E+04                                 7.919502                            5.481385      -0.159630       2.030779                    0.999067      21.205912      59.077518       0.618364       0.487147      -1.010460       0.040680       0.015859      -0.079374       0.090590       0.041901       0.062864       0.040951       0.068160      -0.065289      -0.067576      -0.040214       0.107790             11.152791       7.553750       0.522467      -5.041470       9.852280      -4.848429      16.052344          -0.000029
           38              C       1.649065       5.606365       5.040454      -0.034606      42.430331 0.42955260E+03  0.99816189E+04                                10.567999                            6.827277       0.051978       2.018852                    0.999331      27.159104      75.458763       0.647756       0.406921      -1.079668      -0.028067      -0.007299       0.048460       0.056475      -0.003399       0.009336       0.003019      -0.003463      -0.025081      -0.014652       0.005831       0.008821             16.178844       9.845387       1.770008      -7.933654      14.161110      -8.723802      24.530036          -0.000008
           39              C       0.825149       6.471617       5.732197      -0.110222      35.489138 0.42354676E+03  0.99149444E+04                                 9.478297                            6.918867      -0.019592       1.960593                    0.999636      29.485001      85.203577       0.617330       0.423838      -1.057145       0.010328      -0.025932       0.000387       0.027916      -0.012335       0.008582      -0.008405      -0.033694      -0.054491      -0.023041      -0.009205       0.032246             12.152374       8.328683       0.427432      -5.417813      10.927189      -4.648029      17.201249           0.000008
           40              C       1.896199       4.349892       5.548208      -0.167624      42.467631 0.45367172E+03  0.10823787E+05                                10.766694                            7.189098      -0.050546       1.942985                    0.999585      30.590903      89.773662       0.600939       0.427207      -1.053141      -0.009232       0.005169       0.010148       0.014661      -0.013876       0.011175       0.030115       0.010136      -0.059977      -0.044971       0.016739       0.028232             15.741837       8.907624       2.026243      -6.490494      15.226272      -9.802416      23.091616           0.000018
           41              C       1.330081       3.938661       6.767673       0.089843      38.512413 0.39411379E+03  0.90067965E+04                                10.061686                            6.666279      -0.124851       1.977555                    0.999276      26.123264      73.131590       0.633842       0.422841      -1.064170       0.005207      -0.004445      -0.007725       0.010322       0.001151      -0.004923      -0.017971      -0.016558       0.018136      -0.014690      -0.009465       0.024156             14.791352       8.239993       1.552100      -5.913387      14.760093      -9.149728      21.373969          -0.000001
           42              C       1.582501       2.665321       7.326772      -0.151897      37.756438 0.43114057E+03  0.10104222E+05                                 9.771848                            6.902960       0.143785       2.009844                    0.999775      29.619403      84.721837       0.630578       0.414460      -1.066592      -0.009341       0.010983       0.009419       0.017222      -0.025126      -0.023852       0.011007      -0.013069      -0.000490      -0.032323      -0.007932       0.040256             12.821776       7.825640       0.625215      -4.594054      13.302811      -6.661287      17.336878          -0.000017
           43              C      -2.588253      -0.969600      10.530185       0.673370      24.105352 0.23127415E+03  0.47025455E+04                                 7.920135                            5.481501      -0.159662       2.030771                    0.999066      21.206703      59.084280       0.618297       0.487195      -1.010412      -0.006147       0.043224       0.079396       0.090607      -0.007411      -0.004755      -0.074760      -0.106878      -0.065279      -0.067454      -0.040198       0.107652             11.154803       8.852110       1.254148       1.749902       8.556112       6.774262      16.056186          -0.000030
           44              C      -2.656440      -1.719015       9.222291      -0.034577      42.444290 0.42964994E+03  0.99846409E+04                                10.571073                            6.828460       0.051950       2.018854                    0.999331      27.160158      75.469360       0.647629       0.406970      -1.079615       0.007429      -0.028041      -0.048460       0.056479      -0.000250       0.002011      -0.009500       0.007753      -0.025116      -0.014583       0.005728       0.008855             16.185797      11.611019       2.763667       3.706909      12.404443      11.200374      24.541929          -0.000009
           45              C      -1.498148      -2.012040       8.530548      -0.110341      35.499989 0.42367105E+03  0.99187825E+04                                 9.481148                            6.920439      -0.019758       1.960513                    0.999637      29.488854      85.224342       0.617173       0.423906      -1.057081      -0.027711      -0.003753      -0.000415       0.027967       0.008053       0.011587      -0.003181       0.038729      -0.054460      -0.022955      -0.009408       0.032362             12.157060       9.937498       1.332437       1.389019       9.323997       7.005616      17.209684           0.000009
           46              C      -3.872406      -2.120533       8.714537      -0.167641      42.480110 0.45374862E+03  0.10826859E+05                                10.770716                            7.190794      -0.050524       1.942986                    0.999585      30.596197      89.815429       0.600689       0.427336      -1.052986       0.009056      -0.005513      -0.010162       0.014686      -0.011472      -0.020645      -0.024231       0.018859      -0.059900      -0.044678       0.016359       0.028319             15.749598      11.974732       3.752507       5.354107      12.169087      10.473204      23.104975           0.000020
           47              C      12.888852      -2.815608       7.495072       0.089842      38.522192 0.39418033E+03  0.90086762E+04                                10.063400                            6.666653      -0.124720       1.977599                    0.999275      26.123268      73.132496       0.633852       0.422817      -1.064187      -0.006427       0.002356       0.007704       0.010306       0.007683       0.013275       0.013172       0.006705       0.018164      -0.014782      -0.009450       0.024232             14.795763      11.862409       3.592474       5.068200      11.142112       9.647885      21.382769          -0.000002
           48              C       3.387735      11.451690       6.935973      -0.151883      37.762224 0.43117430E+03  0.10105725E+05                                 9.774390                            6.904199       0.143832       2.009866                    0.999775      29.622017      84.746414       0.630357       0.414577      -1.066463       0.014155      -0.002745      -0.009426       0.017226      -0.007368      -0.021222       0.015609       0.050060      -0.000421      -0.032639      -0.007678       0.040317             12.825858      11.450790       2.666395       3.547862       9.683159       7.275593      17.343626          -0.000015
           49              C       1.980319       1.324697      13.924718       0.673464      24.101053 0.23123878E+03  0.47016169E+04                                 7.919123                            5.481067      -0.159787       2.030781                    0.999065      21.204345      59.075177       0.618328       0.487193      -1.010419      -0.089022       0.012419       0.011133       0.090571       0.000767      -0.006718      -0.068222      -0.129206       0.010349      -0.067466      -0.040218       0.107684             11.152628      20.371871       0.232984       0.888222       5.813573       1.844598       7.272439          -0.000030
           50              C       3.485416       1.234475      13.866241      -0.034443      42.431324 0.42953917E+03  0.99812967E+04                                10.568698                            6.827457       0.052061       2.018945                    0.999330      27.155825      75.451282       0.647702       0.406955      -1.079638       0.054770      -0.008332      -0.010751       0.056434       0.001624       0.003714      -0.000115      -0.019560       0.024809      -0.014650       0.005768       0.008882             16.180636      31.962295       0.976162       2.173703       7.538391       2.479885       9.041223          -0.000008
           51              C       4.097014       0.493291      12.874980      -0.110352      35.495125 0.42362224E+03  0.99172357E+04                                 9.480024                            6.919904      -0.019539       1.960616                    0.999637      29.486192      85.211589       0.617222       0.423890      -1.057104       0.005324       0.016811       0.021691       0.027955       0.011695       0.014976       0.015595      -0.015650       0.044718      -0.023001      -0.009365       0.032366             12.155093      21.567048       0.053808       0.671395       6.844996       2.175822       8.053234           0.000008
           52              C      10.988613       7.803425       0.533427      -0.167527      42.466386 0.45361396E+03  0.10822668E+05                                10.767951                            7.189456      -0.050299       1.943104                    0.999585      30.591472      89.792775       0.600788       0.427304      -1.053023       0.010500      -0.005881      -0.008387       0.014669      -0.010319      -0.013600       0.003770      -0.060220       0.062449      -0.044755       0.016461       0.028294             15.744162      30.648791       2.251766       3.860004       7.539484       2.387727       9.044209           0.000018
           53              C      -4.449728       7.725473       0.494917       0.089842      38.517163 0.39415300E+03  0.90077920E+04                                10.062185                            6.666263      -0.124607       1.977649                    0.999276      26.121822      73.124644       0.633901       0.422796      -1.064212      -0.007080       0.005515       0.005109       0.010327       0.007344       0.011254       0.005080       0.029406      -0.017091      -0.014760      -0.009458       0.024218             14.792804      28.340928       2.155670       3.819986       7.190692       2.581806       8.846792          -0.000001
           54              C      -3.630446       8.372565       1.447669      -0.151770      37.752723 0.43107203E+03  0.10102617E+05                                 9.772514                            6.903244       0.144085       2.009987                    0.999775      29.618109      84.729165       0.630426       0.414560      -1.066485       0.007897      -0.010127      -0.011505       0.017242      -0.013133      -0.014719       0.029886       0.012822       0.024248      -0.032592      -0.007697       0.040289             12.822730      22.566130       1.600524       2.764857       7.129362       2.565246       8.772696          -0.000017
           55              C      -0.181978      -2.375705      13.924718       0.673354      24.105199 0.23128831E+03  0.47028077E+04                                 7.919578                            5.481419      -0.159637       2.030777                    0.999067      21.206017      59.078201       0.618357       0.487151      -1.010456      -0.054539       0.071490       0.011128       0.090604       0.055697       0.056167       0.039424       0.065742       0.010436      -0.067568      -0.040219       0.107788             11.152952       9.123318      -6.105929      -1.171124      17.062794      -1.679263       7.272744          -0.000030
           56              C       0.635505      -3.642661      13.866241      -0.034593      42.430511 0.42955186E+03  0.99816108E+04                                10.568091                            6.827311       0.051910       2.018835                    0.999330      27.159053      75.458983       0.647748       0.406926      -1.079663       0.034155      -0.043666      -0.010741       0.056469       0.009216       0.001943      -0.003078       0.007467       0.024815      -0.014657       0.005804       0.008853             16.179113      12.588307      -9.939248      -1.092713      26.908855      -3.111112       9.040178          -0.000009
           57              C       1.581479      -3.811618      12.874980      -0.110262      35.490093 0.42356187E+03  0.99153833E+04                                 9.478429                            6.918964      -0.019633       1.960572                    0.999637      29.485612      85.205613       0.617329       0.423835      -1.057148      -0.012052      -0.012852       0.021649       0.027912       0.012807      -0.006140      -0.020610      -0.011765       0.044788      -0.023060      -0.009193       0.032253             12.152587      10.343881      -6.265982      -1.565027      18.061603      -1.654444       8.052276           0.000009
           58              C       7.169870       1.268298       0.533427      -0.167620      42.468455 0.45368285E+03  0.10824097E+05                                10.766753                            7.189123      -0.050528       1.942988                    0.999586      30.591024      89.773605       0.600947       0.427199      -1.053148       0.010287      -0.006232      -0.008409       0.014675       0.020517      -0.009851       0.010183       0.049142       0.062423      -0.044976       0.016743       0.028233             15.742041      11.179648      -8.715060      -0.183446      27.003594      -4.536534       9.042880           0.000020
           59              C       7.926669       0.084040       0.494917       0.089844      38.512725 0.39411698E+03  0.90068913E+04                                10.061759                            6.666315      -0.124836       1.977557                    0.999276      26.123395      73.132141       0.633838       0.422842      -1.064168      -0.008278       0.003428       0.005114       0.010316      -0.008750       0.001115      -0.012268      -0.027692      -0.017105      -0.014698      -0.009456       0.024153             14.791574      10.441793      -7.926914      -0.372967      25.086204      -4.597168       8.846726          -0.000002
           60              C      -0.502746      13.725090       1.447669      -0.151889      37.755847 0.43113313E+03  0.10103989E+05                                 9.771761                            6.902920       0.143816       2.009857                    0.999775      29.619076      84.720228       0.630578       0.414463      -1.066592       0.012704      -0.001895      -0.011507       0.017245      -0.012205      -0.033136      -0.001674       0.016091       0.024222      -0.032317      -0.007925       0.040243             12.821716       9.478847      -5.771988      -0.876397      20.214348      -3.669200       8.771954          -0.000014
           61              C      -0.425956       2.730802      10.530185       0.673350      24.105029 0.23128753E+03  0.47027802E+04                                 7.919502                            5.481386      -0.159631       2.030778                    0.999067      21.205915      59.077531       0.618363       0.487147      -1.010459      -0.040680      -0.015859       0.079374       0.090590       0.041901       0.062864       0.040951       0.068160      -0.065289      -0.067576      -0.040214       0.107790             11.152792       7.553750       0.522467      -5.041470       9.852281      -4.848430      16.052345          -0.000030
           62              C       0.193471       3.158121       9.222291      -0.034606      42.430364 0.42955294E+03  0.99816290E+04                                10.568005                            6.827281       0.051977       2.018851                    0.999331      27.159114      75.458802       0.647756       0.406921      -1.079668       0.028066       0.007299      -0.048460       0.056475      -0.003399       0.009336       0.003019      -0.003463      -0.025081      -0.014652       0.005831       0.008821             16.178855       9.845393       1.770010      -7.933661      14.161119      -8.723809      24.530054          -0.000011
           63              C       1.017387       2.292869       8.530548      -0.110219      35.489030 0.42354523E+03  0.99148988E+04                                 9.478273                            6.918851      -0.019588       1.960594                    0.999636      29.484954      85.203373       0.617331       0.423838      -1.057146      -0.010328       0.025932      -0.000387       0.027916      -0.012335       0.008582      -0.008405      -0.033694      -0.054490      -0.023040      -0.009205       0.032246             12.152340       8.328660       0.427428      -5.417793      10.927166      -4.648016      17.201195           0.000011
           64              C      -0.053663       4.414594       8.714537      -0.167624      42.467644 0.45367188E+03  0.10823792E+05                                10.766697                            7.189100      -0.050547       1.942984                    0.999585      30.590911      89.773702       0.600938       0.427207      -1.053141       0.009232      -0.005169      -0.010148       0.014661      -0.013876       0.011175       0.030115       0.010136      -0.059977      -0.044971       0.016739       0.028232             15.741842       8.907627       2.026244      -6.490497      15.226275      -9.802419      23.091623           0.000021
           65              C       0.512455       4.825825       7.495072       0.089842      38.512441 0.39411409E+03  0.90068052E+04                                10.061692                            6.666282      -0.124851       1.977554                    0.999276      26.123273      73.131623       0.633841       0.422841      -1.064169      -0.005207       0.004445       0.007725       0.010322       0.001151      -0.004923      -0.017971      -0.016558       0.018136      -0.014691      -0.009465       0.024156             14.791361       8.239997       1.552101      -5.913391      14.760102      -9.149735      21.373984          -0.000003
           66              C       0.260035       6.099165       6.935973      -0.151893      37.756327 0.43113907E+03  0.10104177E+05                                 9.771826                            6.902945       0.143789       2.009846                    0.999775      29.619357      84.721647       0.630579       0.414460      -1.066592       0.009341      -0.010983      -0.009419       0.017222      -0.025126      -0.023852       0.011007      -0.013069      -0.000490      -0.032323      -0.007932       0.040255             12.821745       7.825623       0.625210      -4.594043      13.302778      -6.661264      17.336833          -0.000013
           67              C       4.430789       9.734086       3.732560       0.673370      24.105352 0.23127417E+03  0.47025460E+04                                 7.920135                            5.481501      -0.159663       2.030771                    0.999066      21.206704      59.084284       0.618297       0.487195      -1.010412       0.006147      -0.043224      -0.079396       0.090607      -0.007411      -0.004755      -0.074760      -0.106878      -0.065279      -0.067454      -0.040198       0.107652             11.154803       8.852111       1.254148       1.749903       8.556112       6.774262      16.056185          -0.000029
           68              C       4.498976      10.483501       5.040454      -0.034578      42.444316 0.42965023E+03  0.99846492E+04                                10.571078                            6.828462       0.051950       2.018853                    0.999331      27.160166      75.469388       0.647629       0.406970      -1.079615      -0.007429       0.028041       0.048460       0.056479      -0.000250       0.002011      -0.009500       0.007753      -0.025115      -0.014583       0.005728       0.008855             16.185805      11.611024       2.763669       3.706912      12.404450      11.200381      24.541943          -0.000010
           69              C       3.340684      10.776526       5.732197      -0.110337      35.499874 0.42366944E+03  0.99187342E+04                                 9.481123                            6.920422      -0.019754       1.960515                    0.999637      29.488802      85.224116       0.617174       0.423906      -1.057082       0.027711       0.003753       0.000415       0.027967       0.008053       0.011587      -0.003181       0.038729      -0.054460      -0.022954      -0.009408       0.032362             12.157024       9.937476       1.332434       1.389017       9.323968       7.005591      17.209627           0.000009
           70              C       5.714942      10.885019       5.548208      -0.167641      42.480110 0.45374866E+03  0.10826860E+05                                10.770716                            7.190794      -0.050525       1.942986                    0.999585      30.596200      89.815443       0.600689       0.427336      -1.052986      -0.009056       0.005513       0.010162       0.014686      -0.011472      -0.020645      -0.024231       0.018859      -0.059900      -0.044678       0.016359       0.028319             15.749597      11.974730       3.752506       5.354105      12.169086      10.473204      23.104974           0.000020
           71              C     -11.046316      11.580094       6.767673       0.089841      38.522215 0.39418058E+03  0.90086832E+04                                10.063404                            6.666656      -0.124720       1.977599                    0.999275      26.123275      73.132520       0.633852       0.422817      -1.064187       0.006427      -0.002356      -0.007704       0.010306       0.007683       0.013275       0.013172       0.006705       0.018164      -0.014782      -0.009450       0.024232             14.795770      11.862414       3.592476       5.068203      11.142117       9.647891      21.382780          -0.000002
           72              C      -1.545199      -2.687204       7.326772      -0.151880      37.762118 0.43117286E+03  0.10105683E+05                                 9.774369                            6.904184       0.143836       2.009867                    0.999775      29.621973      84.746234       0.630358       0.414576      -1.066463      -0.014155       0.002745       0.009426       0.017226      -0.007368      -0.021222       0.015610       0.050060      -0.000421      -0.032639      -0.007678       0.040317             12.825828      11.450767       2.666385       3.547848       9.683136       7.275573      17.343583          -0.000015
           73              C      -0.137783       7.439789       0.338027       0.673464      24.101050 0.23123875E+03  0.47016163E+04                                 7.919123                            5.481067      -0.159787       2.030781                    0.999065      21.204344      59.075176       0.618328       0.487193      -1.010419       0.089022      -0.012420      -0.011133       0.090571       0.000767      -0.006718      -0.068222      -0.129206       0.010349      -0.067466      -0.040218       0.107684             11.152627      20.371870       0.232985       0.888223       5.813573       1.844598       7.272439          -0.000030
           74              C      -1.642880       7.530011       0.396504      -0.034444      42.431356 0.42953952E+03  0.99813069E+04                                10.568705                            6.827460       0.052060       2.018945                    0.999330      27.155835      75.451321       0.647702       0.406955      -1.079638      -0.054770       0.008332       0.010751       0.056434       0.001624       0.003714      -0.000115      -0.019560       0.024809      -0.014650       0.005768       0.008882             16.180648      31.962321       0.976164       2.173705       7.538394       2.479886       9.041228          -0.000011
           75              C      -2.254478       8.271195       1.387765      -0.110348      35.495011 0.42362065E+03  0.99171881E+04                                 9.480000                            6.919887      -0.019535       1.960618                    0.999637      29.486140      85.211365       0.617224       0.423889      -1.057105      -0.005324      -0.016811      -0.021691       0.027955       0.011695       0.014976       0.015595      -0.015650       0.044718      -0.023000      -0.009365       0.032366             12.155058      21.566977       0.053810       0.671396       6.844980       2.175817       8.053216           0.000011
           76              C      -9.146077       0.961061      13.729318      -0.167527      42.466398 0.45361412E+03  0.10822673E+05                                10.767953                            7.189457      -0.050300       1.943103                    0.999585      30.591480      89.792808       0.600788       0.427304      -1.053023      -0.010499       0.005881       0.008387       0.014669      -0.010319      -0.013600       0.003770      -0.060220       0.062448      -0.044755       0.016460       0.028294             15.744165      30.648799       2.251765       3.860004       7.539485       2.387726       9.044210           0.000022
           77              C       6.292264       1.039013      13.767828       0.089842      38.517189 0.39415328E+03  0.90077999E+04                                10.062190                            6.666265      -0.124608       1.977649                    0.999276      26.121830      73.124675       0.633901       0.422796      -1.064212       0.007080      -0.005515      -0.005109       0.010327       0.007344       0.011254       0.005080       0.029406      -0.017091      -0.014760      -0.009458       0.024218             14.792813      28.340947       2.155672       3.819989       7.190696       2.581808       8.846797          -0.000003
           78              C       5.472982       0.391921      12.815076      -0.151767      37.752621 0.43107062E+03  0.10102575E+05                                 9.772494                            6.903230       0.144088       2.009988                    0.999775      29.618067      84.728993       0.630427       0.414560      -1.066485      -0.007897       0.010127       0.011505       0.017242      -0.013133      -0.014718       0.029886       0.012822       0.024248      -0.032592      -0.007697       0.040289             12.822701      22.566075       1.600517       2.764846       7.129349       2.565242       8.772680          -0.000013
           79              O      -3.879605       5.146480      13.642316      -0.641990      35.874888 0.51862784E+03  0.12321510E+05                                 8.567261                            6.932736       0.552488       2.214881                    0.998723      28.007077      72.523195       0.741845       0.347524      -1.151484      -0.055500       0.012742       0.080532       0.098631       0.019530      -0.002581       0.021587       0.049211       0.033623      -0.045073       0.017056       0.028017             10.614952      11.219947      -5.439714      -3.751785      12.147191       2.012514       8.477719           0.000008
           80              O       1.828856      10.319599       1.235154      -0.544653      37.620345 0.51146393E+03  0.12127453E+05                                 9.019525                            6.999319       0.230881       2.148750                    0.996865      26.587624      69.120513       0.719157       0.359193      -1.140290       0.003538       0.040338      -0.024594       0.047377       0.053428       0.034553      -0.002162       0.033419       0.062382      -0.072054       0.008409       0.063645             11.822746       7.793162      -3.213036       0.978924      18.466143      -5.041415       9.208932           0.000009
           81              O       3.034309       5.188602       3.176313      -0.641987      35.873648 0.51860796E+03  0.12320898E+05                                 8.566994                            6.932549       0.552460       2.214868                    0.998723      28.006831      72.521736       0.741865       0.347519      -1.151491      -0.068761       0.059876       0.037619       0.098633      -0.001606       0.010171       0.033221       0.026942      -0.044164      -0.045071       0.017048       0.028024             10.614569       9.963246      -1.184884      -6.203800       7.603486       0.097681      14.276975           0.000008
           82              O       1.957182       7.150515       3.317514      -0.544651      37.619908 0.51145775E+03  0.12127261E+05                                 9.019425                            6.999256       0.230777       2.148717                    0.996866      26.587578      69.120108       0.719164       0.359191      -1.140293      -0.000522      -0.042086       0.021767       0.047385       0.013003       0.057858       0.016050       0.002093      -0.102784      -0.072051       0.008419       0.063633             11.822571       7.070738       0.862893      -1.432424      13.949454      -7.106589      14.447519           0.000009
           83              O      -3.700449      -0.717287      11.086432      -0.642078      35.901343 0.51903355E+03  0.12334136E+05                                 8.573462                            6.936855       0.552096       2.214714                    0.998722      28.012751      72.557764       0.741364       0.347665      -1.151313       0.085934      -0.030512      -0.037641       0.098653      -0.012321      -0.023877      -0.024977      -0.010938      -0.044111      -0.044863       0.017109       0.027754             10.624764       9.191647      -1.624489      -3.133302       8.389102       5.364697      14.293543           0.000008
           84              O      -1.462438      -0.692544      10.945231      -0.544658      37.622951 0.51148152E+03  0.12128017E+05                                 9.020188                            6.999507       0.230683       2.148686                    0.996866      26.587831      69.122275       0.719134       0.359200      -1.140281      -0.036400      -0.021133      -0.021771       0.047387       0.005884       0.014483      -0.058152      -0.023164      -0.102787      -0.071986       0.008532       0.063455             11.824423      11.555252       3.389733       5.489633       9.467686       4.738101      14.450330           0.000009
           85              O       8.230817       7.911177       0.620429      -0.642064      35.894202 0.51892817E+03  0.12330920E+05                                 8.572061                            6.935987       0.552250       2.214802                    0.998721      28.010711      72.548729       0.741442       0.347649      -1.151335       0.038269      -0.042119      -0.080553       0.098627      -0.010891      -0.020036      -0.008171      -0.058635       0.033627      -0.044904       0.017134       0.027771             10.622372      16.591315      -2.422987      -3.597905       6.793723       2.281869       8.482079           0.000008
           86              O       1.361472       0.751402      13.027591      -0.544638      37.621001 0.51146318E+03  0.12127499E+05                                 9.019982                            6.999510       0.230799       2.148749                    0.996864      26.586994      69.120342       0.719113       0.359213      -1.140268       0.033356       0.022884       0.024627       0.047358       0.013424       0.018922      -0.028906      -0.108519       0.062313      -0.071997       0.008544       0.063453             11.823660      18.643879       2.900910       4.873359       7.617444       1.622563       9.209658           0.000009
           87              O       5.722141       3.618006       0.620429      -0.641990      35.874880 0.51862771E+03  0.12321506E+05                                 8.567260                            6.932736       0.552488       2.214881                    0.998723      28.007073      72.523182       0.741845       0.347524      -1.151484       0.055499      -0.012742      -0.080532       0.098631       0.019530      -0.002581       0.021587       0.049211       0.033623      -0.045073       0.017055       0.028017             10.614951      11.219945      -5.439713      -3.751784      12.147190       2.012513       8.477718           0.000008
           88              O       0.013680      -1.555113      13.027591      -0.544653      37.620355 0.51146409E+03  0.12127457E+05                                 9.019527                            6.999321       0.230880       2.148750                    0.996865      26.587627      69.120527       0.719157       0.359193      -1.140290      -0.003538      -0.040338       0.024594       0.047377       0.053428       0.034553      -0.002162       0.033419       0.062382      -0.072054       0.008409       0.063645             11.822749       7.793164      -3.213037       0.978924      18.466149      -5.041417       9.208934           0.000009
           89              O      -1.191773       3.575884      11.086432      -0.641987      35.873667 0.51860828E+03  0.12320908E+05                                 8.566998                            6.932552       0.552459       2.214868                    0.998723      28.006835      72.521757       0.741865       0.347519      -1.151491       0.068761      -0.059876      -0.037620       0.098633      -0.001606       0.010171       0.033221       0.026942      -0.044164      -0.045071       0.017048       0.028024             10.614574       9.963251      -1.184884      -6.203804       7.603489       0.097680      14.276983           0.000008
           90              O      -0.114646       1.613971      10.945231      -0.544651      37.619922 0.51145797E+03  0.12127268E+05                                 9.019428                            6.999258       0.230776       2.148717                    0.996866      26.587582      69.120127       0.719164       0.359191      -1.140293       0.000522       0.042086      -0.021767       0.047384       0.013003       0.057858       0.016050       0.002093      -0.102784      -0.072051       0.008419       0.063633             11.822575       7.070740       0.862893      -1.432424      13.949460      -7.106592      14.447524           0.000009
           91              O       5.542985       9.481773       3.176313      -0.642078      35.901337 0.51903345E+03  0.12334133E+05                                 8.573461                            6.936854       0.552096       2.214714                    0.998722      28.012749      72.557755       0.741365       0.347665      -1.151313      -0.085933       0.030512       0.037641       0.098653      -0.012321      -0.023877      -0.024977      -0.010938      -0.044111      -0.044863       0.017109       0.027754             10.624763       9.191646      -1.624489      -3.133301       8.389101       5.364696      14.293541           0.000008
           92              O       3.304974       9.457030       3.317514      -0.544658      37.622953 0.51148156E+03  0.12128018E+05                                 9.020188                            6.999507       0.230683       2.148686                    0.996866      26.587833      69.122280       0.719134       0.359200      -1.140281       0.036400       0.021133       0.021771       0.047387       0.005884       0.014483      -0.058152      -0.023164      -0.102787      -0.071987       0.008532       0.063455             11.824422      11.555253       3.389733       5.489633       9.467686       4.738100      14.450329           0.000009
           93              O      -6.388281       0.853309      13.642316      -0.642064      35.894198 0.51892811E+03  0.12330918E+05                                 8.572059                            6.935986       0.552249       2.214802                    0.998721      28.010711      72.548725       0.741442       0.347649      -1.151335      -0.038269       0.042119       0.080553       0.098627      -0.010891      -0.020036      -0.008171      -0.058635       0.033627      -0.044904       0.017134       0.027771             10.622371      16.591313      -2.422986      -3.597905       6.793722       2.281868       8.482078           0.000008
           94              O       0.481064       8.013084       1.235154      -0.544638      37.621001 0.51146320E+03  0.12127500E+05                                 9.019981                            6.999510       0.230799       2.148749                    0.996864      26.586996      69.120346       0.719113       0.359213      -1.140268      -0.033356      -0.022884      -0.024627       0.047358       0.013424       0.018922      -0.028906      -0.108519       0.062313      -0.071997       0.008544       0.063453             11.823660      18.643877       2.900910       4.873359       7.617444       1.622563       9.209658           0.000009
           95              O       4.359371       9.309361       0.765909      -1.073932      57.148772 0.12594564E+04  0.37371453E+05                                11.678617                           10.829581      -0.216679       1.860369                    0.998244      37.822763     109.634016       0.591123       0.349198      -1.149527      -0.040442       0.057950       0.052627       0.088110      -0.027602       0.011130       0.046597      -0.096583      -0.010366      -0.064902      -0.014865       0.079767             13.802057      14.318494      -2.660421      -0.530105      11.437170       0.359198      15.650509          -0.000002
           96              O       2.603469       6.304435       0.765909      -1.074038      57.150464 0.12595014E+04  0.37372988E+05                                11.678660                           10.829628      -0.216706       1.860362                    0.998244      37.823239     109.634428       0.591136       0.349188      -1.149539      -0.070370       0.006752       0.052668       0.088156       0.027080      -0.034960      -0.032312       0.097479      -0.010255      -0.064824      -0.014835       0.079659             13.802044      14.408021      -2.610302      -0.572658      11.348180       0.286537      15.649931          -0.000002
           97              O      -2.516835      -0.544875      13.496836      -1.073932      57.148760 0.12594561E+04  0.37371441E+05                                11.678615                           10.829579      -0.216679       1.860369                    0.998244      37.822760     109.633999       0.591123       0.349198      -1.149528       0.040442      -0.057950      -0.052627       0.088110      -0.027602       0.011130       0.046597      -0.096583      -0.010367      -0.064902      -0.014865       0.079768             13.802055      14.318491      -2.660420      -0.530105      11.437168       0.359198      15.650505          -0.000002
           98              O      -0.760933       2.460051      13.496836      -1.074038      57.150476 0.12595017E+04  0.37373001E+05                                11.678662                           10.829629      -0.216706       1.860362                    0.998244      37.823243     109.634445       0.591136       0.349188      -1.149539       0.070370      -0.006752      -0.052668       0.088156       0.027080      -0.034960      -0.032312       0.097479      -0.010255      -0.064824      -0.014835       0.079659             13.802046      14.408023      -2.610302      -0.572659      11.348182       0.286537      15.649934          -0.000002
           99              O       4.453907       7.238626       2.109460      -1.075204      57.331868 0.12764651E+04  0.38024231E+05                                11.723939                           10.922436      -0.233697       1.854061                    0.998166      38.016114     110.607674       0.586669       0.350478      -1.147846      -0.035437       0.020672       0.065404       0.077206       0.018433      -0.018440       0.010907      -0.020535       0.211865      -0.059927      -0.014211       0.074138             13.784567      14.048081       0.287448      -2.870916      14.372194       1.678701      12.933427          -0.000002
          100              O      -4.198272       2.453143      13.662283      -1.075301      57.336456 0.12765925E+04  0.38028969E+05                                11.724572                           10.922995      -0.233863       1.854014                    0.998163      38.017099     110.611855       0.586653       0.350479      -1.147846      -0.062339       0.036405       0.027496       0.077249      -0.038301       0.003901      -0.002091       0.043369      -0.179074      -0.059838      -0.014167       0.074006             13.785309      14.316716       0.131129      -2.809744      14.464037       1.642521      12.575175          -0.000003
          101              O       6.040808       6.311343       0.600462      -1.075301      57.336452 0.12765924E+04  0.38028965E+05                                11.724572                           10.922994      -0.233863       1.854014                    0.998163      38.017097     110.611848       0.586653       0.350479      -1.147846       0.062339      -0.036405      -0.027496       0.077249      -0.038301       0.003901      -0.002091       0.043369      -0.179074      -0.059838      -0.014167       0.074005             13.785309      14.316715       0.131129      -2.809744      14.464037       1.642521      12.575174          -0.000003
          102              O      -2.611371       1.525860      12.153285      -1.075204      57.331874 0.12764652E+04  0.38024238E+05                                11.723940                           10.922436      -0.233697       1.854061                    0.998166      38.016116     110.607682       0.586669       0.350478      -1.147846       0.035437      -0.020672      -0.065404       0.077206       0.018433      -0.018440       0.010907      -0.020535       0.211865      -0.059927      -0.014211       0.074138             13.784568      14.048082       0.287449      -2.870916      14.372195       1.678701      12.933428          -0.000002

******************************************************
Auxiliary information for the entire system
The total spin magnetic moment of the unit cell is   -0.000001
The total net atomic charge of the unit cell is   -0.000000
Accuracy of reproducing the electrostatic potential in the unit cell:
  The inner radius (bohr) =    5.0000
  The outer radius (bohr) =   12.0000
  Valid grid points have density less than (e/(bohr^3)) =    0.0001
  The number of valid grid points were=       671559
  The rms potential error without charges in kcal/mol is=      4.68519
  The rms potential error with partial charges in kcal/mol is=      0.67830
  The RRMSE value at monopole order=      0.14478
  The rms potential error with partial charges and cloud penetration in kcal/mol is=      0.68078
  The RRMSE value at monopole order with cloud penetration is=      0.14530
  The rms potential error with partial charges and atomic dipoles in kcal/mol is=      0.35442
  The RRMSE value at dipole order=      0.07565
  The rms potential error with partial charges, atomic dipoles and cloud penetration in kcal/mol is=      0.34366
  The RRMSE value at dipole order with cloud penetration=      0.07335

******************************************************
The electron densities and ab initio electrostatic potential were computed in VASP using the PBE functional and
projector augmented wave method. See the main text of the journal article for a description of computational details.
The atomic charges, dipoles, and quadrupoles were computed with the DDEC6 method as described in
(a) T. A. Manz and N. Gabaldon Limas, RSC Adv. 6 (2016) 47771-47801 DOI: 10.1039/c6ra04656h
(b) N. Gabaldon Limas and T. A. Manz, RSC Adv. 8 (2018) 2678-2707 DOI: 10.1039/c7ra11829e.
For each atom in the material, the electron cloud parameters were fit to the spherically averaged atom-in-material
electron density using radial positions for which this density was between 10^-4 and 10^-2 electrons per cubic bohr.
The polarizabilities, dispersion coefficients, and quantum Drude oscillator (QDO) parameters were fit using the MCLF method.
The magnetic structure of the system was optimized in VASP from the default ferromagnetic initial guess using spin polarization.
The atomic spin moments (ASMs) were computed on this optimized magnetic structure using the DDEC6 partition as inputs
to the method of T. A. Manz and D. S. Sholl, J. Chem. Theory Comput. 7 (2011) 4146-4164 DOI: 10.1021/ct200539n.
The RMSE and RRMSE were computed using a uniform grid with Ewald summation.
