# Supplementary material for: A collection of forcefield precursors for metal–organic frameworks
Source: RSC Adv. 2019 Nov 13;9(63):36492–507. doi: 10.1039/c9ra07327b (PMC9075174; doi:10.1039/c9ra07327b)
Supplement: RA-009-C9RA07327B-s5102 [file RA-009-C9RA07327B-s5102.xyz]

  102
jmolscript: load "" {1 1 1} spacegroup "x,y,z" unitcell [{     16.809800     0.000000     0.000000 }, {     -7.596178    14.995581     0.000000 }, {      1.617485     9.334516    13.885961 }]
Hf    10.858514     3.656610     5.439548     2.163417
Hf     7.568771     5.677906     8.446413     2.163417
Hf     7.375320     3.735953     5.557578     2.134532
Hf    11.051965     5.598563     8.328383     2.134533
Hf     1.617469    17.602132     8.328244     2.134374
Hf     9.213638     6.727965     5.557717     2.134374
H     11.034941     1.189217     1.769071     0.115610
H     12.627343     9.243971    13.751267     0.116377
H      7.046952     1.243358     1.849610     0.116671
H     15.243733     3.321221     4.940625     0.115652
H      0.719632     3.212007     4.778159     0.116404
H     15.530874     5.540969     8.242706     0.116704
H      5.543163    14.891811     4.940625     0.115601
H      6.673474    12.902151     4.778159     0.116367
H      3.692744    13.632584     8.242706     0.116649
H     13.139332     4.614208     1.769071     0.115606
H     -0.922677    14.549408    13.751267     0.116366
H     11.288903     8.147323     1.849610     0.116650
H     -2.308225    19.715889    12.116890     0.115606
H     11.753784     9.780689     0.134694     0.116366
H     -0.457796    16.182774    12.036351     0.116650
H      5.287944     9.438286     8.945336     0.115601
H      4.157633    11.427946     9.107802     0.116367
H      7.138363    10.697513     5.643255     0.116648
H      3.183552     6.013295     8.945336     0.115652
H     17.707653     6.122509     9.107802     0.116404
H      2.896411     3.793547     5.643255     0.116703
H      7.392344     8.145299    12.116890     0.115610
H      5.799942     0.090545     0.134694     0.116377
H     11.380333     8.091158    12.036351     0.116671
C      9.119686     2.194545     3.264589     0.674286
C      9.053927     1.359106     2.021796    -0.031939
C     10.217146     0.941853     1.401093    -0.114858
C     10.207934     0.170822     0.254113    -0.150149
C     10.615389     9.118889    13.565195     0.099580
C      7.844544     0.976390     1.452472    -0.164979
C     13.634371     4.481501     6.666650     0.674466
C     15.131245     4.437629     6.601386    -0.031808
C     15.763758     3.751542     5.580768    -0.114816
C     17.140278     3.682467     5.478012    -0.150022
C      1.136393     4.317214     6.422257     0.099585
C     15.930436     5.072376     7.545631    -0.164823
C      3.780855    15.803165     6.666650     0.674299
C      4.496415    14.487667     6.601386    -0.031970
C      5.394280    14.233453     5.580768    -0.114878
C      6.077936    13.036710     5.478012    -0.150139
C      5.875880    12.030941     6.422257     0.099567
C      4.291321    13.487896     7.545631    -0.164955
C     11.377023     5.868462     3.264589     0.674298
C     12.092579     6.304648     2.021796    -0.031972
C     12.990446     5.455523     1.401093    -0.114884
C     13.674098     5.812159     0.254113    -0.150136
C     -1.720277    16.400743    13.565195     0.099569
C     11.887481     7.556451     1.452472    -0.164962
C     -0.545916    18.461635    10.621372     0.674298
C     -1.261472    18.025449    11.864165    -0.031972
C     -2.159339    18.874574    12.484868    -0.114884
C     -2.842991    18.517938    13.631848    -0.150137
C     12.551384     7.929354     0.320766     0.099573
C     -1.056374    16.773646    12.433489    -0.164958
C      7.050252     8.526932     7.219311     0.674299
C      6.334692     9.842430     7.284575    -0.031970
C      5.436827    10.096644     8.305193    -0.114878
C      4.753171    11.293387     8.407949    -0.150139
C      4.955227    12.299156     7.463704     0.099571
C      6.539786    10.842201     6.340330    -0.164951
C      4.792914     4.853015     7.219311     0.674466
C      3.296040     4.896887     7.284575    -0.031809
C      2.663527     5.582974     8.305193    -0.114815
C      1.287007     5.652049     8.407949    -0.150022
C     17.290892     5.017302     7.463704     0.099589
C      2.496849     4.262140     6.340330    -0.164819
C      9.307599     7.139971    10.621372     0.674286
C      9.373358     7.975410    11.864165    -0.031939
C      8.210139     8.392663    12.484868    -0.114858
C      8.219351     9.163694    13.631848    -0.150150
C      7.811896     0.215627     0.320766     0.099584
C     10.582741     8.358126    12.433489    -0.164975
O     10.220377     2.493249     3.708940    -0.539630
O      7.998289     2.542722     3.782536    -0.653259
O     12.995526     3.899027     5.800166    -0.539597
O     13.121074     5.137718     7.642833    -0.653258
O      4.011776    16.636274     5.800166    -0.539647
O      2.963509    15.964527     7.642833    -0.653260
O     11.607948     4.751584     3.708940    -0.539647
O     10.559676     6.711494     3.782536    -0.653263
O     -0.776841    19.578513    10.177021    -0.539647
O      0.271431    17.618603    10.103425    -0.653263
O      6.819331     7.693823     8.085795    -0.539647
O      7.867598     8.365570     6.243128    -0.653260
O      5.431759     5.435489     8.085795    -0.539597
O      5.306211     4.196798     6.243128    -0.653258
O      8.206908     6.841267    10.177021    -0.539630
O     10.428996     6.791794    10.103425    -0.653260
O      1.488494    17.668154     6.215356    -1.075902
O     10.934767     5.683686     6.215356    -1.076000
O      3.338594    18.605339     7.609507    -1.076001
O      9.084668     4.746500     4.821206    -1.075890
O     -0.103660    18.646411     7.670605    -1.075999
O      9.342613     6.661943     7.670605    -1.075902
O      7.492513     5.724758     6.276454    -1.076001
O      1.746439    19.583597     9.064755    -1.075890

The following XYZ coordinates are in angstroms. Other properties are in atomic units.
The sperically averaged electron density of each atom fit to a function of the form exp(a - br)
eigen_1, eigen_2 and eigen_3 are the three eigenvalues of traceless quadrupole moment tensor
  atom number  atomic symbol              X              Y              Z     net charge C6 coefficient C8 coefficient C10 coefficient fluctuating dipole atomic polarizability isotropic forcefield polarizability              a              b squared Pearson coefficient          <r^3>          <r^4>         wp_QDO          m_QDO          q_QDO       dipole_x       dipole_y       dipole_z         dipole            Qxy            Qxz            Qyz     Q(x^2-y^2)  Q(3z^2 - R^2)        eigen_1        eigen_2        eigen_3 static polarizability      alpha(xx)      alpha(xy)      alpha(xz)      alpha(yy)      alpha(yz)      alpha(zz) atomic spin moment
            1             Hf      10.858514       3.656610       5.439548       2.163417     114.652370 0.22102855E+04  0.72825710E+05                                19.810777                           15.853094       0.304418       1.821282                    0.999117      80.167619     217.779512       0.435972       0.426394      -1.133499      -0.030873       0.018977       0.028237       0.045941      -0.061535      -0.091624       0.055695       0.061652       0.029343      -0.074316      -0.073130       0.147445             27.126869      26.439629       1.599135       2.378659      28.067968      -1.466019      26.873011           0.000025
            2             Hf       7.568771       5.677906       8.446413       2.163417     114.652377 0.22102857E+04  0.72825721E+05                                19.810778                           15.853096       0.304418       1.821282                    0.999117      80.167627     217.779542       0.435972       0.426394      -1.133499       0.030873      -0.018977      -0.028237       0.045941      -0.061535      -0.091624       0.055695       0.061652       0.029343      -0.074316      -0.073130       0.147445             27.126870      26.439629       1.599134       2.378658      28.067968      -1.466018      26.873013           0.000025
            3             Hf       7.375320       3.735953       5.557578       2.134532     162.503840 0.36958371E+04  0.13649787E+06                                21.464685                           17.703910       0.051179       1.753208                    0.999471      80.736990     221.563452       0.521478       0.318022      -1.237369       0.002381       0.001227       0.001848       0.003254       0.103538       0.153967      -0.052713      -0.042306      -0.043459      -0.218346       0.063862       0.154484             27.791873      32.896990      -5.614886      -8.352867      21.611260       8.898868      28.867370           0.000008
            4             Hf      11.051965       5.598563       8.328383       2.134533     162.503740 0.36958343E+04  0.13649774E+06                                21.464675                           17.703903       0.051179       1.753208                    0.999471      80.736966     221.563347       0.521478       0.318022      -1.237369      -0.002381      -0.001228      -0.001847       0.003254       0.103538       0.153967      -0.052713      -0.042306      -0.043459      -0.218346       0.063862       0.154484             27.791859      32.896975      -5.614882      -8.352863      21.611249       8.898862      28.867354           0.000008
            5             Hf       1.617469      17.602132       8.328244       2.134374     162.567909 0.36969618E+04  0.13655775E+06                                21.474852                           17.709528       0.050307       1.752912                    0.999476      80.755611     221.671597       0.521236       0.318127      -1.237195       0.000002       0.002576      -0.001730       0.003103       0.077916       0.115835      -0.114323      -0.143014      -0.043172      -0.218047       0.062456       0.155591             27.810903      28.463302      -7.882098     -11.726313      26.082981       3.436658      28.886427           0.000008
            6             Hf       9.213638       6.727965       5.557717       2.134374     162.567864 0.36969606E+04  0.13655769E+06                                21.474848                           17.709525       0.050307       1.752912                    0.999476      80.755598     221.671549       0.521236       0.318127      -1.237195      -0.000002      -0.002576       0.001730       0.003103       0.077916       0.115835      -0.114323      -0.143014      -0.043172      -0.218047       0.062456       0.155591             27.810898      28.463296      -7.882095     -11.726310      26.082976       3.436657      28.886421           0.000008
            7              H      11.034941       1.189217       1.769071       0.115610       1.182186 0.84202171E+01  0.82385325E+02                                 1.745382                            1.619430      -0.972164       2.417350                    0.998537       3.280586       8.697068       0.535978       1.167972      -0.737131       0.036074       0.009739       0.014485       0.040075       0.000482       0.000720       0.006166       0.030809      -0.020748      -0.016091      -0.002807       0.018897              1.839910       2.106054       0.284917       0.423840       1.591939       0.281836       1.821738          -0.000000
            8              H      12.627343       9.243971      13.751267       0.116377       1.134828 0.81830005E+01  0.78904321E+02                                 1.651401                            1.563208      -0.807352       2.495574                    0.999519       3.146080       8.080770       0.567238       1.119831      -0.750499       0.031744      -0.010034      -0.014926       0.036485       0.000222       0.000331       0.013900       0.024351      -0.001696      -0.021239       0.008738       0.012501              1.670582       1.972734      -0.151763      -0.225760       1.438034       0.199841       1.600977          -0.000002
            9              H       7.046952       1.243358       1.849610       0.116671       1.277876 0.97109819E+01  0.98739042E+02                                 1.854083                            1.752916      -1.149460       2.333580                    0.996561       3.473481       9.473320       0.507680       1.186561      -0.732176      -0.031825       0.008632       0.012840       0.035386      -0.001155      -0.001722       0.002087       0.022993      -0.019582      -0.009635      -0.005339       0.014974              1.901709       2.061564      -0.161935      -0.240893       1.668442       0.376125       1.975120          -0.000002
           10              H      15.243733       3.321221       4.940625       0.115652       1.181813 0.84168748E+01  0.82343790E+02                                 1.744975                            1.619080      -0.971831       2.417549                    0.998540       3.279918       8.694603       0.536055       1.167930      -0.737143      -0.020846      -0.019100      -0.028410       0.040082       0.001634       0.002430       0.016008       0.002914       0.023206      -0.016083      -0.002813       0.018896              1.839452       2.109301       0.284609       0.423384       1.590390       0.279965       1.818665          -0.000001
           11              H       0.719632       3.212007       4.778159       0.116404       1.134468 0.81795850E+01  0.78861938E+02                                 1.650948                            1.562800      -0.807200       2.495681                    0.999520       3.145491       8.078366       0.567366       1.119713      -0.750530       0.014843      -0.018601      -0.027666       0.036493       0.000409       0.000616       0.015549       0.019664       0.005690      -0.021233       0.008732       0.012501              1.670115       1.684904      -0.136226      -0.202649       1.527065       0.332749       1.798377          -0.000002
           12              H      15.530874       5.540969       8.242706       0.116704       1.277534 0.97075581E+01  0.98694280E+02                                 1.853662                            1.752537      -1.149277       2.333694                    0.996564       3.472863       9.470766       0.507771       1.186468      -0.732200      -0.012336       0.018509       0.027533       0.035395      -0.000076      -0.000115       0.011387      -0.003388       0.021965      -0.009620      -0.005356       0.014976              1.901254       2.170193      -0.167790      -0.249603       1.634102       0.325454       1.899465          -0.000002
           13              H       5.543163      14.891811       4.940625       0.115601       1.181635 0.84157905E+01  0.82334041E+02                                 1.745028                            1.619146      -0.972171       2.417334                    0.998537       3.280725       8.697999       0.535936       1.168176      -0.737073       0.007612       0.027223      -0.028406       0.040074      -0.000223      -0.013206      -0.009424      -0.004392       0.023210      -0.016128      -0.002794       0.018922              1.839512       1.466974      -0.040904      -0.058406       2.232918      -0.504132       1.818646          -0.000001
           14              H       6.673474      12.902151       4.778159       0.116367       1.137361 0.82069315E+01  0.79207053E+02                                 1.655492                            1.566837      -0.807424       2.495536                    0.999518       3.147661       8.093240       0.565751       1.121755      -0.750043       0.023292      -0.004842      -0.027659       0.036483      -0.007714      -0.013641      -0.007615      -0.012369       0.005701      -0.021321       0.008769       0.012552              1.674808       1.673759      -0.144914      -0.390074       1.547111       0.030498       1.803553          -0.000002
           15              H       3.692744      13.632584       8.242706       0.116649       1.283929 0.97696136E+01  0.99507137E+02                                 1.862436                            1.760261      -1.149585       2.333510                    0.996559       3.476959       9.497973       0.505616       1.189346      -0.731583      -0.022077       0.002644       0.027520       0.035380       0.001274      -0.010263      -0.005099       0.002017       0.021936      -0.009736      -0.005280       0.015016              1.910613       1.887941      -0.318087      -0.406062       1.935425       0.076181       1.908472          -0.000002
           16              H      13.139332       4.614208       1.769071       0.115606       1.181658 0.84160108E+01  0.82337054E+02                                 1.745083                            1.619192      -0.972211       2.417323                    0.998536       3.280755       8.698234       0.535915       1.168212      -0.737064       0.007610      -0.036583       0.014482       0.040074      -0.012145      -0.005192      -0.003451      -0.019040      -0.020752      -0.016127      -0.002792       0.018919              1.839576       1.467016      -0.038647      -0.059927       2.230242      -0.505288       1.821470          -0.000001
           17              H      -0.922677      14.549408      13.751267       0.116366       1.137221 0.82056605E+01  0.79191396E+02                                 1.655312                            1.566680      -0.807300       2.495593                    0.999519       3.147576       8.092740       0.565801       1.121703      -0.750054       0.023295      -0.023785      -0.014927       0.036485      -0.009715      -0.012293      -0.006608      -0.014830      -0.001688      -0.021317       0.008772       0.012546              1.674622       1.673572      -0.306441      -0.281396       1.745482       0.111425       1.604812          -0.000002
           18              H      11.288903       8.147323       1.849610       0.116650       1.283546 0.97664711E+01  0.99471649E+02                                 1.862383                            1.760219      -1.149559       2.333527                    0.996558       3.477227       9.499949       0.505495       1.189672      -0.731500      -0.022077       0.024485       0.012836       0.035379      -0.009981      -0.002697       0.000538      -0.011817      -0.019558      -0.009737      -0.005274       0.015011              1.910561       1.887882      -0.255898      -0.447818       1.858995       0.045021       1.984806          -0.000002
           19              H      -2.308225      19.715889      12.116890       0.115606       1.181658 0.84160108E+01  0.82337054E+02                                 1.745083                            1.619192      -0.972211       2.417322                    0.998536       3.280755       8.698234       0.535915       1.168212      -0.737064      -0.007610       0.036583      -0.014482       0.040074      -0.012145      -0.005192      -0.003451      -0.019040      -0.020752      -0.016127      -0.002792       0.018919              1.839576       1.467016      -0.038647      -0.059927       2.230242      -0.505288       1.821470          -0.000000
           20              H      11.753784       9.780689       0.134694       0.116366       1.137221 0.82056596E+01  0.79191391E+02                                 1.655313                            1.566680      -0.807300       2.495593                    0.999519       3.147575       8.092740       0.565800       1.121704      -0.750054      -0.023295       0.023785       0.014926       0.036485      -0.009715      -0.012293      -0.006608      -0.014830      -0.001688      -0.021317       0.008772       0.012546              1.674623       1.673573      -0.306441      -0.281396       1.745483       0.111425       1.604812          -0.000002
           21              H      -0.457796      16.182774      12.036351       0.116650       1.283548 0.97664906E+01  0.99471893E+02                                 1.862384                            1.760221      -1.149560       2.333526                    0.996558       3.477229       9.499955       0.505495       1.189672      -0.731500       0.022077      -0.024485      -0.012836       0.035379      -0.009981      -0.002697       0.000538      -0.011817      -0.019558      -0.009737      -0.005274       0.015011              1.910563       1.887884      -0.255899      -0.447819       1.858997       0.045021       1.984808          -0.000002
           22              H       5.287944       9.438286       8.945336       0.115601       1.181634 0.84157829E+01  0.82333937E+02                                 1.745026                            1.619144      -0.972171       2.417334                    0.998537       3.280724       8.697991       0.535937       1.168175      -0.737073      -0.007612      -0.027223       0.028406       0.040074      -0.000223      -0.013206      -0.009424      -0.004392       0.023210      -0.016128      -0.002794       0.018922              1.839510       1.466972      -0.040904      -0.058406       2.232915      -0.504131       1.818644          -0.000000
           23              H       4.157633      11.427946       9.107802       0.116367       1.137359 0.82069080E+01  0.79206760E+02                                 1.655489                            1.566834      -0.807423       2.495537                    0.999518       3.147658       8.093226       0.565752       1.121754      -0.750043      -0.023292       0.004842       0.027660       0.036483      -0.007714      -0.013641      -0.007615      -0.012369       0.005702      -0.021321       0.008769       0.012552              1.674805       1.673756      -0.144914      -0.390073       1.547108       0.030498       1.803549          -0.000002
           24              H       7.138363      10.697513       5.643255       0.116648       1.283933 0.97696527E+01  0.99507634E+02                                 1.862441                            1.760265      -1.149588       2.333508                    0.996558       3.476964       9.497991       0.505616       1.189346      -0.731583       0.022077      -0.002644      -0.027520       0.035380       0.001274      -0.010263      -0.005099       0.002017       0.021936      -0.009736      -0.005280       0.015016              1.910617       1.887946      -0.318088      -0.406064       1.935429       0.076182       1.908476          -0.000002
           25              H       3.183552       6.013295       8.945336       0.115652       1.181813 0.84168721E+01  0.82343750E+02                                 1.744974                            1.619079      -0.971831       2.417549                    0.998540       3.279918       8.694600       0.536055       1.167929      -0.737143       0.020846       0.019100       0.028410       0.040082       0.001634       0.002430       0.016008       0.002914       0.023206      -0.016083      -0.002813       0.018896              1.839451       2.109299       0.284609       0.423384       1.590389       0.279964       1.818664          -0.000001
           26              H      17.707653       6.122509       9.107802       0.116404       1.134468 0.81795841E+01  0.78861934E+02                                 1.650949                            1.562801      -0.807200       2.495681                    0.999520       3.145490       8.078366       0.567365       1.119714      -0.750530      -0.014843       0.018601       0.027666       0.036493       0.000409       0.000616       0.015549       0.019664       0.005690      -0.021233       0.008732       0.012500              1.670116       1.684904      -0.136226      -0.202649       1.527066       0.332749       1.798378          -0.000002
           27              H       2.896411       3.793547       5.643255       0.116703       1.277537 0.97075861E+01  0.98694629E+02                                 1.853665                            1.752540      -1.149278       2.333693                    0.996564       3.472866       9.470775       0.507771       1.186467      -0.732200       0.012336      -0.018509      -0.027533       0.035395      -0.000076      -0.000115       0.011387      -0.003388       0.021965      -0.009620      -0.005356       0.014976              1.901256       2.170197      -0.167791      -0.249604       1.634104       0.325455       1.899468          -0.000002
           28              H       7.392344       8.145299      12.116890       0.115610       1.182186 0.84202188E+01  0.82385348E+02                                 1.745383                            1.619430      -0.972164       2.417350                    0.998537       3.280586       8.697069       0.535978       1.167972      -0.737131      -0.036074      -0.009739      -0.014485       0.040075       0.000482       0.000720       0.006166       0.030810      -0.020748      -0.016091      -0.002807       0.018897              1.839911       2.106055       0.284917       0.423840       1.591940       0.281836       1.821738          -0.000001
           29              H       5.799942       0.090545       0.134694       0.116377       1.134829 0.81830063E+01  0.78904395E+02                                 1.651402                            1.563209      -0.807352       2.495574                    0.999519       3.146081       8.080775       0.567238       1.119831      -0.750499      -0.031744       0.010034       0.014926       0.036485       0.000223       0.000331       0.013900       0.024351      -0.001696      -0.021239       0.008738       0.012501              1.670583       1.972736      -0.151763      -0.225760       1.438035       0.199842       1.600978          -0.000002
           30              H      11.380333       8.091158      12.036351       0.116671       1.277879 0.97110082E+01  0.98739369E+02                                 1.854085                            1.752918      -1.149462       2.333579                    0.996561       3.473484       9.473329       0.507680       1.186561      -0.732177       0.031825      -0.008632      -0.012840       0.035386      -0.001155      -0.001722       0.002087       0.022993      -0.019582      -0.009635      -0.005339       0.014974              1.901711       2.061567      -0.161936      -0.240894       1.668444       0.376126       1.975123          -0.000002
           31              C       9.119686       2.194545       3.264589       0.674286      24.697272 0.23090688E+03  0.46951679E+04                                 8.060566                            5.482344      -0.168513       2.029050                    0.999078      21.212260      59.180793       0.617113       0.488120      -1.009512      -0.008141       0.049887       0.074212       0.089791      -0.005206      -0.007771      -0.078971      -0.095640      -0.033089      -0.067585      -0.038844       0.106430             11.564492       8.814877       1.232722       1.833769       9.808868       7.678624      16.069730          -0.000043
           32              C       9.053927       1.359106       2.021796      -0.031939      43.531842 0.42917463E+03  0.99617600E+04                                10.733816                            6.811917       0.090442       2.032178                    0.999367      27.040811      74.870107       0.650831       0.405449      -1.081610       0.004189      -0.029600      -0.044036       0.053225       0.000789       0.001151      -0.009153       0.015576      -0.030475      -0.016382       0.003448       0.012934             16.796288      11.533233       2.666566       3.966741      14.289108      12.604760      24.566523          -0.000010
           33              C      10.217146       0.941853       1.401093      -0.114858      35.857408 0.42654477E+03  0.10000111E+05                                 9.537157                            6.934585      -0.017619       1.959414                    0.999667      29.584797      85.482420       0.617957       0.422773      -1.058089      -0.026159      -0.004621      -0.006862       0.027436       0.010601       0.015758      -0.004219       0.040981      -0.047793      -0.025467      -0.009678       0.035145             12.339820       9.874444       1.001727       1.490150      10.418963       7.735360      16.726053           0.000009
           34              C      10.207934       0.170822       0.254113      -0.150149      37.245078 0.42006881E+03  0.97793703E+04                                 9.681159                            6.807011       0.167956       2.020279                    0.999779      29.343393      83.609857       0.636051       0.413641      -1.067289      -0.008410       0.005232       0.007791       0.012601      -0.011050      -0.016455       0.015059       0.038345      -0.013755      -0.026998      -0.007863       0.034861             12.791191      11.264571       2.436632       3.624702      10.399936       7.737860      16.709066          -0.000017
           35              C      10.615389       9.118889      13.565195       0.099580      37.634837 0.37294604E+03  0.84137855E+04                                 9.913067                            6.491647      -0.128666       1.981981                    0.999272      25.705136      71.708689       0.640716       0.423736      -1.062651       0.000792      -0.003178      -0.004729       0.005753       0.007061       0.010490       0.006952       0.001667       0.009682      -0.009810      -0.007118       0.016928             14.686929      11.425231       3.172005       4.718632      12.123854      10.287295      20.511703          -0.000004
           36              C       7.844544       0.976390       1.452472      -0.164979      42.284580 0.44003548E+03  0.10424748E+05                                10.732608                            7.081581      -0.045754       1.947509                    0.999624      30.355107      88.938074       0.604957       0.427370      -1.052425       0.009298      -0.002716      -0.004037       0.010494      -0.011879      -0.017698      -0.030721       0.018541      -0.068535      -0.049945       0.022820       0.027125             15.844686      11.733281       3.522800       5.240470      13.317070      11.242448      22.483707           0.000024
           37              C      13.634371       4.481501       6.666650       0.674466      24.691844 0.23085963E+03  0.46939647E+04                                 8.059558                            5.481917      -0.168801       2.029024                    0.999076      21.209209      59.170663       0.617115       0.488144      -1.009500      -0.088165       0.009317       0.013861       0.089733      -0.003958      -0.005905      -0.068193      -0.126308       0.015144      -0.067566      -0.038911       0.106477             11.562281      21.534540       0.546367       0.812789       5.847668       1.786869       7.304634          -0.000042
           38              C      15.131245       4.437629       6.601386      -0.031808      43.521909 0.42909728E+03  0.99594836E+04                                10.732315                            6.811412       0.090405       2.032219                    0.999366      27.037568      74.858528       0.650841       0.405462      -1.081605       0.052336      -0.005184      -0.007704       0.053154       0.002340       0.003460       0.004028      -0.022094       0.028691      -0.016437       0.003562       0.012875             16.792585      33.747526       1.467634       2.183291       7.371265       2.315141       9.258964          -0.000012
           39              C      15.763758       3.751542       5.580768      -0.114816      35.849292 0.42645535E+03  0.99973740E+04                                 9.535516                            6.933754      -0.017145       1.959617                    0.999667      29.580553      85.464162       0.618015       0.422761      -1.058110       0.010760       0.014070       0.020922       0.027413       0.012913       0.019191       0.015723      -0.015654       0.041350      -0.025461      -0.009626       0.035086             12.337019      22.152384       0.338982       0.504308       6.594602       2.047501       8.264071           0.000009
           40              C      17.140278       3.682467       5.478012      -0.150022      37.234002 0.41994982E+03  0.97757713E+04                                 9.678980                            6.805889       0.168346       2.020458                    0.999779      29.338336      83.588100       0.636134       0.413622      -1.067316      -0.008554       0.005160       0.007683       0.012602      -0.009980      -0.014868       0.024063       0.012599       0.026700      -0.026916      -0.007883       0.034799             12.787596      22.641349       1.821970       2.710387       6.855222       2.466363       8.866219          -0.000017
           41              C       1.136393       4.317214       6.422257       0.099585      37.629509 0.37291449E+03  0.84128152E+04                                 9.911925                            6.491275      -0.128383       1.982088                    0.999271      25.703438      71.700605       0.640755       0.423723      -1.062669       0.005629      -0.000750      -0.001127       0.005790       0.006456       0.009596       0.001820       0.016096      -0.013125      -0.009821      -0.007083       0.016905             14.684197      28.361856       2.257607       3.358444       6.849649       2.442372       8.841087          -0.000004
           42              C      15.930436       5.072376       7.545631      -0.164823      42.271601 0.43991176E+03  0.10420973E+05                                10.730277                            7.080506      -0.045512       1.947648                    0.999624      30.349691      88.915523       0.605019       0.427360      -1.052443       0.003989      -0.005405      -0.008043       0.010479      -0.008215      -0.012251       0.000524      -0.070360       0.071304      -0.050000       0.022957       0.027043             15.840004      31.070691       2.478393       3.686887       7.293582       2.283817       9.155739           0.000025
           43              C       3.780855      15.803165       6.666650       0.674299      24.697317 0.23089889E+03  0.46950987E+04                                 8.061305                            5.482615      -0.168709       2.028987                    0.999078      21.213459      59.190237       0.617019       0.488186      -1.009450      -0.048189       0.074492       0.013855       0.089795       0.048507       0.057987       0.035873       0.080857       0.015284      -0.067393      -0.038759       0.106152             11.566590       8.613176      -6.003910      -1.226580      18.780556      -1.533292       7.306039          -0.000041
           44              C       4.496415      14.487667       6.601386      -0.031970      43.531860 0.42912942E+03  0.99608857E+04                                10.735415                            6.812394       0.090361       2.032148                    0.999367      27.043562      74.889122       0.650660       0.405548      -1.081496       0.028295      -0.044409      -0.007711       0.053219       0.010150      -0.002250      -0.005112       0.008987       0.028731      -0.016264       0.003152       0.013112             16.800037      11.579209      -9.769531      -1.080047      29.557708      -2.995188       9.263193          -0.000014
           45              C       5.394280      14.233453       5.580768      -0.114878      35.864452 0.42659275E+03  0.10001942E+05                                 9.540263                            6.936050      -0.017649       1.959401                    0.999667      29.587935      85.506361       0.617722       0.422904      -1.057962      -0.007729      -0.015959       0.020941       0.027440       0.013789      -0.005611      -0.024561      -0.012050       0.041409      -0.025354      -0.010169       0.035523             12.345012       9.505407      -6.078005      -1.600554      19.261903      -1.373503       8.267725           0.000012
           46              C       6.077936      13.036710       5.478012      -0.150139      37.250652 0.42009374E+03  0.97809628E+04                                 9.684498                            6.808619       0.167893       2.020266                    0.999779      29.348390      83.652649       0.635722       0.413812      -1.067084      -0.008483       0.005257       0.007708       0.012610      -0.011212      -0.028542       0.002075       0.008153       0.026765      -0.027570      -0.007449       0.035020             12.796164       8.616801      -5.291775      -0.977617      20.900324      -3.532308       8.871365          -0.000019
           47              C       5.875880      12.030941       6.422257       0.099567      37.633089 0.37288696E+03  0.84121499E+04                                 9.913113                            6.490999      -0.128575       1.982019                    0.999271      25.704722      71.707092       0.640765       0.423718      -1.062658       0.003180      -0.004653      -0.001102       0.005743      -0.002730       0.002601      -0.009506      -0.020092      -0.013077      -0.009764      -0.007294       0.017058             14.688119       9.426822      -7.341560      -0.663128      25.795312      -4.096895       8.842222          -0.000003
           48              C       4.291321      13.487896       7.545631      -0.164955      42.284877 0.43997031E+03  0.10423939E+05                                10.734768                            7.082064      -0.045881       1.947477                    0.999624      30.361174      88.990260       0.604742       0.427492      -1.052237       0.006628      -0.001084      -0.008082       0.010508       0.023246      -0.006389       0.010308       0.054280       0.071323      -0.049550       0.022215       0.027335             15.848484      10.158402      -8.125569      -0.374627      28.226132      -4.319606       9.160917           0.000027
           49              C      11.377023       5.868462       3.264589       0.674298      24.698181 0.23090305E+03  0.46952357E+04                                 8.061691                            5.482780      -0.168664       2.028999                    0.999078      21.213870      59.193001       0.616986       0.488206      -1.009432      -0.048191      -0.015292       0.074213       0.089798       0.035399       0.066795       0.042445       0.064730      -0.033082      -0.067369      -0.038779       0.106148             11.567433       8.613692       1.130996      -6.023254      10.013975      -5.108110      16.074632          -0.000042
           50              C      12.092579       6.304648       2.021796      -0.031972      43.534286 0.42914268E+03  0.99613401E+04                                10.736059                            6.812637       0.090367       2.032149                    0.999366      27.044161      74.893040       0.650624       0.405565      -1.081478       0.028293       0.009622      -0.044044       0.053226      -0.005900       0.008533       0.002930      -0.010753      -0.030461      -0.016236       0.003144       0.013092             16.801595      11.580180       2.688491      -9.455479      14.250665      -9.237116      24.573941          -0.000010
           51              C      12.990446       5.455523       1.401093      -0.114884      35.864761 0.42659501E+03  0.10002029E+05                                 9.540369                            6.936087      -0.017622       1.959409                    0.999667      29.588153      85.507735       0.617717       0.422907      -1.057959      -0.007724       0.025419      -0.006866       0.027439      -0.010391       0.010642      -0.012439      -0.041789      -0.047806      -0.025336      -0.010170       0.035505             12.345274       9.505498       0.812478      -6.232576      10.795189      -4.825614      16.735134           0.000009
           52              C      13.674098       5.812159       0.254113      -0.150136      37.252503 0.42011308E+03  0.97815373E+04                                 9.684952                            6.808870       0.167917       2.020274                    0.999779      29.348497      83.653812       0.635697       0.413824      -1.067075      -0.008486       0.005142       0.007776       0.012606      -0.022180      -0.021170       0.007580      -0.005329      -0.013720      -0.027567      -0.007440       0.035007             12.797004       8.617205       1.092738      -5.269665      13.056130      -6.731328      16.717678          -0.000016
           53              C      -1.720277      16.400743      13.565195       0.099569      37.633836 0.37288727E+03  0.84121990E+04                                 9.913425                            6.491082      -0.128497       1.982045                    0.999271      25.704905      71.708903       0.640747       0.423729      -1.062646       0.003190       0.000733      -0.004717       0.005741       0.003446      -0.001550      -0.012591      -0.012513       0.009686      -0.009766      -0.007292       0.017058             14.689005       9.427299       2.157832      -7.049261      14.123324      -8.856360      20.516392          -0.000004
           54              C      11.887481       7.556451       1.452472      -0.164962      42.290573 0.44002491E+03  0.10425661E+05                                10.736165                            7.082775      -0.045928       1.947462                    0.999624      30.362303      88.998318       0.604671       0.427524      -1.052207       0.006628      -0.007070      -0.004052       0.010504      -0.014668       0.019091       0.029302       0.007662      -0.068495      -0.049496       0.022204       0.027292             15.851197      10.159919       2.721456      -7.667310      14.900399      -9.755339      22.493272           0.000023
           55              C      -0.545916      18.461635      10.621372       0.674298      24.698183 0.23090308E+03  0.46952364E+04                                 8.061691                            5.482780      -0.168664       2.028999                    0.999078      21.213872      59.193008       0.616986       0.488206      -1.009432       0.048191       0.015292      -0.074213       0.089799       0.035399       0.066795       0.042445       0.064730      -0.033082      -0.067369      -0.038779       0.106148             11.567433       8.613693       1.130996      -6.023254      10.013974      -5.108109      16.074632          -0.000042
           56              C      -1.261472      18.025449      11.864165      -0.031972      43.534319 0.42914302E+03  0.99613501E+04                                10.736065                            6.812641       0.090366       2.032149                    0.999366      27.044171      74.893079       0.650624       0.405565      -1.081478      -0.028293      -0.009622       0.044044       0.053225      -0.005900       0.008533       0.002930      -0.010752      -0.030461      -0.016236       0.003144       0.013092             16.801607      11.580188       2.688494      -9.455486      14.250674      -9.237123      24.573958          -0.000014
           57              C      -2.159339      18.874574      12.484868      -0.114884      35.864768 0.42659508E+03  0.10002032E+05                                 9.540372                            6.936088      -0.017623       1.959408                    0.999667      29.588156      85.507752       0.617716       0.422907      -1.057959       0.007724      -0.025419       0.006866       0.027439      -0.010391       0.010642      -0.012439      -0.041788      -0.047806      -0.025336      -0.010170       0.035505             12.345278       9.505501       0.812479      -6.232579      10.795191      -4.825616      16.735142           0.000012
           58              C      -2.842991      18.517938      13.631848      -0.150137      37.252521 0.42011325E+03  0.97815423E+04                                 9.684954                            6.808871       0.167918       2.020274                    0.999779      29.348503      83.653829       0.635697       0.413823      -1.067075       0.008486      -0.005142      -0.007776       0.012606      -0.022180      -0.021170       0.007580      -0.005329      -0.013720      -0.027567      -0.007440       0.035007             12.797010       8.617208       1.092739      -5.269668      13.056135      -6.731333      16.717686          -0.000020
           59              C      12.551384       7.929354       0.320766       0.099573      37.633753 0.37288637E+03  0.84121733E+04                                 9.913411                            6.491073      -0.128496       1.982046                    0.999271      25.704872      71.708784       0.640747       0.423729      -1.062646      -0.003190      -0.000733       0.004717       0.005741       0.003446      -0.001550      -0.012591      -0.012513       0.009686      -0.009766      -0.007292       0.017058             14.688981       9.427284       2.157827      -7.049247      14.123304      -8.856343      20.516354          -0.000003
           60              C      -1.056374      16.773646      12.433489      -0.164958      42.290432 0.44002332E+03  0.10425613E+05                                10.736137                            7.082759      -0.045924       1.947463                    0.999624      30.362252      88.998099       0.604672       0.427524      -1.052207      -0.006628       0.007070       0.004052       0.010504      -0.014668       0.019091       0.029302       0.007662      -0.068495      -0.049496       0.022204       0.027292             15.851150      10.159892       2.721443      -7.667285      14.900356      -9.755303      22.493200           0.000027
           61              C       7.050252       8.526932       7.219311       0.674299      24.697314 0.23089889E+03  0.46950987E+04                                 8.061304                            5.482615      -0.168709       2.028987                    0.999078      21.213459      59.190235       0.617019       0.488185      -1.009450       0.048189      -0.074492      -0.013855       0.089795       0.048507       0.057987       0.035873       0.080857       0.015284      -0.067393      -0.038759       0.106152             11.566588       8.613174      -6.003907      -1.226580      18.780551      -1.533292       7.306038          -0.000043
           62              C       6.334692       9.842430       7.284575      -0.031970      43.531880 0.42912966E+03  0.99608926E+04                                10.735418                            6.812396       0.090361       2.032148                    0.999367      27.043569      74.889142       0.650660       0.405548      -1.081496      -0.028295       0.044409       0.007711       0.053219       0.010150      -0.002250      -0.005112       0.008987       0.028731      -0.016264       0.003152       0.013112             16.800041      11.579210      -9.769532      -1.080046      29.557718      -2.995191       9.263196          -0.000012
           63              C       5.436827      10.096644       8.305193      -0.114878      35.864448 0.42659272E+03  0.10001941E+05                                 9.540262                            6.936050      -0.017649       1.959401                    0.999667      29.587933      85.506349       0.617722       0.422904      -1.057962       0.007729       0.015959      -0.020941       0.027440       0.013788      -0.005611      -0.024561      -0.012050       0.041409      -0.025354      -0.010168       0.035523             12.345011       9.505407      -6.078005      -1.600553      19.261902      -1.373503       8.267725           0.000011
           64              C       4.753171      11.293387       8.407949      -0.150139      37.250655 0.42009377E+03  0.97809631E+04                                 9.684497                            6.808618       0.167895       2.020267                    0.999779      29.348388      83.652621       0.635723       0.413812      -1.067084       0.008483      -0.005257      -0.007707       0.012610      -0.011213      -0.028542       0.002075       0.008153       0.026765      -0.027570      -0.007449       0.035020             12.796164       8.616800      -5.291775      -0.977615      20.900327      -3.532311       8.871364          -0.000018
           65              C       4.955227      12.299156       7.463704       0.099571      37.633012 0.37288611E+03  0.84121259E+04                                 9.913099                            6.490991      -0.128574       1.982020                    0.999271      25.704691      71.706981       0.640766       0.423718      -1.062658      -0.003180       0.004653       0.001102       0.005743      -0.002730       0.002601      -0.009506      -0.020092      -0.013077      -0.009764      -0.007294       0.017058             14.688095       9.426808      -7.341545      -0.663128      25.795268      -4.096889       8.842210          -0.000004
           66              C       6.539786      10.842201       6.340330      -0.164951      42.284733 0.43996868E+03  0.10423890E+05                                10.734738                            7.082047      -0.045878       1.947479                    0.999624      30.361125      88.990045       0.604743       0.427491      -1.052238      -0.006628       0.001084       0.008082       0.010508       0.023245      -0.006389       0.010308       0.054279       0.071323      -0.049549       0.022214       0.027335             15.848434      10.158374      -8.125539      -0.374631      28.226035      -4.319590       9.160895           0.000025
           67              C       4.792914       4.853015       7.219311       0.674466      24.691844 0.23085965E+03  0.46939653E+04                                 8.059558                            5.481917      -0.168801       2.029024                    0.999076      21.209211      59.170670       0.617115       0.488144      -1.009500       0.088165      -0.009317      -0.013861       0.089733      -0.003958      -0.005905      -0.068193      -0.126308       0.015144      -0.067566      -0.038911       0.106477             11.562280      21.534537       0.546366       0.812788       5.847668       1.786869       7.304634          -0.000042
           68              C       3.296040       4.896887       7.284575      -0.031809      43.521941 0.42909764E+03  0.99594939E+04                                10.732320                            6.811415       0.090405       2.032219                    0.999366      27.037579      74.858562       0.650841       0.405462      -1.081605      -0.052336       0.005184       0.007705       0.053154       0.002341       0.003460       0.004028      -0.022094       0.028691      -0.016437       0.003562       0.012875             16.792594      33.747546       1.467635       2.183292       7.371268       2.315142       9.258968          -0.000011
           69              C       2.663527       5.582974       8.305193      -0.114815      35.849295 0.42645536E+03  0.99973742E+04                                 9.535516                            6.933754      -0.017145       1.959617                    0.999667      29.580554      85.464163       0.618015       0.422761      -1.058110      -0.010760      -0.014070      -0.020922       0.027413       0.012913       0.019190       0.015723      -0.015654       0.041350      -0.025461      -0.009626       0.035086             12.337021      22.152390       0.338982       0.504307       6.594602       2.047500       8.264070           0.000009
           70              C       1.287007       5.652049       8.407949      -0.150022      37.234022 0.41995002E+03  0.97757769E+04                                 9.678983                            6.805890       0.168346       2.020458                    0.999779      29.338343      83.588120       0.636134       0.413622      -1.067316       0.008554      -0.005160      -0.007683       0.012602      -0.009980      -0.014868       0.024063       0.012599       0.026700      -0.026916      -0.007883       0.034799             12.787603      22.641363       1.821972       2.710390       6.855224       2.466364       8.866222          -0.000016
           71              C      17.290892       5.017302       7.463704       0.099589      37.629433 0.37291363E+03  0.84127908E+04                                 9.911912                            6.491267      -0.128383       1.982089                    0.999271      25.703407      71.700497       0.640755       0.423723      -1.062669      -0.005629       0.000750       0.001127       0.005790       0.006456       0.009596       0.001820       0.016096      -0.013125      -0.009821      -0.007083       0.016905             14.684175      28.361808       2.257604       3.358440       6.849641       2.442369       8.841077          -0.000004
           72              C       2.496849       4.262140       6.340330      -0.164819      42.271428 0.43990982E+03  0.10420915E+05                                10.730243                            7.080486      -0.045508       1.947650                    0.999624      30.349629      88.915256       0.605021       0.427360      -1.052443      -0.003989       0.005405       0.008043       0.010479      -0.008215      -0.012251       0.000524      -0.070360       0.071304      -0.050000       0.022957       0.027043             15.839947      31.070567       2.478380       3.686868       7.293560       2.283812       9.155713           0.000025
           73              C       9.307599       7.139971      10.621372       0.674286      24.697274 0.23090692E+03  0.46951687E+04                                 8.060566                            5.482344      -0.168514       2.029050                    0.999078      21.212262      59.180798       0.617113       0.488120      -1.009512       0.008141      -0.049887      -0.074212       0.089791      -0.005206      -0.007771      -0.078971      -0.095640      -0.033089      -0.067585      -0.038844       0.106430             11.564491       8.814877       1.232721       1.833767       9.808867       7.678623      16.069728          -0.000043
           74              C       9.373358       7.975410      11.864165      -0.031939      43.531872 0.42917497E+03  0.99617700E+04                                10.733821                            6.811920       0.090441       2.032178                    0.999367      27.040821      74.870142       0.650831       0.405449      -1.081610      -0.004190       0.029600       0.044036       0.053225       0.000789       0.001151      -0.009153       0.015576      -0.030475      -0.016382       0.003448       0.012934             16.796297      11.533238       2.666568       3.966743      14.289116      12.604768      24.566537          -0.000012
           75              C       8.210139       8.392663      12.484868      -0.114858      35.857417 0.42654484E+03  0.10000113E+05                                 9.537159                            6.934586      -0.017621       1.959413                    0.999667      29.584801      85.482438       0.617957       0.422773      -1.058089       0.026159       0.004621       0.006862       0.027436       0.010601       0.015758      -0.004219       0.040981      -0.047793      -0.025467      -0.009678       0.035145             12.339824       9.874445       1.001728       1.490151      10.418967       7.735364      16.726061           0.000010
           76              C       8.219351       9.163694      13.631848      -0.150150      37.245106 0.42006909E+03  0.97793783E+04                                 9.681164                            6.807014       0.167956       2.020279                    0.999779      29.343403      83.609894       0.636051       0.413641      -1.067289       0.008410      -0.005233      -0.007791       0.012601      -0.011050      -0.016455       0.015059       0.038346      -0.013754      -0.026998      -0.007863       0.034861             12.791201      11.264578       2.436636       3.624707      10.399944       7.737869      16.709080          -0.000017
           77              C       7.811896       0.215627       0.320766       0.099584      37.634761 0.37294518E+03  0.84137612E+04                                 9.913054                            6.491639      -0.128665       1.981982                    0.999272      25.705105      71.708581       0.640717       0.423736      -1.062651      -0.000792       0.003178       0.004730       0.005753       0.007061       0.010490       0.006951       0.001667       0.009682      -0.009810      -0.007118       0.016928             14.686908      11.425218       3.172001       4.718626      12.123835      10.287277      20.511670          -0.000003
           78              C      10.582741       8.358126      12.433489      -0.164975      42.284421 0.44003370E+03  0.10424694E+05                                10.732576                            7.081563      -0.045750       1.947511                    0.999624      30.355051      88.937829       0.604958       0.427370      -1.052426      -0.009298       0.002716       0.004037       0.010494      -0.011879      -0.017698      -0.030721       0.018542      -0.068534      -0.049945       0.022819       0.027125             15.844631      11.733248       3.522783       5.240445      13.317022      11.242403      22.483623           0.000025
           79              O      10.220377       2.493249       3.708940      -0.539630      38.059436 0.51089195E+03  0.12119531E+05                                 9.111304                            7.008807       0.181193       2.133170                    0.996982      26.550894      69.209370       0.716076       0.360571      -1.138351      -0.044300      -0.014674      -0.021824       0.051518       0.010134       0.015054      -0.062251      -0.028173      -0.073305      -0.071048       0.002892       0.068156             12.063329      11.574834       3.702250       5.507401      10.190792       5.192266      14.424360           0.000014
           80              O       7.998289       2.542722       3.782536      -0.653259      37.334650 0.54081910E+03  0.12986283E+05                                 8.817043                            7.088000       0.518131       2.198350                    0.998759      28.348710      73.841762       0.732229       0.348359      -1.150593       0.093254      -0.020757      -0.030883       0.100404      -0.016861      -0.025107      -0.025861      -0.015423      -0.026709      -0.047139       0.017585       0.029554             11.059395       9.473417      -2.148520      -3.196144       9.400516       6.014136      14.304253           0.000014
           81              O      12.995526       3.899027       5.800166      -0.539597      38.054023 0.51081828E+03  0.12117309E+05                                 9.110364                            7.008263       0.181288       2.133238                    0.996982      26.549132      69.202726       0.716112       0.360567      -1.138358       0.030333       0.023197       0.034508       0.051468       0.013399       0.019902      -0.034320      -0.107248       0.051321      -0.071026       0.002878       0.068148             12.061535      19.123385       3.294389       4.900732       7.839415       1.695376       9.221803           0.000014
           82              O      13.121074       5.137718       7.642833      -0.653258      37.328036 0.54073607E+03  0.12983762E+05                                 8.816002                            7.087495       0.517976       2.198368                    0.998754      28.346559      73.834127       0.732250       0.348363      -1.150593       0.027930      -0.053789      -0.080015       0.100378      -0.015325      -0.022816      -0.012663      -0.052949       0.032360      -0.047155       0.017551       0.029603             11.057382      17.522433      -2.582317      -3.841448       6.893244       2.285116       8.756467           0.000014
           83              O       4.011776      16.636274       5.800166      -0.539647      38.064596 0.51094698E+03  0.12121282E+05                                 9.112673                            7.009438       0.181279       2.133197                    0.996982      26.551509      69.214465       0.715998       0.360597      -1.138319      -0.006957      -0.037643       0.034495       0.051530       0.051087       0.039454      -0.002462       0.041542       0.051394      -0.070979       0.003153       0.067826             12.066059       7.489519      -2.601977       0.702506      19.484199      -5.140651       9.224459           0.000013
           84              O       2.963509      15.964527       7.642833      -0.653260      37.365450 0.54130234E+03  0.13001636E+05                                 8.824801                            7.093247       0.517920       2.198305                    0.998754      28.353776      73.881342       0.731588       0.348563      -1.150349       0.060643      -0.000721      -0.079989       0.100381       0.012170       0.000772       0.025808       0.055716       0.032472      -0.046839       0.017651       0.029188             11.071625      11.159257      -5.823947      -3.778657      13.291446       2.398044       8.764172           0.000014
           85              O      11.607948       4.751584       3.708940      -0.539647      38.064037 0.51093657E+03  0.12120953E+05                                 9.112514                            7.009289       0.181295       2.133202                    0.996982      26.551469      69.213756       0.716018       0.360589      -1.138327      -0.006951       0.046151      -0.021837       0.051528       0.017269       0.062187       0.014477      -0.000007      -0.073262      -0.070955       0.003129       0.067826             12.065954       7.489375       1.632805      -2.144201      14.280709      -7.262035      14.427779           0.000014
           86              O      10.559676       6.711494       3.782536      -0.653263      37.369578 0.54136450E+03  0.13003610E+05                                 8.825799                            7.093904       0.517809       2.198268                    0.998754      28.354541      73.886697       0.731509       0.348588      -1.150320       0.060643      -0.073795      -0.030868       0.100380      -0.003864       0.011540       0.033857       0.035962      -0.026781      -0.046822       0.017645       0.029177             11.073222      11.160764      -1.300332      -6.820842       7.733527       0.131611      14.325375           0.000014
           87              O      -0.776841      19.578513      10.177021      -0.539647      38.064038 0.51093660E+03  0.12120954E+05                                 9.112513                            7.009289       0.181296       2.133202                    0.996982      26.551470      69.213758       0.716018       0.360589      -1.138327       0.006951      -0.046151       0.021837       0.051528       0.017269       0.062188       0.014477      -0.000006      -0.073262      -0.070955       0.003128       0.067826             12.065954       7.489375       1.632805      -2.144201      14.280708      -7.262034      14.427780           0.000013
           88              O       0.271431      17.618603      10.103425      -0.653263      37.369581 0.54136456E+03  0.13003612E+05                                 8.825799                            7.093904       0.517808       2.198268                    0.998754      28.354542      73.886704       0.731509       0.348588      -1.150320      -0.060643       0.073795       0.030868       0.100380      -0.003864       0.011541       0.033857       0.035962      -0.026781      -0.046822       0.017645       0.029177             11.073223      11.160766      -1.300333      -6.820843       7.733528       0.131612      14.325375           0.000014
           89              O       6.819331       7.693823       8.085795      -0.539647      38.064587 0.51094684E+03  0.12121278E+05                                 9.112671                            7.009437       0.181279       2.133197                    0.996982      26.551506      69.214454       0.715998       0.360597      -1.138319       0.006956       0.037643      -0.034495       0.051530       0.051087       0.039454      -0.002462       0.041542       0.051394      -0.070979       0.003153       0.067826             12.066057       7.489517      -2.601975       0.702505      19.484194      -5.140650       9.224458           0.000014
           90              O       7.867598       8.365570       6.243128      -0.653260      37.365448 0.54130233E+03  0.13001636E+05                                 8.824801                            7.093247       0.517920       2.198305                    0.998754      28.353777      73.881345       0.731588       0.348563      -1.150349      -0.060643       0.000721       0.079989       0.100381       0.012171       0.000772       0.025808       0.055717       0.032473      -0.046839       0.017651       0.029188             11.071623      11.159255      -5.823946      -3.778657      13.291443       2.398044       8.764172           0.000014
           91              O       5.431759       5.435489       8.085795      -0.539597      38.054025 0.51081831E+03  0.12117310E+05                                 9.110364                            7.008264       0.181287       2.133237                    0.996982      26.549132      69.202729       0.716112       0.360567      -1.138358      -0.030333      -0.023197      -0.034508       0.051468       0.013399       0.019902      -0.034320      -0.107248       0.051321      -0.071026       0.002878       0.068148             12.061535      19.123387       3.294389       4.900732       7.839416       1.695376       9.221804           0.000013
           92              O       5.306211       4.196798       6.243128      -0.653258      37.328042 0.54073619E+03  0.12983766E+05                                 8.816003                            7.087496       0.517975       2.198368                    0.998754      28.346562      73.834140       0.732250       0.348363      -1.150592      -0.027930       0.053789       0.080015       0.100378      -0.015325      -0.022816      -0.012663      -0.052949       0.032360      -0.047155       0.017551       0.029603             11.057382      17.522434      -2.582317      -3.841449       6.893245       2.285117       8.756468           0.000014
           93              O       8.206908       6.841267      10.177021      -0.539630      38.059431 0.51089187E+03  0.12119529E+05                                 9.111303                            7.008806       0.181193       2.133170                    0.996982      26.550892      69.209363       0.716076       0.360571      -1.138351       0.044300       0.014674       0.021824       0.051518       0.010134       0.015054      -0.062251      -0.028173      -0.073305      -0.071048       0.002891       0.068156             12.063328      11.574833       3.702250       5.507400      10.190792       5.192265      14.424359           0.000014
           94              O      10.428996       6.791794      10.103425      -0.653260      37.334646 0.54081907E+03  0.12986282E+05                                 8.817042                            7.087999       0.518131       2.198349                    0.998759      28.348713      73.841767       0.732229       0.348359      -1.150593      -0.093254       0.020757       0.030883       0.100404      -0.016861      -0.025107      -0.025862      -0.015423      -0.026710      -0.047139       0.017585       0.029554             11.059393       9.473417      -2.148520      -3.196144       9.400514       6.014134      14.304249           0.000014
           95              O       1.488494      17.668154       6.215356      -1.075902      57.439316 0.12651322E+04  0.37592715E+05                                11.731914                           10.865686      -0.224514       1.858365                    0.998095      37.885265     109.993957       0.589018       0.349953      -1.148582       0.033118      -0.062299      -0.047271       0.084927      -0.026881       0.006830       0.042197      -0.087958      -0.008221      -0.057955      -0.015412       0.073367             13.923589      14.337541      -2.904091      -0.760216      11.709132       0.593680      15.724094           0.000007
           96              O      10.934767       5.683686       6.215356      -1.076000      57.441945 0.12652056E+04  0.37595627E+05                                11.732572                           10.866248      -0.225364       1.858122                    0.998088      37.886213     109.999552       0.588980       0.349969      -1.148563       0.070552      -0.001361      -0.047314       0.084959       0.019294      -0.034755      -0.025633       0.094564      -0.007908      -0.057961      -0.015274       0.073234             13.924462      14.586673      -2.778150      -0.874513      11.461283       0.409137      15.725430           0.000007
           97              O       3.338594      18.605339       7.609507      -1.076001      57.442929 0.12652292E+04  0.37596388E+05                                11.732584                           10.866257      -0.225307       1.858137                    0.998087      37.885943     109.997751       0.588989       0.349963      -1.148572       0.070558      -0.043303      -0.019122       0.084966      -0.039424       0.004724      -0.003198       0.039537      -0.172998      -0.057915      -0.015268       0.073184             13.924459      14.586857       0.239097      -2.902845      14.831315       1.783077      12.355206           0.000006
           98              O       9.084668       4.746500       4.821206      -1.075890      57.437514 0.12650842E+04  0.37591018E+05                                11.731752                           10.865540      -0.224549       1.858350                    0.998095      37.885257     109.994351       0.589016       0.349957      -1.148576       0.033106      -0.020260      -0.075532       0.084921       0.016525      -0.022345       0.013339      -0.017154       0.204071      -0.058003      -0.015394       0.073397             13.923406      14.337429       0.392587      -2.976273      14.736446       1.827779      12.696343           0.000007
           99              O      -0.103660      18.646411       7.670605      -1.075999      57.441941 0.12652055E+04  0.37595623E+05                                11.732572                           10.866247      -0.225364       1.858122                    0.998088      37.886212     109.999548       0.588980       0.349969      -1.148563      -0.070552       0.001361       0.047314       0.084959       0.019294      -0.034755      -0.025633       0.094565      -0.007907      -0.057961      -0.015274       0.073234             13.924461      14.586672      -2.778150      -0.874514      11.461282       0.409137      15.725429           0.000006
          100              O       9.342613       6.661943       7.670605      -1.075902      57.439297 0.12651317E+04  0.37592695E+05                                11.731910                           10.865683      -0.224513       1.858365                    0.998095      37.885261     109.993931       0.589018       0.349953      -1.148582      -0.033118       0.062299       0.047271       0.084927      -0.026881       0.006830       0.042197      -0.087958      -0.008221      -0.057955      -0.015412       0.073368             13.923584      14.337536      -2.904089      -0.760216      11.709128       0.593680      15.724088           0.000007
          101              O       7.492513       5.724758       6.276454      -1.076001      57.442928 0.12652292E+04  0.37596388E+05                                11.732583                           10.866256      -0.225306       1.858137                    0.998087      37.885944     109.997752       0.588989       0.349963      -1.148572      -0.070558       0.043303       0.019122       0.084966      -0.039424       0.004723      -0.003198       0.039537      -0.172997      -0.057915      -0.015268       0.073184             13.924458      14.586856       0.239097      -2.902845      14.831314       1.783077      12.355205           0.000007
          102              O       1.746439      19.583597       9.064755      -1.075890      57.437511 0.12650841E+04  0.37591014E+05                                11.731752                           10.865540      -0.224549       1.858350                    0.998095      37.885257     109.994347       0.589016       0.349957      -1.148576      -0.033106       0.020260       0.075532       0.084921       0.016525      -0.022345       0.013339      -0.017154       0.204071      -0.058003      -0.015394       0.073398             13.923405      14.337428       0.392587      -2.976273      14.736445       1.827779      12.696342           0.000007

******************************************************
Auxiliary information for the entire system
The total spin magnetic moment of the unit cell is   -0.000001
The total net atomic charge of the unit cell is   0.000001
Accuracy of reproducing the electrostatic potential in the unit cell:
  The inner radius (bohr) =    5.0000
  The outer radius (bohr) =   12.0000
  Valid grid points have density less than (e/(bohr^3)) =    0.0001
  The number of valid grid points were=       672187
  The rms potential error without charges in kcal/mol is=      4.44832
  The rms potential error with partial charges in kcal/mol is=      0.61034
  The RRMSE value at monopole order=      0.13721
  The rms potential error with partial charges and cloud penetration in kcal/mol is=      0.61142
  The RRMSE value at monopole order with cloud penetration is=      0.13745
  The rms potential error with partial charges and atomic dipoles in kcal/mol is=      0.32907
  The RRMSE value at dipole order=      0.07398
  The rms potential error with partial charges, atomic dipoles and cloud penetration in kcal/mol is=      0.31543
  The RRMSE value at dipole order with cloud penetration=      0.07091

******************************************************
The electron densities and ab initio electrostatic potential were computed in VASP using the PBE functional and
projector augmented wave method. See the main text of the journal article for a description of computational details.
The atomic charges, dipoles, and quadrupoles were computed with the DDEC6 method as described in
(a) T. A. Manz and N. Gabaldon Limas, RSC Adv. 6 (2016) 47771-47801 DOI: 10.1039/c6ra04656h
(b) N. Gabaldon Limas and T. A. Manz, RSC Adv. 8 (2018) 2678-2707 DOI: 10.1039/c7ra11829e.
For each atom in the material, the electron cloud parameters were fit to the spherically averaged atom-in-material
electron density using radial positions for which this density was between 10^-4 and 10^-2 electrons per cubic bohr.
The polarizabilities, dispersion coefficients, and quantum Drude oscillator (QDO) parameters were fit using the MCLF method.
The magnetic structure of the system was optimized in VASP from the default ferromagnetic initial guess using spin polarization.
The atomic spin moments (ASMs) were computed on this optimized magnetic structure using the DDEC6 partition as inputs
to the method of T. A. Manz and D. S. Sholl, J. Chem. Theory Comput. 7 (2011) 4146-4164 DOI: 10.1021/ct200539n.
The RMSE and RRMSE were computed using a uniform grid with Ewald summation.
