# Supplementary material for: A collection of forcefield precursors for metal–organic frameworks
Source: RSC Adv. 2019 Nov 13;9(63):36492–507. doi: 10.1039/c9ra07327b (PMC9075174; doi:10.1039/c9ra07327b)
Supplement: RA-009-C9RA07327B-s5103 [file RA-009-C9RA07327B-s5103.xyz]

  216
jmolscript: load "" {1 1 1} spacegroup "x,y,z" unitcell [{     15.123000     0.000000     0.000000 }, {      7.561497    15.761444     0.000000 }, {      7.561497    -0.000008    15.761444 }]
Cd    12.108528     6.491186    14.716145     0.953397
Cd    19.670030     1.389524     8.926021     0.954095
Cd     8.327779     1.045292    14.371915     0.953824
Cd    15.889279     6.835418     9.270251     0.953417
Cd    18.137466     9.270250     1.045299     0.953397
Cd    10.575964    14.371912     6.835423     0.954095
Cd    21.918215    14.716144     1.389529     0.953824
Cd    14.356715     8.926018     6.491193     0.953417
H     15.130560     6.419636     0.285282     0.438382
H     11.865503     1.245147    14.604554     0.106543
H     13.412586     0.182826    13.239613     0.123618
H     13.235647     3.250004    10.651584     0.122230
H     11.688564     4.312325    12.013373     0.103553
H     14.806927     0.286853    11.335631     0.169106
H     14.179323     1.027641    10.103086     0.163197
H     15.231883     1.760548    11.006216     0.170624
H     15.130560     1.461082     7.595440     0.438569
H     19.427003     6.635563     9.037612     0.105987
H     20.974085     7.697884    10.402553     0.123966
H     20.797146     4.630706    12.990582     0.122638
H     19.250064     3.568385    11.628793     0.104150
H     22.368426     7.593857    12.306535     0.170384
H     21.740821     6.853069    13.539080     0.162563
H     22.793382     6.120162    12.635950     0.169771
H     26.472806    15.476155    14.300358     0.437259
H      8.084754     1.156885     9.125876     0.106375
H      9.631837     2.521827     8.063555     0.123072
H      9.454897     5.109854    11.130732     0.122134
H      7.907814     3.748065    12.193053     0.103728
H     11.026177     4.425809     8.167580     0.169587
H     10.398572     5.658354     8.908368     0.162626
H     11.451133     4.755223     9.641275     0.169544
H     11.349808     8.165999     9.341808     0.437582
H     15.646252     6.723825    14.516290     0.106110
H     17.193335     5.358883    15.578611     0.123501
H     17.016397     2.770856    12.511434     0.121482
H     15.469314     4.132645    11.449113     0.104883
H     18.587676     3.454901    15.474586     0.169282
H     17.960072     2.222356    14.733798     0.162578
H     19.012632     3.125487    14.000891     0.169933
H     15.115434     9.341800    15.476162     0.438382
H     18.380491    14.516289     1.156890     0.106543
H     16.833408    15.578610     2.521831     0.123618
H     17.010347    12.511432     5.109860     0.122230
H     18.557430    11.449111     3.748071     0.103553
H     15.439067    15.474583     4.425813     0.169106
H     16.066671    14.733795     5.658358     0.163197
H     15.014111    14.000888     4.755228     0.170624
H     15.115434    14.300354     8.166004     0.438569
H     10.818991     9.125873     6.723832     0.105987
H      9.271909     8.063552     5.358891     0.123965
H      9.448848    11.130730     2.770862     0.122638
H     10.995930    12.193051     4.132651     0.104150
H      7.877568     8.167579     3.454909     0.170384
H      8.505173     8.908367     2.222364     0.162563
H      7.452612     9.641274     3.125494     0.169771
H      3.773188     0.285281     1.461086     0.437259
H     22.161240    14.604551     6.635568     0.106375
H     20.614157    13.239609     7.697889     0.123072
H     20.791097    10.651582     4.630712     0.122134
H     22.338180    12.013371     3.568391     0.103728
H     19.219817    11.335627     7.593864     0.169587
H     19.847422    10.103082     6.853076     0.162626
H     18.794861    11.006213     6.120169     0.169544
H     18.896186     7.595437     6.419636     0.437582
H     14.599742     9.037611     1.245154     0.106110
H     13.052659    10.402553     0.182833     0.123501
H     13.229597    12.990580     3.250010     0.121482
H     14.776680    11.628791     4.312331     0.104883
H     11.658318    12.306535     0.286858     0.169282
H     12.285922    13.539080     1.027646     0.162578
H     11.233362    12.635949     1.760553     0.169933
C     16.830385     6.384961     0.247455     0.657154
C     24.571846     5.083058    15.419421    -0.056943
C     23.780914     3.956115    15.335885     0.037362
C     14.791806     3.718125    -0.004728     0.554636
C     10.519555     3.510066    14.360252     0.306984
C     11.623535     2.884337    13.444512    -0.002234
C     12.140741     1.647064    13.811753    -0.146837
C     13.067782     1.010302    12.995311    -0.168324
C     13.477615     1.610814    11.811626     0.236265
C     12.961921     2.848087    11.444384    -0.163801
C     12.034880     3.484849    12.260827    -0.129158
C     14.502955     1.134818    11.001488    -0.540814
C     16.830385     1.495757     7.633267     0.657764
C     17.010348     2.797652     8.222745    -0.056886
C     16.219415     3.924595     8.306281     0.036852
C     14.791804     4.162593     7.885450     0.554181
C     18.081056     4.370644     9.281914     0.305701
C     19.185035     4.996373    10.197654    -0.003789
C     19.702241     6.233646     9.830413    -0.145760
C     20.629281     6.870408    10.646855    -0.168888
C     21.039114     6.269896    11.830540     0.237309
C     20.523420     5.032623    12.197782    -0.165156
C     19.596380     4.395861    11.381339    -0.128916
C     22.064453     6.745892    12.640678    -0.540363
C     28.172631    15.513982    14.265683     0.656778
C     20.791098     0.342017    12.963788    -0.057172
C     20.000165     0.425553    11.836844     0.039535
C     18.572554     0.004723    11.598847     0.555179
C      6.738806     1.401187    11.390796     0.307732
C      7.842785     2.316927    10.765066    -0.003985
C      8.359992     1.949686     9.527793    -0.146542
C      9.287032     2.766129     8.891031    -0.166798
C      9.696865     3.949813     9.491542     0.236224
C      9.181170     4.317054    10.728815    -0.163193
C      8.254131     3.500611    11.365577    -0.129298
C     10.722204     4.759952     9.015546    -0.539599
C     13.049633     8.128172     9.376483     0.657321
C     13.229597     7.538693    10.678378    -0.056761
C     12.438664     7.455157    11.805322     0.037297
C     11.011053     7.875987    12.043319     0.553758
C     14.300305     6.479523    12.251370     0.306669
C     15.404284     5.563783    12.877100    -0.004169
C     15.921491     5.931024    14.114373    -0.145628
C     16.848531     5.114581    14.751135    -0.168418
C     17.258364     3.930897    14.150624     0.236970
C     16.742670     3.563656    12.913351    -0.162866
C     15.815630     4.380099    12.276589    -0.130380
C     18.283704     3.120758    14.626620    -0.539428
C     13.415609     9.376475    15.513989     0.657154
C      5.674148    10.678378     0.342023    -0.056943
C      6.465080    11.805321     0.425559     0.037362
C      7.892691    12.043319     0.004728     0.554636
C     19.726439    12.251370     1.401192     0.306984
C     18.622459    12.877099     2.316932    -0.002234
C     18.105253    14.114372     1.949691    -0.146837
C     17.178212    14.751134     2.766133    -0.168324
C     16.768379    14.150622     3.949818     0.236265
C     17.284073    12.913349     4.317060    -0.163801
C     18.211114    12.276587     3.500617    -0.129158
C     15.743039    14.626618     4.759956    -0.540814
C     13.415609    14.265679     8.128177     0.657764
C     13.235646    12.963784     7.538699    -0.056886
C     14.026579    11.836841     7.455163     0.036852
C     15.454190    11.598843     7.875994     0.554181
C     12.164938    11.390792     6.479530     0.305701
C     11.060959    10.765063     5.563790    -0.003789
C     10.543753     9.527790     5.931031    -0.145760
C      9.616713     8.891028     5.114589    -0.168888
C      9.206880     9.491540     3.930904     0.237309
C      9.722574    10.728813     3.563662    -0.165156
C     10.649614    11.365575     4.380105    -0.128916
C      8.181541     9.015544     3.120766    -0.540362
C      2.073363     0.247454     1.495761     0.656778
C      9.454896    15.419419     2.797656    -0.057172
C     10.245829    15.335883     3.924600     0.039535
C      4.111943    -0.004731     4.162597     0.555179
C     23.507188    14.360249     4.370648     0.307732
C     22.403209    13.444509     4.996378    -0.003985
C     21.886002    13.811750     6.233651    -0.146542
C     20.958962    12.995307     6.870413    -0.166798
C     20.549129    11.811623     6.269902     0.236224
C     21.064824    11.444382     5.032629    -0.163193
C     21.991863    12.260825     4.395867    -0.129298
C     19.523790    11.001484     6.745898    -0.539598
C     17.196361     7.633264     6.384961     0.657321
C     17.016397     8.222743     5.083066    -0.056761
C     17.807330     8.306279     3.956122     0.037297
C     19.234941     7.885449     3.718125     0.553758
C     15.945689     9.281913     3.510074     0.306669
C     14.841710    10.197653     2.884344    -0.004169
C     14.324503     9.830412     1.647071    -0.145628
C     13.397463    10.646855     1.010309    -0.168418
C     12.987630    11.830539     1.610820     0.236970
C     13.503324    12.197780     2.848093    -0.162866
C     14.430364    11.381337     3.484855    -0.130380
C     11.962290    12.640678     1.134824    -0.539428
N     10.628441     4.810385    14.768473    -0.386308
N      9.314252     2.978905    14.626620    -0.367380
N     18.189942     3.070325     8.873693    -0.385677
N     16.875753     4.901805     9.015546    -0.366163
N      6.847692     0.992965    12.691115    -0.386162
N     20.656503     1.134818    10.859635    -0.369523
N     14.409191     6.887745    10.951051    -0.385521
N     13.095002     6.745892    12.782531    -0.367466
N     19.617553    10.951051     0.992971    -0.386308
N     20.931742    12.782531     1.134824    -0.367380
N     12.056052    12.691111     6.887751    -0.385677
N     13.370241    10.859631     6.745898    -0.366163
N     23.398302    14.768471     3.070329    -0.386162
N      9.589491    14.626618     4.901809    -0.369523
N     15.836803     8.873691     4.810393    -0.385521
N     17.150992     9.015544     2.978913    -0.367466
O     17.793720     7.139934     0.296315    -0.509063
O     15.741529     6.648177     0.781768    -0.485430
O     14.221668     4.687453     0.605239    -0.614483
O     21.875416     2.625849    15.534479    -0.572444
O     17.793720     0.740784     7.584407    -0.509797
O     15.741529     1.232541     7.098954    -0.485745
O     14.221667     3.193265     7.275483    -0.614699
O     14.313917     5.254861     8.107687    -0.571627
O     29.135966    15.465121    15.020656    -0.509717
O     27.083775    14.979669    14.528899    -0.484068
O     25.563914    15.156198    12.568175    -0.614774
O     18.094667     0.226959    10.506579    -0.572905
O     14.012969     8.177033     8.621510    -0.509533
O     11.960777     8.662485     9.113267    -0.485020
O     10.440915     8.485956    11.073991    -0.613905
O     10.533166     7.653751    13.135587    -0.571845
O     12.452274     8.621502    15.465129    -0.509063
O     14.504465     9.113259    14.979676    -0.485430
O     16.024326    11.073983    15.156205    -0.614483
O      8.370578    13.135587     0.226965    -0.572444
O     12.452274    15.020652     8.177037    -0.509797
O     14.504465    14.528895     8.662490    -0.485745
O     16.024327    12.568171     8.485961    -0.614699
O     15.932077    10.506575     7.653757    -0.571627
O      1.110028     0.296315     0.740788    -0.509717
O      3.162219     0.781767     1.232545    -0.484068
O      4.682080     0.605238     3.193269    -0.614774
O     12.151327    15.534477     5.254865    -0.572905
O     16.233025     7.584403     7.139934    -0.509533
O     18.285217     7.098951     6.648177    -0.485020
O     19.805079     7.275480     4.687453    -0.613905
O     19.712828     8.107685     2.625857    -0.571845

The following XYZ coordinates are in angstroms. Other properties are in atomic units.
The sperically averaged electron density of each atom fit to a function of the form exp(a - br)
eigen_1, eigen_2 and eigen_3 are the three eigenvalues of traceless quadrupole moment tensor
  atom number  atomic symbol              X              Y              Z     net charge C6 coefficient C8 coefficient C10 coefficient fluctuating dipole atomic polarizability isotropic forcefield polarizability              a              b squared Pearson coefficient          <r^3>          <r^4>         wp_QDO          m_QDO          q_QDO       dipole_x       dipole_y       dipole_z         dipole            Qxy            Qxz            Qyz     Q(x^2-y^2)  Q(3z^2 - R^2)        eigen_1        eigen_2        eigen_3 static polarizability      alpha(xx)      alpha(xy)      alpha(xz)      alpha(yy)      alpha(yz)      alpha(zz) atomic spin moment
            1             Cd      12.108528       6.491186      14.716145       0.953397     151.537863 0.34333753E+04  0.12348484E+06                                21.512351                           18.098645       0.914411       2.013267                    0.996873      76.186993     200.927294       0.476005       0.357769      -1.211255       0.002081       0.057428       0.098879       0.114365      -0.105898       0.108826      -0.011105       0.074055       0.162963      -0.156163      -0.013977       0.170140             25.667803      23.507390       7.552828      -5.783728      27.846372       4.769807      25.649646           0.000001
            2             Cd      19.670030       1.389524       8.926021       0.954095     151.465991 0.34309337E+04  0.12337496E+06                                21.505972                           18.092242       0.915293       2.013616                    0.996921      76.163832     200.847621       0.476088       0.357770      -1.211255       0.002244      -0.057312      -0.098712       0.114166       0.105785      -0.108545      -0.010319       0.072925       0.162300      -0.156155      -0.013111       0.169266             25.661336      23.498560      -7.546905       5.785448      27.837853       4.770821      25.647594           0.000001
            3             Cd       8.327779       1.045292      14.371915       0.953824     151.507904 0.34324378E+04  0.12344331E+06                                21.510432                           18.096843       0.911805       2.012609                    0.996879      76.174121     200.890280       0.476000       0.357795      -1.211227       0.001744      -0.099203       0.057750       0.114801      -0.109358      -0.106062       0.010391      -0.044297      -0.189870      -0.156574      -0.013498       0.170072             25.666054      23.503962       5.782629       7.550919      25.647957      -4.771446      27.846243           0.000001
            4             Cd      15.889279       6.835418       9.270251       0.953417     151.565625 0.34341108E+04  0.12351913E+06                                21.516269                           18.101585       0.910301       2.012165                    0.996896      76.185567     200.936391       0.475922       0.357808      -1.211210       0.002024       0.099252      -0.057709       0.114828       0.109384       0.106028       0.010356      -0.045009      -0.191373      -0.156803      -0.013424       0.170227             25.673052      23.509219      -5.783310      -7.553534      25.653293      -4.774305      27.856644           0.000001
            5             Cd      18.137466       9.270250       1.045299       0.953397     151.537862 0.34333752E+04  0.12348484E+06                                21.512351                           18.098645       0.914411       2.013267                    0.996873      76.186993     200.927293       0.476005       0.357769      -1.211255      -0.002081      -0.057428      -0.098879       0.114365      -0.105898       0.108827      -0.011105       0.074055       0.162963      -0.156163      -0.013977       0.170140             25.667802      23.507389       7.552828      -5.783728      27.846372       4.769807      25.649646           0.000001
            6             Cd      10.575964      14.371912       6.835423       0.954095     151.465987 0.34309336E+04  0.12337496E+06                                21.505971                           18.092242       0.915293       2.013616                    0.996921      76.163832     200.847620       0.476088       0.357770      -1.211255      -0.002244       0.057312       0.098712       0.114166       0.105785      -0.108545      -0.010319       0.072925       0.162300      -0.156155      -0.013111       0.169266             25.661335      23.498559      -7.546904       5.785449      27.837851       4.770820      25.647595           0.000001
            7             Cd      21.918215      14.716144       1.389529       0.953824     151.507905 0.34324378E+04  0.12344331E+06                                21.510432                           18.096843       0.911805       2.012609                    0.996879      76.174121     200.890280       0.476000       0.357795      -1.211227      -0.001744       0.099203      -0.057750       0.114801      -0.109358      -0.106062       0.010391      -0.044297      -0.189870      -0.156574      -0.013498       0.170072             25.666054      23.503962       5.782629       7.550919      25.647957      -4.771447      27.846243           0.000001
            8             Cd      14.356715       8.926018       6.491193       0.953417     151.565626 0.34341108E+04  0.12351913E+06                                21.516269                           18.101585       0.910301       2.012165                    0.996896      76.185567     200.936391       0.475922       0.357808      -1.211210      -0.002024      -0.099252       0.057709       0.114828       0.109384       0.106028       0.010356      -0.045009      -0.191373      -0.156803      -0.013424       0.170227             25.673052      23.509220      -5.783310      -7.553534      25.653293      -4.774305      27.856644           0.000001
            9              H      15.130560       6.419636       0.285282       0.438382       0.401292 0.22924558E+01  0.16877518E+02                                 0.990566                            0.958421      -1.301659       2.447944                    0.999985       2.091449       5.495982       0.553676       1.502598      -0.664439      -0.018520       0.003358      -0.007586       0.020294      -0.011277       0.000122      -0.000196       0.019531       0.015296      -0.017468       0.005094       0.012373              1.002706       1.128735       0.087539       0.136334       0.942620       0.083278       0.936764          -0.000000
           10              H      11.865503       1.245147      14.604554       0.106543       1.107363 0.77532620E+01  0.75389177E+02                                 1.745863                            1.608812      -1.137373       2.329428                    0.996950       3.560095       9.862171       0.503181       1.251865      -0.714094      -0.001294      -0.016145       0.032557       0.036363      -0.011044      -0.001396      -0.005598      -0.016982       0.007888      -0.016018       0.001676       0.014342              1.828507       1.578497       0.103932      -0.404928       1.663963      -0.481552       2.243062          -0.000000
           11              H      13.412586       0.182826      13.239613       0.123618       1.050382 0.74729134E+01  0.70566805E+02                                 1.576225                            1.500341      -0.799056       2.503494                    0.999741       3.076709       7.866322       0.574215       1.129592      -0.747532       0.012149      -0.030686       0.011055       0.034805      -0.009202      -0.010587      -0.007563      -0.013775       0.009609      -0.020196       0.008317       0.011879              1.592782       1.443249      -0.284835      -0.007557       1.934940      -0.230551       1.400158          -0.000000
           12              H      13.235647       3.250004      10.651584       0.122230       0.900014 0.65221878E+01  0.61406335E+02                                 1.592554                            1.535920      -0.914464       2.454152                    0.998100       3.452028       9.753441       0.479635       1.356360      -0.692282       0.009622       0.015047      -0.029958       0.034878      -0.005820      -0.008204      -0.006263      -0.008548       0.007521      -0.014567       0.005229       0.009338              1.611217       1.540043       0.041367      -0.239989       1.451775      -0.264009       1.841832           0.000000
           13              H      11.688564       4.312325      12.013373       0.103553       0.929530 0.68606938E+01  0.66006680E+02                                 1.671466                            1.608557      -1.240690       2.285487                    0.993533       3.843749      11.305723       0.450143       1.414282      -0.678948      -0.012824       0.034220      -0.012364       0.038579      -0.010231      -0.009609      -0.008732      -0.011532      -0.004657      -0.019880       0.006489       0.013391              1.690380       1.611739      -0.261726       0.082070       1.963616      -0.187635       1.495785           0.000000
           14              H      14.806927       0.286853      11.335631       0.169106       1.131311 0.85342455E+01  0.84481347E+02                                 1.771261                            1.689201      -0.924768       2.462565                    0.999060       3.211319       8.798873       0.493494       1.253802      -0.718186      -0.000829      -0.010678       0.012316       0.016322       0.003767      -0.001680      -0.001751      -0.004984       0.003119      -0.005113      -0.000181       0.005294              1.794230       1.686924      -0.368868       0.016366       2.193863      -0.166384       1.501903          -0.000000
           15              H      14.179323       1.027641      10.103086       0.163197       0.993027 0.72837072E+01  0.69270858E+02                                 1.611001                            1.548679      -0.793523       2.512831                    0.999835       3.142973       8.428500       0.521563       1.234814      -0.721254      -0.013539      -0.001357      -0.005893       0.014828      -0.000110       0.005630       0.003893       0.005891       0.001133      -0.006968      -0.000902       0.007870              1.631941       1.400528       0.010704       0.119044       1.346116       0.202999       2.149179          -0.000000
           16              H      15.231883       1.760548      11.006216       0.170624       0.850586 0.60700148E+01  0.56696399E+02                                 1.604278                            1.530301      -1.104268       2.382044                    0.995849       3.474968      10.104289       0.453258       1.446755      -0.674421       0.009990       0.011787       0.008095       0.017443       0.007370       0.002047       0.001723      -0.000219      -0.023239      -0.008126      -0.003484       0.011610              1.644259       1.986461       0.426661      -0.061313       1.645875       0.040096       1.300442           0.000000
           17              H      15.130560       1.461082       7.595440       0.438569       0.400036 0.22824407E+01  0.16779894E+02                                 0.987300                            0.955388      -1.302809       2.447479                    0.999989       2.085136       5.469631       0.555553       1.499654      -0.664983      -0.018279      -0.003515       0.007504       0.020069       0.011213      -0.000046      -0.000212       0.019484       0.015232      -0.017394       0.005076       0.012318              0.999350       1.124660      -0.087069      -0.135662       0.939564       0.082823       0.933824          -0.000000
           18              H      19.427003       6.635563       9.037612       0.105987       1.108502 0.77608345E+01  0.75457036E+02                                 1.744549                            1.607658      -1.126277       2.333312                    0.997004       3.560157       9.851645       0.504434       1.248850      -0.714754      -0.001313       0.016266      -0.032883       0.036710       0.011049       0.001471      -0.005666      -0.016820       0.007675      -0.015988       0.001647       0.014341              1.827075       1.577326      -0.103834       0.404459       1.662704      -0.481028       2.241195          -0.000000
           19              H      20.974085       7.697884      10.402553       0.123966       1.049117 0.74610224E+01  0.70414151E+02                                 1.573385                            1.497864      -0.793251       2.505554                    0.999781       3.076157       7.858164       0.575529       1.127658      -0.747983       0.012317       0.030688      -0.010974       0.034841       0.009198       0.010504      -0.007622      -0.013913       0.010320      -0.020221       0.008207       0.012015              1.589833       1.440809       0.283881       0.007616       1.930789      -0.229786       1.397901          -0.000000
           20              H      20.797146       4.630706      12.990582       0.122638       0.898181 0.65045637E+01  0.61186825E+02                                 1.589114                            1.532862      -0.847482       2.485083                    0.998900       3.445993       9.725811       0.480670       1.354626      -0.692641       0.009648      -0.015092       0.029761       0.034736       0.005770       0.008150      -0.006228      -0.008450       0.007910      -0.014475       0.005133       0.009342              1.607659       1.536980      -0.040964       0.238839       1.448929      -0.262804       1.837068           0.000000
           21              H      19.250064       3.568385      11.628793       0.104150       0.928250 0.68510953E+01  0.65915927E+02                                 1.672544                            1.609473      -1.251916       2.281187                    0.993401       3.846264      11.327094       0.448991       1.417877      -0.678263      -0.012456      -0.033860       0.012386       0.038145       0.010399       0.009831      -0.008711      -0.011223      -0.005373      -0.020106       0.006682       0.013425              1.691524       1.612702       0.262095      -0.082218       1.965142      -0.187929       1.496730           0.000000
           22              H      22.368426       7.593857      12.306535       0.170384       1.133455 0.85583053E+01  0.84830999E+02                                 1.778816                            1.695884      -0.945213       2.455376                    0.998974       3.211356       8.822358       0.490347       1.260189      -0.716835      -0.001076       0.010023      -0.012003       0.015674      -0.003804       0.001679      -0.001624      -0.005258       0.003367      -0.005277       0.000011       0.005265              1.802084       1.694204       0.371775      -0.016406       2.204518      -0.167392       1.507530          -0.000000
           23              H      21.740821       6.853069      13.539080       0.162563       0.994581 0.72965031E+01  0.69412110E+02                                 1.611526                            1.549072      -0.790051       2.513910                    0.999840       3.145568       8.432322       0.522067       1.233274      -0.721592      -0.013611       0.001358       0.006255       0.015041       0.000196      -0.005540       0.003952       0.006129       0.000995      -0.007061      -0.000764       0.007824              1.632502       1.400840      -0.010659      -0.119298       1.346294       0.202888       2.150373          -0.000000
           24              H      22.793382       6.120162      12.635950       0.169771       0.851437 0.60755524E+01  0.56744838E+02                                 1.603570                            1.529578      -1.098661       2.384120                    0.995968       3.473815      10.091218       0.454127       1.444071      -0.674927       0.010542      -0.011834      -0.008049       0.017776      -0.007346      -0.002042       0.001916      -0.000156      -0.023224      -0.008148      -0.003473       0.011621              1.643536       1.985305      -0.426713       0.061253       1.645528       0.040026       1.299775           0.000000
           25              H      26.472806      15.476155      14.300358       0.437259       0.403002 0.23028550E+01  0.16959642E+02                                 0.989889                            0.957772      -1.299924       2.446542                    0.999989       2.092530       5.485311       0.556759       1.493788      -0.665951      -0.018644       0.007638       0.003294       0.020415      -0.000207      -0.011464       0.000233       0.002249      -0.037519      -0.017740       0.005118       0.012621              1.002014       1.127907      -0.136267       0.087477       0.936182      -0.083201       0.941952          -0.000000
           26              H       8.084754       1.156885       9.125876       0.106375       1.108893 0.77659872E+01  0.75535812E+02                                 1.746509                            1.609385      -1.135365       2.329598                    0.996864       3.562307       9.866354       0.503495       1.250704      -0.714336      -0.001226      -0.032805      -0.016078       0.036554       0.001513      -0.011132       0.005697      -0.012370       0.021605      -0.016130       0.001688       0.014442              1.829183       1.579061       0.405121       0.103967       2.243924       0.481785       1.664565          -0.000000
           27              H       9.631837       2.521827       8.063555       0.123072       1.052318 0.74881408E+01  0.70729170E+02                                 1.576045                            1.500144      -0.793684       2.504736                    0.999767       3.080901       7.871739       0.575385       1.126998      -0.748146       0.012334      -0.011085      -0.030870       0.035042       0.010539      -0.009302       0.007622      -0.012124       0.016534      -0.020381       0.008268       0.012113              1.592592       1.443039       0.007497      -0.284914       1.399903       0.230548       1.934834          -0.000000
           28              H       9.454897       5.109854      11.130732       0.122134       0.900798 0.65254696E+01  0.61412958E+02                                 1.589864                            1.533419      -0.842978       2.486168                    0.998961       3.448058       9.723738       0.481634       1.351266      -0.693294       0.009853       0.029896       0.015062       0.034895       0.008142      -0.005924       0.006106      -0.008300       0.008999      -0.014553       0.005326       0.009227              1.608452       1.537443       0.239262       0.041268       1.838433       0.263367       1.449479           0.000000
           29              H       7.907814       3.748065      12.193053       0.103728       0.927905 0.68460890E+01  0.65836349E+02                                 1.670252                            1.607436      -1.240746       2.285773                    0.993533       3.840694      11.297130       0.450015       1.415324      -0.678769      -0.012789       0.012395       0.033973       0.038358       0.009734      -0.010273       0.008686      -0.002983       0.019380      -0.019934       0.006617       0.013318              1.689152       1.610589      -0.082003      -0.261400       1.494816       0.187440       1.962051           0.000000
           30              H      11.026177       4.425809       8.167580       0.169587       1.134032 0.85618484E+01  0.84849663E+02                                 1.776777                            1.694102      -0.934465       2.459173                    0.999009       3.213524       8.818887       0.491678       1.257022      -0.717500      -0.000836      -0.012204      -0.010587       0.016178       0.001769       0.003865       0.001631      -0.004205       0.005994      -0.005288      -0.000034       0.005322              1.799947       1.692355      -0.016457      -0.371097       1.506065       0.167127       2.201422          -0.000000
           31              H      10.398572       5.658354       8.908368       0.162626       0.995261 0.73035840E+01  0.69503143E+02                                 1.612946                            1.550397      -0.793977       2.512140                    0.999821       3.146593       8.439212       0.521503       1.234187      -0.721388      -0.013478       0.006088      -0.001532       0.014868      -0.005555      -0.000164      -0.003862       0.002455      -0.009186      -0.006930      -0.000816       0.007745              1.633951       1.401958      -0.119262       0.010623       2.152504      -0.203183       1.347391          -0.000000
           32              H      11.451133       4.755223       9.641275       0.169544       0.851428 0.60728575E+01  0.56686146E+02                                 1.600440                            1.526786      -1.084698       2.389750                    0.996129       3.467457      10.053986       0.455856       1.439442      -0.675794       0.010600      -0.008038       0.012003       0.017917      -0.002026       0.007305      -0.001851       0.011608       0.012534      -0.008283      -0.003356       0.011639              1.640223       1.980879       0.060889       0.425409       1.297559      -0.039985       1.642231           0.000000
           33              H      11.349808       8.165999       9.341808       0.437582       0.400665 0.22858715E+01  0.16802770E+02                                 0.986213                            0.954415      -1.301928       2.446808                    0.999991       2.084650       5.458781       0.557600       1.494356      -0.665915      -0.018412      -0.007772      -0.003413       0.020274       0.000221       0.011234       0.000263       0.002292      -0.036777      -0.017379       0.004971       0.012408              0.998223       1.123217       0.135284      -0.086829       0.932837      -0.082623       0.938614          -0.000000
           34              H      15.646252       6.723825      14.516290       0.106110       1.107808 0.77558089E+01  0.75407772E+02                                 1.745085                            1.608121      -1.132290       2.331015                    0.996919       3.559905       9.855962       0.503820       1.250378      -0.714423      -0.001161       0.032662       0.016285       0.036515      -0.001503       0.011063       0.005633      -0.012348       0.020800      -0.016004       0.001801       0.014203              1.827670       1.577795      -0.404704      -0.103895       2.242050       0.481257       1.663165          -0.000000
           35              H      17.193335       5.358883      15.578611       0.123501       1.050033 0.74695144E+01  0.70520900E+02                                 1.575205                            1.499468      -0.794586       2.505561                    0.999761       3.076681       7.863373       0.574735       1.128790      -0.747726       0.012432       0.010855       0.030605       0.034771      -0.010536       0.009184       0.007584      -0.012366       0.015951      -0.020286       0.008226       0.012060              1.591711       1.442355      -0.007598       0.284468       1.399374       0.230286       1.933402          -0.000000
           36              H      17.016397       2.770856      12.511434       0.121482       0.900872 0.65256609E+01  0.61411264E+02                                 1.589613                            1.533199      -0.842060       2.486458                    0.998975       3.447897       9.720968       0.481813       1.350839      -0.693394       0.009864      -0.029999      -0.015324       0.035100      -0.008161       0.005976       0.006179      -0.008149       0.008259      -0.014556       0.005312       0.009245              1.608195       1.537237      -0.239191      -0.041197       1.838086       0.263256       1.449261           0.000000
           37              H      15.469314       4.132645      11.449113       0.104883       0.925538 0.68250757E+01  0.65590507E+02                                 1.668173                            1.605580      -1.243210       2.285294                    0.993537       3.835690      11.282389       0.449971       1.416406      -0.678570      -0.012555      -0.011980      -0.033680       0.037888      -0.009598       0.010384       0.008742      -0.003431       0.019621      -0.019970       0.006480       0.013490              1.686998       1.608668       0.081821       0.260834       1.493124       0.186989       1.959203           0.000000
           38              H      18.587676       3.454901      15.474586       0.169282       1.134584 0.85655479E+01  0.84885753E+02                                 1.776443                            1.693687      -0.929619       2.460520                    0.999051       3.214604       8.818515       0.492135       1.255864      -0.717748      -0.000725       0.012177       0.010471       0.016076      -0.001821      -0.003802       0.001767      -0.004328       0.006083      -0.005289      -0.000127       0.005416              1.799626       1.691641       0.016543       0.370947       1.505733       0.167483       2.201503          -0.000000
           39              H      17.960072       2.222356      14.733798       0.162578       0.996396 0.73149400E+01  0.69653576E+02                                 1.615940                            1.552999      -0.802223       2.508792                    0.999807       3.148410       8.452727       0.520248       1.236412      -0.720904      -0.013574      -0.005991       0.001445       0.014908       0.005686       0.000095      -0.003832       0.002289      -0.009171      -0.006912      -0.000961       0.007873              1.637104       1.404322       0.119844      -0.010775       2.157504      -0.204068       1.349487          -0.000000
           40              H      19.012632       3.125487      14.000891       0.169933       0.852022 0.60826562E+01  0.56852002E+02                                 1.607031                            1.532586      -1.109588       2.379503                    0.995748       3.480854      10.129384       0.452549       1.448065      -0.674174       0.010121       0.008172      -0.012079       0.017752       0.001931      -0.007359      -0.001734       0.011972       0.011890      -0.008313      -0.003372       0.011685              1.647233       1.990495      -0.061401      -0.428444       1.302112      -0.040270       1.649090           0.000000
           41              H      15.115434       9.341800      15.476162       0.438382       0.401292 0.22924558E+01  0.16877518E+02                                 0.990566                            0.958421      -1.301660       2.447944                    0.999985       2.091449       5.495982       0.553676       1.502598      -0.664439       0.018520      -0.003358       0.007586       0.020294      -0.011277       0.000122      -0.000196       0.019531       0.015296      -0.017468       0.005094       0.012373              1.002706       1.128735       0.087539       0.136334       0.942620       0.083278       0.936764          -0.000000
           42              H      18.380491      14.516289       1.156890       0.106543       1.107363 0.77532620E+01  0.75389177E+02                                 1.745863                            1.608812      -1.137373       2.329428                    0.996950       3.560095       9.862171       0.503181       1.251865      -0.714094       0.001294       0.016145      -0.032557       0.036363      -0.011044      -0.001396      -0.005598      -0.016982       0.007888      -0.016018       0.001676       0.014342              1.828507       1.578497       0.103932      -0.404928       1.663963      -0.481552       2.243062          -0.000000
           43              H      16.833408      15.578610       2.521831       0.123618       1.050382 0.74729158E+01  0.70566828E+02                                 1.576225                            1.500341      -0.799056       2.503494                    0.999741       3.076710       7.866323       0.574215       1.129591      -0.747532      -0.012149       0.030686      -0.011055       0.034805      -0.009202      -0.010587      -0.007563      -0.013775       0.009609      -0.020196       0.008317       0.011879              1.592782       1.443249      -0.284835      -0.007557       1.934939      -0.230551       1.400158          -0.000000
           44              H      17.010347      12.511432       5.109860       0.122230       0.900014 0.65221893E+01  0.61406346E+02                                 1.592553                            1.535919      -0.914464       2.454152                    0.998100       3.452028       9.753437       0.479636       1.356359      -0.692282      -0.009622      -0.015047       0.029958       0.034878      -0.005820      -0.008204      -0.006263      -0.008548       0.007521      -0.014567       0.005229       0.009338              1.611216       1.540043       0.041367      -0.239989       1.451775      -0.264009       1.841831           0.000000
           45              H      18.557430      11.449111       3.748071       0.103553       0.929530 0.68606938E+01  0.66006680E+02                                 1.671466                            1.608557      -1.240690       2.285487                    0.993533       3.843749      11.305723       0.450143       1.414282      -0.678948       0.012824      -0.034220       0.012364       0.038579      -0.010231      -0.009609      -0.008732      -0.011532      -0.004657      -0.019880       0.006489       0.013391              1.690380       1.611739      -0.261726       0.082070       1.963616      -0.187635       1.495785           0.000000
           46              H      15.439067      15.474583       4.425813       0.169106       1.131312 0.85342469E+01  0.84481364E+02                                 1.771261                            1.689201      -0.924768       2.462565                    0.999060       3.211319       8.798873       0.493494       1.253802      -0.718186       0.000829       0.010678      -0.012316       0.016322       0.003767      -0.001680      -0.001751      -0.004984       0.003119      -0.005113      -0.000181       0.005294              1.794230       1.686925      -0.368868       0.016366       2.193863      -0.166384       1.501903          -0.000000
           47              H      16.066671      14.733795       5.658358       0.163197       0.993027 0.72837020E+01  0.69270797E+02                                 1.611000                            1.548678      -0.793521       2.512832                    0.999835       3.142972       8.428497       0.521563       1.234814      -0.721253       0.013539       0.001357       0.005893       0.014828      -0.000110       0.005630       0.003893       0.005891       0.001133      -0.006968      -0.000902       0.007870              1.631941       1.400528       0.010704       0.119044       1.346116       0.202998       2.149179          -0.000000
           48              H      15.014111      14.000888       4.755228       0.170624       0.850586 0.60700084E+01  0.56696324E+02                                 1.604277                            1.530300      -1.104266       2.382045                    0.995849       3.474966      10.104282       0.453258       1.446755      -0.674421      -0.009990      -0.011787      -0.008095       0.017443       0.007370       0.002047       0.001723      -0.000219      -0.023239      -0.008126      -0.003484       0.011610              1.644259       1.986460       0.426661      -0.061313       1.645874       0.040096       1.300441           0.000000
           49              H      15.115434      14.300354       8.166004       0.438569       0.400036 0.22824403E+01  0.16779890E+02                                 0.987299                            0.955387      -1.302809       2.447479                    0.999989       2.085136       5.469630       0.555553       1.499654      -0.664983       0.018279       0.003515      -0.007504       0.020069       0.011213      -0.000046      -0.000212       0.019484       0.015232      -0.017394       0.005076       0.012318              0.999349       1.124660      -0.087069      -0.135662       0.939564       0.082823       0.933824          -0.000000
           50              H      10.818991       9.125873       6.723832       0.105987       1.108503 0.77608350E+01  0.75457040E+02                                 1.744549                            1.607658      -1.126277       2.333312                    0.997004       3.560157       9.851644       0.504434       1.248850      -0.714754       0.001313      -0.016266       0.032883       0.036710       0.011049       0.001471      -0.005666      -0.016820       0.007675      -0.015988       0.001647       0.014341              1.827075       1.577326      -0.103834       0.404459       1.662704      -0.481028       2.241195          -0.000000
           51              H       9.271909       8.063552       5.358891       0.123965       1.049117 0.74610235E+01  0.70414166E+02                                 1.573385                            1.497864      -0.793251       2.505554                    0.999781       3.076157       7.858165       0.575528       1.127659      -0.747983      -0.012317      -0.030688       0.010974       0.034841       0.009198       0.010504      -0.007622      -0.013913       0.010320      -0.020221       0.008207       0.012015              1.589834       1.440809       0.283881       0.007616       1.930790      -0.229786       1.397902          -0.000000
           52              H       9.448848      11.130730       2.770862       0.122638       0.898181 0.65045637E+01  0.61186825E+02                                 1.589114                            1.532862      -0.847482       2.485083                    0.998900       3.445993       9.725811       0.480670       1.354626      -0.692641      -0.009648       0.015092      -0.029761       0.034736       0.005770       0.008150      -0.006228      -0.008450       0.007910      -0.014475       0.005133       0.009342              1.607659       1.536980      -0.040964       0.238839       1.448929      -0.262804       1.837068           0.000000
           53              H      10.995930      12.193051       4.132651       0.104150       0.928250 0.68510953E+01  0.65915927E+02                                 1.672544                            1.609473      -1.251916       2.281187                    0.993401       3.846264      11.327094       0.448991       1.417877      -0.678263       0.012456       0.033860      -0.012386       0.038145       0.010399       0.009831      -0.008711      -0.011223      -0.005373      -0.020106       0.006682       0.013425              1.691524       1.612702       0.262095      -0.082218       1.965142      -0.187929       1.496730           0.000000
           54              H       7.877568       8.167579       3.454909       0.170384       1.133455 0.85583053E+01  0.84830999E+02                                 1.778816                            1.695884      -0.945213       2.455376                    0.998974       3.211356       8.822358       0.490347       1.260189      -0.716835       0.001076      -0.010023       0.012003       0.015674      -0.003804       0.001679      -0.001624      -0.005258       0.003367      -0.005277       0.000011       0.005265              1.802084       1.694204       0.371775      -0.016406       2.204518      -0.167392       1.507530          -0.000000
           55              H       8.505173       8.908367       2.222364       0.162563       0.994581 0.72965058E+01  0.69412135E+02                                 1.611525                            1.549071      -0.790051       2.513910                    0.999840       3.145569       8.432322       0.522067       1.233273      -0.721592       0.013611      -0.001358      -0.006255       0.015041       0.000196      -0.005540       0.003952       0.006129       0.000995      -0.007061      -0.000764       0.007824              1.632502       1.400839      -0.010659      -0.119298       1.346293       0.202888       2.150372          -0.000000
           56              H       7.452612       9.641274       3.125494       0.169771       0.851437 0.60755523E+01  0.56744838E+02                                 1.603570                            1.529578      -1.098661       2.384120                    0.995968       3.473815      10.091218       0.454127       1.444071      -0.674927      -0.010542       0.011834       0.008049       0.017776      -0.007346      -0.002042       0.001916      -0.000156      -0.023224      -0.008148      -0.003473       0.011621              1.643536       1.985305      -0.426713       0.061253       1.645528       0.040026       1.299775           0.000000
           57              H       3.773188       0.285281       1.461086       0.437259       0.403002 0.23028554E+01  0.16959645E+02                                 0.989889                            0.957772      -1.299924       2.446542                    0.999989       2.092530       5.485310       0.556759       1.493788      -0.665952       0.018644      -0.007638      -0.003294       0.020415      -0.000207      -0.011464       0.000233       0.002249      -0.037519      -0.017740       0.005118       0.012621              1.002013       1.127907      -0.136267       0.087477       0.936181      -0.083201       0.941952          -0.000000
           58              H      22.161240      14.604551       6.635568       0.106375       1.108893 0.77659877E+01  0.75535816E+02                                 1.746509                            1.609385      -1.135365       2.329598                    0.996864       3.562307       9.866353       0.503495       1.250703      -0.714336       0.001226       0.032805       0.016078       0.036554       0.001513      -0.011132       0.005697      -0.012370       0.021605      -0.016130       0.001688       0.014442              1.829183       1.579061       0.405121       0.103967       2.243923       0.481785       1.664565          -0.000000
           59              H      20.614157      13.239609       7.697889       0.123072       1.052318 0.74881408E+01  0.70729170E+02                                 1.576045                            1.500144      -0.793684       2.504736                    0.999767       3.080901       7.871739       0.575385       1.126998      -0.748146      -0.012334       0.011085       0.030870       0.035042       0.010539      -0.009302       0.007622      -0.012124       0.016534      -0.020381       0.008268       0.012113              1.592592       1.443039       0.007497      -0.284914       1.399903       0.230548       1.934834          -0.000000
           60              H      20.791097      10.651582       4.630712       0.122134       0.900798 0.65254690E+01  0.61412952E+02                                 1.589864                            1.533419      -0.842978       2.486168                    0.998961       3.448058       9.723739       0.481634       1.351267      -0.693294      -0.009853      -0.029896      -0.015062       0.034895       0.008142      -0.005924       0.006106      -0.008300       0.008999      -0.014553       0.005326       0.009227              1.608452       1.537443       0.239262       0.041268       1.838433       0.263367       1.449479           0.000000
           61              H      22.338180      12.013371       3.568391       0.103728       0.927905 0.68460890E+01  0.65836349E+02                                 1.670252                            1.607436      -1.240746       2.285773                    0.993533       3.840694      11.297130       0.450015       1.415324      -0.678769       0.012789      -0.012395      -0.033973       0.038358       0.009734      -0.010273       0.008686      -0.002983       0.019380      -0.019934       0.006617       0.013318              1.689152       1.610589      -0.082003      -0.261400       1.494816       0.187440       1.962051           0.000000
           62              H      19.219817      11.335627       7.593864       0.169587       1.134033 0.85618500E+01  0.84849675E+02                                 1.776776                            1.694102      -0.934466       2.459172                    0.999009       3.213525       8.818887       0.491678       1.257021      -0.717500       0.000836       0.012204       0.010587       0.016178       0.001769       0.003865       0.001631      -0.004205       0.005994      -0.005288      -0.000034       0.005322              1.799947       1.692355      -0.016457      -0.371097       1.506064       0.167127       2.201421          -0.000000
           63              H      19.847422      10.103082       6.853076       0.162626       0.995261 0.73035840E+01  0.69503143E+02                                 1.612946                            1.550397      -0.793977       2.512140                    0.999821       3.146593       8.439212       0.521503       1.234187      -0.721388       0.013478      -0.006088       0.001532       0.014868      -0.005555      -0.000164      -0.003862       0.002455      -0.009186      -0.006930      -0.000816       0.007745              1.633951       1.401958      -0.119262       0.010623       2.152504      -0.203183       1.347391          -0.000000
           64              H      18.794861      11.006213       6.120169       0.169544       0.851429 0.60728630E+01  0.56686204E+02                                 1.600440                            1.526786      -1.084698       2.389750                    0.996129       3.467458      10.053986       0.455857       1.439441      -0.675794      -0.010600       0.008038      -0.012003       0.017917      -0.002026       0.007305      -0.001851       0.011608       0.012534      -0.008283      -0.003356       0.011639              1.640223       1.980879       0.060889       0.425409       1.297559      -0.039985       1.642231           0.000000
           65              H      18.896186       7.595437       6.419636       0.437582       0.400665 0.22858719E+01  0.16802773E+02                                 0.986213                            0.954415      -1.301928       2.446808                    0.999991       2.084650       5.458780       0.557600       1.494356      -0.665915       0.018412       0.007772       0.003413       0.020274       0.000221       0.011234       0.000263       0.002292      -0.036777      -0.017379       0.004971       0.012408              0.998223       1.123217       0.135284      -0.086829       0.932837      -0.082623       0.938614          -0.000000
           66              H      14.599742       9.037611       1.245154       0.106110       1.107808 0.77558089E+01  0.75407772E+02                                 1.745085                            1.608121      -1.132290       2.331015                    0.996919       3.559905       9.855962       0.503820       1.250378      -0.714423       0.001161      -0.032662      -0.016285       0.036515      -0.001503       0.011063       0.005633      -0.012348       0.020800      -0.016004       0.001801       0.014203              1.827670       1.577795      -0.404704      -0.103895       2.242050       0.481257       1.663165          -0.000000
           67              H      13.052659      10.402553       0.182833       0.123501       1.050033 0.74695167E+01  0.70520924E+02                                 1.575205                            1.499467      -0.794586       2.505561                    0.999761       3.076682       7.863374       0.574735       1.128789      -0.747726      -0.012432      -0.010855      -0.030605       0.034771      -0.010536       0.009184       0.007584      -0.012366       0.015951      -0.020286       0.008226       0.012060              1.591710       1.442355      -0.007598       0.284468       1.399374       0.230286       1.933402          -0.000000
           68              H      13.229597      12.990580       3.250010       0.121482       0.900872 0.65256609E+01  0.61411264E+02                                 1.589613                            1.533199      -0.842060       2.486458                    0.998975       3.447897       9.720968       0.481813       1.350839      -0.693394      -0.009864       0.029999       0.015324       0.035100      -0.008161       0.005976       0.006179      -0.008149       0.008259      -0.014556       0.005312       0.009245              1.608195       1.537237      -0.239191      -0.041197       1.838086       0.263256       1.449261           0.000000
           69              H      14.776680      11.628791       4.312331       0.104883       0.925539 0.68250768E+01  0.65590520E+02                                 1.668173                            1.605580      -1.243210       2.285294                    0.993537       3.835690      11.282389       0.449971       1.416406      -0.678570       0.012555       0.011980       0.033680       0.037888      -0.009598       0.010384       0.008742      -0.003431       0.019621      -0.019970       0.006480       0.013490              1.686998       1.608669       0.081821       0.260834       1.493124       0.186989       1.959203           0.000000
           70              H      11.658318      12.306535       0.286858       0.169282       1.134584 0.85655476E+01  0.84885747E+02                                 1.776443                            1.693687      -0.929619       2.460520                    0.999051       3.214604       8.818514       0.492135       1.255864      -0.717748       0.000725      -0.012177      -0.010471       0.016076      -0.001821      -0.003802       0.001767      -0.004328       0.006083      -0.005289      -0.000127       0.005416              1.799625       1.691641       0.016543       0.370947       1.505733       0.167483       2.201503          -0.000000
           71              H      12.285922      13.539080       1.027646       0.162578       0.996395 0.73149373E+01  0.69653549E+02                                 1.615940                            1.553000      -0.802223       2.508793                    0.999807       3.148409       8.452726       0.520248       1.236412      -0.720904       0.013574       0.005991      -0.001445       0.014908       0.005686       0.000095      -0.003832       0.002289      -0.009171      -0.006912      -0.000961       0.007873              1.637104       1.404322       0.119844      -0.010775       2.157504      -0.204068       1.349487          -0.000000
           72              H      11.233362      12.635949       1.760553       0.169933       0.852023 0.60826617E+01  0.56852060E+02                                 1.607031                            1.532586      -1.109588       2.379503                    0.995748       3.480855      10.129384       0.452549       1.448063      -0.674174      -0.010121      -0.008172       0.012079       0.017752       0.001931      -0.007359      -0.001734       0.011972       0.011890      -0.008313      -0.003372       0.011685              1.647233       1.990495      -0.061401      -0.428444       1.302112      -0.040270       1.649090           0.000000
           73              C      16.830385       6.384961       0.247455       0.657154      22.471007 0.21649651E+03  0.43314600E+04                                 7.421696                            5.281463       0.051363       2.102579                    0.999732      20.849416      57.684625       0.633627       0.483158      -1.012174      -0.010913       0.067680       0.070632       0.098431      -0.014492       0.011836      -0.054345       0.049283       0.250882      -0.085598      -0.017703       0.103301              9.053502       9.100956       1.420633      -1.036797      11.733502       3.685103       6.326047           0.000001
           74              C      24.571846       5.083058      15.419421      -0.056943      40.153025 0.42890034E+03  0.99992013E+04                                10.103177                            6.830255       0.147030       2.037170                    0.999605      27.931365      78.666505       0.644093       0.407895      -1.075081       0.078650      -0.051713      -0.041966       0.103059      -0.008800      -0.020318      -0.003398       0.040375       0.066231      -0.034220      -0.002804       0.037025             13.195600       9.840168       1.770918      -1.491045      20.851836       6.408222       8.894796           0.000000
           75              C      23.780914       3.956115      15.335885       0.037362      36.112631 0.43210324E+03  0.10117332E+05                                 9.542262                            6.958742       0.153184       2.040101                    0.999345      27.639097      78.636586       0.622476       0.420248      -1.064487       0.076635      -0.052824      -0.029339       0.097591      -0.021204       0.008213      -0.009936      -0.009892       0.133345      -0.043998      -0.003887       0.047885             11.516434      15.692357       3.637663      -2.956100      12.025358       1.233941       6.831587           0.000000
           76              C      14.791806       3.718125      -0.004728       0.554636      23.847320 0.26661435E+03  0.56120685E+04                                 7.546821                            5.782082      -0.040560       2.028835                    0.999499      23.238363      65.674422       0.618800       0.470236      -1.020353      -0.066410      -0.026051       0.032905       0.078560      -0.020754       0.046134      -0.044254       0.028848       0.242661      -0.069633      -0.042618       0.112251              8.463137       9.730444       1.503621      -1.346491      10.115748       1.570352       5.543219           0.000001
           77              C      10.519555       3.510066      14.360252       0.306984      35.214028 0.36918349E+03  0.83921165E+04                                 9.830683                            6.701402      -0.299766       1.926947                    0.999131      25.728765      74.462105       0.590686       0.456163      -1.032760      -0.042721       0.018609       0.025368       0.053056      -0.039609       0.014316      -0.041025      -0.016821       0.124152      -0.063723      -0.010170       0.073893             12.477040      15.597497      -2.445128      -6.196855      12.047943       3.775889       9.785681           0.000001
           78              C      11.623535       2.884337      13.444512      -0.002234      39.372154 0.47888709E+03  0.11500761E+05                                10.138949                            7.351856      -0.148143       1.946590                    0.998977      28.323904      81.523534       0.602588       0.423245      -1.062955       0.017290      -0.001410      -0.015790       0.023458      -0.020524      -0.015397       0.012977       0.003062      -0.009226      -0.019190      -0.014068       0.033258             12.247475      13.395636      -4.213584      -6.098941      11.099225       0.059537      12.247565           0.000001
           79              C      12.140741       1.647064      13.811753      -0.146837      35.349561 0.46553580E+03  0.11176059E+05                                 9.429515                            7.267273      -0.023433       1.946346                    0.999725      30.752229      90.456553       0.599721       0.425423      -1.054498       0.043964      -0.000327      -0.015637       0.046664      -0.004438       0.003176      -0.030291      -0.018476       0.093733      -0.026739      -0.021682       0.048421             10.702553      10.874112      -3.449902      -4.247486      10.698925      -0.976125      10.534623          -0.000000
           80              C      13.067782       1.010302      12.995311      -0.168324      31.589715 0.41802226E+03  0.97058183E+04                                 8.583365                            6.770245       0.269964       2.060378                    0.999729      29.065677      82.318831       0.641553       0.411188      -1.070423      -0.011857       0.013245       0.035420       0.039631      -0.027323      -0.012526      -0.005304      -0.022935      -0.025995      -0.032748      -0.001375       0.034123              9.559442       9.807272      -2.119646      -4.535671       8.582986      -0.858256      10.288067          -0.000000
           81              C      13.477615       1.610814      11.811626       0.236265      27.907756 0.33697559E+03  0.74205357E+04                                 8.180059                            6.234552       0.020702       2.041767                    0.999356      24.255382      67.104185       0.643022       0.432557      -1.055967       0.052895      -0.023282      -0.032363       0.066237      -0.020823      -0.016154       0.024227       0.006557       0.008723      -0.027223      -0.013643       0.040866              9.534562      10.906074      -2.720607      -5.062316       8.000462      -0.031679       9.697149           0.000000
           82              C      12.961921       2.848087      11.444384      -0.163801      31.256544 0.45134814E+03  0.10741125E+05                                 8.721666                            7.172952       0.114415       2.020537                    0.998797      29.552728      86.264951       0.602078       0.427480      -1.054288      -0.015710       0.025183       0.006967       0.030488       0.001260      -0.016500       0.001966       0.029598       0.041140      -0.021975      -0.005613       0.027588              9.624403      10.939474      -3.394671      -3.553954       9.210335      -0.040753       8.723401           0.000001
           83              C      12.034880       3.484849      12.260827      -0.129158      33.831126 0.48604483E+03  0.11846793E+05                                 9.323325                            7.548514      -0.183215       1.905782                    0.998872      30.988750      93.173962       0.571615       0.439620      -1.041294       0.020217      -0.025822      -0.008927       0.033988      -0.005666       0.007490      -0.019577      -0.026637      -0.047054      -0.025296      -0.006153       0.031448             10.432990      11.252051      -2.360970      -4.514998       9.051455      -0.649688      10.995463           0.000000
           84              C      14.502955       1.134818      11.001488      -0.540814      28.323847 0.41442384E+03  0.96715879E+04                                 7.922304                            6.562229       0.148468       2.006139                    0.998147      32.283102      93.869148       0.673541       0.389663      -1.077046      -0.039902       0.014990       0.041654       0.059598       0.006340       0.011846       0.007659       0.001879      -0.012167      -0.013409      -0.004138       0.017547              8.919306      10.877495      -1.702297      -3.082204       7.485163       1.498316       8.395260          -0.000000
           85              C      16.830385       1.495757       7.633267       0.657764      22.461971 0.21641116E+03  0.43291608E+04                                 7.418287                            5.279434       0.065338       2.107054                    0.999759      20.845187      57.661820       0.633951       0.482977      -1.012308      -0.010892      -0.067354      -0.070768       0.098302       0.014770      -0.011368      -0.054792       0.052046       0.247749      -0.086780      -0.015717       0.102497              9.049117       9.094627      -1.419695       1.036066      11.728773       3.683667       6.323953           0.000001
           86              C      17.010348       2.797652       8.222745      -0.056886      40.158175 0.42893106E+03  0.10000083E+05                                10.104086                            6.830499       0.149690       2.037778                    0.999578      27.932806      78.670851       0.644082       0.407895      -1.075083       0.078419       0.051535       0.042049       0.102828       0.009081       0.020261      -0.003656       0.041197       0.064870      -0.034567      -0.002342       0.036909             13.197428       9.841405      -1.772995       1.490379      20.855111       6.409258       8.895767           0.000000
           87              C      16.219415       3.924595       8.306281       0.036852      36.132803 0.43234203E+03  0.10124493E+05                                 9.546339                            6.961078       0.152380       2.039824                    0.999335      27.646230      78.667330       0.622305       0.420298      -1.064437       0.076556       0.052663       0.029302       0.097431       0.020901      -0.008273      -0.009870      -0.009970       0.133275      -0.043701      -0.004137       0.047839             11.521881      15.700995      -3.639483       2.958145      12.030157       1.234395       6.834490           0.000000
           88              C      14.791804       4.162593       7.885450       0.554181      23.855347 0.26671359E+03  0.56148467E+04                                 7.549522                            5.783912      -0.043375       2.027830                    0.999471      23.243052      65.698086       0.618563       0.470359      -1.020257      -0.065949       0.025686      -0.033670       0.078376       0.020860      -0.045553      -0.044527       0.028508       0.240879      -0.069443      -0.042184       0.111627              8.466285       9.734641      -1.504334       1.347197      10.119120       1.570726       5.545093           0.000001
           89              C      18.081056       4.370644       9.281914       0.305701      35.269929 0.36985004E+03  0.84105966E+04                                 9.837407                            6.705244      -0.298419       1.926975                    0.999125      25.754164      74.536935       0.590840       0.455863      -1.032987      -0.042081      -0.017712      -0.025396       0.052245       0.039736      -0.014446      -0.040477      -0.016557       0.123442      -0.063576      -0.009841       0.073417             12.486199      15.609337       2.447610       6.202847      12.055949       3.779212       9.793311           0.000001
           90              C      19.185035       4.996373      10.197654      -0.003789      39.405517 0.47935438E+03  0.11514154E+05                                10.141451                            7.353313      -0.148672       1.946258                    0.998954      28.340455      81.564149       0.602823       0.423000      -1.063168       0.017295       0.000859       0.015638       0.023332       0.020112       0.015146       0.013503       0.005252      -0.009456      -0.018711      -0.014477       0.033188             12.250940      13.400097       4.214929       6.102116      11.101122       0.060699      12.251600           0.000001
           91              C      19.702241       6.233646       9.830413      -0.145760      35.313420 0.46492445E+03  0.11157861E+05                                 9.424564                            7.263986      -0.023493       1.946734                    0.999747      30.731775      90.385972       0.599665       0.425597      -1.054376       0.042171      -0.000286       0.015272       0.044852       0.004685      -0.003958      -0.030643      -0.019854       0.093971      -0.027134      -0.021914       0.049047             10.696535      10.867687       3.447544       4.244738      10.692900      -0.975503      10.529020          -0.000000
           92              C      20.629281       6.870408      10.646855      -0.168888      31.617653 0.41853041E+03  0.97206621E+04                                 8.589054                            6.775498       0.268691       2.059795                    0.999751      29.079758      82.374203       0.641137       0.411327      -1.070322      -0.012589      -0.013643      -0.036449       0.040904       0.027119       0.013004      -0.004174      -0.022670      -0.024489      -0.032473      -0.001358       0.033831              9.565403       9.814629       2.120715       4.539785       8.586556      -0.857511      10.295023          -0.000000
           93              C      21.039114       6.269896      11.830540       0.237309      27.877332 0.33652795E+03  0.74084112E+04                                 8.175620                            6.231379       0.021167       2.042100                    0.999358      24.237617      67.050554       0.643019       0.432692      -1.055857       0.052244       0.022631       0.031300       0.064972       0.020487       0.016308       0.024644       0.007713       0.008023      -0.027661      -0.013362       0.041022              9.529503      10.901156       2.722091       5.058764       7.997517      -0.029062       9.689837           0.000000
           94              C      20.523420       5.032623      12.197782      -0.165156      31.325527 0.45262547E+03  0.10780286E+05                                 8.739481                            7.187402       0.108901       2.018428                    0.998777      29.592614      86.446652       0.600867       0.427992      -1.053859      -0.015775      -0.024742      -0.006979       0.030162      -0.000889       0.016727       0.002022       0.029242       0.041544      -0.021815      -0.005984       0.027799              9.644851      10.966621       3.405421       3.561489       9.230325      -0.037850       8.737607           0.000001
           95              C      19.596380       4.395861      11.381339      -0.128916      33.816715 0.48577304E+03  0.11838478E+05                                 9.319304                            7.544837      -0.182799       1.905967                    0.998883      30.981575      93.144863       0.571934       0.439438      -1.041405       0.020071       0.026176       0.008686       0.034110       0.005747      -0.007219      -0.018543      -0.025369      -0.045828      -0.024252      -0.005868       0.030120             10.428630      11.246746       2.361424       4.511526       9.049426      -0.649626      10.989717           0.000001
           96              C      22.064453       6.745892      12.640678      -0.540363      28.296895 0.41389522E+03  0.96556054E+04                                 7.913121                            6.553936       0.152373       2.007527                    0.998269      32.267941      93.789454       0.674640       0.389175      -1.077446      -0.040394      -0.017528      -0.040400       0.059758      -0.007279      -0.011780       0.007378       0.001959      -0.011284      -0.012918      -0.005057       0.017975              8.908711      10.861210       1.702029       3.074555       7.481046       1.494737       8.383875          -0.000000
           97              C      28.172631      15.513982      14.265683       0.656778      22.468017 0.21648456E+03  0.43308212E+04                                 7.418339                            5.279496       0.059401       2.105352                    0.999737      20.848021      57.663317       0.634123       0.482824      -1.012429      -0.010738      -0.071235       0.067609       0.098796      -0.011245      -0.014112       0.054904      -0.099549      -0.201644      -0.086533      -0.016650       0.103183              9.049022       9.096259       1.035988       1.419951       6.323128      -3.682909      11.727678           0.000001
           98              C      20.791098       0.342017      12.963788      -0.057172      40.162758 0.42903210E+03  0.10003028E+05                                10.104921                            6.831391       0.146262       2.036757                    0.999592      27.935097      78.679662       0.644028       0.407906      -1.075076       0.078737       0.042436      -0.050616       0.102773       0.020344      -0.009565       0.003077      -0.012805      -0.091168      -0.033815      -0.002862       0.036677             13.198208       9.841505       1.489840       1.773935       8.895535      -6.409097      20.857583           0.000000
           99              C      20.000165       0.425553      11.836844       0.039535      36.048871 0.43121534E+03  0.10091765E+05                                 9.533730                            6.953298       0.147891       2.039100                    0.999359      27.607483      78.538540       0.622464       0.420454      -1.064313       0.077240       0.029562      -0.053097       0.098282      -0.007576      -0.020529       0.009541      -0.072565      -0.050708      -0.043611      -0.004158       0.047769             11.505445      15.676600       2.952532       3.633788       6.825659      -1.232452      12.014076           0.000000
          100              C      18.572554       0.004723      11.598847       0.555179      23.875312 0.26699684E+03  0.56224800E+04                                 7.554277                            5.787447      -0.037675       2.029073                    0.999461      23.255812      65.750737       0.618280       0.470434      -1.020183      -0.067221      -0.033056      -0.027038       0.079639      -0.045599      -0.020138       0.044223      -0.107073      -0.162509      -0.068809      -0.042773       0.111582              8.471618       9.740601       1.348278       1.505174       5.548421      -1.571915      10.125832           0.000001
          101              C       6.738806       1.401187      11.390796       0.307732      35.181275 0.36880958E+03  0.83812245E+04                                 9.823394                            6.697151      -0.298749       1.927639                    0.999087      25.716136      74.407136       0.591006       0.456047      -1.032859      -0.043001      -0.025116       0.017502       0.052785      -0.014822      -0.039685       0.040955      -0.068740      -0.037972      -0.063324      -0.010361       0.073685             12.467008      15.583490       6.190059      -2.442015       9.777554      -3.772463      12.039981           0.000001
          102              C       7.842785       2.316927      10.765066      -0.003985      39.408022 0.47943970E+03  0.11516918E+05                                10.142289                            7.354381      -0.147157       1.946657                    0.998951      28.343124      81.579018       0.602718       0.423048      -1.063120       0.016771       0.016374      -0.000466       0.023443       0.015202      -0.019842      -0.013552       0.005941      -0.000209      -0.018462      -0.014468       0.032930             12.251306      13.400192       6.100828      -4.215017      12.250951      -0.059654      11.102776           0.000001
          103              C       8.359992       1.949686       9.527793      -0.146542      35.349668 0.46552535E+03  0.11176033E+05                                 9.430738                            7.268347      -0.024697       1.945993                    0.999748      30.752265      90.465166       0.599518       0.425558      -1.054387       0.042656       0.015554       0.001534       0.045430      -0.003774      -0.004334       0.031136      -0.055770      -0.016854      -0.026606      -0.022374       0.048980             10.703790      10.875193       4.247985      -3.450174      10.536115       0.976340      10.700061          -0.000001
          104              C       9.287032       2.766129       8.891031      -0.166798      31.536601 0.41713053E+03  0.96797057E+04                                 8.573428                            6.763054       0.268592       2.060401                    0.999753      29.033886      82.199216       0.641905       0.411192      -1.070446      -0.012768      -0.036438       0.012831       0.040687       0.013367      -0.027549       0.004701       0.001820       0.045709      -0.033093      -0.001154       0.034247              9.547831       9.794870       4.529020      -2.117837      10.275309       0.856383       8.573315          -0.000000
          105              C       9.696865       3.949813       9.491542       0.236224      27.929993 0.33730922E+03  0.74301069E+04                                 8.186222                            6.239094       0.019073       2.040943                    0.999332      24.265519      67.153688       0.642530       0.432759      -1.055789       0.052973       0.031752      -0.022915       0.065874       0.016513      -0.021085      -0.024497      -0.000325      -0.015486      -0.027731      -0.013713       0.041444              9.542087      10.915110       5.066819      -2.725433       9.703790       0.028846       8.007360           0.000000
          106              C       9.181170       4.317054      10.728815      -0.163193      31.222737 0.45071001E+03  0.10722083E+05                                 8.716903                            7.169511       0.112311       2.020302                    0.998790      29.530229      86.182145       0.602020       0.427674      -1.054174      -0.016125      -0.006725       0.025018       0.030515       0.016683       0.000592      -0.001669      -0.004315      -0.064560      -0.021688      -0.005909       0.027598              9.618884      10.933270       3.550713      -3.393289       8.717125       0.040084       9.206255           0.000001
          107              C       8.254131       3.500611      11.365577      -0.129298      33.837505 0.48619635E+03  0.11851440E+05                                 9.324714                            7.550032      -0.159267       1.913270                    0.998861      30.990694      93.184346       0.571517       0.439660      -1.041268       0.020094       0.008382      -0.025247       0.033338      -0.007321      -0.006088       0.019703       0.011280       0.061956      -0.025493      -0.005777       0.031270             10.434292      11.253580       4.514826      -2.361189      10.996423       0.649803       9.052872           0.000001
          108              C      10.722204       4.759952       9.015546      -0.539599      28.286419 0.41371155E+03  0.96507383E+04                                 7.914710                            6.555888       0.149839       2.006809                    0.998191      32.261928      93.784663       0.673979       0.389580      -1.077111      -0.039735      -0.040660       0.016896       0.059309      -0.012280       0.007430      -0.007203       0.007227       0.000305      -0.013043      -0.005452       0.018495              8.910112      10.862180       3.075475      -1.702531       8.387602      -1.495866       7.480554          -0.000000
          109              C      13.049633       8.128172       9.376483       0.657321      22.447111 0.21625161E+03  0.43250429E+04                                 7.414222                            5.276867       0.054113       2.103710                    0.999703      20.837383      57.628462       0.634236       0.482863      -1.012397      -0.011299       0.070465      -0.067529       0.098250       0.011316       0.014678       0.054642      -0.098162      -0.202732      -0.086885      -0.015731       0.102616              9.043702       9.089701      -1.035999      -1.418084       6.320571      -3.680881      11.720833           0.000001
          110              C      13.229597       7.538693      10.678378      -0.056761      40.149434 0.42887353E+03  0.99980437E+04                                10.101164                            6.828929       0.147656       2.037187                    0.999600      27.930551      78.652442       0.644337       0.407762      -1.075209       0.078295      -0.041722       0.051343       0.102503      -0.019986       0.009247       0.002704      -0.013088      -0.090405      -0.033298      -0.002962       0.036260             13.193179       9.838393      -1.489972      -1.772033       8.893173      -6.407003      20.847971           0.000000
          111              C      12.438664       7.455157      11.805322       0.037297      36.106587 0.43199660E+03  0.10114461E+05                                 9.542669                            6.958877       0.151581       2.039672                    0.999342      27.634703      78.628955       0.622321       0.420368      -1.064385       0.076768      -0.028858       0.053292       0.097807       0.008281       0.022063       0.009653      -0.072381      -0.050362      -0.045035      -0.002948       0.047983             11.517071      15.694157      -2.956255      -3.638168       6.831855      -1.233827      12.025200           0.000000
          112              C      11.011053       7.875987      12.043319       0.553758      23.854010 0.26670230E+03  0.56144188E+04                                 7.548553                            5.783291      -0.039307       2.029178                    0.999519      23.242088      65.689256       0.618691       0.470278      -1.020324      -0.065529       0.032508       0.026586       0.077831       0.045668       0.020753       0.044764      -0.106329      -0.164815      -0.069941      -0.042110       0.112051              8.465109       9.733415      -1.346978      -1.503884       5.544493      -1.570654      10.117418           0.000001
          113              C      14.300305       6.479523      12.251370       0.306669      35.212210 0.36914384E+03  0.83909437E+04                                 9.830021                            6.700901      -0.304672       1.925703                    0.999134      25.727969      74.457256       0.590730       0.456144      -1.032777      -0.042488       0.024880      -0.018088       0.052454       0.014316       0.040665       0.041086      -0.067320      -0.037986      -0.064103      -0.009397       0.073500             12.476272      15.596156      -6.196138       2.444628       9.785106      -3.775722      12.047552           0.000001
          114              C      15.404284       5.563783      12.877100      -0.004169      39.401156 0.47934190E+03  0.11513412E+05                                10.139046                            7.352031      -0.142184       1.948084                    0.998895      28.341068      81.555843       0.603041       0.422864      -1.063288       0.016536      -0.016067       0.000302       0.023059      -0.015413       0.019859      -0.013128       0.007806      -0.000310      -0.018122      -0.014881       0.033003             12.247633      13.396735      -6.099526       4.214756      12.247085      -0.061527      11.099081           0.000001
          115              C      15.921491       5.931024      14.114373      -0.145628      35.318518 0.46501698E+03  0.11160562E+05                                 9.425080                            7.264191      -0.023399       1.946589                    0.999755      30.733980      90.392420       0.599725       0.425537      -1.054421       0.042798      -0.015384      -0.001262       0.045496       0.003199       0.004101       0.030962      -0.057022      -0.016171      -0.027090      -0.022092       0.049182             10.697405      10.868702      -4.245692       3.447853      10.530291       0.975324      10.693223          -0.000000
          116              C      16.848531       5.114581      14.751135      -0.168418      31.597230 0.41817840E+03  0.97104569E+04                                 8.584973                            6.771982       0.267575       2.059560                    0.999762      29.069534      82.337009       0.641397       0.411246      -1.070373      -0.012494       0.037083      -0.012610       0.041112      -0.013270       0.027346       0.004746       0.002350       0.047413      -0.032927      -0.001480       0.034407              9.561022       9.809345      -4.537056       2.119840      10.290221       0.857668       8.583499          -0.000000
          117              C      17.258364       3.930897      14.150624       0.236970      27.916289 0.33709829E+03  0.74248107E+04                                 8.186596                            6.239343       0.017350       2.040653                    0.999382      24.256509      67.140911       0.642133       0.433064      -1.055530       0.052678      -0.031164       0.022986       0.065380      -0.016713       0.020701      -0.024181       0.001068      -0.014827      -0.027249      -0.013840       0.041089              9.542859      10.917137      -5.068723       2.724341       9.705380       0.029277       8.006059           0.000000
          118              C      16.742670       3.563656      12.913351      -0.162866      31.227357 0.45081920E+03  0.10725664E+05                                 8.718619                            7.171263       0.112552       2.020377                    0.998776      29.534278      86.206696       0.601816       0.427780      -1.054076      -0.015992       0.006232      -0.025471       0.030714      -0.017214      -0.001026      -0.001471      -0.008012      -0.064641      -0.021751      -0.006701       0.028452              9.620584      10.935531      -3.551468       3.393498       8.719032       0.040311       9.207189           0.000001
          119              C      15.815630       4.380099      12.276589      -0.130380      33.864201 0.48672990E+03  0.11867486E+05                                 9.329031                            7.553822      -0.180875       1.906172                    0.998892      31.004838      93.233351       0.571424       0.439619      -1.041311       0.020257      -0.008828       0.027047       0.034926       0.007128       0.005214       0.019039       0.011300       0.059499      -0.024878      -0.004974       0.029852             10.439260      11.260332      -4.518623       2.361996      11.002462       0.648719       9.054986           0.000001
          120              C      18.283704       3.120758      14.626620      -0.539428      28.257279 0.41317337E+03  0.96344154E+04                                 7.903317                            6.545795       0.155905       2.008685                    0.998221      32.244503      93.695577       0.675444       0.388887      -1.077662      -0.040311       0.040422      -0.015942       0.059271       0.011907      -0.006477      -0.007323       0.007679       0.000904      -0.013113      -0.004544       0.017656              8.896807      10.844547      -3.066832       1.694009       8.375708      -1.491775       7.470167          -0.000000
          121              C      13.415609       9.376475      15.513989       0.657154      22.471007 0.21649651E+03  0.43314600E+04                                 7.421696                            5.281463       0.051363       2.102579                    0.999732      20.849416      57.684624       0.633627       0.483158      -1.012174       0.010913      -0.067680      -0.070632       0.098431      -0.014492       0.011836      -0.054345       0.049283       0.250882      -0.085598      -0.017703       0.103301              9.053502       9.100956       1.420633      -1.036797      11.733501       3.685103       6.326047           0.000001
          122              C       5.674148      10.678378       0.342023      -0.056943      40.153025 0.42890034E+03  0.99992014E+04                                10.103177                            6.830255       0.147030       2.037170                    0.999605      27.931365      78.666506       0.644093       0.407895      -1.075081      -0.078650       0.051713       0.041966       0.103059      -0.008800      -0.020318      -0.003398       0.040375       0.066231      -0.034220      -0.002804       0.037025             13.195600       9.840168       1.770919      -1.491045      20.851837       6.408222       8.894796           0.000000
          123              C       6.465080      11.805321       0.425559       0.037362      36.112631 0.43210324E+03  0.10117332E+05                                 9.542262                            6.958742       0.153184       2.040101                    0.999345      27.639097      78.636586       0.622476       0.420248      -1.064487      -0.076635       0.052824       0.029339       0.097591      -0.021204       0.008213      -0.009936      -0.009892       0.133345      -0.043998      -0.003887       0.047885             11.516434      15.692357       3.637663      -2.956099      12.025358       1.233941       6.831587           0.000000
          124              C       7.892691      12.043319       0.004728       0.554636      23.847320 0.26661436E+03  0.56120686E+04                                 7.546821                            5.782082      -0.040560       2.028835                    0.999499      23.238363      65.674421       0.618800       0.470236      -1.020353       0.066410       0.026051      -0.032905       0.078560      -0.020754       0.046134      -0.044254       0.028848       0.242661      -0.069633      -0.042618       0.112251              8.463137       9.730444       1.503622      -1.346491      10.115748       1.570352       5.543219           0.000001
          125              C      19.726439      12.251370       1.401192       0.306984      35.214028 0.36918349E+03  0.83921165E+04                                 9.830683                            6.701402      -0.299766       1.926947                    0.999131      25.728765      74.462105       0.590686       0.456163      -1.032760       0.042721      -0.018609      -0.025368       0.053056      -0.039609       0.014316      -0.041025      -0.016821       0.124152      -0.063723      -0.010170       0.073893             12.477040      15.597496      -2.445128      -6.196854      12.047943       3.775889       9.785680           0.000001
          126              C      18.622459      12.877099       2.316932      -0.002234      39.372153 0.47888709E+03  0.11500761E+05                                10.138949                            7.351856      -0.148143       1.946590                    0.998977      28.323904      81.523534       0.602588       0.423245      -1.062955      -0.017290       0.001410       0.015790       0.023458      -0.020524      -0.015397       0.012977       0.003062      -0.009226      -0.019190      -0.014068       0.033258             12.247475      13.395635      -4.213584      -6.098941      11.099225       0.059537      12.247565           0.000001
          127              C      18.105253      14.114372       1.949691      -0.146837      35.349562 0.46553582E+03  0.11176059E+05                                 9.429515                            7.267273      -0.023433       1.946346                    0.999725      30.752230      90.456555       0.599721       0.425423      -1.054498      -0.043964       0.000327       0.015637       0.046664      -0.004438       0.003176      -0.030291      -0.018477       0.093733      -0.026739      -0.021682       0.048421             10.702553      10.874112      -3.449902      -4.247485      10.698925      -0.976125      10.534623          -0.000000
          128              C      17.178212      14.751134       2.766133      -0.168324      31.589715 0.41802226E+03  0.97058183E+04                                 8.583365                            6.770245       0.269964       2.060378                    0.999729      29.065677      82.318832       0.641553       0.411188      -1.070422       0.011857      -0.013245      -0.035420       0.039631      -0.027323      -0.012526      -0.005304      -0.022935      -0.025995      -0.032748      -0.001375       0.034123              9.559442       9.807272      -2.119646      -4.535671       8.582986      -0.858256      10.288067          -0.000000
          129              C      16.768379      14.150622       3.949818       0.236265      27.907755 0.33697559E+03  0.74205358E+04                                 8.180059                            6.234552       0.020702       2.041767                    0.999356      24.255382      67.104184       0.643022       0.432557      -1.055967      -0.052895       0.023282       0.032363       0.066237      -0.020823      -0.016154       0.024227       0.006557       0.008723      -0.027223      -0.013643       0.040866              9.534561      10.906074      -2.720607      -5.062316       8.000462      -0.031679       9.697148           0.000000
          130              C      17.284073      12.913349       4.317060      -0.163801      31.256542 0.45134810E+03  0.10741123E+05                                 8.721665                            7.172952       0.114415       2.020537                    0.998797      29.552727      86.264941       0.602078       0.427480      -1.054288       0.015710      -0.025183      -0.006967       0.030488       0.001260      -0.016500       0.001966       0.029598       0.041140      -0.021975      -0.005613       0.027588              9.624402      10.939472      -3.394671      -3.553953       9.210335      -0.040753       8.723400           0.000001
          131              C      18.211114      12.276587       3.500617      -0.129158      33.831125 0.48604483E+03  0.11846793E+05                                 9.323325                            7.548514      -0.183216       1.905782                    0.998872      30.988750      93.173964       0.571615       0.439620      -1.041294      -0.020217       0.025822       0.008927       0.033988      -0.005666       0.007490      -0.019577      -0.026637      -0.047054      -0.025296      -0.006153       0.031448             10.432990      11.252050      -2.360970      -4.514998       9.051456      -0.649688      10.995463           0.000000
          132              C      15.743039      14.626618       4.759956      -0.540814      28.323841 0.41442374E+03  0.96715847E+04                                 7.922302                            6.562228       0.148469       2.006140                    0.998147      32.283095      93.869115       0.673541       0.389663      -1.077046       0.039901      -0.014990      -0.041654       0.059598       0.006340       0.011846       0.007659       0.001879      -0.012167      -0.013409      -0.004138       0.017547              8.919304      10.877492      -1.702297      -3.082202       7.485162       1.498315       8.395258          -0.000000
          133              C      13.415609      14.265679       8.128177       0.657764      22.461968 0.21641114E+03  0.43291602E+04                                 7.418287                            5.279434       0.065338       2.107054                    0.999759      20.845186      57.661815       0.633951       0.482977      -1.012308       0.010892       0.067354       0.070768       0.098302       0.014770      -0.011368      -0.054792       0.052046       0.247749      -0.086780      -0.015717       0.102497              9.049116       9.094626      -1.419695       1.036066      11.728771       3.683667       6.323952           0.000001
          134              C      13.235646      12.963784       7.538699      -0.056886      40.158172 0.42893102E+03  0.10000081E+05                                10.104086                            6.830499       0.149690       2.037779                    0.999578      27.932804      78.670844       0.644082       0.407895      -1.075083      -0.078419      -0.051535      -0.042049       0.102828       0.009081       0.020261      -0.003656       0.041197       0.064870      -0.034567      -0.002342       0.036909             13.197427       9.841404      -1.772995       1.490379      20.855111       6.409258       8.895767           0.000000
          135              C      14.026579      11.836841       7.455163       0.036852      36.132802 0.43234203E+03  0.10124493E+05                                 9.546338                            6.961078       0.152380       2.039824                    0.999335      27.646230      78.667326       0.622305       0.420298      -1.064437      -0.076556      -0.052663      -0.029302       0.097431       0.020901      -0.008273      -0.009870      -0.009970       0.133275      -0.043701      -0.004137       0.047839             11.521880      15.700993      -3.639483       2.958144      12.030156       1.234395       6.834489           0.000000
          136              C      15.454190      11.598843       7.875994       0.554181      23.855345 0.26671356E+03  0.56148459E+04                                 7.549521                            5.783912      -0.043375       2.027830                    0.999471      23.243050      65.698079       0.618563       0.470359      -1.020257       0.065949      -0.025686       0.033670       0.078376       0.020860      -0.045553      -0.044527       0.028508       0.240879      -0.069443      -0.042184       0.111628              8.466285       9.734641      -1.504334       1.347197      10.119120       1.570726       5.545093           0.000001
          137              C      12.164938      11.390792       6.479530       0.305701      35.269927 0.36985002E+03  0.84105960E+04                                 9.837407                            6.705244      -0.298419       1.926975                    0.999125      25.754163      74.536934       0.590840       0.455863      -1.032987       0.042081       0.017712       0.025396       0.052245       0.039736      -0.014446      -0.040477      -0.016557       0.123442      -0.063576      -0.009841       0.073417             12.486199      15.609337       2.447610       6.202847      12.055950       3.779212       9.793311           0.000001
          138              C      11.060959      10.765063       5.563790      -0.003789      39.405517 0.47935438E+03  0.11514154E+05                                10.141451                            7.353313      -0.148672       1.946258                    0.998954      28.340455      81.564148       0.602823       0.423000      -1.063168      -0.017295      -0.000859      -0.015638       0.023332       0.020112       0.015146       0.013503       0.005252      -0.009456      -0.018711      -0.014477       0.033188             12.250939      13.400096       4.214929       6.102116      11.101122       0.060699      12.251600           0.000001
          139              C      10.543753       9.527790       5.931031      -0.145760      35.313420 0.46492445E+03  0.11157861E+05                                 9.424564                            7.263986      -0.023493       1.946734                    0.999747      30.731775      90.385972       0.599665       0.425597      -1.054376      -0.042171       0.000286      -0.015272       0.044852       0.004685      -0.003958      -0.030643      -0.019854       0.093971      -0.027134      -0.021914       0.049047             10.696536      10.867687       3.447544       4.244738      10.692900      -0.975503      10.529020          -0.000000
          140              C       9.616713       8.891028       5.114589      -0.168888      31.617652 0.41853038E+03  0.97206612E+04                                 8.589054                            6.775498       0.268691       2.059795                    0.999751      29.079757      82.374201       0.641137       0.411327      -1.070322       0.012589       0.013643       0.036449       0.040904       0.027119       0.013004      -0.004174      -0.022670      -0.024489      -0.032473      -0.001358       0.033831              9.565402       9.814629       2.120715       4.539785       8.586556      -0.857511      10.295022          -0.000000
          141              C       9.206880       9.491540       3.930904       0.237309      27.877332 0.33652795E+03  0.74084113E+04                                 8.175621                            6.231379       0.021167       2.042100                    0.999358      24.237617      67.050555       0.643019       0.432692      -1.055857      -0.052244      -0.022631      -0.031300       0.064972       0.020487       0.016308       0.024644       0.007713       0.008023      -0.027661      -0.013362       0.041022              9.529504      10.901156       2.722091       5.058764       7.997518      -0.029062       9.689837           0.000000
          142              C       9.722574      10.728813       3.563662      -0.165156      31.325527 0.45262547E+03  0.10780286E+05                                 8.739481                            7.187402       0.108901       2.018428                    0.998777      29.592614      86.446652       0.600867       0.427992      -1.053859       0.015775       0.024742       0.006979       0.030162      -0.000889       0.016727       0.002022       0.029242       0.041544      -0.021815      -0.005984       0.027799              9.644851      10.966621       3.405421       3.561489       9.230325      -0.037850       8.737607           0.000001
          143              C      10.649614      11.365575       4.380105      -0.128916      33.816715 0.48577304E+03  0.11838478E+05                                 9.319304                            7.544837      -0.182799       1.905967                    0.998883      30.981575      93.144862       0.571934       0.439438      -1.041405      -0.020071      -0.026176      -0.008686       0.034110       0.005747      -0.007219      -0.018543      -0.025369      -0.045827      -0.024252      -0.005868       0.030120             10.428630      11.246746       2.361424       4.511526       9.049426      -0.649626      10.989717           0.000001
          144              C       8.181541       9.015544       3.120766      -0.540362      28.296895 0.41389522E+03  0.96556054E+04                                 7.913122                            6.553936       0.152372       2.007527                    0.998269      32.267941      93.789455       0.674640       0.389175      -1.077446       0.040394       0.017528       0.040400       0.059758      -0.007279      -0.011780       0.007378       0.001959      -0.011284      -0.012918      -0.005057       0.017975              8.908711      10.861211       1.702029       3.074555       7.481046       1.494737       8.383875          -0.000000
          145              C       2.073363       0.247454       1.495761       0.656778      22.468017 0.21648456E+03  0.43308212E+04                                 7.418339                            5.279496       0.059401       2.105352                    0.999737      20.848021      57.663316       0.634123       0.482824      -1.012429       0.010738       0.071235      -0.067609       0.098796      -0.011245      -0.014112       0.054904      -0.099549      -0.201644      -0.086533      -0.016650       0.103183              9.049022       9.096259       1.035988       1.419951       6.323128      -3.682909      11.727678           0.000001
          146              C       9.454896      15.419419       2.797656      -0.057172      40.162758 0.42903210E+03  0.10003028E+05                                10.104921                            6.831391       0.146262       2.036757                    0.999592      27.935097      78.679662       0.644028       0.407906      -1.075076      -0.078737      -0.042436       0.050616       0.102773       0.020344      -0.009565       0.003077      -0.012805      -0.091168      -0.033815      -0.002862       0.036677             13.198208       9.841505       1.489840       1.773935       8.895535      -6.409097      20.857583           0.000000
          147              C      10.245829      15.335883       3.924600       0.039535      36.048870 0.43121534E+03  0.10091765E+05                                 9.533730                            6.953298       0.147891       2.039100                    0.999359      27.607483      78.538540       0.622464       0.420454      -1.064313      -0.077240      -0.029562       0.053097       0.098282      -0.007576      -0.020529       0.009541      -0.072565      -0.050708      -0.043611      -0.004158       0.047769             11.505445      15.676600       2.952532       3.633788       6.825659      -1.232452      12.014076           0.000000
          148              C       4.111943      -0.004731       4.162597       0.555179      23.875313 0.26699685E+03  0.56224802E+04                                 7.554277                            5.787447      -0.037675       2.029073                    0.999461      23.255812      65.750737       0.618280       0.470434      -1.020183       0.067221       0.033056       0.027038       0.079639      -0.045599      -0.020138       0.044223      -0.107073      -0.162509      -0.068809      -0.042773       0.111582              8.471618       9.740601       1.348278       1.505174       5.548421      -1.571915      10.125832           0.000001
          149              C      23.507188      14.360249       4.370648       0.307732      35.181275 0.36880958E+03  0.83812245E+04                                 9.823394                            6.697151      -0.298749       1.927639                    0.999087      25.716136      74.407136       0.591006       0.456047      -1.032859       0.043001       0.025116      -0.017502       0.052785      -0.014822      -0.039685       0.040955      -0.068740      -0.037972      -0.063324      -0.010361       0.073685             12.467008      15.583489       6.190059      -2.442015       9.777554      -3.772463      12.039981           0.000001
          150              C      22.403209      13.444509       4.996378      -0.003985      39.408022 0.47943970E+03  0.11516918E+05                                10.142289                            7.354381      -0.147157       1.946657                    0.998951      28.343124      81.579018       0.602718       0.423048      -1.063120      -0.016771      -0.016374       0.000466       0.023443       0.015202      -0.019842      -0.013552       0.005941      -0.000209      -0.018462      -0.014468       0.032930             12.251306      13.400192       6.100828      -4.215017      12.250951      -0.059654      11.102776           0.000001
          151              C      21.886002      13.811750       6.233651      -0.146542      35.349668 0.46552535E+03  0.11176033E+05                                 9.430738                            7.268347      -0.024697       1.945993                    0.999748      30.752265      90.465166       0.599518       0.425558      -1.054387      -0.042656      -0.015554      -0.001534       0.045430      -0.003774      -0.004334       0.031136      -0.055770      -0.016853      -0.026606      -0.022374       0.048980             10.703790      10.875193       4.247985      -3.450174      10.536115       0.976340      10.700061          -0.000000
          152              C      20.958962      12.995307       6.870413      -0.166798      31.536601 0.41713052E+03  0.96797056E+04                                 8.573428                            6.763054       0.268592       2.060401                    0.999753      29.033886      82.199215       0.641905       0.411192      -1.070446       0.012768       0.036438      -0.012831       0.040687       0.013367      -0.027549       0.004701       0.001820       0.045709      -0.033093      -0.001154       0.034247              9.547831       9.794870       4.529020      -2.117837      10.275309       0.856383       8.573315          -0.000000
          153              C      20.549129      11.811623       6.269902       0.236224      27.929993 0.33730922E+03  0.74301069E+04                                 8.186222                            6.239094       0.019073       2.040943                    0.999332      24.265519      67.153688       0.642530       0.432759      -1.055789      -0.052973      -0.031752       0.022915       0.065874       0.016513      -0.021085      -0.024497      -0.000325      -0.015486      -0.027731      -0.013713       0.041444              9.542087      10.915110       5.066819      -2.725433       9.703790       0.028847       8.007360           0.000000
          154              C      21.064824      11.444382       5.032629      -0.163193      31.222737 0.45071002E+03  0.10722083E+05                                 8.716903                            7.169511       0.112311       2.020302                    0.998790      29.530229      86.182147       0.602020       0.427674      -1.054174       0.016125       0.006725      -0.025018       0.030515       0.016683       0.000592      -0.001669      -0.004315      -0.064560      -0.021688      -0.005909       0.027598              9.618884      10.933271       3.550713      -3.393289       8.717126       0.040084       9.206256           0.000001
          155              C      21.991863      12.260825       4.395867      -0.129298      33.837505 0.48619635E+03  0.11851440E+05                                 9.324714                            7.550032      -0.159267       1.913270                    0.998861      30.990694      93.184345       0.571518       0.439660      -1.041268      -0.020094      -0.008382       0.025247       0.033338      -0.007321      -0.006088       0.019703       0.011280       0.061956      -0.025493      -0.005777       0.031270             10.434291      11.253579       4.514826      -2.361189      10.996423       0.649803       9.052872           0.000000
          156              C      19.523790      11.001484       6.745898      -0.539598      28.286418 0.41371152E+03  0.96507378E+04                                 7.914711                            6.555888       0.149839       2.006809                    0.998191      32.261928      93.784664       0.673979       0.389580      -1.077111       0.039735       0.040660      -0.016896       0.059309      -0.012280       0.007430      -0.007203       0.007227       0.000305      -0.013043      -0.005452       0.018495              8.910112      10.862181       3.075475      -1.702531       8.387602      -1.495867       7.480554          -0.000000
          157              C      17.196361       7.633264       6.384961       0.657321      22.447111 0.21625161E+03  0.43250429E+04                                 7.414222                            5.276867       0.054113       2.103710                    0.999703      20.837383      57.628462       0.634236       0.482863      -1.012397       0.011299      -0.070465       0.067529       0.098250       0.011316       0.014678       0.054642      -0.098162      -0.202732      -0.086885      -0.015731       0.102616              9.043702       9.089701      -1.035999      -1.418084       6.320571      -3.680881      11.720833           0.000001
          158              C      17.016397       8.222743       5.083066      -0.056761      40.149434 0.42887353E+03  0.99980437E+04                                10.101164                            6.828929       0.147656       2.037187                    0.999600      27.930551      78.652443       0.644337       0.407762      -1.075209      -0.078295       0.041722      -0.051343       0.102503      -0.019986       0.009247       0.002704      -0.013088      -0.090405      -0.033298      -0.002962       0.036260             13.193180       9.838394      -1.489972      -1.772033       8.893173      -6.407003      20.847972           0.000000
          159              C      17.807330       8.306279       3.956122       0.037297      36.106587 0.43199660E+03  0.10114461E+05                                 9.542669                            6.958877       0.151581       2.039672                    0.999342      27.634703      78.628955       0.622321       0.420368      -1.064385      -0.076768       0.028858      -0.053292       0.097807       0.008281       0.022063       0.009653      -0.072381      -0.050362      -0.045035      -0.002948       0.047983             11.517071      15.694156      -2.956255      -3.638168       6.831855      -1.233827      12.025201           0.000000
          160              C      19.234941       7.885449       3.718125       0.553758      23.854010 0.26670231E+03  0.56144191E+04                                 7.548553                            5.783291      -0.039307       2.029178                    0.999519      23.242088      65.689255       0.618691       0.470278      -1.020324       0.065529      -0.032508      -0.026586       0.077831       0.045668       0.020753       0.044764      -0.106329      -0.164815      -0.069941      -0.042110       0.112051              8.465109       9.733415      -1.346978      -1.503884       5.544493      -1.570654      10.117418           0.000001
          161              C      15.945689       9.281913       3.510074       0.306669      35.212210 0.36914384E+03  0.83909437E+04                                 9.830021                            6.700901      -0.304672       1.925703                    0.999134      25.727969      74.457256       0.590730       0.456144      -1.032777       0.042488      -0.024880       0.018088       0.052454       0.014316       0.040665       0.041086      -0.067320      -0.037986      -0.064103      -0.009397       0.073500             12.476272      15.596156      -6.196138       2.444628       9.785106      -3.775722      12.047552           0.000001
          162              C      14.841710      10.197653       2.884344      -0.004169      39.401156 0.47934190E+03  0.11513412E+05                                10.139046                            7.352031      -0.142184       1.948084                    0.998895      28.341068      81.555843       0.603041       0.422864      -1.063288      -0.016536       0.016067      -0.000302       0.023059      -0.015413       0.019859      -0.013128       0.007806      -0.000310      -0.018122      -0.014881       0.033003             12.247633      13.396735      -6.099526       4.214756      12.247085      -0.061527      11.099081           0.000001
          163              C      14.324503       9.830412       1.647071      -0.145628      35.318519 0.46501701E+03  0.11160563E+05                                 9.425080                            7.264191      -0.023399       1.946589                    0.999755      30.733981      90.392423       0.599725       0.425537      -1.054421      -0.042798       0.015384       0.001262       0.045496       0.003199       0.004101       0.030962      -0.057022      -0.016171      -0.027090      -0.022092       0.049182             10.697405      10.868702      -4.245692       3.447853      10.530291       0.975324      10.693223          -0.000000
          164              C      13.397463      10.646855       1.010309      -0.168418      31.597231 0.41817840E+03  0.97104568E+04                                 8.584973                            6.771982       0.267575       2.059560                    0.999762      29.069534      82.337009       0.641397       0.411246      -1.070373       0.012494      -0.037083       0.012610       0.041112      -0.013270       0.027346       0.004746       0.002350       0.047413      -0.032928      -0.001480       0.034407              9.561022       9.809345      -4.537056       2.119840      10.290221       0.857668       8.583499          -0.000000
          165              C      12.987630      11.830539       1.610820       0.236970      27.916289 0.33709830E+03  0.74248107E+04                                 8.186596                            6.239343       0.017350       2.040653                    0.999382      24.256509      67.140910       0.642133       0.433064      -1.055530      -0.052678       0.031164      -0.022986       0.065380      -0.016713       0.020701      -0.024181       0.001068      -0.014827      -0.027249      -0.013840       0.041089              9.542859      10.917136      -5.068723       2.724341       9.705380       0.029276       8.006059           0.000000
          166              C      13.503324      12.197780       2.848093      -0.162866      31.227357 0.45081920E+03  0.10725665E+05                                 8.718619                            7.171263       0.112552       2.020377                    0.998776      29.534278      86.206697       0.601816       0.427780      -1.054076       0.015992      -0.006232       0.025471       0.030714      -0.017214      -0.001026      -0.001471      -0.008012      -0.064641      -0.021751      -0.006701       0.028452              9.620584      10.935532      -3.551468       3.393498       8.719032       0.040310       9.207189           0.000001
          167              C      14.430364      11.381337       3.484855      -0.130380      33.864200 0.48672989E+03  0.11867486E+05                                 9.329032                            7.553822      -0.180875       1.906172                    0.998892      31.004838      93.233352       0.571424       0.439619      -1.041311      -0.020257       0.008828      -0.027047       0.034926       0.007128       0.005214       0.019039       0.011300       0.059499      -0.024878      -0.004974       0.029852             10.439260      11.260333      -4.518623       2.361996      11.002462       0.648719       9.054986           0.000001
          168              C      11.962290      12.640678       1.134824      -0.539428      28.257277 0.41317333E+03  0.96344142E+04                                 7.903317                            6.545795       0.155905       2.008685                    0.998221      32.244502      93.695572       0.675444       0.388887      -1.077662       0.040311      -0.040422       0.015942       0.059271       0.011907      -0.006477      -0.007323       0.007679       0.000904      -0.013113      -0.004544       0.017656              8.896807      10.844547      -3.066832       1.694008       8.375708      -1.491775       7.470167          -0.000000
          169              N      10.628441       4.810385      14.768473      -0.386308      44.041582 0.62381453E+03  0.15762168E+05                                10.321199                            7.979756       0.173034       2.030138                    0.999524      30.891700      86.760203       0.633273       0.382785      -1.106784      -0.133901      -0.039734       0.023516       0.141637      -0.032719      -0.020804       0.014812      -0.038220       0.082653      -0.053209       0.003500       0.049709             12.290369      11.809962       1.609239      -2.838343      16.585374       3.608311       8.475773          -0.000000
          170              N       9.314252       2.978905      14.626620      -0.367380      42.977352 0.62408958E+03  0.15800003E+05                                10.220349                            8.043938       0.045393       2.004078                    0.998716      30.496631      86.253144       0.622263       0.388796      -1.100447       0.004845       0.110881       0.048651       0.121181      -0.017109      -0.018230      -0.013569       0.063159       0.036263      -0.047428       0.008583       0.038845             12.001838      14.589111       2.800256      -3.054796      13.436780       1.120228       7.979625          -0.000000
          171              N      18.189942       3.070325       8.873693      -0.385677      44.006368 0.62322424E+03  0.15743231E+05                                10.315241                            7.975662       0.175205       2.031018                    0.999533      30.878270      86.706085       0.633485       0.382755      -1.106827      -0.134343       0.040404      -0.022932       0.142149       0.033091       0.020936       0.014811      -0.039351       0.084690      -0.054179       0.003938       0.050241             12.282919      11.802006      -1.607089       2.836485      16.575143       3.606671       8.471607          -0.000000
          172              N      16.875753       4.901805       9.015546      -0.366163      42.913491 0.62296149E+03  0.15764343E+05                                10.211344                            8.037500       0.047938       2.005380                    0.998692      30.467406      86.151650       0.622414       0.388877      -1.100388       0.005276      -0.111735      -0.048858       0.122064       0.017247       0.018111      -0.013764       0.062469       0.035972      -0.047294       0.008788       0.038507             11.990569      14.575615      -2.795594       3.052516      13.422758       1.119227       7.973335          -0.000000
          173              N       6.847692       0.992965      12.691115      -0.386162      44.043666 0.62384202E+03  0.15762911E+05                                10.321190                            7.979689       0.176625       2.031187                    0.999524      30.892971      86.761653       0.633309       0.382762      -1.106810      -0.133857      -0.023579      -0.039591       0.141567       0.021083      -0.032998      -0.014745      -0.062188       0.017508      -0.054268       0.004018       0.050251             12.290726      11.808858       2.837129       1.610655       8.475284      -3.608599      16.588036          -0.000000
          174              N      20.656503       1.134818      10.859635      -0.369523      43.071091 0.62569341E+03  0.15851276E+05                                10.235320                            8.054515       0.044499       2.003218                    0.998628      30.537889      86.407839       0.621806       0.388820      -1.100396       0.005127      -0.048644       0.110310       0.120669       0.017183      -0.017587       0.013724       0.012702      -0.114871      -0.048085       0.009945       0.038139             12.020749      14.611278       3.059450       2.807418       7.990533      -1.121650      13.460436          -0.000000
          175              N      14.409191       6.887745      10.951051      -0.385521      44.055412 0.62400167E+03  0.15768733E+05                                10.325275                            7.982393       0.174052       2.030365                    0.999524      30.894205      86.784044       0.632970       0.382923      -1.106638      -0.133833       0.023586       0.040090       0.141686      -0.020795       0.033167      -0.014740      -0.060898       0.018055      -0.053878       0.003985       0.049893             12.295993      11.814016      -2.838741      -1.611352       8.479115      -3.610671      16.594846          -0.000000
          176              N      13.095002       6.745892      12.782531      -0.367466      42.974965 0.62403847E+03  0.15798399E+05                                10.220050                            8.043688       0.039900       2.002553                    0.998707      30.494880      86.247565       0.622263       0.388804      -1.100441       0.005387       0.048344      -0.111139       0.121318      -0.017578       0.017815       0.013117       0.014701      -0.114243      -0.047793       0.008833       0.038960             12.001544      14.588855      -3.054346      -2.800542       7.979379      -1.120230      13.436398          -0.000000
          177              N      19.617553      10.951051       0.992971      -0.386308      44.041582 0.62381453E+03  0.15762168E+05                                10.321199                            7.979756       0.173034       2.030138                    0.999524      30.891700      86.760203       0.633273       0.382785      -1.106784       0.133901       0.039734      -0.023516       0.141637      -0.032719      -0.020804       0.014812      -0.038220       0.082653      -0.053209       0.003500       0.049709             12.290369      11.809962       1.609239      -2.838343      16.585374       3.608311       8.475773          -0.000000
          178              N      20.931742      12.782531       1.134824      -0.367380      42.977352 0.62408958E+03  0.15800003E+05                                10.220349                            8.043938       0.045393       2.004078                    0.998716      30.496631      86.253144       0.622263       0.388796      -1.100447      -0.004845      -0.110881      -0.048651       0.121181      -0.017109      -0.018230      -0.013569       0.063159       0.036263      -0.047428       0.008583       0.038845             12.001838      14.589110       2.800256      -3.054796      13.436780       1.120228       7.979625          -0.000000
          179              N      12.056052      12.691111       6.887751      -0.385677      44.006366 0.62322421E+03  0.15743230E+05                                10.315241                            7.975662       0.175205       2.031018                    0.999533      30.878269      86.706081       0.633485       0.382755      -1.106827       0.134343      -0.040404       0.022932       0.142149       0.033091       0.020936       0.014811      -0.039351       0.084690      -0.054179       0.003938       0.050241             12.282918      11.802005      -1.607088       2.836485      16.575143       3.606672       8.471607          -0.000000
          180              N      13.370241      10.859631       6.745898      -0.366163      42.913491 0.62296149E+03  0.15764343E+05                                10.211344                            8.037500       0.047938       2.005380                    0.998692      30.467406      86.151651       0.622414       0.388877      -1.100388      -0.005276       0.111735       0.048858       0.122064       0.017247       0.018111      -0.013764       0.062469       0.035972      -0.047294       0.008788       0.038507             11.990570      14.575615      -2.795594       3.052516      13.422759       1.119227       7.973336          -0.000000
          181              N      23.398302      14.768471       3.070329      -0.386162      44.043666 0.62384201E+03  0.15762911E+05                                10.321190                            7.979689       0.176625       2.031187                    0.999524      30.892971      86.761652       0.633309       0.382762      -1.106810       0.133857       0.023579       0.039591       0.141567       0.021083      -0.032998      -0.014745      -0.062188       0.017508      -0.054268       0.004018       0.050251             12.290726      11.808858       2.837129       1.610654       8.475284      -3.608599      16.588035          -0.000000
          182              N       9.589491      14.626618       4.901809      -0.369523      43.071092 0.62569341E+03  0.15851276E+05                                10.235320                            8.054515       0.044499       2.003218                    0.998628      30.537889      86.407839       0.621806       0.388820      -1.100396      -0.005127       0.048644      -0.110310       0.120669       0.017183      -0.017587       0.013724       0.012702      -0.114871      -0.048085       0.009945       0.038139             12.020749      14.611278       3.059450       2.807418       7.990533      -1.121650      13.460436          -0.000000
          183              N      15.836803       8.873691       4.810393      -0.385521      44.055413 0.62400168E+03  0.15768734E+05                                10.325275                            7.982393       0.174052       2.030365                    0.999524      30.894205      86.784045       0.632970       0.382923      -1.106638       0.133833      -0.023586      -0.040090       0.141686      -0.020795       0.033167      -0.014740      -0.060898       0.018055      -0.053878       0.003985       0.049893             12.295993      11.814016      -2.838741      -1.611352       8.479116      -3.610671      16.594847          -0.000000
          184              N      17.150992       9.015544       2.978913      -0.367466      42.974965 0.62403847E+03  0.15798399E+05                                10.220050                            8.043688       0.039900       2.002553                    0.998707      30.494880      86.247565       0.622263       0.388804      -1.100441      -0.005387      -0.048344       0.111139       0.121318      -0.017578       0.017815       0.013117       0.014701      -0.114243      -0.047793       0.008833       0.038960             12.001544      14.588855      -3.054346      -2.800543       7.979379      -1.120230      13.436399          -0.000000
          185              O      17.793720       7.139934       0.296315      -0.509063      44.273653 0.55874751E+03  0.13589692E+05                                10.134076                            7.428800      -0.191103       2.010581                    0.994215      27.015527      71.905482       0.679922       0.370385      -1.127833      -0.001609      -0.008130       0.005614       0.010010       0.041580       0.005163      -0.040788       0.001257       0.085052      -0.067693       0.009648       0.058046             12.896248      12.368661       6.854844       0.866920      16.946852       4.852810       9.373231           0.000000
          186              O      15.741529       6.648177       0.781768      -0.485430      22.990797 0.32062608E+03  0.68250320E+04                                 6.431428                            5.524256       0.423779       2.253030                    0.997352      24.116343      61.151597       0.806158       0.356928      -1.132002       0.044136      -0.036547       0.065251       0.086841      -0.019840      -0.010349      -0.039015       0.182556      -0.013367      -0.106768       0.010723       0.096045              6.933310       8.568344      -0.458862      -1.146002       6.142564       2.064695       6.089021          -0.000000
          187              O      14.221668       4.687453       0.605239      -0.614483      30.845647 0.48218739E+03  0.11269027E+05                                 7.616225                            6.674662       0.631871       2.218229                    0.999357      28.509980      73.647940       0.756418       0.346477      -1.150305       0.016031      -0.044211       0.021256       0.051608      -0.049229       0.036010       0.055921      -0.167228       0.058694      -0.124904       0.013208       0.111696              7.966369       7.398323      -1.299317      -1.317706       9.568220       2.616871       6.932565          -0.000001
          188              O      21.875416       2.625849      15.534479      -0.572444      36.027292 0.53806039E+03  0.12982100E+05                                 8.686808                            7.265265       0.355805       2.154042                    0.996792      28.204458      75.117067       0.690063       0.367877      -1.128149       0.002132       0.047837       0.023976       0.053551      -0.000932       0.051818       0.005716      -0.099103       0.075036      -0.086287       0.035459       0.050828              9.653100       8.847220       3.485344       0.739601      13.846836       1.037242       6.265244           0.000001
          189              O      17.793720       0.740784       7.584407      -0.509797      44.355675 0.55991025E+03  0.13626010E+05                                10.149037                            7.438670      -0.191208       2.010336                    0.994195      27.037025      72.000495       0.679129       0.370598      -1.127591      -0.001473       0.007731      -0.005997       0.009895      -0.041037      -0.005211      -0.040908       0.002807       0.087377      -0.067703       0.009663       0.058040             12.917122      12.384665      -6.865000      -0.868038      16.976974       4.864209       9.389728           0.000000
          190              O      15.741529       1.232541       7.098954      -0.485745      22.976825 0.32039326E+03  0.68183760E+04                                 6.427981                            5.521863       0.421266       2.252384                    0.997291      24.110065      61.114540       0.806472       0.356878      -1.132118       0.044248       0.036414      -0.065726       0.087200       0.019647       0.009967      -0.039137       0.182165      -0.013816      -0.106570       0.010729       0.095841              6.929273       8.563032       0.459501       1.146797       6.139290       2.062816       6.085497          -0.000000
          191              O      14.221667       3.193265       7.275483      -0.614699      30.850556 0.48229111E+03  0.11272060E+05                                 7.616823                            6.675177       0.630131       2.217715                    0.999354      28.513967      73.660277       0.756423       0.346456      -1.150323       0.016036       0.044201      -0.021386       0.051655       0.049455      -0.035734       0.055893      -0.166727       0.059754      -0.124801       0.013285       0.111516              7.966932       7.399437       1.300501       1.318223       9.567706       2.617094       6.933654          -0.000001
          192              O      14.313917       5.254861       8.107687      -0.571627      35.997132 0.53748576E+03  0.12964560E+05                                 8.681500                            7.260890       0.356103       2.154236                    0.996777      28.191884      75.068934       0.690353       0.367827      -1.128205       0.002432      -0.048759      -0.023492       0.054178       0.000802      -0.051584       0.005142      -0.100670       0.072424      -0.086531       0.036707       0.049824              9.647075       8.841257      -3.483090      -0.739090      13.838435       1.036411       6.261535           0.000000
          193              O      29.135966      15.465121      15.020656      -0.509717      44.328046 0.55951533E+03  0.13613367E+05                                10.142786                            7.434514      -0.192123       2.010028                    0.994171      27.032203      71.968735       0.679560       0.370446      -1.127760      -0.001584      -0.005943      -0.008205       0.010254      -0.005130       0.041136       0.041242      -0.041634      -0.046997      -0.067758       0.009519       0.058239             12.908633      12.377925      -0.868004       6.860992       9.382919      -4.859817      16.965054           0.000000
          194              O      27.083775      14.979669      14.528899      -0.484068      22.955270 0.31996369E+03  0.68074872E+04                                 6.426668                            5.520493       0.421663       2.252646                    0.997340      24.095143      61.084601       0.805997       0.357179      -1.131790       0.043634      -0.063825      -0.036622       0.085550       0.010114      -0.019367       0.038865       0.097417      -0.268390      -0.106845       0.010981       0.095863              6.927843       8.561903       1.144623      -0.458235       6.084329      -2.062353       6.137296          -0.000000
          195              O      25.563914      15.156198      12.568175      -0.614774      30.846064 0.48219273E+03  0.11269207E+05                                 7.616051                            6.674519       0.630083       2.217704                    0.999329      28.511298      73.652043       0.756454       0.346458      -1.150318       0.015917      -0.021450      -0.043354       0.050922      -0.036074      -0.049078      -0.055303      -0.113388       0.220179      -0.124714       0.013805       0.110909              7.966068       7.397870       1.317864      -1.299808       6.932754      -2.616676       9.567579          -0.000001
          196              O      18.094667       0.226959      10.506579      -0.572905      35.993054 0.53740413E+03  0.12961814E+05                                 8.679724                            7.259448       0.354359       2.153936                    0.996807      28.193580      75.065802       0.690564       0.367737      -1.128300       0.001840      -0.023668       0.047243       0.052873      -0.051674      -0.001302      -0.005244      -0.087044       0.111552      -0.086245       0.035923       0.050323              9.645041       8.839339      -0.738888       3.482021       6.260385      -1.036178      13.835398           0.000001
          197              O      14.012969       8.177033       8.621510      -0.509533      44.349857 0.55984279E+03  0.13623842E+05                                10.147707                            7.437988      -0.184581       2.012334                    0.994333      27.035612      71.993340       0.679198       0.370575      -1.127619      -0.001816       0.006105       0.007960       0.010195       0.005150      -0.041626       0.041163      -0.040878      -0.048136      -0.068181       0.010049       0.058132             12.914930      12.383700       0.867476      -6.863977       9.387530      -4.862310      16.973561           0.000000
          198              O      11.960777       8.662485       9.113267      -0.485020      23.001601 0.32080523E+03  0.68299730E+04                                 6.436818                            5.529229       0.417544       2.251086                    0.997271      24.116748      61.162751       0.805026       0.357371      -1.131622       0.043564       0.065319       0.036490       0.086579      -0.009581       0.019433       0.039308       0.098947      -0.268464      -0.107225       0.010656       0.096569              6.939189       8.574355      -1.150473       0.460984       6.094065      -2.066608       6.149146          -0.000000
          199              O      10.440915       8.485956      11.073991      -0.613905      30.843820 0.48215707E+03  0.11268239E+05                                 7.616217                            6.674710       0.631154       2.217970                    0.999335      28.507989      73.644609       0.756364       0.346503      -1.150273       0.016462       0.020981       0.044443       0.051831       0.035639       0.049416      -0.056216      -0.113007       0.221219      -0.124831       0.012857       0.111974              7.966258       7.398724      -1.317790       1.300139       6.933038      -2.616828       9.567011          -0.000001
          200              O      10.533166       7.653751      13.135587      -0.571845      36.006464 0.53766490E+03  0.12969965E+05                                 8.682893                            7.262112       0.356981       2.154582                    0.996841      28.196057      75.083248       0.690293       0.367829      -1.128204       0.002338       0.023893      -0.048640       0.054242       0.051707       0.000786      -0.005923      -0.087103       0.114102      -0.086704       0.036087       0.050617              9.648579       8.843381       0.739337      -3.483681       6.262687      -1.036829      13.839669           0.000000
          201              O      12.452274       8.621502      15.465129      -0.509063      44.273653 0.55874751E+03  0.13589692E+05                                10.134076                            7.428800      -0.191104       2.010581                    0.994215      27.015527      71.905482       0.679922       0.370385      -1.127833       0.001609       0.008130      -0.005614       0.010010       0.041580       0.005163      -0.040788       0.001257       0.085052      -0.067693       0.009648       0.058046             12.896248      12.368661       6.854844       0.866920      16.946852       4.852810       9.373231           0.000000
          202              O      14.504465       9.113259      14.979676      -0.485430      22.990798 0.32062608E+03  0.68250322E+04                                 6.431428                            5.524256       0.423779       2.253030                    0.997352      24.116343      61.151598       0.806158       0.356928      -1.132002      -0.044136       0.036547      -0.065251       0.086841      -0.019840      -0.010349      -0.039015       0.182556      -0.013367      -0.106768       0.010723       0.096045              6.933310       8.568345      -0.458862      -1.146002       6.142564       2.064695       6.089022          -0.000000
          203              O      16.024326      11.073983      15.156205      -0.614483      30.845642 0.48218730E+03  0.11269025E+05                                 7.616224                            6.674661       0.631871       2.218229                    0.999357      28.509980      73.647936       0.756418       0.346477      -1.150305      -0.016031       0.044211      -0.021256       0.051608      -0.049229       0.036010       0.055921      -0.167228       0.058694      -0.124904       0.013208       0.111696              7.966368       7.398322      -1.299317      -1.317706       9.568218       2.616871       6.932564          -0.000001
          204              O       8.370578      13.135587       0.226965      -0.572444      36.027290 0.53806035E+03  0.12982099E+05                                 8.686808                            7.265264       0.355805       2.154042                    0.996792      28.204458      75.117065       0.690064       0.367877      -1.128149      -0.002132      -0.047837      -0.023976       0.053551      -0.000932       0.051818       0.005716      -0.099103       0.075036      -0.086287       0.035459       0.050828              9.653099       8.847220       3.485344       0.739601      13.846835       1.037242       6.265244           0.000000
          205              O      12.452274      15.020652       8.177037      -0.509797      44.355690 0.55991045E+03  0.13626017E+05                                10.149041                            7.438672      -0.191208       2.010336                    0.994195      27.037027      72.000512       0.679129       0.370598      -1.127591       0.001471      -0.007731       0.005998       0.009894      -0.041037      -0.005211      -0.040908       0.002807       0.087378      -0.067703       0.009663       0.058040             12.917127      12.384669      -6.865003      -0.868039      16.976981       4.864211       9.389732           0.000000
          206              O      14.504465      14.528895       8.662490      -0.485745      22.976826 0.32039327E+03  0.68183764E+04                                 6.427981                            5.521864       0.421266       2.252384                    0.997291      24.110065      61.114541       0.806472       0.356878      -1.132118      -0.044248      -0.036414       0.065726       0.087200       0.019647       0.009967      -0.039137       0.182165      -0.013816      -0.106570       0.010729       0.095841              6.929274       8.563033       0.459502       1.146797       6.139291       2.062816       6.085497          -0.000000
          207              O      16.024327      12.568171       8.485961      -0.614699      30.850549 0.48229098E+03  0.11272056E+05                                 7.616822                            6.675176       0.630132       2.217715                    0.999354      28.513964      73.660266       0.756423       0.346456      -1.150323      -0.016036      -0.044201       0.021386       0.051655       0.049455      -0.035734       0.055893      -0.166727       0.059754      -0.124801       0.013285       0.111516              7.966931       7.399436       1.300501       1.318222       9.567704       2.617094       6.933653          -0.000001
          208              O      15.932077      10.506575       7.653757      -0.571627      35.997129 0.53748571E+03  0.12964559E+05                                 8.681499                            7.260889       0.356103       2.154236                    0.996777      28.191884      75.068931       0.690353       0.367827      -1.128205      -0.002432       0.048759       0.023492       0.054178       0.000802      -0.051584       0.005142      -0.100670       0.072424      -0.086531       0.036707       0.049824              9.647074       8.841256      -3.483089      -0.739090      13.838433       1.036411       6.261534           0.000001
          209              O       1.110028       0.296315       0.740788      -0.509717      44.328046 0.55951533E+03  0.13613367E+05                                10.142786                            7.434514      -0.192123       2.010028                    0.994171      27.032203      71.968735       0.679560       0.370446      -1.127760       0.001584       0.005943       0.008205       0.010254      -0.005130       0.041136       0.041242      -0.041634      -0.046997      -0.067758       0.009519       0.058239             12.908633      12.377925      -0.868004       6.860992       9.382919      -4.859817      16.965054           0.000000
          210              O       3.162219       0.781767       1.232545      -0.484068      22.955270 0.31996369E+03  0.68074870E+04                                 6.426668                            5.520493       0.421663       2.252646                    0.997340      24.095143      61.084601       0.805997       0.357179      -1.131790      -0.043634       0.063825       0.036622       0.085550       0.010114      -0.019367       0.038865       0.097417      -0.268390      -0.106845       0.010981       0.095863              6.927843       8.561903       1.144623      -0.458235       6.084329      -2.062353       6.137296          -0.000000
          211              O       4.682080       0.605238       3.193269      -0.614774      30.846061 0.48219266E+03  0.11269206E+05                                 7.616050                            6.674519       0.630083       2.217704                    0.999329      28.511299      73.652042       0.756455       0.346458      -1.150318      -0.015917       0.021450       0.043354       0.050922      -0.036074      -0.049078      -0.055303      -0.113388       0.220179      -0.124714       0.013804       0.110909              7.966066       7.397869       1.317864      -1.299808       6.932753      -2.616675       9.567578          -0.000001
          212              O      12.151327      15.534477       5.254865      -0.572905      35.993047 0.53740401E+03  0.12961810E+05                                 8.679723                            7.259447       0.354359       2.153937                    0.996807      28.193578      75.065793       0.690564       0.367737      -1.128300      -0.001840       0.023668      -0.047244       0.052873      -0.051674      -0.001302      -0.005244      -0.087044       0.111552      -0.086245       0.035923       0.050323              9.645039       8.839337      -0.738888       3.482021       6.260385      -1.036178      13.835396           0.000001
          213              O      16.233025       7.584403       7.139934      -0.509533      44.349858 0.55984280E+03  0.13623843E+05                                10.147707                            7.437988      -0.184581       2.012334                    0.994333      27.035612      71.993341       0.679198       0.370575      -1.127619       0.001816      -0.006105      -0.007960       0.010195       0.005150      -0.041626       0.041163      -0.040878      -0.048136      -0.068181       0.010049       0.058132             12.914930      12.383700       0.867476      -6.863977       9.387530      -4.862311      16.973561           0.000000
          214              O      18.285217       7.098951       6.648177      -0.485020      23.001601 0.32080524E+03  0.68299731E+04                                 6.436818                            5.529229       0.417544       2.251086                    0.997271      24.116748      61.162752       0.805025       0.357371      -1.131622      -0.043564      -0.065319      -0.036490       0.086579      -0.009581       0.019433       0.039308       0.098947      -0.268464      -0.107225       0.010656       0.096569              6.939189       8.574356      -1.150473       0.460984       6.094066      -2.066608       6.149146          -0.000000
          215              O      19.805079       7.275480       4.687453      -0.613905      30.843812 0.48215690E+03  0.11268234E+05                                 7.616215                            6.674708       0.631154       2.217970                    0.999335      28.507988      73.644600       0.756365       0.346503      -1.150273      -0.016462      -0.020981      -0.044443       0.051831       0.035639       0.049416      -0.056216      -0.113007       0.221219      -0.124831       0.012857       0.111974              7.966255       7.398722      -1.317789       1.300139       6.933036      -2.616827       9.567008          -0.000001
          216              O      19.712828       8.107685       2.625857      -0.571845      36.006464 0.53766491E+03  0.12969965E+05                                 8.682892                            7.262112       0.356981       2.154582                    0.996841      28.196058      75.083249       0.690293       0.367829      -1.128204      -0.002338      -0.023893       0.048640       0.054242       0.051707       0.000786      -0.005923      -0.087103       0.114102      -0.086704       0.036087       0.050617              9.648579       8.843381       0.739337      -3.483680       6.262687      -1.036829      13.839669           0.000000

******************************************************
Auxiliary information for the entire system
The total spin magnetic moment of the unit cell is   0.000032
The total net atomic charge of the unit cell is   0.000001
Accuracy of reproducing the electrostatic potential in the unit cell:
  The inner radius (bohr) =    5.0000
  The outer radius (bohr) =   12.0000
  Valid grid points have density less than (e/(bohr^3)) =    0.0001
  The number of valid grid points were=       228034
  The rms potential error without charges in kcal/mol is=      6.43076
  The rms potential error with partial charges in kcal/mol is=      2.99011
  The RRMSE value at monopole order=      0.46497
  The rms potential error with partial charges and cloud penetration in kcal/mol is=      2.98418
  The RRMSE value at monopole order with cloud penetration is=      0.46405
  The rms potential error with partial charges and atomic dipoles in kcal/mol is=      0.81175
  The RRMSE value at dipole order=      0.12623
  The rms potential error with partial charges, atomic dipoles and cloud penetration in kcal/mol is=      0.79987
  The RRMSE value at dipole order with cloud penetration=      0.12438

******************************************************
The electron densities and ab initio electrostatic potential were computed in VASP using the PBE functional and
projector augmented wave method. See the main text of the journal article for a description of computational details.
The atomic charges, dipoles, and quadrupoles were computed with the DDEC6 method as described in
(a) T. A. Manz and N. Gabaldon Limas, RSC Adv. 6 (2016) 47771-47801 DOI: 10.1039/c6ra04656h
(b) N. Gabaldon Limas and T. A. Manz, RSC Adv. 8 (2018) 2678-2707 DOI: 10.1039/c7ra11829e.
For each atom in the material, the electron cloud parameters were fit to the spherically averaged atom-in-material
electron density using radial positions for which this density was between 10^-4 and 10^-2 electrons per cubic bohr.
The polarizabilities, dispersion coefficients, and quantum Drude oscillator (QDO) parameters were fit using the MCLF method.
The magnetic structure of the system was optimized in VASP from the default ferromagnetic initial guess using spin polarization.
The atomic spin moments (ASMs) were computed on this optimized magnetic structure using the DDEC6 partition as inputs
to the method of T. A. Manz and D. S. Sholl, J. Chem. Theory Comput. 7 (2011) 4146-4164 DOI: 10.1021/ct200539n.
The RMSE and RRMSE were computed using a uniform grid with Ewald summation.
