# Supplementary material for: A collection of forcefield precursors for metal–organic frameworks
Source: RSC Adv. 2019 Nov 13;9(63):36492–507. doi: 10.1039/c9ra07327b (PMC9075174; doi:10.1039/c9ra07327b)
Supplement: RA-009-C9RA07327B-s5104 [file RA-009-C9RA07327B-s5104.xyz]

  178
jmolscript: load "" {1 1 1} spacegroup "x,y,z" unitcell [{     13.343000     0.000000     0.000000 }, {     -6.671500    11.555377     0.000000 }, {      0.000000     0.000000    14.515000 }]
Gd     6.671500     3.851869     9.696020     2.004206
Gd     0.000000     7.703508    12.076480     2.004207
Gd     0.000000     7.703508     4.818980     2.004206
Gd     6.671500     3.851869     2.438520     2.004207
Cu     3.335750     5.777689     0.000000     0.773076
Cu    -3.335750     5.777689     0.000000     0.773073
Cu     6.671500     0.000000     0.000000     0.773073
Cu    -3.335750     5.777689     7.257500     0.773075
Cu     3.335750     5.777689     7.257500     0.773075
Cu     6.671500     0.000000     7.257500     0.773064
H      2.014126     4.045537    13.384282     0.255571
H      4.329136     3.081819    12.641114     0.147640
H      3.194314     3.651499    11.720863     0.147863
H      2.211602     2.933910     0.724298     0.139381
H      3.038201     2.075346    14.215991     0.125087
H     -4.175025     7.788324    13.384282     0.255574
H      7.175865     6.265325    12.641114     0.147638
H      8.236634     6.963270    11.720863     0.147863
H      8.106540     8.173118     0.724298     0.139384
H      6.949702     7.886545    14.215991     0.125088
H      2.160899    11.276892    13.384282     0.255572
H      8.509498     2.208233    12.641114     0.147637
H      8.583552     0.940608    11.720863     0.147863
H      9.696358     0.448349     0.724298     0.139381
H     10.026597     1.593486    14.215991     0.125085
H      8.685626     7.509840     8.388219     0.255572
H     -2.342364     8.473558     9.131387     0.147641
H     -3.477186     7.903878    10.051637     0.147864
H     -4.459898     8.621467     6.533201     0.139382
H     -3.633299     9.480031     7.556509     0.125087
H      2.496475     3.767053     8.388219     0.255574
H      0.504365     5.290052     9.131387     0.147638
H      1.565134     4.592107    10.051637     0.147863
H      1.435040     3.382259     6.533201     0.139385
H      0.278202     3.668832     7.556509     0.125088
H      8.832399     0.278485     8.388219     0.255572
H      1.837998     9.347144     9.131387     0.147636
H      1.912052    10.614769    10.051637     0.147863
H      3.024858    11.107028     6.533201     0.139382
H      3.355097     9.961891     7.556509     0.125085
H      4.657374     7.509840     1.130719     0.255571
H      2.342364     8.473558     1.873887     0.147641
H      3.477186     7.903878     2.794138     0.147863
H      4.459898     8.621467    13.790701     0.139382
H      3.633299     9.480031     0.299009     0.125088
H     10.846525     3.767053     1.130719     0.255575
H     -0.504365     5.290052     1.873887     0.147639
H     -1.565134     4.592107     2.794138     0.147863
H     -1.435040     3.382259    13.790701     0.139385
H     -0.278202     3.668832     0.299009     0.125088
H      4.510601     0.278485     1.130719     0.255572
H     -1.837998     9.347144     1.873887     0.147637
H     -1.912052    10.614769     2.794138     0.147863
H     -3.024858    11.107028    13.790701     0.139382
H     -3.355097     9.961891     0.299009     0.125085
H     -2.014126     4.045537     6.126781     0.255572
H      9.013864     3.081819     5.383614     0.147641
H     10.148686     3.651499     4.463362     0.147864
H     11.131398     2.933910     7.981799     0.139382
H     10.304799     2.075346     6.958491     0.125088
H      4.175025     7.788324     6.126781     0.255574
H      6.167135     6.265325     5.383614     0.147638
H      5.106366     6.963270     4.463362     0.147863
H      5.236460     8.173118     7.981799     0.139386
H      6.393298     7.886545     6.958491     0.125088
H     -2.160899    11.276892     6.126781     0.255572
H      4.833502     2.208233     5.383614     0.147637
H      4.759448     0.940608     4.463362     0.147863
H      3.646642     0.448349     7.981799     0.139383
H      3.316403     1.593486     6.958491     0.125085
C      4.585989     5.045078    12.204212     0.689316
C      3.746047     3.844474    12.494512    -0.245409
C      2.995504     2.932755     0.153859    -0.221924
C      4.241073     3.121107     1.001535     0.644398
C      8.747671     5.061255    12.204212     0.689312
C      8.127888     6.388968    12.494512    -0.245409
C      7.713588     7.494818     0.153859    -0.221921
C      7.253922     6.321947     1.001535     0.644396
C      6.680840     1.449044    12.204212     0.689291
C      8.140564     1.321935    12.494512    -0.245408
C      9.305408     1.127805     0.153859    -0.221925
C      8.519506     2.112323     1.001535     0.644389
C     -2.085511     6.510299     9.568288     0.689316
C     -2.925453     7.710903     9.277988    -0.245408
C     -3.675996     8.622622     7.103641    -0.221924
C     -2.430427     8.434270     6.255965     0.644399
C      2.076171     6.494122     9.568288     0.689311
C      1.456388     5.166409     9.277988    -0.245410
C      1.042088     4.060559     7.103641    -0.221923
C      0.582422     5.233430     6.255965     0.644396
C      0.009340    10.106333     9.568288     0.689291
C      1.469064    10.233442     9.277988    -0.245407
C      2.633908    10.427572     7.103641    -0.221925
C      1.848005     9.443054     6.255965     0.644390
C      2.085511     6.510299     2.310788     0.689316
C      2.925453     7.710903     2.020488    -0.245409
C      3.675997     8.622622    14.361141    -0.221925
C      2.430427     8.434270    13.513465     0.644398
C     -2.076171     6.494122     2.310788     0.689312
C     -1.456388     5.166409     2.020488    -0.245410
C     -1.042088     4.060559    14.361141    -0.221921
C     -0.582422     5.233430    13.513465     0.644396
C     -0.009340    10.106333     2.310788     0.689291
C     -1.469064    10.233442     2.020488    -0.245408
C     -2.633908    10.427572    14.361141    -0.221925
C     -1.848006     9.443054    13.513465     0.644389
C      8.757011     5.045078     4.946712     0.689316
C      9.596953     3.844474     5.237012    -0.245409
C     10.347496     2.932755     7.411359    -0.221925
C      9.101927     3.121107     8.259035     0.644399
C      4.595329     5.061255     4.946712     0.689311
C      5.215112     6.388968     5.237012    -0.245410
C      5.629412     7.494818     7.411359    -0.221923
C      6.089078     6.321947     8.259035     0.644396
C      6.662160     1.449044     4.946712     0.689292
C      5.202436     1.321935     5.237012    -0.245408
C      4.037592     1.127805     7.411359    -0.221925
C      4.823495     2.112323     8.259035     0.644390
N      2.876751     4.012027    13.670227    -0.279181
N      8.707642     7.058024    13.670227    -0.279180
N      8.430107     0.485326    13.670227    -0.279180
N     -3.794749     7.543350     8.102273    -0.279182
N      2.036142     4.497353     8.102273    -0.279182
N      1.758607    11.070051     8.102273    -0.279181
N      3.794749     7.543350     0.844773    -0.279181
N     -2.036142     4.497353     0.844773    -0.279180
N     -1.758607    11.070051     0.844773    -0.279180
N     10.466249     4.012027     6.412727    -0.279182
N      4.635358     7.058024     6.412727    -0.279182
N      4.912893     0.485326     6.412727    -0.279181
O      4.493255     6.056173    12.953186    -0.526018
O      5.341203     5.028900    11.201226    -0.658035
O      4.913560     4.184202     0.847676    -0.665724
O      4.556635     2.255610     1.841954    -0.607592
O      9.669672     4.636017    12.953186    -0.526015
O      8.356054     4.415310    11.201226    -0.658021
O      7.838345     5.208008     0.847676    -0.665724
O      6.346598     6.481411     1.841954    -0.607596
O      5.851573     0.863187    12.953186    -0.526021
O      6.317243     2.111167    11.201226    -0.657976
O      7.262595     2.163167     0.847676    -0.665674
O      9.111268     2.818356     1.841954    -0.607608
O     -2.178245     5.499204     8.819314    -0.526018
O     -1.330297     6.526477    10.571274    -0.658035
O     -1.757940     7.371175     6.409824    -0.665724
O     -2.114865     9.299767     5.415546    -0.607592
O      2.998172     6.919360     8.819314    -0.526016
O      1.684554     7.140067    10.571274    -0.658024
O      1.166845     6.347369     6.409824    -0.665723
O     -0.324902     5.073966     5.415546    -0.607598
O     -0.819927    10.692190     8.819314    -0.526022
O     -0.354257     9.444210    10.571274    -0.657978
O      0.591095     9.392210     6.409824    -0.665676
O      2.439768     8.737021     5.415546    -0.607611
O      2.178245     5.499204     1.561814    -0.526019
O      1.330297     6.526477     3.313775    -0.658035
O      1.757940     7.371175    13.667324    -0.665724
O      2.114865     9.299767    12.673047    -0.607592
O     -2.998172     6.919360     1.561814    -0.526016
O     -1.684554     7.140067     3.313775    -0.658021
O     -1.166845     6.347369    13.667324    -0.665724
O      0.324902     5.073966    12.673047    -0.607596
O      0.819927    10.692190     1.561814    -0.526021
O      0.354257     9.444210     3.313775    -0.657976
O     -0.591095     9.392210    13.667324    -0.665674
O     -2.439768     8.737021    12.673047    -0.607608
O      8.849745     6.056173     5.695686    -0.526018
O      8.001797     5.028900     3.943725    -0.658035
O      8.429440     4.184202     8.105176    -0.665724
O      8.786366     2.255610     9.099454    -0.607591
O      3.673328     4.636017     5.695686    -0.526016
O      4.986946     4.415310     3.943725    -0.658024
O      5.504655     5.208008     8.105176    -0.665723
O      6.996402     6.481411     9.099454    -0.607598
O      7.491427     0.863187     5.695686    -0.526022
O      7.025757     2.111167     3.943725    -0.657978
O      6.080405     2.163167     8.105176    -0.665675
O      4.231732     2.818356     9.099454    -0.607610

The following XYZ coordinates are in angstroms. Other properties are in atomic units.
The sperically averaged electron density of each atom fit to a function of the form exp(a - br)
eigen_1, eigen_2 and eigen_3 are the three eigenvalues of traceless quadrupole moment tensor
  atom number  atomic symbol              X              Y              Z     net charge C6 coefficient C8 coefficient C10 coefficient fluctuating dipole atomic polarizability isotropic forcefield polarizability              a              b squared Pearson coefficient          <r^3>          <r^4>         wp_QDO          m_QDO          q_QDO       dipole_x       dipole_y       dipole_z         dipole            Qxy            Qxz            Qyz     Q(x^2-y^2)  Q(3z^2 - R^2)        eigen_1        eigen_2        eigen_3 static polarizability      alpha(xx)      alpha(xy)      alpha(xz)      alpha(yy)      alpha(yz)      alpha(zz) atomic spin moment
            1             Gd       6.671500       3.851869       9.696020       2.004206     165.760301 0.41454112E+04  0.15298550E+06                                21.409445                           18.805123       1.424150       2.163584                    0.998306      81.197948     202.308382       0.518809       0.319901      -1.272487       0.000005       0.000104       0.002114       0.002116      -0.000021      -0.000007      -0.000026       0.000159      -0.068806      -0.022935       0.011385       0.011550             24.220407      20.646533      -0.000422      -0.000071      20.645989      -0.000142      31.368700           0.003586
            2             Gd       0.000000       7.703508      12.076480       2.004207     165.760412 0.41454130E+04  0.15298558E+06                                21.409451                           18.805124       1.424154       2.163585                    0.998306      81.197974     202.308438       0.518809       0.319901      -1.272488       0.000005      -0.000106      -0.002114       0.002117       0.000022       0.000008      -0.000027       0.000154      -0.068807      -0.022936       0.011388       0.011548             24.220419      20.646546       0.000416       0.000053      20.645983      -0.000166      31.368729           0.003587
            3             Gd       0.000000       7.703508       4.818980       2.004206     165.760286 0.41454108E+04  0.15298549E+06                                21.409446                           18.805124       1.424149       2.163584                    0.998306      81.197958     202.308423       0.518809       0.319901      -1.272487      -0.000005      -0.000104      -0.002113       0.002116      -0.000021      -0.000007      -0.000026       0.000159      -0.068806      -0.022935       0.011385       0.011550             24.220407      20.646538      -0.000423      -0.000071      20.645992      -0.000141      31.368691           0.003586
            4             Gd       6.671500       3.851869       2.438520       2.004207     165.760419 0.41454130E+04  0.15298558E+06                                21.409450                           18.805123       1.424155       2.163586                    0.998306      81.197966     202.308406       0.518809       0.319901      -1.272488      -0.000005       0.000106       0.002114       0.002117       0.000022       0.000008      -0.000027       0.000154      -0.068807      -0.022936       0.011388       0.011548             24.220418      20.646551       0.000416       0.000055      20.645989      -0.000166      31.368713           0.003587
            5             Cu       3.335750       5.777689       0.000000       0.773076      56.594002 0.11223491E+04  0.31057553E+05                                12.480224                           11.361337       1.437746       2.389357                    0.995115      41.064078     100.540229       0.513221       0.431283      -1.136058       0.000000       0.000000      -0.000000       0.000000      -0.003169      -0.064439      -0.051167       0.035590       0.074292      -0.080562      -0.011578       0.092140             13.941049      11.727444      -4.399707      -2.999876      15.675444       3.027902      14.420258           0.745018
            6             Cu      -3.335750       5.777689       0.000000       0.773073      56.594186 0.11223521E+04  0.31057624E+05                                12.480160                           11.361273       1.437847       2.389386                    0.995115      41.064379     100.540596       0.513229       0.431277      -1.136063       0.000000       0.000000      -0.000000       0.000000       0.016993      -0.012086       0.081391      -0.012313       0.074298      -0.080559      -0.011585       0.092145             13.940975      18.498710       0.490303       4.122026       8.904120       1.083971      14.420094           0.745028
            7             Cu       6.671500       0.000000       0.000000       0.773073      56.593874 0.11223462E+04  0.31057463E+05                                12.480213                           11.361327       1.437745       2.389356                    0.995115      41.064072     100.540289       0.513221       0.431283      -1.136057      -0.000000      -0.000000      -0.000000       0.000000      -0.013833       0.076528      -0.030223      -0.023271       0.074309      -0.080554      -0.011590       0.092143             13.941018      10.878250       3.909456      -1.122306      16.524648      -4.111927      14.420155           0.745026
            8             Cu      -3.335750       5.777689       7.257500       0.773075      56.594136 0.11223524E+04  0.31057653E+05                                12.480200                           11.361317       1.437797       2.389371                    0.995115      41.064240     100.540467       0.513224       0.431280      -1.136060       0.000000       0.000000      -0.000000       0.000000       0.003167       0.064443      -0.051165       0.035589       0.074294      -0.080562      -0.011582       0.092144             13.941019      11.727404       4.399689       2.999865      15.675434       3.027903      14.420220           0.745022
            9             Cu       3.335750       5.777689       7.257500       0.773075      56.594093 0.11223492E+04  0.31057531E+05                                12.480172                           11.361278       1.437825       2.389380                    0.995115      41.064268     100.540401       0.513227       0.431278      -1.136062      -0.000000       0.000000      -0.000000       0.000000      -0.016994       0.012087       0.081390      -0.012311       0.074292      -0.080559      -0.011583       0.092142             13.940994      18.498753      -0.490314      -4.122037       8.904121       1.083981      14.420109           0.745018
           10             Cu       6.671500       0.000000       7.257500       0.773064      56.594925 0.11223717E+04  0.31058312E+05                                12.480279                           11.361380       1.437841       2.389380                    0.995115      41.064728     100.541821       0.513225       0.431277      -1.136062      -0.000000      -0.000000      -0.000000       0.000000       0.013828      -0.076528      -0.030237      -0.023256       0.074316      -0.080552      -0.011600       0.092152             13.941097      10.878288      -3.909465       1.122315      16.524751      -4.111969      14.420253           0.745017
           11              H       2.014126       4.045537      13.384282       0.255571       0.689160 0.46149389E+01  0.40289630E+02                                 1.395015                            1.336498      -1.003603       2.467486                    0.999008       3.018785       8.512984       0.483367       1.451449      -0.673228      -0.028846      -0.005418      -0.012550       0.031921       0.003472      -0.006215      -0.006727       0.005979       0.020474      -0.009323      -0.003976       0.013299              1.440645       1.882782      -0.218877       0.129341       1.186228      -0.069795       1.252924           0.000759
           12              H       4.329136       3.081819      12.641114       0.147640       0.965745 0.73816237E+01  0.72256718E+02                                 1.722224                            1.669864      -1.329358       2.263421                    0.993222       3.724943      11.014901       0.441711       1.416581      -0.679359       0.017705      -0.022771       0.009726       0.030440      -0.003353       0.001927      -0.002518       0.010939       0.000298      -0.007010      -0.000285       0.007295              1.750859       1.803644      -0.513932       0.021033       1.943379      -0.124222       1.505554           0.000179
           13              H       3.194314       3.651499      11.720863       0.147863       0.977300 0.72584053E+01  0.69483180E+02                                 1.640356                            1.583863      -0.723875       2.553864                    0.999582       3.239407       8.929096       0.493676       1.296061      -0.707316      -0.018191      -0.006097      -0.022385       0.029481       0.003714       0.001818       0.000385       0.009515       0.014694      -0.008489       0.002287       0.006202              1.667754       1.619649      -0.024283       0.367033       1.318495       0.050420       2.065119           0.000565
           14              H       2.211602       2.933910       0.724298       0.139381       1.136838 0.86837248E+01  0.85967393E+02                                 1.733591                            1.669835      -0.976696       2.425412                    0.997693       3.299639       8.916051       0.513814       1.204127      -0.728583      -0.023915       0.003261       0.021603       0.032392      -0.002141      -0.006904      -0.008763       0.005313       0.021195      -0.012847      -0.000631       0.013477              1.750877       2.109774      -0.127429      -0.375294       1.473979       0.023784       1.668877          -0.000056
           15              H       3.038201       2.075346      14.215991       0.125087       1.036841 0.77670530E+01  0.75086631E+02                                 1.651703                            1.595295      -0.726492       2.533031                    0.999522       3.306523       8.948856       0.515635       1.228731      -0.721924       0.003273      -0.022318      -0.018918       0.029439      -0.002998       0.004509       0.001139      -0.014322       0.020096      -0.012252       0.004400       0.007852              1.672884       1.382245      -0.156068      -0.041993       2.150697       0.252710       1.485709           0.001880
           16              H      -4.175025       7.788324      13.384282       0.255574       0.689167 0.46150096E+01  0.40290465E+02                                 1.395033                            1.336514      -1.003631       2.467475                    0.999008       3.018821       8.513153       0.483360       1.451462      -0.673225       0.009731       0.027689      -0.012550       0.031920       0.000853      -0.002718       0.008747      -0.009002       0.020476      -0.009323      -0.003976       0.013300              1.440664       1.549941       0.411064      -0.125117       1.519112      -0.077117       1.252938           0.000760
           17              H       7.175865       6.265325      12.641114       0.147638       0.965742 0.73815889E+01  0.72256261E+02                                 1.722217                            1.669858      -1.329332       2.263433                    0.993223       3.724935      11.014853       0.441713       1.416578      -0.679360      -0.028573      -0.003948       0.009726       0.030440       0.006413      -0.003144      -0.000410       0.000338       0.000298      -0.007010      -0.000285       0.007295              1.750852       2.353511       0.196460      -0.118093       1.393495       0.043895       1.505549           0.000179
           18              H       8.236634       6.963270      11.720863       0.147863       0.977307 0.72584852E+01  0.69484196E+02                                 1.640369                            1.583876      -0.723886       2.553859                    0.999582       3.239432       8.929206       0.493672       1.296067      -0.707315       0.003816       0.018802      -0.022384       0.029481       0.002263      -0.000576      -0.001767      -0.011188       0.014694      -0.008487       0.002286       0.006202              1.667768       1.414823       0.142546      -0.139852       1.523341      -0.343073       2.065139           0.000565
           19              H       8.106540       8.173118       0.724298       0.139384       1.136832 0.86836718E+01  0.85966804E+02                                 1.733591                            1.669835      -0.976693       2.425417                    0.997693       3.299630       8.916046       0.513812       1.204134      -0.728581       0.014782       0.019081       0.021603       0.032393       0.003371      -0.004138       0.010361       0.001053       0.021197      -0.012847      -0.000630       0.013478              1.750877       1.743285       0.339023       0.208245       1.840468       0.313121       1.668877          -0.000056
           20              H       6.949702       7.886545      14.215991       0.125088       1.036838 0.77670261E+01  0.75086318E+02                                 1.651701                            1.595294      -0.726471       2.533041                    0.999522       3.306515       8.948836       0.515635       1.228734      -0.721924      -0.020964       0.008324      -0.018918       0.029439      -0.004703      -0.001268      -0.004474       0.012354       0.020097      -0.012252       0.004400       0.007852              1.672882       2.093739      -0.254714       0.239850       1.439197      -0.089988       1.485709           0.001879
           21              H       2.160899      11.276892      13.384282       0.255572       0.689160 0.46149587E+01  0.40289950E+02                                 1.395032                            1.336513      -1.003619       2.467481                    0.999008       3.018807       8.513134       0.483356       1.451476      -0.673223       0.019114      -0.022272      -0.012551       0.031920      -0.004324       0.008934      -0.002019       0.003024       0.020475      -0.009323      -0.003976       0.013300              1.440662       1.170826      -0.192181      -0.004226       1.898223       0.146913       1.252937           0.000759
           22              H       8.509498       2.208233      12.641114       0.147637       0.965753 0.73816982E+01  0.72257582E+02                                 1.722228                            1.669868      -1.329341       2.263427                    0.993222       3.724960      11.014938       0.441712       1.416574      -0.679361       0.010867       0.026719       0.009725       0.030439      -0.003060       0.001218       0.002927      -0.011279       0.000298      -0.007011      -0.000285       0.007295              1.750863       1.463369       0.317473       0.097063       2.283664       0.080325       1.505557           0.000179
           23              H       8.583552       0.940608      11.720863       0.147863       0.977310 0.72585085E+01  0.69484494E+02                                 1.640374                            1.583880      -0.723882       2.553860                    0.999582       3.239437       8.929233       0.493671       1.296070      -0.707314       0.014374      -0.012706      -0.022385       0.029481      -0.005976      -0.001242       0.001382       0.001673       0.014696      -0.008488       0.002286       0.006202              1.667773       1.372767      -0.118264      -0.227186       1.565406       0.292654       2.065146           0.000565
           24              H       9.696358       0.448349       0.724298       0.139381       1.136873 0.86840817E+01  0.85972003E+02                                 1.733643                            1.669882      -0.976723       2.425400                    0.997693       3.299700       8.916337       0.513800       1.204145      -0.728579       0.009132      -0.022342       0.021603       0.032392      -0.001230       0.011041      -0.001597      -0.006367       0.021197      -0.012848      -0.000629       0.013477              1.750930       1.522611      -0.211602       0.167056       2.061252      -0.336922       1.668927          -0.000056
           25              H      10.026597       1.593486      14.215991       0.125085       1.036874 0.77673879E+01  0.75090846E+02                                 1.651753                            1.595341      -0.726497       2.533026                    0.999522       3.306595       8.949175       0.515621       1.228750      -0.721920       0.017690       0.013993      -0.018917       0.029438       0.007702      -0.003241       0.003336       0.001967       0.020097      -0.012253       0.004401       0.007852              1.672935       1.823481       0.410803      -0.197866       1.709572      -0.162731       1.485752           0.001880
           26              H       8.685626       7.509840       8.388219       0.255572       0.689162 0.46149646E+01  0.40289971E+02                                 1.395027                            1.336508      -1.003608       2.467484                    0.999008       3.018805       8.513095       0.483361       1.451463      -0.673225      -0.028845       0.005418       0.012550       0.031921      -0.003472       0.006215      -0.006727       0.005979       0.020474      -0.009324      -0.003976       0.013299              1.440657       1.882799       0.218880      -0.129343       1.186237      -0.069796       1.252934           0.000760
           27              H      -2.342364       8.473558       9.131387       0.147641       0.965746 0.73816295E+01  0.72256779E+02                                 1.722223                            1.669863      -1.329355       2.263423                    0.993222       3.724947      11.014908       0.441712       1.416579      -0.679360       0.017705       0.022771      -0.009726       0.030440       0.003353      -0.001927      -0.002518       0.010939       0.000299      -0.007010      -0.000285       0.007295              1.750858       1.803643       0.513932      -0.021033       1.943377      -0.124221       1.505553           0.000179
           28              H      -3.477186       7.903878      10.051637       0.147864       0.977305 0.72584598E+01  0.69483889E+02                                 1.640367                            1.583873      -0.723874       2.553865                    0.999582       3.239425       8.929182       0.493673       1.296067      -0.707315      -0.018190       0.006097       0.022384       0.029481      -0.003713      -0.001818       0.000385       0.009515       0.014696      -0.008488       0.002287       0.006202              1.667765       1.619659       0.024283      -0.367036       1.318502       0.050421       2.065135           0.000565
           29              H      -4.459898       8.621467       6.533201       0.139382       1.136867 0.86840145E+01  0.85971045E+02                                 1.733625                            1.669866      -0.976724       2.425399                    0.997693       3.299687       8.916244       0.513808       1.204131      -0.728582      -0.023915      -0.003262      -0.021603       0.032392       0.002141       0.006904      -0.008763       0.005314       0.021196      -0.012847      -0.000630       0.013477              1.750911       2.109818       0.127433       0.375305       1.474005       0.023785       1.668910          -0.000056
           30              H      -3.633299       9.480031       7.556509       0.125087       1.036861 0.77672522E+01  0.75089137E+02                                 1.651733                            1.595322      -0.726499       2.533027                    0.999522       3.306565       8.949043       0.515627       1.228742      -0.721922       0.003274       0.022317       0.018918       0.029439       0.002999      -0.004509       0.001139      -0.014323       0.020096      -0.012252       0.004401       0.007852              1.672914       1.382268       0.156073       0.041995       2.150741       0.252717       1.485734           0.001879
           31              H       2.496475       3.767053       8.388219       0.255574       0.689164 0.46149772E+01  0.40290055E+02                                 1.395021                            1.336503      -1.003623       2.467477                    0.999008       3.018797       8.513033       0.483366       1.451448      -0.673228       0.009731      -0.027689       0.012550       0.031920      -0.000853       0.002718       0.008746      -0.009002       0.020476      -0.009323      -0.003976       0.013300              1.440651       1.549926      -0.411058       0.125116       1.519098      -0.077116       1.252929           0.000760
           32              H       0.504365       5.290052       9.131387       0.147638       0.965744 0.73816135E+01  0.72256566E+02                                 1.722220                            1.669861      -1.329337       2.263430                    0.993223       3.724941      11.014878       0.441712       1.416578      -0.679360      -0.028573       0.003948      -0.009726       0.030440      -0.006413       0.003144      -0.000410       0.000337       0.000297      -0.007010      -0.000286       0.007295              1.750855       2.353518      -0.196460       0.118093       1.393497       0.043895       1.505551           0.000179
           33              H       1.565134       4.592107      10.051637       0.147863       0.977305 0.72584656E+01  0.69483910E+02                                 1.640363                            1.583870      -0.723886       2.553858                    0.999582       3.239422       8.929151       0.493675       1.296061      -0.707316       0.003816      -0.018802       0.022384       0.029481      -0.002263       0.000576      -0.001767      -0.011190       0.014692      -0.008488       0.002286       0.006202              1.667761       1.414818      -0.142546       0.139852       1.523336      -0.343071       2.065129           0.000565
           34              H       1.435040       3.382259       6.533201       0.139385       1.136812 0.86834684E+01  0.85964149E+02                                 1.733558                            1.669805      -0.976681       2.425422                    0.997693       3.299596       8.915874       0.513822       1.204120      -0.728585       0.014782      -0.019081      -0.021603       0.032393      -0.003371       0.004137       0.010361       0.001051       0.021196      -0.012847      -0.000631       0.013478              1.750843       1.743251      -0.339012      -0.208238       1.840431       0.313112       1.668847          -0.000056
           35              H       0.278202       3.668832       7.556509       0.125088       1.036833 0.77669655E+01  0.75085454E+02                                 1.651682                            1.595276      -0.726480       2.533036                    0.999522       3.306502       8.948733       0.515644       1.228717      -0.721928      -0.020963      -0.008324       0.018918       0.029439       0.004702       0.001269      -0.004475       0.012354       0.020097      -0.012251       0.004400       0.007852              1.672862       2.093711       0.254710      -0.239845       1.439183      -0.089986       1.485692           0.001879
           36              H       8.832399       0.278485       8.388219       0.255572       0.689174 0.46150725E+01  0.40291140E+02                                 1.395041                            1.336521      -1.003629       2.467474                    0.999008       3.018838       8.513206       0.483360       1.451458      -0.673226       0.019113       0.022272       0.012550       0.031920       0.004324      -0.008934      -0.002019       0.003023       0.020476      -0.009324      -0.003976       0.013300              1.440672       1.170833       0.192184       0.004226       1.898238       0.146914       1.252945           0.000760
           37              H       1.837998       9.347144       9.131387       0.147636       0.965750 0.73816699E+01  0.72257244E+02                                 1.722226                            1.669866      -1.329342       2.263427                    0.993222       3.724953      11.014917       0.441712       1.416576      -0.679360       0.010867      -0.026719      -0.009725       0.030440       0.003060      -0.001217       0.002927      -0.011278       0.000297      -0.007010      -0.000285       0.007295              1.750861       1.463367      -0.317473      -0.097062       2.283662       0.080324       1.505555           0.000179
           38              H       1.912052      10.614769      10.051637       0.147863       0.977313 0.72585412E+01  0.69484868E+02                                 1.640376                            1.583882      -0.723885       2.553858                    0.999582       3.239443       8.929246       0.493671       1.296067      -0.707315       0.014374       0.012706       0.022385       0.029481       0.005976       0.001242       0.001382       0.001673       0.014695      -0.008487       0.002286       0.006202              1.667775       1.372769       0.118264       0.227186       1.565408       0.292654       2.065147           0.000565
           39              H       3.024858      11.107028       6.533201       0.139382       1.136853 0.86838695E+01  0.85969242E+02                                 1.733609                            1.669852      -0.976712       2.425406                    0.997693       3.299666       8.916165       0.513810       1.204131      -0.728582       0.009132       0.022342      -0.021604       0.032392       0.001230      -0.011041      -0.001597      -0.006365       0.021197      -0.012847      -0.000630       0.013477              1.750895       1.522585       0.211596      -0.167052       2.061206      -0.336911       1.668895          -0.000056
           40              H       3.355097       9.961891       7.556509       0.125085       1.036855 0.77671794E+01  0.75088108E+02                                 1.651711                            1.595303      -0.726483       2.533032                    0.999522       3.306547       8.948917       0.515637       1.228724      -0.721926       0.017690      -0.013993       0.018918       0.029438      -0.007701       0.003241       0.003336       0.001968       0.020097      -0.012252       0.004400       0.007852              1.672892       1.823432      -0.410786       0.197857       1.709526      -0.162723       1.485716           0.001879
           41              H       4.657374       7.509840       1.130719       0.255571       0.689160 0.46149410E+01  0.40289648E+02                                 1.395015                            1.336497      -1.003602       2.467486                    0.999008       3.018785       8.512981       0.483367       1.451447      -0.673228       0.028846       0.005418       0.012550       0.031921       0.003472      -0.006215      -0.006727       0.005979       0.020474      -0.009323      -0.003976       0.013299              1.440644       1.882781      -0.218877       0.129342       1.186228      -0.069795       1.252924           0.000759
           42              H       2.342364       8.473558       1.873887       0.147641       0.965745 0.73816263E+01  0.72256744E+02                                 1.722223                            1.669863      -1.329357       2.263422                    0.993222       3.724943      11.014898       0.441711       1.416580      -0.679360      -0.017705       0.022771      -0.009726       0.030440      -0.003353       0.001927      -0.002518       0.010939       0.000298      -0.007010      -0.000285       0.007295              1.750858       1.803643      -0.513932       0.021033       1.943378      -0.124221       1.505553           0.000179
           43              H       3.477186       7.903878       2.794138       0.147863       0.977300 0.72584099E+01  0.69483231E+02                                 1.640356                            1.583863      -0.723874       2.553864                    0.999582       3.239407       8.929095       0.493676       1.296060      -0.707317       0.018191       0.006097       0.022385       0.029481       0.003714       0.001818       0.000385       0.009515       0.014694      -0.008489       0.002287       0.006202              1.667754       1.619649      -0.024283       0.367033       1.318495       0.050420       2.065120           0.000565
           44              H       4.459898       8.621467      13.790701       0.139382       1.136838 0.86837225E+01  0.85967374E+02                                 1.733591                            1.669835      -0.976695       2.425413                    0.997693       3.299639       8.916054       0.513814       1.204127      -0.728583       0.023915      -0.003261      -0.021603       0.032392      -0.002141      -0.006904      -0.008763       0.005313       0.021195      -0.012847      -0.000631       0.013477              1.750877       2.109773      -0.127429      -0.375294       1.473979       0.023784       1.668878          -0.000056
           45              H       3.633299       9.480031       0.299009       0.125088       1.036841 0.77670459E+01  0.75086539E+02                                 1.651701                            1.595294      -0.726492       2.533031                    0.999522       3.306522       8.948850       0.515636       1.228730      -0.721925      -0.003273       0.022318       0.018918       0.029439      -0.002998       0.004509       0.001139      -0.014322       0.020096      -0.012252       0.004400       0.007852              1.672882       1.382244      -0.156068      -0.041993       2.150695       0.252709       1.485708           0.001880
           46              H      10.846525       3.767053       1.130719       0.255575       0.689167 0.46150115E+01  0.40290486E+02                                 1.395033                            1.336514      -1.003631       2.467475                    0.999008       3.018821       8.513153       0.483360       1.451461      -0.673225      -0.009731      -0.027689       0.012550       0.031920       0.000853      -0.002718       0.008747      -0.009002       0.020476      -0.009323      -0.003976       0.013300              1.440664       1.549940       0.411064      -0.125118       1.519112      -0.077117       1.252939           0.000760
           47              H      -0.504365       5.290052       1.873887       0.147639       0.965741 0.73815850E+01  0.72256215E+02                                 1.722216                            1.669858      -1.329332       2.263433                    0.993223       3.724934      11.014851       0.441713       1.416578      -0.679360       0.028573       0.003948      -0.009726       0.030440       0.006413      -0.003144      -0.000410       0.000338       0.000298      -0.007010      -0.000285       0.007295              1.750851       2.353511       0.196459      -0.118092       1.393494       0.043895       1.505549           0.000179
           48              H      -1.565134       4.592107       2.794138       0.147863       0.977307 0.72584891E+01  0.69484234E+02                                 1.640369                            1.583875      -0.723886       2.553859                    0.999582       3.239432       8.929203       0.493673       1.296066      -0.707315      -0.003816      -0.018802       0.022384       0.029481       0.002263      -0.000576      -0.001767      -0.011188       0.014694      -0.008487       0.002286       0.006202              1.667767       1.414823       0.142546      -0.139852       1.523341      -0.343073       2.065139           0.000565
           49              H      -1.435040       3.382259      13.790701       0.139385       1.136833 0.86836746E+01  0.85966840E+02                                 1.733591                            1.669835      -0.976693       2.425417                    0.997693       3.299630       8.916047       0.513812       1.204134      -0.728581      -0.014782      -0.019081      -0.021603       0.032393       0.003371      -0.004138       0.010361       0.001053       0.021197      -0.012847      -0.000630       0.013478              1.750877       1.743285       0.339023       0.208245       1.840468       0.313122       1.668878          -0.000056
           50              H      -0.278202       3.668832       0.299009       0.125088       1.036837 0.77670164E+01  0.75086201E+02                                 1.651700                            1.595293      -0.726471       2.533041                    0.999522       3.306513       8.948829       0.515635       1.228734      -0.721924       0.020964      -0.008325       0.018918       0.029439      -0.004703      -0.001268      -0.004474       0.012354       0.020097      -0.012252       0.004400       0.007852              1.672881       2.093737      -0.254714       0.239850       1.439196      -0.089988       1.485708           0.001879
           51              H       4.510601       0.278485       1.130719       0.255572       0.689160 0.46149574E+01  0.40289936E+02                                 1.395032                            1.336513      -1.003619       2.467481                    0.999008       3.018806       8.513131       0.483356       1.451476      -0.673223      -0.019114       0.022272       0.012551       0.031920      -0.004324       0.008934      -0.002019       0.003024       0.020475      -0.009323      -0.003976       0.013300              1.440662       1.170826      -0.192181      -0.004226       1.898222       0.146913       1.252937           0.000759
           52              H      -1.837998       9.347144       1.873887       0.147637       0.965753 0.73816975E+01  0.72257570E+02                                 1.722227                            1.669868      -1.329341       2.263428                    0.993222       3.724960      11.014936       0.441713       1.416573      -0.679361      -0.010867      -0.026719      -0.009725       0.030439      -0.003060       0.001218       0.002927      -0.011279       0.000298      -0.007011      -0.000285       0.007295              1.750863       1.463369       0.317473       0.097062       2.283663       0.080324       1.505557           0.000179
           53              H      -1.912052      10.614769       2.794138       0.147863       0.977310 0.72585147E+01  0.69484562E+02                                 1.640375                            1.583880      -0.723882       2.553860                    0.999582       3.239437       8.929231       0.493671       1.296069      -0.707315      -0.014374       0.012706       0.022385       0.029481      -0.005976      -0.001242       0.001382       0.001673       0.014696      -0.008488       0.002286       0.006201              1.667773       1.372767      -0.118263      -0.227186       1.565406       0.292654       2.065146           0.000565
           54              H      -3.024858      11.107028      13.790701       0.139382       1.136873 0.86840815E+01  0.85972000E+02                                 1.733642                            1.669882      -0.976723       2.425401                    0.997693       3.299700       8.916337       0.513800       1.204145      -0.728579      -0.009132       0.022342      -0.021603       0.032392      -0.001230       0.011041      -0.001597      -0.006367       0.021197      -0.012848      -0.000629       0.013477              1.750929       1.522611      -0.211601       0.167056       2.061250      -0.336922       1.668927          -0.000056
           55              H      -3.355097       9.961891       0.299009       0.125085       1.036874 0.77673812E+01  0.75090763E+02                                 1.651752                            1.595340      -0.726497       2.533026                    0.999522       3.306594       8.949170       0.515621       1.228749      -0.721920      -0.017690      -0.013993       0.018917       0.029438       0.007702      -0.003241       0.003336       0.001967       0.020097      -0.012253       0.004401       0.007852              1.672934       1.823480       0.410803      -0.197865       1.709571      -0.162730       1.485751           0.001879
           56              H      -2.014126       4.045537       6.126781       0.255572       0.689162 0.46149659E+01  0.40289982E+02                                 1.395026                            1.336508      -1.003608       2.467484                    0.999008       3.018805       8.513093       0.483361       1.451463      -0.673225       0.028845      -0.005418      -0.012550       0.031921      -0.003472       0.006215      -0.006727       0.005979       0.020474      -0.009324      -0.003976       0.013299              1.440656       1.882798       0.218880      -0.129343       1.186237      -0.069796       1.252934           0.000760
           57              H       9.013864       3.081819       5.383614       0.147641       0.965746 0.73816305E+01  0.72256786E+02                                 1.722222                            1.669863      -1.329354       2.263423                    0.993222       3.724947      11.014906       0.441712       1.416578      -0.679360      -0.017705      -0.022771       0.009726       0.030440       0.003353      -0.001927      -0.002518       0.010939       0.000299      -0.007010      -0.000285       0.007295              1.750857       1.803642       0.513931      -0.021033       1.943376      -0.124222       1.505553           0.000179
           58              H      10.148686       3.651499       4.463362       0.147864       0.977305 0.72584603E+01  0.69483892E+02                                 1.640367                            1.583873      -0.723874       2.553865                    0.999582       3.239424       8.929178       0.493673       1.296067      -0.707315       0.018190      -0.006097      -0.022384       0.029481      -0.003713      -0.001818       0.000385       0.009515       0.014696      -0.008488       0.002287       0.006202              1.667765       1.619658       0.024283      -0.367036       1.318502       0.050421       2.065136           0.000565
           59              H      11.131398       2.933910       7.981799       0.139382       1.136867 0.86840146E+01  0.85971059E+02                                 1.733626                            1.669867      -0.976724       2.425399                    0.997693       3.299687       8.916249       0.513807       1.204133      -0.728581       0.023915       0.003262       0.021603       0.032392       0.002142       0.006904      -0.008763       0.005314       0.021196      -0.012847      -0.000630       0.013477              1.750912       2.109820       0.127433       0.375305       1.474006       0.023785       1.668911          -0.000056
           60              H      10.304799       2.075346       6.958491       0.125088       1.036861 0.77672470E+01  0.75089076E+02                                 1.651732                            1.595322      -0.726499       2.533027                    0.999522       3.306564       8.949040       0.515627       1.228742      -0.721922      -0.003274      -0.022317      -0.018918       0.029439       0.002999      -0.004509       0.001139      -0.014323       0.020096      -0.012252       0.004401       0.007852              1.672913       1.382267       0.156073       0.041995       2.150739       0.252717       1.485734           0.001879
           61              H       4.175025       7.788324       6.126781       0.255574       0.689164 0.46149779E+01  0.40290061E+02                                 1.395021                            1.336503      -1.003623       2.467477                    0.999008       3.018797       8.513032       0.483366       1.451448      -0.673228      -0.009731       0.027689      -0.012550       0.031920      -0.000853       0.002718       0.008746      -0.009002       0.020476      -0.009323      -0.003976       0.013300              1.440651       1.549926      -0.411058       0.125116       1.519098      -0.077116       1.252929           0.000760
           62              H       6.167135       6.265325       5.383614       0.147638       0.965744 0.73816157E+01  0.72256589E+02                                 1.722220                            1.669861      -1.329337       2.263430                    0.993223       3.724941      11.014876       0.441713       1.416578      -0.679360       0.028573      -0.003948       0.009726       0.030440      -0.006413       0.003144      -0.000410       0.000337       0.000297      -0.007010      -0.000286       0.007295              1.750855       2.353517      -0.196460       0.118093       1.393496       0.043896       1.505551           0.000179
           63              H       5.106366       6.963270       4.463362       0.147863       0.977306 0.72584661E+01  0.69483913E+02                                 1.640363                            1.583870      -0.723886       2.553858                    0.999582       3.239421       8.929147       0.493675       1.296060      -0.707316      -0.003816       0.018803      -0.022384       0.029481      -0.002263       0.000576      -0.001767      -0.011190       0.014692      -0.008488       0.002286       0.006202              1.667761       1.414818      -0.142546       0.139851       1.523335      -0.343071       2.065129           0.000565
           64              H       5.236460       8.173118       7.981799       0.139386       1.136813 0.86834725E+01  0.85964212E+02                                 1.733560                            1.669806      -0.976681       2.425422                    0.997693       3.299597       8.915882       0.513821       1.204121      -0.728584      -0.014782       0.019081       0.021603       0.032393      -0.003371       0.004137       0.010361       0.001051       0.021196      -0.012847      -0.000631       0.013478              1.750844       1.743253      -0.339012      -0.208239       1.840433       0.313112       1.668848          -0.000056
           65              H       6.393298       7.886545       6.958491       0.125088       1.036833 0.77669634E+01  0.75085420E+02                                 1.651681                            1.595275      -0.726480       2.533036                    0.999522       3.306502       8.948729       0.515645       1.228716      -0.721928       0.020963       0.008324      -0.018918       0.029439       0.004702       0.001269      -0.004475       0.012354       0.020097      -0.012251       0.004400       0.007852              1.672861       2.093709       0.254710      -0.239844       1.439182      -0.089986       1.485691           0.001879
           66              H      -2.160899      11.276892       6.126781       0.255572       0.689174 0.46150707E+01  0.40291119E+02                                 1.395041                            1.336521      -1.003629       2.467474                    0.999008       3.018837       8.513202       0.483360       1.451458      -0.673226      -0.019113      -0.022272      -0.012550       0.031920       0.004324      -0.008934      -0.002019       0.003023       0.020476      -0.009324      -0.003976       0.013300              1.440671       1.170833       0.192184       0.004226       1.898237       0.146914       1.252945           0.000760
           67              H       4.833502       2.208233       5.383614       0.147637       0.965750 0.73816684E+01  0.72257226E+02                                 1.722226                            1.669866      -1.329342       2.263428                    0.993222       3.724952      11.014914       0.441712       1.416576      -0.679360      -0.010867       0.026719       0.009725       0.030440       0.003060      -0.001217       0.002927      -0.011278       0.000297      -0.007010      -0.000285       0.007295              1.750861       1.463367      -0.317473      -0.097062       2.283660       0.080324       1.505555           0.000179
           68              H       4.759448       0.940608       4.463362       0.147863       0.977313 0.72585373E+01  0.69484821E+02                                 1.640376                            1.583881      -0.723885       2.553859                    0.999582       3.239441       8.929240       0.493671       1.296067      -0.707315      -0.014374      -0.012706      -0.022385       0.029481       0.005976       0.001242       0.001382       0.001673       0.014695      -0.008487       0.002286       0.006202              1.667774       1.372769       0.118264       0.227186       1.565407       0.292654       2.065148           0.000565
           69              H       3.646642       0.448349       7.981799       0.139383       1.136852 0.86838628E+01  0.85969162E+02                                 1.733609                            1.669851      -0.976711       2.425406                    0.997693       3.299665       8.916163       0.513810       1.204131      -0.728582      -0.009132      -0.022342       0.021604       0.032392       0.001230      -0.011041      -0.001597      -0.006365       0.021197      -0.012847      -0.000630       0.013477              1.750895       1.522584       0.211595      -0.167052       2.061205      -0.336911       1.668895          -0.000056
           70              H       3.316403       1.593486       6.958491       0.125085       1.036854 0.77671703E+01  0.75087989E+02                                 1.651709                            1.595301      -0.726483       2.533032                    0.999522       3.306545       8.948906       0.515638       1.228723      -0.721926      -0.017690       0.013993      -0.018918       0.029438      -0.007701       0.003241       0.003336       0.001968       0.020097      -0.012252       0.004400       0.007852              1.672890       1.823430      -0.410785       0.197857       1.709524      -0.162723       1.485715           0.001879
           71              C       4.585989       5.045078      12.204212       0.689316      19.567962 0.22419846E+03  0.45276056E+04                                 6.776714                            5.399608       0.070615       2.109144                    0.999772      20.909011      58.232561       0.621938       0.487667      -1.009229       0.034063       0.050238      -0.022914       0.064878      -0.032276       0.074465      -0.047649       0.052432      -0.024764      -0.075141      -0.035648       0.110790              7.521468       6.777859       0.160781      -3.390846       6.701158       1.373434       9.085386           0.000788
           72              C       3.746047       3.844474      12.494512      -0.245409      25.576364 0.41637754E+03  0.97350630E+04                                 7.604410                            6.792980      -0.198282       1.941094                    0.996423      29.373256      85.672005       0.630362       0.415590      -1.059138      -0.070370       0.007058       0.088786       0.113511      -0.021116      -0.030512      -0.001160       0.058920       0.115450      -0.056784      -0.002244       0.059028              8.016762       7.818354      -0.236044      -1.695973       6.924385      -0.407019       9.307547           0.000794
           73              C       2.995504       2.932755       0.153859      -0.221924      25.758178 0.40112520E+03  0.92642977E+04                                 7.558861                            6.610518       0.050785       2.013995                    0.998533      29.027218      83.347765       0.649159       0.408528      -1.066793      -0.007722       0.079865      -0.071695       0.107602      -0.009847      -0.012365      -0.049919      -0.049062       0.100235      -0.052353      -0.019923       0.072276              8.073061       8.171839      -1.130957       1.377039       7.959168      -1.182655       8.088177           0.000559
           74              C       4.241073       3.121107       1.001535       0.644398      19.919378 0.24509378E+03  0.50819994E+04                                 6.942520                            5.683200      -0.199763       2.002401                    0.999366      22.264926      63.685196       0.597749       0.494180      -1.001746       0.027353       0.019674       0.012425       0.035911      -0.040294      -0.074185       0.044390       0.011038       0.095602      -0.067671      -0.046507       0.114179              7.647590       7.359134      -0.598569       2.940899       8.209077      -2.198842       7.374558           0.001090
           75              C       8.747671       5.061255      12.204212       0.689312      19.567940 0.22419932E+03  0.45276254E+04                                 6.776700                            5.399613       0.070635       2.109151                    0.999772      20.909019      58.232516       0.621939       0.487666      -1.009230       0.026478      -0.054619      -0.022910       0.064878       0.038842      -0.078500      -0.040664       0.029684      -0.024771      -0.075145      -0.035646       0.110791              7.521437       6.581087      -0.047196       2.884842       6.897880       2.249797       9.085343           0.000790
           76              C       8.127888       6.388968      12.494512      -0.245409      25.576422 0.41637954E+03  0.97351251E+04                                 7.604431                            6.793006      -0.198279       1.941094                    0.996423      29.373356      85.672467       0.630359       0.415591      -1.059137       0.041298       0.057413       0.088787       0.113512       0.036073       0.014251       0.027004       0.007120       0.115442      -0.056785      -0.002242       0.059026              8.016780       7.352319       0.505134       0.495514       7.390436       1.672254       9.307584           0.000794
           77              C       7.713588       7.494818       0.153859      -0.221921      25.758075 0.40112289E+03  0.92642301E+04                                 7.558838                            6.610495       0.050800       2.014003                    0.998533      29.027132      83.347419       0.649161       0.408528      -1.066793       0.073027      -0.033245      -0.071695       0.107602      -0.016323      -0.037050       0.035668       0.041589       0.100237      -0.052354      -0.019924       0.072278              8.073041       8.991740       0.657584      -1.712727       7.139218      -0.601238       8.088164           0.000558
           78              C       7.253922       6.321947       1.001535       0.644396      19.919198 0.24509163E+03  0.50819445E+04                                 6.942467                            5.683162      -0.199807       2.002388                    0.999366      22.264904      63.685098       0.597753       0.494177      -1.001747       0.003362      -0.033520       0.012428       0.035907       0.024919       0.075536       0.042053       0.064275       0.095614      -0.067677      -0.046502       0.114180              7.647535       8.514886      -0.068690      -3.374699       7.053172      -1.447503       7.374548           0.001090
           79              C       6.680840       1.449044      12.204212       0.689291      19.568307 0.22420508E+03  0.45277696E+04                                 6.776765                            5.399667       0.070664       2.109153                    0.999772      20.909325      58.233501       0.621939       0.487663      -1.009232      -0.060535       0.004370      -0.022905       0.064871      -0.006566       0.004032       0.088314      -0.082121      -0.024771      -0.075143      -0.035648       0.110790              7.521502       6.859644      -0.113600       0.506000       6.619472      -3.623268       9.085390           0.000789
           80              C       8.140564       1.321935      12.494512      -0.245408      25.576503 0.41638097E+03  0.97351670E+04                                 7.604437                            6.793007      -0.198284       1.941091                    0.996423      29.373449      85.672780       0.630361       0.415589      -1.059137       0.029070      -0.064472       0.088785       0.113510      -0.014950       0.016262      -0.025845      -0.066046       0.115444      -0.056787      -0.002242       0.059028              8.016782       6.943485      -0.269067       1.200462       7.799301      -1.265240       9.307559           0.000793
           81              C       9.305408       1.127805       0.153859      -0.221925      25.758297 0.40112744E+03  0.92643748E+04                                 7.558899                            6.610540       0.050768       2.013988                    0.998533      29.027463      83.348945       0.649157       0.408529      -1.066791      -0.065305      -0.046621      -0.071693       0.107602       0.026173       0.049413       0.014252       0.007466       0.100248      -0.052359      -0.019919       0.072278              8.073105       7.032923       0.473408       0.335702       9.098177       1.783875       8.088215           0.000556
           82              C       8.519506       2.112323       1.001535       0.644389      19.919496 0.24509549E+03  0.50820458E+04                                 6.942548                            5.683218      -0.199773       2.002395                    0.999366      22.265053      63.685711       0.597748       0.494179      -1.001746      -0.030707       0.013849       0.012433       0.035907       0.015366      -0.001353      -0.086440      -0.075303       0.095602      -0.067668      -0.046509       0.114176              7.647624       7.478200       0.667333       0.433832       8.090072       3.646361       7.374600           0.001090
           83              C      -2.085511       6.510299       9.568288       0.689316      19.567953 0.22419833E+03  0.45276022E+04                                 6.776711                            5.399605       0.070614       2.109144                    0.999772      20.909007      58.232535       0.621938       0.487666      -1.009229       0.034063      -0.050237       0.022913       0.064878       0.032276      -0.074465      -0.047649       0.052433      -0.024764      -0.075141      -0.035649       0.110789              7.521463       6.777855      -0.160783       3.390843       6.701156       1.373433       9.085379           0.000789
           84              C      -2.925453       7.710903       9.277988      -0.245408      25.576464 0.41637954E+03  0.97351215E+04                                 7.604424                            6.792990      -0.198288       1.941092                    0.996423      29.373353      85.672345       0.630362       0.415589      -1.059138      -0.070369      -0.007058      -0.088786       0.113510       0.021118       0.030513      -0.001161       0.058921       0.115452      -0.056785      -0.002244       0.059029              8.016778       7.818368       0.236042       1.695980       6.924391      -0.407018       9.307574           0.000794
           85              C      -3.675996       8.622622       7.103641      -0.221924      25.758286 0.40112707E+03  0.92643588E+04                                 7.558890                            6.610536       0.050771       2.013990                    0.998533      29.027379      83.348515       0.649157       0.408529      -1.066792      -0.007721      -0.079866       0.071695       0.107603       0.009850       0.012365      -0.049919      -0.049062       0.100237      -0.052356      -0.019920       0.072276              8.073096       8.171870       1.130965      -1.377036       7.959206      -1.182656       8.088214           0.000558
           86              C      -2.430427       8.434270       6.255965       0.644399      19.919369 0.24509361E+03  0.50819965E+04                                 6.942526                            5.683202      -0.199768       2.002400                    0.999366      22.264938      63.685297       0.597748       0.494180      -1.001746       0.027353      -0.019674      -0.012425       0.035911       0.040294       0.074185       0.044390       0.011038       0.095602      -0.067671      -0.046507       0.114179              7.647597       7.359148       0.598568      -2.940908       8.209078      -2.198841       7.374564           0.001090
           87              C       2.076171       6.494122       9.568288       0.689311      19.567982 0.22419992E+03  0.45276412E+04                                 6.776712                            5.399622       0.070632       2.109149                    0.999772      20.909058      58.232674       0.621938       0.487666      -1.009230       0.026477       0.054619       0.022911       0.064878      -0.038843       0.078501      -0.040664       0.029684      -0.024771      -0.075145      -0.035646       0.110792              7.521450       6.581103       0.047195      -2.884850       6.897889       2.249802       9.085360           0.000788
           88              C       1.456388       5.166409       9.277988      -0.245410      25.576397 0.41637910E+03  0.97351095E+04                                 7.604416                            6.792993      -0.198276       1.941094                    0.996423      29.373334      85.672303       0.630361       0.415590      -1.059138       0.041299      -0.057413      -0.088787       0.113512      -0.036073      -0.014250       0.027003       0.007118       0.115440      -0.056784      -0.002240       0.059024              8.016761       7.352313      -0.505130      -0.495512       7.390417       1.672245       9.307553           0.000794
           89              C       1.042088       4.060559       7.103641      -0.221923      25.758112 0.40112380E+03  0.92642517E+04                                 7.558840                            6.610503       0.050791       2.013999                    0.998533      29.027107      83.347213       0.649161       0.408528      -1.066794       0.073027       0.033245       0.071695       0.107603       0.016321       0.037049       0.035667       0.041585       0.100235      -0.052352      -0.019923       0.072275              8.073041       8.991742      -0.657579       1.712742       7.139212      -0.601245       8.088169           0.000558
           90              C       0.582422       5.233430       6.255965       0.644396      19.919186 0.24509150E+03  0.50819418E+04                                 6.942467                            5.683163      -0.199807       2.002388                    0.999366      22.264908      63.685139       0.597753       0.494178      -1.001747       0.003362       0.033520      -0.012427       0.035907      -0.024920      -0.075537       0.042053       0.064276       0.095615      -0.067677      -0.046503       0.114180              7.647535       8.514894       0.068697       3.374700       7.053164      -1.447496       7.374548           0.001090
           91              C       0.009340      10.106333       9.568288       0.689291      19.568335 0.22420539E+03  0.45277781E+04                                 6.776771                            5.399670       0.070659       2.109150                    0.999772      20.909358      58.233628       0.621938       0.487663      -1.009232      -0.060535      -0.004371       0.022905       0.064871       0.006566      -0.004032       0.088314      -0.082120      -0.024770      -0.075143      -0.035648       0.110791              7.521509       6.859648       0.113605      -0.506002       6.619480      -3.623274       9.085400           0.000790
           92              C       1.469064      10.233442       9.277988      -0.245407      25.576477 0.41638041E+03  0.97351545E+04                                 7.604448                            6.793016      -0.198290       1.941088                    0.996423      29.373452      85.672908       0.630358       0.415591      -1.059136       0.029069       0.064472      -0.088786       0.113510       0.014950      -0.016261      -0.025844      -0.066044       0.115443      -0.056786      -0.002241       0.059026              8.016794       6.943494       0.269072      -1.200458       7.799321      -1.265253       9.307568           0.000794
           93              C       2.633908      10.427572       7.103641      -0.221925      25.758317 0.40112806E+03  0.92643844E+04                                 7.558891                            6.610542       0.050781       2.013991                    0.998533      29.027409      83.348525       0.649158       0.408529      -1.066792      -0.065304       0.046620       0.071694       0.107602      -0.026172      -0.049413       0.014250       0.007471       0.100245      -0.052358      -0.019919       0.072278              8.073093       7.032908      -0.473401      -0.335708       9.098162       1.783892       8.088210           0.000558
           94              C       1.848005       9.443054       6.255965       0.644390      19.919503 0.24509565E+03  0.50820483E+04                                 6.942541                            5.683215      -0.199779       2.002394                    0.999366      22.265047      63.685627       0.597749       0.494178      -1.001747      -0.030708      -0.013849      -0.012433       0.035907      -0.015366       0.001353      -0.086440      -0.075303       0.095604      -0.067668      -0.046509       0.114177              7.647615       7.478193      -0.667341      -0.433841       8.090063       3.646353       7.374590           0.001090
           95              C       2.085511       6.510299       2.310788       0.689316      19.567966 0.22419857E+03  0.45276085E+04                                 6.776716                            5.399609       0.070614       2.109144                    0.999772      20.909009      58.232556       0.621938       0.487667      -1.009229      -0.034063      -0.050238       0.022914       0.064878      -0.032276       0.074465      -0.047649       0.052432      -0.024764      -0.075141      -0.035648       0.110790              7.521469       6.777859       0.160781      -3.390846       6.701159       1.373434       9.085390           0.000788
           96              C       2.925453       7.710903       2.020488      -0.245409      25.576377 0.41637778E+03  0.97350698E+04                                 7.604413                            6.792983      -0.198282       1.941094                    0.996423      29.373258      85.672014       0.630362       0.415590      -1.059138       0.070370      -0.007058      -0.088786       0.113511      -0.021116      -0.030512      -0.001160       0.058920       0.115451      -0.056784      -0.002244       0.059028              8.016765       7.818356      -0.236046      -1.695977       6.924387      -0.407016       9.307553           0.000794
           97              C       3.675997       8.622622      14.361141      -0.221925      25.758192 0.40112559E+03  0.92643091E+04                                 7.558865                            6.610522       0.050785       2.013995                    0.998533      29.027230      83.347815       0.649159       0.408529      -1.066793       0.007722      -0.079865       0.071695       0.107602      -0.009847      -0.012365      -0.049919      -0.049062       0.100235      -0.052353      -0.019923       0.072276              8.073065       8.171839      -1.130959       1.377033       7.959174      -1.182658       8.088182           0.000558
           98              C       2.430427       8.434270      13.513465       0.644398      19.919371 0.24509369E+03  0.50819971E+04                                 6.942519                            5.683199      -0.199764       2.002401                    0.999366      22.264926      63.685197       0.597749       0.494180      -1.001746      -0.027353      -0.019674      -0.012425       0.035911      -0.040294      -0.074185       0.044390       0.011038       0.095602      -0.067671      -0.046507       0.114179              7.647587       7.359131      -0.598570       2.940895       8.209080      -2.198843       7.374551           0.001090
           99              C      -2.076171       6.494122       2.310788       0.689312      19.567944 0.22419942E+03  0.45276280E+04                                 6.776702                            5.399614       0.070634       2.109151                    0.999772      20.909017      58.232515       0.621939       0.487666      -1.009230      -0.026478       0.054619       0.022910       0.064878       0.038842      -0.078500      -0.040664       0.029684      -0.024771      -0.075145      -0.035646       0.110791              7.521439       6.581089      -0.047197       2.884844       6.897880       2.249796       9.085348           0.000790
          100              C      -1.456388       5.166409       2.020488      -0.245410      25.576436 0.41637985E+03  0.97351338E+04                                 7.604435                            6.793008      -0.198279       1.941094                    0.996423      29.373360      85.672482       0.630359       0.415591      -1.059137      -0.041298      -0.057413      -0.088787       0.113512       0.036073       0.014251       0.027004       0.007120       0.115442      -0.056785      -0.002242       0.059026              8.016783       7.352322       0.505134       0.495518       7.390438       1.672256       9.307588           0.000794
          101              C      -1.042088       4.060559      14.361141      -0.221921      25.758091 0.40112320E+03  0.92642388E+04                                 7.558841                            6.610498       0.050800       2.014002                    0.998533      29.027135      83.347431       0.649161       0.408528      -1.066793      -0.073027       0.033245       0.071695       0.107602      -0.016323      -0.037050       0.035668       0.041589       0.100237      -0.052354      -0.019924       0.072278              8.073044       8.991742       0.657584      -1.712729       7.139220      -0.601238       8.088170           0.000558
          102              C      -0.582422       5.233430      13.513465       0.644396      19.919190 0.24509147E+03  0.50819403E+04                                 6.942465                            5.683160      -0.199807       2.002388                    0.999366      22.264904      63.685099       0.597753       0.494177      -1.001747      -0.003362       0.033520      -0.012428       0.035907       0.024919       0.075536       0.042053       0.064275       0.095614      -0.067677      -0.046502       0.114180              7.647533       8.514887      -0.068692      -3.374698       7.053170      -1.447501       7.374543           0.001090
          103              C      -0.009340      10.106333       2.310788       0.689291      19.568314 0.22420523E+03  0.45277734E+04                                 6.776768                            5.399669       0.070663       2.109152                    0.999772      20.909325      58.233505       0.621938       0.487663      -1.009232       0.060535      -0.004370       0.022905       0.064871      -0.006566       0.004032       0.088314      -0.082121      -0.024771      -0.075143      -0.035648       0.110791              7.521505       6.859646      -0.113599       0.505999       6.619473      -3.623269       9.085395           0.000789
          104              C      -1.469064      10.233442       2.020488      -0.245408      25.576511 0.41638114E+03  0.97351716E+04                                 7.604439                            6.793008      -0.198284       1.941091                    0.996423      29.373448      85.672775       0.630361       0.415589      -1.059138      -0.029070       0.064472      -0.088785       0.113510      -0.014950       0.016262      -0.025845      -0.066046       0.115444      -0.056787      -0.002242       0.059028              8.016784       6.943485      -0.269066       1.200461       7.799303      -1.265243       9.307563           0.000792
          105              C      -2.633908      10.427572      14.361141      -0.221925      25.758315 0.40112780E+03  0.92643852E+04                                 7.558903                            6.610544       0.050768       2.013988                    0.998533      29.027468      83.348967       0.649156       0.408529      -1.066791       0.065305       0.046621       0.071693       0.107602       0.026173       0.049413       0.014252       0.007466       0.100248      -0.052359      -0.019919       0.072278              8.073110       7.032926       0.473409       0.335704       9.098181       1.783877       8.088222           0.000556
          106              C      -1.848006       9.443054      13.513465       0.644389      19.919487 0.24509531E+03  0.50820412E+04                                 6.942545                            5.683216      -0.199773       2.002396                    0.999366      22.265052      63.685707       0.597748       0.494179      -1.001746       0.030707      -0.013849      -0.012433       0.035907       0.015366      -0.001353      -0.086440      -0.075303       0.095602      -0.067668      -0.046509       0.114176              7.647622       7.478199       0.667335       0.433833       8.090071       3.646359       7.374595           0.001090
          107              C       8.757011       5.045078       4.946712       0.689316      19.567960 0.22419846E+03  0.45276053E+04                                 6.776713                            5.399606       0.070614       2.109144                    0.999772      20.909006      58.232534       0.621938       0.487666      -1.009229      -0.034063       0.050237      -0.022913       0.064878       0.032276      -0.074465      -0.047649       0.052433      -0.024764      -0.075141      -0.035648       0.110789              7.521466       6.777855      -0.160782       3.390844       6.701159       1.373434       9.085384           0.000788
          108              C       9.596953       3.844474       5.237012      -0.245409      25.576484 0.41637994E+03  0.97351331E+04                                 7.604428                            6.792994      -0.198288       1.941092                    0.996423      29.373357      85.672361       0.630362       0.415589      -1.059138       0.070369       0.007058       0.088786       0.113510       0.021118       0.030513      -0.001161       0.058920       0.115452      -0.056785      -0.002244       0.059029              8.016782       7.818369       0.236042       1.695981       6.924394      -0.407021       9.307584           0.000794
          109              C      10.347496       2.932755       7.411359      -0.221925      25.758297 0.40112728E+03  0.92643654E+04                                 7.558893                            6.610538       0.050770       2.013990                    0.998533      29.027388      83.348556       0.649157       0.408529      -1.066792       0.007721       0.079866      -0.071695       0.107603       0.009850       0.012365      -0.049919      -0.049062       0.100237      -0.052356      -0.019920       0.072276              8.073100       8.171873       1.130966      -1.377037       7.959208      -1.182658       8.088219           0.000557
          110              C       9.101927       3.121107       8.259035       0.644399      19.919366 0.24509357E+03  0.50819954E+04                                 6.942525                            5.683202      -0.199768       2.002400                    0.999366      22.264939      63.685301       0.597748       0.494180      -1.001746      -0.027353       0.019674       0.012425       0.035911       0.040294       0.074185       0.044390       0.011038       0.095602      -0.067671      -0.046507       0.114179              7.647596       7.359145       0.598566      -2.940905       8.209079      -2.198842       7.374563           0.001090
          111              C       4.595329       5.061255       4.946712       0.689311      19.567987 0.22420003E+03  0.45276440E+04                                 6.776714                            5.399623       0.070632       2.109149                    0.999772      20.909056      58.232669       0.621938       0.487666      -1.009230      -0.026477      -0.054618      -0.022911       0.064878      -0.038843       0.078501      -0.040664       0.029684      -0.024771      -0.075145      -0.035646       0.110792              7.521452       6.581104       0.047195      -2.884850       6.897889       2.249802       9.085364           0.000788
          112              C       5.215112       6.388968       5.237012      -0.245410      25.576415 0.41637946E+03  0.97351198E+04                                 7.604419                            6.792996      -0.198276       1.941094                    0.996423      29.373336      85.672311       0.630361       0.415590      -1.059138      -0.041299       0.057413       0.088787       0.113512      -0.036073      -0.014250       0.027003       0.007118       0.115440      -0.056784      -0.002240       0.059024              8.016765       7.352315      -0.505130      -0.495511       7.390419       1.672247       9.307563           0.000794
          113              C       5.629412       7.494818       7.411359      -0.221923      25.758131 0.40112416E+03  0.92642624E+04                                 7.558845                            6.610507       0.050790       2.013998                    0.998533      29.027122      83.347280       0.649161       0.408528      -1.066794      -0.073027      -0.033245      -0.071695       0.107603       0.016321       0.037049       0.035667       0.041585       0.100235      -0.052352      -0.019923       0.072275              8.073047       8.991748      -0.657580       1.712745       7.139217      -0.601245       8.088175           0.000558
          114              C       6.089078       6.321947       8.259035       0.644396      19.919185 0.24509148E+03  0.50819413E+04                                 6.942468                            5.683163      -0.199807       2.002388                    0.999366      22.264908      63.685143       0.597752       0.494178      -1.001747      -0.003362      -0.033520       0.012427       0.035907      -0.024920      -0.075537       0.042053       0.064276       0.095615      -0.067677      -0.046503       0.114180              7.647536       8.514895       0.068697       3.374700       7.053165      -1.447496       7.374548           0.001090
          115              C       6.662160       1.449044       4.946712       0.689292      19.568343 0.22420553E+03  0.45277815E+04                                 6.776773                            5.399671       0.070659       2.109150                    0.999772      20.909357      58.233624       0.621938       0.487663      -1.009232       0.060535       0.004371      -0.022905       0.064871       0.006566      -0.004032       0.088314      -0.082121      -0.024770      -0.075143      -0.035648       0.110791              7.521511       6.859649       0.113604      -0.506001       6.619480      -3.623275       9.085405           0.000789
          116              C       5.202436       1.321935       5.237012      -0.245408      25.576498 0.41638084E+03  0.97351669E+04                                 7.604452                            6.793020      -0.198290       1.941088                    0.996423      29.373456      85.672922       0.630358       0.415591      -1.059136      -0.029069      -0.064472       0.088786       0.113511       0.014950      -0.016261      -0.025844      -0.066044       0.115443      -0.056785      -0.002241       0.059026              8.016799       6.943497       0.269071      -1.200461       7.799322      -1.265253       9.307577           0.000794
          117              C       4.037592       1.127805       7.411359      -0.221925      25.758323 0.40112818E+03  0.92643877E+04                                 7.558892                            6.610543       0.050781       2.013991                    0.998533      29.027411      83.348531       0.649158       0.408529      -1.066792       0.065304      -0.046620      -0.071694       0.107602      -0.026172      -0.049413       0.014250       0.007471       0.100245      -0.052358      -0.019919       0.072278              8.073095       7.032909      -0.473401      -0.335709       9.098163       1.783893       8.088212           0.000558
          118              C       4.823495       2.112323       8.259035       0.644390      19.919501 0.24509561E+03  0.50820474E+04                                 6.942541                            5.683215      -0.199779       2.002393                    0.999366      22.265045      63.685626       0.597749       0.494179      -1.001747       0.030708       0.013849       0.012433       0.035907      -0.015366       0.001353      -0.086440      -0.075303       0.095604      -0.067668      -0.046509       0.114177              7.647616       7.478194      -0.667342      -0.433841       8.090064       3.646353       7.374591           0.001090
          119              N       2.876751       4.012027      13.670227      -0.279181      31.499029 0.50936233E+03  0.12368054E+05                                 8.586644                            7.438100      -0.533312       1.851952                    0.998584      28.706881      81.892401       0.619303       0.407313      -1.077949       0.086097      -0.140305      -0.035653       0.168432      -0.015457      -0.037201      -0.071988       0.060023       0.178238      -0.102562       0.001643       0.100919              9.409070       9.340169      -1.665289      -0.806864       7.988845      -1.510811      10.898197           0.056468
          120              N       8.707642       7.058024      13.670227      -0.279180      31.499398 0.50936993E+03  0.12368274E+05                                 8.586657                            7.438109      -0.533339       1.851944                    0.998584      28.707113      81.892932       0.619309       0.407308      -1.077954      -0.164555      -0.004408      -0.035654       0.168431       0.033720      -0.043745       0.068214      -0.003233       0.178241      -0.102566       0.001643       0.100923              9.409086       9.768878       1.417804      -0.904977       7.560168       1.454151      10.898212           0.056468
          121              N       8.430107       0.485326      13.670227      -0.279180      31.499109 0.50936449E+03  0.12368131E+05                                 8.586681                            7.438130      -0.533350       1.851942                    0.998584      28.706984      81.893016       0.619299       0.407315      -1.077947       0.078458       0.144711      -0.035654       0.168428      -0.018259       0.080948       0.003777      -0.056786       0.178242      -0.102565       0.001642       0.100924              9.409107       6.884540       0.247529       1.711860      10.444552       0.056650      10.898229           0.056470
          122              N      -3.794749       7.543350       8.102273      -0.279182      31.499182 0.50936533E+03  0.12368150E+05                                 8.586677                            7.438123      -0.533315       1.851950                    0.998584      28.707000      81.892916       0.619301       0.407313      -1.077949       0.086097       0.140305       0.035653       0.168432       0.015458       0.037202      -0.071989       0.060025       0.178239      -0.102564       0.001644       0.100920              9.409109       9.340194       1.665296       0.806861       7.988883      -1.510828      10.898251           0.056468
          123              N       2.036142       4.497353       8.102273      -0.279182      31.499126 0.50936455E+03  0.12368124E+05                                 8.586669                            7.438121      -0.533330       1.851946                    0.998584      28.706955      81.892725       0.619301       0.407314      -1.077949      -0.164555       0.004409       0.035654       0.168431      -0.033719       0.043745       0.068213      -0.003235       0.178240      -0.102565       0.001643       0.100922              9.409097       9.768896      -1.417803       0.904976       7.560169       1.454149      10.898227           0.056467
          124              N       1.758607      11.070051       8.102273      -0.279181      31.499557 0.50937346E+03  0.12368388E+05                                 8.586699                            7.438144      -0.533350       1.851939                    0.998584      28.707266      81.893626       0.619306       0.407309      -1.077952       0.078458      -0.144712       0.035654       0.168429       0.018259      -0.080950       0.003777      -0.056788       0.178244      -0.102567       0.001643       0.100925              9.409126       6.884542      -0.247514      -1.711848      10.444586       0.056644      10.898250           0.056468
          125              N       3.794749       7.543350       0.844773      -0.279181      31.499027 0.50936226E+03  0.12368052E+05                                 8.586644                            7.438099      -0.533313       1.851952                    0.998584      28.706879      81.892395       0.619303       0.407313      -1.077949      -0.086097       0.140305       0.035653       0.168432      -0.015457      -0.037201      -0.071988       0.060023       0.178238      -0.102562       0.001643       0.100919              9.409069       9.340164      -1.665286      -0.806863       7.988844      -1.510811      10.898200           0.056469
          126              N      -2.036142       4.497353       0.844773      -0.279180      31.499410 0.50937014E+03  0.12368280E+05                                 8.586659                            7.438110      -0.533339       1.851944                    0.998584      28.707115      81.892936       0.619309       0.407308      -1.077954       0.164555       0.004408       0.035654       0.168431       0.033720      -0.043745       0.068214      -0.003233       0.178241      -0.102566       0.001643       0.100923              9.409088       9.768878       1.417803      -0.904981       7.560168       1.454149      10.898216           0.056468
          127              N      -1.758607      11.070051       0.844773      -0.279180      31.499114 0.50936458E+03  0.12368134E+05                                 8.586683                            7.438131      -0.533350       1.851942                    0.998584      28.706983      81.893015       0.619299       0.407315      -1.077947      -0.078458      -0.144711       0.035654       0.168428      -0.018259       0.080948       0.003777      -0.056786       0.178242      -0.102565       0.001642       0.100924              9.409108       6.884540       0.247530       1.711860      10.444552       0.056653      10.898233           0.056470
          128              N      10.466249       4.012027       6.412727      -0.279182      31.499184 0.50936533E+03  0.12368150E+05                                 8.586678                            7.438124      -0.533316       1.851950                    0.998584      28.707000      81.892919       0.619301       0.407313      -1.077949      -0.086097      -0.140305      -0.035653       0.168432       0.015459       0.037202      -0.071989       0.060025       0.178239      -0.102564       0.001644       0.100920              9.409110       9.340195       1.665296       0.806862       7.988885      -1.510830      10.898252           0.056468
          129              N       4.635358       7.058024       6.412727      -0.279182      31.499122 0.50936445E+03  0.12368121E+05                                 8.586668                            7.438121      -0.533330       1.851945                    0.998584      28.706955      81.892729       0.619301       0.407314      -1.077949       0.164555      -0.004409      -0.035654       0.168431      -0.033719       0.043745       0.068213      -0.003235       0.178240      -0.102565       0.001643       0.100922              9.409097       9.768897      -1.417803       0.904975       7.560168       1.454149      10.898226           0.056467
          130              N       4.912893       0.485326       6.412727      -0.279181      31.499557 0.50937344E+03  0.12368388E+05                                 8.586699                            7.438144      -0.533350       1.851939                    0.998584      28.707266      81.893625       0.619306       0.407309      -1.077952      -0.078459       0.144712      -0.035654       0.168429       0.018259      -0.080950       0.003777      -0.056788       0.178244      -0.102567       0.001643       0.100925              9.409126       6.884542      -0.247514      -1.711848      10.444587       0.056644      10.898250           0.056468
          131              O       4.493255       6.056173      12.953186      -0.526018      31.989527 0.50074816E+03  0.11793623E+05                                 7.904420                            6.870554       0.639957       2.274714                    0.997543      26.565853      68.507359       0.735670       0.353505      -1.146506      -0.005910      -0.005704      -0.016518       0.018447      -0.054919       0.007252       0.028976       0.003856       0.116857      -0.080146       0.024827       0.055318              8.612121       7.138829      -1.794352      -2.528774       8.595341       3.630080      10.102194           0.055170
          132              O       5.341203       5.028900      11.201226      -0.658035      44.683893 0.65195476E+03  0.16427347E+05                                 9.972177                            7.927442       0.242690       2.108200                    0.996114      29.113430      78.048546       0.672475       0.361476      -1.138368      -0.049921       0.065604       0.038156       0.090840      -0.036305       0.013415      -0.032561       0.072600       0.112333      -0.075846       0.013164       0.062682             11.503363      11.750326      -1.231631      -6.565148       6.505226       1.428635      16.254537           0.009125
          133              O       4.913560       4.184202       0.847676      -0.665724      39.147536 0.73682136E+03  0.19190995E+05                                 9.192856                            8.504238      -0.039730       2.009111                    0.994782      30.069481      82.638093       0.638897       0.368078      -1.130365      -0.025429      -0.002226      -0.039670       0.047173       0.035683      -0.071520       0.030720      -0.035757      -0.028672      -0.100770       0.040177       0.060593              9.613461       9.889378       0.872299       2.018861      10.909111      -1.407552       8.041895          -0.001628
          134              O       4.556635       2.255610       1.841954      -0.607592      35.007692 0.53883584E+03  0.12948955E+05                                 8.450456                            7.162973       0.442668       2.187631                    0.994879      28.055152      73.516579       0.713783       0.357077      -1.141547      -0.007441      -0.004280      -0.007658       0.011504      -0.086614      -0.033382      -0.016457      -0.081717       0.096777      -0.120845       0.040819       0.080026              9.394517       6.562286      -2.299620       2.141640      11.977178      -3.317500       9.644086           0.000430
          135              O       9.669672       4.636017      12.953186      -0.526015      31.989420 0.50074702E+03  0.11793590E+05                                 7.904402                            6.870550       0.639956       2.274715                    0.997543      26.565820      68.507256       0.735669       0.353505      -1.146506      -0.001987       0.007967      -0.016519       0.018447       0.029128       0.021468      -0.020769       0.093193       0.116856      -0.080145       0.024827       0.055318              8.612086       9.785145       0.266461       4.408082       5.948995       0.374912      10.102119           0.055168
          136              O       8.356054       4.415310      11.201226      -0.658021      44.682166 0.65193257E+03  0.16426631E+05                                 9.971882                            7.927276       0.242850       2.108253                    0.996115      29.113075      78.046949       0.672487       0.361474      -1.138371       0.081775       0.010412       0.038154       0.090837       0.049604      -0.034903       0.004673       0.026570       0.112322      -0.075860       0.013183       0.062677             11.502962       8.882920       2.886813       4.519629       9.372027       4.970919      16.253938           0.009126
          137              O       7.838345       5.208008       0.847676      -0.665724      39.149144 0.73686241E+03  0.19192397E+05                                 9.193247                            8.504588      -0.040037       2.009012                    0.994776      30.070079      82.641365       0.638869       0.368088      -1.130353       0.010803       0.023130      -0.039672       0.047176      -0.033333       0.062375       0.046580      -0.043951      -0.028634      -0.100787       0.040183       0.060604              9.613899       9.899316      -0.877649      -2.228695      10.900021      -1.044659       8.042359          -0.001628
          138              O       6.346598       6.481411       1.841954      -0.607596      35.008227 0.53884788E+03  0.12949331E+05                                 8.450585                            7.163089       0.442398       2.187548                    0.994875      28.055299      73.517492       0.713771       0.357080      -1.141543       0.000018       0.008596      -0.007658       0.011512       0.007923       0.002437       0.037129       0.190868       0.096757      -0.120834       0.040810       0.080024              9.394665      12.615144      -1.194912      -3.943923       5.924618      -0.196019       9.644233           0.000430
          139              O       5.851573       0.863187      12.953186      -0.526021      31.989809 0.50075609E+03  0.11793865E+05                                 7.904483                            6.870627       0.639909       2.274696                    0.997543      26.566004      68.508059       0.735662       0.353507      -1.146504       0.007898      -0.002267      -0.016520       0.018451       0.025789      -0.028722      -0.008207      -0.097042       0.116851      -0.080142       0.024826       0.055317              8.612161       6.677333       1.527886      -1.879361       9.056956      -4.005009      10.102194           0.055169
          140              O       6.317243       2.111167      11.201226      -0.657976      44.680321 0.65190373E+03  0.16425720E+05                                 9.971648                            7.927127       0.242834       2.108259                    0.996117      29.112360      78.044561       0.672490       0.361476      -1.138370      -0.031844      -0.076003       0.038133       0.090799      -0.013280       0.021490       0.027850      -0.099237       0.112343      -0.075866       0.013219       0.062648             11.502657       6.749606      -1.655278       2.045227      11.505005      -6.399301      16.253360           0.009126
          141              O       7.262595       2.163167       0.847676      -0.665674      39.146392 0.73679833E+03  0.19190279E+05                                 9.192790                            8.504206      -0.039921       2.009068                    0.994779      30.068777      82.636382       0.638886       0.368087      -1.130356       0.014630      -0.020895      -0.039638       0.047136      -0.002378       0.009141      -0.077265       0.079683      -0.028679      -0.100737       0.040168       0.060568              9.613367      11.409522       0.005528       0.209691       9.388852       2.452082       8.041727          -0.001629
          142              O       9.111268       2.818356       1.841954      -0.607608      35.008655 0.53885468E+03  0.12949527E+05                                 8.450621                            7.163108       0.442617       2.187608                    0.994879      28.055551      73.518090       0.713775       0.357078      -1.141546       0.007430      -0.004318      -0.007658       0.011511       0.078698       0.030942      -0.020682      -0.109163       0.096783      -0.120851       0.040820       0.080031              9.394713       8.632030       3.494567       1.802256       9.907800       3.513598       9.644309           0.000431
          143              O      -2.178245       5.499204       8.819314      -0.526018      31.989558 0.50074880E+03  0.11793642E+05                                 7.904426                            6.870559       0.639956       2.274714                    0.997543      26.565860      68.507384       0.735669       0.353505      -1.146506      -0.005909       0.005704       0.016517       0.018447       0.054920      -0.007253       0.028975       0.003855       0.116856      -0.080147       0.024829       0.055318              8.612127       7.138828       1.794354       2.528776       8.595353       3.630085      10.102199           0.055169
          144              O      -1.330297       6.526477      10.571274      -0.658035      44.683909 0.65195507E+03  0.16427357E+05                                 9.972180                            7.927445       0.242684       2.108198                    0.996114      29.113433      78.048563       0.672475       0.361476      -1.138368      -0.049921      -0.065604      -0.038157       0.090840       0.036305      -0.013415      -0.032562       0.072600       0.112335      -0.075847       0.013164       0.062683             11.503366      11.750328       1.231630       6.565149       6.505228       1.428634      16.254543           0.009125
          145              O      -1.757940       7.371175       6.409824      -0.665724      39.147534 0.73682126E+03  0.19190992E+05                                 9.192854                            8.504236      -0.039726       2.009112                    0.994782      30.069482      82.638089       0.638897       0.368078      -1.130365      -0.025428       0.002226       0.039670       0.047172      -0.035683       0.071520       0.030719      -0.035756      -0.028671      -0.100770       0.040176       0.060594              9.613459       9.889375      -0.872303      -2.018862      10.909113      -1.407551       8.041889          -0.001629
          146              O      -2.114865       9.299767       5.415546      -0.607592      35.007865 0.53883915E+03  0.12949057E+05                                 8.450494                            7.163004       0.442655       2.187627                    0.994879      28.055181      73.516776       0.713780       0.357078      -1.141546      -0.007440       0.004280       0.007659       0.011503       0.086614       0.033381      -0.016457      -0.081718       0.096778      -0.120846       0.040819       0.080027              9.394562       6.562318       2.299638      -2.141656      11.977236      -3.317517       9.644132           0.000431
          147              O       2.998172       6.919360       8.819314      -0.526016      31.989448 0.50074742E+03  0.11793601E+05                                 7.904404                            6.870550       0.639965       2.274717                    0.997543      26.565845      68.507323       0.735670       0.353505      -1.146506      -0.001988      -0.007968       0.016518       0.018447      -0.029130      -0.021468      -0.020769       0.093192       0.116857      -0.080146       0.024827       0.055318              8.612090       9.785153      -0.266466      -4.408085       5.948994       0.374918      10.102122           0.055170
          148              O       1.684554       7.140067      10.571274      -0.658024      44.682303 0.65193505E+03  0.16426709E+05                                 9.971899                            7.927289       0.242857       2.108254                    0.996115      29.113141      78.047161       0.672487       0.361473      -1.138372       0.081775      -0.010413      -0.038155       0.090838      -0.049604       0.034903       0.004672       0.026570       0.112323      -0.075860       0.013183       0.062677             11.502981       8.882940      -2.886821      -4.519641       9.372040       4.970926      16.253963           0.009125
          149              O       1.166845       6.347369       6.409824      -0.665723      39.149102 0.73686130E+03  0.19192360E+05                                 9.193241                            8.504581      -0.040039       2.009012                    0.994776      30.070055      82.641283       0.638869       0.368088      -1.130353       0.010803      -0.023130       0.039672       0.047176       0.033333      -0.062375       0.046580      -0.043951      -0.028635      -0.100786       0.040183       0.060604              9.613892       9.899320       0.877652       2.228696      10.900006      -1.044651       8.042351          -0.001628
          150              O      -0.324902       5.073966       5.415546      -0.607598      35.008409 0.53885140E+03  0.12949440E+05                                 8.450625                            7.163120       0.442401       2.187549                    0.994875      28.055348      73.517747       0.713769       0.357081      -1.141542       0.000018      -0.008595       0.007658       0.011512      -0.007924      -0.002437       0.037129       0.190871       0.096760      -0.120836       0.040810       0.080025              9.394711      12.615213       1.194927       3.943938       5.924646      -0.196017       9.644274           0.000430
          151              O      -0.819927      10.692190       8.819314      -0.526022      31.990061 0.50076096E+03  0.11794009E+05                                 7.904522                            6.870659       0.639911       2.274694                    0.997543      26.566136      68.508508       0.735661       0.353507      -1.146504       0.007897       0.002267       0.016519       0.018450      -0.025791       0.028723      -0.008205      -0.097043       0.116849      -0.080143       0.024827       0.055316              8.612206       6.677358      -1.527885       1.879367       9.057004      -4.005037      10.102255           0.055170
          152              O      -0.354257       9.444210      10.571274      -0.657978      44.680505 0.65190635E+03  0.16425803E+05                                 9.971673                            7.927142       0.242839       2.108259                    0.996118      29.112419      78.044762       0.672489       0.361476      -1.138370      -0.031844       0.076003      -0.038134       0.090800       0.013280      -0.021491       0.027850      -0.099238       0.112344      -0.075867       0.013219       0.062648             11.502690       6.749621       1.655286      -2.045236      11.505039      -6.399330      16.253410           0.009126
          153              O       0.591095       9.392210       6.409824      -0.665676      39.146530 0.73680166E+03  0.19190389E+05                                 9.192810                            8.504225      -0.039914       2.009069                    0.994779      30.068858      82.636672       0.638885       0.368087      -1.130356       0.014631       0.020894       0.039638       0.047136       0.002379      -0.009140      -0.077266       0.079683      -0.028673      -0.100738       0.040168       0.060570              9.613388      11.409535      -0.005525      -0.209690       9.388884       2.452093       8.041746          -0.001627
          154              O       2.439768       8.737021       5.415546      -0.607611      35.008421 0.53885012E+03  0.12949384E+05                                 8.450562                            7.163059       0.442620       2.187608                    0.994879      28.055536      73.517845       0.713780       0.357076      -1.141548       0.007430       0.004319       0.007657       0.011511      -0.078696      -0.030944      -0.020682      -0.109161       0.096781      -0.120851       0.040821       0.080030              9.394644       8.631974      -3.494541      -1.802250       9.907725       3.513566       9.644234           0.000430
          155              O       2.178245       5.499204       1.561814      -0.526019      31.989517 0.50074811E+03  0.11793622E+05                                 7.904419                            6.870554       0.639958       2.274714                    0.997543      26.565852      68.507355       0.735670       0.353505      -1.146506       0.005910       0.005704       0.016518       0.018447      -0.054919       0.007252       0.028976       0.003856       0.116857      -0.080146       0.024827       0.055318              8.612118       7.138827      -1.794350      -2.528772       8.595339       3.630077      10.102190           0.055170
          156              O       1.330297       6.526477       3.313775      -0.658035      44.683901 0.65195514E+03  0.16427359E+05                                 9.972179                            7.927444       0.242690       2.108200                    0.996114      29.113429      78.048544       0.672475       0.361476      -1.138368       0.049921      -0.065604      -0.038156       0.090840      -0.036305       0.013415      -0.032561       0.072600       0.112333      -0.075846       0.013164       0.062682             11.503365      11.750326      -1.231631      -6.565147       6.505227       1.428635      16.254541           0.009125
          157              O       1.757940       7.371175      13.667324      -0.665724      39.147534 0.73682126E+03  0.19190992E+05                                 9.192855                            8.504238      -0.039731       2.009111                    0.994782      30.069479      82.638086       0.638897       0.368078      -1.130365       0.025429       0.002226       0.039670       0.047173       0.035683      -0.071520       0.030720      -0.035756      -0.028672      -0.100770       0.040177       0.060593              9.613461       9.889377       0.872298       2.018861      10.909113      -1.407554       8.041893          -0.001628
          158              O       2.114865       9.299767      12.673047      -0.607592      35.007700 0.53883585E+03  0.12948955E+05                                 8.450457                            7.162974       0.442668       2.187631                    0.994879      28.055156      73.516600       0.713783       0.357077      -1.141547       0.007441       0.004280       0.007658       0.011504      -0.086614      -0.033382      -0.016457      -0.081717       0.096777      -0.120845       0.040819       0.080026              9.394519       6.562288      -2.299623       2.141639      11.977187      -3.317501       9.644082           0.000430
          159              O      -2.998172       6.919360       1.561814      -0.526016      31.989423 0.50074708E+03  0.11793591E+05                                 7.904403                            6.870550       0.639956       2.274715                    0.997543      26.565822      68.507263       0.735669       0.353505      -1.146506       0.001987      -0.007967       0.016519       0.018447       0.029128       0.021468      -0.020769       0.093193       0.116856      -0.080145       0.024827       0.055318              8.612087       9.785144       0.266461       4.408082       5.948995       0.374912      10.102121           0.055168
          160              O      -1.684554       7.140067       3.313775      -0.658021      44.682182 0.65193304E+03  0.16426645E+05                                 9.971884                            7.927279       0.242850       2.108253                    0.996115      29.113076      78.046953       0.672487       0.361474      -1.138371      -0.081775      -0.010412      -0.038154       0.090837       0.049604      -0.034903       0.004673       0.026570       0.112322      -0.075860       0.013183       0.062677             11.502965       8.882922       2.886812       4.519630       9.372027       4.970919      16.253945           0.009126
          161              O      -1.166845       6.347369      13.667324      -0.665724      39.149148 0.73686243E+03  0.19192397E+05                                 9.193248                            8.504588      -0.040037       2.009012                    0.994776      30.070079      82.641366       0.638869       0.368088      -1.130353      -0.010803      -0.023130       0.039672       0.047176      -0.033333       0.062375       0.046580      -0.043951      -0.028634      -0.100786       0.040183       0.060604              9.613900       9.899319      -0.877652      -2.228696      10.900022      -1.044658       8.042358          -0.001628
          162              O       0.324902       5.073966      12.673047      -0.607596      35.008229 0.53884774E+03  0.12949328E+05                                 8.450585                            7.163088       0.442398       2.187548                    0.994875      28.055302      73.517504       0.713771       0.357080      -1.141543      -0.000018      -0.008596       0.007658       0.011512       0.007923       0.002437       0.037129       0.190868       0.096757      -0.120834       0.040810       0.080024              9.394666      12.615151      -1.194913      -3.943924       5.924618      -0.196018       9.644228           0.000430
          163              O       0.819927      10.692190       1.561814      -0.526021      31.989805 0.50075606E+03  0.11793864E+05                                 7.904482                            6.870627       0.639908       2.274696                    0.997543      26.566004      68.508057       0.735662       0.353507      -1.146504      -0.007898       0.002267       0.016520       0.018451       0.025789      -0.028722      -0.008207      -0.097042       0.116851      -0.080142       0.024825       0.055317              8.612160       6.677333       1.527886      -1.879361       9.056954      -4.005007      10.102192           0.055169
          164              O       0.354257       9.444210       3.313775      -0.657976      44.680331 0.65190411E+03  0.16425732E+05                                 9.971650                            7.927130       0.242834       2.108259                    0.996117      29.112359      78.044559       0.672490       0.361476      -1.138370       0.031844       0.076003      -0.038133       0.090799      -0.013280       0.021490       0.027850      -0.099237       0.112343      -0.075866       0.013219       0.062648             11.502659       6.749606      -1.655276       2.045226      11.505004      -6.399301      16.253366           0.009126
          165              O      -0.591095       9.392210      13.667324      -0.665674      39.146394 0.73679832E+03  0.19190279E+05                                 9.192791                            8.504206      -0.039921       2.009068                    0.994779      30.068776      82.636380       0.638886       0.368087      -1.130356      -0.014630       0.020895       0.039638       0.047136      -0.002378       0.009141      -0.077265       0.079683      -0.028679      -0.100736       0.040168       0.060568              9.613368      11.409525       0.005529       0.209692       9.388852       2.452082       8.041726          -0.001629
          166              O      -2.439768       8.737021      12.673047      -0.607608      35.008652 0.53885447E+03  0.12949521E+05                                 8.450621                            7.163107       0.442617       2.187608                    0.994879      28.055551      73.518094       0.713775       0.357078      -1.141546      -0.007430       0.004318       0.007657       0.011511       0.078698       0.030942      -0.020682      -0.109163       0.096783      -0.120851       0.040820       0.080031              9.394713       8.632031       3.494570       1.802257       9.907804       3.513598       9.644304           0.000431
          167              O       8.849745       6.056173       5.695686      -0.526018      31.989560 0.50074882E+03  0.11793642E+05                                 7.904426                            6.870559       0.639956       2.274714                    0.997543      26.565861      68.507387       0.735669       0.353505      -1.146506       0.005909      -0.005704      -0.016517       0.018447       0.054920      -0.007253       0.028975       0.003855       0.116856      -0.080147       0.024829       0.055318              8.612127       7.138829       1.794354       2.528776       8.595353       3.630086      10.102200           0.055169
          168              O       8.001797       5.028900       3.943725      -0.658035      44.683928 0.65195555E+03  0.16427372E+05                                 9.972184                            7.927448       0.242684       2.108197                    0.996114      29.113434      78.048569       0.672475       0.361476      -1.138368       0.049921       0.065604       0.038157       0.090840       0.036305      -0.013415      -0.032562       0.072600       0.112335      -0.075847       0.013164       0.062683             11.503371      11.750329       1.231631       6.565150       6.505230       1.428635      16.254552           0.009125
          169              O       8.429440       4.184202       8.105176      -0.665724      39.147539 0.73682130E+03  0.19190993E+05                                 9.192855                            8.504237      -0.039726       2.009112                    0.994782      30.069482      82.638090       0.638897       0.368078      -1.130365       0.025428      -0.002226      -0.039670       0.047172      -0.035683       0.071520       0.030719      -0.035756      -0.028671      -0.100770       0.040176       0.060594              9.613460       9.889376      -0.872305      -2.018861      10.909114      -1.407550       8.041889          -0.001628
          170              O       8.786366       2.255610       9.099454      -0.607591      35.007859 0.53883899E+03  0.12949052E+05                                 8.450493                            7.163003       0.442656       2.187627                    0.994879      28.055179      73.516769       0.713780       0.357077      -1.141546       0.007440      -0.004280      -0.007658       0.011503       0.086614       0.033381      -0.016457      -0.081718       0.096778      -0.120846       0.040819       0.080027              9.394560       6.562315       2.299636      -2.141653      11.977235      -3.317518       9.644131           0.000431
          171              O       3.673328       4.636017       5.695686      -0.526016      31.989439 0.50074735E+03  0.11793599E+05                                 7.904403                            6.870549       0.639965       2.274717                    0.997543      26.565843      68.507316       0.735670       0.353505      -1.146506       0.001988       0.007968      -0.016518       0.018447      -0.029130      -0.021468      -0.020769       0.093192       0.116857      -0.080146       0.024828       0.055318              8.612087       9.785150      -0.266465      -4.408082       5.948994       0.374917      10.102117           0.055170
          172              O       4.986946       4.415310       3.943725      -0.658024      44.682315 0.65193545E+03  0.16426721E+05                                 9.971901                            7.927291       0.242857       2.108254                    0.996115      29.113141      78.047161       0.672486       0.361473      -1.138372      -0.081776       0.010413       0.038155       0.090838      -0.049604       0.034903       0.004672       0.026570       0.112323      -0.075860       0.013183       0.062677             11.502984       8.882942      -2.886820      -4.519641       9.372040       4.970926      16.253969           0.009125
          173              O       5.504655       5.208008       8.105176      -0.665723      39.149098 0.73686122E+03  0.19192358E+05                                 9.193241                            8.504581      -0.040039       2.009012                    0.994776      30.070053      82.641278       0.638869       0.368088      -1.130353      -0.010803       0.023130      -0.039672       0.047176       0.033333      -0.062375       0.046580      -0.043951      -0.028635      -0.100786       0.040183       0.060603              9.613892       9.899319       0.877651       2.228696      10.900007      -1.044651       8.042350          -0.001628
          174              O       6.996402       6.481411       9.099454      -0.607598      35.008410 0.53885140E+03  0.12949440E+05                                 8.450626                            7.163121       0.442401       2.187549                    0.994875      28.055344      73.517740       0.713768       0.357081      -1.141542      -0.000018       0.008595      -0.007658       0.011512      -0.007924      -0.002437       0.037129       0.190871       0.096760      -0.120836       0.040810       0.080025              9.394713      12.615216       1.194927       3.943939       5.924647      -0.196017       9.644276           0.000430
          175              O       7.491427       0.863187       5.695686      -0.526022      31.990056 0.50076092E+03  0.11794008E+05                                 7.904521                            6.870659       0.639911       2.274694                    0.997543      26.566135      68.508505       0.735661       0.353507      -1.146504      -0.007897      -0.002267      -0.016519       0.018450      -0.025791       0.028723      -0.008205      -0.097043       0.116849      -0.080143       0.024827       0.055316              8.612204       6.677358      -1.527885       1.879366       9.057002      -4.005036      10.102253           0.055170
          176              O       7.025757       2.111167       3.943725      -0.657978      44.680520 0.65190678E+03  0.16425816E+05                                 9.971675                            7.927144       0.242839       2.108259                    0.996118      29.112420      78.044763       0.672489       0.361476      -1.138370       0.031844      -0.076003       0.038134       0.090800       0.013280      -0.021491       0.027850      -0.099238       0.112344      -0.075867       0.013219       0.062648             11.502693       6.749622       1.655285      -2.045236      11.505040      -6.399330      16.253416           0.009126
          177              O       6.080405       2.163167       8.105176      -0.665675      39.146526 0.73680158E+03  0.19190386E+05                                 9.192809                            8.504225      -0.039914       2.009069                    0.994779      30.068856      82.636665       0.638885       0.368087      -1.130356      -0.014631      -0.020894      -0.039638       0.047136       0.002379      -0.009140      -0.077266       0.079683      -0.028673      -0.100738       0.040168       0.060570              9.613387      11.409534      -0.005525      -0.209691       9.388884       2.452093       8.041745          -0.001627
          178              O       4.231732       2.818356       9.099454      -0.607610      35.008407 0.53884984E+03  0.12949376E+05                                 8.450560                            7.163057       0.442620       2.187608                    0.994879      28.055529      73.517821       0.713780       0.357076      -1.141548      -0.007430      -0.004319      -0.007657       0.011511      -0.078696      -0.030944      -0.020682      -0.109161       0.096781      -0.120850       0.040820       0.080030              9.394642       8.631972      -3.494541      -1.802250       9.907723       3.513566       9.644232           0.000431

******************************************************
Auxiliary information for the entire system
The total spin magnetic moment of the unit cell is   5.997947
The total net atomic charge of the unit cell is   -0.000002
Accuracy of reproducing the electrostatic potential in the unit cell:
  The inner radius (bohr) =    5.0000
  The outer radius (bohr) =   12.0000
  Valid grid points have density less than (e/(bohr^3)) =    0.0001
  The number of valid grid points were=        56922
  The rms potential error without charges in kcal/mol is=      6.75409
  The rms potential error with partial charges in kcal/mol is=      0.67738
  The RRMSE value at monopole order=      0.10029
  The rms potential error with partial charges and cloud penetration in kcal/mol is=      0.67092
  The RRMSE value at monopole order with cloud penetration is=      0.09934
  The rms potential error with partial charges and atomic dipoles in kcal/mol is=      0.62980
  The RRMSE value at dipole order=      0.09325
  The rms potential error with partial charges, atomic dipoles and cloud penetration in kcal/mol is=      0.62084
  The RRMSE value at dipole order with cloud penetration=      0.09192

******************************************************
The electron densities and ab initio electrostatic potential were computed in VASP using the PBE functional and
projector augmented wave method. See the main text of the journal article for a description of computational details.
The atomic charges, dipoles, and quadrupoles were computed with the DDEC6 method as described in
(a) T. A. Manz and N. Gabaldon Limas, RSC Adv. 6 (2016) 47771-47801 DOI: 10.1039/c6ra04656h
(b) N. Gabaldon Limas and T. A. Manz, RSC Adv. 8 (2018) 2678-2707 DOI: 10.1039/c7ra11829e.
For each atom in the material, the electron cloud parameters were fit to the spherically averaged atom-in-material
electron density using radial positions for which this density was between 10^-4 and 10^-2 electrons per cubic bohr.
The polarizabilities, dispersion coefficients, and quantum Drude oscillator (QDO) parameters were fit using the MCLF method.
The magnetic structure of the system was optimized in VASP from the default ferromagnetic initial guess using spin polarization.
The atomic spin moments (ASMs) were computed on this optimized magnetic structure using the DDEC6 partition as inputs
to the method of T. A. Manz and D. S. Sholl, J. Chem. Theory Comput. 7 (2011) 4146-4164 DOI: 10.1021/ct200539n.
The RMSE and RRMSE were computed using a uniform grid with Ewald summation.
