# Supplementary material for: A collection of forcefield precursors for metal–organic frameworks
Source: RSC Adv. 2019 Nov 13;9(63):36492–507. doi: 10.1039/c9ra07327b (PMC9075174; doi:10.1039/c9ra07327b)
Supplement: RA-009-C9RA07327B-s5105 [file RA-009-C9RA07327B-s5105.xyz]

  178
jmolscript: load "" {1 1 1} spacegroup "x,y,z" unitcell [{     13.414000     0.000000     0.000000 }, {     -6.707000    11.616865     0.000000 }, {      0.000000     0.000000    14.706000 }]
Nd     6.707000     3.872366     9.838755     2.057821
Nd     0.000000     7.744499    12.220245     2.057822
Nd     0.000000     7.744499     4.867245     2.057821
Nd     6.707000     3.872366     2.485755     2.057822
Cu     3.353500     5.808433     0.000000     0.777357
Cu    -3.353500     5.808433     0.000000     0.777359
Cu     6.707000     0.000000     0.000000     0.777349
Cu    -3.353500     5.808433     7.353000     0.777357
Cu     3.353500     5.808433     7.353000     0.777360
Cu     6.707000     0.000000     7.353000     0.777350
H      2.014112     4.078681    13.566285     0.256837
H      4.349490     3.116805    12.828044     0.146319
H      3.220701     3.675576    11.895683     0.144437
H      2.228736     2.940229     0.697064     0.139316
H      3.083208     2.113108    14.378056     0.125769
H     -4.181815     7.833252    13.566285     0.256842
H      7.231487     6.291694    12.828044     0.146312
H      8.279792     6.989868    11.895683     0.144436
H      8.138944     8.216609     0.697064     0.139318
H      6.995401     7.890175    14.378056     0.125769
H      2.167702    11.321797    13.566285     0.256839
H      8.540023     2.208366    12.828044     0.146311
H      8.620507     0.951421    11.895683     0.144436
H      9.753319     0.460028     0.697064     0.139314
H     10.042391     1.613583    14.378056     0.125764
H      8.721112     7.538184     8.492715     0.256837
H     -2.357511     8.500060     9.230956     0.146318
H     -3.486299     7.941289    10.163317     0.144437
H     -4.478264     8.676636     6.655936     0.139315
H     -3.623792     9.503757     7.680944     0.125768
H      2.525186     3.783613     8.492715     0.256842
H      0.524487     5.325171     9.230956     0.146312
H      1.572792     4.626997    10.163317     0.144436
H      1.431944     3.400256     6.655936     0.139318
H      0.288401     3.726690     7.680944     0.125769
H      8.874702     0.295068     8.492715     0.256839
H      1.833023     9.408499     9.230956     0.146311
H      1.913507    10.665444    10.163317     0.144436
H      3.046319    11.156837     6.655936     0.139315
H      3.335391    10.003282     7.680944     0.125765
H      4.692888     7.538184     1.139715     0.256837
H      2.357510     8.500060     1.877956     0.146319
H      3.486299     7.941289     2.810317     0.144437
H      4.478264     8.676636    14.008936     0.139317
H      3.623792     9.503757     0.327944     0.125769
H     10.888815     3.783613     1.139715     0.256842
H     -0.524487     5.325171     1.877956     0.146313
H     -1.572792     4.626997     2.810317     0.144436
H     -1.431945     3.400256    14.008936     0.139319
H     -0.288401     3.726690     0.327944     0.125769
H      4.539298     0.295068     1.139715     0.256839
H     -1.833023     9.408499     1.877956     0.146311
H     -1.913507    10.665444     2.810317     0.144436
H     -3.046319    11.156837    14.008936     0.139315
H     -3.335391    10.003282     0.327944     0.125765
H     -2.014112     4.078681     6.213285     0.256837
H      9.064511     3.116805     5.475044     0.146318
H     10.193299     3.675576     4.542683     0.144437
H     11.185264     2.940229     8.050064     0.139316
H     10.330792     2.113108     7.025056     0.125768
H      4.181814     7.833252     6.213285     0.256842
H      6.182513     6.291694     5.475044     0.146312
H      5.134209     6.989868     4.542683     0.144436
H      5.275056     8.216609     8.050064     0.139319
H      6.418599     7.890175     7.025056     0.125769
H     -2.167702    11.321797     6.213285     0.256840
H      4.873977     2.208366     5.475044     0.146311
H      4.793493     0.951421     4.542683     0.144436
H      3.660681     0.460028     8.050064     0.139316
H      3.371609     1.613583     7.025056     0.125765
C      4.599661     5.076570    12.380981     0.690180
C      3.765310     3.875386    12.673631    -0.246355
C      3.020162     2.963462     0.133825    -0.233606
C      4.256933     3.156302     1.010302     0.657240
C      8.803608     5.095157    12.380981     0.690179
C      8.180528     6.418318    12.673631    -0.246358
C      7.763353     7.519597     0.133825    -0.233611
C      7.311971     6.352102     1.010302     0.657246
C      6.717731     1.445138    12.380981     0.690209
C      8.175162     1.323161    12.673631    -0.246349
C      9.337485     1.133806     0.133825    -0.233609
C      8.552096     2.108461     1.010302     0.657235
C     -2.107339     6.540295     9.678019     0.690179
C     -2.941690     7.741479     9.385369    -0.246355
C     -3.686838     8.653403     7.219175    -0.233607
C     -2.450067     8.460563     6.342698     0.657239
C      2.096608     6.521708     9.678019     0.690179
C      1.473528     5.198547     9.385369    -0.246358
C      1.056352     4.097268     7.219175    -0.233611
C      0.604971     5.264763     6.342698     0.657245
C      0.010731    10.171727     9.678019     0.690210
C      1.468162    10.293704     9.385369    -0.246349
C      2.630485    10.483059     7.219175    -0.233610
C      1.845096     9.508404     6.342698     0.657235
C      2.107339     6.540295     2.325019     0.690180
C      2.941690     7.741479     2.032369    -0.246355
C      3.686838     8.653403    14.572175    -0.233607
C      2.450067     8.460563    13.695698     0.657240
C     -2.096608     6.521708     2.325019     0.690179
C     -1.473528     5.198547     2.032369    -0.246359
C     -1.056352     4.097268    14.572175    -0.233612
C     -0.604971     5.264763    13.695698     0.657246
C     -0.010731    10.171727     2.325019     0.690209
C     -1.468162    10.293704     2.032369    -0.246349
C     -2.630485    10.483059    14.572175    -0.233610
C     -1.845096     9.508404    13.695698     0.657235
C      8.814339     5.076570     5.027981     0.690179
C      9.648690     3.875386     5.320631    -0.246356
C     10.393838     2.963462     7.486825    -0.233607
C      9.157067     3.156302     8.363302     0.657239
C      4.610392     5.095157     5.027981     0.690179
C      5.233472     6.418318     5.320631    -0.246359
C      5.650648     7.519597     7.486825    -0.233611
C      6.102029     6.352102     8.363302     0.657246
C      6.696269     1.445138     5.027981     0.690210
C      5.238838     1.323161     5.320631    -0.246349
C      4.076515     1.133806     7.486825    -0.233610
C      4.861904     2.108461     8.363302     0.657236
N      2.878644     4.047316    13.850111    -0.279196
N      8.772756     7.100228    13.850111    -0.279195
N      8.469600     0.469321    13.850111    -0.279195
N     -3.828356     7.569549     8.208889    -0.279195
N      2.065756     4.516637     8.208889    -0.279195
N      1.762600    11.147544     8.208889    -0.279196
N      3.828356     7.569549     0.855889    -0.279196
N     -2.065756     4.516637     0.855889    -0.279194
N     -1.762600    11.147544     0.855889    -0.279195
N     10.535356     4.047316     6.497111    -0.279195
N      4.641244     7.100228     6.497111    -0.279195
N      4.944400     0.469321     6.497111    -0.279196
O      4.513140     6.083752    13.155988    -0.539233
O      5.324687     5.066115    11.397150    -0.650599
O      4.914890     4.207629     0.839713    -0.672785
O      4.570821     2.298978     1.819132    -0.612933
O      9.719114     4.666495    13.155988    -0.539231
O      8.432040     4.472493    11.397150    -0.650604
O      7.893468     5.256631     0.839713    -0.672771
O      6.412563     6.508929     1.819132    -0.612910
O      5.888746     0.866618    13.155988    -0.539228
O      6.364272     2.078257    11.397150    -0.650698
O      7.312642     2.152605     0.839713    -0.672751
O      9.137617     2.808958     1.819132    -0.612946
O     -2.193860     5.533113     8.903012    -0.539232
O     -1.382313     6.550750    10.661850    -0.650599
O     -1.792110     7.409236     6.513287    -0.672783
O     -2.136179     9.317887     5.533868    -0.612933
O      3.012114     6.950370     8.903012    -0.539231
O      1.725040     7.144372    10.661850    -0.650604
O      1.186468     6.360234     6.513287    -0.672771
O     -0.294437     5.107936     5.533868    -0.612910
O     -0.818254    10.750247     8.903012    -0.539229
O     -0.342728     9.538608    10.661850    -0.650698
O      0.605642     9.464260     6.513287    -0.672753
O      2.430617     8.807907     5.533868    -0.612946
O      2.193860     5.533113     1.550012    -0.539233
O      1.382313     6.550750     3.308850    -0.650599
O      1.792110     7.409236    13.866287    -0.672785
O      2.136179     9.317887    12.886868    -0.612933
O     -3.012114     6.950370     1.550012    -0.539230
O     -1.725040     7.144372     3.308850    -0.650604
O     -1.186468     6.360234    13.866287    -0.672771
O      0.294437     5.107936    12.886868    -0.612910
O      0.818254    10.750247     1.550012    -0.539228
O      0.342728     9.538608     3.308850    -0.650698
O     -0.605642     9.464260    13.866287    -0.672751
O     -2.430617     8.807907    12.886868    -0.612946
O      8.900860     6.083752     5.802988    -0.539232
O      8.089313     5.066115     4.044150    -0.650599
O      8.499110     4.207629     8.192713    -0.672783
O      8.843179     2.298978     9.172132    -0.612933
O      3.694886     4.666495     5.802988    -0.539230
O      4.981960     4.472493     4.044150    -0.650604
O      5.520532     5.256631     8.192713    -0.672771
O      7.001437     6.508929     9.172132    -0.612910
O      7.525254     0.866618     5.802988    -0.539229
O      7.049728     2.078257     4.044150    -0.650698
O      6.101358     2.152605     8.192713    -0.672753
O      4.276383     2.808958     9.172132    -0.612946

The following XYZ coordinates are in angstroms. Other properties are in atomic units.
The sperically averaged electron density of each atom fit to a function of the form exp(a - br)
eigen_1, eigen_2 and eigen_3 are the three eigenvalues of traceless quadrupole moment tensor
  atom number  atomic symbol              X              Y              Z     net charge C6 coefficient C8 coefficient C10 coefficient fluctuating dipole atomic polarizability isotropic forcefield polarizability              a              b squared Pearson coefficient          <r^3>          <r^4>         wp_QDO          m_QDO          q_QDO       dipole_x       dipole_y       dipole_z         dipole            Qxy            Qxz            Qyz     Q(x^2-y^2)  Q(3z^2 - R^2)        eigen_1        eigen_2        eigen_3 static polarizability      alpha(xx)      alpha(xy)      alpha(xz)      alpha(yy)      alpha(yz)      alpha(zz) atomic spin moment
            1             Nd       6.707000       3.872366       9.838755       2.057821     187.514795 0.50292197E+04  0.19278356E+06                                20.895825                           18.648771       2.680917       2.476611                    0.999110      86.587903     212.560030       0.616177       0.259317      -1.355022      -0.000007      -0.000132      -0.010515       0.010516      -0.000004      -0.000016      -0.000053       0.000073      -0.031757      -0.010586       0.005256       0.005330             23.425541      19.882638      -0.000292      -0.000095      19.882117      -0.000143      30.511868           0.004152
            2             Nd       0.000000       7.744499      12.220245       2.057822     187.514622 0.50292138E+04  0.19278327E+06                                20.895810                           18.648759       2.680917       2.476611                    0.999110      86.587883     212.559934       0.616178       0.259317      -1.355022      -0.000007       0.000131       0.010515       0.010516       0.000005       0.000018      -0.000055       0.000070      -0.031755      -0.010585       0.005258       0.005328             23.425524      19.882630       0.000287       0.000095      19.882097      -0.000158      30.511846           0.004148
            3             Nd       0.000000       7.744499       4.867245       2.057821     187.514809 0.50292201E+04  0.19278357E+06                                20.895826                           18.648772       2.680917       2.476611                    0.999110      86.587904     212.560036       0.616177       0.259317      -1.355022       0.000007       0.000132       0.010515       0.010516      -0.000004      -0.000016      -0.000054       0.000074      -0.031756      -0.010585       0.005255       0.005330             23.425543      19.882640      -0.000292      -0.000096      19.882118      -0.000144      30.511870           0.004159
            4             Nd       6.707000       3.872366       2.485755       2.057822     187.514602 0.50292132E+04  0.19278324E+06                                20.895808                           18.648757       2.680917       2.476612                    0.999110      86.587882     212.559925       0.616178       0.259317      -1.355022       0.000007      -0.000131      -0.010515       0.010516       0.000005       0.000018      -0.000055       0.000071      -0.031755      -0.010585       0.005257       0.005328             23.425522      19.882629       0.000288       0.000095      19.882095      -0.000158      30.511841           0.004150
            5             Cu       3.353500       5.808433       0.000000       0.777357      56.843062 0.11191713E+04  0.30953533E+05                                12.518654                           11.350984       1.421101       2.384855                    0.995094      41.038765     100.514320       0.512968       0.431720      -1.135555       0.000000       0.000000      -0.000000       0.000000      -0.002077      -0.070702      -0.051074       0.035186       0.069221      -0.083652      -0.013600       0.097253             14.006770      11.705467      -4.342088      -3.086673      15.823564       3.029836      14.491278           0.744869
            6             Cu      -3.353500       5.808433       0.000000       0.777359      56.842718 0.11191657E+04  0.30953322E+05                                12.518570                           11.350933       1.421147       2.384871                    0.995094      41.038717     100.513932       0.512971       0.431718      -1.135557      -0.000000       0.000000       0.000000       0.000000       0.016279      -0.008882       0.086763      -0.013994       0.069215      -0.083652      -0.013596       0.097248             14.006640      18.554158       0.387821       4.167237       8.974601       1.158177      14.491161           0.744857
            7             Cu       6.707000       0.000000       0.000000       0.777349      56.842820 0.11191696E+04  0.30953490E+05                                12.518662                           11.351016       1.421046       2.384839                    0.995094      41.038622     100.514137       0.512965       0.431723      -1.135553       0.000000      -0.000000      -0.000000       0.000000      -0.014206       0.079575      -0.035682      -0.021185       0.069224      -0.083641      -0.013605       0.097245             14.006745      11.033762       3.954283      -1.080607      16.495305      -4.187995      14.491166           0.744835
            8             Cu      -3.353500       5.808433       7.353000       0.777357      56.842827 0.11191659E+04  0.30953365E+05                                12.518669                           11.351000       1.421042       2.384839                    0.995094      41.038572     100.514006       0.512965       0.431723      -1.135553      -0.000000       0.000000      -0.000000       0.000000       0.002079       0.070695      -0.051077       0.035194       0.069216      -0.083652      -0.013596       0.097248             14.006787      11.705465       4.342089       3.086671      15.823605       3.029841      14.491290           0.744845
            9             Cu       3.353500       5.808433       7.353000       0.777360      56.842734 0.11191655E+04  0.30953316E+05                                12.518569                           11.350929       1.421150       2.384872                    0.995094      41.038708     100.513895       0.512972       0.431718      -1.135557      -0.000000      -0.000000      -0.000000       0.000000      -0.016279       0.008882       0.086763      -0.013997       0.069211      -0.083651      -0.013597       0.097248             14.006642      18.554177      -0.387826      -4.167237       8.974595       1.158178      14.491154           0.744860
           10             Cu       6.707000       0.000000       7.353000       0.777350      56.843022 0.11191747E+04  0.30953646E+05                                12.518636                           11.350995       1.421114       2.384858                    0.995094      41.038834     100.514466       0.512969       0.431719      -1.135556       0.000000      -0.000000       0.000000       0.000000       0.014202      -0.079576      -0.035689      -0.021177       0.069231      -0.083641      -0.013609       0.097250             14.006713      11.033729      -3.954251       1.080602      16.495262      -4.187990      14.491147           0.744856
           11              H       2.014112       4.078681      13.566285       0.256837       0.687127 0.45890670E+01  0.39985981E+02                                 1.390103                            1.331298      -0.998686       2.471785                    0.999109       2.995719       8.424920       0.485362       1.448296      -0.673956      -0.030716      -0.004992      -0.012020       0.033360       0.003370      -0.005754      -0.006711       0.006392       0.020676      -0.009527      -0.003438       0.012965              1.435898       1.880367      -0.215507       0.127550       1.183378      -0.066475       1.243950           0.000811
           12              H       4.349490       3.116805      12.828044       0.146319       0.964721 0.73775476E+01  0.72158484E+02                                 1.716682                            1.666095      -1.310308       2.271701                    0.993438       3.712803      10.950575       0.443825       1.410974      -0.680489       0.018387      -0.022880       0.010665       0.031230      -0.003514       0.001949      -0.002543       0.011152      -0.000868      -0.007025      -0.000580       0.007605              1.744541       1.793856      -0.503797       0.027423       1.934899      -0.134278       1.504869           0.000170
           13              H       3.220701       3.675576      11.895683       0.144437       0.984791 0.73328835E+01  0.70265803E+02                                 1.639172                            1.584644      -0.703731       2.561496                    0.999676       3.231144       8.865438       0.497756       1.284163      -0.710056      -0.018938      -0.006295      -0.022954       0.030417       0.003864       0.002233       0.000285       0.009548       0.013852      -0.008469       0.002000       0.006469              1.665115       1.613005      -0.016482       0.364148       1.322909       0.055095       2.059429           0.000583
           14              H       2.228736       2.940229       0.697064       0.139316       1.146528 0.87952463E+01  0.87351870E+02                                 1.744207                            1.681192      -0.979599       2.423037                    0.997604       3.309651       8.958236       0.511757       1.205086      -0.728419      -0.022412       0.003908       0.020743       0.030788      -0.002329      -0.006657      -0.009306       0.005013       0.018425      -0.013092       0.000038       0.013054              1.761058       2.129185      -0.110402      -0.377124       1.480999       0.010872       1.672989          -0.000039
           15              H       3.083208       2.113108      14.378056       0.125769       1.038953 0.78077381E+01  0.75626496E+02                                 1.657804                            1.602496      -0.738417       2.527780                    0.999465       3.319924       9.012475       0.512693       1.233388      -0.720785       0.003719      -0.021341      -0.018587       0.028544      -0.003463       0.004451       0.001000      -0.013848       0.021242      -0.012353       0.004201       0.008152              1.679353       1.392777      -0.170344      -0.052623       2.144650       0.252713       1.500631           0.001851
           16              H      -4.181815       7.833252      13.566285       0.256842       0.687123 0.45890363E+01  0.39985656E+02                                 1.390097                            1.331292      -0.998687       2.471788                    0.999109       2.995730       8.424951       0.485363       1.448293      -0.673956       0.011036       0.029097      -0.012020       0.033360       0.001083      -0.002935       0.008339      -0.009032       0.020677      -0.009527      -0.003438       0.012965              1.435892       1.544253       0.409557      -0.121343       1.519479      -0.077224       1.243945           0.000811
           17              H       7.231487       6.291694      12.828044       0.146312       0.964758 0.73779112E+01  0.72162994E+02                                 1.716729                            1.666139      -1.310353       2.271672                    0.993438       3.712904      10.950978       0.443818       1.410979      -0.680488      -0.029006      -0.004482       0.010667       0.031229       0.006584      -0.003180      -0.000417       0.000509      -0.000873      -0.007023      -0.000583       0.007606              1.744591       2.336014       0.190834      -0.130005       1.392850       0.043392       1.504909           0.000170
           18              H       8.279792       6.989868      11.895683       0.144436       0.984808 0.73330569E+01  0.70267966E+02                                 1.639199                            1.584669      -0.703744       2.561490                    0.999676       3.231183       8.865612       0.497749       1.284173      -0.710054       0.004019       0.019549      -0.022953       0.030416       0.002202      -0.000870      -0.002076      -0.011467       0.013850      -0.008468       0.002000       0.006469              1.665142       1.409730       0.133861      -0.134365       1.526231      -0.342917       2.059466           0.000583
           19              H       8.138944       8.216609       0.697064       0.139318       1.146551 0.87954757E+01  0.87354856E+02                                 1.744241                            1.681223      -0.979612       2.423032                    0.997604       3.309688       8.958419       0.511747       1.205099      -0.728416       0.014592       0.017456       0.020742       0.030788       0.003335      -0.004731       0.010418       0.001528       0.018424      -0.013092       0.000038       0.013054              1.761093       1.738690       0.335884       0.197982       1.871568       0.321173       1.673021          -0.000039
           20              H       6.995401       7.890175      14.378056       0.125769       1.038955 0.78077557E+01  0.75626739E+02                                 1.657809                            1.602500      -0.738410       2.527782                    0.999465       3.319926       9.012497       0.512691       1.233392      -0.720784      -0.020341       0.007451      -0.018588       0.028544      -0.004266      -0.001359      -0.004355       0.012923       0.021242      -0.012353       0.004202       0.008152              1.679358       2.104210      -0.240399       0.245169       1.433227      -0.080783       1.500636           0.001851
           21              H       2.167702      11.321797      13.566285       0.256839       0.687123 0.45890356E+01  0.39985643E+02                                 1.390097                            1.331292      -0.998670       2.471796                    0.999109       2.995731       8.424950       0.485363       1.448293      -0.673956       0.019680      -0.024106      -0.012020       0.033360      -0.004452       0.008689      -0.001627       0.002641       0.020677      -0.009527      -0.003438       0.012965              1.435892       1.170985      -0.194050      -0.006206       1.892747       0.143699       1.243944           0.000811
           22              H       8.540023       2.208366      12.828044       0.146311       0.964759 0.73779176E+01  0.72163002E+02                                 1.716724                            1.666134      -1.310334       2.271682                    0.993438       3.712897      10.950918       0.443821       1.410969      -0.680490       0.010620       0.027362       0.010666       0.031228      -0.003071       0.001230       0.002962      -0.011660      -0.000870      -0.007025      -0.000581       0.007606              1.744585       1.463370       0.312985       0.102581       2.265482       0.090890       1.504903           0.000170
           23              H       8.620507       0.951421      11.895683       0.144436       0.984782 0.73327979E+01  0.70264803E+02                                 1.639166                            1.584638      -0.703704       2.561510                    0.999676       3.231130       8.865399       0.497756       1.284168      -0.710055       0.014919      -0.013254      -0.022955       0.030416      -0.006067      -0.001362       0.001790       0.001918       0.013854      -0.008470       0.002002       0.006468              1.665108       1.381154      -0.117374      -0.229786       1.554750       0.287813       2.059420           0.000583
           24              H       9.753319       0.460028       0.697064       0.139314       1.146576 0.87957269E+01  0.87357987E+02                                 1.744267                            1.681247      -0.979636       2.423019                    0.997604       3.309731       8.958572       0.511744       1.205099      -0.728416       0.007820      -0.021364       0.020743       0.030787      -0.001006       0.011387      -0.001111      -0.006542       0.018427      -0.013093       0.000039       0.013054              1.761120       1.547484      -0.225483       0.179156       2.062829      -0.332053       1.673046          -0.000039
           25              H      10.042391       1.613583      14.378056       0.125764       1.038994 0.78081489E+01  0.75631629E+02                                 1.657862                            1.602549      -0.738440       2.527765                    0.999464       3.320011       9.012842       0.512678       1.233405      -0.720781       0.016622       0.013891      -0.018587       0.028543       0.007729      -0.003091       0.003355       0.000924       0.021242      -0.012354       0.004202       0.008152              1.679412       1.809225       0.410766      -0.192554       1.728331      -0.171939       1.500681           0.001851
           26              H       8.721112       7.538184       8.492715       0.256837       0.687140 0.45891693E+01  0.39987052E+02                                 1.390111                            1.331305      -0.998678       2.471789                    0.999109       2.995752       8.425002       0.485365       1.448280      -0.673959      -0.030716       0.004992       0.012020       0.033360      -0.003370       0.005754      -0.006711       0.006392       0.020675      -0.009527      -0.003438       0.012965              1.435907       1.880380       0.215510      -0.127552       1.183384      -0.066476       1.243957           0.000811
           27              H      -2.357511       8.500060       9.230956       0.146318       0.964722 0.73775652E+01  0.72158740E+02                                 1.716687                            1.666101      -1.310313       2.271699                    0.993438       3.712815      10.950637       0.443823       1.410979      -0.680488       0.018387       0.022880      -0.010665       0.031230       0.003514      -0.001949      -0.002543       0.011152      -0.000868      -0.007025      -0.000580       0.007606              1.744547       1.793862       0.503799      -0.027424       1.934905      -0.134280       1.504874           0.000170
           28              H      -3.486299       7.941289      10.163317       0.144437       0.984793 0.73329166E+01  0.70266277E+02                                 1.639183                            1.584654      -0.703730       2.561498                    0.999676       3.231156       8.865513       0.497751       1.284173      -0.710054      -0.018938       0.006295       0.022954       0.030416      -0.003864      -0.002233       0.000285       0.009548       0.013853      -0.008469       0.002000       0.006469              1.665126       1.613016       0.016482      -0.364152       1.322917       0.055096       2.059445           0.000583
           29              H      -4.478264       8.676636       6.655936       0.139315       1.146567 0.87956378E+01  0.87356877E+02                                 1.744258                            1.681239      -0.979625       2.423024                    0.997604       3.309715       8.958516       0.511745       1.205100      -0.728416      -0.022412      -0.003909      -0.020743       0.030787       0.002330       0.006656      -0.009306       0.005014       0.018427      -0.013093       0.000039       0.013054              1.761111       2.129255       0.110408       0.377142       1.481039       0.010873       1.673038          -0.000039
           30              H      -3.623792       9.503757       7.680944       0.125768       1.038980 0.78080087E+01  0.75629958E+02                                 1.657849                            1.602537      -0.738437       2.527770                    0.999464       3.319983       9.012758       0.512679       1.233409      -0.720780       0.003720       0.021341       0.018587       0.028544       0.003464      -0.004451       0.001000      -0.013850       0.021242      -0.012354       0.004202       0.008152              1.679400       1.392811       0.170352       0.052626       2.144717       0.252724       1.500670           0.001851
           31              H       2.525186       3.783613       8.492715       0.256842       0.687110 0.45889247E+01  0.39984472E+02                                 1.390086                            1.331282      -0.998687       2.471789                    0.999109       2.995691       8.424841       0.485361       1.448307      -0.673954       0.011036      -0.029097       0.012020       0.033360      -0.001082       0.002935       0.008338      -0.009032       0.020677      -0.009527      -0.003438       0.012965              1.435880       1.544241      -0.409551       0.121341       1.519465      -0.077222       1.243935           0.000811
           32              H       0.524487       5.325171       9.230956       0.146312       0.964765 0.73779744E+01  0.72163693E+02                                 1.716729                            1.666139      -1.310356       2.271671                    0.993438       3.712914      10.950977       0.443821       1.410966      -0.680490      -0.029006       0.004482      -0.010667       0.031229      -0.006584       0.003180      -0.000417       0.000508      -0.000873      -0.007024      -0.000583       0.007606              1.744591       2.336015      -0.190834       0.130005       1.392849       0.043392       1.504909           0.000170
           33              H       1.572792       4.626997      10.163317       0.144436       0.984805 0.73330277E+01  0.70267575E+02                                 1.639192                            1.584663      -0.703745       2.561489                    0.999676       3.231173       8.865561       0.497751       1.284168      -0.710055       0.004019      -0.019549       0.022953       0.030417      -0.002202       0.000871      -0.002076      -0.011469       0.013849      -0.008469       0.002000       0.006469              1.665136       1.409725      -0.133860       0.134364       1.526225      -0.342915       2.059457           0.000583
           34              H       1.431944       3.400256       6.655936       0.139318       1.146525 0.87952134E+01  0.87351495E+02                                 1.744207                            1.681192      -0.979600       2.423038                    0.997604       3.309644       8.958226       0.511756       1.205090      -0.728419       0.014592      -0.017456      -0.020742       0.030788      -0.003335       0.004731       0.010418       0.001526       0.018423      -0.013092       0.000038       0.013054              1.761058       1.738656      -0.335874      -0.197977       1.871528       0.321163       1.672989          -0.000039
           35              H       0.288401       3.726690       7.680944       0.125769       1.038951 0.78077143E+01  0.75626193E+02                                 1.657800                            1.602492      -0.738408       2.527783                    0.999465       3.319920       9.012454       0.512695       1.233386      -0.720786      -0.020341      -0.007451       0.018588       0.028544       0.004265       0.001359      -0.004355       0.012922       0.021242      -0.012353       0.004201       0.008152              1.679348       2.104197       0.240398      -0.245166       1.433220      -0.080783       1.500628           0.001851
           36              H       8.874702       0.295068       8.492715       0.256839       0.687124 0.45890438E+01  0.39985752E+02                                 1.390101                            1.331295      -0.998679       2.471792                    0.999109       2.995737       8.424984       0.485361       1.448298      -0.673956       0.019680       0.024106       0.012020       0.033360       0.004452      -0.008689      -0.001628       0.002641       0.020677      -0.009528      -0.003438       0.012965              1.435897       1.170988       0.194051       0.006206       1.892754       0.143700       1.243948           0.000811
           37              H       1.833023       9.408499       9.230956       0.146311       0.964750 0.73778325E+01  0.72161992E+02                                 1.716718                            1.666128      -1.310326       2.271686                    0.993438       3.712875      10.950855       0.443820       1.410975      -0.680489       0.010621      -0.027361      -0.010666       0.031228       0.003071      -0.001230       0.002962      -0.011659      -0.000870      -0.007025      -0.000581       0.007605              1.744579       1.463365      -0.312983      -0.102580       2.265473       0.090889       1.504898           0.000170
           38              H       1.913507      10.665444      10.163317       0.144436       0.984780 0.73327782E+01  0.70264531E+02                                 1.639160                            1.584633      -0.703703       2.561510                    0.999677       3.231125       8.865365       0.497758       1.284163      -0.710056       0.014919       0.013254       0.022955       0.030416       0.006067       0.001362       0.001790       0.001918       0.013853      -0.008469       0.002001       0.006468              1.665102       1.381150       0.117373       0.229785       1.554745       0.287811       2.059411           0.000583
           39              H       3.046319      11.156837       6.655936       0.139315       1.146562 0.87955880E+01  0.87356243E+02                                 1.744251                            1.681233      -0.979619       2.423027                    0.997604       3.309709       8.958487       0.511746       1.205098      -0.728417       0.007820       0.021364      -0.020743       0.030787       0.001006      -0.011388      -0.001111      -0.006541       0.018426      -0.013093       0.000039       0.013054              1.761103       1.547472       0.225481      -0.179154       2.062808      -0.332048       1.673030          -0.000039
           40              H       3.335391      10.003282       7.680944       0.125765       1.038972 0.78079203E+01  0.75628749E+02                                 1.657828                            1.602518      -0.738422       2.527774                    0.999465       3.319960       9.012620       0.512688       1.233393      -0.720784       0.016622      -0.013891       0.018587       0.028543      -0.007729       0.003091       0.003354       0.000926       0.021242      -0.012354       0.004202       0.008152              1.679377       1.809186      -0.410752       0.192548       1.728294      -0.171934       1.500652           0.001851
           41              H       4.692888       7.538184       1.139715       0.256837       0.687127 0.45890627E+01  0.39985939E+02                                 1.390103                            1.331298      -0.998686       2.471785                    0.999109       2.995718       8.424920       0.485361       1.448298      -0.673956       0.030716       0.004992       0.012020       0.033360       0.003370      -0.005754      -0.006711       0.006392       0.020676      -0.009527      -0.003438       0.012965              1.435898       1.880367      -0.215507       0.127550       1.183378      -0.066475       1.243950           0.000811
           42              H       2.357510       8.500060       1.877956       0.146319       0.964721 0.73775476E+01  0.72158484E+02                                 1.716682                            1.666095      -1.310309       2.271701                    0.993438       3.712803      10.950575       0.443825       1.410974      -0.680489      -0.018387       0.022880      -0.010665       0.031230      -0.003514       0.001949      -0.002543       0.011152      -0.000868      -0.007025      -0.000580       0.007605              1.744541       1.793856      -0.503797       0.027423       1.934899      -0.134278       1.504869           0.000170
           43              H       3.486299       7.941289       2.810317       0.144437       0.984790 0.73328822E+01  0.70265787E+02                                 1.639172                            1.584644      -0.703731       2.561496                    0.999676       3.231144       8.865438       0.497756       1.284163      -0.710056       0.018938       0.006295       0.022954       0.030417       0.003864       0.002233       0.000285       0.009548       0.013852      -0.008469       0.002000       0.006469              1.665115       1.613005      -0.016482       0.364148       1.322909       0.055095       2.059429           0.000583
           44              H       4.478264       8.676636      14.008936       0.139317       1.146525 0.87952192E+01  0.87351523E+02                                 1.744203                            1.681189      -0.979597       2.423038                    0.997604       3.309647       8.958218       0.511758       1.205085      -0.728420       0.022412      -0.003908      -0.020743       0.030788      -0.002329      -0.006657      -0.009306       0.005013       0.018425      -0.013092       0.000038       0.013054              1.761054       2.129179      -0.110402      -0.377123       1.480996       0.010872       1.672986          -0.000039
           45              H       3.623792       9.503757       0.327944       0.125769       1.038952 0.78077284E+01  0.75626378E+02                                 1.657803                            1.602495      -0.738417       2.527780                    0.999465       3.319922       9.012468       0.512693       1.233388      -0.720785      -0.003719       0.021341       0.018587       0.028544      -0.003463       0.004451       0.001000      -0.013848       0.021242      -0.012353       0.004201       0.008152              1.679352       1.392776      -0.170343      -0.052623       2.144649       0.252712       1.500630           0.001851
           46              H      10.888815       3.783613       1.139715       0.256842       0.687123 0.45890325E+01  0.39985617E+02                                 1.390097                            1.331292      -0.998687       2.471789                    0.999109       2.995729       8.424950       0.485363       1.448294      -0.673956      -0.011036      -0.029097       0.012020       0.033360       0.001083      -0.002935       0.008339      -0.009032       0.020677      -0.009527      -0.003438       0.012965              1.435892       1.544253       0.409557      -0.121343       1.519479      -0.077223       1.243944           0.000811
           47              H      -0.524487       5.325171       1.877956       0.146313       0.964757 0.73779073E+01  0.72162946E+02                                 1.716728                            1.666139      -1.310353       2.271672                    0.993438       3.712903      10.950974       0.443818       1.410978      -0.680488       0.029006       0.004482      -0.010667       0.031229       0.006584      -0.003180      -0.000417       0.000509      -0.000873      -0.007023      -0.000583       0.007606              1.744590       2.336012       0.190834      -0.130005       1.392849       0.043392       1.504908           0.000170
           48              H      -1.572792       4.626997       2.810317       0.144436       0.984807 0.73330515E+01  0.70267902E+02                                 1.639198                            1.584669      -0.703744       2.561490                    0.999676       3.231182       8.865609       0.497749       1.284173      -0.710054      -0.004019      -0.019549       0.022953       0.030416       0.002202      -0.000870      -0.002076      -0.011467       0.013850      -0.008468       0.002000       0.006469              1.665142       1.409729       0.133861      -0.134365       1.526231      -0.342917       2.059466           0.000583
           49              H      -1.431945       3.400256      14.008936       0.139319       1.146549 0.87954598E+01  0.87354648E+02                                 1.744238                            1.681221      -0.979611       2.423033                    0.997604       3.309685       8.958405       0.511748       1.205098      -0.728417      -0.014592      -0.017456      -0.020742       0.030788       0.003335      -0.004731       0.010418       0.001528       0.018424      -0.013092       0.000038       0.013054              1.761090       1.738689       0.335884       0.197982       1.871564       0.321172       1.673018          -0.000039
           50              H      -0.288401       3.726690       0.327944       0.125769       1.038954 0.78077439E+01  0.75626599E+02                                 1.657808                            1.602499      -0.738410       2.527783                    0.999465       3.319925       9.012493       0.512691       1.233392      -0.720784       0.020341      -0.007451       0.018588       0.028544      -0.004266      -0.001359      -0.004355       0.012923       0.021242      -0.012353       0.004202       0.008152              1.679356       2.104208      -0.240399       0.245168       1.433226      -0.080783       1.500635           0.001851
           51              H       4.539298       0.295068       1.139715       0.256839       0.687124 0.45890380E+01  0.39985670E+02                                 1.390097                            1.331292      -0.998670       2.471796                    0.999109       2.995732       8.424953       0.485363       1.448293      -0.673957      -0.019680       0.024106       0.012020       0.033360      -0.004452       0.008689      -0.001627       0.002641       0.020677      -0.009527      -0.003438       0.012965              1.435893       1.170985      -0.194050      -0.006206       1.892748       0.143699       1.243945           0.000810
           52              H      -1.833023       9.408499       1.877956       0.146311       0.964759 0.73779155E+01  0.72162978E+02                                 1.716724                            1.666134      -1.310334       2.271682                    0.993438       3.712897      10.950919       0.443821       1.410969      -0.680490      -0.010620      -0.027361      -0.010666       0.031228      -0.003071       0.001230       0.002962      -0.011660      -0.000870      -0.007025      -0.000581       0.007606              1.744585       1.463370       0.312985       0.102581       2.265482       0.090890       1.504903           0.000169
           53              H      -1.913507      10.665444       2.810317       0.144436       0.984781 0.73327955E+01  0.70264773E+02                                 1.639165                            1.584638      -0.703703       2.561511                    0.999676       3.231130       8.865398       0.497756       1.284168      -0.710055      -0.014919       0.013254       0.022955       0.030416      -0.006067      -0.001362       0.001790       0.001918       0.013854      -0.008470       0.002002       0.006468              1.665108       1.381153      -0.117373      -0.229786       1.554750       0.287813       2.059419           0.000583
           54              H      -3.046319      11.156837      14.008936       0.139315       1.146576 0.87957223E+01  0.87357928E+02                                 1.744266                            1.681247      -0.979635       2.423019                    0.997604       3.309731       8.958571       0.511744       1.205099      -0.728416      -0.007820       0.021364      -0.020743       0.030787      -0.001006       0.011387      -0.001111      -0.006542       0.018427      -0.013093       0.000039       0.013054              1.761119       1.547483      -0.225483       0.179156       2.062828      -0.332053       1.673045          -0.000039
           55              H      -3.335391      10.003282       0.327944       0.125765       1.038995 0.78081516E+01  0.75631670E+02                                 1.657863                            1.602549      -0.738441       2.527765                    0.999464       3.320012       9.012849       0.512678       1.233406      -0.720781      -0.016622      -0.013891       0.018587       0.028543       0.007729      -0.003091       0.003355       0.000924       0.021242      -0.012354       0.004202       0.008152              1.679413       1.809226       0.410766      -0.192554       1.728332      -0.171940       1.500681           0.001851
           56              H      -2.014112       4.078681       6.213285       0.256837       0.687139 0.45891645E+01  0.39987004E+02                                 1.390111                            1.331305      -0.998677       2.471789                    0.999109       2.995751       8.425001       0.485364       1.448281      -0.673959       0.030716      -0.004992      -0.012020       0.033360      -0.003370       0.005754      -0.006711       0.006392       0.020675      -0.009527      -0.003437       0.012965              1.435907       1.880379       0.215510      -0.127552       1.183384      -0.066476       1.243957           0.000811
           57              H       9.064511       3.116805       5.475044       0.146318       0.964722 0.73775652E+01  0.72158739E+02                                 1.716687                            1.666101      -1.310313       2.271699                    0.993438       3.712815      10.950637       0.443823       1.410979      -0.680488      -0.018387      -0.022880       0.010665       0.031230       0.003514      -0.001949      -0.002543       0.011152      -0.000868      -0.007025      -0.000580       0.007606              1.744547       1.793862       0.503799      -0.027424       1.934905      -0.134280       1.504874           0.000170
           58              H      10.193299       3.675576       4.542683       0.144437       0.984793 0.73329155E+01  0.70266263E+02                                 1.639182                            1.584654      -0.703730       2.561498                    0.999676       3.231156       8.865512       0.497751       1.284173      -0.710054       0.018938      -0.006295      -0.022954       0.030416      -0.003864      -0.002233       0.000285       0.009548       0.013853      -0.008469       0.002000       0.006469              1.665126       1.613015       0.016482      -0.364152       1.322917       0.055096       2.059445           0.000583
           59              H      11.185264       2.940229       8.050064       0.139316       1.146565 0.87956204E+01  0.87356649E+02                                 1.744255                            1.681236      -0.979624       2.423025                    0.997604       3.309713       8.958504       0.511746       1.205098      -0.728417       0.022412       0.003909       0.020743       0.030787       0.002330       0.006656      -0.009306       0.005014       0.018427      -0.013093       0.000039       0.013054              1.761107       2.129250       0.110408       0.377141       1.481037       0.010873       1.673035          -0.000039
           60              H      10.330792       2.113108       7.025056       0.125768       1.038979 0.78080000E+01  0.75629857E+02                                 1.657849                            1.602537      -0.738437       2.527770                    0.999464       3.319981       9.012753       0.512679       1.233410      -0.720780      -0.003720      -0.021341      -0.018587       0.028544       0.003464      -0.004451       0.001000      -0.013850       0.021242      -0.012354       0.004202       0.008152              1.679399       1.392811       0.170352       0.052626       2.144716       0.252724       1.500670           0.001851
           61              H       4.181814       7.833252       6.213285       0.256842       0.687110 0.45889250E+01  0.39984473E+02                                 1.390085                            1.331282      -0.998686       2.471789                    0.999109       2.995691       8.424839       0.485361       1.448306      -0.673954      -0.011036       0.029097      -0.012020       0.033360      -0.001082       0.002935       0.008338      -0.009032       0.020677      -0.009527      -0.003438       0.012965              1.435880       1.544240      -0.409551       0.121341       1.519465      -0.077222       1.243935           0.000811
           62              H       6.182513       6.291694       5.475044       0.146312       0.964764 0.73779685E+01  0.72163623E+02                                 1.716729                            1.666139      -1.310356       2.271671                    0.993438       3.712913      10.950974       0.443821       1.410967      -0.680490       0.029006      -0.004482       0.010667       0.031229      -0.006584       0.003180      -0.000417       0.000508      -0.000873      -0.007024      -0.000583       0.007606              1.744590       2.336014      -0.190834       0.130005       1.392849       0.043392       1.504908           0.000170
           63              H       5.134209       6.989868       4.542683       0.144436       0.984805 0.73330251E+01  0.70267539E+02                                 1.639191                            1.584662      -0.703745       2.561489                    0.999676       3.231173       8.865558       0.497752       1.284167      -0.710055      -0.004019       0.019549      -0.022953       0.030416      -0.002202       0.000870      -0.002076      -0.011469       0.013849      -0.008469       0.002000       0.006469              1.665135       1.409724      -0.133859       0.134364       1.526225      -0.342915       2.059455           0.000583
           64              H       5.275056       8.216609       8.050064       0.139319       1.146522 0.87951879E+01  0.87351171E+02                                 1.744203                            1.681189      -0.979598       2.423039                    0.997604       3.309640       8.958209       0.511757       1.205089      -0.728419      -0.014592       0.017456       0.020742       0.030788      -0.003335       0.004731       0.010418       0.001526       0.018423      -0.013092       0.000038       0.013054              1.761054       1.738653      -0.335872      -0.197976       1.871524       0.321162       1.672985          -0.000039
           65              H       6.418599       7.890175       7.025056       0.125769       1.038950 0.78077087E+01  0.75626125E+02                                 1.657800                            1.602492      -0.738408       2.527783                    0.999465       3.319919       9.012451       0.512695       1.233386      -0.720786       0.020341       0.007451      -0.018588       0.028544       0.004265       0.001359      -0.004355       0.012922       0.021242      -0.012353       0.004201       0.008152              1.679348       2.104196       0.240398      -0.245166       1.433220      -0.080783       1.500628           0.001851
           66              H      -2.167702      11.321797       6.213285       0.256840       0.687125 0.45890471E+01  0.39985787E+02                                 1.390101                            1.331296      -0.998679       2.471792                    0.999109       2.995738       8.424987       0.485361       1.448297      -0.673956      -0.019680      -0.024106      -0.012020       0.033360       0.004452      -0.008689      -0.001628       0.002641       0.020677      -0.009528      -0.003438       0.012965              1.435897       1.170988       0.194051       0.006206       1.892754       0.143700       1.243948           0.000811
           67              H       4.873977       2.208366       5.475044       0.146311       0.964750 0.73778320E+01  0.72161985E+02                                 1.716717                            1.666128      -1.310326       2.271686                    0.993438       3.712875      10.950854       0.443820       1.410975      -0.680489      -0.010621       0.027361       0.010666       0.031228       0.003071      -0.001230       0.002962      -0.011659      -0.000870      -0.007025      -0.000581       0.007605              1.744578       1.463365      -0.312983      -0.102580       2.265473       0.090889       1.504898           0.000170
           68              H       4.793493       0.951421       4.542683       0.144436       0.984780 0.73327780E+01  0.70264531E+02                                 1.639160                            1.584633      -0.703703       2.561510                    0.999677       3.231125       8.865366       0.497758       1.284163      -0.710056      -0.014919      -0.013254      -0.022955       0.030416       0.006067       0.001362       0.001790       0.001918       0.013853      -0.008469       0.002001       0.006468              1.665102       1.381150       0.117373       0.229785       1.554745       0.287811       2.059412           0.000583
           69              H       3.660681       0.460028       8.050064       0.139316       1.146561 0.87955806E+01  0.87356149E+02                                 1.744250                            1.681232      -0.979618       2.423028                    0.997604       3.309708       8.958483       0.511747       1.205097      -0.728417      -0.007820      -0.021364       0.020743       0.030787       0.001006      -0.011388      -0.001111      -0.006541       0.018426      -0.013093       0.000039       0.013054              1.761102       1.547471       0.225480      -0.179153       2.062807      -0.332047       1.673029          -0.000039
           70              H       3.371609       1.613583       7.025056       0.125765       1.038971 0.78079172E+01  0.75628720E+02                                 1.657828                            1.602518      -0.738422       2.527774                    0.999465       3.319960       9.012624       0.512687       1.233395      -0.720784      -0.016622       0.013891      -0.018587       0.028543      -0.007729       0.003091       0.003354       0.000926       0.021242      -0.012354       0.004202       0.008152              1.679378       1.809186      -0.410752       0.192548       1.728294      -0.171934       1.500652           0.001851
           71              C       4.599661       5.076570      12.380981       0.690180      19.275535 0.21839590E+03  0.43848181E+04                                 6.705483                            5.331057       0.052745       2.103381                    0.999716      20.846498      58.028368       0.625152       0.487993      -1.008321       0.033762       0.047009      -0.021900       0.061882      -0.034546       0.076484      -0.047368       0.053215      -0.031388      -0.076455      -0.037224       0.113679              7.437858       6.635733       0.221998      -3.330484       6.592776       1.310360       9.085064           0.000673
           72              C       3.765310       3.875386      12.673631      -0.246355      25.734118 0.42070771E+03  0.98602219E+04                                 7.638109                            6.831843      -0.187040       1.942370                    0.996880      29.475720      86.030954       0.628164       0.416032      -1.059023      -0.073223       0.005792       0.091332       0.117204      -0.020030      -0.027778      -0.004064       0.060827       0.118740      -0.057795       0.000897       0.056898              8.045828       7.825107      -0.174310      -1.695764       7.009216      -0.464591       9.303163           0.000636
           73              C       3.020162       2.963462       0.133825      -0.233606      26.050366 0.40870989E+03  0.94837579E+04                                 7.615036                            6.672548       0.048369       2.010137                    0.998509      29.270113      84.241456       0.646162       0.408507      -1.066809      -0.004563       0.083086      -0.076433       0.112987      -0.009258      -0.012869      -0.052239      -0.049001       0.084561      -0.051783      -0.020641       0.072424              8.132117       8.203880      -1.163006       1.381269       8.038153      -1.212050       8.154318           0.000547
           74              C       4.256933       3.156302       1.010302       0.657240      19.209850 0.23207548E+03  0.47542161E+04                                 6.795553                            5.548969      -0.218242       2.001030                    0.999344      22.012631      62.901579       0.600938       0.497538      -0.998503       0.026184       0.017112       0.011234       0.033236      -0.040260      -0.076597       0.045518       0.011488       0.090404      -0.069303      -0.047030       0.116333              7.483627       7.065785      -0.614692       2.780258       8.206224      -2.238555       7.178873           0.001208
           75              C       8.803608       5.095157      12.380981       0.690179      19.275440 0.21839534E+03  0.43848053E+04                                 6.705468                            5.331055       0.052745       2.103382                    0.999716      20.846483      58.028368       0.625151       0.487994      -1.008321       0.023833      -0.052745      -0.021899       0.061884       0.040315      -0.079268      -0.042553       0.033219      -0.031391      -0.076461      -0.037220       0.113681              7.437830       6.411247      -0.092422       2.800028       6.817226       2.229070       9.085017           0.000673
           76              C       8.180528       6.418318      12.673631      -0.246358      25.734202 0.42070935E+03  0.98602893E+04                                 7.638180                            6.831898      -0.187083       1.942352                    0.996880      29.475928      86.032236       0.628155       0.416037      -1.059018       0.041633       0.060519       0.091334       0.117208       0.036353       0.010362       0.026088       0.004273       0.118732      -0.057793       0.000902       0.056892              8.045907       7.364235       0.440463       0.445537       7.470238       1.700891       9.303246           0.000636
           77              C       7.763353       7.519597       0.133825      -0.233611      26.050491 0.40871254E+03  0.94838368E+04                                 7.615057                            6.672567       0.048369       2.010137                    0.998509      29.270269      84.242050       0.646161       0.408507      -1.066809       0.074239      -0.037590      -0.076437       0.112992      -0.016589      -0.038806       0.037261       0.040535       0.084554      -0.051780      -0.020642       0.072421              8.132137       9.086784       0.653274      -1.740285       7.155289      -0.590174       8.154338           0.000547
           78              C       7.311971       6.352102       1.010302       0.657246      19.209904 0.23207635E+03  0.47542362E+04                                 6.795599                            5.549006      -0.218104       2.001079                    0.999345      22.012433      62.900925       0.600932       0.497543      -0.998501       0.001724      -0.031237       0.011238       0.033242       0.025109       0.077709       0.043566       0.063981       0.090400      -0.069287      -0.047032       0.116319              7.483685       8.453496      -0.186433      -3.328832       6.818605      -1.288548       7.178954           0.001208
           79              C       6.717731       1.445138      12.380981       0.690209      19.274726 0.21838628E+03  0.43845868E+04                                 6.705387                            5.331005       0.052616       2.103354                    0.999716      20.846072      58.027370       0.625142       0.488005      -1.008313      -0.057596       0.005735      -0.021912       0.061890      -0.005771       0.002780       0.089934      -0.086434      -0.031395      -0.076469      -0.037219       0.113688              7.437724       6.795714      -0.129572       0.530409       6.432609      -3.539345       9.084848           0.000672
           80              C       8.175162       1.323161      12.673631      -0.246349      25.734017 0.42070493E+03  0.98601459E+04                                 7.638105                            6.831834      -0.187048       1.942368                    0.996880      29.475657      86.030879       0.628163       0.416033      -1.059022       0.031589      -0.066309       0.091323       0.117195      -0.016328       0.017422      -0.022028      -0.065109       0.118760      -0.057804       0.000894       0.056910              8.045825       7.062230      -0.266124       1.250242       7.772110      -1.236277       9.303136           0.000635
           81              C       9.337485       1.133806       0.133825      -0.233609      26.050593 0.40871411E+03  0.94838904E+04                                 7.615082                            6.672579       0.048344       2.010127                    0.998509      29.270456      84.242895       0.646160       0.408507      -1.066809      -0.069673      -0.045495      -0.076433       0.112988       0.025851       0.051673       0.014976       0.008454       0.084572      -0.051787      -0.020637       0.072424              8.132169       7.072436       0.509750       0.359035       9.169710       1.802227       8.154362           0.000546
           82              C       8.552096       2.108461       1.010302       0.657235      19.209968 0.23207700E+03  0.47542587E+04                                 6.795603                            5.549004      -0.218207       2.001042                    0.999343      22.012717      62.902055       0.600933       0.497541      -0.998501      -0.027907       0.014117       0.011244       0.033234       0.015155      -0.001126      -0.089093      -0.075470       0.090416      -0.069300      -0.047032       0.116331              7.483687       7.388807       0.801180       0.548537       7.883315       3.527104       7.178940           0.001208
           83              C      -2.107339       6.540295       9.678019       0.690179      19.275551 0.21839607E+03  0.43848224E+04                                 6.705486                            5.331059       0.052744       2.103380                    0.999716      20.846510      58.028414       0.625152       0.487993      -1.008321       0.033762      -0.047009       0.021900       0.061882       0.034545      -0.076483      -0.047368       0.053214      -0.031389      -0.076455      -0.037223       0.113678              7.437862       6.635734      -0.222000       3.330485       6.592783       1.310361       9.085068           0.000672
           84              C      -2.941690       7.741479       9.385369      -0.246355      25.734131 0.42070781E+03  0.98602295E+04                                 7.638125                            6.831855      -0.187042       1.942369                    0.996880      29.475760      86.031223       0.628162       0.416033      -1.059022      -0.073223      -0.005792      -0.091332       0.117204       0.020031       0.027779      -0.004064       0.060827       0.118742      -0.057796       0.000896       0.056899              8.045847       7.825118       0.174307       1.695770       7.009230      -0.464598       9.303194           0.000635
           85              C      -3.686838       8.653403       7.219175      -0.233607      26.050479 0.40871167E+03  0.94838182E+04                                 7.615065                            6.672563       0.048352       2.010132                    0.998509      29.270315      84.242377       0.646160       0.408507      -1.066808      -0.004562      -0.083087       0.076433       0.112988       0.009262       0.012869      -0.052240      -0.049001       0.084565      -0.051786      -0.020639       0.072425              8.132152       8.203915       1.163012      -1.381257       8.038192      -1.212042       8.154350           0.000546
           86              C      -2.450067       8.460563       6.342698       0.657239      19.209854 0.23207548E+03  0.47542176E+04                                 6.795560                            5.548973      -0.218239       2.001031                    0.999344      22.012650      62.901702       0.600937       0.497539      -0.998502       0.026184      -0.017112      -0.011234       0.033236       0.040261       0.076597       0.045518       0.011488       0.090403      -0.069303      -0.047030       0.116333              7.483637       7.065805       0.614687      -2.780269       8.206225      -2.238551       7.178881           0.001208
           87              C       2.096608       6.521708       9.678019       0.690179      19.275458 0.21839564E+03  0.43848123E+04                                 6.705471                            5.331058       0.052747       2.103382                    0.999716      20.846493      58.028386       0.625151       0.487994      -1.008321       0.023833       0.052745       0.021899       0.061884      -0.040316       0.079268      -0.042553       0.033219      -0.031390      -0.076461      -0.037221       0.113682              7.437833       6.411253       0.092421      -2.800031       6.817224       2.229070       9.085020           0.000673
           88              C       1.473528       5.198547       9.385369      -0.246358      25.734310 0.42071165E+03  0.98603469E+04                                 7.638160                            6.831883      -0.187085       1.942352                    0.996880      29.475996      86.032172       0.628161       0.416033      -1.059022       0.041633      -0.060519      -0.091334       0.117208      -0.036353      -0.010361       0.026087       0.004270       0.118731      -0.057793       0.000902       0.056891              8.045883       7.364224      -0.440460      -0.445532       7.470214       1.700879       9.303212           0.000636
           89              C       1.056352       4.097268       7.219175      -0.233611      26.050400 0.40871108E+03  0.94837914E+04                                 7.615040                            6.672557       0.048373       2.010138                    0.998509      29.270145      84.241551       0.646161       0.408507      -1.066810       0.074239       0.037589       0.076438       0.112991       0.016588       0.038805       0.037261       0.040530       0.084551      -0.051777      -0.020643       0.072420              8.132116       9.086767      -0.653264       1.740284       7.155267      -0.590184       8.154315           0.000547
           90              C       0.604971       5.264763       6.342698       0.657245      19.209893 0.23207625E+03  0.47542335E+04                                 6.795596                            5.549005      -0.218103       2.001080                    0.999345      22.012430      62.900913       0.600932       0.497543      -0.998501       0.001724       0.031237      -0.011238       0.033242      -0.025109      -0.077709       0.043566       0.063981       0.090399      -0.069287      -0.047033       0.116319              7.483681       8.453494       0.186441       3.328829       6.818597      -1.288543       7.178952           0.001208
           91              C       0.010731      10.171727       9.678019       0.690210      19.274693 0.21838583E+03  0.43845758E+04                                 6.705381                            5.331001       0.052614       2.103354                    0.999716      20.846052      58.027317       0.625142       0.488005      -1.008313      -0.057596      -0.005734       0.021912       0.061890       0.005770      -0.002780       0.089934      -0.086435      -0.031394      -0.076469      -0.037219       0.113689              7.437718       6.795707       0.129576      -0.530410       6.432604      -3.539342       9.084842           0.000673
           92              C       1.468162      10.293704       9.385369      -0.246349      25.733894 0.42070251E+03  0.98600805E+04                                 7.638109                            6.831838      -0.187044       1.942370                    0.996880      29.475555      86.030701       0.628159       0.416036      -1.059019       0.031590       0.066309      -0.091323       0.117195       0.016327      -0.017421      -0.022027      -0.065108       0.118759      -0.057803       0.000893       0.056910              8.045830       7.062234       0.266129      -1.250242       7.772117      -1.236285       9.303138           0.000636
           93              C       2.630485      10.483059       7.219175      -0.233610      26.050566 0.40871377E+03  0.94838755E+04                                 7.615071                            6.672574       0.048357       2.010131                    0.998510      29.270380      84.242496       0.646161       0.408506      -1.066809      -0.069673       0.045495       0.076433       0.112987      -0.025851      -0.051673       0.014975       0.008459       0.084571      -0.051786      -0.020639       0.072425              8.132154       7.072417      -0.509739      -0.359039       9.169696       1.802236       8.154350           0.000547
           94              C       1.845096       9.508404       6.342698       0.657235      19.209975 0.23207709E+03  0.47542596E+04                                 6.795598                            5.549001      -0.218211       2.001041                    0.999343      22.012703      62.901953       0.600934       0.497541      -0.998501      -0.027907      -0.014117      -0.011244       0.033234      -0.015155       0.001126      -0.089093      -0.075470       0.090417      -0.069300      -0.047032       0.116332              7.483682       7.388799      -0.801183      -0.548541       7.883313       3.527102       7.178934           0.001208
           95              C       2.107339       6.540295       2.325019       0.690180      19.275536 0.21839591E+03  0.43848186E+04                                 6.705484                            5.331058       0.052744       2.103381                    0.999716      20.846500      58.028380       0.625152       0.487993      -1.008321      -0.033762      -0.047009       0.021900       0.061882      -0.034546       0.076484      -0.047368       0.053215      -0.031388      -0.076455      -0.037224       0.113679              7.437858       6.635734       0.221998      -3.330485       6.592776       1.310360       9.085065           0.000673
           96              C       2.941690       7.741479       2.032369      -0.246355      25.734120 0.42070776E+03  0.98602234E+04                                 7.638110                            6.831844      -0.187041       1.942369                    0.996880      29.475722      86.030963       0.628164       0.416032      -1.059023       0.073223      -0.005792      -0.091332       0.117204      -0.020030      -0.027778      -0.004064       0.060827       0.118741      -0.057795       0.000897       0.056898              8.045829       7.825107      -0.174310      -1.695765       7.009216      -0.464591       9.303163           0.000636
           97              C       3.686838       8.653403      14.572175      -0.233607      26.050376 0.40871014E+03  0.94837645E+04                                 7.615038                            6.672550       0.048370       2.010137                    0.998509      29.270117      84.241462       0.646162       0.408507      -1.066810       0.004563      -0.083086       0.076433       0.112987      -0.009258      -0.012869      -0.052239      -0.049001       0.084560      -0.051783      -0.020641       0.072424              8.132119       8.203881      -1.163007       1.381272       8.038156      -1.212051       8.154320           0.000547
           98              C       2.450067       8.460563      13.695698       0.657240      19.209850 0.23207548E+03  0.47542161E+04                                 6.795552                            5.548969      -0.218242       2.001030                    0.999344      22.012630      62.901572       0.600938       0.497538      -0.998503      -0.026184      -0.017112      -0.011234       0.033236      -0.040261      -0.076597       0.045518       0.011488       0.090404      -0.069303      -0.047030       0.116333              7.483627       7.065784      -0.614692       2.780258       8.206224      -2.238556       7.178873           0.001208
           99              C      -2.096608       6.521708       2.325019       0.690179      19.275441 0.21839535E+03  0.43848056E+04                                 6.705469                            5.331055       0.052745       2.103382                    0.999716      20.846484      58.028373       0.625151       0.487994      -1.008321      -0.023833       0.052745       0.021899       0.061884       0.040315      -0.079268      -0.042553       0.033219      -0.031391      -0.076461      -0.037220       0.113681              7.437831       6.411248      -0.092422       2.800029       6.817226       2.229069       9.085018           0.000673
          100              C      -1.473528       5.198547       2.032369      -0.246359      25.734210 0.42070957E+03  0.98602958E+04                                 7.638183                            6.831901      -0.187083       1.942352                    0.996880      29.475936      86.032268       0.628155       0.416037      -1.059018      -0.041633      -0.060519      -0.091334       0.117208       0.036353       0.010362       0.026088       0.004273       0.118732      -0.057793       0.000902       0.056892              8.045908       7.364237       0.440463       0.445537       7.470240       1.700892       9.303248           0.000636
          101              C      -1.056352       4.097268      14.572175      -0.233612      26.050511 0.40871301E+03  0.94838505E+04                                 7.615061                            6.672572       0.048368       2.010136                    0.998509      29.270280      84.242087       0.646161       0.408507      -1.066809      -0.074239       0.037590       0.076437       0.112992      -0.016589      -0.038806       0.037261       0.040535       0.084554      -0.051780      -0.020642       0.072421              8.132141       9.086791       0.653276      -1.740284       7.155292      -0.590180       8.154340           0.000547
          102              C      -0.604971       5.264763      13.695698       0.657246      19.209902 0.23207631E+03  0.47542353E+04                                 6.795598                            5.549006      -0.218104       2.001079                    0.999345      22.012433      62.900928       0.600932       0.497543      -0.998501      -0.001724       0.031237      -0.011238       0.033242       0.025109       0.077709       0.043566       0.063981       0.090400      -0.069287      -0.047032       0.116319              7.483685       8.453494      -0.186434      -3.328831       6.818606      -1.288548       7.178955           0.001208
          103              C      -0.010731      10.171727       2.325019       0.690209      19.274725 0.21838627E+03  0.43845866E+04                                 6.705387                            5.331005       0.052615       2.103354                    0.999716      20.846072      58.027372       0.625142       0.488005      -1.008313       0.057596      -0.005735       0.021912       0.061890      -0.005771       0.002780       0.089934      -0.086434      -0.031394      -0.076469      -0.037219       0.113689              7.437724       6.795714      -0.129572       0.530409       6.432609      -3.539345       9.084848           0.000672
          104              C      -1.468162      10.293704       2.032369      -0.246349      25.734024 0.42070507E+03  0.98601502E+04                                 7.638107                            6.831835      -0.187048       1.942368                    0.996880      29.475662      86.030901       0.628163       0.416033      -1.059022      -0.031589       0.066309      -0.091323       0.117195      -0.016328       0.017422      -0.022027      -0.065109       0.118760      -0.057804       0.000894       0.056910              8.045827       7.062231      -0.266124       1.250243       7.772112      -1.236278       9.303138           0.000635
          105              C      -2.630485      10.483059      14.572175      -0.233610      26.050607 0.40871440E+03  0.94838993E+04                                 7.615087                            6.672582       0.048344       2.010126                    0.998509      29.270468      84.242950       0.646160       0.408507      -1.066808       0.069673       0.045495       0.076433       0.112988       0.025851       0.051673       0.014976       0.008453       0.084573      -0.051787      -0.020637       0.072424              8.132174       7.072440       0.509751       0.359035       9.169715       1.802230       8.154366           0.000546
          106              C      -1.845096       9.508404      13.695698       0.657235      19.209967 0.23207699E+03  0.47542585E+04                                 6.795603                            5.549004      -0.218208       2.001042                    0.999343      22.012717      62.902056       0.600933       0.497541      -0.998501       0.027907      -0.014117      -0.011244       0.033234       0.015155      -0.001126      -0.089093      -0.075470       0.090416      -0.069300      -0.047032       0.116331              7.483687       7.388806       0.801180       0.548536       7.883315       3.527104       7.178940           0.001208
          107              C       8.814339       5.076570       5.027981       0.690179      19.275553 0.21839609E+03  0.43848230E+04                                 6.705487                            5.331059       0.052744       2.103380                    0.999716      20.846511      58.028416       0.625152       0.487993      -1.008321      -0.033762       0.047009      -0.021900       0.061882       0.034545      -0.076483      -0.047368       0.053214      -0.031389      -0.076455      -0.037223       0.113678              7.437862       6.635735      -0.222000       3.330485       6.592783       1.310361       9.085069           0.000672
          108              C       9.648690       3.875386       5.320631      -0.246356      25.734133 0.42070786E+03  0.98602309E+04                                 7.638125                            6.831855      -0.187042       1.942369                    0.996880      29.475762      86.031227       0.628162       0.416033      -1.059022       0.073223       0.005792       0.091332       0.117204       0.020031       0.027779      -0.004064       0.060827       0.118742      -0.057796       0.000896       0.056899              8.045847       7.825118       0.174307       1.695770       7.009230      -0.464598       9.303194           0.000635
          109              C      10.393838       2.963462       7.486825      -0.233607      26.050494 0.40871197E+03  0.94838268E+04                                 7.615068                            6.672566       0.048352       2.010131                    0.998509      29.270323      84.242406       0.646160       0.408507      -1.066808       0.004562       0.083087      -0.076433       0.112988       0.009262       0.012869      -0.052240      -0.049001       0.084565      -0.051786      -0.020639       0.072425              8.132156       8.203918       1.163013      -1.381259       8.038195      -1.212043       8.154354           0.000546
          110              C       9.157067       3.156302       8.363302       0.657239      19.209853 0.23207546E+03  0.47542170E+04                                 6.795561                            5.548974      -0.218240       2.001031                    0.999344      22.012649      62.901701       0.600937       0.497539      -0.998502      -0.026183       0.017112       0.011234       0.033236       0.040261       0.076597       0.045518       0.011488       0.090403      -0.069303      -0.047030       0.116333              7.483637       7.065804       0.614687      -2.780269       8.206225      -2.238551       7.178881           0.001208
          111              C       4.610392       5.095157       5.027981       0.690179      19.275458 0.21839565E+03  0.43848125E+04                                 6.705471                            5.331058       0.052746       2.103382                    0.999716      20.846494      58.028390       0.625151       0.487994      -1.008321      -0.023833      -0.052745      -0.021899       0.061884      -0.040316       0.079268      -0.042553       0.033219      -0.031390      -0.076461      -0.037221       0.113682              7.437832       6.411253       0.092421      -2.800030       6.817224       2.229070       9.085020           0.000673
          112              C       5.233472       6.418318       5.320631      -0.246359      25.734317 0.42071180E+03  0.98603512E+04                                 7.638162                            6.831885      -0.187085       1.942351                    0.996880      29.476002      86.032197       0.628161       0.416033      -1.059022      -0.041633       0.060519       0.091334       0.117208      -0.036353      -0.010361       0.026087       0.004271       0.118731      -0.057794       0.000902       0.056891              8.045885       7.364225      -0.440459      -0.445535       7.470215       1.700881       9.303215           0.000636
          113              C       5.650648       7.519597       7.486825      -0.233611      26.050419 0.40871149E+03  0.94838034E+04                                 7.615044                            6.672561       0.048373       2.010138                    0.998509      29.270157      84.241594       0.646161       0.408507      -1.066810      -0.074239      -0.037589      -0.076438       0.112991       0.016588       0.038806       0.037261       0.040530       0.084551      -0.051777      -0.020643       0.072420              8.132121       9.086773      -0.653264       1.740287       7.155270      -0.590186       8.154319           0.000546
          114              C       6.102029       6.352102       8.363302       0.657246      19.209889 0.23207620E+03  0.47542322E+04                                 6.795595                            5.549004      -0.218103       2.001079                    0.999345      22.012427      62.900904       0.600932       0.497543      -0.998501      -0.001724      -0.031237       0.011238       0.033242      -0.025109      -0.077709       0.043566       0.063981       0.090400      -0.069287      -0.047033       0.116319              7.483680       8.453493       0.186441       3.328829       6.818596      -1.288542       7.178952           0.001208
          115              C       6.696269       1.445138       5.027981       0.690210      19.274693 0.21838583E+03  0.43845759E+04                                 6.705382                            5.331001       0.052613       2.103354                    0.999716      20.846052      58.027319       0.625142       0.488005      -1.008312       0.057596       0.005734      -0.021912       0.061890       0.005770      -0.002780       0.089934      -0.086435      -0.031394      -0.076469      -0.037219       0.113689              7.437718       6.795708       0.129577      -0.530410       6.432604      -3.539343       9.084842           0.000673
          116              C       5.238838       1.323161       5.320631      -0.246349      25.733892 0.42070248E+03  0.98600798E+04                                 7.638109                            6.831838      -0.187044       1.942370                    0.996880      29.475554      86.030699       0.628159       0.416036      -1.059019      -0.031590      -0.066309       0.091323       0.117195       0.016327      -0.017422      -0.022027      -0.065108       0.118759      -0.057803       0.000893       0.056910              8.045830       7.062234       0.266129      -1.250242       7.772117      -1.236285       9.303138           0.000636
          117              C       4.076515       1.133806       7.486825      -0.233610      26.050579 0.40871405E+03  0.94838839E+04                                 7.615074                            6.672577       0.048357       2.010130                    0.998510      29.270390      84.242544       0.646161       0.408506      -1.066809       0.069673      -0.045495      -0.076433       0.112987      -0.025851      -0.051673       0.014976       0.008459       0.084571      -0.051786      -0.020639       0.072425              8.132159       7.072421      -0.509740      -0.359039       9.169701       1.802239       8.154354           0.000547
          118              C       4.861904       2.108461       8.363302       0.657236      19.209974 0.23207708E+03  0.47542595E+04                                 6.795598                            5.549001      -0.218211       2.001041                    0.999343      22.012703      62.901955       0.600934       0.497541      -0.998501       0.027907       0.014117       0.011244       0.033234      -0.015155       0.001126      -0.089093      -0.075470       0.090417      -0.069300      -0.047032       0.116332              7.483682       7.388799      -0.801183      -0.548541       7.883313       3.527102       7.178935           0.001208
          119              N       2.878644       4.047316      13.850111      -0.279196      31.513887 0.51137856E+03  0.12422790E+05                                 8.579983                            7.448519      -0.521699       1.857094                    0.998511      28.665254      81.653238       0.619728       0.406845      -1.078823       0.084220      -0.139424      -0.033984       0.166394      -0.017933      -0.037551      -0.070462       0.067988       0.183888      -0.105710       0.005010       0.100700              9.395693       9.410163      -1.691454      -0.792028       8.063219      -1.480552      10.713698           0.056368
          120              N       8.772756       7.100228      13.850111      -0.279195      31.514467 0.51139002E+03  0.12423105E+05                                 8.579963                            7.448500      -0.521705       1.857094                    0.998511      28.665564      81.653545       0.619743       0.406833      -1.078833      -0.162853      -0.003223      -0.033984       0.166393       0.038406      -0.042248       0.067752      -0.002930       0.183888      -0.105711       0.005011       0.100700              9.395671       9.864770       1.428982      -0.886162       7.608573       1.426198      10.713670           0.056369
          121              N       8.469600       0.469321      13.850111      -0.279195      31.514477 0.51139020E+03  0.12423108E+05                                 8.579955                            7.448493      -0.521708       1.857093                    0.998511      28.665563      81.653466       0.619744       0.406833      -1.078834       0.078634       0.142643      -0.033984       0.166389      -0.020469       0.079800       0.002712      -0.065058       0.183890      -0.105712       0.005010       0.100701              9.395661       6.935096       0.262498       1.678213      10.538258       0.054374      10.713629           0.056372
          122              N      -3.828356       7.569549       8.208889      -0.279195      31.514491 0.51139026E+03  0.12423111E+05                                 8.579959                            7.448495      -0.521701       1.857094                    0.998511      28.665596      81.653603       0.619744       0.406833      -1.078834       0.084220       0.139424       0.033984       0.166394       0.017933       0.037551      -0.070462       0.067987       0.183887      -0.105709       0.005010       0.100699              9.395669       9.410126       1.691444       0.792026       8.063207      -1.480562      10.713675           0.056372
          123              N       2.065756       4.516637       8.208889      -0.279195      31.513832 0.51137762E+03  0.12422762E+05                                 8.579980                            7.448518      -0.521701       1.857095                    0.998511      28.665189      81.653045       0.619727       0.406845      -1.078822      -0.162854       0.003223       0.033985       0.166393      -0.038406       0.042248       0.067751      -0.002932       0.183887      -0.105710       0.005010       0.100700              9.395688       9.864802      -1.428985       0.886159       7.608580       1.426197      10.713681           0.056369
          124              N       1.762600      11.147544       8.208889      -0.279196      31.514541 0.51139171E+03  0.12423155E+05                                 8.579969                            7.448505      -0.521712       1.857091                    0.998511      28.665610      81.653664       0.619744       0.406833      -1.078834       0.078634      -0.142644       0.033984       0.166389       0.020469      -0.079800       0.002712      -0.065059       0.183891      -0.105713       0.005011       0.100702              9.395676       6.935100      -0.262484      -1.678208      10.538282       0.054369      10.713645           0.056369
          125              N       3.828356       7.569549       0.855889      -0.279196      31.513885 0.51137855E+03  0.12422790E+05                                 8.579982                            7.448519      -0.521699       1.857094                    0.998511      28.665255      81.653246       0.619728       0.406845      -1.078823      -0.084220       0.139424       0.033984       0.166394      -0.017933      -0.037551      -0.070462       0.067988       0.183888      -0.105710       0.005010       0.100700              9.395693       9.410163      -1.691454      -0.792028       8.063219      -1.480550      10.713697           0.056368
          126              N      -2.065756       4.516637       0.855889      -0.279194      31.514473 0.51139027E+03  0.12423113E+05                                 8.579964                            7.448502      -0.521706       1.857094                    0.998511      28.665565      81.653552       0.619743       0.406833      -1.078833       0.162853       0.003223       0.033984       0.166393       0.038406      -0.042248       0.067752      -0.002930       0.183888      -0.105711       0.005011       0.100700              9.395672       9.864772       1.428984      -0.886161       7.608575       1.426198      10.713668           0.056369
          127              N      -1.762600      11.147544       0.855889      -0.279195      31.514474 0.51139012E+03  0.12423106E+05                                 8.579956                            7.448493      -0.521709       1.857093                    0.998511      28.665563      81.653476       0.619744       0.406833      -1.078834      -0.078634      -0.142643       0.033984       0.166389      -0.020469       0.079800       0.002712      -0.065058       0.183890      -0.105712       0.005010       0.100702              9.395662       6.935097       0.262499       1.678213      10.538260       0.054374      10.713630           0.056372
          128              N      10.535356       4.047316       6.497111      -0.279195      31.514495 0.51139034E+03  0.12423113E+05                                 8.579960                            7.448496      -0.521701       1.857094                    0.998511      28.665596      81.653605       0.619744       0.406833      -1.078834      -0.084220      -0.139424      -0.033984       0.166394       0.017933       0.037551      -0.070462       0.067987       0.183887      -0.105709       0.005010       0.100699              9.395670       9.410128       1.691445       0.792026       8.063208      -1.480563      10.713675           0.056372
          129              N       4.641244       7.100228       6.497111      -0.279195      31.513831 0.51137756E+03  0.12422760E+05                                 8.579980                            7.448518      -0.521701       1.857095                    0.998511      28.665190      81.653054       0.619727       0.406845      -1.078822       0.162854      -0.003223      -0.033985       0.166393      -0.038406       0.042248       0.067751      -0.002932       0.183887      -0.105710       0.005010       0.100700              9.395689       9.864805      -1.428985       0.886158       7.608580       1.426196      10.713681           0.056369
          130              N       4.944400       0.469321       6.497111      -0.279196      31.514543 0.51139171E+03  0.12423155E+05                                 8.579970                            7.448506      -0.521712       1.857090                    0.998511      28.665612      81.653676       0.619744       0.406833      -1.078834      -0.078634       0.142644      -0.033984       0.166389       0.020469      -0.079800       0.002712      -0.065059       0.183891      -0.105713       0.005011       0.100702              9.395677       6.935101      -0.262485      -1.678209      10.538284       0.054370      10.713646           0.056369
          131              O       4.513140       6.083752      13.155988      -0.539233      32.693367 0.51347833E+03  0.12165924E+05                                 8.011016                            6.949682       0.668782       2.277972                    0.997800      26.830070      69.327618       0.732899       0.352727      -1.147482      -0.003483      -0.010180      -0.017172       0.020264      -0.055304       0.004626       0.036397      -0.003043       0.125568      -0.083087       0.018233       0.064853              8.738840       7.201327      -1.758177      -2.574351       8.647244       3.701453      10.367949           0.056160
          132              O       5.324687       5.066115      11.397150      -0.650599      43.062920 0.61863414E+03  0.15401395E+05                                 9.740975                            7.742382       0.249872       2.114770                    0.995676      28.825108      77.085472       0.677070       0.363368      -1.135649      -0.051465       0.065160       0.039978       0.092156      -0.045031       0.020443      -0.030096       0.071021       0.103927      -0.077838       0.007800       0.070038             11.209496      11.338487      -1.077355      -6.358317       6.313760       1.267382      15.976241           0.008219
          133              O       4.914890       4.207629       0.839713      -0.672785      38.808877 0.72441906E+03  0.18789693E+05                                 9.133412                            8.434240      -0.005101       2.020127                    0.994768      30.010151      82.327065       0.641273       0.368242      -1.130141      -0.024534      -0.006966      -0.044142       0.050980       0.032498      -0.067136       0.025788      -0.036913      -0.022706      -0.093160       0.036440       0.056721              9.547919       9.663289       0.862317       1.848556      11.104599      -1.522611       7.875871          -0.001541
          134              O       4.570821       2.298978       1.819132      -0.612933      34.714895 0.52438163E+03  0.12529174E+05                                 8.412152                            7.075061       0.442187       2.188487                    0.994922      27.995941      73.397738       0.716122       0.357968      -1.139657      -0.013879      -0.006342      -0.020693       0.025711      -0.080564      -0.037484      -0.011254      -0.073819       0.078053      -0.111933       0.033707       0.078227              9.376667       6.559634      -2.375144       2.134990      12.063156      -3.435721       9.507209           0.000364
          135              O       9.719114       4.666495      13.155988      -0.539231      32.693203 0.51347551E+03  0.12165839E+05                                 8.010987                            6.949661       0.668796       2.277978                    0.997800      26.830001      69.327362       0.732900       0.352727      -1.147483      -0.007079       0.008103      -0.017174       0.020266       0.026334       0.029210      -0.022203       0.097303       0.125577      -0.083085       0.018229       0.064856              8.738799       9.808342       0.252959       4.492699       6.040164       0.378696      10.367890           0.056161
          136              O       8.432040       4.472493      11.397150      -0.650604      43.063278 0.61864673E+03  0.15401780E+05                                 9.741000                            7.742439       0.249962       2.114787                    0.995675      28.825413      77.086363       0.677070       0.363366      -1.135651       0.082176       0.011983       0.039979       0.092168       0.053250      -0.036294      -0.002669       0.042494       0.103924      -0.077820       0.007775       0.070045             11.209493       8.502999       2.714386       4.276729       9.149229       4.872685      15.976249           0.008218
          137              O       7.893468       5.256631       0.839713      -0.672771      38.807121 0.72437862E+03  0.18788348E+05                                 9.133069                            8.433951      -0.004909       2.020195                    0.994768      30.009460      82.324044       0.641291       0.368237      -1.130147       0.006236       0.024726      -0.044143       0.050979      -0.032238       0.055891       0.045254      -0.037810      -0.022695      -0.093156       0.036438       0.056718              9.547542       9.997078      -1.055200      -2.242828      10.769948      -0.839538       7.875601          -0.001541
          138              O       6.412563       6.508929       1.819132      -0.612910      34.710690 0.52430410E+03  0.12526814E+05                                 8.411365                            7.074440       0.442593       2.188643                    0.994924      27.994410      73.391394       0.716171       0.357958      -1.139669       0.001456       0.015169      -0.020699       0.025704       0.008305       0.008995       0.038067       0.176378       0.077989      -0.111879       0.033681       0.078198              9.375760      12.742850      -1.195342      -4.042503       5.878096      -0.131124       9.506335           0.000364
          139              O       5.888746       0.866618      13.155988      -0.539228      32.692549 0.51346316E+03  0.12165464E+05                                 8.010853                            6.949554       0.668845       2.277997                    0.997800      26.829753      69.326299       0.732910       0.352725      -1.147486       0.010559       0.002079      -0.017184       0.020276       0.028965      -0.033832      -0.014205      -0.094272       0.125609      -0.083090       0.018223       0.064867              8.738642       6.763033       1.505176      -1.918353       9.085203      -4.080054      10.367690           0.056164
          140              O       6.364272       2.078257      11.397150      -0.650698      43.066899 0.61871886E+03  0.15403982E+05                                 9.741341                            7.742735       0.250763       2.114983                    0.995681      28.827468      77.092170       0.677080       0.363351      -1.135665      -0.030734      -0.077227       0.039986       0.092236      -0.008259       0.015855       0.032866      -0.113359       0.103908      -0.077780       0.007668       0.070112             11.209860       6.637197      -1.637134       2.081650      11.015686      -6.140233      15.976696           0.008219
          141              O       7.312642       2.152605       0.839713      -0.672751      38.807998 0.72440149E+03  0.18789146E+05                                 9.133354                            8.434208      -0.005332       2.020069                    0.994766      30.009618      82.325733       0.641265       0.368248      -1.130135       0.018301      -0.017760      -0.044127       0.050966      -0.000270       0.011244      -0.071020       0.074724      -0.022725      -0.093140       0.036423       0.056717              9.547835      11.491031       0.193004       0.394430       9.276753       2.362113       7.875723          -0.001540
          142              O       9.137617       2.808958       1.819132      -0.612946      34.714622 0.52437650E+03  0.12529009E+05                                 8.412068                            7.074991       0.442326       2.188530                    0.994923      27.995927      73.397352       0.716131       0.357964      -1.139661       0.012430      -0.008864      -0.020690       0.025713       0.072253       0.028479      -0.026843      -0.102628       0.078063      -0.111936       0.033703       0.078233              9.376575       8.630198       3.570593       1.907906       9.992379       3.566824       9.507147           0.000364
          143              O      -2.193860       5.533113       8.903012      -0.539232      32.693303 0.51347705E+03  0.12165886E+05                                 8.011007                            6.949674       0.668784       2.277973                    0.997800      26.830023      69.327467       0.732899       0.352727      -1.147482      -0.003483       0.010181       0.017172       0.020265       0.055304      -0.004625       0.036397      -0.003043       0.125569      -0.083086       0.018233       0.064854              8.738831       7.201312       1.758174       2.574345       8.647244       3.701454      10.367937           0.056163
          144              O      -1.382313       6.550750      10.661850      -0.650599      43.063002 0.61863549E+03  0.15401438E+05                                 9.740991                            7.742393       0.249863       2.114766                    0.995675      28.825128      77.085574       0.677069       0.363368      -1.135648      -0.051465      -0.065160      -0.039978       0.092156       0.045030      -0.020443      -0.030095       0.071021       0.103927      -0.077838       0.007800       0.070038             11.209515      11.338502       1.077355       6.358329       6.313770       1.267382      15.976272           0.008218
          145              O      -1.792110       7.409236       6.513287      -0.672783      38.808760 0.72441618E+03  0.18789599E+05                                 9.133395                            8.434224      -0.005104       2.020127                    0.994768      30.010091      82.326857       0.641274       0.368242      -1.130141      -0.024534       0.006966       0.044142       0.050980      -0.032498       0.067136       0.025787      -0.036914      -0.022709      -0.093160       0.036440       0.056720              9.547901       9.663268      -0.862324      -1.848550      11.104583      -1.522606       7.875853          -0.001540
          146              O      -2.136179       9.317887       5.533868      -0.612933      34.715080 0.52438511E+03  0.12529281E+05                                 8.412190                            7.075093       0.442180       2.188485                    0.994922      27.995976      73.397949       0.716119       0.357969      -1.139656      -0.013879       0.006342       0.020694       0.025711       0.080564       0.037482      -0.011254      -0.073820       0.078051      -0.111933       0.033706       0.078227              9.376711       6.559668       2.375161      -2.135009      12.063207      -3.435738       9.507257           0.000364
          147              O       3.012114       6.950370       8.903012      -0.539231      32.693124 0.51347388E+03  0.12165790E+05                                 8.010970                            6.949647       0.668799       2.277979                    0.997800      26.829984      69.327271       0.732902       0.352727      -1.147483      -0.007080      -0.008103       0.017174       0.020266      -0.026335      -0.029210      -0.022203       0.097303       0.125577      -0.083085       0.018229       0.064855              8.738780       9.808324      -0.252960      -4.492687       6.040150       0.378696      10.367865           0.056161
          148              O       1.725040       7.144372      10.661850      -0.650604      43.063201 0.61864563E+03  0.15401745E+05                                 9.740986                            7.742430       0.249964       2.114788                    0.995675      28.825400      77.086295       0.677071       0.363366      -1.135651       0.082177      -0.011983      -0.039979       0.092168      -0.053250       0.036294      -0.002669       0.042493       0.103924      -0.077820       0.007775       0.070045             11.209474       8.502991      -2.714381      -4.276721       9.149213       4.872672      15.976218           0.008218
          149              O       1.186468       6.360234       6.513287      -0.672771      38.807136 0.72437876E+03  0.18788353E+05                                 9.133071                            8.433951      -0.004908       2.020195                    0.994768      30.009464      82.324055       0.641291       0.368237      -1.130147       0.006236      -0.024726       0.044143       0.050979       0.032238      -0.055891       0.045254      -0.037809      -0.022694      -0.093156       0.036437       0.056718              9.547546       9.997090       1.055202       2.242831      10.769943      -0.839534       7.875603          -0.001541
          150              O      -0.294437       5.107936       5.533868      -0.612910      34.710757 0.52430542E+03  0.12526856E+05                                 8.411385                            7.074456       0.442596       2.188644                    0.994924      27.994413      73.391478       0.716169       0.357959      -1.139668       0.001456      -0.015169       0.020699       0.025703      -0.008305      -0.008996       0.038067       0.176379       0.077992      -0.111880       0.033682       0.078199              9.375783      12.742882       1.195352       4.042510       5.878111      -0.131122       9.506356           0.000364
          151              O      -0.818254      10.750247       8.903012      -0.539229      32.692710 0.51346646E+03  0.12165563E+05                                 8.010881                            6.949578       0.668841       2.277994                    0.997800      26.829827      69.326576       0.732909       0.352725      -1.147485       0.010559      -0.002078       0.017184       0.020275      -0.028965       0.033832      -0.014204      -0.094273       0.125607      -0.083091       0.018224       0.064867              8.738673       6.763052      -1.505172       1.918356       9.085235      -4.080070      10.367732           0.056162
          152              O      -0.342728       9.538608      10.661850      -0.650698      43.066894 0.61871861E+03  0.15403974E+05                                 9.741340                            7.742732       0.250769       2.114985                    0.995681      28.827460      77.092135       0.677080       0.363351      -1.135665      -0.030734       0.077227      -0.039987       0.092236       0.008259      -0.015855       0.032866      -0.113359       0.103907      -0.077780       0.007668       0.070112             11.209860       6.637197       1.637138      -2.081652      11.015687      -6.140236      15.976698           0.008219
          153              O       0.605642       9.464260       6.513287      -0.672753      38.808111 0.72440442E+03  0.18789242E+05                                 9.133371                            8.434226      -0.005329       2.020068                    0.994766      30.009678      82.325948       0.641265       0.368248      -1.130135       0.018301       0.017760       0.044127       0.050966       0.000271      -0.011243      -0.071020       0.074724      -0.022721      -0.093140       0.036422       0.056718              9.547853      11.491043      -0.192997      -0.394427       9.276776       2.362121       7.875740          -0.001541
          154              O       2.430617       8.807907       5.533868      -0.612946      34.714363 0.52437158E+03  0.12528857E+05                                 8.412008                            7.074942       0.442331       2.188532                    0.994923      27.995885      73.397043       0.716137       0.357963      -1.139663       0.012431       0.008864       0.020690       0.025713      -0.072252      -0.028480      -0.026843      -0.102627       0.078062      -0.111936       0.033703       0.078232              9.376506       8.630137      -3.570564      -1.907894       9.992305       3.566794       9.507076           0.000364
          155              O       2.193860       5.533113       1.550012      -0.539233      32.693371 0.51347847E+03  0.12165929E+05                                 8.011017                            6.949683       0.668782       2.277972                    0.997800      26.830072      69.327627       0.732899       0.352727      -1.147482       0.003483       0.010180       0.017172       0.020264      -0.055304       0.004626       0.036397      -0.003043       0.125568      -0.083087       0.018233       0.064853              8.738841       7.201328      -1.758176      -2.574351       8.647245       3.701453      10.367949           0.056160
          156              O       1.382313       6.550750       3.308850      -0.650599      43.062927 0.61863426E+03  0.15401399E+05                                 9.740976                            7.742382       0.249872       2.114770                    0.995676      28.825111      77.085481       0.677070       0.363368      -1.135649       0.051465      -0.065160      -0.039978       0.092156      -0.045031       0.020443      -0.030096       0.071021       0.103927      -0.077838       0.007800       0.070038             11.209497      11.338488      -1.077355      -6.358318       6.313761       1.267382      15.976242           0.008219
          157              O       1.792110       7.409236      13.866287      -0.672785      38.808873 0.72441897E+03  0.18789690E+05                                 9.133411                            8.434239      -0.005100       2.020127                    0.994768      30.010150      82.327058       0.641273       0.368242      -1.130141       0.024534       0.006966       0.044142       0.050980       0.032498      -0.067136       0.025788      -0.036913      -0.022706      -0.093160       0.036440       0.056721              9.547918       9.663288       0.862316       1.848556      11.104596      -1.522611       7.875870          -0.001541
          158              O       2.136179       9.317887      12.886868      -0.612933      34.714880 0.52438134E+03  0.12529165E+05                                 8.412149                            7.075058       0.442187       2.188487                    0.994922      27.995938      73.397719       0.716122       0.357968      -1.139657       0.013879       0.006342       0.020693       0.025711      -0.080564      -0.037484      -0.011254      -0.073819       0.078053      -0.111933       0.033707       0.078227              9.376663       6.559632      -2.375143       2.134989      12.063151      -3.435720       9.507206           0.000364
          159              O      -3.012114       6.950370       1.550012      -0.539230      32.693200 0.51347541E+03  0.12165836E+05                                 8.010986                            6.949660       0.668797       2.277978                    0.997800      26.830000      69.327356       0.732901       0.352727      -1.147483       0.007079      -0.008103       0.017174       0.020266       0.026334       0.029210      -0.022203       0.097303       0.125577      -0.083085       0.018229       0.064856              8.738798       9.808341       0.252959       4.492699       6.040163       0.378696      10.367890           0.056162
          160              O      -1.725040       7.144372       3.308850      -0.650604      43.063282 0.61864681E+03  0.15401783E+05                                 9.741001                            7.742440       0.249962       2.114787                    0.995675      28.825415      77.086369       0.677070       0.363366      -1.135651      -0.082176      -0.011983      -0.039979       0.092168       0.053250      -0.036294      -0.002669       0.042494       0.103924      -0.077820       0.007775       0.070045             11.209493       8.503000       2.714386       4.276730       9.149229       4.872685      15.976250           0.008218
          161              O      -1.186468       6.360234      13.866287      -0.672771      38.807120 0.72437854E+03  0.18788346E+05                                 9.133069                            8.433951      -0.004909       2.020195                    0.994768      30.009458      82.324039       0.641291       0.368237      -1.130147      -0.006236      -0.024726       0.044143       0.050979      -0.032238       0.055891       0.045254      -0.037810      -0.022695      -0.093156       0.036438       0.056718              9.547543       9.997079      -1.055201      -2.242828      10.769948      -0.839537       7.875601          -0.001541
          162              O       0.294437       5.107936      12.886868      -0.612910      34.710685 0.52430400E+03  0.12526811E+05                                 8.411364                            7.074439       0.442593       2.188643                    0.994924      27.994409      73.391388       0.716171       0.357958      -1.139669      -0.001456      -0.015169       0.020699       0.025704       0.008305       0.008995       0.038067       0.176378       0.077989      -0.111879       0.033681       0.078198              9.375759      12.742847      -1.195342      -4.042503       5.878095      -0.131124       9.506334           0.000364
          163              O       0.818254      10.750247       1.550012      -0.539228      32.692550 0.51346320E+03  0.12165465E+05                                 8.010853                            6.949554       0.668845       2.277997                    0.997800      26.829754      69.326303       0.732910       0.352725      -1.147486      -0.010559      -0.002079       0.017184       0.020276       0.028965      -0.033832      -0.014205      -0.094272       0.125609      -0.083090       0.018223       0.064867              8.738642       6.763033       1.505176      -1.918353       9.085203      -4.080054      10.367690           0.056164
          164              O       0.342728       9.538608       3.308850      -0.650698      43.066904 0.61871893E+03  0.15403984E+05                                 9.741342                            7.742735       0.250763       2.114983                    0.995681      28.827469      77.092176       0.677080       0.363351      -1.135665       0.030734       0.077227      -0.039986       0.092236      -0.008259       0.015855       0.032866      -0.113359       0.103908      -0.077780       0.007668       0.070112             11.209861       6.637197      -1.637135       2.081650      11.015687      -6.140233      15.976698           0.008219
          165              O      -0.605642       9.464260      13.866287      -0.672751      38.807994 0.72440140E+03  0.18789143E+05                                 9.133353                            8.434208      -0.005332       2.020068                    0.994766      30.009616      82.325727       0.641265       0.368248      -1.130135      -0.018301       0.017760       0.044127       0.050966      -0.000270       0.011244      -0.071019       0.074724      -0.022725      -0.093140       0.036423       0.056717              9.547835      11.491030       0.193004       0.394430       9.276752       2.362113       7.875722          -0.001540
          166              O      -2.430617       8.807907      12.886868      -0.612946      34.714623 0.52437652E+03  0.12529009E+05                                 8.412068                            7.074991       0.442326       2.188530                    0.994923      27.995926      73.397351       0.716131       0.357964      -1.139661      -0.012430       0.008863       0.020690       0.025713       0.072253       0.028479      -0.026843      -0.102628       0.078063      -0.111936       0.033703       0.078233              9.376575       8.630198       3.570593       1.907906       9.992380       3.566824       9.507148           0.000364
          167              O       8.900860       6.083752       5.802988      -0.539232      32.693305 0.51347702E+03  0.12165885E+05                                 8.011008                            6.949673       0.668784       2.277973                    0.997800      26.830023      69.327465       0.732899       0.352727      -1.147482       0.003483      -0.010181      -0.017172       0.020265       0.055304      -0.004625       0.036397      -0.003043       0.125570      -0.083086       0.018233       0.064854              8.738832       7.201312       1.758175       2.574346       8.647245       3.701455      10.367938           0.056163
          168              O       8.089313       5.066115       4.044150      -0.650599      43.063000 0.61863544E+03  0.15401437E+05                                 9.740990                            7.742393       0.249863       2.114766                    0.995675      28.825127      77.085570       0.677069       0.363368      -1.135648       0.051465       0.065160       0.039978       0.092156       0.045030      -0.020443      -0.030095       0.071020       0.103927      -0.077838       0.007800       0.070038             11.209514      11.338502       1.077355       6.358329       6.313769       1.267382      15.976271           0.008218
          169              O       8.499110       4.207629       8.192713      -0.672783      38.808759 0.72441616E+03  0.18789598E+05                                 9.133394                            8.434223      -0.005104       2.020127                    0.994768      30.010091      82.326853       0.641274       0.368242      -1.130141       0.024534      -0.006966      -0.044142       0.050980      -0.032498       0.067136       0.025787      -0.036915      -0.022709      -0.093160       0.036440       0.056720              9.547900       9.663266      -0.862325      -1.848549      11.104583      -1.522605       7.875852          -0.001540
          170              O       8.843179       2.298978       9.172132      -0.612933      34.715075 0.52438501E+03  0.12529277E+05                                 8.412189                            7.075091       0.442180       2.188485                    0.994922      27.995976      73.397944       0.716119       0.357969      -1.139656       0.013879      -0.006342      -0.020694       0.025711       0.080564       0.037483      -0.011254      -0.073820       0.078051      -0.111933       0.033706       0.078227              9.376709       6.559667       2.375161      -2.135009      12.063204      -3.435737       9.507256           0.000364
          171              O       3.694886       4.666495       5.802988      -0.539230      32.693123 0.51347391E+03  0.12165791E+05                                 8.010970                            6.949648       0.668799       2.277979                    0.997800      26.829983      69.327269       0.732902       0.352727      -1.147483       0.007080       0.008103      -0.017174       0.020266      -0.026334      -0.029210      -0.022203       0.097303       0.125577      -0.083085       0.018229       0.064855              8.738779       9.808324      -0.252960      -4.492686       6.040151       0.378696      10.367863           0.056161
          172              O       4.981960       4.472493       4.044150      -0.650604      43.063209 0.61864578E+03  0.15401750E+05                                 9.740987                            7.742431       0.249964       2.114788                    0.995675      28.825403      77.086306       0.677071       0.363366      -1.135651      -0.082177       0.011983       0.039979       0.092168      -0.053250       0.036294      -0.002669       0.042493       0.103924      -0.077820       0.007775       0.070045             11.209475       8.502992      -2.714381      -4.276721       9.149214       4.872672      15.976219           0.008218
          173              O       5.520532       5.256631       8.192713      -0.672771      38.807132 0.72437871E+03  0.18788351E+05                                 9.133070                            8.433951      -0.004908       2.020195                    0.994768      30.009463      82.324050       0.641291       0.368237      -1.130147      -0.006236       0.024726      -0.044143       0.050979       0.032238      -0.055891       0.045254      -0.037809      -0.022694      -0.093156       0.036437       0.056718              9.547544       9.997088       1.055202       2.242830      10.769943      -0.839535       7.875603          -0.001541
          174              O       7.001437       6.508929       9.172132      -0.612910      34.710751 0.52430530E+03  0.12526852E+05                                 8.411384                            7.074455       0.442596       2.188644                    0.994924      27.994412      73.391470       0.716169       0.357959      -1.139668      -0.001456       0.015169      -0.020699       0.025703      -0.008305      -0.008996       0.038067       0.176379       0.077992      -0.111880       0.033682       0.078199              9.375782      12.742879       1.195352       4.042509       5.878110      -0.131122       9.506355           0.000364
          175              O       7.525254       0.866618       5.802988      -0.539229      32.692704 0.51346634E+03  0.12165559E+05                                 8.010880                            6.949577       0.668841       2.277994                    0.997800      26.829825      69.326567       0.732909       0.352725      -1.147485      -0.010559       0.002078      -0.017184       0.020275      -0.028965       0.033832      -0.014204      -0.094273       0.125607      -0.083091       0.018224       0.064867              8.738671       6.763051      -1.505172       1.918356       9.085233      -4.080069      10.367730           0.056162
          176              O       7.049728       2.078257       4.044150      -0.650698      43.066895 0.61871863E+03  0.15403974E+05                                 9.741340                            7.742732       0.250770       2.114985                    0.995681      28.827461      77.092137       0.677080       0.363351      -1.135665       0.030734      -0.077227       0.039987       0.092236       0.008259      -0.015855       0.032866      -0.113359       0.103907      -0.077780       0.007668       0.070112             11.209860       6.637196       1.637138      -2.081652      11.015687      -6.140236      15.976697           0.008219
          177              O       6.101358       2.152605       8.192713      -0.672753      38.808107 0.72440433E+03  0.18789239E+05                                 9.133370                            8.434225      -0.005330       2.020068                    0.994766      30.009676      82.325941       0.641265       0.368248      -1.130135      -0.018301      -0.017760      -0.044127       0.050966       0.000271      -0.011243      -0.071020       0.074724      -0.022721      -0.093140       0.036422       0.056718              9.547852      11.491042      -0.192997      -0.394427       9.276775       2.362121       7.875740          -0.001541
          178              O       4.276383       2.808958       9.172132      -0.612946      34.714367 0.52437164E+03  0.12528859E+05                                 8.412009                            7.074943       0.442330       2.188532                    0.994923      27.995886      73.397047       0.716137       0.357963      -1.139663      -0.012431      -0.008864      -0.020690       0.025713      -0.072252      -0.028480      -0.026843      -0.102627       0.078062      -0.111936       0.033703       0.078232              9.376507       8.630138      -3.570565      -1.907894       9.992306       3.566794       9.507077           0.000364

******************************************************
Auxiliary information for the entire system
The total spin magnetic moment of the unit cell is   5.997863
The total net atomic charge of the unit cell is   -0.000004
Accuracy of reproducing the electrostatic potential in the unit cell:
  The inner radius (bohr) =    5.0000
  The outer radius (bohr) =   12.0000
  Valid grid points have density less than (e/(bohr^3)) =    0.0001
  The number of valid grid points were=        60474
  The rms potential error without charges in kcal/mol is=      6.78682
  The rms potential error with partial charges in kcal/mol is=      0.64379
  The RRMSE value at monopole order=      0.09486
  The rms potential error with partial charges and cloud penetration in kcal/mol is=      0.63635
  The RRMSE value at monopole order with cloud penetration is=      0.09376
  The rms potential error with partial charges and atomic dipoles in kcal/mol is=      0.67560
  The RRMSE value at dipole order=      0.09955
  The rms potential error with partial charges, atomic dipoles and cloud penetration in kcal/mol is=      0.66495
  The RRMSE value at dipole order with cloud penetration=      0.09798

******************************************************
The electron densities and ab initio electrostatic potential were computed in VASP using the PBE functional and
projector augmented wave method. See the main text of the journal article for a description of computational details.
The atomic charges, dipoles, and quadrupoles were computed with the DDEC6 method as described in
(a) T. A. Manz and N. Gabaldon Limas, RSC Adv. 6 (2016) 47771-47801 DOI: 10.1039/c6ra04656h
(b) N. Gabaldon Limas and T. A. Manz, RSC Adv. 8 (2018) 2678-2707 DOI: 10.1039/c7ra11829e.
For each atom in the material, the electron cloud parameters were fit to the spherically averaged atom-in-material
electron density using radial positions for which this density was between 10^-4 and 10^-2 electrons per cubic bohr.
The polarizabilities, dispersion coefficients, and quantum Drude oscillator (QDO) parameters were fit using the MCLF method.
The magnetic structure of the system was optimized in VASP from the default ferromagnetic initial guess using spin polarization.
The atomic spin moments (ASMs) were computed on this optimized magnetic structure using the DDEC6 partition as inputs
to the method of T. A. Manz and D. S. Sholl, J. Chem. Theory Comput. 7 (2011) 4146-4164 DOI: 10.1021/ct200539n.
The RMSE and RRMSE were computed using a uniform grid with Ewald summation.
