# Supplementary material for: A collection of forcefield precursors for metal–organic frameworks
Source: RSC Adv. 2019 Nov 13;9(63):36492–507. doi: 10.1039/c9ra07327b (PMC9075174; doi:10.1039/c9ra07327b)
Supplement: RA-009-C9RA07327B-s5106 [file RA-009-C9RA07327B-s5106.xyz]

  178
jmolscript: load "" {1 1 1} spacegroup "x,y,z" unitcell [{     13.454000     0.000000     0.000000 }, {     -6.727000    11.651506     0.000000 }, {      0.000000     0.000000    14.856000 }]
Sm     6.727000     3.883913     9.942378     2.073508
Sm     0.000000     7.767593    12.341622     2.073509
Sm     0.000000     7.767593     4.913622     2.073508
Sm     6.727000     3.883913     2.514378     2.073508
Cu     3.363500     5.825753     0.000000     0.780739
Cu    -3.363500     5.825753     0.000000     0.780736
Cu     6.727000     0.000000     0.000000     0.780732
Cu    -3.363500     5.825753     7.428000     0.780734
Cu     3.363500     5.825753     7.428000     0.780740
Cu     6.727000     0.000000     7.428000     0.780730
H      2.020118     4.097835    13.719516     0.259255
H      4.342278     3.130760    12.954432     0.147322
H      3.202725     3.694693    12.037817     0.142314
H      2.234037     2.962978     0.713088     0.141243
H      3.072221     2.119409    14.544024     0.128236
H     -4.188230     7.853115    13.719516     0.259256
H      7.267178     6.325603    12.954432     0.147320
H      8.325335     7.030519    12.037817     0.142314
H      8.175996     8.235284     0.713088     0.141246
H      7.026351     7.931180    14.544024     0.128237
H      2.168112    11.352062    13.719516     0.259254
H      8.571543     2.195144    12.954432     0.147319
H      8.652940     0.926295    12.037817     0.142314
H      9.770968     0.453244     0.713088     0.141242
H     10.082428     1.600917    14.544024     0.128232
H      8.747118     7.553671     8.564484     0.259255
H     -2.384721     8.520746     9.329568     0.147323
H     -3.524275     7.956813    10.246183     0.142315
H     -4.492963     8.688528     6.714912     0.141242
H     -3.654779     9.532097     7.739976     0.128236
H      2.538770     3.798391     8.564484     0.259256
H      0.540178     5.325903     9.329568     0.147320
H      1.598335     4.620987    10.246183     0.142314
H      1.448996     3.416222     6.714912     0.141246
H      0.299352     3.720326     7.739976     0.128237
H      8.895112     0.299444     8.564484     0.259253
H      1.844543     9.456362     9.329568     0.147319
H      1.925940    10.725211    10.246183     0.142315
H      3.043968    11.198262     6.714912     0.141243
H      3.355428    10.050589     7.739976     0.128233
H      4.706882     7.553671     1.136484     0.259255
H      2.384722     8.520746     1.901568     0.147322
H      3.524275     7.956813     2.818183     0.142314
H      4.492963     8.688528    14.142912     0.141244
H      3.654779     9.532097     0.311976     0.128237
H     10.915230     3.798391     1.136484     0.259256
H     -0.540178     5.325903     1.901568     0.147320
H     -1.598335     4.620987     2.818183     0.142314
H     -1.448996     3.416222    14.142912     0.141247
H     -0.299351     3.720326     0.311976     0.128237
H      4.558888     0.299444     1.136484     0.259254
H     -1.844543     9.456362     1.901568     0.147319
H     -1.925940    10.725211     2.818183     0.142315
H     -3.043967    11.198262    14.142912     0.141242
H     -3.355428    10.050589     0.311976     0.128233
H     -2.020118     4.097835     6.291516     0.259255
H      9.111721     3.130760     5.526432     0.147323
H     10.251275     3.694693     4.609817     0.142315
H     11.219963     2.962978     8.141088     0.141243
H     10.381779     2.119409     7.116024     0.128236
H      4.188230     7.853115     6.291516     0.259256
H      6.186822     6.325603     5.526432     0.147320
H      5.128665     7.030519     4.609817     0.142314
H      5.278004     8.235284     8.141088     0.141247
H      6.427649     7.931180     7.116024     0.128237
H     -2.168112    11.352062     6.291516     0.259253
H      4.882457     2.195144     5.526432     0.147319
H      4.801060     0.926295     4.609817     0.142315
H      3.683032     0.453244     8.141088     0.141244
H      3.371572     1.600917     7.116024     0.128233
C      4.591177     5.109185    12.520637     0.691253
C      3.755684     3.890438    12.810329    -0.239443
C      3.018405     2.974629     0.144103    -0.227112
C      4.252809     3.166879     0.992381     0.649866
C      8.856095     5.120837    12.520637     0.691248
C      8.218376     6.453769    12.810329    -0.239446
C      7.793902     7.550176     0.144103    -0.227111
C      7.343193     6.385025     0.992381     0.649868
C      6.733727     1.421484    12.520637     0.691241
C      8.206940     1.307299    12.810329    -0.239447
C      9.368693     1.126701     0.144103    -0.227114
C      8.584997     2.099601     0.992381     0.649862
C     -2.135823     6.542321     9.763363     0.691253
C     -2.971316     7.761068     9.473671    -0.239445
C     -3.708595     8.676877     7.283897    -0.227113
C     -2.474191     8.484627     6.435619     0.649866
C      2.129096     6.530669     9.763363     0.691247
C      1.491376     5.197737     9.473671    -0.239446
C      1.066902     4.101330     7.283897    -0.227110
C      0.616193     5.266481     6.435619     0.649868
C      0.006727    10.230022     9.763363     0.691240
C      1.479940    10.344207     9.473671    -0.239449
C      2.641693    10.524805     7.283897    -0.227116
C      1.857997     9.551905     6.435619     0.649861
C      2.135823     6.542321     2.335363     0.691252
C      2.971316     7.761068     2.045671    -0.239443
C      3.708595     8.676877    14.711897    -0.227113
C      2.474191     8.484627    13.863619     0.649866
C     -2.129096     6.530669     2.335363     0.691248
C     -1.491376     5.197737     2.045671    -0.239446
C     -1.066902     4.101330    14.711897    -0.227111
C     -0.616193     5.266481    13.863619     0.649868
C     -0.006727    10.230022     2.335363     0.691241
C     -1.479940    10.344207     2.045671    -0.239447
C     -2.641693    10.524805    14.711897    -0.227115
C     -1.857997     9.551905    13.863619     0.649862
C      8.862823     5.109185     5.092637     0.691253
C      9.698316     3.890438     5.382329    -0.239445
C     10.435595     2.974629     7.572103    -0.227113
C      9.201191     3.166879     8.420381     0.649866
C      4.597905     5.120837     5.092637     0.691247
C      5.235624     6.453769     5.382329    -0.239445
C      5.660098     7.550176     7.572103    -0.227110
C      6.110807     6.385025     8.420381     0.649868
C      6.720273     1.421484     5.092637     0.691240
C      5.247060     1.307299     5.382329    -0.239449
C      4.085307     1.126701     7.572103    -0.227116
C      4.869003     2.099601     8.420381     0.649861
N      2.885883     4.061715    13.996135    -0.283258
N      8.801607     7.121400    13.996135    -0.283258
N      8.493510     0.468391    13.996135    -0.283259
N     -3.841117     7.589791     8.287865    -0.283257
N      2.074607     4.530106     8.287865    -0.283257
N      1.766510    11.183115     8.287865    -0.283255
N      3.841117     7.589791     0.859865    -0.283258
N     -2.074607     4.530106     0.859865    -0.283258
N     -1.766510    11.183115     0.859865    -0.283259
N     10.568117     4.061715     6.568135    -0.283257
N      4.652393     7.121400     6.568135    -0.283257
N      4.960490     0.468391     6.568135    -0.283255
O      4.513817     6.105389    13.296566    -0.526912
O      5.334511     5.084717    11.514886    -0.671259
O      4.916764     4.230662     0.843524    -0.666147
O      4.573687     2.287191     1.833230    -0.626899
O      9.757513     4.689731    13.296566    -0.526909
O      8.463239     4.489325    11.514886    -0.671247
O      7.932478     5.278132     0.843524    -0.666139
O      6.420922     6.546981     1.833230    -0.626918
O      5.909670     0.856386    13.296566    -0.526920
O      6.383250     2.077464    11.514886    -0.671236
O      7.331757     2.142712     0.843524    -0.666105
O      9.186391     2.817334     1.833230    -0.626916
O     -2.213183     5.546117     8.987434    -0.526912
O     -1.392489     6.566789    10.769114    -0.671260
O     -1.810236     7.420844     6.584476    -0.666148
O     -2.153313     9.364315     5.594770    -0.626898
O      3.030514     6.961775     8.987434    -0.526909
O      1.736239     7.162181    10.769114    -0.671247
O      1.205478     6.373374     6.584476    -0.666138
O     -0.306078     5.104525     5.594770    -0.626918
O     -0.817330    10.795120     8.987434    -0.526918
O     -0.343750     9.574042    10.769114    -0.671236
O      0.604757     9.508794     6.584476    -0.666104
O      2.459391     8.834172     5.594770    -0.626917
O      2.213183     5.546117     1.559434    -0.526912
O      1.392489     6.566789     3.341114    -0.671259
O      1.810236     7.420844    14.012476    -0.666147
O      2.153313     9.364315    13.022770    -0.626899
O     -3.030514     6.961775     1.559434    -0.526909
O     -1.736239     7.162181     3.341114    -0.671247
O     -1.205478     6.373374    14.012476    -0.666139
O      0.306078     5.104525    13.022770    -0.626918
O      0.817331    10.795120     1.559434    -0.526919
O      0.343750     9.574042     3.341114    -0.671236
O     -0.604757     9.508794    14.012476    -0.666105
O     -2.459391     8.834172    13.022770    -0.626916
O      8.940183     6.105389     5.868566    -0.526912
O      8.119489     5.084717     4.086886    -0.671260
O      8.537236     4.230662     8.271524    -0.666148
O      8.880313     2.287191     9.261230    -0.626898
O      3.696486     4.689731     5.868566    -0.526909
O      4.990761     4.489325     4.086886    -0.671247
O      5.521522     5.278132     8.271524    -0.666138
O      7.033078     6.546981     9.261230    -0.626918
O      7.544331     0.856386     5.868566    -0.526918
O      7.070750     2.077464     4.086886    -0.671236
O      6.122243     2.142712     8.271524    -0.666104
O      4.267609     2.817334     9.261230    -0.626917

The following XYZ coordinates are in angstroms. Other properties are in atomic units.
The sperically averaged electron density of each atom fit to a function of the form exp(a - br)
eigen_1, eigen_2 and eigen_3 are the three eigenvalues of traceless quadrupole moment tensor
  atom number  atomic symbol              X              Y              Z     net charge C6 coefficient C8 coefficient C10 coefficient fluctuating dipole atomic polarizability isotropic forcefield polarizability              a              b squared Pearson coefficient          <r^3>          <r^4>         wp_QDO          m_QDO          q_QDO       dipole_x       dipole_y       dipole_z         dipole            Qxy            Qxz            Qyz     Q(x^2-y^2)  Q(3z^2 - R^2)        eigen_1        eigen_2        eigen_3 static polarizability      alpha(xx)      alpha(xy)      alpha(xz)      alpha(yy)      alpha(yz)      alpha(zz) atomic spin moment
            1             Sm       6.727000       3.883913       9.942378       2.073508     165.474343 0.42873716E+04  0.15768504E+06                                19.368264                           17.342965       2.510466       2.461087                    0.998822      81.320469     194.598763       0.633024       0.263079      -1.352150       0.000007       0.000035       0.009119       0.009119      -0.000005      -0.000016      -0.000027      -0.000015      -0.058396      -0.019465       0.009723       0.009742             21.641524      18.451730      -0.000325      -0.000083      18.451189      -0.000160      28.021654           0.002891
            2             Sm       0.000000       7.767593      12.341622       2.073509     165.474218 0.42873675E+04  0.15768485E+06                                19.368253                           17.342955       2.510466       2.461087                    0.998822      81.320451     194.598683       0.633024       0.263079      -1.352150       0.000007      -0.000035      -0.009119       0.009119       0.000007       0.000017      -0.000027      -0.000022      -0.058396      -0.019465       0.009719       0.009746             21.641512      18.451722       0.000329       0.000068      18.451177      -0.000159      28.021636           0.002889
            3             Sm       0.000000       7.767593       4.913622       2.073508     165.474420 0.42873741E+04  0.15768516E+06                                19.368271                           17.342971       2.510466       2.461087                    0.998822      81.320479     194.598808       0.633023       0.263079      -1.352150      -0.000007      -0.000035      -0.009119       0.009119      -0.000005      -0.000016      -0.000027      -0.000015      -0.058396      -0.019465       0.009723       0.009742             21.641532      18.451738      -0.000325      -0.000082      18.451195      -0.000159      28.021664           0.002891
            4             Sm       6.727000       3.883913       2.514378       2.073508     165.474300 0.42873704E+04  0.15768498E+06                                19.368261                           17.342963       2.510466       2.461087                    0.998822      81.320457     194.598726       0.633024       0.263079      -1.352150      -0.000007       0.000035       0.009119       0.009119       0.000007       0.000017      -0.000027      -0.000022      -0.058396      -0.019465       0.009719       0.009746             21.641521      18.451729       0.000329       0.000068      18.451185      -0.000159      28.021649           0.002890
            5             Cu       3.363500       5.825753       0.000000       0.780739      56.548924 0.11154586E+04  0.30817344E+05                                12.469288                           11.325206       1.439953       2.391789                    0.995173      40.946399     100.149857       0.514155       0.431191      -1.136194      -0.000000       0.000000       0.000000       0.000000      -0.003666      -0.066213      -0.052462       0.036278       0.069355      -0.083034      -0.010528       0.093562             13.930341      11.518265      -4.210274      -2.999590      15.759715       2.966208      14.513044           0.747034
            6             Cu      -3.363500       5.825753       0.000000       0.780736      56.549647 0.11154745E+04  0.30817847E+05                                12.469277                           11.325187       1.440089       2.391827                    0.995174      40.946937     100.150805       0.514163       0.431184      -1.136200      -0.000000       0.000000      -0.000000       0.000000       0.017538      -0.012318       0.083578      -0.011796       0.069370      -0.083032      -0.010539       0.093571             13.930328      18.345597       0.268507       4.068539       8.932401       1.114590      14.512986           0.747034
            7             Cu       6.727000       0.000000       0.000000       0.780732      56.549771 0.11154800E+04  0.30818048E+05                                12.469309                           11.325227       1.440080       2.391822                    0.995174      40.947057     100.151292       0.514161       0.431185      -1.136199       0.000000      -0.000000      -0.000000       0.000000      -0.013877       0.078540      -0.031124      -0.024468       0.069378      -0.083029      -0.010546       0.093575             13.930339      11.053254       3.941789      -1.069052      16.224753      -4.080899      14.513011           0.747033
            8             Cu      -3.363500       5.825753       7.428000       0.780734      56.549685 0.11154767E+04  0.30817940E+05                                12.469316                           11.325227       1.440048       2.391814                    0.995174      40.946923     100.150973       0.514160       0.431186      -1.136198       0.000000      -0.000000      -0.000000       0.000000       0.003664       0.066220      -0.052461       0.036276       0.069364      -0.083035      -0.010534       0.093570             13.930377      11.518276       4.210285       2.999598      15.759774       2.966220      14.513082           0.747033
            9             Cu       3.363500       5.825753       7.428000       0.780740      56.549110 0.11154613E+04  0.30817417E+05                                12.469269                           11.325179       1.440010       2.391806                    0.995174      40.946530     100.149972       0.514159       0.431188      -1.136196       0.000000      -0.000000       0.000000       0.000000      -0.017542       0.012323       0.083573      -0.011797       0.069361      -0.083031      -0.010534       0.093565             13.930320      18.345603      -0.268509      -4.068529       8.932390       1.114590      14.512966           0.747036
           10             Cu       6.727000       0.000000       7.428000       0.780730      56.549468 0.11154737E+04  0.30817865E+05                                12.469353                           11.325271       1.439965       2.391789                    0.995173      40.946734     100.150855       0.514155       0.431190      -1.136194       0.000000       0.000000       0.000000       0.000000       0.013877      -0.078538      -0.031112      -0.024479       0.069375      -0.083029      -0.010537       0.093566             13.930386      11.053276      -3.941782       1.069054      16.224811      -4.080912      14.513070           0.747030
           11              H       2.020118       4.097835      13.719516       0.259255       0.682775 0.45652079E+01  0.39792068E+02                                 1.393094                            1.334738      -1.029470       2.459775                    0.998777       3.008494       8.508192       0.480183       1.463400      -0.671099      -0.029207      -0.004014      -0.012578       0.032052       0.003081      -0.006092      -0.007358       0.006252       0.020671      -0.009831      -0.003666       0.013497              1.438667       1.883769      -0.214395       0.124640       1.186132      -0.065358       1.246100           0.000770
           12              H       4.342278       3.130760      12.954432       0.147322       0.966933 0.73884641E+01  0.72256412E+02                                 1.717437                            1.666148      -1.301123       2.278050                    0.993452       3.687440      10.857639       0.444508       1.408978      -0.681065       0.018201      -0.023602       0.009600       0.031313      -0.003387       0.002029      -0.002543       0.010250      -0.000255      -0.006669      -0.000534       0.007204              1.745222       1.797773      -0.507528       0.023737       1.937611      -0.123975       1.500282           0.000162
           13              H       3.202725       3.694693      12.037817       0.142314       0.988196 0.73463492E+01  0.70355819E+02                                 1.636666                            1.581214      -0.665056       2.578468                    0.999930       3.221460       8.807225       0.501114       1.276266      -0.711873      -0.019604      -0.006643      -0.024278       0.031904       0.003448       0.001514       0.000544       0.009655       0.014912      -0.008418       0.002430       0.005989              1.663019       1.615532      -0.016154       0.367779       1.320337       0.052519       2.053188           0.000599
           14              H       2.234037       2.962978       0.713088       0.141243       1.131333 0.86414022E+01  0.85473170E+02                                 1.732048                            1.669313      -0.973547       2.429400                    0.997624       3.282809       8.876571       0.512080       1.209268      -0.727559      -0.023360       0.002816       0.021262       0.031713      -0.001937      -0.006973      -0.008707       0.005965       0.019261      -0.012754      -0.000406       0.013160              1.749363       2.110072      -0.114827      -0.374633       1.472739       0.017071       1.665278          -0.000053
           15              H       3.072221       2.119409      14.544024       0.128236       1.028346 0.76892027E+01  0.74132907E+02                                 1.642216                            1.587096      -0.717173       2.538944                    0.999607       3.282299       8.865741       0.517154       1.228447      -0.722104       0.004172      -0.021564      -0.018755       0.028882      -0.002836       0.004487       0.001405      -0.014115       0.019519      -0.012037       0.004277       0.007760              1.663446       1.378194      -0.158891      -0.044923       2.127988       0.253125       1.484156           0.001805
           16              H      -4.188230       7.853115      13.719516       0.259256       0.682797 0.45653957E+01  0.39794107E+02                                 1.393119                            1.334761      -1.029497       2.459761                    0.998777       3.008563       8.508425       0.480182       1.463389      -0.671101       0.011127       0.027300      -0.012577       0.032051       0.001166      -0.003326       0.008956      -0.008462       0.020673      -0.009831      -0.003668       0.013498              1.438694       1.546243       0.409296      -0.118925       1.523718      -0.075264       1.246121           0.000769
           17              H       7.267178       6.325603      12.954432       0.147320       0.966936 0.73884917E+01  0.72256720E+02                                 1.717437                            1.666149      -1.301106       2.278057                    0.993452       3.687446      10.857645       0.444509       1.408974      -0.681066      -0.029540      -0.003962       0.009599       0.031313       0.006132      -0.003216      -0.000486       0.000742      -0.000255      -0.006669      -0.000535       0.007204              1.745222       2.342182       0.193213      -0.119232       1.393201       0.041431       1.500283           0.000162
           18              H       8.325335       7.030519      12.037817       0.142314       0.988202 0.73464174E+01  0.70356683E+02                                 1.636677                            1.581225      -0.665060       2.578466                    0.999930       3.221481       8.807315       0.501110       1.276271      -0.711872       0.004050       0.020300      -0.024278       0.031904       0.002457      -0.000286      -0.001584      -0.010798       0.014913      -0.008417       0.002429       0.005989              1.663030       1.408134       0.135901      -0.138406       1.527753      -0.344768       2.053203           0.000599
           19              H       8.175996       8.235284       0.713088       0.141246       1.131336 0.86414425E+01  0.85473733E+02                                 1.732057                            1.669321      -0.973535       2.429408                    0.997624       3.282817       8.876623       0.512077       1.209273      -0.727557       0.014119       0.018822       0.021262       0.031713       0.003551      -0.004055       0.010392       0.000374       0.019263      -0.012754      -0.000405       0.013160              1.749372       1.731524       0.333390       0.202102       1.851307       0.315909       1.665286          -0.000053
           20              H       7.026351       7.931180      14.544024       0.128237       1.028347 0.76892091E+01  0.74132954E+02                                 1.642214                            1.587094      -0.717157       2.538951                    0.999607       3.282300       8.865731       0.517156       1.228442      -0.722105      -0.020760       0.007169      -0.018755       0.028881      -0.004694      -0.001027      -0.004588       0.011970       0.019520      -0.012038       0.004277       0.007761              1.663443       2.078138      -0.245223       0.241673       1.428036      -0.087658       1.484154           0.001805
           21              H       2.168112      11.352062      13.719516       0.259254       0.682801 0.45654249E+01  0.39794405E+02                                 1.393121                            1.334763      -1.029489       2.459764                    0.998777       3.008569       8.508432       0.480183       1.463384      -0.671101       0.018079      -0.023286      -0.012577       0.032051      -0.004248       0.009419      -0.001598       0.002211       0.020673      -0.009831      -0.003667       0.013498              1.438695       1.174890      -0.194893      -0.005718       1.895075       0.140624       1.246122           0.000769
           22              H       8.571543       2.195144      12.954432       0.147319       0.966944 0.73885731E+01  0.72257736E+02                                 1.717448                            1.666159      -1.301119       2.278050                    0.993452       3.687472      10.857749       0.444507       1.408976      -0.681065       0.011339       0.027563       0.009599       0.031312      -0.002745       0.001187       0.003028      -0.010994      -0.000256      -0.006670      -0.000534       0.007204              1.745233       1.463127       0.314317       0.095498       2.272283       0.082543       1.500291           0.000162
           23              H       8.652940       0.926295      12.037817       0.142314       0.988203 0.73464228E+01  0.70356790E+02                                 1.636682                            1.581229      -0.665068       2.578464                    0.999930       3.221485       8.807347       0.501108       1.276277      -0.711870       0.015555      -0.013656      -0.024277       0.031904      -0.005903      -0.001228       0.001040       0.001143       0.014912      -0.008416       0.002428       0.005988              1.663035       1.380158      -0.119747      -0.229376       1.555737       0.292249       2.053210           0.000599
           24              H       9.770968       0.453244       0.713088       0.141242       1.131375 0.86418204E+01  0.85478480E+02                                 1.732102                            1.669361      -0.973573       2.429387                    0.997624       3.282881       8.876874       0.512068       1.209280      -0.727556       0.009240      -0.021639       0.021262       0.031713      -0.001614       0.011027      -0.001685      -0.006340       0.019263      -0.012754      -0.000405       0.013159              1.749418       1.532673      -0.218570       0.172540       2.050252      -0.332994       1.665328          -0.000053
           25              H      10.082428       1.600917      14.544024       0.128232       1.028387 0.76896103E+01  0.74137958E+02                                 1.642271                            1.587147      -0.717191       2.538932                    0.999607       3.282387       8.866100       0.517141       1.228461      -0.722101       0.016587       0.014395      -0.018755       0.028881       0.007531      -0.003460       0.003184       0.002144       0.019520      -0.012038       0.004278       0.007760              1.663502       1.802998       0.404137      -0.196761       1.703307      -0.165475       1.484203           0.001805
           26              H       8.747118       7.553671       8.564484       0.259255       0.682791 0.45653370E+01  0.39793435E+02                                 1.393106                            1.334750      -1.029472       2.459774                    0.998777       3.008538       8.508315       0.480186       1.463383      -0.671102      -0.029207       0.004014       0.012578       0.032052      -0.003081       0.006093      -0.007358       0.006253       0.020671      -0.009831      -0.003666       0.013497              1.438680       1.883789       0.214399      -0.124642       1.186142      -0.065360       1.246110           0.000769
           27              H      -2.384721       8.520746       9.329568       0.147323       0.966940 0.73885402E+01  0.72257357E+02                                 1.717446                            1.666157      -1.301133       2.278045                    0.993452       3.687463      10.857729       0.444507       1.408978      -0.681065       0.018201       0.023601      -0.009600       0.031312       0.003387      -0.002029      -0.002543       0.010250      -0.000254      -0.006670      -0.000534       0.007204              1.745231       1.797783       0.507532      -0.023736       1.937621      -0.123976       1.500289           0.000162
           28              H      -3.524275       7.956813      10.246183       0.142315       0.988200 0.73463935E+01  0.70356401E+02                                 1.636675                            1.581223      -0.665054       2.578469                    0.999930       3.221476       8.807300       0.501111       1.276272      -0.711871      -0.019604       0.006643       0.024278       0.031904      -0.003447      -0.001514       0.000544       0.009655       0.014914      -0.008418       0.002430       0.005988              1.663028       1.615541       0.016154      -0.367782       1.320343       0.052520       2.053201           0.000599
           29              H      -4.492963       8.688528       6.714912       0.141242       1.131367 0.86417475E+01  0.85477532E+02                                 1.732090                            1.669351      -0.973569       2.429389                    0.997624       3.282869       8.876814       0.512072       1.209275      -0.727557      -0.023360      -0.002816      -0.021262       0.031712       0.001938       0.006973      -0.008707       0.005965       0.019263      -0.012754      -0.000405       0.013160              1.749406       2.110129       0.114832       0.374647       1.472772       0.017072       1.665318          -0.000053
           30              H      -3.654779       9.532097       7.739976       0.128236       1.028373 0.76894788E+01  0.74136395E+02                                 1.642260                            1.587136      -0.717191       2.538935                    0.999607       3.282360       8.866018       0.517141       1.228464      -0.722100       0.004173       0.021563       0.018755       0.028881       0.002837      -0.004487       0.001404      -0.014116       0.019520      -0.012038       0.004278       0.007760              1.663491       1.378227       0.158899       0.044925       2.128052       0.253135       1.484193           0.001805
           31              H       2.538770       3.798391       8.564484       0.259256       0.682782 0.45652682E+01  0.39792742E+02                                 1.393104                            1.334748      -1.029491       2.459764                    0.998777       3.008517       8.508285       0.480181       1.463402      -0.671099       0.011127      -0.027300       0.012577       0.032051      -0.001166       0.003325       0.008956      -0.008462       0.020673      -0.009830      -0.003668       0.013498              1.438678       1.546225      -0.409288       0.118923       1.523701      -0.075263       1.246109           0.000769
           32              H       0.540178       5.325903       9.329568       0.147320       0.966933 0.73884618E+01  0.72256358E+02                                 1.717434                            1.666146      -1.301107       2.278056                    0.993452       3.687438      10.857618       0.444509       1.408975      -0.681066      -0.029540       0.003963      -0.009600       0.031313      -0.006133       0.003216      -0.000486       0.000742      -0.000256      -0.006669      -0.000535       0.007204              1.745219       2.342179      -0.193213       0.119232       1.393198       0.041431       1.500280           0.000162
           33              H       1.598335       4.620987      10.246183       0.142314       0.988198 0.73463774E+01  0.70356166E+02                                 1.636669                            1.581218      -0.665063       2.578465                    0.999930       3.221467       8.807253       0.501113       1.276267      -0.711873       0.004050      -0.020300       0.024278       0.031904      -0.002456       0.000286      -0.001584      -0.010799       0.014912      -0.008418       0.002429       0.005989              1.663022       1.408128      -0.135900       0.138406       1.527746      -0.344766       2.053192           0.000599
           34              H       1.448996       3.416222       6.714912       0.141246       1.131312 0.86412027E+01  0.85470699E+02                                 1.732028                            1.669294      -0.973528       2.429411                    0.997624       3.282774       8.876449       0.512083       1.209268      -0.727559       0.014119      -0.018823      -0.021262       0.031713      -0.003551       0.004055       0.010392       0.000373       0.019262      -0.012754      -0.000406       0.013160              1.749342       1.731495      -0.333381      -0.202097       1.851273       0.315901       1.665258          -0.000053
           35              H       0.299352       3.720326       7.739976       0.128237       1.028340 0.76891388E+01  0.74132107E+02                                 1.642207                            1.587087      -0.717158       2.538951                    0.999607       3.282284       8.865678       0.517157       1.228444      -0.722105      -0.020760      -0.007169       0.018755       0.028881       0.004694       0.001027      -0.004588       0.011969       0.019520      -0.012037       0.004277       0.007761              1.663436       2.078128       0.245222      -0.241671       1.428031      -0.087658       1.484148           0.001805
           36              H       8.895112       0.299444       8.564484       0.259253       0.682801 0.45654255E+01  0.39794422E+02                                 1.393123                            1.334765      -1.029488       2.459764                    0.998777       3.008570       8.508444       0.480182       1.463388      -0.671101       0.018079       0.023286       0.012577       0.032051       0.004247      -0.009419      -0.001598       0.002211       0.020673      -0.009831      -0.003667       0.013498              1.438698       1.174891       0.194895       0.005718       1.895079       0.140625       1.246123           0.000769
           37              H       1.844543       9.456362       9.329568       0.147319       0.966942 0.73885558E+01  0.72257513E+02                                 1.717446                            1.666156      -1.301110       2.278053                    0.993452       3.687463      10.857712       0.444508       1.408975      -0.681066       0.011339      -0.027563      -0.009599       0.031312       0.002745      -0.001187       0.003028      -0.010994      -0.000256      -0.006669      -0.000534       0.007204              1.745231       1.463125      -0.314317      -0.095497       2.272279       0.082542       1.500288           0.000162
           38              H       1.925940      10.725211      10.246183       0.142315       0.988201 0.73464046E+01  0.70356554E+02                                 1.636678                            1.581225      -0.665066       2.578464                    0.999930       3.221480       8.807322       0.501109       1.276274      -0.711871       0.015555       0.013656       0.024277       0.031904       0.005903       0.001228       0.001040       0.001143       0.014912      -0.008416       0.002428       0.005988              1.663031       1.380155       0.119747       0.229375       1.555734       0.292248       2.053204           0.000599
           39              H       3.043968      11.198262       6.714912       0.141243       1.131364 0.86417194E+01  0.85477200E+02                                 1.732088                            1.669349      -0.973557       2.429395                    0.997624       3.282866       8.876808       0.512071       1.209276      -0.727557       0.009240       0.021639      -0.021262       0.031713       0.001614      -0.011027      -0.001685      -0.006338       0.019263      -0.012754      -0.000405       0.013160              1.749404       1.532662       0.218568      -0.172539       2.050235      -0.332989       1.665315          -0.000053
           40              H       3.355428      10.050589       7.739976       0.128233       1.028367 0.76894044E+01  0.74135337E+02                                 1.642237                            1.587115      -0.717176       2.538939                    0.999607       3.282343       8.865889       0.517152       1.228445      -0.722104       0.016588      -0.014395       0.018755       0.028881      -0.007530       0.003460       0.003183       0.002146       0.019520      -0.012038       0.004277       0.007760              1.663467       1.802957      -0.404123       0.196754       1.703269      -0.165470       1.484174           0.001805
           41              H       4.706882       7.553671       1.136484       0.259255       0.682775 0.45652072E+01  0.39792062E+02                                 1.393094                            1.334738      -1.029469       2.459775                    0.998777       3.008494       8.508193       0.480183       1.463400      -0.671099       0.029207       0.004014       0.012578       0.032052       0.003081      -0.006092      -0.007358       0.006252       0.020671      -0.009831      -0.003666       0.013497              1.438667       1.883769      -0.214395       0.124640       1.186132      -0.065358       1.246100           0.000770
           42              H       2.384722       8.520746       1.901568       0.147322       0.966933 0.73884636E+01  0.72256404E+02                                 1.717437                            1.666148      -1.301123       2.278050                    0.993452       3.687440      10.857638       0.444508       1.408978      -0.681065      -0.018201       0.023602      -0.009600       0.031313      -0.003387       0.002029      -0.002543       0.010250      -0.000255      -0.006669      -0.000534       0.007204              1.745222       1.797773      -0.507528       0.023737       1.937611      -0.123975       1.500281           0.000162
           43              H       3.524275       7.956813       2.818183       0.142314       0.988195 0.73463439E+01  0.70355756E+02                                 1.636666                            1.581214      -0.665056       2.578468                    0.999930       3.221459       8.807222       0.501114       1.276266      -0.711873       0.019604       0.006643       0.024278       0.031904       0.003448       0.001514       0.000544       0.009655       0.014913      -0.008418       0.002430       0.005989              1.663019       1.615532      -0.016154       0.367779       1.320337       0.052519       2.053187           0.000599
           44              H       4.492963       8.688528      14.142912       0.141244       1.131331 0.86413815E+01  0.85472908E+02                                 1.732045                            1.669310      -0.973546       2.429400                    0.997624       3.282806       8.876558       0.512081       1.209267      -0.727559       0.023360      -0.002816      -0.021262       0.031713      -0.001937      -0.006973      -0.008707       0.005965       0.019261      -0.012754      -0.000406       0.013160              1.749360       2.110068      -0.114827      -0.374632       1.472736       0.017071       1.665275          -0.000053
           45              H       3.654779       9.532097       0.311976       0.128237       1.028346 0.76892004E+01  0.74132879E+02                                 1.642216                            1.587096      -0.717173       2.538944                    0.999607       3.282299       8.865741       0.517154       1.228447      -0.722104      -0.004172       0.021564       0.018755       0.028882      -0.002836       0.004487       0.001405      -0.014115       0.019519      -0.012037       0.004277       0.007760              1.663445       1.378194      -0.158891      -0.044923       2.127987       0.253125       1.484155           0.001805
           46              H      10.915230       3.798391       1.136484       0.259256       0.682797 0.45653964E+01  0.39794113E+02                                 1.393119                            1.334761      -1.029497       2.459761                    0.998777       3.008563       8.508424       0.480182       1.463389      -0.671101      -0.011127      -0.027300       0.012577       0.032051       0.001166      -0.003326       0.008956      -0.008462       0.020673      -0.009831      -0.003668       0.013498              1.438694       1.546243       0.409296      -0.118925       1.523718      -0.075264       1.246121           0.000769
           47              H      -0.540178       5.325903       1.901568       0.147320       0.966935 0.73884868E+01  0.72256665E+02                                 1.717437                            1.666149      -1.301106       2.278057                    0.993452       3.687445      10.857644       0.444509       1.408975      -0.681066       0.029540       0.003962      -0.009599       0.031313       0.006132      -0.003216      -0.000486       0.000742      -0.000255      -0.006669      -0.000535       0.007204              1.745222       2.342182       0.193213      -0.119232       1.393200       0.041431       1.500283           0.000162
           48              H      -1.598335       4.620987       2.818183       0.142314       0.988202 0.73464133E+01  0.70356634E+02                                 1.636676                            1.581224      -0.665060       2.578466                    0.999930       3.221480       8.807312       0.501110       1.276271      -0.711872      -0.004050      -0.020300       0.024278       0.031904       0.002457      -0.000286      -0.001584      -0.010798       0.014913      -0.008417       0.002429       0.005989              1.663030       1.408134       0.135901      -0.138406       1.527752      -0.344768       2.053203           0.000599
           49              H      -1.448996       3.416222      14.142912       0.141247       1.131334 0.86414215E+01  0.85473464E+02                                 1.732054                            1.669318      -0.973533       2.429409                    0.997624       3.282814       8.876609       0.512078       1.209272      -0.727558      -0.014119      -0.018822      -0.021262       0.031713       0.003551      -0.004055       0.010392       0.000374       0.019263      -0.012754      -0.000405       0.013160              1.749369       1.731521       0.333389       0.202101       1.851303       0.315908       1.665283          -0.000053
           50              H      -0.299351       3.720326       0.311976       0.128237       1.028347 0.76892067E+01  0.74132921E+02                                 1.642213                            1.587093      -0.717157       2.538951                    0.999607       3.282300       8.865729       0.517156       1.228442      -0.722105       0.020760      -0.007169       0.018755       0.028881      -0.004694      -0.001027      -0.004588       0.011970       0.019520      -0.012038       0.004277       0.007761              1.663442       2.078137      -0.245223       0.241673       1.428036      -0.087658       1.484154           0.001805
           51              H       4.558888       0.299444       1.136484       0.259254       0.682801 0.45654250E+01  0.39794405E+02                                 1.393121                            1.334763      -1.029489       2.459764                    0.998777       3.008569       8.508432       0.480183       1.463384      -0.671101      -0.018079       0.023286       0.012577       0.032051      -0.004248       0.009419      -0.001598       0.002211       0.020673      -0.009831      -0.003667       0.013498              1.438695       1.174890      -0.194893      -0.005718       1.895075       0.140625       1.246122           0.000769
           52              H      -1.844543       9.456362       1.901568       0.147319       0.966944 0.73885738E+01  0.72257744E+02                                 1.717448                            1.666159      -1.301119       2.278050                    0.993452       3.687472      10.857748       0.444507       1.408975      -0.681065      -0.011339      -0.027563      -0.009599       0.031312      -0.002745       0.001187       0.003028      -0.010994      -0.000256      -0.006670      -0.000534       0.007204              1.745233       1.463127       0.314317       0.095498       2.272283       0.082542       1.500291           0.000162
           53              H      -1.925940      10.725211       2.818183       0.142315       0.988202 0.73464220E+01  0.70356778E+02                                 1.636681                            1.581229      -0.665067       2.578464                    0.999930       3.221485       8.807346       0.501108       1.276276      -0.711871      -0.015555       0.013656       0.024277       0.031904      -0.005903      -0.001228       0.001040       0.001143       0.014912      -0.008416       0.002428       0.005988              1.663034       1.380157      -0.119747      -0.229376       1.555737       0.292249       2.053209           0.000599
           54              H      -3.043967      11.198262      14.142912       0.141242       1.131372 0.86417990E+01  0.85478216E+02                                 1.732099                            1.669359      -0.973571       2.429388                    0.997624       3.282878       8.876863       0.512068       1.209280      -0.727556      -0.009240       0.021639      -0.021262       0.031713      -0.001614       0.011027      -0.001685      -0.006339       0.019263      -0.012754      -0.000405       0.013159              1.749415       1.532670      -0.218569       0.172540       2.050249      -0.332993       1.665326          -0.000053
           55              H      -3.355428      10.050589       0.311976       0.128233       1.028387 0.76896080E+01  0.74137933E+02                                 1.642271                            1.587147      -0.717191       2.538932                    0.999607       3.282387       8.866101       0.517141       1.228461      -0.722101      -0.016587      -0.014395       0.018755       0.028881       0.007531      -0.003460       0.003184       0.002144       0.019520      -0.012038       0.004278       0.007760              1.663502       1.802998       0.404137      -0.196761       1.703306      -0.165475       1.484203           0.001805
           56              H      -2.020118       4.097835       6.291516       0.259255       0.682791 0.45653370E+01  0.39793435E+02                                 1.393106                            1.334750      -1.029471       2.459775                    0.998777       3.008538       8.508315       0.480186       1.463383      -0.671102       0.029207      -0.004014      -0.012578       0.032052      -0.003081       0.006093      -0.007358       0.006253       0.020671      -0.009831      -0.003666       0.013497              1.438680       1.883789       0.214399      -0.124642       1.186142      -0.065360       1.246110           0.000769
           57              H       9.111721       3.130760       5.526432       0.147323       0.966941 0.73885410E+01  0.72257365E+02                                 1.717446                            1.666157      -1.301133       2.278045                    0.993452       3.687463      10.857728       0.444507       1.408978      -0.681065      -0.018201      -0.023601       0.009600       0.031312       0.003387      -0.002029      -0.002543       0.010250      -0.000254      -0.006670      -0.000534       0.007204              1.745231       1.797783       0.507532      -0.023736       1.937621      -0.123976       1.500289           0.000162
           58              H      10.251275       3.694693       4.609817       0.142315       0.988199 0.73463893E+01  0.70356354E+02                                 1.636675                            1.581223      -0.665054       2.578469                    0.999930       3.221475       8.807298       0.501110       1.276272      -0.711871       0.019604      -0.006643      -0.024278       0.031904      -0.003447      -0.001514       0.000544       0.009655       0.014914      -0.008418       0.002430       0.005988              1.663028       1.615540       0.016154      -0.367782       1.320343       0.052520       2.053201           0.000599
           59              H      11.219963       2.962978       8.141088       0.141243       1.131366 0.86417285E+01  0.85477293E+02                                 1.732088                            1.669349      -0.973568       2.429390                    0.997624       3.282866       8.876802       0.512072       1.209274      -0.727557       0.023360       0.002816       0.021262       0.031712       0.001938       0.006973      -0.008707       0.005965       0.019263      -0.012754      -0.000405       0.013160              1.749404       2.110125       0.114832       0.374647       1.472770       0.017072       1.665315          -0.000053
           60              H      10.381779       2.119409       7.116024       0.128236       1.028373 0.76894774E+01  0.74136379E+02                                 1.642260                            1.587136      -0.717191       2.538935                    0.999607       3.282360       8.866018       0.517141       1.228464      -0.722100      -0.004173      -0.021563      -0.018755       0.028881       0.002837      -0.004487       0.001404      -0.014116       0.019520      -0.012038       0.004278       0.007760              1.663490       1.378227       0.158899       0.044925       2.128051       0.253135       1.484193           0.001805
           61              H       4.188230       7.853115       6.291516       0.259256       0.682782 0.45652669E+01  0.39792731E+02                                 1.393105                            1.334748      -1.029491       2.459764                    0.998777       3.008517       8.508287       0.480181       1.463403      -0.671099      -0.011127       0.027300      -0.012577       0.032051      -0.001166       0.003325       0.008956      -0.008462       0.020673      -0.009830      -0.003668       0.013498              1.438679       1.546226      -0.409289       0.118923       1.523701      -0.075263       1.246109           0.000769
           62              H       6.186822       6.325603       5.526432       0.147320       0.966932 0.73884574E+01  0.72256305E+02                                 1.717434                            1.666146      -1.301107       2.278056                    0.993452       3.687437      10.857615       0.444509       1.408976      -0.681065       0.029540      -0.003963       0.009600       0.031313      -0.006133       0.003216      -0.000486       0.000742      -0.000256      -0.006669      -0.000535       0.007204              1.745219       2.342178      -0.193213       0.119232       1.393198       0.041431       1.500280           0.000162
           63              H       5.128665       7.030519       4.609817       0.142314       0.988198 0.73463763E+01  0.70356152E+02                                 1.636669                            1.581218      -0.665063       2.578465                    0.999930       3.221467       8.807252       0.501113       1.276267      -0.711873      -0.004050       0.020300      -0.024278       0.031904      -0.002456       0.000286      -0.001584      -0.010799       0.014912      -0.008418       0.002429       0.005989              1.663022       1.408128      -0.135900       0.138406       1.527746      -0.344766       2.053192           0.000599
           64              H       5.278004       8.235284       8.141088       0.141247       1.131311 0.86411879E+01  0.85470514E+02                                 1.732026                            1.669292      -0.973527       2.429412                    0.997624       3.282772       8.876441       0.512083       1.209268      -0.727559      -0.014119       0.018823       0.021262       0.031713      -0.003551       0.004055       0.010392       0.000373       0.019261      -0.012754      -0.000406       0.013160              1.749340       1.731493      -0.333381      -0.202096       1.851271       0.315900       1.665256          -0.000053
           65              H       6.427649       7.931180       7.116024       0.128237       1.028340 0.76891420E+01  0.74132147E+02                                 1.642207                            1.587088      -0.717158       2.538951                    0.999607       3.282284       8.865679       0.517157       1.228444      -0.722105       0.020760       0.007169      -0.018755       0.028881       0.004694       0.001027      -0.004588       0.011969       0.019520      -0.012037       0.004277       0.007761              1.663436       2.078129       0.245222      -0.241671       1.428031      -0.087658       1.484148           0.001805
           66              H      -2.168112      11.352062       6.291516       0.259253       0.682802 0.45654292E+01  0.39794459E+02                                 1.393123                            1.334765      -1.029488       2.459764                    0.998777       3.008571       8.508445       0.480182       1.463387      -0.671101      -0.018079      -0.023286      -0.012577       0.032051       0.004247      -0.009419      -0.001598       0.002211       0.020673      -0.009831      -0.003667       0.013498              1.438698       1.174891       0.194895       0.005718       1.895079       0.140625       1.246123           0.000769
           67              H       4.882457       2.195144       5.526432       0.147319       0.966942 0.73885523E+01  0.72257466E+02                                 1.717445                            1.666155      -1.301110       2.278054                    0.993452       3.687462      10.857706       0.444508       1.408974      -0.681066      -0.011339       0.027563       0.009599       0.031312       0.002745      -0.001187       0.003028      -0.010994      -0.000256      -0.006669      -0.000534       0.007204              1.745230       1.463124      -0.314316      -0.095497       2.272278       0.082542       1.500288           0.000162
           68              H       4.801060       0.926295       4.609817       0.142315       0.988201 0.73464034E+01  0.70356538E+02                                 1.636677                            1.581225      -0.665066       2.578464                    0.999930       3.221480       8.807321       0.501109       1.276274      -0.711871      -0.015555      -0.013656      -0.024277       0.031904       0.005903       0.001228       0.001040       0.001143       0.014912      -0.008416       0.002428       0.005988              1.663031       1.380155       0.119747       0.229375       1.555733       0.292248       2.053204           0.000599
           69              H       3.683032       0.453244       8.141088       0.141244       1.131362 0.86416959E+01  0.85476904E+02                                 1.732085                            1.669346      -0.973556       2.429396                    0.997624       3.282862       8.876792       0.512072       1.209276      -0.727557      -0.009240      -0.021638       0.021262       0.031713       0.001614      -0.011027      -0.001685      -0.006338       0.019263      -0.012754      -0.000405       0.013160              1.749401       1.532660       0.218567      -0.172538       2.050230      -0.332988       1.665312          -0.000053
           70              H       3.371572       1.600917       7.116024       0.128233       1.028366 0.76893979E+01  0.74135254E+02                                 1.642236                            1.587114      -0.717176       2.538940                    0.999607       3.282342       8.865883       0.517152       1.228444      -0.722105      -0.016588       0.014395      -0.018755       0.028881      -0.007530       0.003460       0.003183       0.002146       0.019520      -0.012038       0.004277       0.007760              1.663465       1.802956      -0.404123       0.196754       1.703268      -0.165470       1.484173           0.001805
           71              C       4.591177       5.109185      12.520637       0.691253      19.684217 0.22566856E+03  0.45646583E+04                                 6.801872                            5.419742       0.019758       2.091354                    0.999738      20.954085      58.401558       0.620371       0.488110      -1.009019       0.034523       0.049668      -0.026702       0.066119      -0.035057       0.072470      -0.049175       0.052148      -0.033531      -0.075234      -0.036055       0.111289              7.545250       6.670439       0.188906      -3.332376       6.720011       1.417701       9.245300           0.000926
           72              C       3.755684       3.890438      12.810329      -0.239443      25.571531 0.41870527E+03  0.97957584E+04                                 7.593722                            6.807769      -0.160243       1.952606                    0.996688      29.336129      85.380805       0.630731       0.415081      -1.060261      -0.073850       0.004476       0.087380       0.114495      -0.020996      -0.028040      -0.000089       0.068200       0.127065      -0.061850       0.001492       0.060358              7.988396       7.742288      -0.202030      -1.624470       6.981040      -0.407906       9.241859           0.000792
           73              C       3.018405       2.974629       0.144103      -0.227112      25.797799 0.40304344E+03  0.93190652E+04                                 7.564963                            6.625908       0.046459       2.012268                    0.998574      29.075248      83.513713       0.648508       0.408479      -1.066899      -0.008627       0.080522      -0.070518       0.107383      -0.009485      -0.014514      -0.050587      -0.046834       0.090310      -0.052391      -0.018851       0.071241              8.076503       8.189286      -1.112461       1.382608       7.971753      -1.170393       8.068471           0.000462
           74              C       4.252809       3.166879       0.992381       0.649866      20.049596 0.24612523E+03  0.51100679E+04                                 6.978895                            5.699870      -0.192393       2.003377                    0.999448      22.302669      63.888819       0.595978       0.495000      -1.001072       0.023867       0.013716       0.010345       0.029407      -0.040779      -0.075475       0.042001       0.013315       0.093345      -0.068763      -0.045290       0.114053              7.692243       7.357467      -0.616332       2.895161       8.413772      -2.234512       7.305491           0.001020
           75              C       8.856095       5.120837      12.520637       0.691248      19.684224 0.22566943E+03  0.45646797E+04                                 6.801867                            5.419749       0.019765       2.091355                    0.999739      20.954129      58.401681       0.620371       0.488109      -1.009020       0.025754      -0.054732      -0.026699       0.066119       0.040110      -0.078824      -0.038172       0.034644      -0.033535      -0.075237      -0.036053       0.111290              7.545234       6.544021      -0.115933       2.893950       6.846403       2.177039       9.245279           0.000926
           76              C       8.218376       6.453769      12.810329      -0.239446      25.571753 0.41871019E+03  0.97959023E+04                                 7.593757                            6.807803      -0.160242       1.952604                    0.996688      29.336351      85.381577       0.630730       0.415080      -1.060261       0.040802       0.061718       0.087381       0.114496       0.040031       0.013941       0.024326       0.002274       0.127056      -0.061850       0.001496       0.060354              7.988431       7.346347       0.430654       0.459001       7.377032       1.610791       9.241913           0.000793
           77              C       7.793902       7.550176       0.144103      -0.227111      25.797931 0.40304555E+03  0.93191199E+04                                 7.564958                            6.625900       0.046456       2.012269                    0.998574      29.075350      83.513848       0.648513       0.408476      -1.066901       0.074048      -0.032790      -0.070518       0.107383      -0.015537      -0.036555       0.037862       0.039851       0.090317      -0.052392      -0.018852       0.071244              8.076503       8.989546       0.650444      -1.704904       7.171483      -0.612185       8.068479           0.000462
           78              C       7.343193       6.385025       0.992381       0.649868      20.049482 0.24612382E+03  0.51100328E+04                                 6.978874                            5.699856      -0.192393       2.003378                    0.999448      22.302646      63.888775       0.595979       0.495000      -1.001072      -0.000059      -0.027521       0.010348       0.029402       0.026150       0.074116       0.044369       0.063975       0.093346      -0.068772      -0.045287       0.114059              7.692225       8.683420      -0.149169      -3.382743       7.087745      -1.390061       7.305511           0.001020
           79              C       6.733727       1.421484      12.520637       0.691241      19.684451 0.22567321E+03  0.45647727E+04                                 6.801894                            5.419776       0.019703       2.091329                    0.999739      20.954313      58.402185       0.620373       0.488106      -1.009022      -0.060274       0.005057      -0.026699       0.066116      -0.005053       0.006353       0.087345      -0.086793      -0.033534      -0.075232      -0.036053       0.111285              7.545255       6.871254      -0.072980       0.438419       6.519241      -3.594756       9.245271           0.000927
           80              C       8.206940       1.307299      12.810329      -0.239447      25.571868 0.41871256E+03  0.97959739E+04                                 7.593778                            6.807819      -0.160258       1.952598                    0.996688      29.336486      85.382099       0.630730       0.415080      -1.060261       0.033046      -0.066197       0.087382       0.114497      -0.019029       0.014099      -0.024238      -0.070481       0.127061      -0.061854       0.001497       0.060358              7.988449       6.996438      -0.228607       1.165486       7.726998      -1.202895       9.241910           0.000792
           81              C       9.368693       1.126701       0.144103      -0.227114      25.798084 0.40304875E+03  0.93192306E+04                                 7.565029                            6.625954       0.046429       2.012255                    0.998574      29.075632      83.515357       0.648505       0.408480      -1.066897      -0.065422      -0.047733      -0.070518       0.107384       0.025025       0.051065       0.012724       0.006979       0.090322      -0.052394      -0.018847       0.071241              8.076579       7.062769       0.462061       0.322305       9.098426       1.782580       8.068541           0.000462
           82              C       8.584997       2.099601       0.992381       0.649862      20.049749 0.24612718E+03  0.51101217E+04                                 6.978955                            5.699912      -0.192415       2.003370                    0.999448      22.302747      63.889257       0.595973       0.495003      -1.001070      -0.023808       0.013810       0.010353       0.029406       0.014622       0.001359      -0.086362      -0.077281       0.093349      -0.068758      -0.045292       0.114051              7.692316       7.615975       0.765572       0.487590       8.155414       3.624603       7.305559           0.001020
           83              C      -2.135823       6.542321       9.763363       0.691253      19.684221 0.22566847E+03  0.45646574E+04                                 6.801879                            5.419746       0.019750       2.091351                    0.999738      20.954099      58.401658       0.620370       0.488111      -1.009019       0.034523      -0.049669       0.026702       0.066119       0.035058      -0.072470      -0.049176       0.052149      -0.033530      -0.075234      -0.036056       0.111290              7.545260       6.670444      -0.188907       3.332382       6.720022       1.417703       9.245315           0.000927
           84              C      -2.971316       7.761068       9.473671      -0.239445      25.571738 0.41870926E+03  0.97958744E+04                                 7.593750                            6.807791      -0.160249       1.952603                    0.996688      29.336317      85.381423       0.630731       0.415079      -1.060262      -0.073850      -0.004476      -0.087380       0.114495       0.020997       0.028040      -0.000090       0.068201       0.127067      -0.061851       0.001493       0.060358              7.988428       7.742315       0.202029       1.624483       6.981061      -0.407910       9.241907           0.000792
           85              C      -3.708595       8.676877       7.283897      -0.227113      25.797986 0.40304662E+03  0.93191664E+04                                 7.565009                            6.625938       0.046435       2.012259                    0.998574      29.075508      83.514853       0.648505       0.408480      -1.066897      -0.008626      -0.080523       0.070518       0.107384       0.009488       0.014514      -0.050588      -0.046833       0.090315      -0.052393      -0.018849       0.071242              8.076558       8.189337       1.112471      -1.382607       7.971812      -1.170393       8.068524           0.000462
           86              C      -2.474191       8.484627       6.435619       0.649866      20.049595 0.24612511E+03  0.51100670E+04                                 6.978905                            5.699876      -0.192399       2.003375                    0.999448      22.302695      63.888998       0.595977       0.495001      -1.001071       0.023868      -0.013716      -0.010345       0.029408       0.040779       0.075475       0.042001       0.013315       0.093347      -0.068763      -0.045291       0.114054              7.692256       7.357488       0.616331      -2.895176       8.413774      -2.234510       7.305506           0.001020
           87              C       2.129096       6.530669       9.763363       0.691247      19.684236 0.22566972E+03  0.45646859E+04                                 6.801865                            5.419749       0.019771       2.091357                    0.999739      20.954124      58.401623       0.620372       0.488108      -1.009020       0.025754       0.054732       0.026700       0.066119      -0.040110       0.078824      -0.038172       0.034643      -0.033535      -0.075237      -0.036053       0.111290              7.545231       6.544027       0.115932      -2.893952       6.846393       2.177035       9.245273           0.000927
           88              C       1.491376       5.197737       9.473671      -0.239446      25.571619 0.41870777E+03  0.97958322E+04                                 7.593739                            6.807791      -0.160241       1.952605                    0.996688      29.336222      85.381162       0.630729       0.415081      -1.060260       0.040803      -0.061718      -0.087381       0.114496      -0.040031      -0.013941       0.024326       0.002271       0.127055      -0.061850       0.001496       0.060354              7.988410       7.346338      -0.430650      -0.458995       7.377008       1.610781       9.241883           0.000793
           89              C       1.066902       4.101330       7.283897      -0.227110      25.797684 0.40304105E+03  0.93189931E+04                                 7.564938                            6.625887       0.046472       2.012275                    0.998574      29.075105      83.513134       0.648509       0.408479      -1.066899       0.074048       0.032790       0.070517       0.107382       0.015536       0.036556       0.037862       0.039847       0.090315      -0.052391      -0.018852       0.071243              8.076480       8.989525      -0.650436       1.704902       7.171459      -0.612190       8.068455           0.000462
           90              C       0.616193       5.266481       6.435619       0.649868      20.049463 0.24612363E+03  0.51100274E+04                                 6.978867                            5.699852      -0.192389       2.003380                    0.999448      22.302629      63.888700       0.595979       0.495000      -1.001072      -0.000059       0.027521      -0.010348       0.029402      -0.026150      -0.074116       0.044369       0.063975       0.093345      -0.068771      -0.045287       0.114059              7.692218       8.683416       0.149176       3.382738       7.087733      -1.390054       7.305503           0.001020
           91              C       0.006727      10.230022       9.763363       0.691240      19.684443 0.22567316E+03  0.45647718E+04                                 6.801896                            5.419778       0.019699       2.091327                    0.999739      20.954306      58.402179       0.620373       0.488106      -1.009022      -0.060274      -0.005057       0.026699       0.066116       0.005053      -0.006353       0.087345      -0.086793      -0.033535      -0.075232      -0.036053       0.111285              7.545257       6.871255       0.072985      -0.438420       6.519242      -3.594757       9.245273           0.000927
           92              C       1.479940      10.344207       9.473671      -0.239449      25.571842 0.41871204E+03  0.97959589E+04                                 7.593779                            6.807821      -0.160254       1.952600                    0.996688      29.336453      85.382000       0.630729       0.415080      -1.060261       0.033046       0.066196      -0.087381       0.114496       0.019028      -0.014099      -0.024239      -0.070480       0.127061      -0.061853       0.001495       0.060358              7.988450       6.996439       0.228611      -1.165485       7.727003      -1.202900       9.241906           0.000793
           93              C       2.641693      10.524805       7.283897      -0.227116      25.798171 0.40305062E+03  0.93192728E+04                                 7.565009                            6.625943       0.046435       2.012258                    0.998574      29.075644      83.515044       0.648510       0.408476      -1.066901      -0.065421       0.047733       0.070517       0.107383      -0.025025      -0.051066       0.012724       0.006985       0.090321      -0.052393      -0.018849       0.071242              8.076555       7.062743      -0.462047      -0.322308       9.098402       1.782582       8.068520           0.000462
           94              C       1.857997       9.551905       6.435619       0.649861      20.049785 0.24612770E+03  0.51101334E+04                                 6.978955                            5.699913      -0.192414       2.003370                    0.999448      22.302747      63.889189       0.595974       0.495002      -1.001071      -0.023807      -0.013810      -0.010353       0.029406      -0.014622      -0.001360      -0.086362      -0.077280       0.093348      -0.068758      -0.045292       0.114050              7.692316       7.615975      -0.765574      -0.487594       8.155415       3.624602       7.305557           0.001020
           95              C       2.135823       6.542321       2.335363       0.691252      19.684218 0.22566856E+03  0.45646584E+04                                 6.801872                            5.419742       0.019758       2.091354                    0.999738      20.954085      58.401556       0.620371       0.488110      -1.009019      -0.034523      -0.049668       0.026702       0.066119      -0.035057       0.072470      -0.049176       0.052148      -0.033531      -0.075234      -0.036055       0.111289              7.545250       6.670440       0.188906      -3.332377       6.720011       1.417701       9.245301           0.000926
           96              C       2.971316       7.761068       2.045671      -0.239443      25.571531 0.41870527E+03  0.97957584E+04                                 7.593721                            6.807769      -0.160243       1.952606                    0.996688      29.336128      85.380800       0.630731       0.415081      -1.060261       0.073850      -0.004476      -0.087380       0.114495      -0.020996      -0.028040      -0.000089       0.068200       0.127065      -0.061850       0.001492       0.060358              7.988395       7.742287      -0.202030      -1.624471       6.981040      -0.407906       9.241859           0.000793
           97              C       3.708595       8.676877      14.711897      -0.227113      25.797809 0.40304365E+03  0.93190713E+04                                 7.564966                            6.625911       0.046459       2.012268                    0.998574      29.075253      83.513735       0.648508       0.408480      -1.066899       0.008627      -0.080522       0.070518       0.107383      -0.009485      -0.014514      -0.050588      -0.046834       0.090310      -0.052391      -0.018851       0.071242              8.076507       8.189289      -1.112462       1.382610       7.971757      -1.170395       8.068474           0.000462
           98              C       2.474191       8.484627      13.863619       0.649866      20.049596 0.24612523E+03  0.51100680E+04                                 6.978895                            5.699870      -0.192394       2.003377                    0.999448      22.302670      63.888823       0.595978       0.495000      -1.001072      -0.023867      -0.013716      -0.010345       0.029407      -0.040779      -0.075475       0.042001       0.013315       0.093345      -0.068763      -0.045290       0.114053              7.692243       7.357466      -0.616333       2.895161       8.413772      -2.234512       7.305491           0.001020
           99              C      -2.129096       6.530669       2.335363       0.691248      19.684232 0.22566955E+03  0.45646827E+04                                 6.801869                            5.419750       0.019765       2.091355                    0.999739      20.954130      58.401685       0.620371       0.488109      -1.009020      -0.025754       0.054732       0.026699       0.066119       0.040110      -0.078824      -0.038172       0.034644      -0.033535      -0.075237      -0.036053       0.111290              7.545237       6.544027      -0.115933       2.893954       6.846401       2.177038       9.245282           0.000927
          100              C      -1.491376       5.197737       2.045671      -0.239446      25.571752 0.41871022E+03  0.97959031E+04                                 7.593756                            6.807803      -0.160242       1.952604                    0.996688      29.336348      85.381561       0.630730       0.415080      -1.060261      -0.040802      -0.061718      -0.087381       0.114496       0.040031       0.013941       0.024326       0.002274       0.127056      -0.061850       0.001496       0.060354              7.988429       7.346348       0.430653       0.459000       7.377028       1.610789       9.241912           0.000792
          101              C      -1.066902       4.101330      14.711897      -0.227111      25.797942 0.40304577E+03  0.93191260E+04                                 7.564960                            6.625902       0.046456       2.012269                    0.998574      29.075355      83.513861       0.648512       0.408476      -1.066901      -0.074048       0.032790       0.070518       0.107383      -0.015537      -0.036555       0.037862       0.039851       0.090317      -0.052392      -0.018852       0.071244              8.076505       8.989549       0.650444      -1.704906       7.171485      -0.612187       8.068481           0.000462
          102              C      -0.616193       5.266481      13.863619       0.649868      20.049483 0.24612383E+03  0.51100330E+04                                 6.978874                            5.699857      -0.192394       2.003378                    0.999448      22.302647      63.888782       0.595978       0.495000      -1.001072       0.000059       0.027521      -0.010348       0.029402       0.026150       0.074116       0.044369       0.063975       0.093346      -0.068772      -0.045287       0.114059              7.692226       8.683421      -0.149169      -3.382744       7.087745      -1.390061       7.305512           0.001020
          103              C      -0.006727      10.230022       2.335363       0.691241      19.684455 0.22567334E+03  0.45647758E+04                                 6.801895                            5.419777       0.019703       2.091329                    0.999739      20.954313      58.402184       0.620373       0.488106      -1.009022       0.060274      -0.005057       0.026699       0.066116      -0.005053       0.006353       0.087345      -0.086793      -0.033534      -0.075232      -0.036053       0.111285              7.545256       6.871257      -0.072980       0.438420       6.519241      -3.594754       9.245270           0.000927
          104              C      -1.479940      10.344207       2.045671      -0.239447      25.571874 0.41871266E+03  0.97959769E+04                                 7.593779                            6.807821      -0.160259       1.952598                    0.996688      29.336490      85.382117       0.630729       0.415080      -1.060261      -0.033046       0.066197      -0.087382       0.114497      -0.019029       0.014099      -0.024238      -0.070481       0.127061      -0.061854       0.001497       0.060358              7.988451       6.996440      -0.228608       1.165487       7.726999      -1.202896       9.241913           0.000792
          105              C      -2.641693      10.524805      14.711897      -0.227115      25.798088 0.40304883E+03  0.93192333E+04                                 7.565031                            6.625955       0.046428       2.012255                    0.998574      29.075638      83.515385       0.648504       0.408480      -1.066897       0.065422       0.047733       0.070518       0.107384       0.025025       0.051065       0.012724       0.006979       0.090322      -0.052394      -0.018847       0.071241              8.076581       7.062769       0.462063       0.322304       9.098429       1.782581       8.068544           0.000462
          106              C      -1.857997       9.551905      13.863619       0.649862      20.049749 0.24612716E+03  0.51101213E+04                                 6.978955                            5.699912      -0.192416       2.003370                    0.999448      22.302747      63.889259       0.595973       0.495003      -1.001070       0.023808      -0.013810      -0.010353       0.029406       0.014622       0.001359      -0.086362      -0.077281       0.093349      -0.068758      -0.045292       0.114051              7.692316       7.615975       0.765573       0.487590       8.155414       3.624603       7.305560           0.001020
          107              C       8.862823       5.109185       5.092637       0.691253      19.684222 0.22566848E+03  0.45646577E+04                                 6.801879                            5.419746       0.019751       2.091351                    0.999738      20.954099      58.401656       0.620370       0.488111      -1.009019      -0.034523       0.049668      -0.026702       0.066119       0.035058      -0.072470      -0.049176       0.052149      -0.033530      -0.075234      -0.036056       0.111290              7.545260       6.670444      -0.188907       3.332381       6.720022       1.417703       9.245315           0.000927
          108              C       9.698316       3.890438       5.382329      -0.239445      25.571732 0.41870913E+03  0.97958703E+04                                 7.593748                            6.807790      -0.160249       1.952603                    0.996688      29.336311      85.381396       0.630731       0.415079      -1.060262       0.073850       0.004476       0.087380       0.114495       0.020997       0.028040      -0.000090       0.068200       0.127067      -0.061851       0.001493       0.060358              7.988426       7.742313       0.202029       1.624482       6.981060      -0.407910       9.241904           0.000792
          109              C      10.435595       2.974629       7.572103      -0.227113      25.797995 0.40304682E+03  0.93191722E+04                                 7.565011                            6.625940       0.046435       2.012259                    0.998574      29.075513      83.514873       0.648505       0.408480      -1.066897       0.008626       0.080523      -0.070518       0.107384       0.009488       0.014514      -0.050588      -0.046833       0.090315      -0.052393      -0.018849       0.071242              8.076560       8.189338       1.112471      -1.382609       7.971816      -1.170394       8.068527           0.000462
          110              C       9.201191       3.166879       8.420381       0.649866      20.049593 0.24612509E+03  0.51100665E+04                                 6.978904                            5.699876      -0.192399       2.003375                    0.999448      22.302694      63.888995       0.595977       0.495001      -1.001071      -0.023868       0.013716       0.010345       0.029408       0.040779       0.075475       0.042001       0.013315       0.093347      -0.068763      -0.045291       0.114054              7.692256       7.357487       0.616331      -2.895176       8.413774      -2.234510       7.305506           0.001020
          111              C       4.597905       5.120837       5.092637       0.691247      19.684239 0.22566977E+03  0.45646870E+04                                 6.801865                            5.419749       0.019772       2.091357                    0.999739      20.954124      58.401619       0.620372       0.488108      -1.009020      -0.025754      -0.054732      -0.026700       0.066119      -0.040110       0.078824      -0.038172       0.034643      -0.033535      -0.075237      -0.036053       0.111290              7.545231       6.544025       0.115932      -2.893949       6.846397       2.177038       9.245272           0.000927
          112              C       5.235624       6.453769       5.382329      -0.239445      25.571614 0.41870760E+03  0.97958272E+04                                 7.593738                            6.807789      -0.160241       1.952605                    0.996688      29.336217      85.381142       0.630730       0.415081      -1.060260      -0.040802       0.061718       0.087381       0.114496      -0.040031      -0.013941       0.024326       0.002271       0.127055      -0.061850       0.001496       0.060354              7.988409       7.346335      -0.430651      -0.458995       7.377009       1.610782       9.241882           0.000793
          113              C       5.660098       7.550176       7.572103      -0.227110      25.797704 0.40304143E+03  0.93190039E+04                                 7.564943                            6.625891       0.046472       2.012275                    0.998574      29.075108      83.513151       0.648509       0.408479      -1.066899      -0.074048      -0.032790      -0.070517       0.107382       0.015536       0.036556       0.037862       0.039847       0.090315      -0.052391      -0.018853       0.071243              8.076485       8.989533      -0.650436       1.704905       7.171462      -0.612190       8.068460           0.000462
          114              C       6.110807       6.385025       8.420381       0.649868      20.049463 0.24612363E+03  0.51100276E+04                                 6.978868                            5.699853      -0.192389       2.003379                    0.999448      22.302631      63.888712       0.595979       0.495000      -1.001072       0.000059      -0.027521       0.010348       0.029402      -0.026150      -0.074116       0.044369       0.063975       0.093345      -0.068771      -0.045287       0.114059              7.692218       8.683417       0.149177       3.382738       7.087734      -1.390054       7.305504           0.001020
          115              C       6.720273       1.421484       5.092637       0.691240      19.684447 0.22567329E+03  0.45647750E+04                                 6.801897                            5.419779       0.019700       2.091328                    0.999739      20.954306      58.402178       0.620373       0.488106      -1.009022       0.060274       0.005057      -0.026699       0.066116       0.005053      -0.006353       0.087345      -0.086793      -0.033535      -0.075232      -0.036053       0.111285              7.545258       6.871258       0.072985      -0.438420       6.519242      -3.594755       9.245273           0.000927
          116              C       5.247060       1.307299       5.382329      -0.239449      25.571844 0.41871203E+03  0.97959587E+04                                 7.593779                            6.807821      -0.160254       1.952600                    0.996688      29.336452      85.381994       0.630729       0.415080      -1.060261      -0.033046      -0.066196       0.087381       0.114496       0.019028      -0.014099      -0.024239      -0.070480       0.127061      -0.061853       0.001495       0.060358              7.988450       6.996439       0.228612      -1.165486       7.727003      -1.202900       9.241907           0.000793
          117              C       4.085307       1.126701       7.572103      -0.227116      25.798182 0.40305086E+03  0.93192797E+04                                 7.565012                            6.625946       0.046435       2.012257                    0.998574      29.075649      83.515061       0.648510       0.408477      -1.066901       0.065421      -0.047733      -0.070517       0.107383      -0.025025      -0.051066       0.012724       0.006985       0.090321      -0.052393      -0.018849       0.071242              8.076558       7.062745      -0.462047      -0.322308       9.098405       1.782586       8.068524           0.000462
          118              C       4.869003       2.099601       8.420381       0.649861      20.049785 0.24612769E+03  0.51101332E+04                                 6.978955                            5.699913      -0.192414       2.003370                    0.999448      22.302747      63.889190       0.595974       0.495002      -1.001071       0.023807       0.013810       0.010353       0.029406      -0.014622      -0.001360      -0.086362      -0.077280       0.093349      -0.068758      -0.045292       0.114050              7.692316       7.615975      -0.765575      -0.487594       8.155415       3.624602       7.305558           0.001020
          119              N       2.885883       4.061715      13.996135      -0.283258      31.633190 0.51530092E+03  0.12537489E+05                                 8.597194                            7.472691      -0.518362       1.857898                    0.998428      28.688530      81.686640       0.619487       0.406373      -1.079525       0.086420      -0.140807      -0.034962       0.168871      -0.019144      -0.037104      -0.073622       0.064678       0.184893      -0.107536       0.004932       0.102604              9.408220       9.347848      -1.642707      -0.778993       8.031337      -1.481415      10.845474           0.057149
          120              N       8.801607       7.121400      13.996135      -0.283258      31.634119 0.51531931E+03  0.12538018E+05                                 8.597228                            7.472714      -0.518382       1.857890                    0.998428      28.689109      81.687901       0.619501       0.406361      -1.079536      -0.165153      -0.004438      -0.034962       0.168871       0.037578      -0.045207       0.068947       0.000822       0.184897      -0.107539       0.004931       0.102608              9.408261       9.783130       1.391441      -0.893450       7.596129       1.415330      10.845523           0.057149
          121              N       8.493510       0.468391      13.996135      -0.283259      31.634213 0.51532154E+03  0.12538092E+05                                 8.597258                            7.472740      -0.518375       1.857892                    0.998428      28.689214      81.688405       0.619498       0.406362      -1.079534       0.078732       0.145244      -0.034963       0.168870      -0.018433       0.082315       0.004677      -0.065496       0.184901      -0.107539       0.004930       0.102609              9.408288       6.937905       0.251313       1.672469      10.441420       0.066080      10.845539           0.057148
          122              N      -3.841117       7.589791       8.287865      -0.283257      31.634022 0.51531713E+03  0.12537947E+05                                 8.597200                            7.472689      -0.518352       1.857900                    0.998428      28.689026      81.687503       0.619503       0.406360      -1.079537       0.086420       0.140808       0.034962       0.168872       0.019144       0.037104      -0.073623       0.064680       0.184894      -0.107538       0.004933       0.102605              9.408230       9.347848       1.642707       0.778993       8.031353      -1.481430      10.845490           0.057149
          123              N       2.074607       4.530106       8.287865      -0.283257      31.633263 0.51530249E+03  0.12537542E+05                                 8.597217                            7.472710      -0.518384       1.857891                    0.998428      28.688600      81.686990       0.619485       0.406373      -1.079524      -0.165152       0.004438       0.034962       0.168871      -0.037576       0.045207       0.068946       0.000821       0.184896      -0.107537       0.004930       0.102607              9.408247       9.783126      -1.391434       0.893447       7.596112       1.415325      10.845502           0.057148
          124              N       1.766510      11.183115       8.287865      -0.283255      31.633997 0.51531706E+03  0.12537954E+05                                 8.597215                            7.472705      -0.518377       1.857893                    0.998428      28.689070      81.687846       0.619500       0.406361      -1.079535       0.078731      -0.145244       0.034963       0.168869       0.018431      -0.082314       0.004676      -0.065495       0.184899      -0.107537       0.004929       0.102608              9.408239       6.937864      -0.251293      -1.672452      10.441373       0.066074      10.845478           0.057148
          125              N       3.841117       7.589791       0.859865      -0.283258      31.633190 0.51530093E+03  0.12537490E+05                                 8.597194                            7.472691      -0.518362       1.857898                    0.998428      28.688531      81.686649       0.619487       0.406373      -1.079525      -0.086420       0.140807       0.034962       0.168871      -0.019144      -0.037104      -0.073622       0.064678       0.184893      -0.107536       0.004932       0.102604              9.408221       9.347850      -1.642708      -0.778993       8.031338      -1.481415      10.845474           0.057149
          126              N      -2.074607       4.530106       0.859865      -0.283258      31.634120 0.51531935E+03  0.12538020E+05                                 8.597228                            7.472715      -0.518382       1.857890                    0.998428      28.689111      81.687910       0.619501       0.406361      -1.079536       0.165153       0.004438       0.034962       0.168871       0.037578      -0.045207       0.068947       0.000822       0.184897      -0.107539       0.004931       0.102608              9.408261       9.783132       1.391441      -0.893451       7.596128       1.415329      10.845523           0.057148
          127              N      -1.766510      11.183115       0.859865      -0.283259      31.634212 0.51532151E+03  0.12538092E+05                                 8.597259                            7.472740      -0.518375       1.857891                    0.998428      28.689214      81.688410       0.619498       0.406362      -1.079534      -0.078732      -0.145244       0.034963       0.168870      -0.018433       0.082315       0.004677      -0.065496       0.184901      -0.107539       0.004930       0.102609              9.408289       6.937905       0.251314       1.672468      10.441421       0.066081      10.845540           0.057148
          128              N      10.568117       4.061715       6.568135      -0.283257      31.634024 0.51531719E+03  0.12537949E+05                                 8.597200                            7.472690      -0.518352       1.857900                    0.998428      28.689028      81.687511       0.619503       0.406360      -1.079537      -0.086420      -0.140808      -0.034962       0.168872       0.019144       0.037104      -0.073623       0.064680       0.184894      -0.107538       0.004933       0.102605              9.408231       9.347848       1.642708       0.778992       8.031354      -1.481430      10.845490           0.057149
          129              N       4.652393       7.121400       6.568135      -0.283257      31.633268 0.51530254E+03  0.12537544E+05                                 8.597219                            7.472711      -0.518385       1.857891                    0.998428      28.688602      81.687006       0.619485       0.406373      -1.079524       0.165152      -0.004438      -0.034962       0.168871      -0.037576       0.045207       0.068946       0.000821       0.184896      -0.107537       0.004930       0.102607              9.408249       9.783129      -1.391435       0.893447       7.596114       1.415326      10.845505           0.057148
          130              N       4.960490       0.468391       6.568135      -0.283255      31.633998 0.51531707E+03  0.12537954E+05                                 8.597217                            7.472706      -0.518378       1.857893                    0.998428      28.689072      81.687860       0.619500       0.406361      -1.079535      -0.078731       0.145244      -0.034963       0.168869       0.018431      -0.082314       0.004676      -0.065495       0.184899      -0.107537       0.004929       0.102608              9.408240       6.937865      -0.251293      -1.672451      10.441376       0.066074      10.845480           0.057148
          131              O       4.513817       6.105389      13.296566      -0.526912      32.167434 0.50194718E+03  0.11829092E+05                                 7.930568                            6.876682       0.654332       2.277506                    0.997772      26.623162      68.679161       0.735668       0.353290      -1.146665      -0.003262      -0.007905      -0.014898       0.017178      -0.057955       0.006065       0.030977       0.001820       0.120354      -0.083733       0.024415       0.059318              8.644634       7.052509      -1.683965      -2.500151       8.586552       3.671017      10.294841           0.054387
          132              O       5.334511       5.084717      11.514886      -0.671259      44.568956 0.65524256E+03  0.16531038E+05                                 9.944574                            7.946137       0.316617       2.124203                    0.996170      29.425184      78.935219       0.671842       0.361361      -1.138454      -0.050448       0.067022       0.040112       0.092983      -0.041713       0.017146      -0.032131       0.071672       0.114610      -0.078536       0.010645       0.067891             11.431769      11.556853      -1.160065      -6.414505       6.470127       1.353245      16.268326           0.008673
          133              O       4.916764       4.230662       0.843524      -0.666147      39.157517 0.73475684E+03  0.19121126E+05                                 9.191050                            8.495013       0.022505       2.025555                    0.995039      30.151723      82.791374       0.639029       0.368312      -1.130343      -0.026951      -0.002272      -0.043838       0.051510       0.034020      -0.074777       0.029112      -0.040731      -0.022687      -0.102753       0.039737       0.063016              9.599755       9.745333       0.890864       1.847211      11.222573      -1.424797       7.831360          -0.001659
          134              O       4.573687       2.287191       1.833230      -0.626899      35.795714 0.55262930E+03  0.13361937E+05                                 8.572742                            7.243278       0.496923       2.196344                    0.995300      28.466040      74.772847       0.711546       0.356015      -1.142627      -0.014646      -0.012769      -0.012196       0.022941      -0.087302      -0.037449      -0.022196      -0.086376       0.088646      -0.124474       0.041829       0.082645              9.555092       6.710168      -2.462538       2.149354      12.308691      -3.432891       9.646418           0.000320
          135              O       9.757513       4.689731      13.296566      -0.526909      32.167491 0.50194852E+03  0.11829133E+05                                 7.930578                            6.876693       0.654330       2.277506                    0.997772      26.623190      68.679273       0.735667       0.353290      -1.146665      -0.005217       0.006776      -0.014898       0.017178       0.029766       0.023793      -0.020742       0.099470       0.120351      -0.083733       0.024417       0.059316              8.644638       9.661410       0.177703       4.429261       5.977674       0.329667      10.294829           0.054388
          136              O       8.463239       4.489325      11.514886      -0.671247      44.568007 0.65523179E+03  0.16530696E+05                                 9.944431                            7.946072       0.316604       2.124204                    0.996168      29.424962      78.934412       0.671844       0.361361      -1.138454       0.083265       0.010165       0.040111       0.092980       0.051903      -0.036393       0.001220       0.036407       0.114601      -0.078544       0.010658       0.067886             11.431561       8.746377       2.782515       4.379112       9.280278       4.878267      16.268029           0.008675
          137              O       7.932478       5.278132       0.843524      -0.666139      39.158244 0.73477599E+03  0.19121775E+05                                 9.191213                            8.495163       0.022443       2.025530                    0.995042      30.152042      82.792947       0.639018       0.368315      -1.130339       0.011509       0.024475      -0.043835       0.051507      -0.034645       0.062600       0.050202      -0.038558      -0.022645      -0.102749       0.039730       0.063020              9.599938      10.082045      -1.085053      -2.157693      10.886188      -0.887333       7.831582          -0.001660
          138              O       6.420922       6.546981       1.833230      -0.626918      35.795876 0.55263423E+03  0.13362081E+05                                 8.572737                            7.243285       0.496853       2.196318                    0.995297      28.466272      74.773434       0.711550       0.356012      -1.142629      -0.003740       0.019094      -0.012199       0.022965       0.006258      -0.000499       0.043541       0.194420       0.088667      -0.124492       0.041840       0.082652              9.555086      13.041616      -1.192927      -4.047652       5.977221      -0.145001       9.646421           0.000320
          139              O       5.909670       0.856386      13.296566      -0.526920      32.168062 0.50196098E+03  0.11829506E+05                                 7.930681                            6.876789       0.654303       2.277491                    0.997772      26.623481      68.680381       0.735659       0.353291      -1.146663       0.008478       0.001125      -0.014898       0.017178       0.028190      -0.029862      -0.010234      -0.101284       0.120348      -0.083731       0.024415       0.059316              8.644737       6.744796       1.506276      -1.929143       8.894485      -4.000739      10.294928           0.054388
          140              O       6.383250       2.077464      11.514886      -0.671236      44.566199 0.65520353E+03  0.16529787E+05                                 9.944147                            7.945884       0.316445       2.124168                    0.996167      29.424402      78.932171       0.671855       0.361360      -1.138456      -0.032822      -0.077185       0.040121       0.092975      -0.010184       0.019264       0.030898      -0.108144       0.114547      -0.078559       0.010677       0.067882             11.431195       6.736949      -1.622491       2.035203      11.289281      -6.231252      16.267354           0.008675
          141              O       7.331757       2.142712       0.843524      -0.666105      39.155132 0.73470174E+03  0.19119315E+05                                 9.190664                            8.494689       0.022560       2.025589                    0.995038      30.150640      82.787320       0.639042       0.368311      -1.130345       0.015440      -0.022195      -0.043812       0.051483       0.000617       0.012169      -0.079288       0.079282      -0.022644      -0.102722       0.039723       0.062999              9.599316      11.624342       0.194317       0.310419       9.342707       2.311911       7.830899          -0.001659
          142              O       9.186391       2.817334       1.833230      -0.626916      35.796291 0.55264092E+03  0.13362286E+05                                 8.572816                            7.243340       0.496932       2.196340                    0.995301      28.466357      74.773831       0.711545       0.356013      -1.142628       0.018383      -0.006312      -0.012195       0.022945       0.081061       0.037946      -0.021333      -0.108023       0.088656      -0.124480       0.041831       0.082650              9.555182       8.776434       3.655487       1.898306      10.242575       3.577935       9.646537           0.000320
          143              O      -2.213183       5.546117       8.987434      -0.526912      32.167617 0.50195057E+03  0.11829193E+05                                 7.930599                            6.876705       0.654329       2.277504                    0.997772      26.623235      68.679423       0.735666       0.353290      -1.146665      -0.003262       0.007905       0.014898       0.017178       0.057955      -0.006066       0.030976       0.001819       0.120353      -0.083734       0.024417       0.059318              8.644671       7.052531       1.683975       2.500166       8.586592       3.671040      10.294889           0.054388
          144              O      -1.392489       6.566789      10.769114      -0.671260      44.569047 0.65524366E+03  0.16531073E+05                                 9.944586                            7.946142       0.316616       2.124203                    0.996170      29.425205      78.935292       0.671841       0.361361      -1.138454      -0.050448      -0.067022      -0.040112       0.092983       0.041714      -0.017147      -0.032131       0.071673       0.114612      -0.078537       0.010645       0.067892             11.431786      11.556862       1.160066       6.414519       6.470134       1.353249      16.268361           0.008675
          145              O      -1.810236       7.420844       6.584476      -0.666148      39.157659 0.73476031E+03  0.19121241E+05                                 9.191073                            8.495033       0.022509       2.025555                    0.995039      30.151792      82.791639       0.639028       0.368312      -1.130343      -0.026950       0.002273       0.043838       0.051510      -0.034022       0.074778       0.029112      -0.040730      -0.022683      -0.102754       0.039737       0.063018              9.599781       9.745358      -0.890868      -1.847221      11.222603      -1.424801       7.831382          -0.001659
          146              O      -2.153313       9.364315       5.594770      -0.626898      35.795892 0.55263246E+03  0.13362035E+05                                 8.572776                            7.243305       0.496917       2.196342                    0.995300      28.466073      74.773033       0.711544       0.356015      -1.142626      -0.014646       0.012769       0.012196       0.022941       0.087303       0.037449      -0.022196      -0.086377       0.088645      -0.124475       0.041829       0.082646              9.555133       6.710198       2.462556      -2.149374      12.308737      -3.432912       9.646466           0.000321
          147              O       3.030514       6.961775       8.987434      -0.526909      32.167309 0.50194495E+03  0.11829026E+05                                 7.930546                            6.876666       0.654333       2.277508                    0.997772      26.623117      68.678996       0.735668       0.353290      -1.146665      -0.005217      -0.006775       0.014898       0.017178      -0.029766      -0.023794      -0.020741       0.099468       0.120353      -0.083732       0.024415       0.059317              8.644601       9.661377      -0.177702      -4.429237       5.977649       0.329664      10.294778           0.054387
          148              O       1.736239       7.162181      10.769114      -0.671247      44.567951 0.65523136E+03  0.16530682E+05                                 9.944426                            7.946070       0.316598       2.124202                    0.996168      29.424953      78.934386       0.671844       0.361361      -1.138454       0.083265      -0.010165      -0.040111       0.092980      -0.051902       0.036393       0.001220       0.036405       0.114600      -0.078543       0.010658       0.067885             11.431552       8.746383      -2.782516      -4.379110       9.280270       4.878256      16.268002           0.008673
          149              O       1.205478       6.373374       6.584476      -0.666138      39.158119 0.73477273E+03  0.19121667E+05                                 9.191191                            8.495142       0.022442       2.025531                    0.995042      30.151980      82.792703       0.639019       0.368315      -1.130340       0.011510      -0.024475       0.043834       0.051507       0.034646      -0.062599       0.050202      -0.038555      -0.022648      -0.102749       0.039731       0.063018              9.599916      10.082031       1.085056       2.157688      10.886155      -0.887324       7.831562          -0.001659
          150              O      -0.306078       5.104525       5.594770      -0.626918      35.795990 0.55263656E+03  0.13362155E+05                                 8.572769                            7.243311       0.496853       2.196319                    0.995297      28.466280      74.773567       0.711546       0.356013      -1.142628      -0.003740      -0.019094       0.012199       0.022965      -0.006258       0.000499       0.043541       0.194420       0.088668      -0.124493       0.041840       0.082652              9.555122      13.041669       1.192939       4.047661       5.977244      -0.145000       9.646453           0.000320
          151              O      -0.817330      10.795120       8.987434      -0.526918      32.167907 0.50195819E+03  0.11829423E+05                                 7.930655                            6.876769       0.654306       2.277493                    0.997772      26.623412      68.680141       0.735661       0.353291      -1.146664       0.008479      -0.001125       0.014899       0.017180      -0.028189       0.029861      -0.010236      -0.101284       0.120349      -0.083730       0.024413       0.059318              8.644705       6.744774      -1.506261       1.929135       8.894449      -4.000718      10.294893           0.054388
          152              O      -0.343750       9.574042      10.769114      -0.671236      44.566170 0.65520326E+03  0.16529779E+05                                 9.944144                            7.945884       0.316451       2.124170                    0.996167      29.424390      78.932141       0.671855       0.361360      -1.138456      -0.032821       0.077185      -0.040120       0.092975       0.010183      -0.019264       0.030898      -0.108143       0.114545      -0.078558       0.010676       0.067882             11.431191       6.736950       1.622496      -2.035206      11.289276      -6.231246      16.267347           0.008676
          153              O       0.604757       9.508794       6.584476      -0.666104      39.155015 0.73469901E+03  0.19119226E+05                                 9.190648                            8.494676       0.022551       2.025588                    0.995038      30.150581      82.787120       0.639043       0.368312      -1.130345       0.015440       0.022196       0.043812       0.051483      -0.000618      -0.012168      -0.079287       0.079281      -0.022648      -0.102720       0.039723       0.062997              9.599297      11.624320      -0.194308      -0.310417       9.342688       2.311903       7.830885          -0.001660
          154              O       2.459391       8.834172       5.594770      -0.626917      35.795996 0.55263533E+03  0.13362111E+05                                 8.572749                            7.243286       0.496941       2.196343                    0.995301      28.466316      74.773508       0.711550       0.356011      -1.142630       0.018383       0.006312       0.012194       0.022946      -0.081059      -0.037947      -0.021333      -0.108022       0.088655      -0.124479       0.041831       0.082648              9.555104       8.776365      -3.655451      -1.898292      10.242488       3.577900       9.646457           0.000320
          155              O       2.213183       5.546117       1.559434      -0.526912      32.167428 0.50194706E+03  0.11829089E+05                                 7.930567                            6.876681       0.654333       2.277507                    0.997772      26.623160      68.679151       0.735668       0.353290      -1.146665       0.003262       0.007905       0.014898       0.017178      -0.057955       0.006065       0.030977       0.001820       0.120354      -0.083733       0.024416       0.059318              8.644632       7.052508      -1.683965      -2.500150       8.586550       3.671016      10.294839           0.054387
          156              O       1.392489       6.566789       3.341114      -0.671259      44.568951 0.65524246E+03  0.16531035E+05                                 9.944573                            7.946136       0.316617       2.124203                    0.996170      29.425183      78.935213       0.671842       0.361361      -1.138454       0.050448      -0.067022      -0.040112       0.092983      -0.041713       0.017146      -0.032131       0.071672       0.114610      -0.078536       0.010645       0.067891             11.431768      11.556852      -1.160065      -6.414504       6.470127       1.353245      16.268325           0.008673
          157              O       1.810236       7.420844      14.012476      -0.666147      39.157519 0.73475690E+03  0.19121128E+05                                 9.191050                            8.495013       0.022505       2.025555                    0.995039      30.151724      82.791379       0.639029       0.368312      -1.130343       0.026951       0.002272       0.043838       0.051511       0.034020      -0.074777       0.029112      -0.040731      -0.022687      -0.102753       0.039737       0.063016              9.599756       9.745334       0.890864       1.847211      11.222574      -1.424797       7.831360          -0.001659
          158              O       2.153313       9.364315      13.022770      -0.626899      35.795718 0.55262937E+03  0.13361939E+05                                 8.572742                            7.243279       0.496922       2.196344                    0.995300      28.466042      74.772854       0.711546       0.356015      -1.142627       0.014646       0.012769       0.012196       0.022941      -0.087302      -0.037449      -0.022196      -0.086376       0.088646      -0.124474       0.041829       0.082645              9.555093       6.710168      -2.462539       2.149355      12.308692      -3.432892       9.646419           0.000320
          159              O      -3.030514       6.961775       1.559434      -0.526909      32.167490 0.50194847E+03  0.11829131E+05                                 7.930578                            6.876692       0.654331       2.277506                    0.997772      26.623189      68.679269       0.735667       0.353290      -1.146665       0.005217      -0.006776       0.014898       0.017178       0.029766       0.023793      -0.020742       0.099470       0.120351      -0.083733       0.024417       0.059316              8.644638       9.661412       0.177703       4.429261       5.977673       0.329666      10.294828           0.054388
          160              O      -1.736239       7.162181       3.341114      -0.671247      44.568011 0.65523196E+03  0.16530701E+05                                 9.944432                            7.946073       0.316604       2.124204                    0.996168      29.424962      78.934412       0.671844       0.361361      -1.138454      -0.083265      -0.010165      -0.040111       0.092980       0.051903      -0.036393       0.001220       0.036407       0.114601      -0.078544       0.010658       0.067886             11.431562       8.746382       2.782517       4.379115       9.280278       4.878265      16.268027           0.008675
          161              O      -1.205478       6.373374      14.012476      -0.666139      39.158246 0.73477605E+03  0.19121777E+05                                 9.191213                            8.495163       0.022443       2.025530                    0.995042      30.152043      82.792951       0.639018       0.368315      -1.130339      -0.011509      -0.024475       0.043835       0.051507      -0.034645       0.062600       0.050202      -0.038558      -0.022646      -0.102749       0.039730       0.063020              9.599939      10.082045      -1.085053      -2.157693      10.886188      -0.887333       7.831582          -0.001660
          162              O       0.306078       5.104525      13.022770      -0.626918      35.795877 0.55263423E+03  0.13362081E+05                                 8.572737                            7.243285       0.496853       2.196318                    0.995297      28.466273      74.773436       0.711550       0.356012      -1.142629       0.003740      -0.019094       0.012199       0.022965       0.006258      -0.000499       0.043541       0.194420       0.088667      -0.124492       0.041840       0.082652              9.555086      13.041615      -1.192927      -4.047652       5.977221      -0.145001       9.646422           0.000320
          163              O       0.817331      10.795120       1.559434      -0.526919      32.168059 0.50196117E+03  0.11829511E+05                                 7.930680                            6.876790       0.654304       2.277491                    0.997772      26.623480      68.680374       0.735659       0.353291      -1.146663      -0.008478      -0.001125       0.014898       0.017178       0.028190      -0.029862      -0.010234      -0.101284       0.120348      -0.083731       0.024415       0.059316              8.644735       6.744797       1.506275      -1.929143       8.894483      -4.000734      10.294923           0.054388
          164              O       0.343750       9.574042       3.341114      -0.671236      44.566192 0.65520352E+03  0.16529787E+05                                 9.944146                            7.945884       0.316445       2.124168                    0.996167      29.424402      78.932173       0.671855       0.361360      -1.138456       0.032821       0.077185      -0.040121       0.092975      -0.010184       0.019264       0.030898      -0.108144       0.114547      -0.078559       0.010677       0.067882             11.431193       6.736949      -1.622490       2.035202      11.289279      -6.231250      16.267352           0.008675
          165              O      -0.604757       9.508794      14.012476      -0.666105      39.155133 0.73470175E+03  0.19119315E+05                                 9.190664                            8.494689       0.022560       2.025589                    0.995038      30.150640      82.787321       0.639042       0.368311      -1.130345      -0.015440       0.022195       0.043812       0.051483       0.000617       0.012169      -0.079288       0.079282      -0.022644      -0.102722       0.039723       0.062999              9.599316      11.624343       0.194318       0.310419       9.342707       2.311911       7.830899          -0.001659
          166              O      -2.459391       8.834172      13.022770      -0.626916      35.796298 0.55264103E+03  0.13362290E+05                                 8.572817                            7.243341       0.496932       2.196340                    0.995301      28.466358      74.773838       0.711545       0.356013      -1.142628      -0.018383       0.006312       0.012195       0.022945       0.081061       0.037946      -0.021333      -0.108023       0.088655      -0.124480       0.041831       0.082650              9.555184       8.776436       3.655488       1.898307      10.242577       3.577936       9.646539           0.000320
          167              O       8.940183       6.105389       5.868566      -0.526912      32.167614 0.50195051E+03  0.11829191E+05                                 7.930599                            6.876705       0.654330       2.277504                    0.997772      26.623233      68.679418       0.735666       0.353290      -1.146665       0.003262      -0.007905      -0.014898       0.017178       0.057955      -0.006066       0.030976       0.001819       0.120353      -0.083734       0.024417       0.059317              8.644670       7.052530       1.683975       2.500166       8.586592       3.671040      10.294889           0.054388
          168              O       8.119489       5.084717       4.086886      -0.671260      44.569038 0.65524352E+03  0.16531068E+05                                 9.944584                            7.946141       0.316616       2.124203                    0.996170      29.425203      78.935282       0.671842       0.361361      -1.138454       0.050448       0.067022       0.040112       0.092983       0.041714      -0.017147      -0.032131       0.071673       0.114612      -0.078537       0.010645       0.067892             11.431784      11.556859       1.160066       6.414517       6.470133       1.353249      16.268359           0.008675
          169              O       8.537236       4.230662       8.271524      -0.666148      39.157661 0.73476037E+03  0.19121242E+05                                 9.191073                            8.495033       0.022509       2.025555                    0.995039      30.151793      82.791642       0.639028       0.368312      -1.130343       0.026950      -0.002272      -0.043838       0.051510      -0.034021       0.074778       0.029112      -0.040730      -0.022683      -0.102754       0.039737       0.063018              9.599782       9.745359      -0.890868      -1.847222      11.222604      -1.424801       7.831383          -0.001659
          170              O       8.880313       2.287191       9.261230      -0.626898      35.795886 0.55263233E+03  0.13362031E+05                                 8.572774                            7.243303       0.496917       2.196342                    0.995300      28.466072      74.773025       0.711544       0.356015      -1.142626       0.014645      -0.012769      -0.012196       0.022941       0.087303       0.037449      -0.022196      -0.086377       0.088646      -0.124475       0.041829       0.082646              9.555132       6.710196       2.462556      -2.149374      12.308735      -3.432912       9.646465           0.000321
          171              O       3.696486       4.689731       5.868566      -0.526909      32.167312 0.50194516E+03  0.11829032E+05                                 7.930546                            6.876668       0.654333       2.277508                    0.997772      26.623116      68.678991       0.735668       0.353290      -1.146665       0.005217       0.006775      -0.014898       0.017178      -0.029766      -0.023793      -0.020741       0.099468       0.120353      -0.083732       0.024415       0.059317              8.644601       9.661379      -0.177703      -4.429236       5.977649       0.329665      10.294776           0.054387
          172              O       4.990761       4.489325       4.086886      -0.671247      44.567934 0.65523103E+03  0.16530672E+05                                 9.944423                            7.946068       0.316598       2.124202                    0.996168      29.424951      78.934376       0.671844       0.361361      -1.138454      -0.083265       0.010165       0.040111       0.092980      -0.051902       0.036393       0.001220       0.036405       0.114600      -0.078543       0.010658       0.067885             11.431548       8.746376      -2.782513      -4.379105       9.280269       4.878257      16.267999           0.008673
          173              O       5.521522       5.278132       8.271524      -0.666138      39.158119 0.73477273E+03  0.19121668E+05                                 9.191192                            8.495143       0.022442       2.025531                    0.995042      30.151980      82.792704       0.639019       0.368315      -1.130340      -0.011510       0.024476      -0.043834       0.051507       0.034646      -0.062599       0.050202      -0.038555      -0.022648      -0.102749       0.039731       0.063018              9.599916      10.082031       1.085057       2.157687      10.886155      -0.887324       7.831562          -0.001659
          174              O       7.033078       6.546981       9.261230      -0.626918      35.796004 0.55263682E+03  0.13362163E+05                                 8.572771                            7.243313       0.496853       2.196318                    0.995297      28.466285      74.773587       0.711546       0.356013      -1.142628       0.003740       0.019094      -0.012199       0.022965      -0.006258       0.000499       0.043541       0.194421       0.088669      -0.124493       0.041840       0.082652              9.555125      13.041673       1.192939       4.047663       5.977246      -0.145000       9.646456           0.000320
          175              O       7.544331       0.856386       5.868566      -0.526918      32.167905 0.50195838E+03  0.11829429E+05                                 7.930655                            6.876770       0.654306       2.277493                    0.997772      26.623410      68.680134       0.735661       0.353291      -1.146664      -0.008479       0.001125      -0.014899       0.017180      -0.028189       0.029861      -0.010236      -0.101284       0.120349      -0.083730       0.024413       0.059318              8.644704       6.744776      -1.506261       1.929135       8.894449      -4.000714      10.294888           0.054388
          176              O       7.070750       2.077464       4.086886      -0.671236      44.566156 0.65520312E+03  0.16529775E+05                                 9.944142                            7.945883       0.316451       2.124170                    0.996167      29.424388      78.932133       0.671855       0.361360      -1.138456       0.032821      -0.077185       0.040120       0.092975       0.010183      -0.019264       0.030898      -0.108143       0.114545      -0.078558       0.010676       0.067882             11.431188       6.736949       1.622496      -2.035205      11.289273      -6.231243      16.267342           0.008676
          177              O       6.122243       2.142712       8.271524      -0.666104      39.155017 0.73469906E+03  0.19119228E+05                                 9.190648                            8.494676       0.022551       2.025588                    0.995038      30.150582      82.787123       0.639043       0.368312      -1.130345      -0.015440      -0.022196      -0.043812       0.051483      -0.000618      -0.012168      -0.079287       0.079281      -0.022648      -0.102720       0.039723       0.062997              9.599298      11.624320      -0.194308      -0.310416       9.342689       2.311902       7.830885          -0.001660
          178              O       4.267609       2.817334       9.261230      -0.626917      35.795997 0.55263535E+03  0.13362112E+05                                 8.572749                            7.243286       0.496940       2.196343                    0.995301      28.466318      74.773512       0.711551       0.356011      -1.142630      -0.018383      -0.006312      -0.012194       0.022946      -0.081059      -0.037947      -0.021333      -0.108022       0.088655      -0.124479       0.041831       0.082648              9.555103       8.776365      -3.655451      -1.898292      10.242488       3.577901       9.646457           0.000320

******************************************************
Auxiliary information for the entire system
The total spin magnetic moment of the unit cell is   5.998014
The total net atomic charge of the unit cell is   0.000003
Accuracy of reproducing the electrostatic potential in the unit cell:
  The inner radius (bohr) =    5.0000
  The outer radius (bohr) =   12.0000
  Valid grid points have density less than (e/(bohr^3)) =    0.0001
  The number of valid grid points were=        62834
  The rms potential error without charges in kcal/mol is=      7.18721
  The rms potential error with partial charges in kcal/mol is=      0.64953
  The RRMSE value at monopole order=      0.09037
  The rms potential error with partial charges and cloud penetration in kcal/mol is=      0.64250
  The RRMSE value at monopole order with cloud penetration is=      0.08939
  The rms potential error with partial charges and atomic dipoles in kcal/mol is=      0.68282
  The RRMSE value at dipole order=      0.09500
  The rms potential error with partial charges, atomic dipoles and cloud penetration in kcal/mol is=      0.67265
  The RRMSE value at dipole order with cloud penetration=      0.09359

******************************************************
The electron densities and ab initio electrostatic potential were computed in VASP using the PBE functional and
projector augmented wave method. See the main text of the journal article for a description of computational details.
The atomic charges, dipoles, and quadrupoles were computed with the DDEC6 method as described in
(a) T. A. Manz and N. Gabaldon Limas, RSC Adv. 6 (2016) 47771-47801 DOI: 10.1039/c6ra04656h
(b) N. Gabaldon Limas and T. A. Manz, RSC Adv. 8 (2018) 2678-2707 DOI: 10.1039/c7ra11829e.
For each atom in the material, the electron cloud parameters were fit to the spherically averaged atom-in-material
electron density using radial positions for which this density was between 10^-4 and 10^-2 electrons per cubic bohr.
The polarizabilities, dispersion coefficients, and quantum Drude oscillator (QDO) parameters were fit using the MCLF method.
The magnetic structure of the system was optimized in VASP from the default ferromagnetic initial guess using spin polarization.
The atomic spin moments (ASMs) were computed on this optimized magnetic structure using the DDEC6 partition as inputs
to the method of T. A. Manz and D. S. Sholl, J. Chem. Theory Comput. 7 (2011) 4146-4164 DOI: 10.1021/ct200539n.
The RMSE and RRMSE were computed using a uniform grid with Ewald summation.
