# Supplementary material for: A collection of forcefield precursors for metal–organic frameworks
Source: RSC Adv. 2019 Nov 13;9(63):36492–507. doi: 10.1039/c9ra07327b (PMC9075174; doi:10.1039/c9ra07327b)
Supplement: RA-009-C9RA07327B-s5107 [file RA-009-C9RA07327B-s5107.xyz]

  472
jmolscript: load "" {1 1 1} spacegroup "x,y,z" unitcell [{      8.964000     0.000000     0.000000 }, {      0.000000    23.545000     0.000000 }, {      0.000000     0.000000    23.545000 }]
Zn     4.901963     1.607417     3.522803     1.027774
Zn     0.384466     3.505380     1.486160     1.035607
Zn     6.988424     5.789716     5.994792     1.039871
Zn     4.901963    21.937583    20.022197     1.027774
Zn     0.384466    20.039620    22.058840     1.035607
Zn     6.988424    17.755284    17.550208     1.039871
Zn     4.901963    20.022197     1.607417     1.027774
Zn     0.384466    22.058840     3.505380     1.035607
Zn     6.988424    17.550208     5.789716     1.039871
Zn     4.901963     3.522803    21.937583     1.027774
Zn     0.384466     1.486160    20.039620     1.035607
Zn     6.988424     5.994792    17.755284     1.039871
Zn     0.419963    13.379917     8.249697     1.027774
Zn     4.866466    15.277880    10.286340     1.035607
Zn     2.506424    17.562216     5.777708     1.039871
Zn     0.419963    10.165083    15.295303     1.027774
Zn     4.866466     8.267120    13.258660     1.035607
Zn     2.506424     5.982785    17.767292     1.039871
Zn     0.419963     8.249697    10.165083     1.027774
Zn     4.866466    10.286340     8.267120     1.035607
Zn     2.506424     5.777708     5.982785     1.039871
Zn     0.419963    15.295303    13.379917     1.027774
Zn     4.866466    13.258660    15.277880     1.035607
Zn     2.506424    17.767292    17.562216     1.039871
P      0.305672     5.839395     3.739181     1.251042
P      4.794844     3.525393     6.057658     1.249275
P      3.352357     2.803974     1.011729     1.233350
P      7.832295     1.089192     2.673770     1.247483
P      0.305672    17.705605    19.805819     1.251042
P      4.794844    20.019607    17.487342     1.249275
P      3.352357    20.741026    22.533271     1.233350
P      7.832295    22.455808    20.871230     1.247483
P      0.305672    19.805819     5.839395     1.251042
P      4.794844    17.487342     3.525393     1.249275
P      3.352357    22.533271     2.803974     1.233350
P      7.832295    20.871230     1.089192     1.247483
P      0.305672     3.739181    17.705605     1.251042
P      4.794844     6.057658    20.019607     1.249275
P      3.352357     1.011729    20.741026     1.233350
P      7.832295     2.673770    22.455808     1.247483
P      4.787672    17.611895     8.033319     1.251042
P      0.312844    15.297893     5.714842     1.249275
P      7.834357    14.576474    10.760771     1.233350
P      3.350295    12.861692     9.098730     1.247483
P      4.787672     5.933105    15.511681     1.251042
P      0.312844     8.247107    17.830158     1.249275
P      7.834357     8.968526    12.784229     1.233350
P      3.350295    10.683308    14.446270     1.247483
P      4.787672     8.033319     5.933105     1.251042
P      0.312844     5.714842     8.247107     1.249275
P      7.834357    10.760771     8.968526     1.233350
P      3.350295     9.098730    10.683308     1.247483
P      4.787672    15.511681    17.611895     1.251042
P      0.312844    17.830158    15.297893     1.249275
P      7.834357    12.784229    14.576474     1.233350
P      3.350295    14.446270    12.861692     1.247483
H      0.806760     7.084690     3.578840    -0.134191
H      7.458048     0.470900     1.530425    -0.146163
H      5.369436     3.249210     7.247151    -0.122705
H      3.002940     1.765875     0.235450    -0.134487
H      0.806760    16.460310    19.966160    -0.134191
H      7.458048    23.074100    22.014575    -0.146163
H      5.369436    20.295790    16.297849    -0.122705
H      3.002940    21.779125    23.309550    -0.134488
H      0.806760    19.966160     7.084690    -0.134191
H      7.458048    22.014575     0.470900    -0.146163
H      5.369436    16.297849     3.249210    -0.122705
H      3.002940    23.309550     1.765875    -0.134488
H      0.806760     3.578840    16.460310    -0.134191
H      7.458048     1.530425    23.074100    -0.146163
H      5.369436     7.247151    20.295790    -0.122705
H      3.002940     0.235450    21.779125    -0.134488
H      5.288760    18.857190     8.193660    -0.134191
H      2.976048    12.243400    10.242075    -0.146163
H      0.887436    15.021710     4.525349    -0.122705
H      7.484940    13.538375    11.537050    -0.134488
H      5.288760     4.687810    15.351340    -0.134191
H      2.976048    11.301600    13.302925    -0.146163
H      0.887436     8.523290    19.019651    -0.122705
H      7.484940    10.006625    12.007950    -0.134488
H      5.288760     8.193660     4.687810    -0.134191
H      2.976048    10.242075    11.301600    -0.146163
H      0.887436     4.525349     8.523290    -0.122705
H      7.484940    11.537050    10.006625    -0.134488
H      5.288760    15.351340    18.857190    -0.134191
H      2.976048    13.302925    12.243400    -0.146163
H      0.887436    19.019651    15.021710    -0.122705
H      7.484940    12.007950    13.538375    -0.134488
H      0.960044     2.250902     4.329925     0.360285
H      2.014211     2.860718     5.123392     0.353315
H      2.150464     1.488044     4.664264     0.362534
H      8.453948     2.997278     6.326542     0.104975
H      7.927762     1.586933     5.867414     0.109123
H      2.279545     0.489736     7.183579     0.117163
H      2.325262     2.017806     7.605035     0.108385
H      8.045190     2.491061     8.363184     0.091756
H      7.510039     1.080716     7.901702     0.090764
H      0.815724     1.410346     9.267312     0.097280
H      0.437443     0.070635     8.527999     0.095302
H      0.734152     0.720477     5.874478     0.049884
H      5.528099     4.511222     2.985506     0.363310
H      5.915344     4.428815     1.589287     0.358621
H      6.858356     4.927969     2.575823     0.358500
H      3.599942     5.898023     1.525716     0.109341
H      3.699443     6.291224     3.051432     0.117861
H      5.768334     6.670299     2.973734     0.042158
H      3.091684     8.026490     1.259658     0.093297
H      3.794461     8.445592     2.606432     0.094459
H      4.967849     8.447946     0.063572     0.099545
H      5.545130     9.144878     1.353838     0.093943
H      7.049290     7.442575     1.551615     0.112399
H      6.378782     6.677362     0.341403     0.114521
H      0.960044    21.294098    19.215075     0.360285
H      2.014211    20.684283    18.421608     0.353315
H      2.150464    22.056956    18.880735     0.362534
H      8.453948    20.547722    17.218458     0.104975
H      7.927762    21.958067    17.677586     0.109123
H      2.279545    23.055264    16.361420     0.117163
H      2.325262    21.527193    15.939965     0.108385
H      8.045190    21.053939    15.181816     0.091756
H      7.510039    22.464284    15.643298     0.090764
H      0.815724    22.134654    14.277688     0.097279
H      0.437443    23.474365    15.017001     0.095302
H      0.734152    22.824523    17.670523     0.049884
H      5.528099    19.033778    20.559494     0.363310
H      5.915344    19.116185    21.955713     0.358621
H      6.858356    18.617032    20.969177     0.358500
H      3.599942    17.646978    22.019284     0.109341
H      3.699443    17.253776    20.493568     0.117861
H      5.768334    16.874702    20.571267     0.042158
H      3.091684    15.518510    22.285342     0.093297
H      3.794461    15.099409    20.938569     0.094459
H      4.967849    15.097054    23.481428     0.099545
H      5.545130    14.400122    22.191163     0.093943
H      7.049290    16.102425    21.993385     0.112399
H      6.378782    16.867638    23.203598     0.114521
H      0.960044    19.215075     2.250902     0.360286
H      2.014211    18.421608     2.860718     0.353315
H      2.150464    18.880735     1.488044     0.362534
H      8.453948    17.218458     2.997278     0.104975
H      7.927762    17.677586     1.586933     0.109123
H      2.279545    16.361420     0.489736     0.117163
H      2.325262    15.939965     2.017806     0.108385
H      8.045190    15.181816     2.491061     0.091756
H      7.510039    15.643298     1.080716     0.090764
H      0.815724    14.277688     1.410346     0.097279
H      0.437443    15.017001     0.070635     0.095302
H      0.734152    17.670523     0.720477     0.049884
H      5.528099    20.559494     4.511222     0.363310
H      5.915344    21.955713     4.428815     0.358621
H      6.858356    20.969177     4.927969     0.358500
H      3.599942    22.019284     5.898023     0.109341
H      3.699443    20.493568     6.291224     0.117861
H      5.768334    20.571267     6.670299     0.042158
H      3.091684    22.285342     8.026490     0.093297
H      3.794461    20.938569     8.445592     0.094459
H      4.967849    23.481428     8.447946     0.099545
H      5.545130    22.191163     9.144878     0.093943
H      7.049290    21.993385     7.442575     0.112399
H      6.378782    23.203598     6.677362     0.114521
H      0.960044     4.329925    21.294098     0.360285
H      2.014211     5.123392    20.684283     0.353315
H      2.150464     4.664264    22.056956     0.362534
H      8.453948     6.326542    20.547722     0.104975
H      7.927762     5.867414    21.958067     0.109123
H      2.279545     7.183579    23.055264     0.117163
H      2.325262     7.605035    21.527193     0.108385
H      8.045190     8.363184    21.053939     0.091756
H      7.510039     7.901702    22.464284     0.090764
H      0.815724     9.267312    22.134654     0.097279
H      0.437443     8.527999    23.474365     0.095302
H      0.734152     5.874478    22.824523     0.049883
H      5.528099     2.985506    19.033778     0.363310
H      5.915344     1.589287    19.116185     0.358621
H      6.858356     2.575823    18.617032     0.358500
H      3.599942     1.525716    17.646978     0.109341
H      3.699443     3.051432    17.253776     0.117861
H      5.768334     2.973734    16.874702     0.042158
H      3.091684     1.259658    15.518510     0.093297
H      3.794461     2.606432    15.099409     0.094459
H      4.967849     0.063572    15.097054     0.099545
H      5.545130     1.353838    14.400122     0.093943
H      7.049290     1.551615    16.102425     0.112399
H      6.378782     0.341403    16.867638     0.114521
H      5.442044    14.023402     7.442575     0.360286
H      6.496211    14.633218     6.649108     0.353315
H      6.632464    13.260544     7.108235     0.362534
H      3.971948    14.769778     5.445958     0.104975
H      3.445762    13.359433     5.905086     0.109123
H      6.761545    12.262236     4.588921     0.117163
H      6.807262    13.790306     4.167465     0.108386
H      3.563190    14.263561     3.409316     0.091756
H      3.028039    12.853216     3.870798     0.090764
H      5.297724    13.182845     2.505188     0.097279
H      4.919443    11.843135     3.244501     0.095302
H      5.216152    12.492977     5.898023     0.049884
H      1.046099    16.283722     8.786994     0.363310
H      1.433344    16.201315    10.183212     0.358621
H      2.376356    16.700469     9.196677     0.358500
H      8.081942    17.670523    10.246784     0.109341
H      8.181443    18.063724     8.721068     0.117861
H      1.286334    18.442798     8.798766     0.042158
H      7.573684    19.798991    10.512842     0.093297
H      8.276461    20.218091     9.166069     0.094459
H      0.485849    20.220446    11.708929     0.099545
H      1.063130    20.917378    10.418663     0.093942
H      2.567290    19.215075    10.220885     0.112399
H      1.896782    18.449862    11.431097     0.114521
H      5.442044     9.521598    16.102425     0.360285
H      6.496211     8.911783    16.895892     0.353315
H      6.632464    10.284456    16.436765     0.362534
H      3.971948     8.775221    18.099042     0.104975
H      3.445762    10.185567    17.639914     0.109123
H      6.761545    11.282764    18.956080     0.117163
H      6.807262     9.754694    19.377535     0.108386
H      3.563190     9.281439    20.135684     0.091756
H      3.028039    10.691784    19.674202     0.090764
H      5.297724    10.362154    21.039812     0.097279
H      4.919443    11.701865    20.300499     0.095302
H      5.216152    11.052023    17.646978     0.049884
H      1.046099     7.261278    14.758006     0.363310
H      1.433344     7.343686    13.361788     0.358621
H      2.376356     6.844532    14.348323     0.358500
H      8.081942     5.874478    13.298216     0.109341
H      8.181443     5.481276    14.823932     0.117861
H      1.286334     5.102202    14.746234     0.042158
H      7.573684     3.746009    13.032158     0.093297
H      8.276461     3.326909    14.378932     0.094459
H      0.485849     3.324554    11.836072     0.099545
H      1.063130     2.627622    13.126337     0.093942
H      2.567290     4.329925    13.324115     0.112399
H      1.896782     5.095138    12.113903     0.114521
H      5.442044     7.442575     9.521598     0.360285
H      6.496211     6.649108     8.911783     0.353315
H      6.632464     7.108235    10.284456     0.362534
H      3.971948     5.445958     8.775221     0.104975
H      3.445762     5.905086    10.185567     0.109123
H      6.761545     4.588921    11.282764     0.117163
H      6.807262     4.167465     9.754694     0.108385
H      3.563190     3.409316     9.281439     0.091756
H      3.028039     3.870798    10.691784     0.090764
H      5.297724     2.505188    10.362154     0.097279
H      4.919443     3.244501    11.701865     0.095302
H      5.216152     5.898023    11.052023     0.049883
H      1.046099     8.786994     7.261278     0.363310
H      1.433344    10.183212     7.343686     0.358621
H      2.376356     9.196677     6.844532     0.358500
H      8.081942    10.246784     5.874478     0.109341
H      8.181443     8.721068     5.481276     0.117861
H      1.286334     8.798766     5.102202     0.042158
H      7.573684    10.512842     3.746009     0.093297
H      8.276461     9.166069     3.326909     0.094459
H      0.485849    11.708929     3.324554     0.099545
H      1.063130    10.418663     2.627622     0.093942
H      2.567290    10.220885     4.329925     0.112399
H      1.896782    11.431097     5.095138     0.114521
H      5.442044    16.102425    14.023402     0.360285
H      6.496211    16.895892    14.633218     0.353315
H      6.632464    16.436765    13.260544     0.362534
H      3.971948    18.099042    14.769778     0.104975
H      3.445762    17.639914    13.359433     0.109123
H      6.761545    18.956080    12.262236     0.117163
H      6.807262    19.377535    13.790306     0.108386
H      3.563190    20.135684    14.263561     0.091756
H      3.028039    19.674202    12.853216     0.090764
H      5.297724    21.039812    13.182845     0.097279
H      4.919443    20.300499    11.843135     0.095302
H      5.216152    17.646978    12.492977     0.049883
H      1.046099    14.758006    16.283722     0.363310
H      1.433344    13.361788    16.201315     0.358621
H      2.376356    14.348323    16.700469     0.358500
H      8.081942    13.298216    17.670523     0.109341
H      8.181443    14.823932    18.063724     0.117861
H      1.286334    14.746234    18.442798     0.042158
H      7.573684    13.032158    19.798991     0.093297
H      8.276461    14.378932    20.218091     0.094459
H      0.485849    11.836072    20.220446     0.099545
H      1.063130    13.126337    20.917378     0.093942
H      2.567290    13.324115    19.215075     0.112399
H      1.896782    12.113903    18.449862     0.114521
O      0.181073     1.871827     2.488707    -0.766176
O      6.710450     2.024870     3.046723    -0.753415
O      8.052361     6.340669     4.494741    -0.776922
O      4.447040     2.241484     5.304689    -0.755275
O      5.786262     4.407624     5.285853    -0.767373
O      1.314122     5.092784     4.577148    -0.765887
O      3.533609     4.245163     6.491356    -0.776463
O      8.823265     5.045694     2.512252    -0.743618
O      2.131639     3.677729     0.727541    -0.765663
O      3.634902     2.648813     2.469870    -0.721268
O      4.606600     3.392834     0.282540    -0.776981
O      8.018298    23.486138     3.621221    -0.752326
O      0.181073    21.673172    21.056294    -0.766176
O      6.710450    21.520130    20.498277    -0.753415
O      8.052361    17.204332    19.050260    -0.776922
O      4.447040    21.303516    18.240312    -0.755275
O      5.786262    19.137376    18.259148    -0.767373
O      1.314122    18.452216    18.967852    -0.765887
O      3.533609    19.299837    17.053644    -0.776462
O      8.823265    18.499306    21.032749    -0.743618
O      2.131639    19.867271    22.817460    -0.765663
O      3.634902    20.896187    21.075130    -0.721268
O      4.606600    20.152165    23.262460    -0.776981
O      8.018298     0.058863    19.923779    -0.752326
O      0.181073    21.056294     1.871827    -0.766176
O      6.710450    20.498277     2.024870    -0.753415
O      8.052361    19.050260     6.340669    -0.776922
O      4.447040    18.240312     2.241484    -0.755275
O      5.786262    18.259148     4.407624    -0.767373
O      1.314122    18.967852     5.092784    -0.765887
O      3.533609    17.053644     4.245163    -0.776462
O      8.823265    21.032749     5.045694    -0.743618
O      2.131639    22.817460     3.677729    -0.765663
O      3.634902    21.075130     2.648813    -0.721268
O      4.606600    23.262460     3.392834    -0.776981
O      8.018298    19.923779    23.486138    -0.752326
O      0.181073     2.488707    21.673172    -0.766176
O      6.710450     3.046723    21.520130    -0.753415
O      8.052361     4.494741    17.204332    -0.776922
O      4.447040     5.304689    21.303516    -0.755275
O      5.786262     5.285853    19.137376    -0.767373
O      1.314122     4.577148    18.452216    -0.765887
O      3.533609     6.491356    19.299837    -0.776462
O      8.823265     2.512252    18.499306    -0.743618
O      2.131639     0.727541    19.867271    -0.765663
O      3.634902     2.469870    20.896187    -0.721268
O      4.606600     0.282540    20.152165    -0.776981
O      8.018298     3.621221     0.058863    -0.752326
O      4.663073    13.644328     9.283793    -0.766176
O      2.228450    13.797370     8.725777    -0.753415
O      3.570361    18.113169     7.277760    -0.776922
O     -0.034960    14.013984     6.467811    -0.755275
O      1.304262    16.180124     6.486648    -0.767373
O      5.796122    16.865284     7.195352    -0.765887
O      8.015609    16.017664     5.281144    -0.776463
O      4.341265    16.818194     9.260248    -0.743618
O      6.613639    15.450229    11.044960    -0.765663
O      8.116902    14.421312     9.302630    -0.721268
O      0.124600    15.165335    11.489960    -0.776981
O      3.536298    11.713638     8.151279    -0.752326
O      4.663073     9.900672    14.261207    -0.766176
O      2.228450     9.747630    14.819223    -0.753415
O      3.570361     5.431831    16.267240    -0.776922
O     -0.034960     9.531016    17.077189    -0.755275
O      1.304262     7.364876    17.058353    -0.767373
O      5.796122     6.679717    16.349648    -0.765887
O      8.015609     7.527337    18.263857    -0.776462
O      4.341265     6.726807    14.284752    -0.743618
O      6.613639     8.094771    12.500041    -0.765663
O      8.116902     9.123688    14.242371    -0.721268
O      0.124600     8.379665    12.055040    -0.776981
O      3.536298    11.831363    15.393721    -0.752326
O      4.663073     9.283793     9.900672    -0.766176
O      2.228450     8.725777     9.747630    -0.753415
O      3.570361     7.277760     5.431831    -0.776922
O     -0.034960     6.467811     9.531016    -0.755275
O      1.304262     6.486648     7.364876    -0.767373
O      5.796122     7.195352     6.679717    -0.765887
O      8.015609     5.281144     7.527337    -0.776463
O      4.341265     9.260248     6.726807    -0.743618
O      6.613639    11.044960     8.094771    -0.765663
O      8.116902     9.302630     9.123688    -0.721268
O      0.124600    11.489960     8.379665    -0.776981
O      3.536298     8.151279    11.831363    -0.752326
O      4.663073    14.261207    13.644328    -0.766176
O      2.228450    14.819223    13.797370    -0.753415
O      3.570361    16.267240    18.113169    -0.776922
O     -0.034960    17.077189    14.013984    -0.755275
O      1.304262    17.058353    16.180124    -0.767373
O      5.796122    16.349648    16.865284    -0.765887
O      8.015609    18.263857    16.017664    -0.776463
O      4.341265    14.284752    16.818194    -0.743618
O      6.613639    12.500041    15.450229    -0.765663
O      8.116902    14.242371    14.421312    -0.721268
O      0.124600    12.055040    15.165335    -0.776981
O      3.536298    15.393721    11.713638    -0.752326
C      8.547174     2.041351     6.458393    -0.243533
C      1.747084     1.285557     7.338976    -0.265425
C      8.260326     1.692886     7.852258    -0.160385
C      0.582660     1.024207     8.410274    -0.180772
C      0.933152     1.631669     6.173499     0.239163
C      4.051728     6.470166     2.163786    -0.250538
C      5.508378     6.255907     2.123759     0.237192
C      3.881412     7.904057     1.805902    -0.172622
C      5.181192     8.318449     1.000663    -0.181624
C      6.209363     7.127072     1.184314    -0.254741
C      8.547174    21.503649    17.086607    -0.243533
C      1.747084    22.259443    16.206024    -0.265425
C      8.260326    21.852114    15.692743    -0.160385
C      0.582660    22.520793    15.134726    -0.180772
C      0.933152    21.913332    17.371501     0.239163
C      4.051728    17.074834    21.381215    -0.250538
C      5.508378    17.289093    21.421241     0.237192
C      3.881412    15.640944    21.739099    -0.172622
C      5.181192    15.226552    22.544338    -0.181624
C      6.209363    16.417929    22.360686    -0.254741
C      8.547174    17.086607     2.041351    -0.243533
C      1.747084    16.206024     1.285557    -0.265425
C      8.260326    15.692743     1.692886    -0.160385
C      0.582660    15.134726     1.024207    -0.180772
C      0.933152    17.371501     1.631669     0.239163
C      4.051728    21.381215     6.470166    -0.250538
C      5.508378    21.421241     6.255907     0.237192
C      3.881412    21.739099     7.904057    -0.172622
C      5.181192    22.544338     8.318449    -0.181624
C      6.209363    22.360686     7.127072    -0.254741
C      8.547174     6.458393    21.503649    -0.243533
C      1.747084     7.338976    22.259443    -0.265425
C      8.260326     7.852258    21.852114    -0.160385
C      0.582660     8.410274    22.520793    -0.180772
C      0.933152     6.173499    21.913332     0.239163
C      4.051728     2.163786    17.074834    -0.250538
C      5.508378     2.123759    17.289093     0.237192
C      3.881412     1.805902    15.640944    -0.172622
C      5.181192     1.000663    15.226552    -0.181624
C      6.209363     1.184314    16.417929    -0.254741
C      4.065174    13.813852     5.314107    -0.243533
C      6.229084    13.058057     4.433523    -0.265425
C      3.778326    13.465386     3.920243    -0.160385
C      5.064660    12.796708     3.362226    -0.180772
C      5.415152    13.404169     5.599001     0.239163
C      8.533728    18.242666     9.608715    -0.250538
C      1.026378    18.028407     9.648741     0.237192
C      8.363412    19.676557     9.966599    -0.172622
C      0.699192    20.090948    10.771838    -0.181624
C      1.727363    18.899572    10.588187    -0.254741
C      4.065174     9.731149    18.230894    -0.243533
C      6.229084    10.486943    19.111476    -0.265425
C      3.778326    10.079614    19.624758    -0.160385
C      5.064660    10.748292    20.182774    -0.180772
C      5.415152    10.140831    17.945999     0.239163
C      8.533728     5.302334    13.936286    -0.250538
C      1.026378     5.516593    13.896259     0.237192
C      8.363412     3.868444    13.578402    -0.172622
C      0.699192     3.454052    12.773163    -0.181624
C      1.727363     4.645429    12.956813    -0.254741
C      4.065174     5.314107     9.731149    -0.243533
C      6.229084     4.433523    10.486943    -0.265425
C      3.778326     3.920243    10.079614    -0.160385
C      5.064660     3.362226    10.748292    -0.180772
C      5.415152     5.599001    10.140831     0.239163
C      8.533728     9.608715     5.302334    -0.250538
C      1.026378     9.648741     5.516593     0.237192
C      8.363412     9.966599     3.868444    -0.172622
C      0.699192    10.771838     3.454052    -0.181624
C      1.727363    10.588187     4.645429    -0.254741
C      4.065174    18.230894    13.813852    -0.243533
C      6.229084    19.111476    13.058057    -0.265425
C      3.778326    19.624758    13.465386    -0.160385
C      5.064660    20.182774    12.796708    -0.180772
C      5.415152    17.945999    13.404169     0.239163
C      8.533728    13.936286    18.242666    -0.250538
C      1.026378    13.896259    18.028407     0.237192
C      8.363412    13.578402    19.676557    -0.172622
C      0.699192    12.773163    20.090948    -0.181624
C      1.727363    12.956813    18.899572    -0.254741
N      1.577664     2.102569     4.953868    -0.540886
N      6.000502     4.899715     2.340373    -0.550039
N      1.577664    21.442431    18.591132    -0.540886
N      6.000502    18.645286    21.204627    -0.550039
N      1.577664    18.591132     2.102569    -0.540886
N      6.000502    21.204627     4.899715    -0.550039
N      1.577664     4.953868    21.442431    -0.540886
N      6.000502     2.340373    18.645286    -0.550039
N      6.059664    13.875069     6.818632    -0.540886
N      1.518502    16.672214     9.432127    -0.550039
N      6.059664     9.669932    16.726368    -0.540886
N      1.518502     6.872785    14.112873    -0.550039
N      6.059664     6.818632     9.669932    -0.540886
N      1.518502     9.432127     6.872785    -0.550039
N      6.059664    16.726368    13.875069    -0.540886
N      1.518502    14.112873    16.672214    -0.550039

The following XYZ coordinates are in angstroms. Other properties are in atomic units.
The sperically averaged electron density of each atom fit to a function of the form exp(a - br)
eigen_1, eigen_2 and eigen_3 are the three eigenvalues of traceless quadrupole moment tensor
  atom number  atomic symbol              X              Y              Z     net charge C6 coefficient C8 coefficient C10 coefficient fluctuating dipole atomic polarizability isotropic forcefield polarizability              a              b squared Pearson coefficient          <r^3>          <r^4>         wp_QDO          m_QDO          q_QDO       dipole_x       dipole_y       dipole_z         dipole            Qxy            Qxz            Qyz     Q(x^2-y^2)  Q(3z^2 - R^2)        eigen_1        eigen_2        eigen_3 static polarizability      alpha(xx)      alpha(xy)      alpha(xz)      alpha(yy)      alpha(yz)      alpha(zz) atomic spin moment
            1             Zn       4.901963       1.607417       3.522803       1.027774      77.583085 0.15945610E+04  0.48960595E+05                                15.061509                           13.256241       0.150390       1.934451                    0.999111      43.692676     118.811613       0.482692       0.413267      -1.129784       0.004460       0.008121       0.029721       0.031132      -0.014359      -0.012849      -0.026439      -0.024587      -0.062135      -0.041369       0.004573       0.036796             16.484454      17.782123       0.073112       0.093923      17.741979       1.337625      13.929260           0.000008
            2             Zn       0.384466       3.505380       1.486160       1.035607      77.198247 0.15862117E+04  0.48621099E+05                                14.999051                           13.207454       0.134901       1.933168                    0.998879      43.438867     117.868101       0.484545       0.412390      -1.130831      -0.007265       0.028398      -0.002247       0.029399      -0.034648      -0.001871      -0.023364       0.011650      -0.014412      -0.042879       0.000892       0.041987             16.481973      17.327502       0.589440      -0.981143      14.449349       1.078642      17.669067           0.000008
            3             Zn       6.988424       5.789716       5.994792       1.039871      76.635587 0.16131890E+04  0.49691014E+05                                14.974719                           13.354799       0.151125       1.934301                    0.999473      43.680613     119.081487       0.479615       0.414592      -1.128553      -0.001446       0.002893       0.002186       0.003904       0.002897       0.001437      -0.006640      -0.036764       0.088087      -0.033352       0.002365       0.030987             16.247640      19.660633       0.055380       0.238731      13.673236       2.206374      15.409051           0.000001
            4             Zn       4.901963      21.937583      20.022197       1.027774      77.583081 0.15945608E+04  0.48960584E+05                                15.061508                           13.256239       0.150390       1.934451                    0.999111      43.692677     118.811615       0.482692       0.413267      -1.129784       0.004460      -0.008121      -0.029721       0.031132       0.014359       0.012849      -0.026439      -0.024587      -0.062135      -0.041370       0.004573       0.036796             16.484453      17.782118      -0.073111      -0.093919      17.741980       1.337624      13.929261           0.000008
            5             Zn       0.384466      20.039620      22.058840       1.035607      77.198234 0.15862114E+04  0.48621090E+05                                14.999049                           13.207452       0.134901       1.933168                    0.998879      43.438868     117.868104       0.484545       0.412390      -1.130831      -0.007265      -0.028398       0.002247       0.029399       0.034648       0.001871      -0.023364       0.011650      -0.014412      -0.042879       0.000892       0.041987             16.481970      17.327491      -0.589441       0.981149      14.449356       1.078640      17.669064           0.000008
            6             Zn       6.988424      17.755284      17.550208       1.039871      76.635590 0.16131890E+04  0.49691014E+05                                14.974720                           13.354799       0.151125       1.934301                    0.999473      43.680613     119.081487       0.479615       0.414592      -1.128553      -0.001446      -0.002893      -0.002186       0.003904      -0.002897      -0.001437      -0.006640      -0.036764       0.088087      -0.033352       0.002365       0.030987             16.247641      19.660634      -0.055370      -0.238734      13.673236       2.206375      15.409052           0.000001
            7             Zn       4.901963      20.022197       1.607417       1.027774      77.583078 0.15945607E+04  0.48960582E+05                                15.061508                           13.256239       0.150390       1.934451                    0.999111      43.692676     118.811614       0.482692       0.413267      -1.129784       0.004460      -0.029721       0.008121       0.031132       0.012849      -0.014359       0.026439       0.018774       0.067948      -0.041369       0.004573       0.036796             16.484453      17.782119      -0.093920       0.073111      13.929261      -1.337625      17.741980           0.000008
            8             Zn       0.384466      22.058840       3.505380       1.035607      77.198238 0.15862117E+04  0.48621099E+05                                14.999050                           13.207454       0.134901       1.933168                    0.998879      43.438867     117.868102       0.484545       0.412390      -1.130831      -0.007265       0.002247       0.028398       0.029399       0.001871      -0.034648       0.023364       0.013031      -0.010269      -0.042879       0.000892       0.041987             16.481971      17.327492       0.981148       0.589440      17.669064      -1.078643      14.449357           0.000008
            9             Zn       6.988424      17.550208       5.789716       1.039871      76.635590 0.16131890E+04  0.49691014E+05                                14.974720                           13.354799       0.151125       1.934301                    0.999473      43.680613     119.081488       0.479615       0.414592      -1.128553      -0.001446      -0.002186       0.002893       0.003904      -0.001437       0.002897       0.006640      -0.062425       0.011102      -0.033352       0.002365       0.030987             16.247641      19.660634      -0.238739       0.055373      15.409052      -2.206375      13.673236           0.000001
           10             Zn       4.901963       3.522803      21.937583       1.027774      77.583086 0.15945610E+04  0.48960595E+05                                15.061509                           13.256241       0.150390       1.934451                    0.999111      43.692676     118.811614       0.482692       0.413267      -1.129784       0.004460       0.029721      -0.008121       0.031132      -0.012849       0.014359       0.026439       0.018774       0.067948      -0.041369       0.004573       0.036796             16.484454      17.782122       0.093923      -0.073112      13.929260      -1.337625      17.741980           0.000008
           11             Zn       0.384466       1.486160      20.039620       1.035607      77.198240 0.15862113E+04  0.48621088E+05                                14.999050                           13.207452       0.134901       1.933168                    0.998879      43.438867     117.868102       0.484545       0.412390      -1.130831      -0.007265      -0.002247      -0.028398       0.029399      -0.001871       0.034648       0.023364       0.013031      -0.010269      -0.042879       0.000892       0.041987             16.481972      17.327501      -0.981144      -0.589441      17.669066      -1.078639      14.449349           0.000008
           12             Zn       6.988424       5.994792      17.755284       1.039871      76.635587 0.16131890E+04  0.49691014E+05                                14.974719                           13.354799       0.151125       1.934301                    0.999473      43.680613     119.081487       0.479615       0.414592      -1.128553      -0.001446       0.002186      -0.002893       0.003904       0.001437      -0.002897       0.006640      -0.062425       0.011102      -0.033352       0.002365       0.030987             16.247640      19.660634       0.238725      -0.055377      15.409050      -2.206374      13.673236           0.000001
           13             Zn       0.419963      13.379917       8.249697       1.027774      77.583079 0.15945608E+04  0.48960588E+05                                15.061508                           13.256240       0.150390       1.934451                    0.999111      43.692676     118.811615       0.482692       0.413267      -1.129784       0.004460       0.008121      -0.029721       0.031132      -0.014359       0.012849       0.026439      -0.024587      -0.062135      -0.041369       0.004573       0.036796             16.484453      17.782123       0.073112      -0.093925      17.741977      -1.337622      13.929260           0.000008
           14             Zn       4.866466      15.277880      10.286340       1.035607      77.198248 0.15862118E+04  0.48621105E+05                                14.999051                           13.207454       0.134901       1.933168                    0.998879      43.438868     117.868103       0.484545       0.412390      -1.130831      -0.007265       0.028398       0.002247       0.029399      -0.034648       0.001871       0.023364       0.011650      -0.014412      -0.042879       0.000892       0.041987             16.481972      17.327493       0.589441       0.981149      14.449352      -1.078640      17.669071           0.000008
           15             Zn       2.506424      17.562216       5.777708       1.039871      76.635592 0.16131893E+04  0.49691027E+05                                14.974720                           13.354801       0.151125       1.934301                    0.999473      43.680613     119.081489       0.479615       0.414592      -1.128553      -0.001446       0.002893      -0.002186       0.003904       0.002897      -0.001437       0.006640      -0.036764       0.088087      -0.033352       0.002365       0.030987             16.247641      19.660632       0.055374      -0.238737      13.673238      -2.206377      15.409053           0.000001
           16             Zn       0.419963      10.165083      15.295303       1.027774      77.583078 0.15945607E+04  0.48960582E+05                                15.061508                           13.256239       0.150390       1.934451                    0.999111      43.692677     118.811615       0.482692       0.413267      -1.129784       0.004460      -0.008121       0.029721       0.031132       0.014359      -0.012849       0.026439      -0.024587      -0.062135      -0.041369       0.004573       0.036796             16.484453      17.782124      -0.073109       0.093925      17.741977      -1.337621      13.929258           0.000008
           17             Zn       4.866466       8.267120      13.258660       1.035607      77.198243 0.15862111E+04  0.48621079E+05                                14.999049                           13.207451       0.134901       1.933168                    0.998879      43.438868     117.868103       0.484545       0.412390      -1.130831      -0.007265      -0.028398      -0.002247       0.029399       0.034648      -0.001871       0.023364       0.011650      -0.014412      -0.042879       0.000892       0.041987             16.481973      17.327498      -0.589438      -0.981145      14.449349      -1.078642      17.669070           0.000008
           18             Zn       2.506424       5.982785      17.767292       1.039871      76.635597 0.16131892E+04  0.49691023E+05                                14.974721                           13.354800       0.151125       1.934301                    0.999473      43.680613     119.081489       0.479615       0.414592      -1.128553      -0.001446      -0.002893       0.002186       0.003904      -0.002897       0.001437       0.006640      -0.036764       0.088087      -0.033352       0.002365       0.030987             16.247642      19.660635      -0.055387       0.238745      13.673240      -2.206375      15.409051           0.000001
           19             Zn       0.419963       8.249697      10.165083       1.027774      77.583083 0.15945608E+04  0.48960587E+05                                15.061509                           13.256240       0.150390       1.934451                    0.999111      43.692676     118.811614       0.482692       0.413267      -1.129784       0.004460      -0.029721      -0.008121       0.031132       0.012849       0.014359      -0.026439       0.018774       0.067948      -0.041369       0.004573       0.036796             16.484454      17.782123      -0.093925      -0.073111      13.929261       1.337621      17.741978           0.000008
           20             Zn       4.866466      10.286340       8.267120       1.035607      77.198243 0.15862114E+04  0.48621092E+05                                14.999050                           13.207453       0.134901       1.933168                    0.998879      43.438867     117.868102       0.484545       0.412390      -1.130831      -0.007265       0.002247      -0.028398       0.029399       0.001871       0.034648      -0.023364       0.013031      -0.010269      -0.042879       0.000892       0.041987             16.481973      17.327492       0.981150      -0.589439      17.669074       1.078643      14.449352           0.000008
           21             Zn       2.506424       5.777708       5.982785       1.039871      76.635592 0.16131893E+04  0.49691026E+05                                14.974720                           13.354800       0.151125       1.934301                    0.999473      43.680613     119.081486       0.479615       0.414592      -1.128553      -0.001446      -0.002186      -0.002893       0.003904      -0.001437      -0.002897      -0.006640      -0.062425       0.011102      -0.033352       0.002365       0.030987             16.247640      19.660631      -0.238746      -0.055384      15.409052       2.206377      13.673238           0.000001
           22             Zn       0.419963      15.295303      13.379917       1.027774      77.583073 0.15945606E+04  0.48960580E+05                                15.061507                           13.256239       0.150390       1.934451                    0.999111      43.692676     118.811614       0.482692       0.413267      -1.129784       0.004460       0.029721       0.008121       0.031132      -0.012849      -0.014359      -0.026439       0.018774       0.067948      -0.041369       0.004573       0.036796             16.484452      17.782123       0.093925       0.073109      13.929257       1.337621      17.741976           0.000008
           23             Zn       4.866466      13.258660      15.277880       1.035607      77.198245 0.15862114E+04  0.48621090E+05                                14.999050                           13.207452       0.134901       1.933168                    0.998879      43.438868     117.868104       0.484545       0.412390      -1.130831      -0.007265      -0.002247       0.028398       0.029399      -0.001871      -0.034648      -0.023364       0.013031      -0.010269      -0.042879       0.000892       0.041987             16.481973      17.327500      -0.981144       0.589440      17.669068       1.078639      14.449350           0.000008
           24             Zn       2.506424      17.767292      17.562216       1.039871      76.635596 0.16131892E+04  0.49691023E+05                                14.974721                           13.354800       0.151125       1.934301                    0.999473      43.680613     119.081489       0.479615       0.414592      -1.128553      -0.001446       0.002186       0.002893       0.003904       0.001437       0.002897      -0.006640      -0.062425       0.011102      -0.033352       0.002365       0.030987             16.247642      19.660635       0.238736       0.055377      15.409051       2.206375      13.673240           0.000001
           25              P       0.305672       5.839395       3.739181       1.251042      70.870329 0.12544855E+04  0.37730259E+05                                13.157832                           10.705249       0.837039       2.020530                    0.999552      49.838519     152.496123       0.594460       0.342578      -1.138415      -0.052790      -0.087976       0.021064       0.104739      -0.019645      -0.001719       0.016324      -0.022615      -0.062879      -0.027566      -0.009514       0.037080             14.709863      15.301681      -0.841935       1.595765      13.050508       4.358905      15.777401          -0.000001
           26              P       4.794844       3.525393       6.057658       1.249275      70.469821 0.12832726E+04  0.38794064E+05                                13.149863                           10.873355       0.863058       2.029591                    0.999674      49.817407     152.545106       0.586436       0.345493      -1.136637      -0.048895       0.012656      -0.073930       0.089535       0.003312      -0.010632      -0.004463       0.022062       0.070799      -0.023515      -0.004632       0.028147             14.549832      15.612485       0.660552      -1.201079      15.698789       3.617886      12.338220          -0.000001
           27              P       3.352357       2.803974       1.011729       1.233350      70.304787 0.13048983E+04  0.39742032E+05                                13.233032                           11.041327       0.639813       1.959256                    0.999907      50.953978     158.278917       0.574031       0.350346      -1.129002       0.015074       0.102303       0.052020       0.115755       0.027143       0.001137       0.001259       0.016627      -0.049803      -0.020120      -0.016620       0.036740             14.469606      16.398142      -0.355972       0.341872      10.387823      -1.562217      16.622853           0.000012
           28              P       7.832295       1.089192       2.673770       1.247483      68.623048 0.12615080E+04  0.38135698E+05                                13.103480                           10.923813       0.582859       1.945542                    0.999969      50.661067     157.304293       0.571182       0.354723      -1.124363       0.025933       0.043611       0.089309       0.102716       0.016558       0.003919       0.011470       0.017361       0.008190      -0.022669       0.000535       0.022133             14.426927      15.893891      -1.059221      -0.328171      16.525618      -1.590215      10.861272           0.000012
           29              P       0.305672      17.705605      19.805819       1.251042      70.870325 0.12544855E+04  0.37730260E+05                                13.157832                           10.705249       0.837038       2.020530                    0.999552      49.838520     152.496127       0.594460       0.342578      -1.138415      -0.052790       0.087976      -0.021064       0.104739       0.019645       0.001719       0.016324      -0.022615      -0.062879      -0.027566      -0.009514       0.037080             14.709863      15.301688       0.841935      -1.595764      13.050503       4.358900      15.777397          -0.000001
           30              P       4.794844      20.019607      17.487342       1.249275      70.469840 0.12832734E+04  0.38794094E+05                                13.149865                           10.873358       0.863058       2.029591                    0.999674      49.817408     152.545108       0.586435       0.345493      -1.136637      -0.048895      -0.012656       0.073930       0.089535      -0.003312       0.010632      -0.004463       0.022062       0.070799      -0.023515      -0.004632       0.028147             14.549834      15.612485      -0.660547       1.201081      15.698786       3.617888      12.338230          -0.000001
           31              P       3.352357      20.741026      22.533271       1.233350      70.304796 0.13048987E+04  0.39742048E+05                                13.233033                           11.041328       0.639813       1.959256                    0.999907      50.953979     158.278920       0.574031       0.350346      -1.129002       0.015074      -0.102303      -0.052020       0.115755      -0.027143      -0.001137       0.001259       0.016627      -0.049803      -0.020120      -0.016620       0.036740             14.469607      16.398138       0.355969      -0.341880      10.387826      -1.562221      16.622856           0.000012
           32              P       7.832295      22.455808      20.871230       1.247483      68.623095 0.12615091E+04  0.38135740E+05                                13.103486                           10.923818       0.582859       1.945542                    0.999969      50.661067     157.304292       0.571182       0.354723      -1.124363       0.025933      -0.043611      -0.089309       0.102716      -0.016558      -0.003919       0.011470       0.017361       0.008190      -0.022669       0.000535       0.022133             14.426934      15.893892       1.059220       0.328176      16.525634      -1.590218      10.861276           0.000012
           33              P       0.305672      19.805819       5.839395       1.251042      70.870334 0.12544857E+04  0.37730269E+05                                13.157833                           10.705250       0.837039       2.020530                    0.999552      49.838520     152.496127       0.594460       0.342578      -1.138415      -0.052790      -0.021064      -0.087976       0.104739       0.001719      -0.019645      -0.016324       0.020132       0.065362      -0.027566      -0.009514       0.037080             14.709864      15.301687      -1.595766      -0.841938      15.777398      -4.358901      13.050506          -0.000001
           34              P       4.794844      17.487342       3.525393       1.249275      70.469836 0.12832734E+04  0.38794092E+05                                13.149865                           10.873358       0.863058       2.029591                    0.999674      49.817407     152.545107       0.586435       0.345493      -1.136637      -0.048895       0.073930       0.012656       0.089535       0.010632       0.003312       0.004463      -0.024369      -0.068493      -0.023515      -0.004632       0.028147             14.549834      15.612485       1.201081       0.660547      12.338229      -3.617888      15.698787          -0.000001
           35              P       3.352357      22.533271       2.803974       1.233350      70.304792 0.13048984E+04  0.39742035E+05                                13.233032                           11.041327       0.639813       1.959256                    0.999907      50.953978     158.278915       0.574031       0.350346      -1.129002       0.015074      -0.052020       0.102303       0.115755      -0.001137       0.027143      -0.001259       0.033215      -0.000039      -0.020120      -0.016620       0.036740             14.469607      16.398140      -0.341878      -0.355970      16.622856       1.562220      10.387823           0.000012
           36              P       7.832295      20.871230       1.089192       1.247483      68.623053 0.12615080E+04  0.38135700E+05                                13.103481                           10.923813       0.582859       1.945542                    0.999969      50.661067     157.304293       0.571182       0.354723      -1.124363       0.025933      -0.089309       0.043611       0.102716      -0.003919       0.016558      -0.011470       0.004585      -0.030136      -0.022669       0.000535       0.022133             14.426928      15.893890       0.328175      -1.059221      10.861274       1.590217      16.525619           0.000012
           37              P       0.305672       3.739181      17.705605       1.251042      70.870320 0.12544852E+04  0.37730250E+05                                13.157831                           10.705248       0.837038       2.020530                    0.999552      49.838519     152.496125       0.594460       0.342578      -1.138415      -0.052790       0.021064       0.087976       0.104739      -0.001719       0.019645      -0.016324       0.020132       0.065362      -0.027566      -0.009514       0.037080             14.709862      15.301682       1.595763       0.841932      15.777399      -4.358903      13.050505          -0.000001
           38              P       4.794844       6.057658      20.019607       1.249275      70.469824 0.12832726E+04  0.38794065E+05                                13.149863                           10.873355       0.863058       2.029591                    0.999674      49.817408     152.545110       0.586436       0.345493      -1.136637      -0.048895      -0.073930      -0.012656       0.089535      -0.010632      -0.003312       0.004463      -0.024369      -0.068493      -0.023515      -0.004632       0.028147             14.549832      15.612486      -1.201080      -0.660552      12.338221      -3.617886      15.698789          -0.000001
           39              P       3.352357       1.011729      20.741026       1.233350      70.304786 0.13048985E+04  0.39742040E+05                                13.233032                           11.041328       0.639813       1.959256                    0.999907      50.953978     158.278917       0.574031       0.350346      -1.129002       0.015074       0.052020      -0.102303       0.115755       0.001137      -0.027143      -0.001259       0.033215      -0.000039      -0.020120      -0.016620       0.036740             14.469606      16.398139       0.341875       0.355970      16.622852       1.562218      10.387826           0.000012
           40              P       7.832295       2.673770      22.455808       1.247483      68.623086 0.12615089E+04  0.38135734E+05                                13.103485                           10.923817       0.582859       1.945542                    0.999969      50.661067     157.304293       0.571182       0.354723      -1.124363       0.025933       0.089309      -0.043611       0.102716       0.003919      -0.016558      -0.011470       0.004585      -0.030136      -0.022669       0.000535       0.022133             14.426933      15.893892      -0.328172       1.059220      10.861274       1.590215      16.525633           0.000012
           41              P       4.787672      17.611895       8.033319       1.251042      70.870317 0.12544851E+04  0.37730246E+05                                13.157831                           10.705247       0.837039       2.020530                    0.999552      49.838520     152.496128       0.594460       0.342578      -1.138415      -0.052790      -0.087976      -0.021064       0.104739      -0.019645       0.001719      -0.016324      -0.022615      -0.062879      -0.027566      -0.009514       0.037081             14.709862      15.301684      -0.841936      -1.595768      13.050507      -4.358902      15.777394          -0.000001
           42              P       0.312844      15.297893       5.714842       1.249275      70.469840 0.12832734E+04  0.38794094E+05                                13.149865                           10.873358       0.863058       2.029591                    0.999674      49.817408     152.545110       0.586435       0.345493      -1.136637      -0.048895       0.012656       0.073930       0.089535       0.003312       0.010632       0.004463       0.022062       0.070799      -0.023515      -0.004632       0.028147             14.549834      15.612481       0.660547       1.201080      15.698795      -3.617888      12.338225          -0.000001
           43              P       7.834357      14.576474      10.760771       1.233350      70.304801 0.13048988E+04  0.39742050E+05                                13.233034                           11.041329       0.639813       1.959256                    0.999907      50.953978     158.278917       0.574031       0.350346      -1.129002       0.015074       0.102303      -0.052020       0.115755       0.027143      -0.001137      -0.001259       0.016627      -0.049803      -0.020120      -0.016620       0.036740             14.469608      16.398138      -0.355971      -0.341880      10.387828       1.562226      16.622857           0.000012
           44              P       3.350295      12.861692       9.098730       1.247483      68.623062 0.12615083E+04  0.38135712E+05                                13.103482                           10.923814       0.582859       1.945542                    0.999969      50.661067     157.304293       0.571182       0.354723      -1.124363       0.025933       0.043611      -0.089309       0.102716       0.016558      -0.003919      -0.011470       0.017361       0.008190      -0.022669       0.000535       0.022133             14.426929      15.893888      -1.059220       0.328171      16.525626       1.590216      10.861273           0.000012
           45              P       4.787672       5.933105      15.511681       1.251042      70.870330 0.12544859E+04  0.37730274E+05                                13.157833                           10.705251       0.837039       2.020530                    0.999552      49.838519     152.496126       0.594460       0.342578      -1.138415      -0.052790       0.087976       0.021064       0.104739       0.019645      -0.001719      -0.016324      -0.022615      -0.062879      -0.027566      -0.009514       0.037080             14.709863      15.301682       0.841938       1.595762      13.050516      -4.358905      15.777391          -0.000001
           46              P       0.312844       8.247107      17.830158       1.249275      70.469827 0.12832729E+04  0.38794074E+05                                13.149863                           10.873356       0.863058       2.029591                    0.999674      49.817408     152.545109       0.586436       0.345493      -1.136637      -0.048895      -0.012656      -0.073930       0.089535      -0.003312      -0.010632       0.004463       0.022062       0.070800      -0.023515      -0.004632       0.028147             14.549832      15.612484      -0.660556      -1.201081      15.698790      -3.617888      12.338223          -0.000001
           47              P       7.834357       8.968526      12.784229       1.233350      70.304825 0.13048995E+04  0.39742078E+05                                13.233037                           11.041332       0.639813       1.959256                    0.999907      50.953979     158.278919       0.574031       0.350346      -1.129002       0.015074      -0.102303       0.052020       0.115755      -0.027143       0.001137      -0.001259       0.016627      -0.049803      -0.020120      -0.016620       0.036740             14.469611      16.398146       0.355972       0.341874      10.387831       1.562223      16.622857           0.000012
           48              P       3.350295      10.683308      14.446270       1.247483      68.623090 0.12615090E+04  0.38135736E+05                                13.103486                           10.923817       0.582859       1.945542                    0.999969      50.661067     157.304292       0.571182       0.354723      -1.124363       0.025933      -0.043611       0.089309       0.102716      -0.016558       0.003919      -0.011470       0.017361       0.008190      -0.022669       0.000535       0.022133             14.426934      15.893893       1.059221      -0.328172      16.525635       1.590215      10.861273           0.000012
           49              P       4.787672       8.033319       5.933105       1.251042      70.870326 0.12544858E+04  0.37730272E+05                                13.157832                           10.705251       0.837039       2.020530                    0.999552      49.838518     152.496122       0.594460       0.342578      -1.138415      -0.052790      -0.021064       0.087976       0.104739       0.001719       0.019645       0.016324       0.020132       0.065362      -0.027566      -0.009514       0.037080             14.709863      15.301682      -1.595762       0.841937      15.777390       4.358904      13.050515          -0.000001
           50              P       0.312844       5.714842       8.247107       1.249275      70.469826 0.12832730E+04  0.38794079E+05                                13.149863                           10.873357       0.863058       2.029591                    0.999674      49.817408     152.545109       0.586435       0.345493      -1.136637      -0.048895       0.073930      -0.012656       0.089535       0.010632      -0.003312      -0.004463      -0.024369      -0.068493      -0.023515      -0.004632       0.028147             14.549832      15.612484       1.201081      -0.660550      12.338223       3.617885      15.698788          -0.000001
           51              P       7.834357      10.760771       8.968526       1.233350      70.304799 0.13048987E+04  0.39742048E+05                                13.233033                           11.041329       0.639813       1.959256                    0.999907      50.953977     158.278914       0.574031       0.350346      -1.129002       0.015074      -0.052020      -0.102303       0.115755      -0.001137      -0.027143       0.001259       0.033215      -0.000039      -0.020120      -0.016620       0.036740             14.469608      16.398138      -0.341880       0.355971      16.622857      -1.562225      10.387828           0.000012
           52              P       3.350295       9.098730      10.683308       1.247483      68.623085 0.12615089E+04  0.38135733E+05                                13.103485                           10.923817       0.582859       1.945542                    0.999969      50.661066     157.304289       0.571182       0.354723      -1.124363       0.025933      -0.089309      -0.043611       0.102716      -0.003919      -0.016558       0.011470       0.004585      -0.030136      -0.022669       0.000535       0.022133             14.426933      15.893891       0.328171       1.059221      10.861273      -1.590215      16.525634           0.000012
           53              P       4.787672      15.511681      17.611895       1.251042      70.870318 0.12544851E+04  0.37730246E+05                                13.157831                           10.705247       0.837038       2.020530                    0.999552      49.838520     152.496128       0.594460       0.342578      -1.138415      -0.052790       0.021064      -0.087976       0.104739      -0.001719      -0.019645       0.016324       0.020132       0.065362      -0.027566      -0.009514       0.037080             14.709862      15.301684       1.595767      -0.841936      15.777394       4.358903      13.050507          -0.000001
           54              P       0.312844      17.830158      15.297893       1.249275      70.469841 0.12832733E+04  0.38794088E+05                                13.149865                           10.873358       0.863058       2.029591                    0.999674      49.817408     152.545110       0.586435       0.345493      -1.136637      -0.048895      -0.073930       0.012656       0.089535      -0.010632       0.003312      -0.004463      -0.024369      -0.068493      -0.023515      -0.004632       0.028147             14.549835      15.612481      -1.201080       0.660552      12.338226       3.617890      15.698797          -0.000001
           55              P       7.834357      12.784229      14.576474       1.233350      70.304821 0.13048995E+04  0.39742076E+05                                13.233036                           11.041332       0.639813       1.959256                    0.999907      50.953978     158.278915       0.574031       0.350346      -1.129002       0.015074       0.052020       0.102303       0.115755       0.001137       0.027143       0.001259       0.033215      -0.000039      -0.020120      -0.016620       0.036740             14.469610      16.398145       0.341874      -0.355971      16.622857      -1.562223      10.387830           0.000012
           56              P       3.350295      14.446270      12.861692       1.247483      68.623060 0.12615083E+04  0.38135709E+05                                13.103482                           10.923814       0.582859       1.945542                    0.999969      50.661066     157.304290       0.571182       0.354723      -1.124363       0.025933       0.089309       0.043611       0.102716       0.003919       0.016558       0.011470       0.004585      -0.030136      -0.022669       0.000535       0.022133             14.426929      15.893888      -0.328171      -1.059220      10.861273      -1.590215      16.525625           0.000012
           57              H       0.806760       7.084690       3.578840      -0.134191       2.413814 0.23872253E+02  0.29898488E+03                                 2.610223                            2.546933      -0.745496       2.323695                    0.996957       5.509496      15.806379       0.479930       1.018997      -0.773166       0.020512       0.098536       0.025400       0.103804       0.006169      -0.002589       0.002235      -0.011400      -0.040586      -0.014400      -0.000800       0.015200              2.636334       2.503180       0.374832      -0.077793       3.214051       0.100842       2.191771          -0.000003
           58              H       7.458048       0.470900       1.530425      -0.146163       2.657345 0.27943637E+02  0.36584883E+03                                 2.830758                            2.792386      -1.156986       2.139850                    0.993170       5.983661      17.839910       0.447083       1.046404      -0.764232      -0.038277      -0.054366      -0.077111       0.101818       0.003187       0.005177       0.003503       0.009874       0.015012      -0.008712      -0.001598       0.010311              2.850566       2.289834       0.108660       0.239055       2.882757       0.425146       3.379106           0.000008
           59              H       5.369436       3.249210       7.247151      -0.122705       2.097277 0.20191274E+02  0.24234670E+03                                 2.379815                            2.348026      -0.587126       2.416683                    0.996679       5.119838      14.346817       0.498379       1.023937      -0.772765       0.038636      -0.005309       0.091128       0.099123      -0.003280       0.004613       0.004407       0.008043       0.028452      -0.011529      -0.000185       0.011714              2.385206       2.346952      -0.125867       0.336796       2.052393      -0.021671       2.756274          -0.000003
           60              H       3.002940       1.765875       0.235450      -0.134487       2.661280 0.28127058E+02  0.36878660E+03                                 2.822941                            2.795423      -1.224532       2.109765                    0.994651       5.982332      17.838426       0.448387       1.041842      -0.765205      -0.046258      -0.056079      -0.077580       0.106317       0.007480       0.004368       0.004875       0.002939      -0.017770      -0.008392      -0.004432       0.012824              2.829920       2.381155       0.189450       0.126852       3.148931       0.509439       2.959674           0.000008
           61              H       0.806760      16.460310      19.966160      -0.134191       2.413814 0.23872253E+02  0.29898488E+03                                 2.610223                            2.546933      -0.745496       2.323695                    0.996957       5.509496      15.806379       0.479930       1.018997      -0.773166       0.020512      -0.098536      -0.025400       0.103804      -0.006169       0.002589       0.002235      -0.011400      -0.040586      -0.014400      -0.000800       0.015200              2.636334       2.503180      -0.374832       0.077793       3.214051       0.100842       2.191771          -0.000003
           62              H       7.458048      23.074100      22.014575      -0.146163       2.657345 0.27943636E+02  0.36584884E+03                                 2.830758                            2.792387      -1.156986       2.139850                    0.993170       5.983661      17.839912       0.447083       1.046404      -0.764232      -0.038277       0.054366       0.077111       0.101818      -0.003187      -0.005177       0.003503       0.009874       0.015012      -0.008712      -0.001598       0.010311              2.850566       2.289834      -0.108660      -0.239055       2.882757       0.425146       3.379106           0.000008
           63              H       5.369436      20.295790      16.297849      -0.122705       2.097277 0.20191274E+02  0.24234670E+03                                 2.379815                            2.348026      -0.587126       2.416683                    0.996679       5.119838      14.346817       0.498379       1.023937      -0.772765       0.038636       0.005309      -0.091128       0.099123       0.003280      -0.004613       0.004407       0.008043       0.028452      -0.011529      -0.000185       0.011714              2.385206       2.346952       0.125867      -0.336796       2.052393      -0.021671       2.756274          -0.000003
           64              H       3.002940      21.779125      23.309550      -0.134488       2.661279 0.28127057E+02  0.36878659E+03                                 2.822942                            2.795423      -1.224532       2.109765                    0.994651       5.982332      17.838429       0.448387       1.041843      -0.765205      -0.046258       0.056079       0.077580       0.106317      -0.007480      -0.004368       0.004875       0.002939      -0.017770      -0.008392      -0.004432       0.012824              2.829921       2.381155      -0.189450      -0.126852       3.148932       0.509439       2.959675           0.000008
           65              H       0.806760      19.966160       7.084690      -0.134191       2.413814 0.23872254E+02  0.29898491E+03                                 2.610223                            2.546933      -0.745497       2.323695                    0.996957       5.509496      15.806380       0.479930       1.018997      -0.773166       0.020512      -0.025400       0.098536       0.103804       0.002589       0.006169      -0.002235       0.014593       0.037393      -0.014400      -0.000800       0.015200              2.636334       2.503180       0.077793       0.374832       2.191771      -0.100842       3.214051          -0.000003
           66              H       7.458048      22.014575       0.470900      -0.146163       2.657347 0.27943658E+02  0.36584919E+03                                 2.830759                            2.792388      -1.156987       2.139849                    0.993170       5.983663      17.839919       0.447083       1.046404      -0.764232      -0.038277       0.077111      -0.054366       0.101818      -0.005177       0.003187      -0.003503      -0.002569      -0.022317      -0.008712      -0.001598       0.010311              2.850567       2.289835      -0.239055       0.108660       3.379108      -0.425146       2.882758           0.000008
           67              H       5.369436      16.297849       3.249210      -0.122705       2.097277 0.20191274E+02  0.24234670E+03                                 2.379815                            2.348026      -0.587126       2.416683                    0.996679       5.119838      14.346817       0.498379       1.023937      -0.772765       0.038636      -0.091128      -0.005309       0.099123      -0.004613      -0.003280      -0.004407      -0.010205      -0.026290      -0.011529      -0.000185       0.011714              2.385206       2.346952      -0.336796      -0.125867       2.756274       0.021671       2.052393          -0.000003
           68              H       3.002940      23.309550       1.765875      -0.134488       2.661281 0.28127076E+02  0.36878689E+03                                 2.822943                            2.795424      -1.224533       2.109764                    0.994651       5.982334      17.838435       0.448387       1.041842      -0.765205      -0.046258       0.077580      -0.056079       0.106317      -0.004368       0.007480      -0.004875       0.010355       0.004476      -0.008392      -0.004432       0.012824              2.829921       2.381156      -0.126852       0.189450       2.959675      -0.509439       3.148932           0.000008
           69              H       0.806760       3.578840      16.460310      -0.134191       2.413814 0.23872253E+02  0.29898489E+03                                 2.610223                            2.546933      -0.745496       2.323695                    0.996957       5.509496      15.806379       0.479930       1.018997      -0.773166       0.020512       0.025400      -0.098536       0.103804      -0.002589      -0.006169      -0.002235       0.014593       0.037393      -0.014400      -0.000800       0.015200              2.636334       2.503180      -0.077793      -0.374832       2.191771      -0.100842       3.214052          -0.000003
           70              H       7.458048       1.530425      23.074100      -0.146163       2.657347 0.27943656E+02  0.36584917E+03                                 2.830759                            2.792388      -1.156987       2.139849                    0.993170       5.983663      17.839920       0.447083       1.046404      -0.764232      -0.038277      -0.077111       0.054366       0.101818       0.005177      -0.003187      -0.003503      -0.002569      -0.022317      -0.008712      -0.001598       0.010311              2.850567       2.289835       0.239055      -0.108660       3.379108      -0.425146       2.882758           0.000008
           71              H       5.369436       7.247151      20.295790      -0.122705       2.097277 0.20191274E+02  0.24234670E+03                                 2.379815                            2.348026      -0.587126       2.416683                    0.996679       5.119838      14.346817       0.498379       1.023937      -0.772765       0.038636       0.091128       0.005309       0.099123       0.004613       0.003280      -0.004407      -0.010205      -0.026290      -0.011529      -0.000185       0.011714              2.385206       2.346952       0.336796       0.125867       2.756274       0.021671       2.052393          -0.000003
           72              H       3.002940       0.235450      21.779125      -0.134488       2.661281 0.28127076E+02  0.36878690E+03                                 2.822943                            2.795424      -1.224533       2.109764                    0.994651       5.982334      17.838434       0.448387       1.041842      -0.765205      -0.046258      -0.077580       0.056079       0.106317       0.004368      -0.007480      -0.004875       0.010354       0.004476      -0.008392      -0.004432       0.012824              2.829921       2.381156       0.126852      -0.189450       2.959675      -0.509439       3.148932           0.000008
           73              H       5.288760      18.857190       8.193660      -0.134191       2.413814 0.23872253E+02  0.29898489E+03                                 2.610223                            2.546933      -0.745496       2.323695                    0.996957       5.509496      15.806379       0.479930       1.018997      -0.773166       0.020512       0.098536      -0.025400       0.103804       0.006169       0.002589      -0.002235      -0.011400      -0.040586      -0.014400      -0.000800       0.015200              2.636334       2.503180       0.374832       0.077793       3.214052      -0.100842       2.191771          -0.000003
           74              H       2.976048      12.243400      10.242075      -0.146163       2.657345 0.27943638E+02  0.36584886E+03                                 2.830758                            2.792387      -1.156986       2.139850                    0.993170       5.983661      17.839911       0.447083       1.046404      -0.764232      -0.038277      -0.054366       0.077111       0.101818       0.003187      -0.005177      -0.003503       0.009874       0.015012      -0.008712      -0.001598       0.010311              2.850566       2.289834       0.108660      -0.239055       2.882757      -0.425146       3.379107           0.000008
           75              H       0.887436      15.021710       4.525349      -0.122705       2.097277 0.20191274E+02  0.24234670E+03                                 2.379815                            2.348026      -0.587126       2.416683                    0.996679       5.119838      14.346817       0.498379       1.023937      -0.772765       0.038636      -0.005309      -0.091128       0.099123      -0.003280      -0.004613      -0.004407       0.008043       0.028452      -0.011529      -0.000185       0.011714              2.385206       2.346952      -0.125867      -0.336796       2.052394       0.021671       2.756274          -0.000003
           76              H       7.484940      13.538375      11.537050      -0.134488       2.661279 0.28127057E+02  0.36878659E+03                                 2.822942                            2.795423      -1.224532       2.109765                    0.994651       5.982332      17.838428       0.448387       1.041843      -0.765205      -0.046258      -0.056079       0.077580       0.106317       0.007480      -0.004368      -0.004875       0.002939      -0.017770      -0.008392      -0.004432       0.012824              2.829920       2.381155       0.189450      -0.126852       3.148931      -0.509439       2.959675           0.000008
           77              H       5.288760       4.687810      15.351340      -0.134191       2.413814 0.23872254E+02  0.29898491E+03                                 2.610223                            2.546933      -0.745496       2.323695                    0.996957       5.509496      15.806380       0.479930       1.018997      -0.773166       0.020512      -0.098536       0.025400       0.103804      -0.006169      -0.002589      -0.002235      -0.011400      -0.040586      -0.014400      -0.000800       0.015200              2.636334       2.503180      -0.374832      -0.077793       3.214052      -0.100842       2.191771          -0.000003
           78              H       2.976048      11.301600      13.302925      -0.146163       2.657345 0.27943636E+02  0.36584882E+03                                 2.830757                            2.792386      -1.156986       2.139850                    0.993170       5.983661      17.839910       0.447083       1.046404      -0.764232      -0.038277       0.054366      -0.077111       0.101818      -0.003187       0.005177      -0.003503       0.009874       0.015012      -0.008712      -0.001598       0.010311              2.850565       2.289834      -0.108660       0.239055       2.882757      -0.425146       3.379106           0.000008
           79              H       0.887436       8.523290      19.019651      -0.122705       2.097277 0.20191274E+02  0.24234670E+03                                 2.379815                            2.348026      -0.587126       2.416683                    0.996679       5.119838      14.346817       0.498379       1.023937      -0.772765       0.038636       0.005309       0.091128       0.099123       0.003280       0.004613      -0.004407       0.008043       0.028452      -0.011529      -0.000185       0.011714              2.385206       2.346952       0.125867       0.336796       2.052393       0.021671       2.756274          -0.000003
           80              H       7.484940      10.006625      12.007950      -0.134488       2.661279 0.28127057E+02  0.36878659E+03                                 2.822942                            2.795423      -1.224532       2.109765                    0.994651       5.982332      17.838427       0.448387       1.041842      -0.765205      -0.046258       0.056079      -0.077580       0.106317      -0.007480       0.004368      -0.004875       0.002939      -0.017770      -0.008392      -0.004432       0.012824              2.829920       2.381155      -0.189449       0.126852       3.148931      -0.509439       2.959674           0.000008
           81              H       5.288760       8.193660       4.687810      -0.134191       2.413814 0.23872255E+02  0.29898491E+03                                 2.610223                            2.546933      -0.745496       2.323695                    0.996957       5.509496      15.806379       0.479930       1.018997      -0.773166       0.020512      -0.025400      -0.098536       0.103804       0.002589      -0.006169       0.002235       0.014593       0.037393      -0.014400      -0.000800       0.015200              2.636334       2.503180       0.077793      -0.374832       2.191771       0.100842       3.214052          -0.000003
           82              H       2.976048      10.242075      11.301600      -0.146163       2.657347 0.27943656E+02  0.36584917E+03                                 2.830759                            2.792388      -1.156987       2.139849                    0.993170       5.983663      17.839920       0.447083       1.046404      -0.764232      -0.038277       0.077111       0.054366       0.101819      -0.005177      -0.003187       0.003503      -0.002569      -0.022317      -0.008712      -0.001598       0.010311              2.850567       2.289835      -0.239055      -0.108660       3.379108       0.425146       2.882758           0.000008
           83              H       0.887436       4.525349       8.523290      -0.122705       2.097278 0.20191281E+02  0.24234680E+03                                 2.379815                            2.348026      -0.587126       2.416683                    0.996679       5.119839      14.346817       0.498379       1.023937      -0.772765       0.038636      -0.091128       0.005309       0.099123      -0.004613       0.003280       0.004407      -0.010205      -0.026290      -0.011529      -0.000185       0.011714              2.385206       2.346952      -0.336796       0.125867       2.756274      -0.021671       2.052393          -0.000003
           84              H       7.484940      11.537050      10.006625      -0.134488       2.661280 0.28127068E+02  0.36878677E+03                                 2.822943                            2.795424      -1.224533       2.109764                    0.994651       5.982333      17.838433       0.448387       1.041843      -0.765205      -0.046258       0.077580       0.056079       0.106317      -0.004368      -0.007480       0.004875       0.010355       0.004476      -0.008392      -0.004432       0.012824              2.829921       2.381156      -0.126852      -0.189450       2.959676       0.509439       3.148932           0.000008
           85              H       5.288760      15.351340      18.857190      -0.134191       2.413814 0.23872255E+02  0.29898491E+03                                 2.610223                            2.546933      -0.745496       2.323695                    0.996957       5.509496      15.806380       0.479930       1.018997      -0.773166       0.020512       0.025400       0.098536       0.103804      -0.002589       0.006169       0.002235       0.014593       0.037393      -0.014400      -0.000800       0.015200              2.636334       2.503180      -0.077793       0.374832       2.191771       0.100842       3.214052          -0.000003
           86              H       2.976048      13.302925      12.243400      -0.146163       2.657347 0.27943658E+02  0.36584918E+03                                 2.830759                            2.792388      -1.156987       2.139849                    0.993170       5.983663      17.839919       0.447083       1.046404      -0.764232      -0.038277      -0.077111      -0.054366       0.101819       0.005177       0.003187       0.003503      -0.002569      -0.022317      -0.008712      -0.001598       0.010311              2.850567       2.289835       0.239055       0.108660       3.379108       0.425146       2.882758           0.000008
           87              H       0.887436      19.019651      15.021710      -0.122705       2.097277 0.20191272E+02  0.24234667E+03                                 2.379815                            2.348026      -0.587126       2.416683                    0.996679       5.119838      14.346817       0.498379       1.023937      -0.772765       0.038636       0.091128      -0.005309       0.099123       0.004613      -0.003280       0.004407      -0.010205      -0.026290      -0.011529      -0.000185       0.011714              2.385206       2.346952       0.336796      -0.125867       2.756274      -0.021671       2.052393          -0.000003
           88              H       7.484940      12.007950      13.538375      -0.134488       2.661280 0.28127066E+02  0.36878673E+03                                 2.822942                            2.795424      -1.224532       2.109764                    0.994651       5.982333      17.838432       0.448387       1.041843      -0.765205      -0.046258      -0.077580      -0.056079       0.106317       0.004368       0.007480       0.004875       0.010355       0.004476      -0.008392      -0.004432       0.012824              2.829921       2.381156       0.126852       0.189450       2.959675       0.509439       3.148932           0.000008
           89              H       0.960044       2.250902       4.329925       0.360285       0.422224 0.25641264E+01  0.19773204E+02                                 1.110488                            1.082462      -1.185427       2.468955                    0.999737       2.541891       7.258637       0.463502       1.713630      -0.631272      -0.010713       0.003843      -0.004081       0.012091      -0.002359      -0.004952      -0.002398       0.002434      -0.015183      -0.008326       0.002034       0.006293              1.120036       1.173185      -0.038168       0.254752       0.940579      -0.053017       1.246342           0.000001
           90              H       2.014211       2.860718       5.123392       0.353315       0.439157 0.26821720E+01  0.20939448E+02                                 1.143133                            1.109291      -1.240271       2.435085                    0.999648       2.621494       7.557899       0.456029       1.720423      -0.629988       0.005170       0.012359       0.005392       0.014441       0.002703      -0.003642       0.001019      -0.001984       0.007178      -0.005694       0.001243       0.004451              1.157988       1.126586       0.241000       0.050098       1.369170       0.067308       0.978209           0.000001
           91              H       2.150464       1.488044       4.664264       0.362534       0.428271 0.26167724E+01  0.20324642E+02                                 1.130627                            1.101429      -1.301506       2.419520                    0.999626       2.568117       7.410610       0.453598       1.738514      -0.627680       0.009880      -0.012569      -0.003096       0.016284      -0.005623      -0.000915      -0.002981       0.001501       0.003807      -0.007270       0.001773       0.005497              1.144848       1.197315      -0.210759      -0.139495       1.196416       0.123293       1.040813           0.000001
           92              H       8.453948       2.997278       6.326542       0.104975       0.944615 0.71487337E+01  0.68949528E+02                                 1.647685                            1.604195      -0.898027       2.429793                    0.997109       3.745170      10.752408       0.470422       1.349946      -0.692268       0.000010       0.023387       0.002183       0.023488       0.000560      -0.001716      -0.004071      -0.004719      -0.004721      -0.004458      -0.001285       0.005743              1.663337       1.384064      -0.150521      -0.019164       2.241132      -0.058309       1.364814           0.000000
           93              H       7.927762       1.586933       5.867414       0.109123       0.946381 0.72330392E+01  0.70018279E+02                                 1.655386                            1.618826      -0.973745       2.400940                    0.996710       3.739871      10.782405       0.465698       1.358660      -0.690653      -0.018208      -0.016460      -0.009899       0.026466       0.002832       0.002698       0.002334       0.006244      -0.001738      -0.004476      -0.001727       0.006203              1.667086       1.786313       0.255758       0.314170       1.533664       0.235718       1.681281           0.000000
           94              H       2.279545       0.489736       7.183579       0.117163       0.913071 0.65612792E+01  0.61532756E+02                                 1.577849                            1.511073      -0.693989       2.537968                    0.999533       3.450148       9.558535       0.500466       1.305009      -0.702788       0.012240      -0.022374      -0.006505       0.026319      -0.006918      -0.000781       0.005101      -0.002819      -0.006739      -0.007609      -0.002265       0.009874              1.611305       1.631873      -0.499560      -0.013265       1.942674       0.032330       1.259367          -0.000002
           95              H       2.325262       2.017806       7.605035       0.108385       0.992796 0.74428655E+01  0.72069153E+02                                 1.664287                            1.606109      -0.877956       2.437896                    0.998485       3.646176      10.280201       0.486693       1.299695      -0.703176       0.010501       0.019534       0.001995       0.022267       0.002683       0.001365       0.000607       0.000391      -0.012339      -0.004394      -0.000574       0.004968              1.685312       1.727507       0.432908       0.175595       1.869359       0.226639       1.459069          -0.000002
           96              H       8.045190       2.491061       8.363184       0.091756       1.085141 0.81609439E+01  0.80702211E+02                                 1.753843                            1.671335      -0.914502       2.417512                    0.997945       3.736106      10.576159       0.482551       1.283565      -0.706779       0.000021       0.025421       0.007567       0.026523      -0.003547      -0.000937       0.004223      -0.009276       0.010524      -0.007616      -0.000497       0.008113              1.796732       1.507938      -0.238637      -0.175333       2.150944       0.509897       1.731314          -0.000003
           97              H       7.510039       1.080716       7.901702       0.090764       1.047309 0.77732351E+01  0.75608843E+02                                 1.686516                            1.611248      -0.680367       2.524407                    0.999461       3.596434       9.954545       0.502784       1.252432      -0.714232      -0.016832      -0.019920      -0.004501       0.026465       0.008328       0.000055      -0.005717       0.001933      -0.002250      -0.010151      -0.000035       0.010186              1.716213       1.971647       0.544724      -0.034129       1.849172       0.009552       1.327820          -0.000003
           98              H       0.815724       1.410346       9.267312       0.097280       1.104690 0.83392894E+01  0.81101381E+02                                 1.633095                            1.582574      -0.677137       2.526665                    0.999879       3.350061       8.749905       0.559212       1.126238      -0.746576       0.003871       0.017643       0.018660       0.025970       0.001146       0.001031       0.007324       0.007185       0.010960      -0.009521       0.001450       0.008070              1.640735       1.387738       0.080921       0.185548       1.507369       0.329725       2.027099          -0.000008
           99              H       0.437443       0.070635       8.527999       0.095302       1.052572 0.79221404E+01  0.76536921E+02                                 1.620784                            1.573085      -0.605848       2.559807                    0.999989       3.384995       8.992814       0.541233       1.171367      -0.734695      -0.009513      -0.024077      -0.003539       0.026129       0.004165      -0.003936      -0.000041      -0.008456      -0.014732      -0.007978      -0.000601       0.008579              1.634101       1.382321       0.099328      -0.011873       2.190730      -0.146621       1.329250          -0.000006
          100              H       0.734152       0.720477       5.874478       0.049884       1.009221 0.81582029E+01  0.80802510E+02                                 1.678610                            1.678331      -0.918974       2.419633                    0.996507       3.827761      10.903199       0.477622       1.294767      -0.704074      -0.015376      -0.044221      -0.004208       0.047007       0.007547      -0.008345      -0.005143      -0.013693       0.000109      -0.013165      -0.001779       0.014944              1.680665       1.515496       0.083437       0.015071       1.961603       0.210246       1.564896           0.000000
          101              H       5.528099       4.511222       2.985506       0.363310       0.424910 0.26130998E+01  0.20273022E+02                                 1.121049                            1.098003      -1.266248       2.435088                    0.999687       2.554554       7.348352       0.456312       1.730143      -0.628933      -0.009962      -0.004516       0.009713       0.014628      -0.000573      -0.003268      -0.001528       0.004511      -0.014163      -0.006174       0.000527       0.005647              1.128512       1.072864       0.100101      -0.165518       1.093233      -0.168360       1.219440           0.000001
          102              H       5.915344       4.428815       1.589287       0.358621       0.427545 0.25984832E+01  0.20107483E+02                                 1.120039                            1.089708      -1.210929       2.454107                    0.999750       2.562923       7.334384       0.461888       1.713687      -0.631186       0.001488      -0.002997      -0.013487       0.013896      -0.001771      -0.003208      -0.002958      -0.003536       0.007900      -0.005870       0.000776       0.005094              1.133818       0.976686       0.038471       0.066649       1.127313       0.246212       1.297457           0.000001
          103              H       6.858356       4.927969       2.575823       0.358500       0.429265 0.25784567E+01  0.19997678E+02                                 1.139459                            1.097636      -1.255880       2.430514                    0.999136       2.642703       7.675713       0.450711       1.752218      -0.625060       0.008187       0.000871       0.003682       0.009019      -0.001662       0.000580      -0.001879      -0.008024       0.012726      -0.006467       0.001032       0.005435              1.159875       1.526238      -0.006406       0.155127       0.969458      -0.002134       0.983930           0.000001
          104              H       3.599942       5.898023       1.525716       0.109341       0.920416 0.68645149E+01  0.65206330E+02                                 1.591829                            1.550932      -0.723981       2.516134                    0.999238       3.560530       9.976873       0.490704       1.314035      -0.700518      -0.010251      -0.011779      -0.019336       0.024854       0.000622       0.002242       0.002030      -0.003365       0.004297      -0.003454      -0.000499       0.003953              1.606682       1.540061       0.231195       0.297986       1.622227       0.311755       1.657758           0.000000
          105              H       3.699443       6.291224       3.051432       0.117861       0.947955 0.72076557E+01  0.70026482E+02                                 1.683870                            1.636898      -1.157991       2.318604                    0.994514       3.821395      11.201340       0.452228       1.394057      -0.683138      -0.009510       0.002091       0.023148       0.025112      -0.002658      -0.002569      -0.004873       0.000257       0.010362      -0.007118       0.000665       0.006453              1.701085       1.579238       0.049386      -0.348561       1.389164      -0.092665       2.134852           0.000000
          106              H       5.768334       6.670299       2.973734       0.042158       1.020063 0.81611465E+01  0.81034958E+02                                 1.700503                            1.685021      -1.026662       2.358145                    0.994834       3.977231      11.433279       0.472818       1.304640      -0.701039       0.007640       0.025940       0.036126       0.045126      -0.003849       0.000953       0.002816      -0.021382       0.002148      -0.011885       0.000252       0.011634              1.712878       1.540123       0.023091       0.161701       1.570170       0.245487       2.028342          -0.000001
          107              H       3.091684       8.026490       1.259658       0.093297       1.050309 0.77651922E+01  0.75102632E+02                                 1.656039                            1.584951      -0.637733       2.544399                    0.999820       3.485069       9.450022       0.522027       1.213139      -0.723862      -0.018881      -0.002940      -0.017578       0.025964       0.001311       0.007182      -0.005752       0.004546      -0.004765      -0.010270       0.001349       0.008922              1.679288       1.959322      -0.094806       0.485873       1.321302      -0.020755       1.757241          -0.000004
          108              H       3.794461       8.445592       2.606432       0.094459       1.052273 0.79380610E+01  0.77726626E+02                                 1.700178                            1.635754      -0.813215       2.467499                    0.998588       3.624843      10.112575       0.494877       1.264017      -0.711596       0.000433       0.007785       0.025044       0.026230      -0.001269      -0.003960       0.003491      -0.007971       0.013173      -0.007501      -0.000448       0.007948              1.732000       1.424958      -0.112609      -0.122755       1.707966       0.477904       2.063075          -0.000004
          109              H       4.967849       8.447946       0.063572       0.099545       1.051151 0.78576163E+01  0.75910827E+02                                 1.631793                            1.576335      -0.616058       2.557805                    0.999993       3.398163       9.087065       0.534633       1.185871      -0.730969      -0.011549      -0.003766      -0.024507       0.027353      -0.003270       0.006001      -0.000395       0.003265       0.023402      -0.008194      -0.002597       0.010791              1.649666       1.414132      -0.026040       0.156099       1.324293      -0.145106       2.210572          -0.000006
          110              H       5.545130       9.144878       1.353838       0.093943       1.120038 0.86063741E+01  0.84412261E+02                                 1.653091                            1.612537      -0.624770       2.547366                    0.999984       3.381363       8.886804       0.551176       1.133002      -0.745007       0.009117       0.018508       0.015181       0.025615       0.002693       0.002815       0.005904      -0.001986      -0.017102      -0.008716       0.000067       0.008649              1.653297       1.470897       0.254280       0.105040       1.985889       0.282268       1.503104          -0.000008
          111              H       7.049290       7.442575       1.551615       0.112399       0.989368 0.75962883E+01  0.73759762E+02                                 1.649006                            1.616288      -0.832031       2.467590                    0.998650       3.560287       9.976213       0.489126       1.289636      -0.706177       0.016908       0.008610       0.012306       0.022615       0.003519       0.002327       0.000697       0.006583      -0.002059      -0.004501      -0.001529       0.006029              1.650970       2.001499       0.243751       0.207031       1.421836       0.082266       1.529576          -0.000003
          112              H       6.378782       6.677362       0.341403       0.114521       0.896879 0.65385029E+01  0.61055378E+02                                 1.537773                            1.492613      -0.600618       2.579328                    0.999888       3.393925       9.277636       0.513349       1.277755      -0.708941       0.000015      -0.015989      -0.020747       0.026193      -0.001421      -0.002882       0.006364      -0.001260       0.005583      -0.005845      -0.002389       0.008233              1.559362       1.357478      -0.057170      -0.253036       1.355021       0.226202       1.965586          -0.000001
          113              H       0.960044      21.294098      19.215075       0.360285       0.422224 0.25641265E+01  0.19773205E+02                                 1.110488                            1.082462      -1.185427       2.468955                    0.999737       2.541891       7.258637       0.463502       1.713630      -0.631272      -0.010713      -0.003843       0.004081       0.012091       0.002359       0.004952      -0.002398       0.002434      -0.015183      -0.008326       0.002034       0.006293              1.120036       1.173186       0.038168      -0.254752       0.940579      -0.053017       1.246343           0.000001
          114              H       2.014211      20.684283      18.421608       0.353315       0.439157 0.26821705E+01  0.20939433E+02                                 1.143133                            1.109290      -1.240271       2.435085                    0.999648       2.621494       7.557899       0.456029       1.720423      -0.629988       0.005170      -0.012359      -0.005392       0.014441      -0.002703       0.003642       0.001019      -0.001984       0.007178      -0.005694       0.001243       0.004451              1.157988       1.126586      -0.241000      -0.050098       1.369169       0.067308       0.978209           0.000001
          115              H       2.150464      22.056956      18.880735       0.362534       0.428271 0.26167719E+01  0.20324637E+02                                 1.130626                            1.101429      -1.301506       2.419520                    0.999626       2.568117       7.410610       0.453598       1.738514      -0.627680       0.009880       0.012569       0.003096       0.016284       0.005623       0.000915      -0.002981       0.001501       0.003807      -0.007270       0.001773       0.005497              1.144848       1.197315       0.210759       0.139495       1.196416       0.123293       1.040812           0.000001
          116              H       8.453948      20.547722      17.218458       0.104975       0.944615 0.71487339E+01  0.68949530E+02                                 1.647685                            1.604195      -0.898028       2.429793                    0.997109       3.745170      10.752408       0.470422       1.349946      -0.692268       0.000010      -0.023387      -0.002183       0.023488      -0.000560       0.001716      -0.004071      -0.004719      -0.004721      -0.004458      -0.001285       0.005743              1.663337       1.384064       0.150521       0.019164       2.241132      -0.058309       1.364814           0.000000
          117              H       7.927762      21.958067      17.677586       0.109123       0.946381 0.72330402E+01  0.70018289E+02                                 1.655385                            1.618826      -0.973745       2.400940                    0.996710       3.739871      10.782404       0.465698       1.358660      -0.690653      -0.018208       0.016460       0.009899       0.026466      -0.002832      -0.002698       0.002334       0.006244      -0.001738      -0.004476      -0.001727       0.006203              1.667086       1.786312      -0.255758      -0.314170       1.533664       0.235718       1.681282           0.000000
          118              H       2.279545      23.055264      16.361420       0.117163       0.913071 0.65612775E+01  0.61532738E+02                                 1.577849                            1.511073      -0.693989       2.537968                    0.999533       3.450148       9.558536       0.500466       1.305009      -0.702788       0.012240       0.022374       0.006505       0.026319       0.006918       0.000781       0.005101      -0.002819      -0.006739      -0.007609      -0.002265       0.009874              1.611305       1.631873       0.499560       0.013265       1.942674       0.032329       1.259367          -0.000002
          119              H       2.325262      21.527193      15.939965       0.108385       0.992796 0.74428699E+01  0.72069204E+02                                 1.664287                            1.606110      -0.877956       2.437896                    0.998485       3.646176      10.280201       0.486693       1.299695      -0.703176       0.010501      -0.019534      -0.001995       0.022267      -0.002683      -0.001365       0.000607       0.000391      -0.012339      -0.004394      -0.000574       0.004968              1.685312       1.727507      -0.432908      -0.175595       1.869360       0.226639       1.459069          -0.000002
          120              H       8.045190      21.053939      15.181816       0.091756       1.085141 0.81609474E+01  0.80702252E+02                                 1.753843                            1.671336      -0.914502       2.417512                    0.997945       3.736106      10.576159       0.482551       1.283565      -0.706779       0.000021      -0.025421      -0.007567       0.026523       0.003547       0.000937       0.004223      -0.009276       0.010524      -0.007616      -0.000497       0.008113              1.796732       1.507938       0.238637       0.175333       2.150943       0.509897       1.731315          -0.000003
          121              H       7.510039      22.464284      15.643298       0.090764       1.047310 0.77732354E+01  0.75608846E+02                                 1.686516                            1.611248      -0.680367       2.524407                    0.999461       3.596434       9.954545       0.502784       1.252432      -0.714232      -0.016832       0.019920       0.004501       0.026465      -0.008328      -0.000055      -0.005717       0.001933      -0.002250      -0.010151      -0.000035       0.010186              1.716213       1.971647      -0.544724       0.034130       1.849172       0.009551       1.327820          -0.000003
          122              H       0.815724      22.134654      14.277688       0.097279       1.104690 0.83392933E+01  0.81101425E+02                                 1.633095                            1.582574      -0.677138       2.526665                    0.999879       3.350062       8.749907       0.559212       1.126238      -0.746576       0.003871      -0.017643      -0.018660       0.025970      -0.001146      -0.001031       0.007324       0.007185       0.010960      -0.009521       0.001450       0.008070              1.640736       1.387739      -0.080921      -0.185548       1.507369       0.329725       2.027099          -0.000008
          123              H       0.437443      23.474365      15.017001       0.095302       1.052572 0.79221404E+01  0.76536921E+02                                 1.620783                            1.573085      -0.605848       2.559807                    0.999989       3.384995       8.992814       0.541233       1.171367      -0.734695      -0.009513       0.024077       0.003539       0.026129      -0.004165       0.003936      -0.000041      -0.008456      -0.014732      -0.007978      -0.000601       0.008579              1.634101       1.382321      -0.099328       0.011873       2.190730      -0.146621       1.329250          -0.000006
          124              H       0.734152      22.824523      17.670523       0.049884       1.009221 0.81581990E+01  0.80802462E+02                                 1.678610                            1.678330      -0.918974       2.419633                    0.996507       3.827761      10.903199       0.477622       1.294767      -0.704074      -0.015376       0.044221       0.004208       0.047007      -0.007547       0.008345      -0.005143      -0.013693       0.000109      -0.013165      -0.001779       0.014944              1.680665       1.515496      -0.083437      -0.015071       1.961603       0.210246       1.564896           0.000000
          125              H       5.528099      19.033778      20.559494       0.363310       0.424910 0.26130990E+01  0.20273014E+02                                 1.121049                            1.098002      -1.266248       2.435088                    0.999687       2.554554       7.348352       0.456312       1.730143      -0.628933      -0.009962       0.004516      -0.009713       0.014628       0.000573       0.003268      -0.001528       0.004511      -0.014163      -0.006174       0.000527       0.005647              1.128512       1.072864      -0.100101       0.165518       1.093232      -0.168360       1.219440           0.000001
          126              H       5.915344      19.116185      21.955713       0.358621       0.427545 0.25984822E+01  0.20107474E+02                                 1.120039                            1.089708      -1.210929       2.454107                    0.999750       2.562923       7.334384       0.461888       1.713687      -0.631186       0.001488       0.002997       0.013487       0.013896       0.001771       0.003208      -0.002958      -0.003536       0.007900      -0.005870       0.000776       0.005094              1.133818       0.976685      -0.038471      -0.066649       1.127312       0.246212       1.297457           0.000002
          127              H       6.858356      18.617032      20.969177       0.358500       0.429265 0.25784567E+01  0.19997678E+02                                 1.139459                            1.097636      -1.255880       2.430514                    0.999136       2.642703       7.675713       0.450711       1.752218      -0.625060       0.008187      -0.000871      -0.003682       0.009019       0.001662      -0.000580      -0.001879      -0.008024       0.012726      -0.006467       0.001032       0.005435              1.159875       1.526238       0.006406      -0.155127       0.969458      -0.002134       0.983930           0.000001
          128              H       3.599942      17.646978      22.019284       0.109341       0.920416 0.68645145E+01  0.65206325E+02                                 1.591829                            1.550932      -0.723981       2.516134                    0.999238       3.560530       9.976873       0.490704       1.314035      -0.700518      -0.010251       0.011779       0.019336       0.024854      -0.000622      -0.002242       0.002030      -0.003365       0.004297      -0.003454      -0.000499       0.003953              1.606682       1.540061      -0.231196      -0.297986       1.622228       0.311755       1.657757           0.000000
          129              H       3.699443      17.253776      20.493568       0.117861       0.947956 0.72076596E+01  0.70026529E+02                                 1.683870                            1.636899      -1.157991       2.318604                    0.994514       3.821395      11.201340       0.452228       1.394057      -0.683138      -0.009510      -0.002091      -0.023148       0.025112       0.002658       0.002569      -0.004873       0.000257       0.010362      -0.007118       0.000665       0.006453              1.701085       1.579239      -0.049386       0.348561       1.389164      -0.092665       2.134852           0.000000
          130              H       5.768334      16.874702      20.571267       0.042158       1.020063 0.81611380E+01  0.81034856E+02                                 1.700502                            1.685020      -1.026662       2.358145                    0.994834       3.977231      11.433279       0.472818       1.304640      -0.701039       0.007640      -0.025940      -0.036126       0.045126       0.003849      -0.000953       0.002816      -0.021382       0.002148      -0.011885       0.000252       0.011634              1.712878       1.540123      -0.023091      -0.161701       1.570169       0.245486       2.028341          -0.000001
          131              H       3.091684      15.518510      22.285342       0.093297       1.050309 0.77651894E+01  0.75102602E+02                                 1.656039                            1.584950      -0.637733       2.544399                    0.999820       3.485069       9.450023       0.522027       1.213139      -0.723862      -0.018881       0.002940       0.017578       0.025964      -0.001311      -0.007182      -0.005752       0.004546      -0.004765      -0.010270       0.001349       0.008922              1.679288       1.959322       0.094807      -0.485873       1.321302      -0.020755       1.757240          -0.000004
          132              H       3.794461      15.099409      20.938569       0.094459       1.052273 0.79380607E+01  0.77726625E+02                                 1.700179                            1.635755      -0.813215       2.467499                    0.998588       3.624843      10.112576       0.494877       1.264018      -0.711596       0.000433      -0.007785      -0.025044       0.026230       0.001269       0.003960       0.003491      -0.007971       0.013173      -0.007501      -0.000448       0.007948              1.732000       1.424958       0.112609       0.122755       1.707966       0.477904       2.063075          -0.000004
          133              H       4.967849      15.097054      23.481428       0.099545       1.051151 0.78576111E+01  0.75910765E+02                                 1.631792                            1.576335      -0.616058       2.557805                    0.999993       3.398163       9.087065       0.534633       1.185871      -0.730969      -0.011549       0.003766       0.024507       0.027353       0.003270      -0.006001      -0.000395       0.003265       0.023402      -0.008194      -0.002597       0.010791              1.649665       1.414132       0.026040      -0.156099       1.324293      -0.145106       2.210571          -0.000006
          134              H       5.545130      14.400122      22.191163       0.093943       1.120039 0.86063836E+01  0.84412371E+02                                 1.653091                            1.612538      -0.624771       2.547366                    0.999984       3.381364       8.886805       0.551176       1.133001      -0.745007       0.009117      -0.018508      -0.015181       0.025615      -0.002693      -0.002815       0.005904      -0.001986      -0.017102      -0.008716       0.000067       0.008649              1.653297       1.470898      -0.254280      -0.105040       1.985890       0.282268       1.503104          -0.000008
          135              H       7.049290      16.102425      21.993385       0.112399       0.989368 0.75962902E+01  0.73759784E+02                                 1.649007                            1.616288      -0.832031       2.467590                    0.998650       3.560287       9.976213       0.489126       1.289636      -0.706177       0.016908      -0.008610      -0.012306       0.022615      -0.003519      -0.002327       0.000697       0.006583      -0.002059      -0.004501      -0.001529       0.006029              1.650970       2.001499      -0.243752      -0.207031       1.421836       0.082266       1.529576          -0.000003
          136              H       6.378782      16.867638      23.203598       0.114521       0.896879 0.65385049E+01  0.61055400E+02                                 1.537773                            1.492614      -0.600618       2.579328                    0.999888       3.393925       9.277636       0.513349       1.277755      -0.708941       0.000015       0.015989       0.020747       0.026193       0.001421       0.002882       0.006364      -0.001260       0.005583      -0.005845      -0.002389       0.008233              1.559362       1.357478       0.057170       0.253037       1.355020       0.226202       1.965587          -0.000001
          137              H       0.960044      19.215075       2.250902       0.360286       0.422224 0.25641272E+01  0.19773212E+02                                 1.110487                            1.082462      -1.185427       2.468955                    0.999737       2.541891       7.258637       0.463502       1.713629      -0.631272      -0.010713       0.004081       0.003843       0.012091       0.004952      -0.002359       0.002398       0.008808       0.003940      -0.008326       0.002034       0.006293              1.120036       1.173185      -0.254752      -0.038168       1.246342       0.053017       0.940579           0.000001
          138              H       2.014211      18.421608       2.860718       0.353315       0.439157 0.26821721E+01  0.20939448E+02                                 1.143133                            1.109291      -1.240271       2.435085                    0.999648       2.621494       7.557899       0.456029       1.720423      -0.629988       0.005170      -0.005392       0.012359       0.014441       0.003642       0.002703      -0.001019      -0.004581      -0.000613      -0.005694       0.001243       0.004451              1.157988       1.126586      -0.050098       0.241000       0.978209      -0.067308       1.369170           0.000001
          139              H       2.150464      18.880735       1.488044       0.362534       0.428271 0.26167718E+01  0.20324637E+02                                 1.130626                            1.101429      -1.301506       2.419520                    0.999626       2.568117       7.410610       0.453598       1.738514      -0.627680       0.009880       0.003096      -0.012569       0.016284       0.000915      -0.005623       0.002981      -0.001153      -0.004156      -0.007270       0.001773       0.005497              1.144848       1.197315       0.139495      -0.210759       1.040813      -0.123293       1.196416           0.000001
          140              H       8.453948      17.218458       2.997278       0.104975       0.944615 0.71487339E+01  0.68949531E+02                                 1.647685                            1.604195      -0.898028       2.429793                    0.997109       3.745170      10.752408       0.470422       1.349946      -0.692268       0.000010      -0.002183       0.023387       0.023488       0.001716       0.000560       0.004071       0.000001       0.009439      -0.004458      -0.001285       0.005743              1.663337       1.384064       0.019164      -0.150521       1.364814       0.058309       2.241132           0.000000
          141              H       7.927762      17.677586       1.586933       0.109123       0.946381 0.72330394E+01  0.70018281E+02                                 1.655386                            1.618826      -0.973745       2.400940                    0.996710       3.739871      10.782405       0.465698       1.358660      -0.690653      -0.018208       0.009899      -0.016460       0.026466      -0.002698       0.002832      -0.002334       0.003991      -0.008497      -0.004476      -0.001727       0.006203              1.667086       1.786313      -0.314170       0.255758       1.681282      -0.235718       1.533664           0.000000
          142              H       2.279545      16.361420       0.489736       0.117163       0.913071 0.65612792E+01  0.61532754E+02                                 1.577849                            1.511072      -0.693988       2.537968                    0.999533       3.450148       9.558534       0.500466       1.305008      -0.702788       0.012240       0.006505      -0.022374       0.026319       0.000781      -0.006918      -0.005101       0.001960       0.007598      -0.007609      -0.002265       0.009874              1.611305       1.631872       0.013265      -0.499560       1.259367      -0.032330       1.942674          -0.000002
          143              H       2.325262      15.939965       2.017806       0.108385       0.992796 0.74428656E+01  0.72069153E+02                                 1.664287                            1.606109      -0.877956       2.437896                    0.998485       3.646176      10.280201       0.486693       1.299695      -0.703176       0.010501      -0.001995       0.019534       0.022267      -0.001365       0.002683      -0.000607       0.006365       0.005583      -0.004394      -0.000574       0.004968              1.685312       1.727507      -0.175595       0.432908       1.459069      -0.226639       1.869359          -0.000002
          144              H       8.045190      15.181816       2.491061       0.091756       1.085141 0.81609481E+01  0.80702258E+02                                 1.753843                            1.671335      -0.914502       2.417512                    0.997945       3.736106      10.576158       0.482551       1.283565      -0.706779       0.000021      -0.007567       0.025421       0.026523       0.000937      -0.003547      -0.004223      -0.009900       0.008652      -0.007616      -0.000497       0.008113              1.796732       1.507938       0.175333      -0.238637       1.731315      -0.509897       2.150943          -0.000003
          145              H       7.510039      15.643298       1.080716       0.090764       1.047310 0.77732354E+01  0.75608846E+02                                 1.686516                            1.611248      -0.680367       2.524407                    0.999461       3.596434       9.954545       0.502784       1.252432      -0.714232      -0.016832       0.004501      -0.019920       0.026465      -0.000055       0.008328       0.005717       0.002091      -0.001775      -0.010151      -0.000035       0.010186              1.716213       1.971647       0.034130       0.544724       1.327820      -0.009551       1.849172          -0.000003
          146              H       0.815724      14.277688       1.410346       0.097279       1.104690 0.83392894E+01  0.81101380E+02                                 1.633095                            1.582574      -0.677137       2.526665                    0.999879       3.350061       8.749905       0.559212       1.126239      -0.746575       0.003871      -0.018660       0.017643       0.025970      -0.001031       0.001146      -0.007324      -0.001887      -0.016258      -0.009521       0.001450       0.008070              1.640736       1.387739      -0.185548       0.080921       2.027099      -0.329725       1.507369          -0.000008
          147              H       0.437443      15.017001       0.070635       0.095302       1.052572 0.79221405E+01  0.76536920E+02                                 1.620783                            1.573085      -0.605848       2.559807                    0.999989       3.384995       8.992813       0.541233       1.171367      -0.734695      -0.009513       0.003539      -0.024077       0.026129       0.003936       0.004165       0.000041       0.003138       0.020051      -0.007978      -0.000601       0.008579              1.634100       1.382321       0.011873       0.099328       1.329250       0.146621       2.190730          -0.000006
          148              H       0.734152      17.670523       0.720477       0.049884       1.009221 0.81582050E+01  0.80802535E+02                                 1.678610                            1.678331      -0.918974       2.419633                    0.996507       3.827761      10.903199       0.477622       1.294767      -0.704075      -0.015376       0.004208      -0.044221       0.047007       0.008345       0.007547       0.005143      -0.006901       0.020484      -0.013165      -0.001779       0.014944              1.680665       1.515496      -0.015071       0.083437       1.564897      -0.210246       1.961603           0.000000
          149              H       5.528099      20.559494       4.511222       0.363310       0.424910 0.26130998E+01  0.20273022E+02                                 1.121050                            1.098003      -1.266248       2.435088                    0.999687       2.554554       7.348352       0.456312       1.730143      -0.628933      -0.009962      -0.009713      -0.004516       0.014628       0.003268      -0.000573       0.001528       0.009337       0.000315      -0.006174       0.000527       0.005647              1.128512       1.072864       0.165518       0.100101       1.219440       0.168360       1.093233           0.000001
          150              H       5.915344      21.955713       4.428815       0.358621       0.427545 0.25984832E+01  0.20107483E+02                                 1.120039                            1.089708      -1.210929       2.454107                    0.999750       2.562923       7.334384       0.461888       1.713687      -0.631186       0.001488       0.013487      -0.002997       0.013896       0.003208      -0.001771       0.002958      -0.005718       0.001355      -0.005870       0.000776       0.005094              1.133818       0.976686      -0.066649       0.038471       1.297457      -0.246212       1.127313           0.000002
          151              H       6.858356      20.969177       4.927969       0.358500       0.429265 0.25784567E+01  0.19997678E+02                                 1.139459                            1.097636      -1.255880       2.430514                    0.999136       2.642703       7.675713       0.450711       1.752218      -0.625060       0.008187      -0.003682       0.000871       0.009019      -0.000580      -0.001662       0.001879      -0.010375       0.005673      -0.006467       0.001032       0.005435              1.159875       1.526238      -0.155127      -0.006406       0.983930       0.002134       0.969458           0.000001
          152              H       3.599942      22.019284       5.898023       0.109341       0.920415 0.68645114E+01  0.65206289E+02                                 1.591828                            1.550932      -0.723981       2.516134                    0.999238       3.560530       9.976873       0.490704       1.314035      -0.700518      -0.010251       0.019336      -0.011779       0.024854      -0.002242       0.000622      -0.002030      -0.003831       0.002898      -0.003454      -0.000499       0.003953              1.606682       1.540061      -0.297986       0.231195       1.657757      -0.311755       1.622227           0.000000
          153              H       3.699443      20.493568       6.291224       0.117861       0.947956 0.72076596E+01  0.70026529E+02                                 1.683870                            1.636899      -1.157991       2.318604                    0.994514       3.821395      11.201340       0.452228       1.394057      -0.683138      -0.009510      -0.023148       0.002091       0.025112       0.002569      -0.002658       0.004873      -0.005052      -0.005567      -0.007118       0.000665       0.006453              1.701085       1.579239       0.348560       0.049386       2.134853       0.092665       1.389164           0.000000
          154              H       5.768334      20.571267       6.670299       0.042158       1.020063 0.81611408E+01  0.81034889E+02                                 1.700502                            1.685020      -1.026662       2.358145                    0.994834       3.977231      11.433279       0.472818       1.304640      -0.701039       0.007640      -0.036126       0.025940       0.045126      -0.000953      -0.003849      -0.002816      -0.011765       0.031000      -0.011885       0.000252       0.011634              1.712878       1.540123      -0.161701       0.023091       2.028341      -0.245487       1.570170          -0.000001
          155              H       3.091684      22.285342       8.026490       0.093297       1.050308 0.77651889E+01  0.75102593E+02                                 1.656039                            1.584950      -0.637733       2.544399                    0.999820       3.485069       9.450022       0.522027       1.213139      -0.723862      -0.018881       0.017578      -0.002940       0.025964      -0.007182       0.001311       0.005752       0.004655      -0.004436      -0.010270       0.001349       0.008922              1.679288       1.959322      -0.485872      -0.094806       1.757240       0.020755       1.321301          -0.000004
          156              H       3.794461      20.938569       8.445592       0.094459       1.052273 0.79380605E+01  0.77726623E+02                                 1.700179                            1.635755      -0.813215       2.467499                    0.998588       3.624843      10.112576       0.494877       1.264018      -0.711596       0.000433      -0.025044       0.007785       0.026230       0.003960      -0.001269      -0.003491      -0.010572       0.005370      -0.007501      -0.000448       0.007948              1.732000       1.424958       0.122755      -0.112609       2.063075      -0.477904       1.707966          -0.000004
          157              H       4.967849      23.481428       8.447946       0.099545       1.051151 0.78576105E+01  0.75910759E+02                                 1.631792                            1.576334      -0.616058       2.557805                    0.999993       3.398163       9.087065       0.534633       1.185871      -0.730969      -0.011549       0.024507      -0.003766       0.027353      -0.006001      -0.003270       0.000395      -0.010069      -0.016598      -0.008194      -0.002597       0.010791              1.649665       1.414132      -0.156099      -0.026040       2.210571       0.145105       1.324292          -0.000006
          158              H       5.545130      22.191163       9.144878       0.093943       1.120038 0.86063780E+01  0.84412304E+02                                 1.653091                            1.612537      -0.624771       2.547366                    0.999984       3.381364       8.886805       0.551176       1.133001      -0.745007       0.009117      -0.015181       0.018508       0.025615      -0.002815       0.002693      -0.005904       0.007558       0.011530      -0.008716       0.000067       0.008649              1.653297       1.470897      -0.105040       0.254280       1.503103      -0.282268       1.985889          -0.000008
          159              H       7.049290      21.993385       7.442575       0.112399       0.989368 0.75962881E+01  0.73759759E+02                                 1.649006                            1.616288      -0.832031       2.467590                    0.998650       3.560287       9.976213       0.489126       1.289636      -0.706177       0.016908      -0.012306       0.008610       0.022615      -0.002327       0.003519      -0.000697       0.004321      -0.008845      -0.004501      -0.001529       0.006029              1.650970       2.001499      -0.207031       0.243751       1.529576      -0.082265       1.421836          -0.000003
          160              H       6.378782      23.203598       6.677362       0.114521       0.896879 0.65385070E+01  0.61055424E+02                                 1.537773                            1.492614      -0.600618       2.579328                    0.999888       3.393925       9.277636       0.513349       1.277755      -0.708941       0.000015       0.020747      -0.015989       0.026193       0.002882      -0.001421      -0.006364      -0.003421      -0.000902      -0.005845      -0.002389       0.008233              1.559362       1.357478       0.253036      -0.057170       1.965586      -0.226202       1.355021          -0.000001
          161              H       0.960044       4.329925      21.294098       0.360285       0.422224 0.25641264E+01  0.19773204E+02                                 1.110488                            1.082462      -1.185427       2.468955                    0.999737       2.541891       7.258637       0.463502       1.713630      -0.631272      -0.010713      -0.004081      -0.003843       0.012091      -0.004952       0.002359       0.002398       0.008808       0.003940      -0.008326       0.002034       0.006293              1.120036       1.173186       0.254752       0.038168       1.246343       0.053017       0.940579           0.000001
          162              H       2.014211       5.123392      20.684283       0.353315       0.439157 0.26821704E+01  0.20939433E+02                                 1.143133                            1.109290      -1.240271       2.435085                    0.999648       2.621494       7.557899       0.456029       1.720423      -0.629988       0.005170       0.005392      -0.012359       0.014441      -0.003642      -0.002703      -0.001019      -0.004581      -0.000613      -0.005694       0.001243       0.004451              1.157988       1.126586       0.050098      -0.241000       0.978209      -0.067308       1.369169           0.000001
          163              H       2.150464       4.664264      22.056956       0.362534       0.428271 0.26167725E+01  0.20324643E+02                                 1.130627                            1.101429      -1.301506       2.419520                    0.999626       2.568117       7.410610       0.453598       1.738514      -0.627680       0.009880      -0.003096       0.012569       0.016284      -0.000915       0.005623       0.002981      -0.001153      -0.004156      -0.007270       0.001773       0.005497              1.144848       1.197315      -0.139495       0.210759       1.040813      -0.123293       1.196416           0.000001
          164              H       8.453948       6.326542      20.547722       0.104975       0.944615 0.71487337E+01  0.68949528E+02                                 1.647685                            1.604195      -0.898028       2.429793                    0.997109       3.745170      10.752408       0.470422       1.349946      -0.692268       0.000010       0.002183      -0.023387       0.023488      -0.001716      -0.000560       0.004071       0.000001       0.009439      -0.004458      -0.001285       0.005743              1.663337       1.384064      -0.019164       0.150521       1.364814       0.058309       2.241132           0.000000
          165              H       7.927762       5.867414      21.958067       0.109123       0.946381 0.72330391E+01  0.70018278E+02                                 1.655386                            1.618826      -0.973745       2.400940                    0.996710       3.739871      10.782405       0.465698       1.358660      -0.690653      -0.018208      -0.009899       0.016460       0.026466       0.002698      -0.002832      -0.002334       0.003991      -0.008497      -0.004476      -0.001727       0.006203              1.667086       1.786313       0.314169      -0.255758       1.681281      -0.235718       1.533664           0.000000
          166              H       2.279545       7.183579      23.055264       0.117163       0.913071 0.65612790E+01  0.61532754E+02                                 1.577849                            1.511073      -0.693988       2.537968                    0.999533       3.450148       9.558535       0.500466       1.305009      -0.702788       0.012240      -0.006505       0.022374       0.026319      -0.000781       0.006918      -0.005101       0.001960       0.007598      -0.007609      -0.002265       0.009874              1.611305       1.631873      -0.013265       0.499560       1.259367      -0.032330       1.942674          -0.000002
          167              H       2.325262       7.605035      21.527193       0.108385       0.992796 0.74428698E+01  0.72069204E+02                                 1.664287                            1.606110      -0.877956       2.437896                    0.998485       3.646176      10.280201       0.486693       1.299695      -0.703176       0.010501       0.001995      -0.019534       0.022267       0.001365      -0.002683      -0.000607       0.006365       0.005583      -0.004394      -0.000574       0.004968              1.685312       1.727507       0.175595      -0.432908       1.459069      -0.226639       1.869360          -0.000002
          168              H       8.045190       8.363184      21.053939       0.091756       1.085141 0.81609439E+01  0.80702211E+02                                 1.753843                            1.671335      -0.914502       2.417512                    0.997945       3.736106      10.576159       0.482551       1.283565      -0.706779       0.000021       0.007567      -0.025421       0.026523      -0.000937       0.003547      -0.004223      -0.009900       0.008652      -0.007616      -0.000497       0.008113              1.796732       1.507938      -0.175333       0.238637       1.731314      -0.509896       2.150944          -0.000003
          169              H       7.510039       7.901702      22.464284       0.090764       1.047309 0.77732351E+01  0.75608842E+02                                 1.686516                            1.611248      -0.680367       2.524407                    0.999461       3.596434       9.954545       0.502784       1.252432      -0.714232      -0.016832      -0.004501       0.019920       0.026465       0.000055      -0.008328       0.005717       0.002091      -0.001775      -0.010151      -0.000035       0.010186              1.716213       1.971647      -0.034129      -0.544724       1.327820      -0.009552       1.849172          -0.000003
          170              H       0.815724       9.267312      22.134654       0.097279       1.104690 0.83392897E+01  0.81101387E+02                                 1.633095                            1.582574      -0.677137       2.526665                    0.999879       3.350061       8.749906       0.559212       1.126239      -0.746575       0.003871       0.018660      -0.017643       0.025970       0.001031      -0.001146      -0.007324      -0.001887      -0.016258      -0.009521       0.001450       0.008070              1.640736       1.387739       0.185548      -0.080921       2.027099      -0.329725       1.507369          -0.000008
          171              H       0.437443       8.527999      23.474365       0.095302       1.052572 0.79221406E+01  0.76536921E+02                                 1.620783                            1.573085      -0.605848       2.559807                    0.999989       3.384995       8.992813       0.541233       1.171367      -0.734695      -0.009513      -0.003539       0.024077       0.026129      -0.003936      -0.004165       0.000041       0.003138       0.020051      -0.007978      -0.000601       0.008579              1.634101       1.382321      -0.011873      -0.099328       1.329250       0.146621       2.190730          -0.000006
          172              H       0.734152       5.874478      22.824523       0.049883       1.009220 0.81581957E+01  0.80802424E+02                                 1.678610                            1.678330      -0.918974       2.419633                    0.996507       3.827761      10.903199       0.477622       1.294768      -0.704074      -0.015376      -0.004208       0.044221       0.047007      -0.008345      -0.007547       0.005143      -0.006901       0.020484      -0.013165      -0.001779       0.014944              1.680665       1.515496       0.015071      -0.083437       1.564896      -0.210246       1.961603          -0.000000
          173              H       5.528099       2.985506      19.033778       0.363310       0.424910 0.26130990E+01  0.20273014E+02                                 1.121049                            1.098002      -1.266248       2.435088                    0.999687       2.554554       7.348352       0.456312       1.730143      -0.628933      -0.009962       0.009713       0.004516       0.014628      -0.003268       0.000573       0.001528       0.009337       0.000315      -0.006174       0.000527       0.005647              1.128512       1.072864      -0.165518      -0.100101       1.219440       0.168360       1.093232           0.000001
          174              H       5.915344       1.589287      19.116185       0.358621       0.427545 0.25984822E+01  0.20107474E+02                                 1.120039                            1.089708      -1.210930       2.454107                    0.999750       2.562923       7.334384       0.461888       1.713687      -0.631186       0.001488      -0.013487       0.002997       0.013896      -0.003208       0.001771       0.002958      -0.005718       0.001355      -0.005870       0.000776       0.005094              1.133818       0.976685       0.066649      -0.038471       1.297457      -0.246212       1.127312           0.000002
          175              H       6.858356       2.575823      18.617032       0.358500       0.429265 0.25784567E+01  0.19997678E+02                                 1.139459                            1.097636      -1.255879       2.430514                    0.999136       2.642703       7.675713       0.450711       1.752218      -0.625060       0.008187       0.003682      -0.000871       0.009019       0.000580       0.001662       0.001879      -0.010375       0.005673      -0.006467       0.001032       0.005435              1.159875       1.526238       0.155127       0.006406       0.983930       0.002134       0.969458           0.000001
          176              H       3.599942       1.525716      17.646978       0.109341       0.920416 0.68645189E+01  0.65206374E+02                                 1.591829                            1.550932      -0.723981       2.516134                    0.999238       3.560530       9.976872       0.490704       1.314035      -0.700518      -0.010251      -0.019336       0.011779       0.024854       0.002242      -0.000622      -0.002030      -0.003831       0.002898      -0.003454      -0.000499       0.003953              1.606682       1.540061       0.297986      -0.231195       1.657758      -0.311755       1.622228           0.000000
          177              H       3.699443       3.051432      17.253776       0.117861       0.947955 0.72076545E+01  0.70026468E+02                                 1.683870                            1.636898      -1.157991       2.318604                    0.994514       3.821395      11.201340       0.452228       1.394057      -0.683138      -0.009510       0.023148      -0.002091       0.025112      -0.002569       0.002658       0.004873      -0.005052      -0.005567      -0.007118       0.000665       0.006453              1.701085       1.579238      -0.348561      -0.049386       2.134852       0.092665       1.389164           0.000000
          178              H       5.768334       2.973734      16.874702       0.042158       1.020063 0.81611437E+01  0.81034925E+02                                 1.700502                            1.685021      -1.026662       2.358145                    0.994834       3.977231      11.433279       0.472818       1.304640      -0.701039       0.007640       0.036126      -0.025940       0.045126       0.000953       0.003849      -0.002816      -0.011765       0.031000      -0.011885       0.000252       0.011634              1.712878       1.540123       0.161701      -0.023091       2.028342      -0.245487       1.570169          -0.000001
          179              H       3.091684       1.259658      15.518510       0.093297       1.050309 0.77651932E+01  0.75102644E+02                                 1.656039                            1.584951      -0.637733       2.544399                    0.999820       3.485069       9.450022       0.522027       1.213139      -0.723862      -0.018881      -0.017578       0.002940       0.025964       0.007182      -0.001311       0.005752       0.004655      -0.004436      -0.010270       0.001349       0.008922              1.679288       1.959322       0.485873       0.094807       1.757241       0.020755       1.321302          -0.000004
          180              H       3.794461       2.606432      15.099409       0.094459       1.052273 0.79380605E+01  0.77726623E+02                                 1.700179                            1.635755      -0.813215       2.467499                    0.998588       3.624843      10.112576       0.494877       1.264018      -0.711596       0.000433       0.025044      -0.007785       0.026230      -0.003960       0.001269      -0.003491      -0.010572       0.005370      -0.007501      -0.000448       0.007948              1.732000       1.424958      -0.122755       0.112609       2.063075      -0.477904       1.707966          -0.000004
          181              H       4.967849       0.063572      15.097054       0.099545       1.051151 0.78576168E+01  0.75910833E+02                                 1.631793                            1.576335      -0.616058       2.557805                    0.999993       3.398163       9.087065       0.534633       1.185871      -0.730969      -0.011549      -0.024507       0.003766       0.027353       0.006001       0.003270       0.000395      -0.010069      -0.016598      -0.008194      -0.002597       0.010791              1.649666       1.414132       0.156099       0.026040       2.210572       0.145106       1.324293          -0.000006
          182              H       5.545130       1.353838      14.400122       0.093943       1.120039 0.86063833E+01  0.84412367E+02                                 1.653091                            1.612538      -0.624771       2.547366                    0.999984       3.381364       8.886805       0.551176       1.133001      -0.745007       0.009117       0.015181      -0.018508       0.025615       0.002815      -0.002693      -0.005904       0.007558       0.011530      -0.008716       0.000067       0.008649              1.653297       1.470897       0.105040      -0.254280       1.503104      -0.282268       1.985890          -0.000007
          183              H       7.049290       1.551615      16.102425       0.112399       0.989368 0.75962905E+01  0.73759788E+02                                 1.649007                            1.616288      -0.832031       2.467590                    0.998650       3.560287       9.976213       0.489126       1.289636      -0.706177       0.016908       0.012306      -0.008610       0.022615       0.002327      -0.003519      -0.000697       0.004321      -0.008845      -0.004501      -0.001529       0.006029              1.650971       2.001499       0.207031      -0.243752       1.529576      -0.082266       1.421836          -0.000003
          184              H       6.378782       0.341403      16.867638       0.114521       0.896879 0.65385015E+01  0.61055360E+02                                 1.537772                            1.492613      -0.600618       2.579328                    0.999888       3.393925       9.277635       0.513349       1.277755      -0.708941       0.000015      -0.020747       0.015989       0.026193      -0.002882       0.001421      -0.006364      -0.003421      -0.000902      -0.005845      -0.002389       0.008233              1.559361       1.357478      -0.253036       0.057170       1.965586      -0.226202       1.355020          -0.000001
          185              H       5.442044      14.023402       7.442575       0.360286       0.422224 0.25641272E+01  0.19773212E+02                                 1.110487                            1.082462      -1.185427       2.468955                    0.999737       2.541891       7.258637       0.463502       1.713629      -0.631272      -0.010713       0.003843       0.004081       0.012091      -0.002359       0.004952       0.002398       0.002434      -0.015183      -0.008326       0.002034       0.006293              1.120036       1.173185      -0.038168      -0.254752       0.940579       0.053017       1.246342           0.000001
          186              H       6.496211      14.633218       6.649108       0.353315       0.439157 0.26821721E+01  0.20939448E+02                                 1.143133                            1.109291      -1.240271       2.435085                    0.999648       2.621494       7.557899       0.456029       1.720423      -0.629988       0.005170       0.012359      -0.005392       0.014441       0.002703       0.003642      -0.001019      -0.001984       0.007178      -0.005694       0.001243       0.004451              1.157988       1.126586       0.241000      -0.050098       1.369170      -0.067308       0.978209           0.000001
          187              H       6.632464      13.260544       7.108235       0.362534       0.428271 0.26167718E+01  0.20324637E+02                                 1.130626                            1.101429      -1.301506       2.419520                    0.999626       2.568117       7.410610       0.453598       1.738514      -0.627680       0.009880      -0.012569       0.003096       0.016284      -0.005623       0.000915       0.002981       0.001501       0.003807      -0.007270       0.001773       0.005497              1.144848       1.197315      -0.210759       0.139495       1.196416      -0.123293       1.040813           0.000001
          188              H       3.971948      14.769778       5.445958       0.104975       0.944615 0.71487284E+01  0.68949466E+02                                 1.647684                            1.604194      -0.898028       2.429793                    0.997109       3.745170      10.752408       0.470422       1.349946      -0.692268       0.000010       0.023387      -0.002183       0.023488       0.000560       0.001716       0.004071      -0.004719      -0.004721      -0.004458      -0.001285       0.005743              1.663336       1.384064      -0.150521       0.019164       2.241131       0.058309       1.364814           0.000000
          189              H       3.445762      13.359433       5.905086       0.109123       0.946381 0.72330409E+01  0.70018299E+02                                 1.655386                            1.618826      -0.973745       2.400940                    0.996710       3.739871      10.782405       0.465698       1.358660      -0.690653      -0.018208      -0.016460       0.009899       0.026466       0.002832      -0.002698      -0.002334       0.006244      -0.001738      -0.004476      -0.001727       0.006203              1.667086       1.786312       0.255758      -0.314169       1.533664      -0.235719       1.681282           0.000000
          190              H       6.761545      12.262236       4.588921       0.117163       0.913071 0.65612792E+01  0.61532758E+02                                 1.577849                            1.511073      -0.693989       2.537968                    0.999533       3.450148       9.558536       0.500466       1.305009      -0.702788       0.012240      -0.022374       0.006505       0.026319      -0.006918       0.000781      -0.005101      -0.002819      -0.006739      -0.007609      -0.002265       0.009874              1.611305       1.631873      -0.499560       0.013266       1.942674      -0.032331       1.259368          -0.000002
          191              H       6.807262      13.790306       4.167465       0.108386       0.992796 0.74428649E+01  0.72069146E+02                                 1.664286                            1.606109      -0.877956       2.437896                    0.998485       3.646176      10.280201       0.486694       1.299694      -0.703176       0.010501       0.019534      -0.001995       0.022267       0.002683      -0.001365      -0.000607       0.000391      -0.012339      -0.004394      -0.000574       0.004968              1.685311       1.727507       0.432908      -0.175594       1.869359      -0.226639       1.459068          -0.000002
          192              H       3.563190      14.263561       3.409316       0.091756       1.085141 0.81609474E+01  0.80702252E+02                                 1.753843                            1.671336      -0.914502       2.417512                    0.997945       3.736106      10.576159       0.482551       1.283565      -0.706779       0.000021       0.025421      -0.007567       0.026523      -0.003547       0.000937      -0.004223      -0.009276       0.010524      -0.007616      -0.000497       0.008113              1.796732       1.507938      -0.238637       0.175333       2.150943      -0.509897       1.731315          -0.000003
          193              H       3.028039      12.853216       3.870798       0.090764       1.047310 0.77732349E+01  0.75608841E+02                                 1.686516                            1.611248      -0.680367       2.524407                    0.999461       3.596434       9.954546       0.502783       1.252432      -0.714232      -0.016832      -0.019920       0.004501       0.026465       0.008328      -0.000055       0.005717       0.001933      -0.002250      -0.010151      -0.000035       0.010186              1.716213       1.971647       0.544724       0.034130       1.849172      -0.009551       1.327821          -0.000003
          194              H       5.297724      13.182845       2.505188       0.097279       1.104690 0.83392896E+01  0.81101383E+02                                 1.633095                            1.582574      -0.677138       2.526665                    0.999879       3.350062       8.749908       0.559212       1.126239      -0.746576       0.003871       0.017643      -0.018660       0.025970       0.001146      -0.001031      -0.007324       0.007185       0.010960      -0.009521       0.001450       0.008070              1.640736       1.387739       0.080921      -0.185548       1.507369      -0.329724       2.027100          -0.000008
          195              H       4.919443      11.843135       3.244501       0.095302       1.052572 0.79221467E+01  0.76536995E+02                                 1.620784                            1.573086      -0.605847       2.559807                    0.999989       3.384995       8.992814       0.541233       1.171367      -0.734695      -0.009513      -0.024077       0.003539       0.026129       0.004165       0.003936       0.000041      -0.008456      -0.014732      -0.007978      -0.000601       0.008579              1.634101       1.382322       0.099328       0.011873       2.190731       0.146621       1.329251          -0.000006
          196              H       5.216152      12.492977       5.898023       0.049884       1.009221 0.81582050E+01  0.80802535E+02                                 1.678610                            1.678331      -0.918974       2.419633                    0.996507       3.827761      10.903199       0.477622       1.294767      -0.704074      -0.015376      -0.044221       0.004208       0.047007       0.007547       0.008345       0.005143      -0.013693       0.000109      -0.013165      -0.001779       0.014944              1.680665       1.515496       0.083437      -0.015071       1.961603      -0.210246       1.564897           0.000000
          197              H       1.046099      16.283722       8.786994       0.363310       0.424910 0.26130990E+01  0.20273015E+02                                 1.121049                            1.098002      -1.266248       2.435088                    0.999687       2.554554       7.348352       0.456312       1.730143      -0.628933      -0.009962      -0.004516      -0.009713       0.014628      -0.000573       0.003268       0.001528       0.004511      -0.014163      -0.006174       0.000527       0.005647              1.128512       1.072864       0.100101       0.165518       1.093232       0.168360       1.219440           0.000001
          198              H       1.433344      16.201315      10.183212       0.358621       0.427545 0.25984807E+01  0.20107460E+02                                 1.120039                            1.089707      -1.210930       2.454107                    0.999750       2.562923       7.334384       0.461888       1.713687      -0.631186       0.001488      -0.002997       0.013487       0.013896      -0.001771       0.003208       0.002958      -0.003536       0.007900      -0.005870       0.000776       0.005094              1.133818       0.976685       0.038471      -0.066649       1.127312      -0.246212       1.297457           0.000002
          199              H       2.376356      16.700469       9.196677       0.358500       0.429265 0.25784568E+01  0.19997679E+02                                 1.139459                            1.097636      -1.255879       2.430514                    0.999136       2.642703       7.675713       0.450711       1.752218      -0.625060       0.008187       0.000871      -0.003682       0.009019      -0.001662      -0.000580       0.001879      -0.008024       0.012726      -0.006467       0.001032       0.005435              1.159876       1.526238      -0.006406      -0.155127       0.969458       0.002134       0.983930           0.000001
          200              H       8.081942      17.670523      10.246784       0.109341       0.920415 0.68645114E+01  0.65206289E+02                                 1.591828                            1.550932      -0.723981       2.516134                    0.999238       3.560530       9.976873       0.490704       1.314035      -0.700518      -0.010251      -0.011779       0.019336       0.024854       0.000622      -0.002242      -0.002030      -0.003365       0.004297      -0.003454      -0.000499       0.003953              1.606682       1.540061       0.231195      -0.297986       1.622227      -0.311755       1.657757           0.000000
          201              H       8.181443      18.063724       8.721068       0.117861       0.947956 0.72076596E+01  0.70026529E+02                                 1.683870                            1.636899      -1.157991       2.318604                    0.994514       3.821395      11.201340       0.452228       1.394057      -0.683138      -0.009510       0.002091      -0.023148       0.025112      -0.002658       0.002569       0.004873       0.000257       0.010362      -0.007118       0.000665       0.006453              1.701085       1.579239       0.049386       0.348560       1.389164       0.092665       2.134852           0.000000
          202              H       1.286334      18.442798       8.798766       0.042158       1.020063 0.81611427E+01  0.81034913E+02                                 1.700502                            1.685021      -1.026662       2.358145                    0.994834       3.977231      11.433280       0.472818       1.304640      -0.701039       0.007640       0.025940      -0.036126       0.045126      -0.003849      -0.000953      -0.002816      -0.021382       0.002148      -0.011885       0.000252       0.011634              1.712878       1.540123       0.023091      -0.161701       1.570170      -0.245487       2.028342          -0.000001
          203              H       7.573684      19.798991      10.512842       0.093297       1.050309 0.77651894E+01  0.75102602E+02                                 1.656039                            1.584950      -0.637733       2.544399                    0.999820       3.485069       9.450023       0.522027       1.213139      -0.723862      -0.018881      -0.002940       0.017578       0.025964       0.001311      -0.007182       0.005752       0.004546      -0.004765      -0.010270       0.001349       0.008922              1.679288       1.959322      -0.094807      -0.485873       1.321302       0.020755       1.757240          -0.000004
          204              H       8.276461      20.218091       9.166069       0.094459       1.052272 0.79380526E+01  0.77726532E+02                                 1.700178                            1.635754      -0.813215       2.467499                    0.998588       3.624842      10.112575       0.494877       1.264018      -0.711595       0.000433       0.007785      -0.025044       0.026230      -0.001269       0.003960      -0.003491      -0.007971       0.013173      -0.007501      -0.000448       0.007948              1.731999       1.424958      -0.112608       0.122755       1.707965      -0.477903       2.063076          -0.000004
          205              H       0.485849      20.220446      11.708929       0.099545       1.051152 0.78576215E+01  0.75910887E+02                                 1.631793                            1.576335      -0.616058       2.557805                    0.999993       3.398164       9.087067       0.534633       1.185871      -0.730969      -0.011549      -0.003766       0.024507       0.027353      -0.003270      -0.006001       0.000395       0.003265       0.023402      -0.008194      -0.002597       0.010791              1.649666       1.414132      -0.026040      -0.156099       1.324293       0.145106       2.210572          -0.000006
          206              H       1.063130      20.917378      10.418663       0.093942       1.120039 0.86063853E+01  0.84412396E+02                                 1.653092                            1.612539      -0.624771       2.547366                    0.999984       3.381364       8.886807       0.551176       1.133002      -0.745007       0.009117       0.018508      -0.015181       0.025615       0.002693      -0.002815      -0.005904      -0.001986      -0.017102      -0.008716       0.000067       0.008649              1.653298       1.470898       0.254280      -0.105040       1.985891      -0.282268       1.503104          -0.000007
          207              H       2.567290      19.215075      10.220885       0.112399       0.989368 0.75962914E+01  0.73759796E+02                                 1.649006                            1.616288      -0.832031       2.467590                    0.998650       3.560287       9.976212       0.489126       1.289636      -0.706177       0.016908       0.008610      -0.012306       0.022615       0.003519      -0.002327      -0.000697       0.006583      -0.002059      -0.004501      -0.001529       0.006029              1.650970       2.001499       0.243751      -0.207031       1.421836      -0.082266       1.529577          -0.000003
          208              H       1.896782      18.449862      11.431097       0.114521       0.896878 0.65384988E+01  0.61055330E+02                                 1.537772                            1.492613      -0.600618       2.579328                    0.999888       3.393925       9.277636       0.513349       1.277755      -0.708941       0.000015      -0.015989       0.020747       0.026193      -0.001421       0.002882      -0.006364      -0.001260       0.005583      -0.005845      -0.002389       0.008233              1.559361       1.357478      -0.057171       0.253036       1.355021      -0.226202       1.965585          -0.000001
          209              H       5.442044       9.521598      16.102425       0.360285       0.422224 0.25641268E+01  0.19773208E+02                                 1.110488                            1.082462      -1.185427       2.468955                    0.999737       2.541891       7.258637       0.463502       1.713630      -0.631272      -0.010713      -0.003843      -0.004081       0.012091       0.002359      -0.004952       0.002398       0.002434      -0.015183      -0.008326       0.002034       0.006293              1.120036       1.173186       0.038168       0.254752       0.940579       0.053017       1.246343           0.000001
          210              H       6.496211       8.911783      16.895892       0.353315       0.439157 0.26821721E+01  0.20939449E+02                                 1.143133                            1.109291      -1.240271       2.435085                    0.999648       2.621494       7.557899       0.456029       1.720423      -0.629988       0.005170      -0.012359       0.005392       0.014441      -0.002703      -0.003642      -0.001019      -0.001984       0.007178      -0.005694       0.001243       0.004451              1.157988       1.126586      -0.241000       0.050098       1.369170      -0.067308       0.978209           0.000001
          211              H       6.632464      10.284456      16.436765       0.362534       0.428271 0.26167706E+01  0.20324625E+02                                 1.130626                            1.101428      -1.301506       2.419520                    0.999626       2.568117       7.410610       0.453598       1.738514      -0.627680       0.009880       0.012569      -0.003096       0.016284       0.005623      -0.000915       0.002981       0.001501       0.003807      -0.007270       0.001773       0.005497              1.144848       1.197315       0.210759      -0.139495       1.196416      -0.123293       1.040812           0.000001
          212              H       3.971948       8.775221      18.099042       0.104975       0.944615 0.71487397E+01  0.68949599E+02                                 1.647685                            1.604195      -0.898028       2.429793                    0.997109       3.745170      10.752408       0.470422       1.349946      -0.692268       0.000010      -0.023387       0.002183       0.023488      -0.000560      -0.001716       0.004071      -0.004719      -0.004721      -0.004458      -0.001285       0.005743              1.663337       1.384065       0.150521      -0.019164       2.241132       0.058309       1.364815           0.000000
          213              H       3.445762      10.185567      17.639914       0.109123       0.946381 0.72330412E+01  0.70018302E+02                                 1.655386                            1.618827      -0.973745       2.400940                    0.996710       3.739871      10.782405       0.465698       1.358660      -0.690653      -0.018208       0.016460      -0.009899       0.026466      -0.002832       0.002698      -0.002334       0.006244      -0.001738      -0.004476      -0.001727       0.006203              1.667086       1.786312      -0.255757       0.314169       1.533663      -0.235718       1.681282           0.000000
          214              H       6.761545      11.282764      18.956080       0.117163       0.913071 0.65612777E+01  0.61532741E+02                                 1.577849                            1.511073      -0.693989       2.537968                    0.999533       3.450148       9.558536       0.500466       1.305009      -0.702788       0.012240       0.022374      -0.006505       0.026319       0.006918      -0.000781      -0.005101      -0.002819      -0.006739      -0.007609      -0.002265       0.009874              1.611305       1.631873       0.499560      -0.013265       1.942675      -0.032330       1.259367          -0.000002
          215              H       6.807262       9.754694      19.377535       0.108386       0.992796 0.74428666E+01  0.72069166E+02                                 1.664287                            1.606109      -0.877956       2.437896                    0.998485       3.646176      10.280201       0.486694       1.299694      -0.703176       0.010501      -0.019534       0.001995       0.022267      -0.002683       0.001365      -0.000607       0.000391      -0.012339      -0.004394      -0.000574       0.004968              1.685311       1.727507      -0.432908       0.175595       1.869359      -0.226639       1.459069          -0.000002
          216              H       3.563190       9.281439      20.135684       0.091756       1.085141 0.81609449E+01  0.80702220E+02                                 1.753843                            1.671335      -0.914502       2.417512                    0.997945       3.736106      10.576158       0.482551       1.283565      -0.706779       0.000021      -0.025421       0.007567       0.026523       0.003547      -0.000937      -0.004223      -0.009276       0.010524      -0.007616      -0.000497       0.008113              1.796732       1.507938       0.238638      -0.175333       2.150943      -0.509897       1.731314          -0.000003
          217              H       3.028039      10.691784      19.674202       0.090764       1.047310 0.77732348E+01  0.75608841E+02                                 1.686516                            1.611248      -0.680367       2.524407                    0.999461       3.596434       9.954546       0.502783       1.252432      -0.714232      -0.016832       0.019920      -0.004501       0.026465      -0.008328       0.000055       0.005717       0.001933      -0.002250      -0.010151      -0.000035       0.010186              1.716213       1.971647      -0.544724      -0.034129       1.849172      -0.009552       1.327821          -0.000003
          218              H       5.297724      10.362154      21.039812       0.097279       1.104690 0.83392924E+01  0.81101419E+02                                 1.633095                            1.582575      -0.677138       2.526665                    0.999879       3.350062       8.749909       0.559212       1.126239      -0.746575       0.003871      -0.017643       0.018660       0.025970      -0.001146       0.001031      -0.007324       0.007185       0.010960      -0.009521       0.001450       0.008070              1.640736       1.387739      -0.080921       0.185548       1.507369      -0.329725       2.027100          -0.000008
          219              H       4.919443      11.701865      20.300499       0.095302       1.052572 0.79221466E+01  0.76536993E+02                                 1.620784                            1.573086      -0.605848       2.559807                    0.999989       3.384995       8.992814       0.541233       1.171367      -0.734695      -0.009513       0.024077      -0.003539       0.026129      -0.004165      -0.003936       0.000041      -0.008456      -0.014732      -0.007978      -0.000601       0.008579              1.634101       1.382322      -0.099328      -0.011873       2.190731       0.146621       1.329251          -0.000006
          220              H       5.216152      11.052023      17.646978       0.049884       1.009221 0.81582029E+01  0.80802510E+02                                 1.678610                            1.678331      -0.918974       2.419633                    0.996507       3.827761      10.903199       0.477622       1.294767      -0.704074      -0.015376       0.044221      -0.004208       0.047007      -0.007547      -0.008345       0.005143      -0.013693       0.000109      -0.013165      -0.001779       0.014944              1.680665       1.515496      -0.083437       0.015071       1.961603      -0.210246       1.564896           0.000000
          221              H       1.046099       7.261278      14.758006       0.363310       0.424910 0.26131004E+01  0.20273027E+02                                 1.121049                            1.098002      -1.266248       2.435088                    0.999687       2.554554       7.348351       0.456312       1.730142      -0.628933      -0.009962       0.004516       0.009713       0.014628       0.000573      -0.003268       0.001528       0.004511      -0.014163      -0.006174       0.000527       0.005647              1.128512       1.072864      -0.100101      -0.165518       1.093232       0.168360       1.219440           0.000001
          222              H       1.433344       7.343686      13.361788       0.358621       0.427545 0.25984826E+01  0.20107478E+02                                 1.120039                            1.089708      -1.210929       2.454107                    0.999750       2.562923       7.334384       0.461888       1.713687      -0.631186       0.001488       0.002997      -0.013487       0.013896       0.001771      -0.003208       0.002958      -0.003536       0.007900      -0.005870       0.000776       0.005094              1.133818       0.976686      -0.038471       0.066649       1.127313      -0.246212       1.297457           0.000002
          223              H       2.376356       6.844532      14.348323       0.358500       0.429265 0.25784567E+01  0.19997678E+02                                 1.139459                            1.097636      -1.255880       2.430514                    0.999136       2.642703       7.675713       0.450711       1.752218      -0.625060       0.008187      -0.000871       0.003682       0.009019       0.001662       0.000580       0.001879      -0.008024       0.012726      -0.006467       0.001032       0.005435              1.159876       1.526238       0.006407       0.155127       0.969458       0.002134       0.983930           0.000001
          224              H       8.081942       5.874478      13.298216       0.109341       0.920416 0.68645189E+01  0.65206374E+02                                 1.591829                            1.550932      -0.723981       2.516134                    0.999238       3.560530       9.976872       0.490704       1.314035      -0.700518      -0.010251       0.011779      -0.019336       0.024854      -0.000622       0.002242      -0.002030      -0.003365       0.004297      -0.003454      -0.000499       0.003953              1.606682       1.540061      -0.231195       0.297986       1.622228      -0.311755       1.657758           0.000000
          225              H       8.181443       5.481276      14.823932       0.117861       0.947955 0.72076545E+01  0.70026468E+02                                 1.683870                            1.636898      -1.157991       2.318604                    0.994514       3.821395      11.201340       0.452228       1.394057      -0.683138      -0.009510      -0.002091       0.023148       0.025112       0.002658      -0.002569       0.004873       0.000257       0.010362      -0.007118       0.000665       0.006453              1.701085       1.579238      -0.049386      -0.348561       1.389164       0.092665       2.134852           0.000000
          226              H       1.286334       5.102202      14.746234       0.042158       1.020063 0.81611438E+01  0.81034925E+02                                 1.700502                            1.685021      -1.026662       2.358145                    0.994834       3.977231      11.433279       0.472818       1.304640      -0.701039       0.007640      -0.025940       0.036126       0.045126       0.003849       0.000953      -0.002816      -0.021382       0.002148      -0.011885       0.000252       0.011634              1.712878       1.540123      -0.023091       0.161701       1.570170      -0.245487       2.028342          -0.000001
          227              H       7.573684       3.746009      13.032158       0.093297       1.050309 0.77651935E+01  0.75102649E+02                                 1.656039                            1.584951      -0.637733       2.544399                    0.999820       3.485069       9.450023       0.522026       1.213139      -0.723862      -0.018881       0.002940      -0.017578       0.025964      -0.001311       0.007182       0.005752       0.004546      -0.004765      -0.010270       0.001349       0.008922              1.679288       1.959322       0.094807       0.485873       1.321302       0.020756       1.757241          -0.000004
          228              H       8.276461       3.326909      14.378932       0.094459       1.052273 0.79380560E+01  0.77726572E+02                                 1.700179                            1.635755      -0.813215       2.467499                    0.998588       3.624842      10.112575       0.494877       1.264018      -0.711595       0.000433      -0.007785       0.025044       0.026230       0.001269      -0.003960      -0.003491      -0.007971       0.013173      -0.007501      -0.000448       0.007948              1.732000       1.424958       0.112609      -0.122755       1.707966      -0.477904       2.063075          -0.000004
          229              H       0.485849       3.324554      11.836072       0.099545       1.051152 0.78576214E+01  0.75910886E+02                                 1.631793                            1.576335      -0.616058       2.557805                    0.999993       3.398164       9.087067       0.534633       1.185871      -0.730969      -0.011549       0.003766      -0.024507       0.027353       0.003270       0.006001       0.000395       0.003265       0.023402      -0.008194      -0.002597       0.010791              1.649666       1.414132       0.026040       0.156099       1.324293       0.145106       2.210572          -0.000006
          230              H       1.063130       2.627622      13.126337       0.093942       1.120039 0.86063828E+01  0.84412366E+02                                 1.653092                            1.612538      -0.624771       2.547366                    0.999984       3.381364       8.886807       0.551176       1.133002      -0.745007       0.009117      -0.018508       0.015181       0.025615      -0.002693       0.002815      -0.005904      -0.001986      -0.017102      -0.008716       0.000067       0.008649              1.653298       1.470898      -0.254280       0.105040       1.985891      -0.282268       1.503104          -0.000008
          231              H       2.567290       4.329925      13.324115       0.112399       0.989368 0.75962921E+01  0.73759805E+02                                 1.649006                            1.616288      -0.832030       2.467590                    0.998650       3.560287       9.976212       0.489126       1.289636      -0.706177       0.016908      -0.008610       0.012306       0.022615      -0.003519       0.002327      -0.000697       0.006583      -0.002059      -0.004501      -0.001529       0.006029              1.650970       2.001498      -0.243752       0.207031       1.421836      -0.082266       1.529576          -0.000003
          232              H       1.896782       5.095138      12.113903       0.114521       0.896878 0.65384966E+01  0.61055305E+02                                 1.537772                            1.492613      -0.600618       2.579328                    0.999888       3.393925       9.277636       0.513349       1.277755      -0.708941       0.000015       0.015989      -0.020747       0.026193       0.001421      -0.002882      -0.006364      -0.001260       0.005583      -0.005845      -0.002389       0.008233              1.559361       1.357478       0.057170      -0.253036       1.355020      -0.226202       1.965585          -0.000001
          233              H       5.442044       7.442575       9.521598       0.360285       0.422224 0.25641268E+01  0.19773208E+02                                 1.110488                            1.082462      -1.185427       2.468955                    0.999737       2.541891       7.258637       0.463502       1.713630      -0.631272      -0.010713       0.004081      -0.003843       0.012091       0.004952       0.002359      -0.002398       0.008808       0.003940      -0.008326       0.002034       0.006293              1.120036       1.173186      -0.254752       0.038168       1.246343      -0.053017       0.940579           0.000001
          234              H       6.496211       6.649108       8.911783       0.353315       0.439157 0.26821721E+01  0.20939449E+02                                 1.143133                            1.109291      -1.240271       2.435085                    0.999648       2.621494       7.557899       0.456029       1.720423      -0.629988       0.005170      -0.005392      -0.012359       0.014441       0.003642      -0.002703       0.001019      -0.004581      -0.000613      -0.005694       0.001243       0.004451              1.157988       1.126586      -0.050098      -0.241000       0.978209       0.067308       1.369170           0.000001
          235              H       6.632464       7.108235      10.284456       0.362534       0.428271 0.26167706E+01  0.20324625E+02                                 1.130626                            1.101428      -1.301506       2.419520                    0.999626       2.568117       7.410610       0.453598       1.738514      -0.627680       0.009880       0.003096       0.012569       0.016284       0.000915       0.005623      -0.002981      -0.001153      -0.004156      -0.007270       0.001773       0.005497              1.144848       1.197315       0.139495       0.210759       1.040812       0.123293       1.196416           0.000001
          236              H       3.971948       5.445958       8.775221       0.104975       0.944615 0.71487392E+01  0.68949593E+02                                 1.647685                            1.604195      -0.898028       2.429793                    0.997109       3.745170      10.752408       0.470422       1.349946      -0.692268       0.000010      -0.002183      -0.023387       0.023488       0.001716      -0.000560      -0.004071       0.000001       0.009439      -0.004458      -0.001285       0.005743              1.663337       1.384064       0.019164       0.150521       1.364815      -0.058309       2.241133           0.000000
          237              H       3.445762       5.905086      10.185567       0.109123       0.946381 0.72330391E+01  0.70018278E+02                                 1.655385                            1.618826      -0.973745       2.400940                    0.996710       3.739871      10.782405       0.465698       1.358660      -0.690653      -0.018208       0.009899       0.016460       0.026466      -0.002698      -0.002832       0.002334       0.003991      -0.008497      -0.004476      -0.001727       0.006203              1.667086       1.786313      -0.314169      -0.255757       1.681282       0.235718       1.533663           0.000000
          238              H       6.761545       4.588921      11.282764       0.117163       0.913071 0.65612799E+01  0.61532765E+02                                 1.577849                            1.511073      -0.693988       2.537968                    0.999533       3.450148       9.558535       0.500466       1.305009      -0.702788       0.012240       0.006505       0.022374       0.026319       0.000781       0.006918       0.005101       0.001960       0.007598      -0.007609      -0.002265       0.009874              1.611305       1.631872       0.013266       0.499559       1.259368       0.032331       1.942674          -0.000002
          239              H       6.807262       4.167465       9.754694       0.108385       0.992796 0.74428639E+01  0.72069133E+02                                 1.664286                            1.606109      -0.877956       2.437896                    0.998485       3.646176      10.280201       0.486693       1.299695      -0.703176       0.010501      -0.001995      -0.019534       0.022267      -0.001365      -0.002683       0.000607       0.006365       0.005583      -0.004394      -0.000574       0.004968              1.685311       1.727507      -0.175594      -0.432908       1.459068       0.226639       1.869359          -0.000002
          240              H       3.563190       3.409316       9.281439       0.091756       1.085141 0.81609474E+01  0.80702253E+02                                 1.753843                            1.671336      -0.914502       2.417512                    0.997945       3.736106      10.576159       0.482551       1.283565      -0.706779       0.000021      -0.007567      -0.025421       0.026523       0.000937       0.003547       0.004223      -0.009900       0.008652      -0.007616      -0.000497       0.008113              1.796732       1.507939       0.175333       0.238637       1.731315       0.509897       2.150943          -0.000003
          241              H       3.028039       3.870798      10.691784       0.090764       1.047310 0.77732349E+01  0.75608842E+02                                 1.686516                            1.611248      -0.680367       2.524407                    0.999461       3.596434       9.954546       0.502783       1.252432      -0.714232      -0.016832       0.004501       0.019920       0.026465      -0.000055      -0.008328      -0.005717       0.002091      -0.001775      -0.010151      -0.000035       0.010186              1.716213       1.971647       0.034130      -0.544724       1.327821       0.009551       1.849172          -0.000003
          242              H       5.297724       2.505188      10.362154       0.097279       1.104690 0.83392924E+01  0.81101420E+02                                 1.633095                            1.582575      -0.677138       2.526665                    0.999879       3.350062       8.749909       0.559212       1.126239      -0.746575       0.003871      -0.018660      -0.017643       0.025970      -0.001031      -0.001146       0.007324      -0.001887      -0.016258      -0.009521       0.001450       0.008070              1.640736       1.387739      -0.185548      -0.080921       2.027101       0.329725       1.507369          -0.000008
          243              H       4.919443       3.244501      11.701865       0.095302       1.052572 0.79221466E+01  0.76536994E+02                                 1.620784                            1.573086      -0.605847       2.559807                    0.999989       3.384995       8.992814       0.541233       1.171367      -0.734695      -0.009513       0.003539       0.024077       0.026129       0.003936      -0.004165      -0.000041       0.003138       0.020051      -0.007978      -0.000601       0.008579              1.634101       1.382322       0.011873      -0.099328       1.329251      -0.146621       2.190731          -0.000006
          244              H       5.216152       5.898023      11.052023       0.049883       1.009221 0.81582038E+01  0.80802520E+02                                 1.678610                            1.678331      -0.918974       2.419633                    0.996507       3.827761      10.903199       0.477621       1.294768      -0.704074      -0.015376       0.004208       0.044221       0.047007       0.008345      -0.007547      -0.005143      -0.006901       0.020484      -0.013165      -0.001779       0.014944              1.680665       1.515496      -0.015070      -0.083437       1.564897       0.210246       1.961603           0.000000
          245              H       1.046099       8.786994       7.261278       0.363310       0.424910 0.26130998E+01  0.20273022E+02                                 1.121049                            1.098003      -1.266248       2.435088                    0.999687       2.554554       7.348352       0.456312       1.730143      -0.628933      -0.009962      -0.009713       0.004516       0.014628       0.003268       0.000573      -0.001528       0.009337       0.000315      -0.006174       0.000527       0.005647              1.128512       1.072864       0.165518      -0.100101       1.219440      -0.168360       1.093233           0.000001
          246              H       1.433344      10.183212       7.343686       0.358621       0.427545 0.25984826E+01  0.20107478E+02                                 1.120039                            1.089708      -1.210929       2.454107                    0.999750       2.562923       7.334384       0.461888       1.713687      -0.631186       0.001488       0.013487       0.002997       0.013896       0.003208       0.001771      -0.002958      -0.005718       0.001355      -0.005870       0.000776       0.005094              1.133818       0.976685      -0.066649      -0.038471       1.297457       0.246212       1.127313           0.000002
          247              H       2.376356       9.196677       6.844532       0.358500       0.429265 0.25784567E+01  0.19997678E+02                                 1.139459                            1.097636      -1.255880       2.430514                    0.999136       2.642703       7.675713       0.450711       1.752218      -0.625060       0.008187      -0.003682      -0.000871       0.009019      -0.000580       0.001662      -0.001879      -0.010375       0.005673      -0.006467       0.001032       0.005435              1.159876       1.526238      -0.155127       0.006407       0.983930      -0.002134       0.969458           0.000001
          248              H       8.081942      10.246784       5.874478       0.109341       0.920416 0.68645153E+01  0.65206333E+02                                 1.591829                            1.550932      -0.723981       2.516134                    0.999238       3.560530       9.976872       0.490704       1.314035      -0.700518      -0.010251       0.019336       0.011779       0.024854      -0.002242      -0.000622       0.002030      -0.003831       0.002898      -0.003454      -0.000499       0.003953              1.606682       1.540061      -0.297986      -0.231196       1.657757       0.311755       1.622228           0.000000
          249              H       8.181443       8.721068       5.481276       0.117861       0.947956 0.72076596E+01  0.70026529E+02                                 1.683870                            1.636899      -1.157991       2.318604                    0.994514       3.821395      11.201340       0.452228       1.394057      -0.683138      -0.009510      -0.023148      -0.002091       0.025112       0.002569       0.002658      -0.004873      -0.005052      -0.005567      -0.007118       0.000665       0.006453              1.701085       1.579239       0.348560      -0.049386       2.134852      -0.092665       1.389164           0.000000
          250              H       1.286334       8.798766       5.102202       0.042158       1.020063 0.81611429E+01  0.81034916E+02                                 1.700502                            1.685021      -1.026662       2.358145                    0.994834       3.977231      11.433280       0.472818       1.304640      -0.701039       0.007640      -0.036126      -0.025940       0.045126      -0.000953       0.003849       0.002816      -0.011765       0.031000      -0.011885       0.000252       0.011634              1.712878       1.540123      -0.161701      -0.023091       2.028343       0.245487       1.570170          -0.000001
          251              H       7.573684      10.512842       3.746009       0.093297       1.050309 0.77651906E+01  0.75102613E+02                                 1.656039                            1.584950      -0.637733       2.544399                    0.999820       3.485069       9.450022       0.522027       1.213139      -0.723862      -0.018881       0.017578       0.002940       0.025964      -0.007182      -0.001311      -0.005752       0.004655      -0.004436      -0.010270       0.001349       0.008922              1.679288       1.959322      -0.485872       0.094808       1.757240      -0.020756       1.321302          -0.000004
          252              H       8.276461       9.166069       3.326909       0.094459       1.052273 0.79380561E+01  0.77726574E+02                                 1.700179                            1.635755      -0.813215       2.467499                    0.998588       3.624842      10.112575       0.494877       1.264018      -0.711595       0.000433      -0.025044      -0.007785       0.026230       0.003960       0.001269       0.003491      -0.010572       0.005370      -0.007501      -0.000448       0.007948              1.732000       1.424958       0.122755       0.112609       2.063075       0.477904       1.707966          -0.000004
          253              H       0.485849      11.708929       3.324554       0.099545       1.051152 0.78576215E+01  0.75910885E+02                                 1.631793                            1.576335      -0.616058       2.557805                    0.999993       3.398164       9.087066       0.534633       1.185870      -0.730969      -0.011549       0.024507       0.003766       0.027353      -0.006001       0.003270      -0.000395      -0.010069      -0.016598      -0.008194      -0.002597       0.010791              1.649666       1.414132      -0.156099       0.026040       2.210572      -0.145106       1.324293          -0.000006
          254              H       1.063130      10.418663       2.627622       0.093942       1.120039 0.86063852E+01  0.84412395E+02                                 1.653092                            1.612539      -0.624771       2.547366                    0.999984       3.381364       8.886807       0.551176       1.133002      -0.745007       0.009117      -0.015181      -0.018508       0.025615      -0.002815      -0.002693       0.005904       0.007558       0.011530      -0.008716       0.000067       0.008649              1.653298       1.470898      -0.105040      -0.254280       1.503104       0.282268       1.985891          -0.000008
          255              H       2.567290      10.220885       4.329925       0.112399       0.989368 0.75962921E+01  0.73759805E+02                                 1.649007                            1.616288      -0.832030       2.467590                    0.998650       3.560287       9.976212       0.489126       1.289636      -0.706177       0.016908      -0.012306      -0.008610       0.022615      -0.002327      -0.003519       0.000697       0.004321      -0.008845      -0.004501      -0.001529       0.006029              1.650970       2.001499      -0.207031      -0.243752       1.529577       0.082266       1.421836          -0.000003
          256              H       1.896782      11.431097       5.095138       0.114521       0.896878 0.65384965E+01  0.61055305E+02                                 1.537772                            1.492613      -0.600618       2.579328                    0.999888       3.393925       9.277636       0.513349       1.277755      -0.708941       0.000015       0.020747       0.015989       0.026193       0.002882       0.001421       0.006364      -0.003421      -0.000902      -0.005845      -0.002389       0.008233              1.559361       1.357478       0.253036       0.057170       1.965585       0.226202       1.355020          -0.000001
          257              H       5.442044      16.102425      14.023402       0.360285       0.422224 0.25641264E+01  0.19773204E+02                                 1.110488                            1.082462      -1.185427       2.468955                    0.999737       2.541891       7.258637       0.463502       1.713630      -0.631272      -0.010713      -0.004081       0.003843       0.012091      -0.004952      -0.002359      -0.002398       0.008808       0.003940      -0.008326       0.002034       0.006293              1.120036       1.173185       0.254752      -0.038168       1.246343      -0.053017       0.940579           0.000001
          258              H       6.496211      16.895892      14.633218       0.353315       0.439157 0.26821721E+01  0.20939448E+02                                 1.143133                            1.109291      -1.240271       2.435085                    0.999648       2.621494       7.557899       0.456029       1.720423      -0.629988       0.005170       0.005392       0.012359       0.014441      -0.003642       0.002703       0.001019      -0.004581      -0.000613      -0.005694       0.001243       0.004451              1.157988       1.126586       0.050098       0.241000       0.978209       0.067308       1.369170           0.000001
          259              H       6.632464      16.436765      13.260544       0.362534       0.428271 0.26167718E+01  0.20324637E+02                                 1.130626                            1.101429      -1.301506       2.419520                    0.999626       2.568117       7.410610       0.453598       1.738514      -0.627680       0.009880      -0.003096      -0.012569       0.016284      -0.000915      -0.005623      -0.002981      -0.001153      -0.004156      -0.007270       0.001773       0.005497              1.144848       1.197315      -0.139495      -0.210759       1.040813       0.123293       1.196416           0.000001
          260              H       3.971948      18.099042      14.769778       0.104975       0.944615 0.71487290E+01  0.68949473E+02                                 1.647684                            1.604194      -0.898027       2.429793                    0.997109       3.745170      10.752408       0.470422       1.349946      -0.692268       0.000010       0.002183       0.023387       0.023488      -0.001716       0.000560      -0.004071       0.000001       0.009439      -0.004458      -0.001285       0.005743              1.663336       1.384064      -0.019164      -0.150521       1.364814      -0.058309       2.241131           0.000000
          261              H       3.445762      17.639914      13.359433       0.109123       0.946382 0.72330453E+01  0.70018351E+02                                 1.655386                            1.618827      -0.973745       2.400940                    0.996710       3.739871      10.782405       0.465698       1.358660      -0.690653      -0.018208      -0.009899      -0.016460       0.026466       0.002698       0.002832       0.002334       0.003991      -0.008497      -0.004476      -0.001727       0.006203              1.667086       1.786313       0.314169       0.255758       1.681282       0.235719       1.533664           0.000000
          262              H       6.761545      18.956080      12.262236       0.117163       0.913071 0.65612784E+01  0.61532747E+02                                 1.577849                            1.511072      -0.693988       2.537968                    0.999533       3.450148       9.558535       0.500466       1.305009      -0.702788       0.012240      -0.006505      -0.022374       0.026319      -0.000781      -0.006918       0.005101       0.001960       0.007598      -0.007609      -0.002265       0.009874              1.611305       1.631873      -0.013265      -0.499560       1.259367       0.032330       1.942674          -0.000002
          263              H       6.807262      19.377535      13.790306       0.108386       0.992796 0.74428666E+01  0.72069166E+02                                 1.664286                            1.606109      -0.877956       2.437896                    0.998485       3.646176      10.280201       0.486694       1.299694      -0.703176       0.010501       0.001995       0.019534       0.022267       0.001365       0.002683       0.000607       0.006365       0.005583      -0.004394      -0.000574       0.004968              1.685311       1.727507       0.175595       0.432908       1.459069       0.226639       1.869359          -0.000002
          264              H       3.563190      20.135684      14.263561       0.091756       1.085141 0.81609441E+01  0.80702213E+02                                 1.753843                            1.671335      -0.914502       2.417512                    0.997945       3.736106      10.576159       0.482551       1.283565      -0.706779       0.000021       0.007567       0.025421       0.026523      -0.000937      -0.003547       0.004223      -0.009900       0.008652      -0.007616      -0.000497       0.008113              1.796732       1.507938      -0.175333      -0.238638       1.731314       0.509897       2.150943          -0.000003
          265              H       3.028039      19.674202      12.853216       0.090764       1.047310 0.77732354E+01  0.75608845E+02                                 1.686516                            1.611248      -0.680367       2.524407                    0.999461       3.596434       9.954545       0.502784       1.252432      -0.714232      -0.016832      -0.004501      -0.019920       0.026465       0.000055       0.008328      -0.005717       0.002091      -0.001775      -0.010151      -0.000035       0.010186              1.716213       1.971647      -0.034129       0.544724       1.327820       0.009552       1.849172          -0.000003
          266              H       5.297724      21.039812      13.182845       0.097279       1.104690 0.83392898E+01  0.81101389E+02                                 1.633095                            1.582574      -0.677138       2.526665                    0.999879       3.350062       8.749909       0.559212       1.126239      -0.746575       0.003871       0.018660       0.017643       0.025970       0.001031       0.001146       0.007324      -0.001887      -0.016258      -0.009521       0.001450       0.008070              1.640736       1.387739       0.185548       0.080921       2.027100       0.329724       1.507369          -0.000008
          267              H       4.919443      20.300499      11.843135       0.095302       1.052572 0.79221467E+01  0.76536994E+02                                 1.620784                            1.573086      -0.605847       2.559807                    0.999989       3.384995       8.992814       0.541233       1.171367      -0.734695      -0.009513      -0.003539      -0.024077       0.026129      -0.003936       0.004165      -0.000041       0.003138       0.020051      -0.007978      -0.000601       0.008579              1.634101       1.382322      -0.011873       0.099328       1.329251      -0.146621       2.190731          -0.000006
          268              H       5.216152      17.646978      12.492977       0.049883       1.009221 0.81582019E+01  0.80802497E+02                                 1.678610                            1.678331      -0.918974       2.419633                    0.996507       3.827761      10.903199       0.477621       1.294768      -0.704074      -0.015376      -0.004208      -0.044221       0.047007      -0.008345       0.007547      -0.005143      -0.006901       0.020484      -0.013165      -0.001779       0.014944              1.680665       1.515496       0.015071       0.083437       1.564897       0.210246       1.961603           0.000000
          269              H       1.046099      14.758006      16.283722       0.363310       0.424910 0.26130990E+01  0.20273015E+02                                 1.121049                            1.098002      -1.266248       2.435088                    0.999687       2.554554       7.348352       0.456312       1.730143      -0.628933      -0.009962       0.009713      -0.004516       0.014628      -0.003268      -0.000573      -0.001528       0.009337       0.000315      -0.006174       0.000527       0.005647              1.128512       1.072864      -0.165518       0.100101       1.219440      -0.168360       1.093232           0.000001
          270              H       1.433344      13.361788      16.201315       0.358621       0.427545 0.25984807E+01  0.20107460E+02                                 1.120039                            1.089707      -1.210929       2.454107                    0.999750       2.562923       7.334384       0.461888       1.713687      -0.631186       0.001488      -0.013487      -0.002997       0.013896      -0.003208      -0.001771      -0.002958      -0.005718       0.001355      -0.005870       0.000776       0.005094              1.133818       0.976685       0.066649       0.038471       1.297457       0.246212       1.127312           0.000002
          271              H       2.376356      14.348323      16.700469       0.358500       0.429265 0.25784568E+01  0.19997679E+02                                 1.139459                            1.097636      -1.255880       2.430514                    0.999136       2.642703       7.675713       0.450711       1.752218      -0.625060       0.008187       0.003682       0.000871       0.009019       0.000580      -0.001662      -0.001879      -0.010375       0.005673      -0.006467       0.001032       0.005435              1.159876       1.526238       0.155127      -0.006406       0.983930      -0.002134       0.969458           0.000001
          272              H       8.081942      13.298216      17.670523       0.109341       0.920416 0.68645157E+01  0.65206337E+02                                 1.591829                            1.550932      -0.723981       2.516134                    0.999238       3.560530       9.976872       0.490704       1.314035      -0.700518      -0.010251      -0.019336      -0.011779       0.024854       0.002242       0.000622       0.002030      -0.003831       0.002898      -0.003454      -0.000499       0.003953              1.606682       1.540061       0.297986       0.231195       1.657758       0.311755       1.622227           0.000000
          273              H       8.181443      14.823932      18.063724       0.117861       0.947955 0.72076545E+01  0.70026468E+02                                 1.683870                            1.636898      -1.157991       2.318604                    0.994514       3.821395      11.201340       0.452228       1.394057      -0.683138      -0.009510       0.023148       0.002091       0.025112      -0.002569      -0.002658      -0.004873      -0.005052      -0.005567      -0.007118       0.000665       0.006453              1.701085       1.579238      -0.348560       0.049386       2.134852      -0.092665       1.389164           0.000000
          274              H       1.286334      14.746234      18.442798       0.042158       1.020063 0.81611426E+01  0.81034913E+02                                 1.700502                            1.685021      -1.026662       2.358145                    0.994834       3.977231      11.433280       0.472818       1.304640      -0.701039       0.007640       0.036126       0.025940       0.045126       0.000953      -0.003849       0.002816      -0.011765       0.031000      -0.011885       0.000252       0.011634              1.712878       1.540123       0.161701       0.023091       2.028342       0.245487       1.570170          -0.000001
          275              H       7.573684      13.032158      19.798991       0.093297       1.050309 0.77651932E+01  0.75102644E+02                                 1.656039                            1.584951      -0.637733       2.544399                    0.999820       3.485069       9.450022       0.522027       1.213139      -0.723862      -0.018881      -0.017578      -0.002940       0.025964       0.007182       0.001311      -0.005752       0.004655      -0.004436      -0.010270       0.001349       0.008922              1.679288       1.959322       0.485873      -0.094807       1.757241      -0.020755       1.321302          -0.000004
          276              H       8.276461      14.378932      20.218091       0.094459       1.052272 0.79380524E+01  0.77726530E+02                                 1.700178                            1.635754      -0.813215       2.467499                    0.998588       3.624842      10.112575       0.494877       1.264018      -0.711595       0.000433       0.025044       0.007785       0.026230      -0.003960      -0.001269       0.003491      -0.010572       0.005370      -0.007501      -0.000448       0.007948              1.731999       1.424958      -0.122755      -0.112609       2.063076       0.477903       1.707965          -0.000004
          277              H       0.485849      11.836072      20.220446       0.099545       1.051152 0.78576216E+01  0.75910888E+02                                 1.631793                            1.576335      -0.616058       2.557805                    0.999993       3.398164       9.087067       0.534633       1.185871      -0.730969      -0.011549      -0.024507      -0.003766       0.027353       0.006001      -0.003270      -0.000395      -0.010069      -0.016598      -0.008194      -0.002597       0.010791              1.649666       1.414132       0.156099      -0.026040       2.210572      -0.145106       1.324293          -0.000006
          278              H       1.063130      13.126337      20.917378       0.093942       1.120039 0.86063830E+01  0.84412368E+02                                 1.653092                            1.612538      -0.624771       2.547366                    0.999984       3.381364       8.886807       0.551176       1.133002      -0.745007       0.009117       0.015181       0.018508       0.025615       0.002815       0.002693       0.005904       0.007558       0.011530      -0.008716       0.000067       0.008649              1.653298       1.470898       0.105040       0.254280       1.503104       0.282268       1.985891          -0.000008
          279              H       2.567290      13.324115      19.215075       0.112399       0.989368 0.75962901E+01  0.73759781E+02                                 1.649006                            1.616288      -0.832031       2.467590                    0.998650       3.560287       9.976212       0.489126       1.289636      -0.706177       0.016908       0.012306       0.008610       0.022615       0.002327       0.003519       0.000697       0.004321      -0.008845      -0.004501      -0.001529       0.006029              1.650970       2.001499       0.207031       0.243751       1.529576       0.082266       1.421836          -0.000003
          280              H       1.896782      12.113903      18.449862       0.114521       0.896878 0.65384988E+01  0.61055331E+02                                 1.537772                            1.492613      -0.600618       2.579328                    0.999888       3.393925       9.277636       0.513349       1.277755      -0.708941       0.000015      -0.020747      -0.015989       0.026193      -0.002882      -0.001421       0.006364      -0.003421      -0.000902      -0.005845      -0.002389       0.008233              1.559361       1.357478      -0.253036      -0.057171       1.965585       0.226202       1.355021          -0.000001
          281              O       0.181073       1.871827       2.488707      -0.766176      42.547052 0.77905071E+03  0.20477414E+05                                 9.582180                            8.605182       0.074270       2.042712                    0.995627      30.482743      82.853658       0.653749       0.356439      -1.144943       0.044675      -0.006939       0.016676       0.048188       0.019034      -0.005933      -0.007059       0.030117      -0.036990      -0.020275      -0.011767       0.032042             10.201932      11.638647       3.712186      -0.905878      10.832938      -2.304193       8.134212           0.000008
          282              O       6.710450       2.024870       3.046723      -0.753415      45.587810 0.78150086E+03  0.20570002E+05                                10.079906                            8.636783       0.020147       2.028747                    0.994654      30.318048      82.620559       0.650123       0.357936      -1.143074      -0.003644       0.047606       0.015354       0.050154      -0.014815      -0.006863      -0.007835       0.001455      -0.080005      -0.030416       0.002246       0.028170             11.164478      16.467875      -3.762762      -1.980633      10.071820       0.607988       6.953740           0.000005
          283              O       8.052361       6.340669       4.494741      -0.776922      44.990473 0.80379997E+03  0.21269481E+05                                 9.891599                            8.702850       0.147749       2.064240                    0.994739      30.547876      82.998094       0.655075       0.353351      -1.148748      -0.020340       0.022810       0.003410       0.030751      -0.005705      -0.009053       0.014634       0.000610      -0.016069      -0.017422      -0.002364       0.019785             10.672585      13.351176      -1.484097      -4.410999       7.912570       1.767560      10.754010          -0.000002
          284              O       4.447040       2.241484       5.304689      -0.755275      43.476688 0.73943964E+03  0.19143858E+05                                 9.676520                            8.328415       0.304712       2.122819                    0.996935      29.872742      80.028819       0.672552       0.351766      -1.151155      -0.023816      -0.026032      -0.009669       0.036584       0.014844      -0.005476       0.026589      -0.031746      -0.034981      -0.033049      -0.005658       0.038706             10.718925       7.857147       0.963199       0.012238      13.371506       5.242014      10.928122          -0.000000
          285              O       5.786262       4.407624       5.285853      -0.767373      43.901470 0.81820077E+03  0.21741086E+05                                 9.756219                            8.807818       0.123974       2.056544                    0.994989      30.606577      83.258904       0.648301       0.355556      -1.147268       0.013324       0.008605      -0.050136       0.052586       0.026400      -0.016906      -0.008037       0.006403      -0.003593      -0.027331      -0.008660       0.035991             10.343849      11.954262       4.366054      -0.845045      10.678401       0.099275       8.398886           0.000001
          286              O       1.314122       5.092784       4.577148      -0.765887      42.748599 0.78259234E+03  0.20564034E+05                                 9.563217                            8.597490       0.199931       2.082767                    0.996135      30.312054      81.987882       0.658104       0.354192      -1.148417       0.010499      -0.045479       0.012133       0.048227      -0.009072       0.021315       0.000260       0.015438       0.000285      -0.020786      -0.006107       0.026893             10.150042      12.158363      -0.966742       4.426800       8.153677      -0.032343      10.138088           0.000001
          287              O       3.533609       4.245163       6.491356      -0.776463      45.825621 0.81318027E+03  0.21590890E+05                                10.033265                            8.767775       0.095675       2.045896                    0.994981      30.674148      83.617974       0.650728       0.354506      -1.147243      -0.023027       0.002075       0.017113       0.028764      -0.011587      -0.007449       0.012410       0.019063      -0.015855      -0.018990      -0.004109       0.023100             10.865690      13.679854      -4.595344      -1.609369      11.059808       1.731884       7.857407          -0.000002
          288              O       8.823265       5.045694       2.512252      -0.743618      46.036180 0.73606912E+03  0.19043600E+05                                10.108107                            8.327682       0.152014       2.079096                    0.996344      29.671373      79.581715       0.670061       0.353314      -1.149363      -0.029234      -0.021194      -0.018614       0.040624       0.005982       0.018619       0.027931       0.029806       0.059373      -0.038430      -0.004676       0.043106             11.564910       8.478192       0.169606       1.244639      11.105776       6.468727      15.110762           0.000000
          289              O       2.131639       3.677729       0.727541      -0.765663      44.364531 0.78163717E+03  0.20534711E+05                                 9.814864                            8.572860       0.175429       2.076086                    0.995159      30.313414      82.009805       0.661219       0.352596      -1.149600      -0.006485       0.029996      -0.023728       0.038793      -0.013704       0.011077      -0.021099       0.047261       0.005080      -0.037015       0.001519       0.035496             10.688763      16.277695      -2.696143      -0.197735       7.800123      -0.883812       7.988471           0.000003
          290              O       3.634902       2.648813       2.469870      -0.721268      42.632223 0.72454276E+03  0.18692544E+05                                 9.593240                            8.303536       0.151569       2.086798                    0.994486      29.387433      78.998152       0.665286       0.356856      -1.145214      -0.013741       0.035679       0.045396       0.059351       0.002161       0.002663      -0.008132       0.008164       0.046514      -0.014779      -0.003148       0.017927             10.360681       8.804319      -1.116015       2.893430       7.666722      -2.642912      14.611001           0.000005
          291              O       4.606600       3.392834       0.282540      -0.776981      45.160986 0.80899456E+03  0.21434929E+05                                 9.944654                            8.732329       0.147244       2.062239                    0.995378      30.688704      83.352518       0.654009       0.353465      -1.149005       0.034120       0.030635       0.017571       0.049106       0.017480      -0.026041      -0.013653       0.047276       0.010909      -0.032278      -0.014802       0.047080             10.819155      11.844616       2.013218      -3.711082       7.061815      -1.048799      13.551033           0.000006
          292              O       8.018298      23.486138       3.621221      -0.752326      43.831919 0.75448540E+03  0.19647298E+05                                 9.756428                            8.442171       0.156157       2.078808                    0.994576      29.851082      80.407923       0.663996       0.354233      -1.148251      -0.017539      -0.020366       0.043880       0.051457      -0.001676      -0.001915      -0.026881      -0.021126      -0.068900      -0.035682       0.001069       0.034614             10.736234       8.644519      -2.804301       0.887634      15.111100      -3.310987       8.453082           0.000003
          293              O       0.181073      21.673172      21.056294      -0.766176      42.547056 0.77905073E+03  0.20477415E+05                                 9.582180                            8.605182       0.074270       2.042712                    0.995627      30.482742      82.853657       0.653749       0.356439      -1.144943       0.044675       0.006939      -0.016676       0.048188      -0.019034       0.005933      -0.007059       0.030117      -0.036990      -0.020275      -0.011767       0.032042             10.201933      11.638642      -3.712187       0.905882      10.832943      -2.304198       8.134214           0.000008
          294              O       6.710450      21.520130      20.498277      -0.753415      45.587805 0.78150083E+03  0.20570001E+05                                10.079905                            8.636782       0.020148       2.028747                    0.994654      30.318048      82.620558       0.650123       0.357936      -1.143074      -0.003644      -0.047606      -0.015354       0.050154       0.014815       0.006863      -0.007835       0.001455      -0.080005      -0.030416       0.002246       0.028170             11.164477      16.467870       3.762760       1.980635      10.071819       0.607989       6.953740           0.000005
          295              O       8.052361      17.204332      19.050260      -0.776922      44.990468 0.80379965E+03  0.21269471E+05                                 9.891598                            8.702848       0.147749       2.064240                    0.994739      30.547876      82.998093       0.655075       0.353351      -1.148748      -0.020340      -0.022810      -0.003410       0.030751       0.005705       0.009053       0.014634       0.000610      -0.016069      -0.017422      -0.002364       0.019785             10.672585      13.351180       1.484098       4.410997       7.912567       1.767559      10.754007          -0.000002
          296              O       4.447040      21.303516      18.240312      -0.755275      43.476690 0.73943970E+03  0.19143860E+05                                 9.676520                            8.328415       0.304712       2.122819                    0.996935      29.872742      80.028819       0.672552       0.351765      -1.151155      -0.023816       0.026032       0.009669       0.036584      -0.014844       0.005476       0.026589      -0.031746      -0.034981      -0.033049      -0.005658       0.038706             10.718925       7.857146      -0.963196      -0.012236      13.371502       5.242016      10.928128          -0.000000
          297              O       5.786262      19.137376      18.259148      -0.767373      43.901468 0.81820105E+03  0.21741095E+05                                 9.756219                            8.807820       0.123974       2.056544                    0.994989      30.606577      83.258905       0.648301       0.355556      -1.147268       0.013324      -0.008605       0.050136       0.052586      -0.026400       0.016906      -0.008037       0.006403      -0.003593      -0.027331      -0.008660       0.035991             10.343849      11.954257      -4.366050       0.845046      10.678398       0.099276       8.398892           0.000001
          298              O       1.314122      18.452216      18.967852      -0.765887      42.748601 0.78259225E+03  0.20564031E+05                                 9.563217                            8.597489       0.199931       2.082767                    0.996135      30.312054      81.987882       0.658104       0.354192      -1.148417       0.010499       0.045479      -0.012133       0.048227       0.009072      -0.021315       0.000260       0.015438       0.000285      -0.020786      -0.006107       0.026893             10.150043      12.158366       0.966741      -4.426801       8.153677      -0.032342      10.138087           0.000001
          299              O       3.533609      19.299837      17.053644      -0.776462      45.825616 0.81318030E+03  0.21590891E+05                                10.033264                            8.767775       0.095675       2.045896                    0.994981      30.674148      83.617974       0.650728       0.354506      -1.147243      -0.023027      -0.002075      -0.017113       0.028764       0.011587       0.007449       0.012410       0.019063      -0.015855      -0.018990      -0.004109       0.023100             10.865688      13.679851       4.595342       1.609369      11.059805       1.731883       7.857408          -0.000002
          300              O       8.823265      18.499306      21.032749      -0.743618      46.036185 0.73606939E+03  0.19043609E+05                                10.108108                            8.327684       0.152014       2.079096                    0.996344      29.671373      79.581716       0.670061       0.353314      -1.149363      -0.029234       0.021194       0.018614       0.040624      -0.005982      -0.018619       0.027931       0.029806       0.059373      -0.038430      -0.004676       0.043106             11.564911       8.478192      -0.169603      -1.244635      11.105779       6.468727      15.110762           0.000000
          301              O       2.131639      19.867271      22.817460      -0.765663      44.364530 0.78163732E+03  0.20534716E+05                                 9.814864                            8.572862       0.175429       2.076086                    0.995159      30.313414      82.009807       0.661219       0.352596      -1.149600      -0.006485      -0.029996       0.023728       0.038793       0.013704      -0.011077      -0.021099       0.047261       0.005080      -0.037015       0.001519       0.035496             10.688763      16.277692       2.696142       0.197733       7.800123      -0.883815       7.988474           0.000003
          302              O       3.634902      20.896187      21.075130      -0.721268      42.632225 0.72454277E+03  0.18692544E+05                                 9.593240                            8.303536       0.151569       2.086798                    0.994486      29.387433      78.998153       0.665286       0.356856      -1.145214      -0.013741      -0.035679      -0.045396       0.059351      -0.002161      -0.002663      -0.008132       0.008165       0.046514      -0.014779      -0.003148       0.017927             10.360681       8.804319       1.116015      -2.893431       7.666722      -2.642912      14.611003           0.000005
          303              O       4.606600      20.152165      23.262460      -0.776981      45.160983 0.80899470E+03  0.21434934E+05                                 9.944654                            8.732330       0.147244       2.062239                    0.995378      30.688704      83.352518       0.654009       0.353465      -1.149005       0.034120      -0.030635      -0.017571       0.049106      -0.017480       0.026041      -0.013653       0.047276       0.010909      -0.032278      -0.014802       0.047080             10.819154      11.844612      -2.013218       3.711078       7.061816      -1.048798      13.551033           0.000006
          304              O       8.018298       0.058863      19.923779      -0.752326      43.831931 0.75448562E+03  0.19647305E+05                                 9.756430                            8.442172       0.156157       2.078808                    0.994576      29.851082      80.407921       0.663996       0.354233      -1.148251      -0.017539       0.020366      -0.043880       0.051457       0.001676       0.001915      -0.026881      -0.021126      -0.068900      -0.035682       0.001069       0.034614             10.736236       8.644523       2.804304      -0.887634      15.111105      -3.310986       8.453081           0.000003
          305              O       0.181073      21.056294       1.871827      -0.766176      42.547055 0.77905068E+03  0.20477413E+05                                 9.582180                            8.605182       0.074270       2.042712                    0.995627      30.482743      82.853658       0.653749       0.356439      -1.144943       0.044675      -0.016676      -0.006939       0.048188       0.005933       0.019034       0.007059       0.033554      -0.026681      -0.020275      -0.011767       0.032042             10.201933      11.638646       0.905882       3.712187       8.134212       2.304196      10.832940           0.000008
          306              O       6.710450      20.498277       2.024870      -0.753415      45.587808 0.78150083E+03  0.20570001E+05                                10.079906                            8.636783       0.020148       2.028747                    0.994654      30.318047      82.620557       0.650123       0.357936      -1.143074      -0.003644      -0.015354       0.047606       0.050154       0.006863      -0.014815       0.007835       0.040730       0.037819      -0.030416       0.002246       0.028170             11.164478      16.467873       1.980635      -3.762762       6.953741      -0.607989      10.071820           0.000005
          307              O       8.052361      19.050260       6.340669      -0.776922      44.990466 0.80379985E+03  0.21269477E+05                                 9.891598                            8.702850       0.147749       2.064240                    0.994739      30.547876      82.998093       0.655075       0.353351      -1.148748      -0.020340      -0.003410       0.022810       0.030751       0.009053      -0.005705      -0.014634       0.008340       0.007119      -0.017422      -0.002364       0.019785             10.672584      13.351177       4.410995      -1.484098      10.754005      -1.767560       7.912570          -0.000002
          308              O       4.447040      18.240312       2.241484      -0.755275      43.476691 0.73943970E+03  0.19143860E+05                                 9.676520                            8.328415       0.304712       2.122819                    0.996935      29.872742      80.028819       0.672552       0.351765      -1.151155      -0.023816       0.009669      -0.026032       0.036584       0.005476       0.014844      -0.026589       0.001617       0.065109      -0.033049      -0.005658       0.038706             10.718926       7.857146      -0.012236       0.963196      10.928128      -5.242016      13.371502          -0.000000
          309              O       5.786262      18.259148       4.407624      -0.767373      43.901469 0.81820108E+03  0.21741096E+05                                 9.756219                            8.807820       0.123974       2.056544                    0.994989      30.606578      83.258906       0.648301       0.355556      -1.147268       0.013324       0.050136       0.008605       0.052586       0.016906       0.026400       0.008037       0.004998      -0.007807      -0.027331      -0.008660       0.035991             10.343848      11.954256       0.845045       4.366050       8.398891      -0.099277      10.678398           0.000001
          310              O       1.314122      18.967852       5.092784      -0.765887      42.748603 0.78259228E+03  0.20564032E+05                                 9.563217                            8.597489       0.199931       2.082767                    0.996135      30.312055      81.987883       0.658104       0.354192      -1.148417       0.010499      -0.012133      -0.045479       0.048227      -0.021315      -0.009072      -0.000260       0.007577      -0.023299      -0.020786      -0.006107       0.026893             10.150043      12.158364      -4.426801      -0.966741      10.138087       0.032343       8.153678           0.000001
          311              O       3.533609      17.053644       4.245163      -0.776462      45.825615 0.81318030E+03  0.21590891E+05                                10.033264                            8.767775       0.095675       2.045896                    0.994981      30.674148      83.617975       0.650728       0.354506      -1.147243      -0.023027      -0.017113       0.002075       0.028764       0.007449      -0.011587      -0.012410       0.017459      -0.020667      -0.018990      -0.004109       0.023100             10.865688      13.679851       1.609368      -4.595342       7.857407      -1.731883      11.059806          -0.000002
          312              O       8.823265      21.032749       5.045694      -0.743618      46.036185 0.73606940E+03  0.19043609E+05                                10.108108                            8.327684       0.152014       2.079096                    0.996344      29.671373      79.581718       0.670061       0.353314      -1.149363      -0.029234       0.018614      -0.021194       0.040624      -0.018619       0.005982      -0.027931      -0.014784      -0.074395      -0.038430      -0.004676       0.043106             11.564911       8.478192      -1.244636       0.169603      15.110762      -6.468726      11.105779           0.000000
          313              O       2.131639      22.817460       3.677729      -0.765663      44.364531 0.78163733E+03  0.20534716E+05                                 9.814864                            8.572862       0.175429       2.076086                    0.995159      30.313414      82.009806       0.661219       0.352596      -1.149600      -0.006485       0.023728       0.029996       0.038793      -0.011077      -0.013704       0.021099       0.021091      -0.073431      -0.037015       0.001519       0.035496             10.688763      16.277691       0.197732      -2.696143       7.988474       0.883815       7.800124           0.000003
          314              O       3.634902      21.075130       2.648813      -0.721268      42.632227 0.72454278E+03  0.18692545E+05                                 9.593241                            8.303536       0.151569       2.086798                    0.994486      29.387433      78.998154       0.665286       0.356856      -1.145214      -0.013741      -0.045396       0.035679       0.059351      -0.002663       0.002161       0.008132      -0.019175      -0.035504      -0.014779      -0.003148       0.017927             10.360682       8.804319      -2.893431      -1.116015      14.611005       2.642912       7.666722           0.000005
          315              O       4.606600      23.262460       3.392834      -0.776981      45.160981 0.80899452E+03  0.21434928E+05                                 9.944654                            8.732329       0.147244       2.062239                    0.995378      30.688703      83.352517       0.654009       0.353465      -1.149005       0.034120      -0.017571       0.030635       0.049106       0.026041       0.017480       0.013653       0.018183      -0.076368      -0.032278      -0.014802       0.047080             10.819154      11.844615       3.711081       2.013218      13.551032       1.048799       7.061815           0.000006
          316              O       8.018298      19.923779      23.486138      -0.752326      43.831917 0.75448534E+03  0.19647296E+05                                 9.756428                            8.442171       0.156157       2.078808                    0.994576      29.851081      80.407919       0.663996       0.354233      -1.148251      -0.017539      -0.043880      -0.020366       0.051457       0.001915      -0.001676       0.026881       0.023887       0.066139      -0.035682       0.001069       0.034614             10.736234       8.644519      -0.887634      -2.804301       8.453083       3.310987      15.111100           0.000003
          317              O       0.181073       2.488707      21.673172      -0.766176      42.547055 0.77905079E+03  0.20477417E+05                                 9.582180                            8.605183       0.074270       2.042712                    0.995627      30.482743      82.853659       0.653749       0.356439      -1.144943       0.044675       0.016676       0.006939       0.048188      -0.005933      -0.019034       0.007059       0.033554      -0.026681      -0.020275      -0.011767       0.032042             10.201933      11.638643      -0.905878      -3.712187       8.134214       2.304195      10.832941           0.000008
          318              O       6.710450       3.046723      21.520130      -0.753415      45.587803 0.78150079E+03  0.20570000E+05                                10.079905                            8.636782       0.020148       2.028747                    0.994654      30.318047      82.620557       0.650123       0.357936      -1.143074      -0.003644       0.015354      -0.047606       0.050154      -0.006863       0.014815       0.007835       0.040730       0.037819      -0.030416       0.002246       0.028170             11.164477      16.467872      -1.980633       3.762760       6.953740      -0.607988      10.071819           0.000005
          319              O       8.052361       4.494741      17.204332      -0.776922      44.990474 0.80379976E+03  0.21269474E+05                                 9.891599                            8.702849       0.147749       2.064240                    0.994739      30.547876      82.998092       0.655075       0.353351      -1.148748      -0.020340       0.003410      -0.022810       0.030751      -0.009053       0.005705      -0.014634       0.008340       0.007120      -0.017422      -0.002364       0.019785             10.672586      13.351179      -4.411002       1.484096      10.754011      -1.767559       7.912567          -0.000002
          320              O       4.447040       5.304689      21.303516      -0.755275      43.476688 0.73943964E+03  0.19143858E+05                                 9.676520                            8.328415       0.304712       2.122819                    0.996935      29.872742      80.028819       0.672552       0.351766      -1.151155      -0.023816      -0.009669       0.026032       0.036584      -0.005476      -0.014844      -0.026589       0.001617       0.065109      -0.033049      -0.005658       0.038706             10.718925       7.857147       0.012238      -0.963199      10.928123      -5.242014      13.371505          -0.000000
          321              O       5.786262       5.285853      19.137376      -0.767373      43.901471 0.81820077E+03  0.21741086E+05                                 9.756219                            8.807818       0.123974       2.056544                    0.994989      30.606577      83.258903       0.648301       0.355556      -1.147268       0.013324      -0.050136      -0.008605       0.052586      -0.016906      -0.026400       0.008037       0.004998      -0.007807      -0.027331      -0.008660       0.035991             10.343849      11.954262      -0.845046      -4.366054       8.398886      -0.099275      10.678400           0.000001
          322              O       1.314122       4.577148      18.452216      -0.765887      42.748599 0.78259235E+03  0.20564035E+05                                 9.563217                            8.597490       0.199931       2.082767                    0.996135      30.312054      81.987882       0.658104       0.354192      -1.148417       0.010499       0.012133       0.045479       0.048227       0.021315       0.009072      -0.000260       0.007577      -0.023299      -0.020786      -0.006107       0.026893             10.150043      12.158364       4.426800       0.966741      10.138088       0.032342       8.153676           0.000001
          323              O       3.533609       6.491356      19.299837      -0.776462      45.825621 0.81318027E+03  0.21590891E+05                                10.033265                            8.767775       0.095675       2.045896                    0.994981      30.674148      83.617975       0.650728       0.354506      -1.147243      -0.023027       0.017113      -0.002075       0.028764      -0.007449       0.011587      -0.012410       0.017459      -0.020667      -0.018990      -0.004109       0.023100             10.865690      13.679855      -1.609370       4.595345       7.857407      -1.731884      11.059808          -0.000002
          324              O       8.823265       2.512252      18.499306      -0.743618      46.036182 0.73606913E+03  0.19043601E+05                                10.108108                            8.327683       0.152014       2.079096                    0.996344      29.671373      79.581716       0.670061       0.353314      -1.149363      -0.029234      -0.018614       0.021194       0.040624       0.018619      -0.005982      -0.027931      -0.014784      -0.074395      -0.038430      -0.004676       0.043106             11.564911       8.478192       1.244638      -0.169606      15.110763      -6.468727      11.105777           0.000000
          325              O       2.131639       0.727541      19.867271      -0.765663      44.364531 0.78163718E+03  0.20534711E+05                                 9.814864                            8.572861       0.175429       2.076086                    0.995159      30.313414      82.009807       0.661219       0.352596      -1.149600      -0.006485      -0.023728      -0.029996       0.038793       0.011077       0.013704       0.021099       0.021091      -0.073431      -0.037015       0.001519       0.035496             10.688763      16.277696      -0.197736       2.696143       7.988471       0.883812       7.800123           0.000003
          326              O       3.634902       2.469870      20.896187      -0.721268      42.632222 0.72454278E+03  0.18692545E+05                                 9.593240                            8.303536       0.151569       2.086798                    0.994486      29.387433      78.998154       0.665286       0.356856      -1.145214      -0.013741       0.045396      -0.035679       0.059351       0.002663      -0.002161       0.008132      -0.019175      -0.035504      -0.014779      -0.003148       0.017927             10.360681       8.804320       2.893431       1.116015      14.611000       2.642912       7.666722           0.000005
          327              O       4.606600       0.282540      20.152165      -0.776981      45.160986 0.80899471E+03  0.21434934E+05                                 9.944655                            8.732330       0.147244       2.062239                    0.995378      30.688704      83.352519       0.654009       0.353465      -1.149005       0.034120       0.017571      -0.030635       0.049106      -0.026041      -0.017480       0.013653       0.018183      -0.076368      -0.032278      -0.014802       0.047080             10.819155      11.844613      -3.711079      -2.013219      13.551034       1.048798       7.061816           0.000006
          328              O       8.018298       3.621221       0.058863      -0.752326      43.831930 0.75448562E+03  0.19647305E+05                                 9.756430                            8.442172       0.156157       2.078808                    0.994576      29.851082      80.407921       0.663996       0.354233      -1.148251      -0.017539       0.043880       0.020366       0.051457      -0.001915       0.001676       0.026881       0.023887       0.066139      -0.035682       0.001069       0.034614             10.736236       8.644523       0.887634       2.804304       8.453081       3.310986      15.111104           0.000003
          329              O       4.663073      13.644328       9.283793      -0.766176      42.547057 0.77905080E+03  0.20477417E+05                                 9.582180                            8.605183       0.074270       2.042712                    0.995627      30.482743      82.853659       0.653749       0.356439      -1.144943       0.044675      -0.006939      -0.016676       0.048188       0.019034       0.005933       0.007059       0.030117      -0.036990      -0.020275      -0.011767       0.032042             10.201933      11.638644       3.712187       0.905879      10.832941       2.304195       8.134214           0.000008
          330              O       2.228450      13.797370       8.725777      -0.753415      45.587807 0.78150086E+03  0.20570002E+05                                10.079906                            8.636783       0.020148       2.028747                    0.994654      30.318048      82.620560       0.650123       0.357936      -1.143074      -0.003644       0.047606      -0.015354       0.050154      -0.014815       0.006863       0.007835       0.001455      -0.080005      -0.030416       0.002246       0.028170             11.164478      16.467873      -3.762761       1.980633      10.071820      -0.607988       6.953740           0.000005
          331              O       3.570361      18.113169       7.277760      -0.776922      44.990468 0.80379986E+03  0.21269477E+05                                 9.891598                            8.702850       0.147749       2.064240                    0.994739      30.547876      82.998093       0.655075       0.353351      -1.148748      -0.020340       0.022810      -0.003410       0.030751      -0.005705       0.009053      -0.014634       0.000610      -0.016069      -0.017422      -0.002364       0.019785             10.672584      13.351177      -1.484099       4.410995       7.912571      -1.767561      10.754005          -0.000002
          332              O      -0.034960      14.013984       6.467811      -0.755275      43.476683 0.73943962E+03  0.19143858E+05                                 9.676519                            8.328415       0.304712       2.122819                    0.996935      29.872742      80.028819       0.672552       0.351766      -1.151155      -0.023816      -0.026032       0.009669       0.036584       0.014844       0.005476      -0.026589      -0.031746      -0.034981      -0.033049      -0.005658       0.038706             10.718924       7.857146       0.963199      -0.012238      13.371504      -5.242012      10.928121          -0.000000
          333              O       1.304262      16.180124       6.486648      -0.767373      43.901466 0.81820105E+03  0.21741095E+05                                 9.756219                            8.807820       0.123974       2.056544                    0.994989      30.606577      83.258906       0.648301       0.355556      -1.147268       0.013324       0.008605       0.050136       0.052586       0.026400       0.016906       0.008037       0.006403      -0.003593      -0.027331      -0.008660       0.035991             10.343848      11.954255       4.366049       0.845046      10.678398      -0.099276       8.398891           0.000001
          334              O       5.796122      16.865284       7.195352      -0.765887      42.748604 0.78259226E+03  0.20564032E+05                                 9.563218                            8.597489       0.199931       2.082767                    0.996135      30.312054      81.987882       0.658104       0.354192      -1.148417       0.010499      -0.045479      -0.012133       0.048227      -0.009072      -0.021315      -0.000260       0.015438       0.000285      -0.020786      -0.006107       0.026893             10.150044      12.158367      -0.966741      -4.426803       8.153677       0.032343      10.138088           0.000002
          335              O       8.015609      16.017664       5.281144      -0.776463      45.825622 0.81318039E+03  0.21590895E+05                                10.033265                            8.767775       0.095675       2.045896                    0.994981      30.674148      83.617975       0.650728       0.354506      -1.147243      -0.023027       0.002075      -0.017113       0.028764      -0.011587       0.007449      -0.012410       0.019063      -0.015855      -0.018990      -0.004109       0.023100             10.865690      13.679851      -4.595347       1.609366      11.059811      -1.731882       7.857407          -0.000002
          336              O       4.341265      16.818194       9.260248      -0.743618      46.036181 0.73606913E+03  0.19043601E+05                                10.108107                            8.327683       0.152014       2.079096                    0.996344      29.671373      79.581716       0.670061       0.353314      -1.149363      -0.029234      -0.021194       0.018614       0.040624       0.005982      -0.018619      -0.027931       0.029806       0.059373      -0.038430      -0.004676       0.043106             11.564910       8.478192       0.169606      -1.244638      11.105778      -6.468727      15.110761           0.000001
          337              O       6.613639      15.450229      11.044960      -0.765663      44.364530 0.78163732E+03  0.20534716E+05                                 9.814864                            8.572862       0.175429       2.076086                    0.995159      30.313414      82.009807       0.661219       0.352596      -1.149600      -0.006485       0.029996       0.023728       0.038793      -0.013704      -0.011077       0.021099       0.047261       0.005080      -0.037015       0.001519       0.035496             10.688763      16.277690      -2.696142       0.197733       7.800124       0.883815       7.988474           0.000003
          338              O       8.116902      14.421312       9.302630      -0.721268      42.632228 0.72454275E+03  0.18692544E+05                                 9.593241                            8.303536       0.151569       2.086798                    0.994486      29.387433      78.998153       0.665286       0.356856      -1.145214      -0.013741       0.035679      -0.045396       0.059351       0.002161      -0.002663       0.008132       0.008165       0.046514      -0.014779      -0.003148       0.017927             10.360682       8.804320      -1.116016      -2.893432       7.666724       2.642916      14.611002           0.000005
          339              O       0.124600      15.165335      11.489960      -0.776981      45.160982 0.80899471E+03  0.21434934E+05                                 9.944654                            8.732330       0.147244       2.062239                    0.995378      30.688704      83.352519       0.654009       0.353465      -1.149005       0.034120       0.030635      -0.017571       0.049106       0.017480       0.026041       0.013653       0.047276       0.010909      -0.032278      -0.014802       0.047080             10.819153      11.844611       2.013218       3.711077       7.061816       1.048798      13.551033           0.000006
          340              O       3.536298      11.713638       8.151279      -0.752326      43.831922 0.75448543E+03  0.19647299E+05                                 9.756428                            8.442171       0.156157       2.078808                    0.994576      29.851083      80.407924       0.663996       0.354233      -1.148251      -0.017539      -0.020366      -0.043880       0.051457      -0.001676       0.001915       0.026881      -0.021126      -0.068900      -0.035682       0.001069       0.034614             10.736234       8.644520      -2.804302      -0.887634      15.111101       3.310987       8.453082           0.000003
          341              O       4.663073       9.900672      14.261207      -0.766176      42.547057 0.77905079E+03  0.20477417E+05                                 9.582180                            8.605183       0.074270       2.042712                    0.995627      30.482743      82.853659       0.653749       0.356439      -1.144943       0.044675       0.006939       0.016676       0.048188      -0.019034      -0.005933       0.007059       0.030117      -0.036990      -0.020275      -0.011767       0.032042             10.201933      11.638643      -3.712187      -0.905878      10.832942       2.304195       8.134214           0.000008
          342              O       2.228450       9.747630      14.819223      -0.753415      45.587807 0.78150084E+03  0.20570001E+05                                10.079905                            8.636782       0.020148       2.028747                    0.994654      30.318048      82.620558       0.650123       0.357936      -1.143074      -0.003644      -0.047606       0.015354       0.050154       0.014815      -0.006863       0.007835       0.001455      -0.080005      -0.030416       0.002246       0.028170             11.164477      16.467872       3.762760      -1.980634      10.071820      -0.607989       6.953740           0.000005
          343              O       3.570361       5.431831      16.267240      -0.776922      44.990462 0.80379989E+03  0.21269478E+05                                 9.891597                            8.702850       0.147749       2.064240                    0.994739      30.547876      82.998093       0.655075       0.353351      -1.148748      -0.020340      -0.022810       0.003410       0.030751       0.005705      -0.009053      -0.014634       0.000610      -0.016069      -0.017422      -0.002364       0.019785             10.672583      13.351174       1.484098      -4.410993       7.912572      -1.767559      10.754003          -0.000002
          344              O      -0.034960       9.531016      17.077189      -0.755275      43.476688 0.73943964E+03  0.19143858E+05                                 9.676520                            8.328415       0.304712       2.122818                    0.996935      29.872742      80.028819       0.672552       0.351766      -1.151155      -0.023816       0.026032      -0.009669       0.036584      -0.014844      -0.005476      -0.026589      -0.031746      -0.034981      -0.033049      -0.005658       0.038706             10.718925       7.857147      -0.963200       0.012240      13.371505      -5.242014      10.928124          -0.000000
          345              O       1.304262       7.364876      17.058353      -0.767373      43.901470 0.81820066E+03  0.21741082E+05                                 9.756219                            8.807817       0.123974       2.056544                    0.994989      30.606577      83.258904       0.648301       0.355556      -1.147268       0.013324      -0.008605      -0.050136       0.052586      -0.026400      -0.016906       0.008037       0.006403      -0.003593      -0.027331      -0.008660       0.035991             10.343850      11.954262      -4.366055      -0.845044      10.678401      -0.099276       8.398886           0.000001
          346              O       5.796122       6.679717      16.349648      -0.765887      42.748600 0.78259251E+03  0.20564040E+05                                 9.563217                            8.597491       0.199931       2.082767                    0.996135      30.312054      81.987881       0.658104       0.354192      -1.148417       0.010499       0.045479       0.012133       0.048227       0.009072       0.021315      -0.000260       0.015438       0.000285      -0.020786      -0.006107       0.026893             10.150042      12.158361       0.966740       4.426798       8.153680       0.032341      10.138086           0.000001
          347              O       8.015609       7.527337      18.263857      -0.776462      45.825612 0.81318050E+03  0.21590898E+05                                10.033263                            8.767776       0.095675       2.045896                    0.994981      30.674148      83.617973       0.650727       0.354506      -1.147243      -0.023027      -0.002075       0.017113       0.028764       0.011587      -0.007449      -0.012410       0.019063      -0.015855      -0.018990      -0.004109       0.023100             10.865687      13.679847       4.595340      -1.609370      11.059803      -1.731883       7.857410          -0.000002
          348              O       4.341265       6.726807      14.284752      -0.743618      46.036184 0.73606920E+03  0.19043603E+05                                10.108108                            8.327683       0.152014       2.079096                    0.996344      29.671373      79.581715       0.670061       0.353314      -1.149363      -0.029234       0.021194      -0.018614       0.040624      -0.005982       0.018619      -0.027931       0.029806       0.059373      -0.038430      -0.004676       0.043106             11.564911       8.478191      -0.169604       1.244635      11.105782      -6.468730      15.110759           0.000000
          349              O       6.613639       8.094771      12.500041      -0.765663      44.364530 0.78163716E+03  0.20534711E+05                                 9.814864                            8.572861       0.175429       2.076086                    0.995159      30.313414      82.009807       0.661219       0.352596      -1.149600      -0.006485      -0.029996      -0.023728       0.038793       0.013704       0.011077       0.021099       0.047261       0.005080      -0.037015       0.001519       0.035496             10.688763      16.277695       2.696143      -0.197737       7.800123       0.883812       7.988471           0.000003
          350              O       8.116902       9.123688      14.242371      -0.721268      42.632234 0.72454310E+03  0.18692555E+05                                 9.593242                            8.303538       0.151569       2.086798                    0.994486      29.387433      78.998154       0.665286       0.356856      -1.145214      -0.013741      -0.035679       0.045396       0.059351      -0.002161       0.002663       0.008132       0.008165       0.046514      -0.014779      -0.003148       0.017927             10.360683       8.804324       1.116018       2.893433       7.666726       2.642915      14.611000           0.000005
          351              O       0.124600       8.379665      12.055040      -0.776981      45.160982 0.80899469E+03  0.21434934E+05                                 9.944654                            8.732330       0.147244       2.062239                    0.995378      30.688704      83.352518       0.654009       0.353465      -1.149005       0.034120      -0.030635       0.017571       0.049106      -0.017480      -0.026041       0.013653       0.047276       0.010909      -0.032278      -0.014802       0.047080             10.819153      11.844612      -2.013218      -3.711077       7.061816       1.048796      13.551032           0.000006
          352              O       3.536298      11.831363      15.393721      -0.752326      43.831933 0.75448567E+03  0.19647307E+05                                 9.756430                            8.442172       0.156157       2.078808                    0.994576      29.851083      80.407924       0.663996       0.354233      -1.148251      -0.017539       0.020366       0.043880       0.051457       0.001676      -0.001915       0.026881      -0.021126      -0.068900      -0.035682       0.001069       0.034614             10.736237       8.644523       2.804304       0.887633      15.111107       3.310986       8.453081           0.000003
          353              O       4.663073       9.283793       9.900672      -0.766176      42.547054 0.77905075E+03  0.20477415E+05                                 9.582180                            8.605182       0.074270       2.042712                    0.995627      30.482742      82.853657       0.653749       0.356439      -1.144943       0.044675      -0.016676       0.006939       0.048188       0.005933      -0.019034      -0.007059       0.033554      -0.026681      -0.020275      -0.011767       0.032042             10.201933      11.638643       0.905878      -3.712187       8.134214      -2.304195      10.832942           0.000008
          354              O       2.228450       8.725777       9.747630      -0.753415      45.587805 0.78150083E+03  0.20570001E+05                                10.079905                            8.636782       0.020148       2.028747                    0.994654      30.318048      82.620557       0.650123       0.357936      -1.143074      -0.003644      -0.015354      -0.047606       0.050154       0.006863       0.014815      -0.007835       0.040730       0.037819      -0.030416       0.002246       0.028170             11.164477      16.467871       1.980633       3.762760       6.953740       0.607989      10.071820           0.000005
          355              O       3.570361       7.277760       5.431831      -0.776922      44.990459 0.80379984E+03  0.21269477E+05                                 9.891597                            8.702850       0.147749       2.064240                    0.994739      30.547875      82.998091       0.655075       0.353351      -1.148748      -0.020340      -0.003410      -0.022810       0.030751       0.009053       0.005705       0.014634       0.008340       0.007120      -0.017422      -0.002364       0.019785             10.672582      13.351173       4.410992       1.484098      10.754002       1.767559       7.912572          -0.000002
          356              O      -0.034960       6.467811       9.531016      -0.755275      43.476685 0.73943963E+03  0.19143858E+05                                 9.676519                            8.328415       0.304712       2.122819                    0.996935      29.872742      80.028819       0.672552       0.351766      -1.151155      -0.023816       0.009669       0.026032       0.036584       0.005476      -0.014844       0.026589       0.001617       0.065109      -0.033049      -0.005658       0.038706             10.718924       7.857147      -0.012238      -0.963199      10.928122       5.242013      13.371504          -0.000000
          357              O       1.304262       6.486648       7.364876      -0.767373      43.901469 0.81820094E+03  0.21741091E+05                                 9.756219                            8.807819       0.123974       2.056544                    0.994989      30.606577      83.258904       0.648301       0.355556      -1.147268       0.013324       0.050136      -0.008605       0.052586       0.016906      -0.026400      -0.008037       0.004998      -0.007807      -0.027331      -0.008660       0.035991             10.343849      11.954258       0.845045      -4.366051       8.398891       0.099276      10.678398           0.000001
          358              O       5.796122       7.195352       6.679717      -0.765887      42.748599 0.78259251E+03  0.20564040E+05                                 9.563217                            8.597491       0.199931       2.082767                    0.996135      30.312054      81.987881       0.658104       0.354192      -1.148417       0.010499      -0.012133       0.045479       0.048227      -0.021315       0.009072       0.000260       0.007577      -0.023299      -0.020786      -0.006107       0.026893             10.150042      12.158361      -4.426798       0.966740      10.138085      -0.032342       8.153680           0.000001
          359              O       8.015609       5.281144       7.527337      -0.776463      45.825615 0.81318032E+03  0.21590892E+05                                10.033264                            8.767775       0.095675       2.045896                    0.994981      30.674148      83.617976       0.650727       0.354506      -1.147243      -0.023027      -0.017113      -0.002075       0.028764       0.007449       0.011587       0.012410       0.017459      -0.020667      -0.018990      -0.004109       0.023100             10.865688      13.679852       1.609368       4.595343       7.857407       1.731883      11.059807          -0.000002
          360              O       4.341265       9.260248       6.726807      -0.743618      46.036183 0.73606923E+03  0.19043604E+05                                10.108108                            8.327683       0.152014       2.079096                    0.996344      29.671373      79.581717       0.670061       0.353314      -1.149363      -0.029234       0.018614       0.021194       0.040624      -0.018619      -0.005982       0.027931      -0.014784      -0.074395      -0.038430      -0.004676       0.043106             11.564911       8.478191      -1.244635      -0.169604      15.110758       6.468729      11.105783           0.000000
          361              O       6.613639      11.044960       8.094771      -0.765663      44.364531 0.78163732E+03  0.20534716E+05                                 9.814864                            8.572862       0.175429       2.076086                    0.995159      30.313414      82.009806       0.661219       0.352596      -1.149600      -0.006485       0.023728      -0.029996       0.038793      -0.011077       0.013704      -0.021099       0.021091      -0.073431      -0.037015       0.001519       0.035496             10.688763      16.277691       0.197733       2.696143       7.988474      -0.883815       7.800124           0.000003
          362              O       8.116902       9.302630       9.123688      -0.721268      42.632231 0.72454279E+03  0.18692545E+05                                 9.593241                            8.303536       0.151569       2.086798                    0.994486      29.387434      78.998155       0.665286       0.356856      -1.145214      -0.013741      -0.045396      -0.035679       0.059351      -0.002663      -0.002161      -0.008132      -0.019175      -0.035504      -0.014779      -0.003148       0.017927             10.360682       8.804320      -2.893433       1.116017      14.611003      -2.642916       7.666724           0.000005
          363              O       0.124600      11.489960       8.379665      -0.776981      45.160981 0.80899471E+03  0.21434934E+05                                 9.944654                            8.732330       0.147244       2.062239                    0.995378      30.688704      83.352519       0.654009       0.353465      -1.149005       0.034120      -0.017571      -0.030635       0.049106       0.026041      -0.017480      -0.013653       0.018183      -0.076368      -0.032278      -0.014802       0.047080             10.819153      11.844611       3.711077      -2.013218      13.551032      -1.048797       7.061817           0.000006
          364              O       3.536298       8.151279      11.831363      -0.752326      43.831931 0.75448562E+03  0.19647305E+05                                 9.756430                            8.442172       0.156157       2.078808                    0.994576      29.851082      80.407921       0.663996       0.354233      -1.148251      -0.017539      -0.043880       0.020366       0.051457       0.001915       0.001676      -0.026881       0.023887       0.066139      -0.035682       0.001069       0.034614             10.736237       8.644523      -0.887634       2.804304       8.453081      -3.310986      15.111107           0.000003
          365              O       4.663073      14.261207      13.644328      -0.766176      42.547058 0.77905079E+03  0.20477417E+05                                 9.582181                            8.605182       0.074270       2.042712                    0.995627      30.482743      82.853658       0.653749       0.356439      -1.144943       0.044675       0.016676      -0.006939       0.048188      -0.005933       0.019034      -0.007059       0.033554      -0.026681      -0.020275      -0.011767       0.032042             10.201933      11.638644      -0.905879       3.712187       8.134215      -2.304195      10.832941           0.000008
          366              O       2.228450      14.819223      13.797370      -0.753415      45.587807 0.78150085E+03  0.20570002E+05                                10.079905                            8.636782       0.020148       2.028747                    0.994654      30.318048      82.620558       0.650123       0.357936      -1.143074      -0.003644       0.015354       0.047606       0.050154      -0.006863      -0.014815      -0.007835       0.040730       0.037819      -0.030416       0.002246       0.028170             11.164477      16.467873      -1.980634      -3.762761       6.953740       0.607989      10.071820           0.000005
          367              O       3.570361      16.267240      18.113169      -0.776922      44.990467 0.80379982E+03  0.21269476E+05                                 9.891598                            8.702850       0.147749       2.064240                    0.994739      30.547875      82.998092       0.655075       0.353351      -1.148748      -0.020340       0.003410       0.022810       0.030751      -0.009053      -0.005705       0.014634       0.008340       0.007120      -0.017422      -0.002364       0.019785             10.672585      13.351178      -4.410996      -1.484100      10.754006       1.767561       7.912571          -0.000002
          368              O      -0.034960      17.077189      14.013984      -0.755275      43.476687 0.73943965E+03  0.19143858E+05                                 9.676520                            8.328415       0.304712       2.122819                    0.996935      29.872742      80.028820       0.672552       0.351766      -1.151155      -0.023816      -0.009669      -0.026032       0.036584      -0.005476       0.014844       0.026589       0.001617       0.065109      -0.033049      -0.005658       0.038706             10.718925       7.857147       0.012240       0.963200      10.928124       5.242014      13.371505           0.000000
          369              O       1.304262      17.058353      16.180124      -0.767373      43.901466 0.81820076E+03  0.21741086E+05                                 9.756219                            8.807818       0.123974       2.056544                    0.994989      30.606577      83.258906       0.648301       0.355556      -1.147268       0.013324      -0.050136       0.008605       0.052586      -0.016906       0.026400      -0.008037       0.004998      -0.007807      -0.027331      -0.008660       0.035991             10.343849      11.954259      -0.845045       4.366053       8.398887       0.099276      10.678401           0.000001
          370              O       5.796122      16.349648      16.865284      -0.765887      42.748605 0.78259226E+03  0.20564032E+05                                 9.563218                            8.597489       0.199931       2.082767                    0.996135      30.312054      81.987882       0.658104       0.354192      -1.148417       0.010499       0.012133      -0.045479       0.048227       0.021315      -0.009072       0.000260       0.007577      -0.023299      -0.020786      -0.006107       0.026893             10.150044      12.158367       4.426803      -0.966740      10.138089      -0.032342       8.153677           0.000001
          371              O       8.015609      18.263857      16.017664      -0.776463      45.825620 0.81318060E+03  0.21590901E+05                                10.033265                            8.767777       0.095675       2.045896                    0.994981      30.674148      83.617976       0.650727       0.354506      -1.147243      -0.023027       0.017113       0.002075       0.028764      -0.007449      -0.011587       0.012410       0.017459      -0.020667      -0.018990      -0.004109       0.023100             10.865689      13.679848      -1.609368      -4.595344       7.857411       1.731883      11.059808          -0.000002
          372              O       4.341265      14.284752      16.818194      -0.743618      46.036183 0.73606913E+03  0.19043601E+05                                10.108108                            8.327683       0.152014       2.079096                    0.996344      29.671373      79.581716       0.670061       0.353314      -1.149363      -0.029234      -0.018614      -0.021194       0.040624       0.018619       0.005982       0.027931      -0.014784      -0.074395      -0.038430      -0.004676       0.043106             11.564911       8.478192       1.244638       0.169606      15.110762       6.468728      11.105779           0.000000
          373              O       6.613639      12.500041      15.450229      -0.765663      44.364529 0.78163716E+03  0.20534710E+05                                 9.814864                            8.572861       0.175429       2.076086                    0.995159      30.313414      82.009807       0.661219       0.352596      -1.149600      -0.006485      -0.023728       0.029996       0.038793       0.011077      -0.013704      -0.021099       0.021091      -0.073431      -0.037015       0.001519       0.035496             10.688763      16.277694      -0.197737      -2.696142       7.988471      -0.883812       7.800123           0.000003
          374              O       8.116902      14.242371      14.421312      -0.721268      42.632234 0.72454310E+03  0.18692555E+05                                 9.593242                            8.303538       0.151569       2.086798                    0.994486      29.387433      78.998154       0.665286       0.356856      -1.145214      -0.013741       0.045396       0.035679       0.059351       0.002663       0.002161      -0.008132      -0.019175      -0.035504      -0.014779      -0.003148       0.017927             10.360683       8.804323       2.893432      -1.116018      14.611000      -2.642915       7.666726           0.000005
          375              O       0.124600      12.055040      15.165335      -0.776981      45.160983 0.80899469E+03  0.21434934E+05                                 9.944654                            8.732330       0.147244       2.062239                    0.995378      30.688704      83.352518       0.654009       0.353465      -1.149005       0.034120       0.017571       0.030635       0.049106      -0.026041       0.017480      -0.013653       0.018183      -0.076368      -0.032278      -0.014802       0.047080             10.819154      11.844612      -3.711077       2.013218      13.551033      -1.048797       7.061816           0.000006
          376              O       3.536298      15.393721      11.713638      -0.752326      43.831919 0.75448537E+03  0.19647297E+05                                 9.756428                            8.442171       0.156157       2.078808                    0.994576      29.851082      80.407921       0.663996       0.354233      -1.148251      -0.017539       0.043880      -0.020366       0.051457      -0.001915      -0.001676      -0.026881       0.023887       0.066139      -0.035682       0.001069       0.034614             10.736234       8.644520       0.887634      -2.804301       8.453082      -3.310987      15.111100           0.000003
          377              C       8.547174       2.041351       6.458393      -0.243533      23.401939 0.39339363E+03  0.90493273E+04                                 7.070417                            6.531627       0.076406       2.035881                    0.996255      28.498447      81.892687       0.654742       0.406674      -1.067098       0.020506      -0.041750       0.081224       0.093600      -0.007374      -0.012144      -0.008987       0.013991       0.044286      -0.022428       0.000362       0.022065              7.263242       8.010905      -0.844961      -0.658942       6.505036       0.107175       7.273784          -0.000001
          378              C       1.747084       1.285557       7.338976      -0.265425      25.103372 0.43468599E+03  0.10192271E+05                                 7.340769                            6.840310       0.298192       2.094053                    0.997803      29.001697      82.553191       0.647148       0.403652      -1.075338      -0.077964      -0.005501       0.019020       0.080438      -0.006083      -0.024474      -0.008622       0.043360       0.041154      -0.033282      -0.005511       0.038793              7.453523       8.542800      -0.331809       0.459870       6.685744      -0.153638       7.132023          -0.000005
          379              C       8.260326       1.692886       7.852258      -0.160385      23.659974 0.39827510E+03  0.92057869E+04                                 7.244168                            6.686201       0.042051       2.014063                    0.998804      28.634311      82.947700       0.629537       0.420927      -1.056123       0.088862      -0.008905      -0.065227       0.110591      -0.008878       0.010181      -0.023272       0.013149       0.063442      -0.028754      -0.007592       0.036345              7.383922       7.811018      -0.323404      -0.707765       6.934892       0.146131       7.405856          -0.000006
          380              C       0.582660       1.024207       8.410274      -0.180772      24.020002 0.41424052E+03  0.95872743E+04                                 7.116056                            6.687545       0.233410       2.062554                    0.999640      28.582085      80.574881       0.653659       0.404867      -1.075575      -0.007360       0.054004      -0.101484       0.115194       0.000624      -0.024497      -0.007643       0.055952       0.017701      -0.032852      -0.009231       0.042082              7.157426       7.071745      -0.384880      -0.032858       6.812904      -0.574083       7.587627          -0.000010
          381              C       0.933152       1.631669       6.173499       0.239163      18.660026 0.27759309E+03  0.58664497E+04                                 6.380750                            5.743582       0.153752       2.137696                    0.998903      22.742151      63.127219       0.650356       0.445644      -1.040487       0.035346       0.071114      -0.027621       0.084080       0.030469      -0.053748      -0.052223       0.002302       0.136187      -0.053206      -0.050651       0.103858              6.668744       7.404236      -0.360897      -1.018153       4.924227      -0.617045       7.677771          -0.000000
          382              C       4.051728       6.470166       2.163786      -0.250538      24.000767 0.41320950E+03  0.96126687E+04                                 7.192239                            6.706121       0.076292       2.031285                    0.996363      28.839478      83.057791       0.645102       0.408135      -1.067250       0.027696       0.081997      -0.026262       0.090445      -0.011472      -0.003211      -0.014935      -0.015585      -0.056783      -0.026137      -0.000424       0.026561              7.341919       8.289839      -0.146815      -0.179449       7.240961      -0.133269       6.494956          -0.000001
          383              C       5.508378       6.255907       2.123759       0.237192      19.170085 0.28679701E+03  0.61199432E+04                                 6.568486                            5.899149       0.031228       2.090897                    0.998686      23.173863      64.961695       0.630809       0.455025      -1.033500       0.008428      -0.073734      -0.043838       0.086195      -0.048657      -0.001402      -0.011671      -0.120780      -0.149151      -0.056882      -0.046257       0.103139              6.876976       7.279735      -1.075302      -0.267887       7.645129      -1.095627       5.706062          -0.000000
          384              C       3.881412       7.904057       1.805902      -0.172622      24.153163 0.41301347E+03  0.96120773E+04                                 7.294796                            6.781030       0.114911       2.029366                    0.999414      28.897802      83.387630       0.630369       0.417502      -1.060649       0.076623      -0.075021      -0.017827       0.108706       0.007065      -0.021188      -0.024585      -0.010055      -0.035663      -0.034140      -0.001913       0.036053              7.401413       7.659200      -0.824100      -0.332120       7.407846      -0.006878       7.137192          -0.000007
          385              C       5.181192       8.318449       1.000663      -0.181624      24.259477 0.42131947E+03  0.98080874E+04                                 7.220028                            6.791942       0.185177       2.048832                    0.999501      28.779767      81.792528       0.640805       0.410589      -1.070105      -0.012414      -0.098659       0.054071       0.113188      -0.019051      -0.000724      -0.005010       0.010382      -0.095363      -0.032557      -0.003172       0.035730              7.258717       7.059870      -0.159614      -0.463027       7.433079      -0.755825       7.283203          -0.000009
          386              C       6.209363       7.127072       1.184314      -0.254741      24.855573 0.42796355E+03  0.10001651E+05                                 7.309867                            6.800094       0.269634       2.090061                    0.997493      28.768708      81.916391       0.646825       0.405186      -1.073672      -0.077451       0.036121       0.019498       0.087656      -0.029813      -0.001949      -0.004553      -0.007171      -0.076404      -0.027498      -0.015330       0.042828              7.450766       7.929606      -0.115191      -1.301297       6.665915      -0.785230       7.756778          -0.000003
          387              C       8.547174      21.503649      17.086607      -0.243533      23.401935 0.39339350E+03  0.90493235E+04                                 7.070417                            6.531626       0.076406       2.035881                    0.996255      28.498447      81.892686       0.654742       0.406674      -1.067098       0.020506       0.041750      -0.081224       0.093600       0.007374       0.012144      -0.008987       0.013991       0.044286      -0.022428       0.000362       0.022065              7.263241       8.010901       0.844961       0.658943       6.505037       0.107174       7.273785          -0.000001
          388              C       1.747084      22.259443      16.206024      -0.265425      25.103379 0.43468618E+03  0.10192276E+05                                 7.340770                            6.840311       0.298192       2.094053                    0.997803      29.001698      82.553193       0.647148       0.403652      -1.075338      -0.077964       0.005501      -0.019020       0.080438       0.006083       0.024474      -0.008622       0.043360       0.041154      -0.033282      -0.005511       0.038793              7.453523       8.542800       0.331809      -0.459871       6.685747      -0.153639       7.132024          -0.000005
          389              C       8.260326      21.852114      15.692743      -0.160385      23.659977 0.39827511E+03  0.92057871E+04                                 7.244168                            6.686201       0.042052       2.014063                    0.998804      28.634310      82.947694       0.629537       0.420927      -1.056123       0.088862       0.008905       0.065227       0.110591       0.008878      -0.010181      -0.023272       0.013149       0.063442      -0.028754      -0.007592       0.036345              7.383922       7.811015       0.323402       0.707767       6.934890       0.146128       7.405862          -0.000006
          390              C       0.582660      22.520793      15.134726      -0.180772      24.020000 0.41424054E+03  0.95872747E+04                                 7.116056                            6.687545       0.233410       2.062554                    0.999640      28.582084      80.574879       0.653659       0.404867      -1.075575      -0.007360      -0.054004       0.101484       0.115194      -0.000624       0.024497      -0.007643       0.055952       0.017701      -0.032852      -0.009231       0.042082              7.157425       7.071743       0.384880       0.032857       6.812904      -0.574083       7.587629          -0.000010
          391              C       0.933152      21.913332      17.371501       0.239163      18.660019 0.27759300E+03  0.58664476E+04                                 6.380749                            5.743581       0.153752       2.137696                    0.998903      22.742151      63.127220       0.650356       0.445644      -1.040487       0.035346      -0.071114       0.027621       0.084080      -0.030469       0.053748      -0.052223       0.002302       0.136187      -0.053206      -0.050651       0.103858              6.668743       7.404232       0.360897       1.018151       4.924225      -0.617042       7.677771          -0.000000
          392              C       4.051728      17.074834      21.381215      -0.250538      24.000776 0.41320961E+03  0.96126718E+04                                 7.192240                            6.706122       0.076291       2.031285                    0.996363      28.839479      83.057794       0.645102       0.408135      -1.067250       0.027696      -0.081997       0.026262       0.090445       0.011472       0.003211      -0.014935      -0.015585      -0.056783      -0.026137      -0.000424       0.026561              7.341920       8.289839       0.146814       0.179447       7.240969      -0.133270       6.494954          -0.000001
          393              C       5.508378      17.289093      21.421241       0.237192      19.170070 0.28679677E+03  0.61199367E+04                                 6.568483                            5.899147       0.031228       2.090897                    0.998686      23.173863      64.961696       0.630809       0.455025      -1.033500       0.008428       0.073734       0.043838       0.086195       0.048657       0.001402      -0.011671      -0.120780      -0.149151      -0.056882      -0.046257       0.103139              6.876972       7.279733       1.075299       0.267886       7.645121      -1.095628       5.706063          -0.000001
          394              C       3.881412      15.640944      21.739099      -0.172622      24.153150 0.41301309E+03  0.96120665E+04                                 7.294794                            6.781026       0.114911       2.029366                    0.999414      28.897801      83.387628       0.630369       0.417502      -1.060649       0.076623       0.075021       0.017827       0.108706      -0.007065       0.021188      -0.024585      -0.010055      -0.035663      -0.034140      -0.001913       0.036053              7.401411       7.659199       0.824103       0.332120       7.407846      -0.006882       7.137187          -0.000007
          395              C       5.181192      15.226552      22.544338      -0.181624      24.259476 0.42131947E+03  0.98080875E+04                                 7.220029                            6.791943       0.185177       2.048832                    0.999501      28.779766      81.792526       0.640804       0.410589      -1.070105      -0.012414       0.098659      -0.054071       0.113188       0.019051       0.000724      -0.005010       0.010382      -0.095363      -0.032557      -0.003172       0.035730              7.258717       7.059870       0.159614       0.463027       7.433080      -0.755830       7.283202          -0.000009
          396              C       6.209363      16.417929      22.360686      -0.254741      24.855581 0.42796366E+03  0.10001654E+05                                 7.309869                            6.800095       0.269634       2.090061                    0.997493      28.768707      81.916386       0.646825       0.405186      -1.073672      -0.077451      -0.036121      -0.019498       0.087656       0.029813       0.001949      -0.004553      -0.007171      -0.076404      -0.027498      -0.015330       0.042828              7.450768       7.929608       0.115188       1.301298       6.665913      -0.785234       7.756784          -0.000003
          397              C       8.547174      17.086607       2.041351      -0.243533      23.401935 0.39339343E+03  0.90493217E+04                                 7.070416                            6.531625       0.076406       2.035881                    0.996255      28.498447      81.892686       0.654742       0.406674      -1.067098       0.020506      -0.081224      -0.041750       0.093600       0.012144      -0.007374       0.008987      -0.015148      -0.043129      -0.022428       0.000362       0.022065              7.263241       8.010903       0.658944      -0.844960       7.273785      -0.107174       6.505035          -0.000001
          398              C       1.747084      16.206024       1.285557      -0.265425      25.103371 0.43468597E+03  0.10192270E+05                                 7.340769                            6.840309       0.298192       2.094053                    0.997803      29.001698      82.553192       0.647148       0.403652      -1.075338      -0.077964      -0.019020      -0.005501       0.080438       0.024474      -0.006083       0.008622       0.001103      -0.085617      -0.033282      -0.005511       0.038793              7.453522       8.542799      -0.459871      -0.331810       7.132022       0.153640       6.685745          -0.000005
          399              C       8.260326      15.692743       1.692886      -0.160385      23.659979 0.39827514E+03  0.92057879E+04                                 7.244168                            6.686201       0.042052       2.014063                    0.998804      28.634311      82.947697       0.629537       0.420927      -1.056123       0.088862       0.065227      -0.008905       0.110591      -0.010181      -0.008878       0.023272      -0.025147      -0.051445      -0.028754      -0.007592       0.036346              7.383923       7.811016       0.707768      -0.323402       7.405863      -0.146128       6.934890          -0.000006
          400              C       0.582660      15.134726       1.024207      -0.180772      24.019999 0.41424051E+03  0.95872738E+04                                 7.116056                            6.687545       0.233410       2.062554                    0.999640      28.582082      80.574872       0.653659       0.404867      -1.075575      -0.007360       0.101484       0.054004       0.115194       0.024497       0.000624       0.007643       0.019125      -0.092779      -0.032852      -0.009231       0.042082              7.157425       7.071743       0.032857      -0.384879       7.587628       0.574083       6.812904          -0.000010
          401              C       0.933152      17.371501       1.631669       0.239163      18.660031 0.27759315E+03  0.58664514E+04                                 6.380752                            5.743583       0.153752       2.137696                    0.998903      22.742151      63.127220       0.650356       0.445644      -1.040487       0.035346       0.027621       0.071114       0.084080       0.053748       0.030469       0.052223      -0.066943      -0.071546      -0.053206      -0.050651       0.103858              6.668746       7.404238       1.018154      -0.360897       7.677774       0.617043       4.924226          -0.000001
          402              C       4.051728      21.381215       6.470166      -0.250538      24.000773 0.41320963E+03  0.96126723E+04                                 7.192240                            6.706122       0.076292       2.031285                    0.996363      28.839479      83.057793       0.645102       0.408135      -1.067250       0.027696       0.026262       0.081997       0.090445       0.003211      -0.011473       0.014935       0.020599       0.051769      -0.026137      -0.000424       0.026561              7.341920       8.289841       0.179446      -0.146814       6.494955       0.133270       7.240964          -0.000001
          403              C       5.508378      21.421241       6.255907       0.237192      19.170074 0.28679681E+03  0.61199379E+04                                 6.568484                            5.899147       0.031228       2.090897                    0.998686      23.173863      64.961695       0.630809       0.455025      -1.033500       0.008428       0.043838      -0.073734       0.086195       0.001402      -0.048657       0.011671       0.014186       0.255745      -0.056882      -0.046257       0.103139              6.876973       7.279733       0.267885      -1.075301       5.706060       1.095626       7.645126          -0.000000
          404              C       3.881412      21.739099       7.904057      -0.172622      24.153156 0.41301332E+03  0.96120731E+04                                 7.294795                            6.781029       0.114911       2.029366                    0.999414      28.897803      83.387636       0.630369       0.417502      -1.060649       0.076623       0.017827      -0.075021       0.108706       0.021188       0.007065       0.024585       0.012804       0.032914      -0.034140      -0.001913       0.036053              7.401412       7.659202       0.332121      -0.824101       7.137189       0.006879       7.407845          -0.000007
          405              C       5.181192      22.544338       8.318449      -0.181624      24.259463 0.42131913E+03  0.98080779E+04                                 7.220026                            6.791940       0.185177       2.048832                    0.999501      28.779766      81.792526       0.640805       0.410589      -1.070105      -0.012414      -0.054071      -0.098659       0.113188       0.000724      -0.019050       0.005010       0.052872       0.032108      -0.032557      -0.003172       0.035730              7.258715       7.059868       0.463026      -0.159614       7.283201       0.755826       7.433075          -0.000009
          406              C       6.209363      22.360686       7.127072      -0.254741      24.855586 0.42796386E+03  0.10001659E+05                                 7.309870                            6.800097       0.269634       2.090061                    0.997493      28.768708      81.916393       0.646825       0.405186      -1.073672      -0.077451      -0.019498       0.036121       0.087656       0.001949      -0.029813       0.004553       0.034617       0.048959      -0.027498      -0.015330       0.042828              7.450769       7.929609       1.301296      -0.115190       7.756782       0.785234       6.665917          -0.000003
          407              C       8.547174       6.458393      21.503649      -0.243533      23.401941 0.39339374E+03  0.90493303E+04                                 7.070418                            6.531628       0.076406       2.035881                    0.996255      28.498448      81.892687       0.654742       0.406674      -1.067098       0.020506       0.081224       0.041750       0.093600      -0.012144       0.007374       0.008987      -0.015148      -0.043129      -0.022428       0.000362       0.022065              7.263242       8.010903      -0.658941       0.844962       7.273784      -0.107175       6.505038          -0.000001
          408              C       1.747084       7.338976      22.259443      -0.265425      25.103381 0.43468623E+03  0.10192277E+05                                 7.340771                            6.840312       0.298192       2.094053                    0.997803      29.001698      82.553194       0.647148       0.403652      -1.075338      -0.077964       0.019020       0.005501       0.080438      -0.024474       0.006083       0.008622       0.001103      -0.085617      -0.033282      -0.005511       0.038793              7.453524       8.542801       0.459870       0.331808       7.132026       0.153637       6.685746          -0.000005
          409              C       8.260326       7.852258      21.852114      -0.160385      23.659973 0.39827510E+03  0.92057868E+04                                 7.244167                            6.686201       0.042052       2.014063                    0.998804      28.634311      82.947697       0.629537       0.420927      -1.056123       0.088862      -0.065227       0.008905       0.110591       0.010181       0.008878       0.023272      -0.025147      -0.051445      -0.028754      -0.007592       0.036345              7.383921       7.811017      -0.707764       0.323405       7.405855      -0.146131       6.934892          -0.000007
          410              C       0.582660       8.410274      22.520793      -0.180772      24.019999 0.41424046E+03  0.95872724E+04                                 7.116056                            6.687544       0.233410       2.062554                    0.999640      28.582083      80.574874       0.653659       0.404867      -1.075575      -0.007360      -0.101484      -0.054004       0.115194      -0.024497      -0.000624       0.007643       0.019125      -0.092779      -0.032852      -0.009231       0.042082              7.157425       7.071744      -0.032858       0.384880       7.587627       0.574082       6.812904          -0.000010
          411              C       0.933152       6.173499      21.913332       0.239163      18.660014 0.27759294E+03  0.58664459E+04                                 6.380748                            5.743580       0.153752       2.137696                    0.998903      22.742151      63.127219       0.650356       0.445644      -1.040487       0.035346      -0.027621      -0.071114       0.084080      -0.053748      -0.030469       0.052223      -0.066943      -0.071546      -0.053206      -0.050651       0.103858              6.668741       7.404230      -1.018149       0.360896       7.677767       0.617043       4.924226          -0.000000
          412              C       4.051728       2.163786      17.074834      -0.250538      24.000771 0.41320951E+03  0.96126690E+04                                 7.192239                            6.706121       0.076291       2.031285                    0.996363      28.839479      83.057795       0.645102       0.408135      -1.067250       0.027696      -0.026262      -0.081997       0.090445      -0.003211       0.011472       0.014935       0.020599       0.051769      -0.026137      -0.000424       0.026561              7.341920       8.289837      -0.179451       0.146814       6.494954       0.133269       7.240967          -0.000001
          413              C       5.508378       2.123759      17.289093       0.237192      19.170081 0.28679697E+03  0.61199421E+04                                 6.568486                            5.899149       0.031228       2.090897                    0.998686      23.173863      64.961695       0.630809       0.455025      -1.033500       0.008428      -0.043838       0.073734       0.086195      -0.001402       0.048657       0.011671       0.014186       0.255745      -0.056882      -0.046257       0.103139              6.876975       7.279735      -0.267889       1.075300       5.706065       1.095628       7.645124          -0.000001
          414              C       3.881412       1.805902      15.640944      -0.172622      24.153159 0.41301332E+03  0.96120730E+04                                 7.294796                            6.781028       0.114911       2.029366                    0.999414      28.897803      83.387635       0.630369       0.417502      -1.060649       0.076623      -0.017827       0.075021       0.108706      -0.021188      -0.007065       0.024585       0.012804       0.032914      -0.034140      -0.001913       0.036053              7.401412       7.659198      -0.332119       0.824103       7.137191       0.006881       7.407848          -0.000007
          415              C       5.181192       1.000663      15.226552      -0.181624      24.259489 0.42131977E+03  0.98080962E+04                                 7.220031                            6.791945       0.185177       2.048832                    0.999501      28.779766      81.792528       0.640804       0.410589      -1.070105      -0.012414       0.054071       0.098659       0.113188      -0.000724       0.019050       0.005010       0.052872       0.032108      -0.032557      -0.003172       0.035730              7.258720       7.059873      -0.463028       0.159615       7.283204       0.755829       7.433083          -0.000009
          416              C       6.209363       1.184314      16.417929      -0.254741      24.855568 0.42796335E+03  0.10001645E+05                                 7.309866                            6.800092       0.269634       2.090061                    0.997493      28.768707      81.916385       0.646825       0.405186      -1.073672      -0.077451       0.019498      -0.036121       0.087656      -0.001949       0.029813       0.004553       0.034617       0.048959      -0.027498      -0.015330       0.042828              7.450765       7.929605      -1.301299       0.115188       7.756780       0.785230       6.665911          -0.000003
          417              C       4.065174      13.813852       5.314107      -0.243533      23.401930 0.39339341E+03  0.90493213E+04                                 7.070415                            6.531625       0.076406       2.035881                    0.996255      28.498448      81.892690       0.654742       0.406674      -1.067098       0.020506      -0.041750      -0.081224       0.093600      -0.007374       0.012144       0.008987       0.013991       0.044286      -0.022428       0.000362       0.022065              7.263240       8.010897      -0.844960       0.658943       6.505039      -0.107173       7.273783          -0.000001
          418              C       6.229084      13.058057       4.433523      -0.265425      25.103370 0.43468603E+03  0.10192272E+05                                 7.340769                            6.840310       0.298192       2.094053                    0.997803      29.001698      82.553194       0.647148       0.403652      -1.075338      -0.077964      -0.005501      -0.019020       0.080438      -0.006083       0.024474       0.008622       0.043360       0.041154      -0.033282      -0.005511       0.038793              7.453522       8.542799      -0.331808      -0.459862       6.685744       0.153636       7.132021          -0.000005
          419              C       3.778326      13.465386       3.920243      -0.160385      23.659980 0.39827513E+03  0.92057876E+04                                 7.244168                            6.686201       0.042052       2.014063                    0.998804      28.634311      82.947697       0.629537       0.420927      -1.056123       0.088862      -0.008905       0.065227       0.110591      -0.008878      -0.010181       0.023272       0.013149       0.063442      -0.028754      -0.007592       0.036345              7.383923       7.811019      -0.323401       0.707766       6.934889      -0.146126       7.405861          -0.000006
          420              C       5.064660      12.796708       3.362226      -0.180772      24.019997 0.41424028E+03  0.95872674E+04                                 7.116055                            6.687543       0.233410       2.062554                    0.999640      28.582080      80.574862       0.653659       0.404867      -1.075575      -0.007360       0.054004       0.101484       0.115194       0.000624       0.024497       0.007643       0.055952       0.017701      -0.032852      -0.009231       0.042082              7.157425       7.071747      -0.384881       0.032857       6.812897       0.574084       7.587631          -0.000010
          421              C       5.415152      13.404169       5.599001       0.239163      18.660032 0.27759329E+03  0.58664550E+04                                 6.380753                            5.743584       0.153752       2.137696                    0.998903      22.742151      63.127221       0.650356       0.445644      -1.040487       0.035346       0.071114       0.027621       0.084080       0.030469       0.053748       0.052223       0.002302       0.136187      -0.053206      -0.050651       0.103857              6.668746       7.404235      -0.360898       1.018155       4.924227       0.617042       7.677776          -0.000000
          422              C       8.533728      18.242666       9.608715      -0.250538      24.000770 0.41320961E+03  0.96126719E+04                                 7.192239                            6.706122       0.076291       2.031285                    0.996363      28.839479      83.057794       0.645102       0.408135      -1.067250       0.027696       0.081997       0.026262       0.090445      -0.011472       0.003211       0.014935      -0.015585      -0.056783      -0.026137      -0.000424       0.026561              7.341919       8.289838      -0.146814       0.179446       7.240964       0.133270       6.494955          -0.000001
          423              C       1.026378      18.028407       9.648741       0.237192      19.170084 0.28679715E+03  0.61199466E+04                                 6.568487                            5.899151       0.031228       2.090897                    0.998686      23.173863      64.961696       0.630809       0.455025      -1.033500       0.008428      -0.073734       0.043838       0.086195      -0.048657       0.001402       0.011671      -0.120780      -0.149151      -0.056882      -0.046257       0.103139              6.876975       7.279735      -1.075302       0.267884       7.645125       1.095629       5.706066          -0.000000
          424              C       8.363412      19.676557       9.966599      -0.172622      24.153151 0.41301314E+03  0.96120681E+04                                 7.294794                            6.781027       0.114911       2.029366                    0.999414      28.897803      83.387634       0.630369       0.417502      -1.060649       0.076623      -0.075021       0.017827       0.108706       0.007065       0.021188       0.024585      -0.010055      -0.035663      -0.034140      -0.001913       0.036053              7.401411       7.659201      -0.824103       0.332122       7.407841       0.006880       7.137191          -0.000007
          425              C       0.699192      20.090948      10.771838      -0.181624      24.259484 0.42131953E+03  0.98080890E+04                                 7.220030                            6.791942       0.185177       2.048832                    0.999501      28.779764      81.792518       0.640805       0.410589      -1.070105      -0.012414      -0.098659      -0.054071       0.113188      -0.019050       0.000724       0.005010       0.010382      -0.095363      -0.032557      -0.003172       0.035730              7.258719       7.059875      -0.159618       0.463029       7.433080       0.755828       7.283203          -0.000009
          426              C       1.727363      18.899572      10.588187      -0.254741      24.855565 0.42796340E+03  0.10001646E+05                                 7.309866                            6.800093       0.269634       2.090061                    0.997493      28.768707      81.916387       0.646825       0.405186      -1.073672      -0.077451       0.036121      -0.019498       0.087656      -0.029813       0.001949       0.004553      -0.007171      -0.076404      -0.027498      -0.015330       0.042828              7.450765       7.929605      -0.115195       1.301293       6.665912       0.785227       7.756777          -0.000003
          427              C       4.065174       9.731149      18.230894      -0.243533      23.401960 0.39339403E+03  0.90493385E+04                                 7.070422                            6.531631       0.076406       2.035881                    0.996255      28.498448      81.892690       0.654742       0.406674      -1.067098       0.020506       0.041750       0.081224       0.093600       0.007374      -0.012144       0.008987       0.013991       0.044286      -0.022428       0.000362       0.022065              7.263246       8.010906       0.844962      -0.658945       6.505038      -0.107172       7.273795          -0.000001
          428              C       6.229084      10.486943      19.111476      -0.265425      25.103369 0.43468595E+03  0.10192269E+05                                 7.340769                            6.840309       0.298192       2.094053                    0.997803      29.001698      82.553193       0.647148       0.403652      -1.075338      -0.077964       0.005501       0.019020       0.080438       0.006083      -0.024474       0.008622       0.043360       0.041154      -0.033282      -0.005511       0.038793              7.453522       8.542799       0.331811       0.459871       6.685744       0.153639       7.132022          -0.000005
          429              C       3.778326      10.079614      19.624758      -0.160385      23.659967 0.39827479E+03  0.92057779E+04                                 7.244166                            6.686198       0.042052       2.014063                    0.998804      28.634310      82.947695       0.629537       0.420927      -1.056123       0.088862       0.008905      -0.065227       0.110591       0.008878       0.010181       0.023272       0.013149       0.063442      -0.028754      -0.007592       0.036346              7.383921       7.811017       0.323403      -0.707764       6.934889      -0.146130       7.405856          -0.000006
          430              C       5.064660      10.748292      20.182774      -0.180772      24.020001 0.41424046E+03  0.95872725E+04                                 7.116056                            6.687544       0.233410       2.062554                    0.999640      28.582080      80.574865       0.653659       0.404867      -1.075575      -0.007360      -0.054004      -0.101484       0.115194      -0.000624      -0.024497       0.007643       0.055952       0.017701      -0.032852      -0.009231       0.042082              7.157426       7.071747       0.384882      -0.032857       6.812900       0.574082       7.587631          -0.000010
          431              C       5.415152      10.140831      17.945999       0.239163      18.660026 0.27759306E+03  0.58664490E+04                                 6.380751                            5.743582       0.153752       2.137696                    0.998903      22.742151      63.127221       0.650356       0.445644      -1.040487       0.035346      -0.071114      -0.027621       0.084080      -0.030469      -0.053748       0.052223       0.002302       0.136187      -0.053206      -0.050651       0.103858              6.668745       7.404235       0.360896      -1.018157       4.924226       0.617043       7.677775          -0.000000
          432              C       8.533728       5.302334      13.936286      -0.250538      24.000771 0.41320948E+03  0.96126683E+04                                 7.192240                            6.706121       0.076292       2.031285                    0.996363      28.839478      83.057792       0.645102       0.408135      -1.067250       0.027696      -0.081997      -0.026262       0.090445       0.011473      -0.003211       0.014935      -0.015585      -0.056783      -0.026137      -0.000424       0.026561              7.341920       8.289838       0.146816      -0.179450       7.240967       0.133270       6.494955          -0.000001
          433              C       1.026378       5.516593      13.896259       0.237192      19.170083 0.28679693E+03  0.61199410E+04                                 6.568486                            5.899149       0.031228       2.090897                    0.998686      23.173863      64.961696       0.630809       0.455025      -1.033500       0.008428       0.073734      -0.043838       0.086195       0.048657      -0.001402       0.011671      -0.120780      -0.149151      -0.056882      -0.046257       0.103139              6.876976       7.279735       1.075304      -0.267887       7.645126       1.095629       5.706066          -0.000000
          434              C       8.363412       3.868444      13.578402      -0.172622      24.153164 0.41301339E+03  0.96120750E+04                                 7.294796                            6.781028       0.114911       2.029366                    0.999414      28.897803      83.387635       0.630369       0.417502      -1.060649       0.076623       0.075021      -0.017827       0.108706      -0.007065      -0.021188       0.024585      -0.010055      -0.035663      -0.034140      -0.001913       0.036053              7.401413       7.659199       0.824106      -0.332120       7.407850       0.006883       7.137191          -0.000007
          435              C       0.699192       3.454052      12.773163      -0.181624      24.259481 0.42131954E+03  0.98080894E+04                                 7.220029                            6.791943       0.185177       2.048832                    0.999501      28.779764      81.792517       0.640805       0.410589      -1.070105      -0.012414       0.098659       0.054071       0.113188       0.019050      -0.000724       0.005010       0.010382      -0.095362      -0.032557      -0.003172       0.035730              7.258718       7.059871       0.159615      -0.463030       7.433083       0.755828       7.283200          -0.000009
          436              C       1.727363       4.645429      12.956813      -0.254741      24.855566 0.42796337E+03  0.10001645E+05                                 7.309866                            6.800093       0.269634       2.090061                    0.997493      28.768708      81.916391       0.646825       0.405186      -1.073672      -0.077451      -0.036121       0.019498       0.087656       0.029813      -0.001949       0.004553      -0.007171      -0.076404      -0.027498      -0.015330       0.042828              7.450766       7.929603       0.115192      -1.301299       6.665912       0.785228       7.756782          -0.000004
          437              C       4.065174       5.314107       9.731149      -0.243533      23.401947 0.39339372E+03  0.90493298E+04                                 7.070419                            6.531628       0.076406       2.035881                    0.996255      28.498447      81.892686       0.654742       0.406674      -1.067098       0.020506      -0.081224       0.041750       0.093600       0.012144       0.007374      -0.008987      -0.015148      -0.043129      -0.022428       0.000362       0.022065              7.263243       8.010905       0.658944       0.844960       7.273788       0.107174       6.505037          -0.000001
          438              C       6.229084       4.433523      10.486943      -0.265425      25.103371 0.43468606E+03  0.10192273E+05                                 7.340769                            6.840310       0.298192       2.094053                    0.997803      29.001699      82.553196       0.647148       0.403652      -1.075338      -0.077964      -0.019019       0.005501       0.080438       0.024474       0.006083      -0.008622       0.001103      -0.085617      -0.033282      -0.005511       0.038793              7.453522       8.542800      -0.459863       0.331808       7.132021      -0.153636       6.685744          -0.000005
          439              C       3.778326       3.920243      10.079614      -0.160385      23.659979 0.39827509E+03  0.92057864E+04                                 7.244168                            6.686200       0.042052       2.014063                    0.998804      28.634312      82.947703       0.629537       0.420927      -1.056123       0.088862       0.065227       0.008905       0.110591      -0.010181       0.008878      -0.023272      -0.025147      -0.051445      -0.028754      -0.007592       0.036346              7.383923       7.811019       0.707767       0.323401       7.405862       0.146128       6.934888          -0.000007
          440              C       5.064660       3.362226      10.748292      -0.180772      24.020001 0.41424042E+03  0.95872712E+04                                 7.116056                            6.687544       0.233410       2.062554                    0.999640      28.582080      80.574865       0.653659       0.404867      -1.075575      -0.007360       0.101484      -0.054004       0.115194       0.024497      -0.000624      -0.007643       0.019125      -0.092779      -0.032852      -0.009231       0.042082              7.157426       7.071747       0.032857       0.384880       7.587631      -0.574082       6.812899          -0.000010
          441              C       5.415152       5.599001      10.140831       0.239163      18.660032 0.27759321E+03  0.58664530E+04                                 6.380752                            5.743583       0.153752       2.137696                    0.998903      22.742151      63.127220       0.650356       0.445644      -1.040487       0.035346       0.027621      -0.071114       0.084080       0.053748      -0.030469      -0.052223      -0.066943      -0.071546      -0.053206      -0.050651       0.103857              6.668746       7.404236       1.018157       0.360896       7.677777      -0.617042       4.924226          -0.000000
          442              C       8.533728       9.608715       5.302334      -0.250538      24.000776 0.41320959E+03  0.96126713E+04                                 7.192241                            6.706122       0.076291       2.031285                    0.996363      28.839479      83.057796       0.645102       0.408135      -1.067250       0.027696       0.026262      -0.081997       0.090445       0.003211       0.011472      -0.014935       0.020599       0.051769      -0.026137      -0.000424       0.026561              7.341921       8.289839       0.179447       0.146815       6.494955      -0.133270       7.240969          -0.000001
          443              C       1.026378       9.648741       5.516593       0.237192      19.170082 0.28679692E+03  0.61199408E+04                                 6.568486                            5.899149       0.031228       2.090897                    0.998686      23.173863      64.961696       0.630809       0.455025      -1.033500       0.008428       0.043838       0.073734       0.086195       0.001402       0.048657      -0.011671       0.014186       0.255745      -0.056882      -0.046257       0.103139              6.876976       7.279735       0.267885       1.075303       5.706067      -1.095630       7.645125          -0.000001
          444              C       8.363412       9.966599       3.868444      -0.172622      24.153157 0.41301319E+03  0.96120695E+04                                 7.294795                            6.781027       0.114911       2.029366                    0.999414      28.897803      83.387635       0.630369       0.417502      -1.060649       0.076623       0.017827       0.075021       0.108706       0.021188      -0.007065      -0.024585       0.012804       0.032914      -0.034140      -0.001913       0.036053              7.401412       7.659200       0.332120       0.824106       7.137188      -0.006884       7.407848          -0.000007
          445              C       0.699192      10.771838       3.454052      -0.181624      24.259486 0.42131966E+03  0.98080928E+04                                 7.220030                            6.791944       0.185177       2.048832                    0.999501      28.779763      81.792511       0.640805       0.410589      -1.070105      -0.012414      -0.054071       0.098659       0.113188       0.000724       0.019051      -0.005010       0.052872       0.032108      -0.032557      -0.003172       0.035730              7.258719       7.059872       0.463028       0.159615       7.283204      -0.755829       7.433082          -0.000009
          446              C       1.727363      10.588187       4.645429      -0.254741      24.855567 0.42796339E+03  0.10001646E+05                                 7.309866                            6.800093       0.269634       2.090061                    0.997493      28.768708      81.916390       0.646825       0.405186      -1.073672      -0.077451      -0.019498      -0.036121       0.087656       0.001949       0.029813      -0.004553       0.034617       0.048959      -0.027498      -0.015330       0.042828              7.450766       7.929603       1.301297       0.115191       7.756782      -0.785229       6.665912          -0.000004
          447              C       4.065174      18.230894      13.813852      -0.243533      23.401940 0.39339366E+03  0.90493281E+04                                 7.070418                            6.531628       0.076406       2.035881                    0.996255      28.498447      81.892687       0.654742       0.406674      -1.067098       0.020506       0.081224      -0.041750       0.093600      -0.012144      -0.007374      -0.008987      -0.015148      -0.043129      -0.022428       0.000362       0.022065              7.263242       8.010898      -0.658944      -0.844962       7.273789       0.107172       6.505040          -0.000001
          448              C       6.229084      19.111476      13.058057      -0.265425      25.103371 0.43468597E+03  0.10192270E+05                                 7.340769                            6.840309       0.298192       2.094053                    0.997803      29.001699      82.553196       0.647148       0.403652      -1.075338      -0.077964       0.019020      -0.005501       0.080438      -0.024474      -0.006083      -0.008622       0.001103      -0.085617      -0.033282      -0.005511       0.038793              7.453522       8.542800       0.459870      -0.331811       7.132023      -0.153639       6.685744          -0.000005
          449              C       3.778326      19.624758      13.465386      -0.160385      23.659970 0.39827488E+03  0.92057806E+04                                 7.244167                            6.686199       0.042052       2.014063                    0.998804      28.634311      82.947699       0.629537       0.420927      -1.056123       0.088862      -0.065227      -0.008905       0.110591       0.010181      -0.008878      -0.023272      -0.025147      -0.051445      -0.028754      -0.007592       0.036346              7.383921       7.811018      -0.707764      -0.323402       7.405855       0.146128       6.934891          -0.000006
          450              C       5.064660      20.182774      12.796708      -0.180772      24.019997 0.41424033E+03  0.95872687E+04                                 7.116055                            6.687543       0.233410       2.062554                    0.999640      28.582080      80.574864       0.653659       0.404867      -1.075575      -0.007360      -0.101484       0.054004       0.115194      -0.024497       0.000624      -0.007643       0.019125      -0.092779      -0.032852      -0.009231       0.042082              7.157425       7.071747      -0.032856      -0.384883       7.587631      -0.574084       6.812898          -0.000010
          451              C       5.415152      17.945999      13.404169       0.239163      18.660027 0.27759315E+03  0.58664513E+04                                 6.380751                            5.743583       0.153752       2.137696                    0.998903      22.742151      63.127221       0.650356       0.445644      -1.040487       0.035346      -0.027621       0.071114       0.084080      -0.053748       0.030469      -0.052223      -0.066943      -0.071546      -0.053206      -0.050651       0.103857              6.668745       7.404233      -1.018155      -0.360897       7.677774      -0.617044       4.924228          -0.000000
          452              C       8.533728      13.936286      18.242666      -0.250538      24.000766 0.41320952E+03  0.96126694E+04                                 7.192239                            6.706121       0.076291       2.031285                    0.996363      28.839479      83.057795       0.645102       0.408135      -1.067250       0.027696      -0.026262       0.081997       0.090445      -0.003211      -0.011472      -0.014935       0.020599       0.051769      -0.026137      -0.000424       0.026561              7.341918       8.289837      -0.179449      -0.146814       6.494956      -0.133269       7.240962          -0.000001
          453              C       1.026378      13.896259      18.028407       0.237192      19.170084 0.28679714E+03  0.61199465E+04                                 6.568487                            5.899151       0.031228       2.090897                    0.998686      23.173863      64.961697       0.630809       0.455025      -1.033500       0.008428      -0.043838      -0.073734       0.086195      -0.001402      -0.048657      -0.011671       0.014186       0.255745      -0.056882      -0.046257       0.103139              6.876976       7.279735      -0.267886      -1.075302       5.706066      -1.095628       7.645126          -0.000001
          454              C       8.363412      13.578402      19.676557      -0.172622      24.153159 0.41301333E+03  0.96120735E+04                                 7.294796                            6.781028       0.114911       2.029366                    0.999414      28.897803      83.387635       0.630369       0.417502      -1.060649       0.076623      -0.017827      -0.075021       0.108706      -0.021188       0.007065      -0.024585       0.012804       0.032914      -0.034140      -0.001913       0.036053              7.401412       7.659200      -0.332122      -0.824103       7.137194      -0.006879       7.407843          -0.000007
          455              C       0.699192      12.773163      20.090948      -0.181624      24.259477 0.42131935E+03  0.98080840E+04                                 7.220028                            6.791941       0.185177       2.048832                    0.999501      28.779763      81.792514       0.640805       0.410589      -1.070105      -0.012414       0.054071      -0.098659       0.113188      -0.000724      -0.019050      -0.005010       0.052872       0.032108      -0.032557      -0.003172       0.035730              7.258718       7.059874      -0.463030      -0.159618       7.283199      -0.755827       7.433081          -0.000009
          456              C       1.727363      12.956813      18.899572      -0.254741      24.855566 0.42796342E+03  0.10001647E+05                                 7.309866                            6.800093       0.269634       2.090061                    0.997493      28.768708      81.916391       0.646825       0.405186      -1.073672      -0.077451       0.019498       0.036121       0.087656      -0.001949      -0.029813      -0.004553       0.034617       0.048959      -0.027498      -0.015330       0.042828              7.450765       7.929605      -1.301295      -0.115196       7.756777      -0.785226       6.665913          -0.000003
          457              N       1.577664       2.102569       4.953868      -0.540886      22.995661 0.38146883E+03  0.86264836E+04                                 6.817125                            6.298246      -0.691199       1.863800                    0.991174      26.984954      74.565317       0.694576       0.389952      -1.088518      -0.050334      -0.037214       0.086727       0.106958       0.005734      -0.035580      -0.024424       0.009114       0.121460      -0.037578      -0.026889       0.064466              7.032273       6.942597       0.681242      -1.086253       6.357159      -0.470762       7.797062           0.000002
          458              N       6.000502       4.899715       2.340373      -0.550039      23.406959 0.38585232E+03  0.87523587E+04                                 6.910196                            6.336526      -0.711790       1.855302                    0.991249      27.125577      75.118806       0.691974       0.390223      -1.088107      -0.031652       0.101900      -0.018405       0.108278      -0.034147      -0.003071      -0.022574      -0.059113      -0.068188      -0.042845      -0.018192       0.061037              7.170956       6.771380      -1.028533       0.463307       8.635399      -0.065081       6.106087           0.000003
          459              N       1.577664      21.442431      18.591132      -0.540886      22.995646 0.38146858E+03  0.86264766E+04                                 6.817122                            6.298244      -0.691199       1.863800                    0.991174      26.984954      74.565317       0.694576       0.389952      -1.088518      -0.050334       0.037214      -0.086727       0.106958      -0.005734       0.035580      -0.024424       0.009114       0.121460      -0.037578      -0.026889       0.064466              7.032269       6.942595      -0.681242       1.086250       6.357158      -0.470764       7.797055           0.000002
          460              N       6.000502      18.645286      21.204627      -0.550039      23.406949 0.38585225E+03  0.87523568E+04                                 6.910195                            6.336526      -0.711790       1.855302                    0.991249      27.125577      75.118806       0.691974       0.390223      -1.088106      -0.031652      -0.101900       0.018405       0.108278       0.034147       0.003071      -0.022574      -0.059113      -0.068188      -0.042845      -0.018192       0.061037              7.170954       6.771379       1.028530      -0.463307       8.635391      -0.065081       6.106090           0.000003
          461              N       1.577664      18.591132       2.102569      -0.540886      22.995658 0.38146877E+03  0.86264817E+04                                 6.817124                            6.298246      -0.691199       1.863800                    0.991174      26.984955      74.565318       0.694576       0.389952      -1.088518      -0.050334      -0.086727      -0.037214       0.106958       0.035580       0.005734       0.024424      -0.056173      -0.074400      -0.037578      -0.026889       0.064466              7.032272       6.942597       1.086253       0.681242       7.797059       0.470763       6.357160           0.000003
          462              N       6.000502      21.204627       4.899715      -0.550039      23.406961 0.38585237E+03  0.87523599E+04                                 6.910196                            6.336526      -0.711790       1.855302                    0.991249      27.125578      75.118807       0.691974       0.390223      -1.088107      -0.031652       0.018405       0.101900       0.108278       0.003071      -0.034147       0.022574       0.004538       0.122763      -0.042845      -0.018192       0.061037              7.170956       6.771380      -0.463308      -1.028532       6.106088       0.065082       8.635399           0.000003
          463              N       1.577664       4.953868      21.442431      -0.540886      22.995651 0.38146868E+03  0.86264794E+04                                 6.817122                            6.298245      -0.691199       1.863800                    0.991174      26.984954      74.565315       0.694576       0.389952      -1.088518      -0.050334       0.086727       0.037214       0.106958      -0.035580      -0.005734       0.024424      -0.056173      -0.074400      -0.037578      -0.026889       0.064466              7.032270       6.942596      -1.086251      -0.681242       7.797058       0.470763       6.357157           0.000002
          464              N       6.000502       2.340373      18.645286      -0.550039      23.406951 0.38585228E+03  0.87523576E+04                                 6.910195                            6.336526      -0.711790       1.855302                    0.991249      27.125578      75.118807       0.691974       0.390223      -1.088107      -0.031652      -0.018405      -0.101900       0.108278      -0.003071       0.034147       0.022574       0.004538       0.122763      -0.042845      -0.018192       0.061037              7.170953       6.771379       0.463307       1.028531       6.106090       0.065080       8.635392           0.000003
          465              N       6.059664      13.875069       6.818632      -0.540886      22.995655 0.38146873E+03  0.86264806E+04                                 6.817123                            6.298245      -0.691199       1.863800                    0.991174      26.984954      74.565317       0.694576       0.389952      -1.088518      -0.050334      -0.037214      -0.086727       0.106958       0.005734       0.035580       0.024424       0.009114       0.121460      -0.037578      -0.026889       0.064466              7.032272       6.942597       0.681241       1.086252       6.357159       0.470763       7.797059           0.000003
          466              N       1.518502      16.672214       9.432127      -0.550039      23.406938 0.38585202E+03  0.87523504E+04                                 6.910192                            6.336524      -0.711790       1.855302                    0.991249      27.125577      75.118805       0.691974       0.390223      -1.088106      -0.031652       0.101900       0.018405       0.108278      -0.034147       0.003071       0.022574      -0.059113      -0.068188      -0.042845      -0.018192       0.061037              7.170951       6.771377      -1.028527      -0.463307       8.635388       0.065079       6.106088           0.000003
          467              N       6.059664       9.669932      16.726368      -0.540886      22.995652 0.38146854E+03  0.86264756E+04                                 6.817122                            6.298244      -0.691199       1.863800                    0.991174      26.984954      74.565316       0.694576       0.389952      -1.088518      -0.050334       0.037214       0.086727       0.106958      -0.005734      -0.035580       0.024424       0.009114       0.121460      -0.037578      -0.026889       0.064466              7.032271       6.942596      -0.681239      -1.086254       6.357155       0.470764       7.797062           0.000002
          468              N       1.518502       6.872785      14.112873      -0.550039      23.406957 0.38585222E+03  0.87523559E+04                                 6.910196                            6.336525      -0.711790       1.855302                    0.991249      27.125577      75.118805       0.691974       0.390223      -1.088107      -0.031652      -0.101900      -0.018405       0.108278       0.034147      -0.003071       0.022574      -0.059113      -0.068188      -0.042845      -0.018192       0.061037              7.170955       6.771380       1.028535       0.463308       8.635401       0.065081       6.106085           0.000003
          469              N       6.059664       6.818632       9.669932      -0.540886      22.995651 0.38146854E+03  0.86264753E+04                                 6.817122                            6.298243      -0.691199       1.863800                    0.991174      26.984954      74.565315       0.694576       0.389952      -1.088518      -0.050334      -0.086727       0.037214       0.106958       0.035580      -0.005734      -0.024424      -0.056173      -0.074400      -0.037578      -0.026889       0.064466              7.032271       6.942597       1.086254      -0.681240       7.797059      -0.470763       6.357155           0.000002
          470              N       1.518502       9.432127       6.872785      -0.550039      23.406959 0.38585226E+03  0.87523570E+04                                 6.910196                            6.336525      -0.711790       1.855302                    0.991249      27.125578      75.118807       0.691974       0.390223      -1.088107      -0.031652       0.018405      -0.101900       0.108278       0.003071       0.034147      -0.022574       0.004538       0.122763      -0.042845      -0.018192       0.061037              7.170956       6.771380      -0.463308       1.028535       6.106086      -0.065081       8.635401           0.000003
          471              N       6.059664      16.726368      13.875069      -0.540886      22.995657 0.38146875E+03  0.86264811E+04                                 6.817124                            6.298245      -0.691199       1.863800                    0.991174      26.984954      74.565316       0.694576       0.389952      -1.088518      -0.050334       0.086727      -0.037214       0.106958      -0.035580       0.005734      -0.024424      -0.056173      -0.074400      -0.037578      -0.026889       0.064466              7.032272       6.942596      -1.086252       0.681241       7.797061      -0.470763       6.357159           0.000003
          472              N       1.518502      14.112873      16.672214      -0.550039      23.406940 0.38585206E+03  0.87523514E+04                                 6.910192                            6.336524      -0.711790       1.855302                    0.991249      27.125578      75.118806       0.691974       0.390223      -1.088107      -0.031652      -0.018405       0.101900       0.108278      -0.003071      -0.034147      -0.022574       0.004538       0.122763      -0.042845      -0.018192       0.061037              7.170951       6.771377       0.463307      -1.028528       6.106087      -0.065078       8.635388           0.000003

******************************************************
Auxiliary information for the entire system
The total spin magnetic moment of the unit cell is   -0.000014
The total net atomic charge of the unit cell is   -0.000012
Accuracy of reproducing the electrostatic potential in the unit cell:
  The inner radius (bohr) =    5.0000
  The outer radius (bohr) =   12.0000
  Valid grid points have density less than (e/(bohr^3)) =    0.0001
  The number of valid grid points were=        11034
  The rms potential error without charges in kcal/mol is=      1.38815
  The rms potential error with partial charges in kcal/mol is=      0.57945
  The RRMSE value at monopole order=      0.41743
  The rms potential error with partial charges and cloud penetration in kcal/mol is=      0.58140
  The RRMSE value at monopole order with cloud penetration is=      0.41883
  The rms potential error with partial charges and atomic dipoles in kcal/mol is=      0.36226
  The RRMSE value at dipole order=      0.26096
  The rms potential error with partial charges, atomic dipoles and cloud penetration in kcal/mol is=      0.35789
  The RRMSE value at dipole order with cloud penetration=      0.25782

******************************************************
The electron densities and ab initio electrostatic potential were computed in VASP using the PBE functional and
projector augmented wave method. See the main text of the journal article for a description of computational details.
The atomic charges, dipoles, and quadrupoles were computed with the DDEC6 method as described in
(a) T. A. Manz and N. Gabaldon Limas, RSC Adv. 6 (2016) 47771-47801 DOI: 10.1039/c6ra04656h
(b) N. Gabaldon Limas and T. A. Manz, RSC Adv. 8 (2018) 2678-2707 DOI: 10.1039/c7ra11829e.
For each atom in the material, the electron cloud parameters were fit to the spherically averaged atom-in-material
electron density using radial positions for which this density was between 10^-4 and 10^-2 electrons per cubic bohr.
The polarizabilities, dispersion coefficients, and quantum Drude oscillator (QDO) parameters were fit using the MCLF method.
The magnetic structure of the system was optimized in VASP from the default ferromagnetic initial guess using spin polarization.
The atomic spin moments (ASMs) were computed on this optimized magnetic structure using the DDEC6 partition as inputs
to the method of T. A. Manz and D. S. Sholl, J. Chem. Theory Comput. 7 (2011) 4146-4164 DOI: 10.1021/ct200539n.
The RMSE and RRMSE were computed using a uniform grid with Ewald summation.
