# Supplementary material for: A collection of forcefield precursors for metal–organic frameworks
Source: RSC Adv. 2019 Nov 13;9(63):36492–507. doi: 10.1039/c9ra07327b (PMC9075174; doi:10.1039/c9ra07327b)
Supplement: RA-009-C9RA07327B-s5108 [file RA-009-C9RA07327B-s5108.xyz]

  136
jmolscript: load "" {1 1 1} spacegroup "x,y,z" unitcell [{     12.859700     0.000000     0.000000 }, {      0.000000    15.120700     0.000000 }, {      0.000000     0.000000    23.516000 }]
Cd     4.723368     5.445418     9.054836     0.999192
Cd     3.247074     3.518133    11.761292     1.004963
Cd    11.153218     9.675282    14.461164     0.999184
Cd     9.676924    11.602567    11.754708     1.004963
Cd     4.723368     2.114932    20.812836     0.999189
Cd     3.247074     4.042217     0.003292     1.004963
Cd    11.153218    13.005768     2.703164     0.999184
Cd     9.676924    11.078483    -0.003292     1.004963
H      0.447518     7.557326    11.701562     0.127786
H     12.136985     9.551746     8.501034     0.136549
H      1.599747     6.296259     7.974276     0.113805
H     12.263010     9.184313     4.597378     0.118016
H     -0.005144     7.684340     0.837170     0.128913
H      1.509729     5.853223     3.969501     0.120438
H      6.877368     7.563374    11.814438     0.127786
H      5.707135     5.568954    15.014966     0.136550
H      8.029597     8.824441    15.541724     0.113805
H      5.833160     5.936387    18.918622     0.118016
H      6.424706     7.436360    22.678830     0.128913
H      7.939579     9.267477    19.546499     0.120438
H      0.447518     0.003024    23.459562     0.127786
H     12.136985    13.129304    20.259034     0.136549
H      1.599747     1.264091    19.732276     0.113806
H     12.263010    13.496737    16.355378     0.118016
H     -0.005144    14.996710    12.595170     0.128912
H      1.509729     1.707127    15.727501     0.120439
H      6.877368    -0.003024     0.056438     0.127786
H      5.707135     1.991396     3.256966     0.136549
H      8.029597    13.856609     3.783724     0.113805
H      5.833160     1.623963     7.160622     0.118016
H      6.424706     0.123990    10.920830     0.128913
H      7.939579    13.413573     7.788499     0.120439
C      1.889090     5.612804    10.579848     0.581360
C      1.167661     6.709055     9.940213    -0.032032
C      0.437230     7.654098    10.777383    -0.103252
C     12.617938     8.646016    10.224757     0.005234
C     11.848928     9.581988    11.097200     0.629394
C     12.580645     8.816880     8.860829    -0.142126
C      0.344640     7.897542     8.004846     0.167531
C      1.122652     6.866310     8.531605    -0.188754
C      0.487383     7.478698     4.526830     0.163817
C     12.623082     8.555292     4.016533    -0.174838
C     12.426328     8.703475     2.596166    -0.023499
C     11.657318     9.816358     2.036486     0.645799
C      0.141457     7.649562     1.754294    -0.099058
C      0.870602     6.637987     2.248130     0.002575
C      1.646042     5.664214     1.347467     0.623121
C      1.019774     6.563896     3.623816    -0.158253
C      8.318940     9.507896    12.936152     0.581360
C      7.597511     8.411645    13.575787    -0.032032
C      6.867080     7.466602    12.738617    -0.103252
C      6.188088     6.474684    13.291243     0.005235
C      5.419078     5.538712    12.418800     0.629394
C      6.150795     6.303820    14.655171    -0.142125
C      6.774490     7.223158    15.511154     0.167531
C      7.552502     8.254390    14.984395    -0.188754
C      6.917233     7.642002    18.989170     0.163818
C      6.193232     6.565408    19.499467    -0.174837
C      5.996478     6.417225    20.919834    -0.023499
C      5.227468     5.304342    21.479514     0.645799
C      6.571307     7.471138    21.761706    -0.099058
C      7.300452     8.482713    21.267870     0.002575
C      8.075892     9.456486    22.168533     0.623121
C      7.449624     8.556804    19.892184    -0.158253
C      1.889090     1.947546    22.337848     0.581360
C      1.167661     0.851295    21.698213    -0.032032
C      0.437230    15.026952    22.535383    -0.103251
C     12.617938    14.035034    21.982757     0.005235
C     11.848928    13.099062    22.855200     0.629394
C     12.580645    13.864170    20.618829    -0.142125
C      0.344640    14.783508    19.762846     0.167530
C      1.122652     0.694040    20.289605    -0.188754
C      0.487383     0.081652    16.284830     0.163817
C     12.623082    14.125758    15.774533    -0.174838
C     12.426328    13.977575    14.354166    -0.023500
C     11.657318    12.864692    13.794486     0.645800
C      0.141457    15.031488    13.512294    -0.099058
C      0.870602     0.922363    14.006130     0.002576
C      1.646042     1.896136    13.105467     0.623121
C      1.019774     0.996454    15.381816    -0.158253
C      8.318940    13.173154     1.178152     0.581359
C      7.597511    14.269405     1.817787    -0.032032
C      6.867080     0.093748     0.980617    -0.103251
C      6.188088     1.085666     1.533243     0.005234
C      5.419078     2.021638     0.660800     0.629394
C      6.150795     1.256530     2.897171    -0.142125
C      6.774490     0.337192     3.753154     0.167530
C      7.552502    14.426660     3.226395    -0.188754
C      6.917233    15.039048     7.231170     0.163817
C      6.193232     0.994942     7.741467    -0.174838
C      5.996478     1.143125     9.161834    -0.023499
C      5.227468     2.256008     9.721514     0.645800
C      6.571307     0.089212    10.003706    -0.099058
C      7.300452    14.198337     9.509870     0.002576
C      8.075892    13.224564    10.410533     0.623121
C      7.449624    14.124246     8.134184    -0.158253
N      0.194181     8.116792     6.605644    -0.092490
N      0.687994     7.286665     5.886055    -0.085983
N      6.624031     7.003908    16.910356    -0.092491
N      7.117844     7.834035    17.629945    -0.085984
N      0.194181    14.564258    18.363644    -0.092488
N      0.687994     0.273685    17.644055    -0.085982
N      6.624031     0.556442     5.152356    -0.092487
N      7.117844    14.847015     5.871945    -0.085980
O      1.773353     5.404138    11.795626    -0.473261
O      2.658100     4.868865     9.855556    -0.596712
O     11.780771     9.299230    12.298868    -0.630759
O     11.229090    10.539128    10.577497    -0.532134
O     11.683037    10.826421     2.746669    -0.589064
O     11.091491     9.683296     0.935937    -0.533256
O      2.460061     4.976222     1.848358    -0.541930
O      1.357984     5.668750     0.199886    -0.571091
O      8.203203     9.716562    11.720374    -0.473261
O      9.087950    10.251835    13.660444    -0.596710
O      5.350921     5.821470    11.217132    -0.630761
O      4.799240     4.581572    12.938503    -0.532134
O      5.253187     4.294279    20.769331    -0.589065
O      4.661641     5.437404    22.580063    -0.533256
O      8.889911    10.144478    21.667642    -0.541930
O      7.787834     9.451950    23.316114    -0.571091
O      1.773353     2.156212     0.037626    -0.473261
O      2.658100     2.691485    21.613556    -0.596714
O     11.780771    13.381819     0.540868    -0.630760
O     11.229090    12.141922    22.335497    -0.532134
O     11.683037    11.854629    14.504669    -0.589062
O     11.091491    12.997754    12.693937    -0.533255
O      2.460061     2.584128    13.606358    -0.541931
O      1.357984     1.891600    11.957886    -0.571092
O      8.203203    12.964488    23.478374    -0.473262
O      9.087950    12.429215     1.902444    -0.596712
O      5.350921     1.738880    22.975132    -0.630761
O      4.799240     2.978778     1.180503    -0.532134
O      5.253187     3.266071     9.011331    -0.589064
O      4.661641     2.122946    10.822063    -0.533255
O      8.889911    12.536572     9.909642    -0.541930
O      7.787834    13.229100    11.558114    -0.571092

The following XYZ coordinates are in angstroms. Other properties are in atomic units.
The sperically averaged electron density of each atom fit to a function of the form exp(a - br)
eigen_1, eigen_2 and eigen_3 are the three eigenvalues of traceless quadrupole moment tensor
  atom number  atomic symbol              X              Y              Z     net charge C6 coefficient C8 coefficient C10 coefficient fluctuating dipole atomic polarizability isotropic forcefield polarizability              a              b squared Pearson coefficient          <r^3>          <r^4>         wp_QDO          m_QDO          q_QDO       dipole_x       dipole_y       dipole_z         dipole            Qxy            Qxz            Qyz     Q(x^2-y^2)  Q(3z^2 - R^2)        eigen_1        eigen_2        eigen_3 static polarizability      alpha(xx)      alpha(xy)      alpha(xz)      alpha(yy)      alpha(yz)      alpha(zz) atomic spin moment
            1             Cd       4.723368       5.445418       9.054836       0.999192     144.794806 0.37943539E+04  0.14076572E+06                                21.601932                           19.686381       0.434636       1.863241                    0.999524      77.869970     212.713616       0.431044       0.383023      -1.183634       0.048808      -0.043636       0.053324       0.084437       0.019757       0.006896       0.120389       0.076202      -0.193856      -0.159336       0.057904       0.101432             23.442791      23.274596      -3.234305       0.045309      23.887507       0.598721      23.166271           0.158368
            2             Cd       3.247074       3.518133      11.761292       1.004963     169.013711 0.41267296E+04  0.15446261E+06                                23.177926                           19.838113       0.741765       1.968345                    0.998220      75.161794     198.232087       0.457575       0.357623      -1.218782       0.009822      -0.032235       0.038758       0.051359      -0.046841       0.057974      -0.002175      -0.051686       0.065461      -0.087761       0.015451       0.072310             28.411507      29.897944       3.507618      -5.044498      33.963427      -5.319584      21.373150          -0.001373
            3             Cd      11.153218       9.675282      14.461164       0.999184     144.799976 0.37945289E+04  0.14077392E+06                                21.602510                           19.686896       0.434612       1.863229                    0.999524      77.870962     212.718047       0.431036       0.383026      -1.183631       0.048803       0.043649      -0.053339       0.084451      -0.019751      -0.006905       0.120405       0.076213      -0.193875      -0.159356       0.057913       0.101443             23.443426      23.275233       3.234410      -0.045308      23.888155       0.598726      23.166891           0.158382
            4             Cd       9.676924      11.602567      11.754708       1.004963     169.013639 0.41267274E+04  0.15446250E+06                                23.177918                           19.838106       0.741767       1.968346                    0.998220      75.161783     198.232028       0.457576       0.357623      -1.218782       0.009823       0.032235      -0.038758       0.051359       0.046840      -0.057974      -0.002175      -0.051686       0.065462      -0.087761       0.015451       0.072310             28.411498      29.897916      -3.507640       5.044513      33.963413      -5.319625      21.373164          -0.001374
            5             Cd       4.723368       2.114932      20.812836       0.999189     144.793417 0.37943084E+04  0.14076361E+06                                21.601806                           19.686273       0.434640       1.863245                    0.999524      77.869550     212.712143       0.431045       0.383024      -1.183634       0.048810       0.043629       0.053315       0.084430      -0.019757       0.006895      -0.120385       0.076197      -0.193847      -0.159330       0.057901       0.101430             23.442647      23.274458       3.234278       0.045308      23.887348      -0.598720      23.166134           0.158397
            6             Cd       3.247074       4.042217       0.003292       1.004963     169.013750 0.41267314E+04  0.15446269E+06                                23.177930                           19.838119       0.741765       1.968345                    0.998220      75.161806     198.232139       0.457575       0.357623      -1.218782       0.009822       0.032235       0.038758       0.051359       0.046841       0.057975       0.002175      -0.051686       0.065462      -0.087762       0.015451       0.072311             28.411507      29.897944      -3.507610      -5.044487      33.963425       5.319573      21.373153          -0.001374
            7             Cd      11.153218      13.005768       2.703164       0.999184     144.797870 0.37944580E+04  0.14077060E+06                                21.602272                           19.686685       0.434621       1.863233                    0.999524      77.870575     212.716279       0.431040       0.383025      -1.183632       0.048805      -0.043644      -0.053332       0.084446       0.019752      -0.006902      -0.120400       0.076210      -0.193867      -0.159350       0.057910       0.101440             23.443162      23.274969      -3.234361      -0.045303      23.887866      -0.598722      23.166650           0.158394
            8             Cd       9.676924      11.078483      -0.003292       1.004963     169.013623 0.41267274E+04  0.15446250E+06                                23.177917                           19.838108       0.741765       1.968345                    0.998220      75.161777     198.232022       0.457576       0.357623      -1.218782       0.009823      -0.032235      -0.038758       0.051359      -0.046840      -0.057974       0.002175      -0.051686       0.065462      -0.087761       0.015451       0.072310             28.411494      29.897911       3.507622       5.044497      33.963408       5.319613      21.373162          -0.001373
            9              H       0.447518       7.557326      11.701562       0.127786       1.192058 0.90314370E+01  0.90795576E+02                                 1.807303                            1.718315      -1.337544       2.252343                    0.995123       3.521662       9.765406       0.496957       1.225970      -0.721290      -0.000029      -0.003276       0.037815       0.037957       0.004009       0.004200      -0.001855       0.002832       0.034166      -0.010669      -0.001810       0.012480              1.839431       1.562474      -0.199648      -0.010565       1.641723      -0.061904       2.314095           0.000185
           10              H      12.136985       9.551746       8.501034       0.136549       1.328415 0.10019976E+02  0.10310767E+03                                 1.939349                            1.810279      -1.317302       2.271969                    0.994604       3.474494       9.662736       0.485318       1.226467      -0.723147      -0.018338       0.034099      -0.012753       0.040764      -0.004799       0.006918      -0.011260      -0.008567      -0.024725      -0.015150      -0.002163       0.017313              1.997111       1.804274      -0.501575       0.065392       2.243499      -0.161872       1.943559           0.000240
           11              H       1.599747       6.296259       7.974276       0.113805       1.670608 0.13813664E+02  0.15654298E+03                                 2.374980                            2.210125      -1.748625       2.041551                    0.991055       4.306312      13.251334       0.407592       1.326038      -0.697769       0.010940      -0.028282      -0.015814       0.034199      -0.003323      -0.006841       0.003562      -0.022510      -0.050367      -0.019695      -0.001000       0.020696              2.456962       2.249152      -0.576278      -0.209434       2.383746       0.265237       2.737990           0.001682
           12              H      12.263010       9.184313       4.597378       0.118016       1.450098 0.11555230E+02  0.12376912E+03                                 2.070219                            1.951752      -1.588460       2.120887                    0.992451       3.864737      11.126080       0.462563       1.236238      -0.718511      -0.018281       0.028084       0.016113       0.037182      -0.007713      -0.004527       0.007008       0.003133      -0.057244      -0.021011       0.001931       0.019080              2.125749       1.783206      -0.381846      -0.120455       2.172369       0.234991       2.421673           0.000672
           13              H      -0.005144       7.684340       0.837170       0.128913       1.190534 0.89439961E+01  0.89264511E+02                                 1.782266                            1.693497      -1.159972       2.342323                    0.996446       3.375671       9.180130       0.510376       1.202454      -0.728311      -0.006979      -0.002611      -0.040926       0.041599       0.002054       0.004461      -0.003504      -0.000840       0.037258      -0.009757      -0.004114       0.013870              1.816111       1.542311      -0.179686       0.150065       1.617060      -0.039729       2.288963           0.000000
           14              H       1.509729       5.853223       3.969501       0.120438       1.485157 0.11583628E+02  0.12389204E+03                                 2.107022                            1.959634      -1.332133       2.250610                    0.993919       3.706773      10.591471       0.460650       1.243187      -0.718996       0.018911      -0.031067       0.009598       0.037615      -0.005101       0.005725      -0.008741      -0.012052      -0.023407      -0.012679      -0.003488       0.016168              2.178761       1.979858      -0.584025       0.087454       2.425597      -0.118213       2.130828           0.000287
           15              H       6.877368       7.563374      11.814438       0.127786       1.192055 0.90314060E+01  0.90795152E+02                                 1.807297                            1.718309      -1.337543       2.252343                    0.995124       3.521654       9.765365       0.496959       1.225967      -0.721290      -0.000029       0.003276      -0.037815       0.037957      -0.004009      -0.004200      -0.001855       0.002832       0.034166      -0.010670      -0.001810       0.012480              1.839425       1.562470       0.199646       0.010565       1.641718      -0.061904       2.314087           0.000186
           16              H       5.707135       5.568954      15.014966       0.136550       1.328419 0.10020018E+02  0.10310825E+03                                 1.939356                            1.810285      -1.317304       2.271968                    0.994604       3.474500       9.662770       0.485316       1.226469      -0.723147      -0.018338      -0.034099       0.012753       0.040764       0.004800      -0.006919      -0.011260      -0.008567      -0.024726      -0.015151      -0.002163       0.017313              1.997118       1.804281       0.501578      -0.065392       2.243508      -0.161872       1.943565           0.000242
           17              H       8.029597       8.824441      15.541724       0.113805       1.670620 0.13813798E+02  0.15654499E+03                                 2.374998                            2.210141      -1.748629       2.041549                    0.991055       4.306337      13.251467       0.407588       1.326045      -0.697768       0.010940       0.028282       0.015813       0.034199       0.003324       0.006841       0.003562      -0.022510      -0.050369      -0.019696      -0.001001       0.020696              2.456983       2.249169       0.576285       0.209435       2.383765       0.265239       2.738014           0.001682
           18              H       5.833160       5.936387      18.918622       0.118016       1.450106 0.11555305E+02  0.12377014E+03                                 2.070227                            1.951759      -1.588465       2.120885                    0.992451       3.864747      11.126124       0.462561       1.236239      -0.718511      -0.018281      -0.028084      -0.016112       0.037182       0.007713       0.004527       0.007008       0.003133      -0.057245      -0.021012       0.001932       0.019080              2.125758       1.783213       0.381848       0.120455       2.172377       0.234991       2.421683           0.000673
           19              H       6.424706       7.436360      22.678830       0.128913       1.190534 0.89439929E+01  0.89264477E+02                                 1.782266                            1.693497      -1.159971       2.342324                    0.996446       3.375671       9.180132       0.510376       1.202455      -0.728311      -0.006979       0.002612       0.040926       0.041599      -0.002054      -0.004461      -0.003504      -0.000840       0.037258      -0.009757      -0.004114       0.013870              1.816112       1.542311       0.179686      -0.150065       1.617060      -0.039729       2.288964          -0.000000
           20              H       7.939579       9.267477      19.546499       0.120438       1.485166 0.11583718E+02  0.12389332E+03                                 2.107036                            1.959646      -1.332134       2.250609                    0.993919       3.706784      10.591536       0.460646       1.243193      -0.718995       0.018911       0.031067      -0.009598       0.037615       0.005101      -0.005725      -0.008741      -0.012052      -0.023407      -0.012680      -0.003488       0.016168              2.178776       1.979870       0.584031      -0.087454       2.425614      -0.118213       2.130843           0.000288
           21              H       0.447518       0.003024      23.459562       0.127786       1.192056 0.90314215E+01  0.90795366E+02                                 1.807300                            1.718312      -1.337544       2.252343                    0.995124       3.521658       9.765386       0.496958       1.225968      -0.721290      -0.000029       0.003276       0.037815       0.037957      -0.004009       0.004200       0.001855       0.002832       0.034166      -0.010670      -0.001810       0.012480              1.839428       1.562472       0.199647      -0.010565       1.641720       0.061904       2.314091           0.000187
           22              H      12.136985      13.129304      20.259034       0.136549       1.328421 0.10020038E+02  0.10310854E+03                                 1.939361                            1.810290      -1.317301       2.271970                    0.994604       3.474503       9.662793       0.485314       1.226473      -0.723146      -0.018338      -0.034099      -0.012753       0.040764       0.004800       0.006918       0.011260      -0.008567      -0.024725      -0.015150      -0.002163       0.017313              1.997123       1.804285       0.501580       0.065392       2.243514       0.161873       1.943571           0.000241
           23              H       1.599747       1.264091      19.732276       0.113806       1.670595 0.13813521E+02  0.15654089E+03                                 2.374964                            2.210111      -1.748620       2.041554                    0.991055       4.306290      13.251232       0.407594       1.326035      -0.697770       0.010940       0.028282      -0.015814       0.034200       0.003323      -0.006841      -0.003562      -0.022509      -0.050367      -0.019695      -0.001000       0.020695              2.456945       2.249137       0.576272      -0.209432       2.383730      -0.265235       2.737969           0.001684
           24              H      12.263010      13.496737      16.355378       0.118016       1.450101 0.11555267E+02  0.12376974E+03                                 2.070231                            1.951763      -1.588454       2.120890                    0.992452       3.864743      11.126142       0.462558       1.236247      -0.718509      -0.018281      -0.028084       0.016113       0.037182       0.007713      -0.004527      -0.007008       0.003133      -0.057243      -0.021011       0.001931       0.019080              2.125762       1.783216       0.381849      -0.120455       2.172381      -0.234992       2.421689           0.000672
           25              H      -0.005144      14.996710      12.595170       0.128912       1.190536 0.89440167E+01  0.89264795E+02                                 1.782271                            1.693501      -1.159971       2.342323                    0.996446       3.375675       9.180154       0.510374       1.202457      -0.728310      -0.006979       0.002612      -0.040926       0.041599      -0.002054       0.004461       0.003504      -0.000840       0.037258      -0.009756      -0.004114       0.013870              1.816116       1.542314       0.179687       0.150065       1.617064       0.039729       2.288969          -0.000000
           26              H       1.509729       1.707127      15.727501       0.120439       1.485151 0.11583570E+02  0.12389128E+03                                 2.107018                            1.959630      -1.332126       2.250613                    0.993919       3.706764      10.591444       0.460650       1.243189      -0.718996       0.018911       0.031067       0.009598       0.037615       0.005101       0.005725       0.008741      -0.012052      -0.023406      -0.012679      -0.003489       0.016168              2.178756       1.979854       0.584023       0.087453       2.425591       0.118212       2.130824           0.000290
           27              H       6.877368      -0.003024       0.056438       0.127786       1.192056 0.90314145E+01  0.90795264E+02                                 1.807298                            1.718311      -1.337543       2.252343                    0.995124       3.521656       9.765374       0.496958       1.225967      -0.721290      -0.000029      -0.003276      -0.037816       0.037957       0.004009      -0.004200       0.001855       0.002832       0.034166      -0.010670      -0.001810       0.012480              1.839426       1.562471      -0.199647       0.010565       1.641719       0.061904       2.314088           0.000188
           28              H       5.707135       1.991396       3.256966       0.136549       1.328415 0.10019985E+02  0.10310785E+03                                 1.939355                            1.810285      -1.317294       2.271973                    0.994604       3.474496       9.662766       0.485315       1.226473      -0.723146      -0.018338       0.034099       0.012753       0.040764      -0.004800      -0.006919       0.011260      -0.008567      -0.024723      -0.015150      -0.002163       0.017313              1.997117       1.804280      -0.501578      -0.065392       2.243507       0.161873       1.943565           0.000238
           29              H       8.029597      13.856609       3.783724       0.113805       1.670595 0.13813536E+02  0.15654121E+03                                 2.374971                            2.210118      -1.748617       2.041556                    0.991055       4.306297      13.251289       0.407591       1.326042      -0.697768       0.010940      -0.028282       0.015814       0.034200      -0.003324       0.006841      -0.003562      -0.022510      -0.050365      -0.019695      -0.001001       0.020696              2.456954       2.249144      -0.576275       0.209433       2.383737      -0.265235       2.737980           0.001681
           30              H       5.833160       1.623963       7.160622       0.118016       1.450091 0.11555166E+02  0.12376836E+03                                 2.070221                            1.951753      -1.588446       2.120895                    0.992452       3.864727      11.126076       0.462560       1.236246      -0.718510      -0.018281       0.028084      -0.016113       0.037182      -0.007713       0.004527      -0.007008       0.003133      -0.057241      -0.021010       0.001931       0.019080              2.125751       1.783207      -0.381846       0.120454       2.172370      -0.234990       2.421675           0.000669
           31              H       6.424706       0.123990      10.920830       0.128913       1.190536 0.89440187E+01  0.89264836E+02                                 1.782272                            1.693502      -1.159970       2.342324                    0.996446       3.375676       9.180163       0.510374       1.202458      -0.728310      -0.006979      -0.002612       0.040926       0.041599       0.002054      -0.004461       0.003504      -0.000840       0.037258      -0.009756      -0.004114       0.013870              1.816117       1.542315      -0.179687      -0.150065       1.617065       0.039729       2.288971           0.000000
           32              H       7.939579      13.413573       7.788499       0.120439       1.485145 0.11583521E+02  0.12389064E+03                                 2.107014                            1.959627      -1.332118       2.250617                    0.993919       3.706758      10.591427       0.460649       1.243190      -0.718995       0.018911      -0.031067      -0.009598       0.037615      -0.005101      -0.005725       0.008741      -0.012052      -0.023405      -0.012679      -0.003489       0.016168              2.178753       1.979851      -0.584022      -0.087453       2.425587       0.118212       2.130821           0.000286
           33              C       1.889090       5.612804      10.579848       0.581360      25.150507 0.26052903E+03  0.54438835E+04                                 7.957804                            5.720903      -0.089760       2.022005                    0.999656      22.555382      63.186856       0.622227       0.471090      -1.021489       0.013407      -0.071145       0.003044       0.072461       0.083006       0.027245       0.056186       0.016013      -0.124514      -0.084314      -0.040387       0.124702             10.110053       9.348892      -5.676066       1.490087      11.451793      -3.208776       9.529473           0.001223
           34              C       1.167661       6.709055       9.940213      -0.032032      43.522607 0.45774717E+03  0.10796367E+05                                10.647687                            7.044824       0.049621       2.014160                    0.999299      27.460319      76.614793       0.638717       0.406580      -1.080976      -0.045821       0.026032      -0.019975       0.056358       0.003549      -0.002965       0.017663      -0.020940       0.014727      -0.016760      -0.007443       0.024204             14.484344      12.104206      -8.452140       2.425911      16.049063      -3.533469      15.299762           0.000549
           35              C       0.437230       7.654098      10.777383      -0.103252      35.366229 0.42422467E+03  0.99558719E+04                                 9.533825                            6.984800      -0.142985       1.929021                    0.999435      29.431388      85.747701       0.605173       0.431264      -1.050336       0.001919      -0.015199      -0.020224       0.025372       0.061922       0.005356       0.010430       0.036855      -0.026251      -0.060751      -0.009634       0.070385             11.744878      10.716316      -7.207164      -0.941402      13.906533       0.788744      10.611783          -0.000309
           36              C      12.617938       8.646016      10.224757       0.005234      37.723663 0.37973856E+03  0.85571340E+04                                 9.696872                            6.408781       0.068121       2.041054                    0.999333      25.934983      70.981728       0.670139       0.405600      -1.080442       0.012147      -0.023524      -0.033164       0.042435       0.029077       0.004228      -0.012167       0.012948      -0.004672      -0.033643       0.002461       0.031182             13.249697      10.646041      -6.849373      -3.457728      13.250957       3.336561      15.852092           0.000399
           37              C      11.848928       9.581988      11.097200       0.629394      23.405330 0.23504669E+03  0.47804968E+04                                 7.578026                            5.424979      -0.045423       2.052880                    0.999448      21.531184      59.258933       0.641378       0.469541      -1.023646      -0.028274       0.031859       0.046294       0.062909       0.084087       0.033577       0.005408       0.043535      -0.141598      -0.074856      -0.041117       0.115973              9.675003       8.369575      -4.848931      -2.982738      10.222230       2.480048      10.433205           0.001276
           38              C      12.580645       8.816880       8.860829      -0.142126      38.424837 0.43365872E+03  0.10234007E+05                                10.048791                            7.032984      -0.129093       1.931995                    0.999423      29.821405      87.142996       0.606801       0.427723      -1.052439      -0.003210       0.002747       0.031597       0.031878       0.045367       0.016614      -0.018686       0.030810      -0.204509      -0.077868      -0.004176       0.082044             12.953686       8.215965      -4.076345      -3.270739      10.756588       3.563300      19.888505          -0.000179
           39              C       0.344640       7.897542       8.004846       0.167531      43.504280 0.39386296E+03  0.90325369E+04                                10.994129                            6.756552      -0.285710       1.921189                    0.999359      26.162999      74.250676       0.614476       0.434647      -1.053018      -0.004344      -0.008800      -0.029969       0.031535       0.021211      -0.009187       0.007658      -0.001564       0.043508      -0.031567       0.013792       0.017775             16.100749       8.666066      -3.911964      -0.606470      10.713576       1.384999      28.922606           0.007029
           40              C       1.122652       6.866310       8.531605      -0.188754      40.283294 0.50161393E+03  0.12358702E+05                                10.492562                            7.635631      -0.348216       1.839709                    0.998931      32.455124      99.040820       0.570363       0.435865      -1.040518      -0.028129      -0.020888       0.013601       0.037583       0.056108      -0.010962       0.015082      -0.049929      -0.134907      -0.059799      -0.024449       0.084247             13.140427       9.295692      -4.715805       2.674153      11.012529      -3.531393      19.113058           0.003658
           41              C       0.487383       7.478698       4.526830       0.163817      43.457834 0.38119087E+03  0.86845954E+04                                10.982913                            6.650416      -0.329796       1.908118                    0.999351      26.147596      74.349846       0.617892       0.435097      -1.051066      -0.001649       0.003247       0.030819       0.031034       0.014853      -0.008075       0.009209       0.013012       0.038581      -0.026399       0.009417       0.016982             16.233325       7.955447      -3.505530      -0.222781      11.022495       1.811435      29.722033           0.006210
           42              C      12.623082       8.555292       4.016533      -0.174838      39.456061 0.48653685E+03  0.11841741E+05                                10.298259                            7.489069      -0.196490       1.893728                    0.999129      31.443156      93.951787       0.582150       0.432286      -1.047453      -0.004193       0.002790      -0.018198       0.018883       0.035070      -0.016548       0.016117       0.042464      -0.147047      -0.060512      -0.005380       0.065892             13.120418       8.307128      -4.366469       3.341682      11.709916      -4.058616      19.344210           0.002507
           43              C      12.426328       8.703475       2.596166      -0.023499      44.007341 0.45549649E+03  0.10697408E+05                                10.673757                            6.990039       0.063579       2.021995                    0.999189      27.098258      74.695894       0.648346       0.402259      -1.087175       0.025360      -0.029642       0.017897       0.042920       0.005065      -0.002792       0.021163      -0.018394       0.030698      -0.019944      -0.008632       0.028576             14.822547      11.129775      -8.388133       3.485467      18.035968      -4.123891      15.301898           0.000682
           44              C      11.657318       9.816358       2.036486       0.645799      23.331324 0.22857065E+03  0.46227228E+04                                 7.555232                            5.363507      -0.059177       2.049347                    0.999398      21.416097      59.038993       0.641682       0.471964      -1.020937      -0.028261       0.048336      -0.012046       0.057273       0.045469      -0.081276      -0.012129       0.105901       0.011611      -0.079040      -0.043845       0.122885              9.585620       7.763058      -3.972430       3.694092      11.692112      -2.017227       9.301691           0.001138
           45              C       0.141457       7.649562       1.754294      -0.099058      35.367818 0.42993178E+03  0.10112381E+05                                 9.502929                            7.025415      -0.113793       1.938690                    0.999394      29.431353      85.533853       0.604890       0.430502      -1.051963      -0.006569       0.005668       0.018218       0.020179       0.053435      -0.005292       0.000821       0.046810       0.016542      -0.061285       0.005391       0.055894             11.610579       9.652377      -6.690224       0.179715      14.600323       0.648181      10.579037          -0.000234
           46              C       0.870602       6.637987       2.248130       0.002575      39.275960 0.40139762E+03  0.91665939E+04                                 9.982592                            6.611226       0.056554       2.034127                    0.999288      26.272986      72.260987       0.656829       0.408339      -1.079204      -0.017149       0.019152       0.024364       0.035419       0.022036       0.019218      -0.011883       0.016491       0.024001      -0.037309       0.010402       0.026908             13.727760      10.353157      -7.054433      -2.706166      14.676024       4.082486      16.154097          -0.000057
           47              C       1.646042       5.664214       1.347467       0.623121      21.313878 0.21325158E+03  0.42411165E+04                                 7.161374                            5.191480      -0.039521       2.063049                    0.999368      21.184580      58.018463       0.649826       0.473938      -1.019302       0.025536      -0.026337      -0.021405       0.042472       0.087893      -0.015990      -0.030450      -0.015397      -0.166016      -0.069717      -0.052427       0.122144              9.123286       8.083325      -4.587839      -1.832950       9.472958       3.308354       9.813575           0.000113
           48              C       1.019774       6.563896       3.623816      -0.158253      40.734723 0.45342099E+03  0.10857617E+05                                10.513733                            7.239113      -0.182016       1.906541                    0.999405      30.765167      91.584260       0.590164       0.433411      -1.045360      -0.004914       0.003315      -0.033329       0.033852       0.037876       0.000932      -0.026681       0.025529      -0.232284      -0.084685       0.004554       0.080131             13.772028       8.045559      -4.020416      -2.483886      11.580967       4.587311      21.689558          -0.000088
           49              C       8.318940       9.507896      12.936152       0.581360      25.150504 0.26052895E+03  0.54438817E+04                                 7.957805                            5.720903      -0.089758       2.022006                    0.999656      22.555378      63.186849       0.622227       0.471091      -1.021489       0.013407       0.071145      -0.003044       0.072461      -0.083006      -0.027245       0.056186       0.016014      -0.124514      -0.084315      -0.040387       0.124702             10.110055       9.348893       5.676066      -1.490089      11.451792      -3.208781       9.529479           0.001224
           50              C       7.597511       8.411645      13.575787      -0.032032      43.522623 0.45774717E+03  0.10796369E+05                                10.647694                            7.044826       0.049622       2.014161                    0.999299      27.460317      76.614816       0.638716       0.406580      -1.080976      -0.045821      -0.026032       0.019975       0.056358      -0.003550       0.002965       0.017663      -0.020939       0.014727      -0.016760      -0.007443       0.024204             14.484357      12.104216       8.452147      -2.425917      16.049073      -3.533477      15.299782           0.000549
           51              C       6.867080       7.466602      12.738617      -0.103252      35.366225 0.42422459E+03  0.99558692E+04                                 9.533825                            6.984800      -0.142985       1.929021                    0.999435      29.431379      85.747664       0.605173       0.431264      -1.050335       0.001919       0.015199       0.020225       0.025372      -0.061922      -0.005356       0.010430       0.036855      -0.026251      -0.060751      -0.009634       0.070385             11.744879      10.716318       7.207165       0.941402      13.906534       0.788745      10.611784          -0.000308
           52              C       6.188088       6.474684      13.291243       0.005235      37.723657 0.37973838E+03  0.85571294E+04                                 9.696874                            6.408781       0.068122       2.041054                    0.999333      25.934975      70.981719       0.670139       0.405600      -1.080442       0.012147       0.023524       0.033164       0.042435      -0.029078      -0.004227      -0.012167       0.012948      -0.004672      -0.033644       0.002461       0.031182             13.249703      10.646046       6.849378       3.457734      13.250965       3.336569      15.852099           0.000399
           53              C       5.419078       5.538712      12.418800       0.629394      23.405347 0.23504685E+03  0.47805012E+04                                 7.578033                            5.424983      -0.045426       2.052879                    0.999448      21.531191      59.258975       0.641377       0.469541      -1.023645      -0.028274      -0.031859      -0.046294       0.062909      -0.084087      -0.033577       0.005408       0.043535      -0.141598      -0.074856      -0.041117       0.115973              9.675015       8.369585       4.848938       2.982744      10.222243       2.480055      10.433218           0.001277
           54              C       6.150795       6.303820      14.655171      -0.142125      38.424913 0.43365939E+03  0.10234028E+05                                10.048810                            7.032993      -0.129097       1.931993                    0.999423      29.821431      87.143154       0.606800       0.427723      -1.052439      -0.003210      -0.002747      -0.031597       0.031878      -0.045367      -0.016614      -0.018686       0.030811      -0.204512      -0.077868      -0.004176       0.082044             12.953717       8.215985       4.076360       3.270754      10.756617       3.563319      19.888551          -0.000178
           55              C       6.774490       7.223158      15.511154       0.167531      43.504439 0.39386395E+03  0.90325674E+04                                10.994161                            6.756564      -0.285717       1.921186                    0.999359      26.163044      74.250893       0.614475       0.434647      -1.053018      -0.004344       0.008800       0.029968       0.031535      -0.021212       0.009187       0.007659      -0.001563       0.043507      -0.031568       0.013793       0.017774             16.100807       8.666094       3.911981       0.606474      10.713612       1.385010      28.922716           0.007029
           56              C       7.552502       8.254390      14.984395      -0.188754      40.283421 0.50161539E+03  0.12358752E+05                                10.492594                            7.635648      -0.348222       1.839707                    0.998931      32.455187      99.041188       0.570361       0.435865      -1.040517      -0.028129       0.020888      -0.013601       0.037583      -0.056108       0.010961       0.015081      -0.049930      -0.134909      -0.059799      -0.024450       0.084248             13.140475       9.295726       4.715828      -2.674167      11.012568      -3.531409      19.113131           0.003657
           57              C       6.917233       7.642002      18.989170       0.163818      43.457974 0.38119164E+03  0.86846192E+04                                10.982941                            6.650426      -0.329803       1.908115                    0.999351      26.147636      74.350039       0.617891       0.435098      -1.051066      -0.001649      -0.003247      -0.030819       0.031033      -0.014854       0.008075       0.009210       0.013013       0.038579      -0.026400       0.009418       0.016982             16.233378       7.955467       3.505541       0.222784      11.022524       1.811447      29.722143           0.006210
           58              C       6.193232       6.565408      19.499467      -0.174837      39.456127 0.48653747E+03  0.11841762E+05                                10.298275                            7.489076      -0.196493       1.893727                    0.999129      31.443187      93.951956       0.582150       0.432286      -1.047453      -0.004193      -0.002790       0.018199       0.018883      -0.035070       0.016548       0.016117       0.042464      -0.147049      -0.060512      -0.005381       0.065893             13.120445       8.307141       4.366477      -3.341692      11.709934      -4.058627      19.344259           0.002508
           59              C       5.996478       6.417225      20.919834      -0.023499      44.007363 0.45549658E+03  0.10697412E+05                                10.673765                            6.990042       0.063579       2.021995                    0.999189      27.098259      74.695926       0.648346       0.402259      -1.087175       0.025360       0.029642      -0.017897       0.042920      -0.005066       0.002792       0.021163      -0.018394       0.030698      -0.019944      -0.008632       0.028576             14.822561      11.129783       8.388137      -3.485478      18.035973      -4.123904      15.301926           0.000683
           60              C       5.227468       5.304342      21.479514       0.645799      23.331353 0.22857094E+03  0.46227306E+04                                 7.555242                            5.363513      -0.059180       2.049346                    0.999398      21.416110      59.039061       0.641682       0.471964      -1.020936      -0.028261      -0.048336       0.012046       0.057273      -0.045469       0.081276      -0.012129       0.105902       0.011612      -0.079041      -0.043845       0.122886              9.585636       7.763071       3.972438      -3.694102      11.692127      -2.017237       9.301709           0.001138
           61              C       6.571307       7.471138      21.761706      -0.099058      35.367819 0.42993176E+03  0.10112382E+05                                 9.502933                            7.025417      -0.113793       1.938690                    0.999394      29.431347      85.533860       0.604890       0.430503      -1.051962      -0.006569      -0.005668      -0.018218       0.020179      -0.053435       0.005292       0.000821       0.046810       0.016542      -0.061286       0.005391       0.055894             11.610584       9.652380       6.690224      -0.179717      14.600325       0.648178      10.579047          -0.000234
           62              C       7.300452       8.482713      21.267870       0.002575      39.275969 0.40139755E+03  0.91665926E+04                                 9.982596                            6.611227       0.056555       2.034127                    0.999288      26.272982      72.260994       0.656829       0.408339      -1.079204      -0.017149      -0.019151      -0.024364       0.035419      -0.022036      -0.019218      -0.011883       0.016491       0.024001      -0.037309       0.010402       0.026908             13.727770      10.353160       7.054434       2.706168      14.676028       4.082491      16.154121          -0.000057
           63              C       8.075892       9.456486      22.168533       0.623121      21.313877 0.21325155E+03  0.42411157E+04                                 7.161374                            5.191480      -0.039521       2.063049                    0.999368      21.184579      58.018465       0.649826       0.473938      -1.019302       0.025536       0.026337       0.021405       0.042472      -0.087893       0.015990      -0.030450      -0.015397      -0.166015      -0.069717      -0.052427       0.122144              9.123288       8.083324       4.587839       1.832953       9.472959       3.308358       9.813582           0.000113
           64              C       7.449624       8.556804      19.892184      -0.158253      40.734810 0.45342165E+03  0.10857639E+05                                10.513754                            7.239122      -0.182020       1.906540                    0.999405      30.765200      91.584461       0.590163       0.433412      -1.045359      -0.004914      -0.003315       0.033329       0.033852      -0.037877      -0.000932      -0.026681       0.025529      -0.232287      -0.084686       0.004554       0.080131             13.772064       8.045576       4.020428       2.483894      11.580995       4.587328      21.689622          -0.000086
           65              C       1.889090       1.947546      22.337848       0.581360      25.150516 0.26052910E+03  0.54438857E+04                                 7.957809                            5.720905      -0.089761       2.022005                    0.999656      22.555382      63.186865       0.622227       0.471091      -1.021488       0.013407       0.071145       0.003044       0.072461      -0.083006       0.027246      -0.056186       0.016013      -0.124514      -0.084314      -0.040387       0.124702             10.110059       9.348899       5.676072       1.490089      11.451801       3.208779       9.529476           0.001225
           66              C       1.167661       0.851295      21.698213      -0.032032      43.522593 0.45774701E+03  0.10796363E+05                                10.647688                            7.044824       0.049620       2.014160                    0.999299      27.460312      76.614784       0.638716       0.406580      -1.080976      -0.045821      -0.026032      -0.019975       0.056358      -0.003549      -0.002966      -0.017663      -0.020939       0.014727      -0.016760      -0.007443       0.024203             14.484344      12.104209       8.452144       2.425918      16.049069       3.533477      15.299755           0.000551
           67              C       0.437230      15.026952      22.535383      -0.103251      35.366228 0.42422468E+03  0.99558725E+04                                 9.533826                            6.984802      -0.142985       1.929021                    0.999435      29.431384      85.747696       0.605173       0.431264      -1.050335       0.001919       0.015199      -0.020224       0.025371      -0.061921       0.005355      -0.010430       0.036855      -0.026251      -0.060751      -0.009634       0.070385             11.744878      10.716318       7.207165      -0.941396      13.906535      -0.788738      10.611781          -0.000305
           68              C      12.617938      14.035034      21.982757       0.005235      37.723676 0.37973867E+03  0.85571376E+04                                 9.696876                            6.408783       0.068120       2.041054                    0.999333      25.934987      70.981758       0.670139       0.405600      -1.080442       0.012147       0.023524      -0.033164       0.042435      -0.029077       0.004228       0.012167       0.012948      -0.004672      -0.033644       0.002461       0.031182             13.249702      10.646044       6.849376      -3.457726      13.250962      -3.336558      15.852100           0.000400
           69              C      11.848928      13.099062      22.855200       0.629394      23.405334 0.23504670E+03  0.47804972E+04                                 7.578027                            5.424979      -0.045424       2.052879                    0.999448      21.531188      59.258949       0.641378       0.469541      -1.023646      -0.028274      -0.031859       0.046294       0.062909      -0.084087       0.033577      -0.005408       0.043535      -0.141598      -0.074856      -0.041117       0.115973              9.675005       8.369575       4.848930      -2.982740      10.222228      -2.480051      10.433212           0.001278
           70              C      12.580645      13.864170      20.618829      -0.142125      38.424872 0.43365912E+03  0.10234021E+05                                10.048803                            7.032990      -0.129092       1.931995                    0.999423      29.821421      87.143128       0.606800       0.427723      -1.052439      -0.003210      -0.002747       0.031597       0.031878      -0.045366       0.016614       0.018686       0.030810      -0.204508      -0.077867      -0.004176       0.082043             12.953702       8.215975       4.076352      -3.270741      10.756603      -3.563301      19.888529          -0.000176
           71              C       0.344640      14.783508      19.762846       0.167530      43.504297 0.39386309E+03  0.90325420E+04                                10.994138                            6.756556      -0.285706       1.921190                    0.999359      26.163002      74.250723       0.614476       0.434647      -1.053018      -0.004344       0.008800      -0.029969       0.031535      -0.021211      -0.009187      -0.007658      -0.001564       0.043511      -0.031567       0.013791       0.017775             16.100763       8.666072       3.911967      -0.606471      10.713583      -1.385001      28.922634           0.007031
           72              C       1.122652       0.694040      20.289605      -0.188754      40.283249 0.50161341E+03  0.12358685E+05                                10.492557                            7.635629      -0.348210       1.839711                    0.998931      32.455086      99.040658       0.570363       0.435865      -1.040518      -0.028128       0.020887       0.013601       0.037583      -0.056107      -0.010962      -0.015082      -0.049927      -0.134907      -0.059799      -0.024448       0.084247             13.140418       9.295687       4.715802       2.674157      11.012524       3.531399      19.113043           0.003663
           73              C       0.487383       0.081652      16.284830       0.163817      43.457841 0.38119087E+03  0.86845968E+04                                10.982922                            6.650420      -0.329791       1.908120                    0.999351      26.147595      74.349891       0.617891       0.435098      -1.051066      -0.001649      -0.003247       0.030819       0.031034      -0.014852      -0.008075      -0.009209       0.013012       0.038583      -0.026399       0.009416       0.016983             16.233337       7.955455       3.505537      -0.222783      11.022508      -1.811438      29.722049           0.006212
           74              C      12.623082      14.125758      15.774533      -0.174838      39.456155 0.48653807E+03  0.11841782E+05                                10.298288                            7.489086      -0.196489       1.893728                    0.999129      31.443189      93.952046       0.582148       0.432287      -1.047452      -0.004193      -0.002790      -0.018199       0.018883      -0.035069      -0.016548      -0.016118       0.042463      -0.147045      -0.060511      -0.005380       0.065891             13.120456       8.307151       4.366486       3.341689      11.709954       4.058625      19.344264           0.002508
           75              C      12.426328      13.977575      14.354166      -0.023500      44.007410 0.45549702E+03  0.10697426E+05                                10.673775                            6.990047       0.063579       2.021995                    0.999189      27.098272      74.695992       0.648345       0.402259      -1.087175       0.025360       0.029643       0.017897       0.042920      -0.005065      -0.002792      -0.021163      -0.018394       0.030699      -0.019943      -0.008633       0.028576             14.822575      11.129796       8.388154       3.485471      18.036009       4.123895      15.301921           0.000683
           76              C      11.657318      12.864692      13.794486       0.645800      23.331314 0.22857050E+03  0.46227196E+04                                 7.555233                            5.363507      -0.059174       2.049348                    0.999398      21.416096      59.039014       0.641682       0.471964      -1.020937      -0.028262      -0.048336      -0.012046       0.057273      -0.045469      -0.081276       0.012129       0.105901       0.011611      -0.079040      -0.043845       0.122885              9.585622       7.763060       3.972433       3.694093      11.692116       2.017228       9.301690           0.001138
           77              C       0.141457      15.031488      13.512294      -0.099058      35.367852 0.42993214E+03  0.10112394E+05                                 9.502940                            7.025421      -0.113792       1.938690                    0.999394      29.431364      85.533945       0.604889       0.430503      -1.051962      -0.006569      -0.005668       0.018218       0.020179      -0.053435      -0.005292      -0.000821       0.046809       0.016543      -0.061285       0.005392       0.055893             11.610595       9.652390       6.690236       0.179712      14.600346      -0.648187      10.579049          -0.000235
           78              C       0.870602       0.922363      14.006130       0.002576      39.275984 0.40139772E+03  0.91665982E+04                                 9.982602                            6.611231       0.056554       2.034127                    0.999288      26.272987      72.261034       0.656828       0.408339      -1.079204      -0.017149      -0.019151       0.024364       0.035419      -0.022036       0.019218       0.011883       0.016491       0.024002      -0.037309       0.010401       0.026908             13.727777      10.353173       7.054448      -2.706174      14.676050      -4.082499      16.154110          -0.000057
           79              C       1.646042       1.896136      13.105467       0.623121      21.313874 0.21325149E+03  0.42411148E+04                                 7.161376                            5.191481      -0.039523       2.063048                    0.999368      21.184581      58.018490       0.649825       0.473938      -1.019302       0.025536       0.026337      -0.021405       0.042472      -0.087893      -0.015990       0.030450      -0.015397      -0.166016      -0.069717      -0.052427       0.122144              9.123291       8.083331       4.587844      -1.832954       9.472966      -3.308358       9.813578           0.000113
           80              C       1.019774       0.996454      15.381816      -0.158253      40.734787 0.45342182E+03  0.10857643E+05                                10.513751                            7.239124      -0.182013       1.906542                    0.999405      30.765184      91.584373       0.590163       0.433412      -1.045359      -0.004914      -0.003315      -0.033329       0.033852      -0.037875       0.000933       0.026681       0.025529      -0.232283      -0.084685       0.004555       0.080130             13.772052       8.045574       4.020426      -2.483895      11.580991      -4.587326      21.689590          -0.000084
           81              C       8.318940      13.173154       1.178152       0.581359      25.150520 0.26052909E+03  0.54438859E+04                                 7.957812                            5.720906      -0.089761       2.022005                    0.999656      22.555388      63.186906       0.622227       0.471091      -1.021488       0.013407      -0.071145      -0.003044       0.072461       0.083006      -0.027245      -0.056186       0.016013      -0.124514      -0.084314      -0.040387       0.124702             10.110065       9.348904      -5.676075      -1.490091      11.451807       3.208783       9.529483           0.001224
           82              C       7.597511      14.269405       1.817787      -0.032032      43.522642 0.45774743E+03  0.10796377E+05                                10.647700                            7.044830       0.049618       2.014160                    0.999299      27.460325      76.614864       0.638716       0.406580      -1.080976      -0.045821       0.026032       0.019975       0.056358       0.003549       0.002965      -0.017663      -0.020939       0.014728      -0.016760      -0.007444       0.024204             14.484365      12.104229      -8.452160      -2.425921      16.049094       3.533482      15.299774           0.000549
           83              C       6.867080       0.093748       0.980617      -0.103251      35.366252 0.42422493E+03  0.99558801E+04                                 9.533832                            6.984805      -0.142985       1.929021                    0.999435      29.431393      85.747740       0.605172       0.431264      -1.050335       0.001919      -0.015199       0.020225       0.025372       0.061921      -0.005355      -0.010430       0.036855      -0.026249      -0.060751      -0.009634       0.070384             11.744888      10.716329      -7.207175       0.941399      13.906551      -0.788741      10.611784          -0.000306
           84              C       6.188088       1.085666       1.533243       0.005234      37.723707 0.37973899E+03  0.85571474E+04                                 9.696885                            6.408788       0.068117       2.041053                    0.999333      25.934999      70.981827       0.670138       0.405600      -1.080442       0.012147      -0.023524       0.033164       0.042436       0.029077      -0.004227       0.012167       0.012948      -0.004671      -0.033643       0.002461       0.031182             13.249717      10.646061      -6.849391       3.457733      13.250985      -3.336567      15.852105           0.000400
           85              C       5.419078       2.021638       0.660800       0.629394      23.405363 0.23504703E+03  0.47805062E+04                                 7.578038                            5.424986      -0.045429       2.052878                    0.999448      21.531201      59.259022       0.641377       0.469541      -1.023645      -0.028274       0.031859      -0.046294       0.062909       0.084087      -0.033577      -0.005408       0.043535      -0.141598      -0.074856      -0.041117       0.115973              9.675021       8.369591      -4.848942       2.982745      10.222251      -2.480055      10.433221           0.001277
           86              C       6.150795       1.256530       2.897171      -0.142125      38.424856 0.43365908E+03  0.10234019E+05                                10.048803                            7.032991      -0.129088       1.931997                    0.999423      29.821409      87.143090       0.606800       0.427723      -1.052439      -0.003210       0.002747      -0.031597       0.031878       0.045365      -0.016615       0.018686       0.030810      -0.204505      -0.077867      -0.004175       0.082042             12.953701       8.215977      -4.076354       3.270742      10.756606      -3.563303      19.888521          -0.000182
           87              C       6.774490       0.337192       3.753154       0.167530      43.504239 0.39386261E+03  0.90325286E+04                                10.994132                            6.756554      -0.285696       1.921193                    0.999359      26.162980      74.250662       0.614475       0.434647      -1.053018      -0.004344      -0.008800       0.029970       0.031536       0.021210       0.009186      -0.007658      -0.001565       0.043514      -0.031566       0.013790       0.017776             16.100756       8.666071      -3.911967       0.606468      10.713582      -1.384998      28.922616           0.007029
           88              C       7.552502      14.426660       3.226395      -0.188754      40.283343 0.50161474E+03  0.12358729E+05                                10.492581                            7.635644      -0.348213       1.839710                    0.998931      32.455125      99.040903       0.570362       0.435865      -1.040517      -0.028129      -0.020888      -0.013601       0.037583       0.056107       0.010962      -0.015082      -0.049930      -0.134905      -0.059799      -0.024447       0.084246             13.140454       9.295713      -4.715817      -2.674166      11.012553       3.531409      19.113095           0.003657
           89              C       6.917233      15.039048       7.231170       0.163817      43.457801 0.38119053E+03  0.86845880E+04                                10.982920                            6.650420      -0.329782       1.908123                    0.999351      26.147579      74.349859       0.617891       0.435098      -1.051066      -0.001649       0.003247      -0.030820       0.031034       0.014851       0.008074      -0.009209       0.013010       0.038586      -0.026397       0.009414       0.016983             16.233339       7.955453      -3.505532       0.222778      11.022501      -1.811433      29.722063           0.006210
           90              C       6.193232       0.994942       7.741467      -0.174838      39.456177 0.48653848E+03  0.11841795E+05                                10.298296                            7.489093      -0.196486       1.893729                    0.999129      31.443184      93.952045       0.582148       0.432287      -1.047452      -0.004193       0.002790       0.018199       0.018883       0.035068       0.016548      -0.016118       0.042461      -0.147042      -0.060511      -0.005378       0.065889             13.120470       8.307158      -4.366487      -3.341698      11.709959       4.058636      19.344292           0.002503
           91              C       5.996478       1.143125       9.161834      -0.023499      44.007449 0.45549741E+03  0.10697438E+05                                10.673783                            6.990051       0.063578       2.021995                    0.999189      27.098285      74.696059       0.648345       0.402259      -1.087175       0.025360      -0.029643      -0.017897       0.042920       0.005065       0.002792      -0.021163      -0.018395       0.030699      -0.019943      -0.008633       0.028576             14.822590      11.129808      -8.388163      -3.485479      18.036024       4.123905      15.301937           0.000682
           92              C       5.227468       2.256008       9.721514       0.645800      23.331342 0.22857077E+03  0.46227268E+04                                 7.555242                            5.363512      -0.059179       2.049346                    0.999398      21.416109      59.039078       0.641681       0.471964      -1.020936      -0.028261       0.048336       0.012046       0.057273       0.045469       0.081276       0.012129       0.105902       0.011611      -0.079041      -0.043845       0.122886              9.585636       7.763072      -3.972441      -3.694100      11.692132       2.017235       9.301704           0.001137
           93              C       6.571307       0.089212      10.003706      -0.099058      35.367885 0.42993262E+03  0.10112408E+05                                 9.502948                            7.025426      -0.113791       1.938690                    0.999394      29.431381      85.534029       0.604889       0.430503      -1.051962      -0.006569       0.005668      -0.018218       0.020179       0.053434       0.005292      -0.000822       0.046809       0.016544      -0.061285       0.005392       0.055893             11.610605       9.652399      -6.690242      -0.179713      14.600358      -0.648186      10.579059          -0.000235
           94              C       7.300452      14.198337       9.509870       0.002576      39.276020 0.40139807E+03  0.91666090E+04                                 9.982611                            6.611235       0.056552       2.034126                    0.999288      26.272999      72.261100       0.656828       0.408339      -1.079204      -0.017149       0.019151      -0.024364       0.035419       0.022035      -0.019218       0.011883       0.016490       0.024002      -0.037309       0.010401       0.026908             13.727793      10.353183      -7.054456       2.706179      14.676065      -4.082506      16.154130          -0.000058
           95              C       8.075892      13.224564      10.410533       0.623121      21.313876 0.21325149E+03  0.42411148E+04                                 7.161377                            5.191481      -0.039523       2.063048                    0.999368      21.184582      58.018499       0.649825       0.473938      -1.019302       0.025536      -0.026337       0.021405       0.042472       0.087893       0.015990       0.030450      -0.015397      -0.166016      -0.069717      -0.052427       0.122144              9.123294       8.083332      -4.587846       1.832955       9.472969      -3.308360       9.813581           0.000113
           96              C       7.449624      14.124246       8.134184      -0.158253      40.734791 0.45342197E+03  0.10857648E+05                                10.513755                            7.239127      -0.182009       1.906544                    0.999405      30.765179      91.584377       0.590163       0.433412      -1.045359      -0.004914       0.003315       0.033329       0.033852       0.037874      -0.000933       0.026681       0.025529      -0.232279      -0.084684       0.004556       0.080128             13.772059       8.045575      -4.020424       2.483895      11.580991      -4.587327      21.689610          -0.000090
           97              N       0.194181       8.116792       6.605644      -0.092490      41.189459 0.37348402E+03  0.82636439E+04                                10.025255                            6.151100       0.452388       2.181616                    0.999798      25.425143      65.840473       0.728688       0.379896      -1.113911       0.111431      -0.181786       0.052529       0.219596       0.153192      -0.034552       0.053749       0.147339       0.304858      -0.232995       0.113746       0.119249             15.279858       6.118850      -0.789460      -0.691969       6.832963       2.146128      32.887762           0.048066
           98              N       0.687994       7.286665       5.886055      -0.085983      41.949780 0.37700879E+03  0.83776811E+04                                10.188733                            6.212968       0.426266       2.168992                    0.999820      25.632310      66.948324       0.717886       0.383953      -1.108777      -0.123155       0.181722      -0.061154       0.227882       0.164498      -0.042052       0.057715       0.135979       0.273520      -0.239002       0.106291       0.132711             15.545250       6.228418      -0.813073      -0.346461       6.941226       2.250302      33.466104           0.046890
           99              N       6.624031       7.003908      16.910356      -0.092491      41.189734 0.37348662E+03  0.82637146E+04                                10.025286                            6.151112       0.452396       2.181617                    0.999798      25.425265      65.840816       0.728689       0.379895      -1.113912       0.111437       0.181793      -0.052531       0.219605      -0.153197       0.034554       0.053751       0.147344       0.304867      -0.233003       0.113750       0.119253             15.279917       6.118867       0.789462       0.691968       6.832981       2.146133      32.887903           0.048067
          100              N       7.117844       7.834035      17.629945      -0.085984      41.950142 0.37701205E+03  0.83777713E+04                                10.188782                            6.212989       0.426272       2.168992                    0.999820      25.632444      66.948738       0.717886       0.383952      -1.108778      -0.123160      -0.181730       0.061156       0.227891      -0.164504       0.042053       0.057718       0.135984       0.273530      -0.239011       0.106295       0.132716             15.545342       6.228445       0.813076       0.346459       6.941256       2.250312      33.466324           0.046891
          101              N       0.194181      14.564258      18.363644      -0.092488      41.189404 0.37348321E+03  0.82636226E+04                                10.025257                            6.151100       0.452393       2.181619                    0.999798      25.425087      65.840345       0.728687       0.379897      -1.113910       0.111429       0.181783       0.052529       0.219592      -0.153190      -0.034552      -0.053748       0.147338       0.304853      -0.232992       0.113745       0.119247             15.279865       6.118851       0.789460      -0.691971       6.832964      -2.146130      32.887780           0.048072
          102              N       0.687994       0.273685      17.644055      -0.085982      41.949622 0.37700724E+03  0.83776382E+04                                10.188712                            6.212958       0.426273       2.168996                    0.999820      25.632245      66.948127       0.717887       0.383953      -1.108777      -0.123154      -0.181719      -0.061154       0.227878      -0.164495      -0.042051      -0.057714       0.135978       0.273516      -0.238998       0.106289       0.132709             15.545214       6.228407       0.813072      -0.346463       6.941214      -2.250298      33.466021           0.046898
          103              N       6.624031       0.556442       5.152356      -0.092487      41.189171 0.37348081E+03  0.82635577E+04                                10.025234                            6.151088       0.452394       2.181621                    0.999798      25.424972      65.840034       0.728686       0.379898      -1.113909       0.111424      -0.181775      -0.052528       0.219583       0.153184       0.034550      -0.053746       0.147332       0.304843      -0.232983       0.113741       0.119242             15.279828       6.118839      -0.789458       0.691967       6.832950      -2.146124      32.887695           0.048070
          104              N       7.117844      14.847015       5.871945      -0.085980      41.949494 0.37700562E+03  0.83775956E+04                                10.188711                            6.212956       0.426274       2.168998                    0.999820      25.632143      66.947892       0.717884       0.383955      -1.108776      -0.123149       0.181712       0.061152       0.227869       0.164490       0.042050      -0.057712       0.135972       0.273506      -0.238990       0.106285       0.132704             15.545218       6.228407      -0.813072       0.346459       6.941213      -2.250295      33.466035           0.046896
          105              O       1.773353       5.404138      11.795626      -0.473261      25.468769 0.38451811E+03  0.84943461E+04                                 6.778407                            5.979855       0.761561       2.319818                    0.998598      25.700882      64.605017       0.795055       0.348735      -1.148128      -0.005477       0.005715      -0.006625       0.010322       0.063429       0.026084      -0.003754      -0.009554       0.092878      -0.083264       0.025518       0.057746              7.409917       5.717167      -1.299827       0.470498       6.984305      -2.428695       9.528278           0.001702
          106              O       2.658100       4.868865       9.855556      -0.596712      36.518515 0.57146001E+03  0.13978594E+05                                 8.775693                            7.385306       0.268517       2.107449                    0.998041      28.973502      77.361619       0.699594       0.357917      -1.137422      -0.077942      -0.013682       0.004088       0.079239       0.006171      -0.024292       0.056079       0.023641      -0.124404      -0.082670       0.032576       0.050094             10.240827      12.244798      -5.387712      -1.250694      10.937999       0.479640       7.539685          -0.000705
          107              O      11.780771       9.299230      12.298868      -0.630759      37.176662 0.57087070E+03  0.13930144E+05                                 8.815608                            7.360251       0.450730       2.167334                    0.998193      28.792432      76.238995       0.705358       0.355860      -1.141551       0.001606       0.014324      -0.054335       0.056215       0.068624       0.004206       0.004477       0.040789       0.071835      -0.083574       0.022958       0.060616             10.014694       7.577327      -1.472546      -3.259551       7.019928       1.544185      15.446827           0.000976
          108              O      11.229090      10.539128      10.577497      -0.532134      30.701433 0.43566865E+03  0.99189848E+04                                 7.710563                            6.360740       0.553534       2.239736                    0.998094      26.484406      67.351593       0.772511       0.348249      -1.149751       0.000057      -0.001833       0.008675       0.008866      -0.012120       0.033250      -0.015745      -0.006556      -0.184359      -0.073686       0.020375       0.053311              9.085760       9.260826      -5.199729      -0.600457      11.647081       0.243053       6.349372          -0.000751
          109              O      11.683037      10.826421       2.746669      -0.589064      35.250292 0.51567381E+03  0.12265210E+05                                 8.499467                            6.981048       0.529249       2.210005                    0.998285      27.815665      72.673629       0.726622       0.354403      -1.142925      -0.014410      -0.044622      -0.023338       0.052377       0.026004      -0.050363       0.009808      -0.018762      -0.060996      -0.067955       0.018375       0.049581              9.772158       6.446110      -2.963376       0.601978      15.795551       0.804451       7.074813           0.002420
          110              O      11.091491       9.683296       0.935937      -0.533256      31.865381 0.44151851E+03  0.10077186E+05                                 7.889787                            6.393262       0.611852       2.260780                    0.998259      26.409160      67.057542       0.773016       0.347158      -1.151631       0.014123       0.002561       0.003901       0.014874       0.015366       0.010699      -0.013046       0.106894       0.123784      -0.077994       0.029409       0.048585              9.334944       9.212685      -2.311651       5.122802       7.377581      -2.195583      11.414566           0.000337
          111              O       2.460061       4.976222       1.848358      -0.541930      29.093294 0.39703704E+03  0.88562444E+04                                 7.450503                            6.075167       0.651291       2.272695                    0.998478      26.277176      66.738107       0.787718       0.348591      -1.146326      -0.020517       0.006899      -0.016232       0.027056      -0.002530      -0.015479      -0.015033       0.013806      -0.162518      -0.059720       0.023091       0.036628              8.852123       9.608685      -5.038242      -0.705441       9.910674       1.132130       7.037012          -0.002282
          112              O       1.357984       5.668750       0.199886      -0.571091      26.140324 0.39109162E+03  0.86869561E+04                                 6.826745                            5.980942       0.774850       2.288688                    0.999182      26.988863      68.303052       0.803943       0.342998      -1.151478      -0.008092       0.010802       0.027971       0.031057       0.052070       0.006267      -0.009477      -0.004760       0.048531      -0.061788       0.017516       0.044272              7.444324       5.796978      -1.241124      -0.144425       6.269256       1.770799      10.266738          -0.000983
          113              O       8.203203       9.716562      11.720374      -0.473261      25.468738 0.38451752E+03  0.84943293E+04                                 6.778400                            5.979849       0.761562       2.319819                    0.998598      25.700876      64.604979       0.795056       0.348735      -1.148128      -0.005477      -0.005715       0.006624       0.010322      -0.063429      -0.026084      -0.003754      -0.009554       0.092879      -0.083264       0.025519       0.057746              7.409909       5.717159       1.299823      -0.470496       6.984296      -2.428694       9.528273           0.001702
          114              O       9.087950      10.251835      13.660444      -0.596710      36.518554 0.57146067E+03  0.13978617E+05                                 8.775705                            7.385315       0.268512       2.107448                    0.998041      28.973486      77.361633       0.699593       0.357917      -1.137421      -0.077941       0.013682      -0.004088       0.079238      -0.006170       0.024292       0.056080       0.023642      -0.124404      -0.082671       0.032576       0.050095             10.240843      12.244819       5.387723       1.250691      10.938016       0.479634       7.539694          -0.000704
          115              O       5.350921       5.821470      11.217132      -0.630761      37.176554 0.57086886E+03  0.13930085E+05                                 8.815584                            7.360232       0.450739       2.167336                    0.998193      28.792430      76.238895       0.705360       0.355859      -1.141551       0.001607      -0.014324       0.054336       0.056215      -0.068624      -0.004207       0.004476       0.040789       0.071836      -0.083574       0.022958       0.060615             10.014665       7.577303       1.472538       3.259537       7.019907       1.544176      15.446783           0.000978
          116              O       4.799240       4.581572      12.938503      -0.532134      30.701509 0.43566985E+03  0.99190197E+04                                 7.710579                            6.360752       0.553534       2.239735                    0.998094      26.484421      67.351675       0.772510       0.348250      -1.149751       0.000057       0.001833      -0.008675       0.008866       0.012120      -0.033250      -0.015745      -0.006556      -0.184358      -0.073686       0.020375       0.053311              9.085783       9.260851       5.199747       0.600464      11.647113       0.243061       6.349385          -0.000749
          117              O       5.253187       4.294279      20.769331      -0.589065      35.250149 0.51567152E+03  0.12265139E+05                                 8.499436                            6.981026       0.529261       2.210008                    0.998285      27.815648      72.673482       0.726625       0.354402      -1.142926      -0.014409       0.044623       0.023337       0.052378      -0.026004       0.050363       0.009809      -0.018762      -0.060994      -0.067955       0.018375       0.049580              9.772119       6.446085       2.963358      -0.601974      15.795483       0.804451       7.074788           0.002421
          118              O       4.661641       5.437404      22.580063      -0.533256      31.865442 0.44151936E+03  0.10077211E+05                                 7.889800                            6.393271       0.611851       2.260779                    0.998259      26.409168      67.057597       0.773015       0.347158      -1.151631       0.014123      -0.002561      -0.003900       0.014874      -0.015367      -0.010699      -0.013046       0.106894       0.123785      -0.077994       0.029409       0.048585              9.334964       9.212704       2.311661      -5.122816       7.377597      -2.195595      11.414591           0.000336
          119              O       8.889911      10.144478      21.667642      -0.541930      29.093324 0.39703751E+03  0.88562577E+04                                 7.450511                            6.075172       0.651292       2.272695                    0.998478      26.277178      66.738133       0.787717       0.348592      -1.146326      -0.020517      -0.006899       0.016232       0.027056       0.002530       0.015479      -0.015033       0.013806      -0.162515      -0.059719       0.023091       0.036628              8.852134       9.608693       5.038249       0.705446       9.910686       1.132137       7.037023          -0.002280
          120              O       7.787834       9.451950      23.316114      -0.571091      26.140317 0.39109144E+03  0.86869512E+04                                 6.826746                            5.980942       0.774849       2.288687                    0.999182      26.988848      68.303016       0.803942       0.342998      -1.151478      -0.008093      -0.010802      -0.027971       0.031057      -0.052069      -0.006267      -0.009478      -0.004760       0.048530      -0.061787       0.017516       0.044271              7.444326       5.796978       1.241124       0.144425       6.269257       1.770801      10.266742          -0.000987
          121              O       1.773353       2.156212       0.037626      -0.473261      25.468742 0.38451762E+03  0.84943321E+04                                 6.778400                            5.979849       0.761562       2.319819                    0.998598      25.700880      64.604990       0.795056       0.348735      -1.148128      -0.005477      -0.005715      -0.006625       0.010322      -0.063428       0.026084       0.003754      -0.009554       0.092879      -0.083264       0.025519       0.057746              7.409909       5.717161       1.299825       0.470498       6.984297       2.428693       9.528269           0.001704
          122              O       2.658100       2.691485      21.613556      -0.596714      36.518470 0.57145918E+03  0.13978568E+05                                 8.775682                            7.385298       0.268522       2.107451                    0.998041      28.973500      77.361576       0.699595       0.357917      -1.137422      -0.077942       0.013682       0.004088       0.079239      -0.006170      -0.024292      -0.056079       0.023640      -0.124403      -0.082670       0.032575       0.050094             10.240813      12.244781       5.387703      -1.250693      10.937983      -0.479642       7.539675          -0.000704
          123              O      11.780771      13.381819       0.540868      -0.630760      37.176590 0.57086930E+03  0.13930100E+05                                 8.815593                            7.360238       0.450734       2.167335                    0.998193      28.792422      76.238915       0.705359       0.355859      -1.141551       0.001606      -0.014324      -0.054335       0.056215      -0.068624       0.004207      -0.004476       0.040789       0.071836      -0.083574       0.022958       0.060616             10.014676       7.577311       1.472540      -3.259542       7.019912      -1.544179      15.446805           0.000979
          124              O      11.229090      12.141922      22.335497      -0.532134      30.701505 0.43566988E+03  0.99190203E+04                                 7.710577                            6.360751       0.553533       2.239735                    0.998094      26.484427      67.351686       0.772510       0.348250      -1.149751       0.000057       0.001833       0.008675       0.008867       0.012120       0.033250       0.015744      -0.006556      -0.184359      -0.073686       0.020375       0.053311              9.085777       9.260845       5.199741      -0.600461      11.647102      -0.243056       6.349385          -0.000749
          125              O      11.683037      11.854629      14.504669      -0.589062      35.250440 0.51567619E+03  0.12265284E+05                                 8.499501                            6.981072       0.529245       2.210004                    0.998285      27.815677      72.673767       0.726620       0.354404      -1.142924      -0.014410       0.044622      -0.023338       0.052377      -0.026004      -0.050364      -0.009808      -0.018761      -0.060996      -0.067955       0.018374       0.049581              9.772203       6.446138       2.963399       0.601983      15.795633      -0.804448       7.074837           0.002419
          126              O      11.091491      12.997754      12.693937      -0.533255      31.865398 0.44151877E+03  0.10077194E+05                                 7.889793                            6.393266       0.611853       2.260781                    0.998259      26.409149      67.057531       0.773015       0.347158      -1.151631       0.014123      -0.002560       0.003900       0.014874      -0.015366       0.010699       0.013046       0.106893       0.123784      -0.077994       0.029409       0.048585              9.334951       9.212693       2.311654       5.122807       7.377586       2.195584      11.414573           0.000336
          127              O       2.460061       2.584128      13.606358      -0.541931      29.093339 0.39703772E+03  0.88562637E+04                                 7.450514                            6.075174       0.651290       2.272694                    0.998478      26.277185      66.738159       0.787717       0.348592      -1.146326      -0.020517      -0.006899      -0.016232       0.027056       0.002530      -0.015479       0.015033       0.013806      -0.162514      -0.059718       0.023091       0.036628              8.852138       9.608701       5.038254      -0.705444       9.910692      -1.132134       7.037021          -0.002279
          128              O       1.357984       1.891600      11.957886      -0.571092      26.140384 0.39109273E+03  0.86869878E+04                                 6.826761                            5.980955       0.774846       2.288686                    0.999182      26.988866      68.303113       0.803941       0.342999      -1.151478      -0.008093      -0.010803       0.027971       0.031058      -0.052068       0.006267       0.009477      -0.004759       0.048528      -0.061786       0.017515       0.044271              7.444343       5.796993       1.241130      -0.144428       6.269274      -1.770807      10.266761          -0.000987
          129              O       8.203203      12.964488      23.478374      -0.473262      25.468783 0.38451836E+03  0.84943531E+04                                 6.778410                            5.979857       0.761562       2.319818                    0.998598      25.700889      64.605043       0.795055       0.348735      -1.148128      -0.005477       0.005715       0.006625       0.010322       0.063428      -0.026084       0.003754      -0.009555       0.092878      -0.083264       0.025518       0.057746              7.409921       5.717169      -1.299827      -0.470499       6.984308       2.428699       9.528286           0.001706
          130              O       9.087950      12.429215       1.902444      -0.596712      36.518539 0.57146035E+03  0.13978606E+05                                 8.775701                            7.385311       0.268514       2.107449                    0.998041      28.973492      77.361631       0.699593       0.357917      -1.137421      -0.077941      -0.013682      -0.004088       0.079238       0.006170       0.024293      -0.056079       0.023642      -0.124403      -0.082670       0.032575       0.050095             10.240838      12.244813      -5.387719       1.250694      10.938010      -0.479639       7.539692          -0.000706
          131              O       5.350921       1.738880      22.975132      -0.630761      37.176455 0.57086712E+03  0.13930030E+05                                 8.815563                            7.360217       0.450747       2.167339                    0.998193      28.792408      76.238773       0.705361       0.355859      -1.141552       0.001607       0.014323       0.054336       0.056215       0.068624      -0.004207      -0.004475       0.040789       0.071836      -0.083574       0.022958       0.060615             10.014638       7.577284      -1.472531       3.259525       7.019889      -1.544167      15.446742           0.000980
          132              O       4.799240       2.978778       1.180503      -0.532134      30.701573 0.43567087E+03  0.99190495E+04                                 7.710592                            6.360761       0.553532       2.239735                    0.998094      26.484438      67.351755       0.772509       0.348250      -1.149751       0.000057      -0.001833      -0.008675       0.008867      -0.012120      -0.033250       0.015744      -0.006556      -0.184359      -0.073686       0.020375       0.053312              9.085799       9.260868      -5.199759       0.600466      11.647134      -0.243062       6.349395          -0.000752
          133              O       5.253187       3.266071       9.011331      -0.589064      35.250327 0.51567438E+03  0.12265227E+05                                 8.499475                            6.981053       0.529253       2.210006                    0.998285      27.815677      72.673675       0.726622       0.354403      -1.142925      -0.014410      -0.044623       0.023337       0.052378       0.026004       0.050363      -0.009808      -0.018762      -0.060995      -0.067955       0.018375       0.049580              9.772170       6.446117      -2.963382      -0.601979      15.795575      -0.804451       7.074818           0.002417
          134              O       4.661641       2.122946      10.822063      -0.533255      31.865448 0.44151947E+03  0.10077215E+05                                 7.889803                            6.393273       0.611852       2.260780                    0.998259      26.409159      67.057584       0.773014       0.347159      -1.151630       0.014123       0.002560      -0.003900       0.014874       0.015366      -0.010699       0.013046       0.106893       0.123783      -0.077994       0.029409       0.048585              9.334967       9.212710      -2.311662      -5.122818       7.377600       2.195594      11.414592           0.000337
          135              O       8.889911      12.536572       9.909642      -0.541930      29.093318 0.39703735E+03  0.88562535E+04                                 7.450510                            6.075171       0.651290       2.272694                    0.998478      26.277176      66.738126       0.787718       0.348592      -1.146326      -0.020517       0.006899       0.016232       0.027056      -0.002530       0.015479       0.015032       0.013807      -0.162513      -0.059718       0.023091       0.036628              8.852133       9.608695      -5.038250       0.705443       9.910686      -1.132133       7.037019          -0.002282
          136              O       7.787834      13.229100      11.558114      -0.571092      26.140410 0.39109320E+03  0.86870014E+04                                 6.826769                            5.980961       0.774846       2.288686                    0.999182      26.988862      68.303130       0.803940       0.342999      -1.151478      -0.008093       0.010803      -0.027971       0.031058       0.052068      -0.006267       0.009477      -0.004759       0.048527      -0.061786       0.017515       0.044271              7.444352       5.796999      -1.241133       0.144430       6.269282      -1.770813      10.266775          -0.000984

******************************************************
Auxiliary information for the entire system
The total spin magnetic moment of the unit cell is   1.118729
The total net atomic charge of the unit cell is   -0.000002
Accuracy of reproducing the electrostatic potential in the unit cell:
  The inner radius (bohr) =    5.0000
  The outer radius (bohr) =   12.0000
  Valid grid points have density less than (e/(bohr^3)) =    0.0001
  The number of valid grid points were=       575378
  The rms potential error without charges in kcal/mol is=      7.59992
  The rms potential error with partial charges in kcal/mol is=      1.23416
  The RRMSE value at monopole order=      0.16239
  The rms potential error with partial charges and cloud penetration in kcal/mol is=      1.23125
  The RRMSE value at monopole order with cloud penetration is=      0.16201
  The rms potential error with partial charges and atomic dipoles in kcal/mol is=      0.67136
  The RRMSE value at dipole order=      0.08834
  The rms potential error with partial charges, atomic dipoles and cloud penetration in kcal/mol is=      0.66174
  The RRMSE value at dipole order with cloud penetration=      0.08707

******************************************************
The electron densities and ab initio electrostatic potential were computed in VASP using the PBE functional and
projector augmented wave method. See the main text of the journal article for a description of computational details.
The atomic charges, dipoles, and quadrupoles were computed with the DDEC6 method as described in
(a) T. A. Manz and N. Gabaldon Limas, RSC Adv. 6 (2016) 47771-47801 DOI: 10.1039/c6ra04656h
(b) N. Gabaldon Limas and T. A. Manz, RSC Adv. 8 (2018) 2678-2707 DOI: 10.1039/c7ra11829e.
For each atom in the material, the electron cloud parameters were fit to the spherically averaged atom-in-material
electron density using radial positions for which this density was between 10^-4 and 10^-2 electrons per cubic bohr.
The polarizabilities, dispersion coefficients, and quantum Drude oscillator (QDO) parameters were fit using the MCLF method.
The magnetic structure of the system was optimized in VASP from the default ferromagnetic initial guess using spin polarization.
The atomic spin moments (ASMs) were computed on this optimized magnetic structure using the DDEC6 partition as inputs
to the method of T. A. Manz and D. S. Sholl, J. Chem. Theory Comput. 7 (2011) 4146-4164 DOI: 10.1021/ct200539n.
The RMSE and RRMSE were computed using a uniform grid with Ewald summation.
