# Supplementary material for: A collection of forcefield precursors for metal–organic frameworks
Source: RSC Adv. 2019 Nov 13;9(63):36492–507. doi: 10.1039/c9ra07327b (PMC9075174; doi:10.1039/c9ra07327b)
Supplement: RA-009-C9RA07327B-s5109 [file RA-009-C9RA07327B-s5109.xyz]

  140
jmolscript: load "" {1 1 1} spacegroup "x,y,z" unitcell [{      9.667700     0.000000     0.000000 }, {     -2.554245    11.075997     0.000000 }, {      0.000000     0.000000    22.105600 }]
Mn     1.849004     2.880645     8.955421     1.143847
Mn     0.430601     8.195352    20.008221     1.143971
Mn     5.264451     8.195352    13.150179     1.144391
Mn     6.682854     2.880645     2.097379     1.143492
H      6.598427     5.050655    21.720963     0.348798
H      1.292149     0.852852    18.044801     0.130228
H      8.115954     3.710459    11.256172     0.130239
H      0.259299     1.893995    14.317797     0.123991
H      0.225341     1.747792    21.745279     0.126099
H      7.044075     4.585463    15.009702     0.127252
H      8.138392     3.655079    18.663758     0.126242
H      0.296655    10.577577     0.265267     0.362457
H      5.348878     6.025342    10.668163     0.348789
H      0.987456    10.223145     6.992001     0.130252
H      3.831351     7.365538     0.203372     0.130229
H      2.020306     9.182002     3.264997     0.123990
H      2.054264     9.328205    10.692479     0.126083
H      4.903230     6.490534     3.956902     0.127239
H      3.808913     7.420918     7.610958     0.126254
H      1.982950     0.498420    11.318067     0.362453
H      0.515028     6.025342     0.384637     0.348798
H      5.821306    10.223145     4.060799     0.130235
H     -1.002499     7.365538    10.849428     0.130223
H      6.854156     9.182002     7.787803     0.123998
H      6.888114     9.328205     0.360321     0.126089
H      0.069380     6.490534     7.095898     0.127256
H     -1.024937     7.420918     3.441842     0.126245
H      6.816800     0.498420    21.840333     0.362456
H      1.764577     5.050655    11.437437     0.348794
H      6.125999     0.852852    15.113599     0.130249
H      3.282104     3.710459    21.902228     0.130240
H      5.093149     1.893995    18.840603     0.123988
H      5.059191     1.747792    11.413121     0.126097
H      2.210225     4.585463    18.148698     0.127231
H      3.304542     3.655079    14.494642     0.126246
H      5.130505    10.577577    10.787533     0.362451
C      6.429083     5.336415    12.502485     0.626888
C      7.394916     4.300810    13.021304    -0.015448
C      8.185165     3.586408    12.141722    -0.110063
C     -0.525683     2.690360    12.604613    -0.014897
C      0.373938     2.004755    11.617598     0.619059
C     -0.374894     2.497637    13.969634    -0.150208
C      8.497468     3.213147    14.864248     0.175187
C      7.554406     4.108087    14.386103    -0.165672
C     -0.119766     2.271687    18.137203     0.173624
C      8.772604     3.030393    19.015237    -0.148976
C      8.883008     2.819949    20.375837    -0.016539
C      8.006406     3.539889    21.361747     0.614499
C      0.119081     1.877381    20.860834    -0.106766
C      0.895268     1.127536    20.003357    -0.020954
C      1.835564     0.085285    20.541187     0.639953
C      0.776473     1.332442    18.638337    -0.163491
C      5.518222     5.739582     1.449685     0.626823
C      4.552389     6.775187     1.968504    -0.015424
C      3.762140     7.489589     1.088922    -0.110051
C      2.805288     8.385637     1.551813    -0.014900
C      1.905667     9.071242     0.564798     0.619077
C      2.654499     8.578360     2.916834    -0.150194
C      3.449837     7.862850     3.811448     0.175168
C      4.392899     6.967910     3.333303    -0.165652
C      2.399371     8.804310     7.084403     0.173652
C      3.174701     8.045604     7.962437    -0.148968
C      3.064297     8.256048     9.323037    -0.016579
C      3.940899     7.536108    10.308947     0.614558
C      2.160524     9.198616     9.808034    -0.106817
C      1.384337     9.948461     8.950557    -0.020947
C      0.444041    10.990712     9.488387     0.639938
C      1.503132     9.743555     7.585537    -0.163461
C      0.684372     5.739582     9.603115     0.626847
C     -0.281461     6.775187     9.084296    -0.015432
C     -1.071710     7.489589     9.963878    -0.110082
C      7.639138     8.385637     9.500987    -0.014919
C      6.739517     9.071242    10.488002     0.619096
C      7.488349     8.578360     8.135966    -0.150200
C     -1.384013     7.862850     7.241352     0.175192
C     -0.440951     6.967910     7.719497    -0.165649
C      7.233221     8.804310     3.968397     0.173626
C     -1.659149     8.045604     3.090363    -0.148962
C     -1.769553     8.256048     1.729763    -0.016559
C     -0.892951     7.536108     0.743853     0.614537
C      6.994374     9.198616     1.244766    -0.106787
C      6.218187     9.948461     2.102243    -0.020938
C      5.277891    10.990712     1.564413     0.639913
C      6.336982     9.743555     3.467263    -0.163469
C      1.595233     5.336415    20.655915     0.626862
C      2.561066     4.300810    20.137096    -0.015440
C      3.351315     3.586408    21.016678    -0.110031
C      4.308167     2.690360    20.553787    -0.014878
C      5.207788     2.004755    21.540802     0.619040
C      4.458956     2.497637    19.188766    -0.150205
C      3.663618     3.213147    18.294152     0.175166
C      2.720556     4.108087    18.772297    -0.165675
C      4.714084     2.271687    15.021197     0.173649
C      3.938754     3.030393    14.143163    -0.148980
C      4.049158     2.819949    12.782563    -0.016559
C      3.172556     3.539889    11.796653     0.614519
C      4.952931     1.877381    12.297566    -0.106798
C      5.729118     1.127536    13.155043    -0.020963
C      6.669414     0.085285    12.617213     0.639981
C      5.610323     1.332442    14.520063    -0.163486
N      8.580140     3.114570    16.283648    -0.129560
N     -0.190071     2.366941    16.710286    -0.127493
N      3.367165     7.961427     5.230848    -0.129531
N      2.469676     8.709056     5.657486    -0.127503
N     -1.466685     7.961427     5.821952    -0.129550
N      7.303526     8.709056     5.395314    -0.127485
N      3.746290     3.114570    16.874752    -0.129540
N      4.643779     2.366941    16.448114    -0.127513
O      6.031916     6.203444    13.286350    -0.587333
O      6.114928     5.231415    11.273414    -0.490379
O      0.336053     2.370263    10.429864    -0.586160
O      1.137111     1.101729    12.072531    -0.506786
O      7.262626     4.463627    20.891339    -0.481839
O      8.039110     3.192656     0.443217    -0.578750
O      2.154996     0.234479    21.767163    -0.484842
O     -0.337680    10.251168    19.803965    -0.582310
O      5.915389     4.872553     2.233550    -0.587257
O      5.832377     5.844582     0.220614    -0.490466
O      1.943552     8.705734    21.482664    -0.586164
O      1.142494     9.974268     1.019731    -0.506743
O      4.684679     6.612370     9.838539    -0.481740
O      3.908195     7.883341    11.496017    -0.578830
O      0.124609    10.841518    10.714363    -0.484899
O      2.617285     0.824829     8.751165    -0.582277
O      1.081539     4.872553     8.819250    -0.587271
O      0.998527     5.844582    10.832186    -0.490454
O      6.777402     8.705734    11.675736    -0.586200
O      5.976344     9.974268    10.033069    -0.506712
O     -0.149171     6.612370     1.214261    -0.481771
O     -0.925655     7.883341    21.662383    -0.578785
O      4.958459    10.841518     0.338437    -0.484909
O      7.451135     0.824829     2.301635    -0.582262
O      1.198066     6.203444    19.872050    -0.587299
O      1.281078     5.231415    21.884986    -0.490391
O      5.169903     2.370263     0.622936    -0.586137
O      5.970961     1.101729    21.085869    -0.506809
O      2.428776     4.463627    12.267061    -0.481817
O      3.205260     3.192656    10.609583    -0.578781
O      6.988846     0.234479    11.391237    -0.484832
O      4.496170    10.251168    13.354435    -0.582346

The following XYZ coordinates are in angstroms. Other properties are in atomic units.
The sperically averaged electron density of each atom fit to a function of the form exp(a - br)
eigen_1, eigen_2 and eigen_3 are the three eigenvalues of traceless quadrupole moment tensor
  atom number  atomic symbol              X              Y              Z     net charge C6 coefficient C8 coefficient C10 coefficient fluctuating dipole atomic polarizability isotropic forcefield polarizability              a              b squared Pearson coefficient          <r^3>          <r^4>         wp_QDO          m_QDO          q_QDO       dipole_x       dipole_y       dipole_z         dipole            Qxy            Qxz            Qyz     Q(x^2-y^2)  Q(3z^2 - R^2)        eigen_1        eigen_2        eigen_3 static polarizability      alpha(xx)      alpha(xy)      alpha(xz)      alpha(yy)      alpha(yz)      alpha(zz) atomic spin moment
            1             Mn       1.849004       2.880645       8.955421       1.143847     133.577796 0.31045511E+04  0.11138402E+06                                20.582049                           17.754333       0.090519       1.858030                    0.999844      49.553777     140.577438       0.448374       0.380751      -1.165772       0.003605      -0.006528      -0.074824       0.075194       0.025585       0.008642       0.000829       0.215952       0.048308      -0.119017       0.015243       0.103774             23.081083      17.568070      -5.384499       0.012988      33.456155      -0.297329      18.219024           4.790850
            2             Mn       0.430601       8.195352      20.008221       1.143971     133.583142 0.31046291E+04  0.11138749E+06                                20.582469                           17.754419       0.090606       1.858051                    0.999844      49.554857     140.580847       0.448379       0.380745      -1.165777      -0.003613       0.006525      -0.074809       0.075180       0.025604      -0.008642      -0.000829       0.215997       0.048187      -0.119023       0.015204       0.103819             23.081931      17.568594      -5.385184      -0.012988      33.458233       0.297341      18.218966           4.790939
            3             Mn       5.264451       8.195352      13.150179       1.144391     133.511831 0.31025767E+04  0.11129378E+06                                20.573799                           17.747290       0.091519       1.858388                    0.999844      49.546222     140.536773       0.448523       0.380691      -1.165836      -0.003624       0.006520       0.074993       0.075363       0.025666       0.008638       0.000826       0.216247       0.048709      -0.119246       0.015378       0.103869             23.071819      17.561446      -5.382195       0.013017      33.442205      -0.297215      18.211806           4.790826
            4             Mn       6.682854       2.880645       2.097379       1.143492     133.625160 0.31059289E+04  0.11144672E+06                                20.587551                           17.758899       0.090072       1.857844                    0.999844      49.560405     140.608344       0.448289       0.380778      -1.165742       0.003607      -0.006529       0.074755       0.075126       0.025571      -0.008642      -0.000827       0.215893       0.048019      -0.118937       0.015148       0.103789             23.087457      17.572617      -5.386307      -0.012969      33.466177       0.297411      18.223576           4.790853
            5              H       6.598427       5.050655      21.720963       0.348798       0.976692 0.60315936E+01  0.56585151E+02                                 1.768932                            1.515379      -1.675523       2.138872                    0.992336       3.458851      10.278097       0.457292       1.427717      -0.672629      -0.002307       0.008298      -0.007968       0.011734       0.002209       0.008687      -0.009160      -0.001362       0.004350      -0.013557       0.001445       0.012112              1.988784       2.059169      -0.671753      -0.667570       2.049819       0.708925       1.857366          -0.000355
            6              H       1.292149       0.852852      18.044801       0.130228       1.319712 0.10516152E+02  0.11052598E+03                                 1.999056                            1.910609      -1.302241       2.278746                    0.993757       3.644073      10.549768       0.447693       1.301721      -0.706034       0.022520      -0.019506      -0.023662       0.038046      -0.005204      -0.010389       0.010098       0.008217      -0.001998      -0.013123      -0.004620       0.017743              2.007184       1.988327      -0.315288      -0.252190       1.882628       0.159224       2.150595          -0.000235
            7              H       8.115954       3.710459      11.256172       0.130239       1.013968 0.76967178E+01  0.75113439E+02                                 1.694483                            1.646598      -1.100118       2.376017                    0.997605       3.436893       9.710740       0.475109       1.320993      -0.700709      -0.002334       0.002535      -0.038350       0.038505       0.002959       0.003559      -0.000908      -0.006588       0.046735      -0.012688      -0.003370       0.016058              1.703850       1.562843      -0.107445      -0.000776       1.530982      -0.174091       2.017725          -0.000058
            8              H       0.259299       1.893995      14.317797       0.123991       1.446752 0.11877599E+02  0.12876844E+03                                 2.107892                            2.011534      -1.615881       2.111327                    0.992157       3.961158      11.669401       0.442250       1.277489      -0.708941       0.025101      -0.024232       0.009041       0.036042      -0.005160       0.000218      -0.002456       0.000358      -0.063462      -0.021345       0.005511       0.015835              2.128043       2.250845      -0.430145       0.194288       1.954820      -0.153639       2.178465           0.000043
            9              H       0.225341       1.747792      21.745279       0.126099       1.027485 0.78262630E+01  0.76837701E+02                                 1.719154                            1.667203      -1.121995       2.361875                    0.997152       3.513203      10.015955       0.468416       1.331846      -0.697997       0.006869      -0.003583       0.039327       0.040083       0.002243       0.004956      -0.000261      -0.006165       0.050481      -0.013001      -0.004669       0.017670              1.734625       1.586704      -0.114910       0.012275       1.565499      -0.191818       2.051672          -0.000090
           10              H       7.044075       4.585463      15.009702       0.127252       1.403270 0.11385130E+02  0.12192117E+03                                 2.069955                            1.977166      -1.369739       2.240304                    0.992569       3.750492      10.919963       0.444207       1.287595      -0.708756      -0.021424       0.019944       0.025257       0.038660      -0.005582      -0.011543       0.010968       0.006082       0.000727      -0.013635      -0.005615       0.019249              2.079871       2.070839      -0.323500      -0.261690       1.932282       0.164022       2.236492          -0.000259
           11              H       8.138392       3.655079      18.663758       0.126242       1.506731 0.12468182E+02  0.13659575E+03                                 2.150882                            2.048803      -1.634832       2.097822                    0.992237       4.001735      11.787313       0.442837       1.262491      -0.712210      -0.026455       0.023739      -0.007770       0.036384      -0.006617      -0.000879      -0.004071       0.000948      -0.067068      -0.022933       0.005006       0.017927              2.172495       2.259698      -0.440865       0.212898       2.014346      -0.166160       2.243440           0.000046
           12              H       0.296655      10.577577       0.265267       0.362457       0.930852 0.56443465E+01  0.52161667E+02                                 1.725753                            1.476628      -1.693908       2.145622                    0.991794       3.334406       9.883894       0.457518       1.448638      -0.669151      -0.002593       0.007845       0.013507       0.015834       0.003867      -0.007671       0.008599      -0.002926       0.014015      -0.013543       0.001414       0.012128              1.936763       2.080109      -0.652313       0.647796       1.950293      -0.649912       1.779888          -0.000300
           13              H       5.348878       6.025342      10.668163       0.348789       0.976748 0.60319608E+01  0.56588996E+02                                 1.768944                            1.515384      -1.675368       2.138921                    0.992338       3.458834      10.277809       0.457314       1.427639      -0.672643       0.002308      -0.008308      -0.007977       0.011746       0.002206      -0.008687       0.009160      -0.001360       0.004352      -0.013555       0.001442       0.012113              1.988801       2.059186      -0.671769       0.667586       2.049834      -0.708941       1.857382          -0.000351
           14              H       0.987456      10.223145       6.992001       0.130252       1.319442 0.10513372E+02  0.11048913E+03                                 1.998774                            1.910351      -1.302069       2.278855                    0.993760       3.643592      10.547907       0.447727       1.301714      -0.706037      -0.022517       0.019511      -0.023670       0.038052      -0.005202       0.010388      -0.010102       0.008214      -0.001999      -0.013127      -0.004616       0.017743              2.006898       1.988042      -0.315216       0.252149       1.882366      -0.159206       2.150287          -0.000257
           15              H       3.831351       7.365538       0.203372       0.130229       1.014030 0.76973369E+01  0.75121144E+02                                 1.694562                            1.646671      -1.100200       2.375973                    0.997604       3.437042       9.711333       0.475094       1.321006      -0.700706       0.002336      -0.002535      -0.038346       0.038501       0.002960      -0.003556       0.000906      -0.006591       0.046730      -0.012688      -0.003367       0.016056              1.703930       1.562913      -0.107455       0.000777       1.531050       0.174103       2.017827          -0.000075
           16              H       2.020306       9.182002       3.264997       0.123990       1.446602 0.11876010E+02  0.12874671E+03                                 2.107747                            2.011401      -1.615726       2.111408                    0.992159       3.960897      11.668373       0.442265       1.277491      -0.708942      -0.025099       0.024240       0.009041       0.036045      -0.005162      -0.000219       0.002457       0.000352      -0.063454      -0.021342       0.005507       0.015836              2.127896       2.250687      -0.430104      -0.194273       1.954696       0.153627       2.178304           0.000017
           17              H       2.054264       9.328205      10.692479       0.126083       1.027560 0.78270030E+01  0.76846725E+02                                 1.719226                            1.667272      -1.121994       2.361857                    0.997151       3.513382      10.016555       0.468412       1.331829      -0.698000      -0.006872       0.003581       0.039322       0.040079       0.002236      -0.004951       0.000256      -0.006167       0.050480      -0.012996      -0.004671       0.017668              1.734699       1.586774      -0.114922      -0.012276       1.565566       0.191830       2.051758          -0.000075
           18              H       4.903230       6.490534       3.956902       0.127239       1.403312 0.11385552E+02  0.12192694E+03                                 2.070007                            1.977211      -1.369825       2.240263                    0.992568       3.750553      10.920232       0.444199       1.287607      -0.708754       0.021425      -0.019949       0.025254       0.038662      -0.005576       0.011545      -0.010972       0.006085       0.000727      -0.013642      -0.005609       0.019251              2.079925       2.070887      -0.323514       0.261704       1.932329      -0.164033       2.236557          -0.000288
           19              H       3.808913       7.420918       7.610958       0.126254       1.506570 0.12466453E+02  0.13657165E+03                                 2.150710                            2.048647      -1.634741       2.097875                    0.992239       4.001445      11.786116       0.442859       1.262475      -0.712214       0.026454      -0.023744      -0.007776       0.036387      -0.006620       0.000881       0.004069       0.000943      -0.067081      -0.022937       0.005005       0.017932              2.172318       2.259509      -0.440810      -0.212880       2.014191       0.166147       2.243255           0.000043
           20              H       1.982950       0.498420      11.318067       0.362453       0.930876 0.56445161E+01  0.52163668E+02                                 1.725782                            1.476649      -1.694015       2.145570                    0.991794       3.334492       9.884215       0.457515       1.448636      -0.669150       0.002592      -0.007839       0.013505       0.015829       0.003868       0.007672      -0.008598      -0.002929       0.014013      -0.013543       0.001416       0.012128              1.936798       2.080146      -0.652327      -0.647809       1.950330       0.649926       1.779919          -0.000287
           21              H       0.515028       6.025342       0.384637       0.348798       0.976699 0.60316287E+01  0.56585379E+02                                 1.768921                            1.515370      -1.675423       2.138912                    0.992337       3.458795      10.277812       0.457301       1.427691      -0.672634       0.002308      -0.008304       0.007972       0.011740       0.002207       0.008686      -0.009160      -0.001361       0.004352      -0.013556       0.001443       0.012113              1.988772       2.059156      -0.671751      -0.667569       2.049804       0.708923       1.857355          -0.000362
           22              H       5.821306      10.223145       4.060799       0.130235       1.319608 0.10515061E+02  0.11051142E+03                                 1.998941                            1.910503      -1.302195       2.278779                    0.993758       3.643876      10.548981       0.447709       1.301712      -0.706037      -0.022518       0.019510       0.023664       0.038049      -0.005201      -0.010388       0.010101       0.008216      -0.002000      -0.013127      -0.004615       0.017743              2.007067       1.988209      -0.315258      -0.252176       1.882520       0.159220       2.150473          -0.000257
           23              H      -1.002499       7.365538      10.849428       0.130223       1.014046 0.76974937E+01  0.75122993E+02                                 1.694573                            1.646682      -1.100161       2.375985                    0.997604       3.437077       9.711425       0.475096       1.320996      -0.700707       0.002338      -0.002534       0.038346       0.038500       0.002955       0.003553      -0.000903      -0.006591       0.046734      -0.012685      -0.003371       0.016056              1.703942       1.562926      -0.107458      -0.000777       1.531062      -0.174105       2.017838          -0.000055
           24              H       6.854156       9.182002       7.787803       0.123998       1.446588 0.11875851E+02  0.12874442E+03                                 2.107721                            2.011378      -1.615737       2.111402                    0.992160       3.960867      11.668219       0.442271       1.277480      -0.708945      -0.025098       0.024240      -0.009044       0.036045      -0.005164       0.000217      -0.002455       0.000351      -0.063465      -0.021346       0.005507       0.015838              2.127869       2.250655      -0.430093       0.194270       1.954672      -0.153626       2.178280           0.000028
           25              H       6.888114       9.328205       0.360321       0.126089       1.027537 0.78267738E+01  0.76843975E+02                                 1.719208                            1.667253      -1.122025       2.361850                    0.997151       3.513331      10.016404       0.468411       1.331839      -0.697998      -0.006871       0.003582      -0.039323       0.040079       0.002241       0.004953      -0.000258      -0.006166       0.050478      -0.012999      -0.004669       0.017668              1.734680       1.586754      -0.114919       0.012275       1.565548      -0.191826       2.051737          -0.000093
           26              H       0.069380       6.490534       7.095898       0.127256       1.403140 0.11383773E+02  0.12190307E+03                                 2.069844                            1.977063      -1.369713       2.240334                    0.992570       3.750268      10.919171       0.444213       1.287615      -0.708753       0.021424      -0.019949      -0.025259       0.038665      -0.005577      -0.011544       0.010973       0.006082       0.000728      -0.013641      -0.005609       0.019251              2.079759       2.070721      -0.323472      -0.261677       1.932180       0.164019       2.236375          -0.000287
           27              H      -1.024937       7.420918       3.441842       0.126245       1.506583 0.12466592E+02  0.13657372E+03                                 2.150736                            2.048670      -1.634729       2.097881                    0.992239       4.001472      11.786269       0.442852       1.262489      -0.712211       0.026455      -0.023744       0.007773       0.036387      -0.006619      -0.000879      -0.004071       0.000943      -0.067069      -0.022934       0.005004       0.017929              2.172346       2.259540      -0.440821       0.212882       2.014217      -0.166149       2.243280           0.000033
           28              H       6.816800       0.498420      21.840333       0.362456       0.930853 0.56443666E+01  0.52162024E+02                                 1.725767                            1.476639      -1.694011       2.145578                    0.991793       3.334465       9.884162       0.457512       1.448655      -0.669147       0.002591      -0.007840      -0.013503       0.015827       0.003868      -0.007672       0.008599      -0.002928       0.014012      -0.013544       0.001416       0.012128              1.936779       2.080125      -0.652316       0.647799       1.950311      -0.649916       1.779902          -0.000293
           29              H       1.764577       5.050655      11.437437       0.348794       0.976732 0.60318642E+01  0.56588208E+02                                 1.768962                            1.515400      -1.675533       2.138858                    0.992337       3.458906      10.278238       0.457296       1.427691      -0.672633      -0.002309       0.008298       0.007970       0.011735       0.002209      -0.008687       0.009159      -0.001364       0.004350      -0.013556       0.001445       0.012112              1.988822       2.059208      -0.671774       0.667590       2.049858      -0.708946       1.857400          -0.000349
           30              H       6.125999       0.852852      15.113599       0.130249       1.319549 0.10514466E+02  0.11050340E+03                                 1.998864                            1.910435      -1.302099       2.278824                    0.993759       3.643784      10.548567       0.447723       1.301693      -0.706040       0.022518      -0.019505       0.023667       0.038048      -0.005206       0.010386      -0.010097       0.008213      -0.002000      -0.013121      -0.004620       0.017741              2.006989       1.988136      -0.315239       0.252159       1.882450      -0.159208       2.150381          -0.000228
           31              H       3.282104       3.710459      21.902228       0.130240       1.013977 0.76968179E+01  0.75114834E+02                                 1.694510                            1.646622      -1.100169       2.375999                    0.997604       3.436914       9.710900       0.475098       1.321016      -0.700704      -0.002335       0.002536       0.038350       0.038504       0.002963      -0.003559       0.000908      -0.006591       0.046732      -0.012691      -0.003366       0.016057              1.703877       1.562864      -0.107448       0.000777       1.531003       0.174095       2.017764          -0.000073
           32              H       5.093149       1.893995      18.840603       0.123988       1.446732 0.11877389E+02  0.12876564E+03                                 2.107878                            2.011520      -1.615828       2.111351                    0.992158       3.961135      11.669324       0.442250       1.277495      -0.708940       0.025099      -0.024235      -0.009039       0.036042      -0.005160      -0.000220       0.002457       0.000355      -0.063452      -0.021342       0.005509       0.015833              2.128030       2.250833      -0.430144      -0.194285       1.954810       0.153636       2.178446           0.000029
           33              H       5.059191       1.747792      11.413121       0.126097       1.027485 0.78262556E+01  0.76837483E+02                                 1.719141                            1.667192      -1.121950       2.361890                    0.997152       3.513202      10.015888       0.468423       1.331829      -0.698000       0.006869      -0.003582      -0.039328       0.040083       0.002239      -0.004957       0.000260      -0.006163       0.050482      -0.012999      -0.004672       0.017670              1.734612       1.586696      -0.114910      -0.012276       1.565490       0.191815       2.051650          -0.000077
           34              H       2.210225       4.585463      18.148698       0.127231       1.403437 0.11386878E+02  0.12194490E+03                                 2.070137                            1.977330      -1.369868       2.240230                    0.992568       3.750778      10.921118       0.444183       1.287612      -0.708752      -0.021426       0.019945      -0.025252       0.038659      -0.005580       0.011545      -0.010969       0.006086       0.000729      -0.013637      -0.005613       0.019250              2.080056       2.071023      -0.323547       0.261720       1.932449      -0.164038       2.236696          -0.000267
           35              H       3.304542       3.655079      14.494642       0.126246       1.506742 0.12468281E+02  0.13659688E+03                                 2.150874                            2.048797      -1.634883       2.097797                    0.992237       4.001737      11.787256       0.442843       1.262474      -0.712213      -0.026457       0.023736       0.007773       0.036384      -0.006617       0.000880       0.004070       0.000950      -0.067079      -0.022937       0.005008       0.017929              2.172486       2.259687      -0.440860      -0.212898       2.014336       0.166161       2.243436           0.000059
           36              H       5.130505      10.577577      10.787533       0.362451       0.930882 0.56445459E+01  0.52163734E+02                                 1.725758                            1.476630      -1.693845       2.145638                    0.991796       3.334417       9.883801       0.457532       1.448590      -0.669159      -0.002593       0.007848      -0.013512       0.015839       0.003866       0.007671      -0.008599      -0.002926       0.014016      -0.013542       0.001413       0.012128              1.936769       2.080116      -0.652318      -0.647801       1.950300       0.649917       1.779893          -0.000289
           37              C       6.429083       5.336415      12.502485       0.626888      22.118942 0.25439417E+03  0.52920957E+04                                 7.418306                            5.732029      -0.115484       2.027147                    0.999415      22.063281      61.975540       0.607918       0.484329      -1.012906      -0.040328       0.052611      -0.016001       0.068193       0.071061      -0.038463      -0.011891       0.061032      -0.037730      -0.073502      -0.023817       0.097318              8.815598       8.026234      -4.119810       2.452599      10.139158      -1.855007       8.281401           0.003861
           38              C       7.394916       4.300810      13.021304      -0.015448      37.563220 0.43902062E+03  0.10291584E+05                                 9.800746                            6.984119      -0.054714       1.993963                    0.999032      27.168715      76.646349       0.627103       0.416648      -1.069744       0.033326      -0.030503       0.023508       0.050928       0.015324      -0.005369       0.015355      -0.007428       0.024747      -0.025773       0.004758       0.021014             12.511033      12.213590      -6.634893       2.200789      12.231418      -3.382554      13.088091           0.000119
           39              C       8.185165       3.586408      12.141722      -0.110063      32.198034 0.44362192E+03  0.10590562E+05                                 9.134558                            7.277945      -0.366975       1.860264                    0.998716      30.217355      90.525077       0.573013       0.447750      -1.034395       0.002629      -0.008025       0.017827       0.019726       0.061452       0.019519       0.007561      -0.013926       0.016847      -0.065971       0.001008       0.064963             10.398456      11.987649      -5.367302      -1.008059       9.884474      -0.202710       9.323245           0.001421
           40              C      -0.525683       2.690360      12.604613      -0.014897      37.063176 0.45291901E+03  0.10708607E+05                                 9.721344                            7.115485      -0.078566       1.985921                    0.998899      27.346949      77.673102       0.617979       0.419199      -1.067299      -0.026567       0.026259       0.033315       0.050052       0.006696       0.019516      -0.013749      -0.024410       0.006961      -0.030871       0.008157       0.022714             11.860231      12.391652      -5.021217      -3.143706       9.152964       1.377178      14.036078           0.002567
           41              C       0.373938       2.004755      11.617598       0.619059      21.407682 0.25793549E+03  0.53991857E+04                                 7.293475                            5.807587      -0.202195       1.996596                    0.999157      22.407442      63.708344       0.596729       0.490356      -1.007003       0.025430      -0.036944      -0.048487       0.066050       0.057579       0.044584       0.009846      -0.004828      -0.104189      -0.068002      -0.019310       0.087313              8.339091       8.881747      -3.196877      -2.802499       7.619766       0.919685       8.515761           0.007604
           42              C      -0.374894       2.497637      13.969634      -0.150208      33.711940 0.45914670E+03  0.11037659E+05                                 9.287491                            7.295173      -0.175898       1.916587                    0.998806      30.641621      91.621637       0.586178       0.434661      -1.043813       0.004198       0.007279      -0.016590       0.018597       0.056396       0.009140      -0.008023      -0.016923      -0.189002      -0.066601      -0.021926       0.088528             10.656440       8.669807      -2.414283      -1.449808       6.792235       0.596972      16.507276           0.001975
           43              C       8.497468       3.213147      14.864248       0.175187      38.342758 0.39002784E+03  0.89520416E+04                                10.215496                            6.785122      -0.350567       1.906110                    0.999272      26.204878      75.201802       0.602877       0.442640      -1.044800       0.010135      -0.005072       0.030498       0.032536       0.017963       0.009202      -0.017429      -0.006598      -0.004473      -0.029766       0.007191       0.022575             13.777174      10.346252      -3.674214       3.318224       8.221255      -2.897524      22.764015          -0.000070
           44              C       7.554406       4.108087      14.386103      -0.165672      35.974832 0.46764001E+03  0.11302870E+05                                 9.718755                            7.367171      -0.323754       1.860741                    0.998831      31.220740      93.861226       0.582248       0.435232      -1.042603      -0.005152       0.013044      -0.026739       0.030193       0.048149      -0.025109       0.027036      -0.000922      -0.128296      -0.072500       0.002943       0.069558             11.724187      10.397240      -4.114268       3.261311       9.157762      -3.750019      15.617559           0.001065
           45              C      -0.119766       2.271687      18.137203       0.173624      38.938416 0.39662067E+03  0.91401250E+04                                10.328245                            6.847183      -0.368850       1.899681                    0.999266      26.307195      75.608115       0.599583       0.443282      -1.044589      -0.008375       0.006627      -0.029915       0.031764       0.018231       0.006921      -0.018583      -0.005687      -0.002434      -0.029345       0.005276       0.024069             13.996780      10.036788      -3.654301       3.452559       8.529669      -3.037230      23.423881          -0.000041
           46              C       8.772604       3.030393      19.015237      -0.148976      34.124663 0.46115009E+03  0.11094719E+05                                 9.349748                            7.304174      -0.173522       1.918142                    0.998770      30.617078      91.499489       0.586815       0.433842      -1.044605      -0.000085      -0.005984       0.016821       0.017854       0.059586       0.006211      -0.008211      -0.009915      -0.185996      -0.064865      -0.025949       0.090814             10.773559       8.452662      -2.426855      -1.325599       7.013764       0.628242      16.854253           0.001776
           47              C       8.883008       2.819949      20.375837      -0.016539      37.348697 0.45366226E+03  0.10738200E+05                                 9.787460                            7.134969      -0.115910       1.973974                    0.998727      27.438771      78.158641       0.614928       0.420807      -1.065521       0.025254      -0.029513      -0.034381       0.051874       0.005926       0.019545      -0.011449      -0.017267       0.000922      -0.028149       0.008734       0.019415             11.963212      11.835798      -4.968108      -3.135001       9.511767       1.399605      14.542070           0.002606
           48              C       8.006406       3.539889      21.361747       0.614499      21.487794 0.26000468E+03  0.54552107E+04                                 7.325053                            5.836573      -0.196552       1.997448                    0.999201      22.495986      64.104952       0.594169       0.491322      -1.006171      -0.030780       0.034290       0.045551       0.064793       0.054545       0.045047       0.005689       0.002911      -0.109596      -0.068812      -0.015479       0.084291              8.385853       8.682550      -3.219234      -2.834728       7.801209       1.083293       8.673800           0.007683
           49              C       0.119081       1.877381      20.860834      -0.106766      32.456216 0.44836285E+03  0.10737611E+05                                 9.196651                            7.324796      -0.402801       1.847385                    0.998712      30.360946      91.248478       0.569948       0.448738      -1.033307      -0.007488       0.007196      -0.018899       0.021564       0.059093       0.018613       0.008410       0.000920       0.026380      -0.064221       0.002544       0.061677             10.479426      11.556223      -5.426680      -0.804034      10.397755      -0.402817       9.484299           0.001259
           50              C       0.895268       1.127536      20.003357      -0.020954      37.370655 0.43429235E+03  0.10152484E+05                                 9.757179                            6.937114      -0.062199       1.992371                    0.999001      27.127041      76.404394       0.630535       0.415534      -1.070538      -0.030961       0.030459      -0.025509       0.050369       0.018856      -0.003721       0.014834      -0.001792       0.023394      -0.027703       0.006088       0.021615             12.465487      11.538742      -6.471029       2.171352      12.488980      -3.577983      13.368740          -0.000014
           51              C       1.835564       0.085285      20.541187       0.639953      21.959015 0.24891154E+03  0.51477905E+04                                 7.388962                            5.676163      -0.103146       2.037573                    0.999314      21.741587      60.811238       0.610147       0.485396      -1.012767       0.044153      -0.047333       0.022445       0.068510       0.066839      -0.040362      -0.014764       0.068045      -0.032200      -0.071121      -0.025798       0.096919              8.798967       7.722434      -4.064215       2.466818      10.406532      -1.885092       8.267935           0.003022
           52              C       0.776473       1.332442      18.638337      -0.163491      35.667885 0.46264257E+03  0.11155846E+05                                 9.687539                            7.345324      -0.317709       1.864765                    0.998784      31.117989      93.545436       0.580820       0.437328      -1.041000       0.003072      -0.010350       0.025044       0.027272       0.047111      -0.021906       0.029110       0.014637      -0.128833      -0.071907       0.002704       0.069202             11.682161       9.871270      -3.997927       3.057604       9.355781      -3.899923      15.819432           0.000988
           53              C       5.518222       5.739582       1.449685       0.626823      22.119211 0.25439694E+03  0.52921525E+04                                 7.418251                            5.731969      -0.115223       2.027225                    0.999416      22.063509      61.975598       0.607937       0.484314      -1.012917       0.040312      -0.052594      -0.016034       0.068178       0.071043       0.038443       0.011913       0.061019      -0.037817      -0.073458      -0.023849       0.097308              8.815551       8.026154      -4.119822      -2.452535      10.139205       1.854931       8.281294           0.003857
           54              C       4.552389       6.775187       1.968504      -0.015424      37.562719 0.43901167E+03  0.10291337E+05                                 9.800749                            6.984111      -0.054816       1.993937                    0.999032      27.168348      76.645540       0.627094       0.416656      -1.069737      -0.033323       0.030489       0.023505       0.050917       0.015358       0.005369      -0.015361      -0.007433       0.024741      -0.025804       0.004773       0.021031             12.511061      12.213580      -6.634948      -2.200746      12.231525       3.382518      13.088078           0.000093
           55              C       3.762140       7.489589       1.088922      -0.110051      32.197542 0.44361262E+03  0.10590296E+05                                 9.134503                            7.277888      -0.366989       1.860264                    0.998716      30.217118      90.524523       0.573012       0.447753      -1.034393      -0.002619       0.008031       0.017818       0.019719       0.061458      -0.019521      -0.007560      -0.013955       0.016771      -0.065967       0.000989       0.064978             10.398419      11.987571      -5.367312       1.008063       9.884480       0.202691       9.323205           0.001395
           56              C       2.805288       8.385637       1.551813      -0.014900      37.062744 0.45291472E+03  0.10708472E+05                                 9.721255                            7.115442      -0.078547       1.985933                    0.998898      27.346750      77.672238       0.617983       0.419197      -1.067300       0.026584      -0.026239       0.033317       0.050052       0.006694      -0.019514       0.013747      -0.024431       0.006969      -0.030873       0.008156       0.022716             11.860110      12.391539      -5.021181       3.143653       9.152923      -1.377149      14.035867           0.002551
           57              C       1.905667       9.071242       0.564798       0.619077      21.407319 0.25793101E+03  0.53990761E+04                                 7.293447                            5.807579      -0.202245       1.996586                    0.999157      22.407234      63.707956       0.596722       0.490363      -1.006998      -0.025408       0.036958      -0.048498       0.066058       0.057585      -0.044588      -0.009834      -0.004837      -0.104187      -0.068015      -0.019300       0.087315              8.339054       8.881727      -3.196866       2.802468       7.619759      -0.919663       8.515675           0.007581
           58              C       2.654499       8.578360       2.916834      -0.150194      33.711107 0.45913532E+03  0.11037300E+05                                 9.287341                            7.295094      -0.175860       1.916608                    0.998806      30.640909      91.618714       0.586181       0.434663      -1.043814      -0.004174      -0.007263      -0.016595       0.018589       0.056387      -0.009145       0.008021      -0.016954      -0.189021      -0.066608      -0.021917       0.088524             10.656236       8.669653      -2.414226       1.449781       6.792158      -0.596970      16.506896           0.001942
           59              C       3.449837       7.862850       3.811448       0.175168      38.342167 0.39002551E+03  0.89519576E+04                                10.215340                            6.785073      -0.350509       1.906132                    0.999272      26.204674      75.200625       0.602884       0.442637      -1.044804      -0.010138       0.005078       0.030497       0.032536       0.017958      -0.009207       0.017431      -0.006623      -0.004427      -0.029767       0.007194       0.022573             13.776909      10.346069      -3.674149      -3.318107       8.221165       2.897436      22.763492          -0.000099
           60              C       4.392899       6.967910       3.333303      -0.165652      35.973832 0.46762546E+03  0.11302435E+05                                 9.718595                            7.367071      -0.323772       1.860742                    0.998831      31.220198      93.859364       0.582250       0.435234      -1.042601       0.005147      -0.013060      -0.026741       0.030201       0.048168       0.025102      -0.027038      -0.000935      -0.128367      -0.072514       0.002925       0.069589             11.723956      10.397005      -4.114189      -3.261144       9.157645       3.749874      15.617217           0.001012
           61              C       2.399371       8.804310       7.084403       0.173652      38.936340 0.39660181E+03  0.91395576E+04                                10.327845                            6.846998      -0.368781       1.899713                    0.999266      26.306298      75.604328       0.599596       0.443279      -1.044593       0.008375      -0.006618      -0.029923       0.031770       0.018237      -0.006914       0.018566      -0.005708      -0.002510      -0.029333       0.005260       0.024072             13.996180      10.036264      -3.654016      -3.452350       8.529253       3.037035      23.423022          -0.000052
           62              C       3.174701       8.045604       7.962437      -0.148968      34.124290 0.46114601E+03  0.11094571E+05                                 9.349656                            7.304137      -0.173487       1.918157                    0.998770      30.616623      91.497247       0.586818       0.433841      -1.044608       0.000075       0.005980       0.016820       0.017852       0.059589      -0.006224       0.008221      -0.009937      -0.185979      -0.064869      -0.025946       0.090815             10.773439       8.452478      -2.426743       1.325505       7.013644      -0.628175      16.854195           0.001777
           63              C       3.064297       8.256048       9.323037      -0.016579      37.349140 0.45367055E+03  0.10738409E+05                                 9.787376                            7.134920      -0.115717       1.974029                    0.998727      27.439064      78.158665       0.614947       0.420793      -1.065533      -0.025275       0.029504      -0.034392       0.051886       0.005895      -0.019533       0.011434      -0.017267       0.000983      -0.028118       0.008702       0.019416             11.963078      11.835617      -4.968008       3.134877       9.511646      -1.399520      14.541971           0.002624
           64              C       3.940899       7.536108      10.308947       0.614558      21.487301 0.25999809E+03  0.54550570E+04                                 7.325056                            5.836586      -0.196763       1.997383                    0.999201      22.495768      64.104968       0.594153       0.491336      -1.006160       0.030754      -0.034294       0.045589       0.064809       0.054550      -0.045089      -0.005666       0.002902      -0.109566      -0.068858      -0.015442       0.084301              8.385849       8.682577      -3.219269       2.834684       7.801265      -1.083302       8.673706           0.007681
           65              C       2.160524       9.198616       9.808034      -0.106817      32.457864 0.44839086E+03  0.10738441E+05                                 9.196871                            7.324960      -0.402705       1.847395                    0.998712      30.362175      91.252589       0.569950       0.448730      -1.033313       0.007472      -0.007210      -0.018912       0.021575       0.059066      -0.018617      -0.008406       0.000904       0.026467      -0.064209       0.002566       0.061643             10.479678      11.556510      -5.426830       0.804005      10.398009       0.402869       9.484515           0.001283
           66              C       1.384337       9.948461       8.950557      -0.020947      37.370106 0.43428761E+03  0.10152335E+05                                 9.757049                            6.937060      -0.062230       1.992361                    0.999001      27.126884      76.403549       0.630540       0.415532      -1.070540       0.030959      -0.030460      -0.025508       0.050368       0.018855       0.003716      -0.014842      -0.001799       0.023391      -0.027703       0.006078       0.021625             12.465254      11.538534      -6.470839      -2.171319      12.488665       3.577892      13.368563          -0.000002
           67              C       0.444041      10.990712       9.488387       0.639938      21.959234 0.24891508E+03  0.51478699E+04                                 7.388947                            5.676162      -0.103112       2.037579                    0.999314      21.741636      60.810948       0.610155       0.485389      -1.012773      -0.044152       0.047326       0.022453       0.068507       0.066838       0.040358       0.014766       0.068037      -0.032186      -0.071119      -0.025794       0.096913              8.798912       7.722387      -4.064169      -2.466782      10.406431       1.885029       8.267919           0.003039
           68              C       1.503132       9.743555       7.585537      -0.163461      35.665398 0.46260869E+03  0.11154783E+05                                 9.687073                            7.345055      -0.317641       1.864809                    0.998784      31.116171      93.537773       0.580833       0.437328      -1.041004      -0.003065       0.010367       0.025027       0.027262       0.047132       0.021890      -0.029120       0.014618      -0.128805      -0.071908       0.002691       0.069218             11.681520       9.870660      -3.997564      -3.057404       9.355188       3.899640      15.818712           0.000975
           69              C       0.684372       5.739582       9.603115       0.626847      22.119209 0.25439720E+03  0.52921608E+04                                 7.418263                            5.731984      -0.115301       2.027200                    0.999416      22.063477      61.975576       0.607934       0.484316      -1.012916       0.040315      -0.052599       0.016028       0.068182       0.071048      -0.038448      -0.011909       0.061017      -0.037781      -0.073470      -0.023838       0.097308              8.815550       8.026165      -4.119804       2.452546      10.139156      -1.854940       8.281328           0.003865
           70              C      -0.281461       6.775187       9.084296      -0.015432      37.562881 0.43901509E+03  0.10291431E+05                                 9.800741                            6.984116      -0.054816       1.993933                    0.999032      27.168498      76.645856       0.627098       0.416653      -1.069740      -0.033323       0.030496      -0.023506       0.050921       0.015346      -0.005368       0.015363      -0.007438       0.024740      -0.025795       0.004764       0.021031             12.511029      12.213565      -6.634907       2.200778      12.231455      -3.382534      13.088067           0.000109
           71              C      -1.071710       7.489589       9.963878      -0.110082      32.198645 0.44363150E+03  0.10590849E+05                                 9.134639                            7.277992      -0.366925       1.860272                    0.998716      30.217898      90.527000       0.573014       0.447746      -1.034397      -0.002613       0.008038      -0.017828       0.019730       0.061437       0.019522       0.007557      -0.013954       0.016859      -0.065961       0.001014       0.064948             10.398569      11.987755      -5.367393      -1.008040       9.884619      -0.202729       9.323331           0.001424
           72              C       7.639138       8.385637       9.500987      -0.014919      37.063190 0.45292154E+03  0.10708655E+05                                 9.721239                            7.115428      -0.078440       1.985961                    0.998899      27.347011      77.672610       0.617993       0.419190      -1.067307       0.026593      -0.026235      -0.033322       0.050058       0.006674       0.019505      -0.013739      -0.024422       0.007010      -0.030851       0.008137       0.022714             11.860080      12.391479      -5.021151      -3.143591       9.152891       1.377113      14.035870           0.002572
           73              C       6.739517       9.071242      10.488002       0.619096      21.407207 0.25792924E+03  0.53990368E+04                                 7.293470                            5.807596      -0.202343       1.996554                    0.999157      22.407165      63.708022       0.596715       0.490369      -1.006994      -0.025397       0.036959       0.048518       0.066068       0.057585       0.044616       0.009824      -0.004838      -0.104163      -0.068042      -0.019278       0.087320              8.339079       8.881763      -3.196900      -2.802458       7.619805       0.919683       8.515669           0.007594
           74              C       7.488349       8.578360       8.135966      -0.150200      33.711510 0.45914212E+03  0.11037500E+05                                 9.287400                            7.295141      -0.175857       1.916605                    0.998806      30.641134      91.619394       0.586180       0.434662      -1.043815      -0.004172      -0.007262       0.016593       0.018587       0.056389       0.009153      -0.008026      -0.016956      -0.189001      -0.066607      -0.021916       0.088523             10.656311       8.669661      -2.414206      -1.449744       6.792167       0.596943      16.507105           0.001960
           75              C      -1.384013       7.862850       7.241352       0.175192      38.341483 0.39001760E+03  0.89517274E+04                                10.215227                            6.785006      -0.350500       1.906138                    0.999272      26.204341      75.199370       0.602887       0.442637      -1.044804      -0.010135       0.005074      -0.030501       0.032539       0.017962       0.009200      -0.017420      -0.006626      -0.004484      -0.029758       0.007182       0.022576             13.776764      10.345899      -3.674050       3.318095       8.221031      -2.897413      22.763362          -0.000086
           76              C      -0.440951       6.967910       7.719497      -0.165649      35.973091 0.46761550E+03  0.11302113E+05                                 9.718452                            7.366989      -0.323738       1.860762                    0.998831      31.219541      93.856495       0.582255       0.435234      -1.042603       0.005148      -0.013062       0.026731       0.030194       0.048170      -0.025097       0.027041      -0.000942      -0.128322      -0.072507       0.002923       0.069584             11.723774      10.396817      -4.114066       3.261143       9.157455      -3.749838      15.617050           0.001032
           77              C       7.233221       8.804310       3.968397       0.173626      38.937150 0.39661079E+03  0.91398208E+04                                10.327980                            6.847074      -0.368794       1.899705                    0.999266      26.306680      75.605782       0.599592       0.443279      -1.044593       0.008378      -0.006623       0.029919       0.031768       0.018232       0.006921      -0.018576      -0.005707      -0.002448      -0.029341       0.005271       0.024070             13.996366      10.036450      -3.654126       3.452391       8.529415      -3.037079      23.423233          -0.000063
           78              C      -1.659149       8.045604       3.090363      -0.148962      34.123885 0.46113940E+03  0.11094378E+05                                 9.349594                            7.304091      -0.173487       1.918161                    0.998770      30.616404      91.496582       0.586819       0.433842      -1.044607       0.000076       0.005979      -0.016822       0.017853       0.059586       0.006218      -0.008214      -0.009936      -0.185999      -0.064870      -0.025945       0.090815             10.773361       8.452468      -2.426764      -1.325540       7.013636       0.628206      16.853978           0.001762
           79              C      -1.769553       8.256048       1.729763      -0.016559      37.348636 0.45366329E+03  0.10738213E+05                                 9.787383                            7.134932      -0.115831       1.973999                    0.998727      27.438784      78.158231       0.614937       0.420801      -1.065526      -0.025268       0.029505       0.034386       0.051879       0.005915       0.019541      -0.011443      -0.017275       0.000947      -0.028139       0.008723       0.019416             11.963093      11.835659      -4.968030      -3.134928       9.511672       1.399555      14.541948           0.002605
           80              C      -0.892951       7.536108       0.743853       0.614537      21.487421 0.25999999E+03  0.54550964E+04                                 7.325024                            5.836564      -0.196645       1.997422                    0.999201      22.495788      64.104631       0.594162       0.491329      -1.006165       0.030763      -0.034295      -0.045569       0.064800       0.054549       0.045064       0.005677       0.002904      -0.109586      -0.068833      -0.015462       0.084296              8.385810       8.682524      -3.219226      -2.834686       7.801201       1.083278       8.673705           0.007671
           81              C       6.994374       9.198616       1.244766      -0.106787      32.456761 0.44837208E+03  0.10737889E+05                                 9.196739                            7.324861      -0.402768       1.847388                    0.998712      30.361386      91.250083       0.569947       0.448737      -1.033308       0.007480      -0.007202       0.018901       0.021566       0.059086       0.018615       0.008409       0.000906       0.026383      -0.064215       0.002545       0.061670             10.479533      11.556338      -5.426751      -0.804028      10.397871      -0.402828       9.484389           0.001255
           82              C       6.218187       9.948461       2.102243      -0.020938      37.369801 0.43428210E+03  0.10152178E+05                                 9.757024                            6.937031      -0.062223       1.992368                    0.999001      27.126663      76.402907       0.630539       0.415534      -1.070539       0.030960      -0.030453       0.025507       0.050364       0.018867      -0.003718       0.014839      -0.001793       0.023391      -0.027712       0.006086       0.021627             12.465247      11.538506      -6.470854       2.171285      12.488695      -3.577869      13.368540          -0.000019
           83              C       5.277891      10.990712       1.564413       0.639913      21.959319 0.24891579E+03  0.51478875E+04                                 7.388955                            5.676159      -0.103038       2.037602                    0.999314      21.741720      60.811171       0.610157       0.485387      -1.012775      -0.044148       0.047322      -0.022460       0.068504       0.066833      -0.040353      -0.014770       0.068037      -0.032220      -0.071108      -0.025803       0.096911              8.798944       7.722401      -4.064202       2.466785      10.406515      -1.885038       8.267915           0.003030
           84              C       6.336982       9.743555       3.467263      -0.163469      35.666351 0.46262165E+03  0.11155196E+05                                 9.687259                            7.345163      -0.317679       1.864787                    0.998784      31.116947      93.541144       0.580827       0.437329      -1.041002      -0.003063       0.010365      -0.025038       0.027271       0.047128      -0.021895       0.029118       0.014625      -0.128846      -0.071914       0.002693       0.069221             11.681764       9.870889      -3.997710       3.057437       9.355432      -3.899713      15.818972           0.000955
           85              C       1.595233       5.336415      20.655915       0.626862      22.118949 0.25439346E+03  0.52920740E+04                                 7.418262                            5.731979      -0.115330       2.027196                    0.999416      22.063393      61.975685       0.607927       0.484322      -1.012911      -0.040318       0.052604       0.016017       0.068186       0.071049       0.038452       0.011906       0.061026      -0.037796      -0.073473      -0.023841       0.097314              8.815575       8.026191      -4.119831      -2.452571      10.139217       1.854984       8.281319           0.003846
           86              C       2.561066       4.300810      20.137096      -0.015440      37.563247 0.43901812E+03  0.10291525E+05                                 9.800821                            6.984144      -0.054757       1.993953                    0.999032      27.168592      76.646334       0.627095       0.416654      -1.069739       0.033325      -0.030495      -0.023507       0.050922       0.015346       0.005372      -0.015356      -0.007429       0.024746      -0.025794       0.004772       0.021021             12.511182      12.213708      -6.635044      -2.200777      12.231667       3.382573      13.088170           0.000098
           87              C       3.351315       3.586408      21.016678      -0.110031      32.196952 0.44360281E+03  0.10590001E+05                                 9.134408                            7.277821      -0.367017       1.860263                    0.998716      30.216635      90.522761       0.573013       0.447754      -1.034392       0.002626      -0.008025      -0.017816       0.019716       0.061467      -0.019520      -0.007562      -0.013941       0.016763      -0.065973       0.000986       0.064987             10.398301      11.987430      -5.367227       1.008069       9.884352       0.202677       9.323120           0.001397
           88              C       4.308167       2.690360      20.553787      -0.014878      37.062729 0.45291270E+03  0.10708430E+05                                 9.721320                            7.115474      -0.078629       1.985907                    0.998898      27.346698      77.672514       0.617974       0.419203      -1.067295      -0.026570       0.026248      -0.033312       0.050046       0.006707      -0.019519       0.013753      -0.024424       0.006939      -0.030884       0.008168       0.022716             11.860212      12.391659      -5.021239       3.143728       9.152991      -1.377197      14.035986           0.002553
           89              C       5.207788       2.004755      21.540802       0.619040      21.407658 0.25793532E+03  0.53991803E+04                                 7.293469                            5.807586      -0.202161       1.996609                    0.999157      22.407418      63.708234       0.596729       0.490356      -1.007004       0.025426      -0.036953       0.048481       0.066048       0.057581      -0.044570      -0.009847      -0.004831      -0.104201      -0.067992      -0.019319       0.087311              8.339087       8.881740      -3.196863       2.802507       7.619757      -0.919673       8.515763           0.007596
           90              C       4.458956       2.497637      19.188766      -0.150205      33.711816 0.45914493E+03  0.11037608E+05                                 9.287481                            7.295168      -0.175896       1.916590                    0.998806      30.641525      91.621377       0.586177       0.434662      -1.043813       0.004184       0.007269       0.016593       0.018592       0.056389      -0.009136       0.008020      -0.016934      -0.189017      -0.066603      -0.021922       0.088524             10.656420       8.669839      -2.414309       1.449851       6.792267      -0.597009      16.507154           0.001957
           91              C       3.663618       3.213147      18.294152       0.175166      38.343418 0.39003536E+03  0.89522601E+04                                10.215603                            6.785183      -0.350566       1.906108                    0.999272      26.205196      75.202992       0.602875       0.442640      -1.044799       0.010135      -0.005082      -0.030493       0.032533       0.017957      -0.009207       0.017438      -0.006604      -0.004414      -0.029771       0.007199       0.022572             13.777316      10.346422      -3.674323      -3.318259       8.221407       2.897571      22.764118          -0.000077
           92              C       2.720556       4.108087      18.772297      -0.165675      35.975456 0.46764759E+03  0.11303126E+05                                 9.718901                            7.367248      -0.323811       1.860717                    0.998831      31.221285      93.863909       0.582241       0.435234      -1.042599      -0.005154       0.013046       0.026746       0.030201       0.048151       0.025113      -0.027031      -0.000921      -0.128351      -0.072507       0.002938       0.069569             11.724387      10.397441      -4.114423      -3.261324       9.158004       3.750083      15.617716           0.001041
           93              C       4.714084       2.271687      15.021197       0.173649      38.937606 0.39661193E+03  0.91398688E+04                                10.328110                            6.847111      -0.368849       1.899684                    0.999266      26.306821      75.606694       0.599586       0.443282      -1.044589      -0.008376       0.006617       0.029919       0.031766       0.018238      -0.006916       0.018574      -0.005681      -0.002498      -0.029341       0.005269       0.024072             13.996586      10.036593      -3.654172      -3.452496       8.529479       3.037159      23.423687          -0.000035
           94              C       3.938754       3.030393      14.143163      -0.148980      34.124818 0.46115234E+03  0.11094781E+05                                 9.349756                            7.304179      -0.173512       1.918143                    0.998770      30.617168      91.499624       0.586816       0.433840      -1.044606      -0.000100      -0.005996      -0.016817       0.017854       0.059593      -0.006213       0.008216      -0.009903      -0.185982      -0.064864      -0.025954       0.090818             10.773576       8.452627      -2.426822       1.325562       7.013721      -0.628206      16.854379           0.001793
           95              C       4.049158       2.819949      12.782563      -0.016559      37.349147 0.45366841E+03  0.10738371E+05                                 9.787477                            7.134974      -0.115830       1.973994                    0.998727      27.439018      78.159173       0.614934       0.420802      -1.065525       0.025249      -0.029526       0.034385       0.051880       0.005914      -0.019542       0.011444      -0.017254       0.000943      -0.028136       0.008720       0.019416             11.963225      11.835788      -4.968087       3.134980       9.511731      -1.399585      14.542156           0.002619
           96              C       3.172556       3.539889      11.796653       0.614519      21.487795 0.26000447E+03  0.54552084E+04                                 7.325062                            5.836576      -0.196598       1.997431                    0.999201      22.496033      64.105221       0.594167       0.491323      -1.006170      -0.030787       0.034280      -0.045558       0.064795       0.054543      -0.045060      -0.005687       0.002916      -0.109587      -0.068822      -0.015472       0.084294              8.385864       8.682567      -3.219256       2.834722       7.801230      -1.083307       8.673796           0.007692
           97              C       4.952931       1.877381      12.297566      -0.106798      32.457301 0.44838204E+03  0.10738178E+05                                 9.196803                            7.324921      -0.402762       1.847385                    0.998712      30.361685      91.250922       0.569947       0.448734      -1.033310      -0.007491       0.007196       0.018910       0.021575       0.059078      -0.018613      -0.008411       0.000933       0.026462      -0.064219       0.002564       0.061655             10.479582      11.556431      -5.426754       0.804025      10.397879       0.402853       9.484436           0.001280
           98              C       5.729118       1.127536      13.155043      -0.020963      37.370629 0.43429517E+03  0.10152554E+05                                 9.757108                            6.937096      -0.062155       1.992382                    0.999001      27.127175      76.404476       0.630542       0.415529      -1.070542      -0.030962       0.030467       0.025510       0.050375       0.018834       0.003718      -0.014833      -0.001793       0.023396      -0.027682       0.006077       0.021604             12.465334      11.538631      -6.470878      -2.171353      12.488717       3.577951      13.368655           0.000008
           99              C       6.669414       0.085285      12.617213       0.639981      21.958914 0.24891118E+03  0.51477844E+04                                 7.388986                            5.676202      -0.103298       2.037526                    0.999314      21.741417      60.810892       0.610137       0.485403      -1.012763       0.044162      -0.047342      -0.022428       0.068517       0.066851       0.040374       0.014749       0.068051      -0.032139      -0.071148      -0.025776       0.096924              8.798957       7.722448      -4.064177      -2.466829      10.406438       1.885096       8.267987           0.003038
          100              C       5.610323       1.332442      14.520063      -0.163486      35.667043 0.46263196E+03  0.11155496E+05                                 9.687349                            7.345221      -0.317646       1.864792                    0.998784      31.117316      93.542191       0.580828       0.437326      -1.041004       0.003069      -0.010350      -0.025036       0.027264       0.047110       0.021902      -0.029115       0.014635      -0.128782      -0.071901       0.002708       0.069193             11.681896       9.871026      -3.997744      -3.057560       9.355479       3.899822      15.819183           0.001010
          101              N       8.580140       3.114570      16.283648      -0.129560      43.013188 0.42740880E+03  0.97819994E+04                                10.291524                            6.594424       0.447180       2.163187                    0.999787      26.515796      69.857476       0.701424       0.381541      -1.112601       0.163202      -0.133682      -0.131130       0.248396       0.149861       0.126867      -0.102871      -0.063037       0.088550      -0.260034       0.121652       0.138382             14.615262       9.186412      -2.059020       6.955460       6.980136      -4.967431      27.679239           0.000293
          102              N      -0.190071       2.366941      16.710286      -0.127493      42.456300 0.42418044E+03  0.96855012E+04                                10.191865                            6.559395       0.458126       2.167713                    0.999837      26.432825      69.458665       0.705223       0.380372      -1.113942      -0.164647       0.135475       0.130034       0.249742       0.149601       0.126391      -0.107076      -0.063046       0.106633      -0.262647       0.126432       0.136216             14.443787       9.057351      -2.018169       6.751856       6.925628      -4.886725      27.348383           0.000268
          103              N       3.367165       7.961427       5.230848      -0.129531      43.010419 0.42738366E+03  0.97812598E+04                                10.291031                            6.594192       0.447289       2.163226                    0.999787      26.515125      69.854646       0.701443       0.381537      -1.112607      -0.163206       0.133683      -0.131153       0.248412       0.149867      -0.126876       0.102871      -0.063067       0.088420      -0.260040       0.121628       0.138412             14.614473       9.185970      -2.058909      -6.955024       6.979843       4.967134      27.677606           0.000272
          104              N       2.469676       8.709056       5.657486      -0.127503      42.453419 0.42415325E+03  0.96847050E+04                                10.191375                            6.559161       0.458202       2.167755                    0.999837      26.432039      69.455496       0.705241       0.380369      -1.113946       0.164650      -0.135454       0.130012       0.249721       0.149593      -0.126387       0.107065      -0.063081       0.106729      -0.262640       0.126439       0.136202             14.443012       9.056913      -2.018045      -6.751407       6.925320       4.886392      27.346803           0.000253
          105              N      -1.466685       7.961427       5.821952      -0.129550      43.010309 0.42738182E+03  0.97812084E+04                                10.291032                            6.594189       0.447265       2.163226                    0.999787      26.515034      69.854395       0.701442       0.381538      -1.112606      -0.163202       0.133673       0.131130       0.248391       0.149859       0.126869      -0.102866      -0.063068       0.088534      -0.260032       0.121646       0.138385             14.614483       9.185970      -2.058904       6.955021       6.979839      -4.967124      27.677642           0.000280
          106              N       7.303526       8.709056       5.395314      -0.127485      42.453738 0.42415670E+03  0.96848048E+04                                10.191417                            6.559182       0.458208       2.167749                    0.999837      26.432168      69.455943       0.705240       0.380368      -1.113946       0.164654      -0.135464      -0.130036       0.249741       0.149602       0.126395      -0.107071      -0.063080       0.106614      -0.262650       0.126427       0.136223             14.443078       9.056951      -2.018061       6.751455       6.925354      -4.886435      27.346930           0.000248
          107              N       3.746290       3.114570      16.874752      -0.129540      43.013102 0.42740842E+03  0.97819876E+04                                10.291497                            6.594412       0.447200       2.163188                    0.999787      26.515818      69.857501       0.701426       0.381540      -1.112602       0.163200      -0.133695       0.131151       0.248413       0.149866      -0.126871       0.102876      -0.063033       0.088440      -0.260037       0.121633       0.138405             14.615211       9.186391      -2.059023      -6.955449       6.980128       4.967435      27.679113           0.000293
          108              N       4.643779       2.366941      16.448114      -0.127513      42.456172 0.42417927E+03  0.96854660E+04                                10.191847                            6.559387       0.458119       2.167717                    0.999837      26.432777      69.458462       0.705223       0.380372      -1.113942      -0.164650       0.135462      -0.130011       0.249725       0.149595      -0.126386       0.107070      -0.063052       0.106746      -0.262642       0.126445       0.136197             14.443754       9.057334      -2.018155      -6.751822       6.925604       4.886685      27.348324           0.000268
          109              O       6.031916       6.203444      13.286350      -0.587333      32.696736 0.49805401E+03  0.11732979E+05                                 7.992647                            6.810012       0.501970       2.206884                    0.998112      27.545852      71.412557       0.744601       0.349181      -1.148214       0.015608      -0.050911      -0.018829       0.056481       0.033720      -0.043672       0.014887      -0.008966      -0.090432      -0.069069       0.014794       0.054275              8.775070       6.704492      -3.405298      -0.267231      13.270226       0.422146       6.350491           0.031500
          110              O       6.114928       5.231415      11.273414      -0.490379      28.751259 0.41764132E+03  0.94145019E+04                                 7.521161                            6.241038       0.693026       2.319048                    0.997008      25.435474      64.494813       0.776910       0.349737      -1.147810      -0.003596       0.011444       0.007108       0.013944       0.029945       0.034988      -0.016688       0.051617       0.156979      -0.073172       0.003369       0.069803              8.684057       8.281841      -2.449799       3.795534       7.834016      -3.359968       9.936314           0.005223
          111              O       0.336053       2.370263      10.429864      -0.586160      30.151196 0.51975906E+03  0.12416125E+05                                 7.621619                            7.055380       0.317083       2.150022                    0.995683      27.920954      73.674209       0.713924       0.359145      -1.136442      -0.042363      -0.027409       0.037762       0.063023       0.049730       0.025612      -0.017827      -0.000773       0.062377      -0.070506       0.028701       0.041805              7.788261       6.827470       0.346605      -1.966604       6.509160      -1.304293      10.028154           0.048009
          112              O       1.137111       1.101729      12.072531      -0.506786      29.256276 0.42897235E+03  0.97445089E+04                                 7.602811                            6.343190       0.667704       2.302318                    0.997555      25.816250      65.925292       0.766581       0.351736      -1.145040      -0.010637       0.000734      -0.021515       0.024012      -0.034327       0.030270       0.003850      -0.015881      -0.198802      -0.077069       0.006733       0.070336              8.679842      10.189054      -4.306553      -1.930317       9.653937       1.775078       6.196535           0.007084
          113              O       7.262626       4.463627      20.891339      -0.481839      27.746582 0.40774299E+03  0.91531174E+04                                 7.330112                            6.172553       0.636211       2.299321                    0.997654      25.447634      64.776365       0.778662       0.350408      -1.145167       0.002044      -0.006071       0.014443       0.015800      -0.045174       0.023678       0.007100      -0.018200      -0.188109      -0.072344      -0.005758       0.078101              8.298645       9.177897      -3.938298      -1.832214       9.360702       1.868811       6.357335           0.005961
          114              O       8.039110       3.192656       0.443217      -0.578750      31.374059 0.54196972E+03  0.13091277E+05                                 7.869993                            7.243482       0.193734       2.112011                    0.995074      28.003743      74.460603       0.698470       0.363037      -1.132654       0.037432       0.013688      -0.038603       0.055486       0.050270       0.028954      -0.016000       0.008953       0.049235      -0.070159       0.022760       0.047399              8.088590       7.030129       0.244613      -2.204930       6.632049      -1.158821      10.603591           0.046963
          115              O       2.154996       0.234479      21.767163      -0.484842      28.420830 0.40848347E+03  0.91613205E+04                                 7.457377                            6.159137       0.646641       2.309901                    0.996875      25.209502      63.853894       0.784199       0.348254      -1.148508       0.007942      -0.013198      -0.014340       0.021045       0.025606       0.033325      -0.009941       0.057402       0.162553      -0.069475      -0.000909       0.070384              8.616019       8.201762      -2.431986       3.791068       7.761459      -3.303588       9.884835           0.003831
          116              O      -0.337680      10.251168      19.803965      -0.582310      31.912339 0.47968528E+03  0.11188552E+05                                 7.855648                            6.673108       0.579390       2.234809                    0.998315      27.309079      70.323856       0.754323       0.348122      -1.149707      -0.006040       0.047202       0.020071       0.051647       0.033845      -0.048979       0.011741      -0.007805      -0.111567      -0.074822       0.014258       0.060564              8.635267       6.443971      -3.297947      -0.178774      13.230912       0.392787       6.230917           0.025622
          117              O       5.915389       4.872553       2.233550      -0.587257      32.696258 0.49803770E+03  0.11732536E+05                                 7.992716                            6.810025       0.501843       2.206888                    0.998110      27.544283      71.409046       0.744578       0.349194      -1.148200      -0.015567       0.050798      -0.018858       0.056377       0.033708       0.043680      -0.014909      -0.008983      -0.090523      -0.069094       0.014824       0.054269              8.775172       6.704524      -3.405344       0.267251      13.270423      -0.422220       6.350568           0.031418
          118              O       5.832377       5.844582       0.220614      -0.490466      28.754117 0.41769401E+03  0.94159912E+04                                 7.521643                            6.241417       0.693136       2.319047                    0.997009      25.436967      64.499732       0.776889       0.349735      -1.147811       0.003609      -0.011486       0.007162       0.014009       0.029936      -0.035002       0.016705       0.051608       0.156924      -0.073165       0.003363       0.069801              8.684650       8.282404      -2.450025      -3.795818       7.834610       3.360217       9.936935           0.005191
          119              O       1.943552       8.705734      21.482664      -0.586164      30.152821 0.51979652E+03  0.12417265E+05                                 7.621948                            7.055682       0.316982       2.149981                    0.995682      27.921610      73.677075       0.713900       0.359150      -1.136436       0.042389       0.027420       0.037783       0.063057       0.049725      -0.025601       0.017832      -0.000766       0.062331      -0.070493       0.028697       0.041797              7.788603       6.827824       0.346627       1.966758       6.509465       1.304339      10.028521           0.047979
          120              O       1.142494       9.974268       1.019731      -0.506743      29.254039 0.42893355E+03  0.97433979E+04                                 7.602417                            6.342898       0.667718       2.302348                    0.997554      25.815199      65.921627       0.766600       0.351736      -1.145041       0.010660      -0.000699      -0.021492       0.024001      -0.034317      -0.030268      -0.003836      -0.015881      -0.198807      -0.077065       0.006735       0.070330              8.679356      10.188472      -4.306261       1.930124       9.653408      -1.774890       6.196187           0.007040
          121              O       4.684679       6.612370       9.838539      -0.481740      27.742540 0.40766712E+03  0.91509712E+04                                 7.329383                            6.171962       0.636215       2.299372                    0.997652      25.445580      64.769173       0.778704       0.350406      -1.145171      -0.002048       0.006032       0.014377       0.015725      -0.045168      -0.023690      -0.007082      -0.018206      -0.188072      -0.072335      -0.005758       0.078093              8.297773       9.176903      -3.937852       1.831926       9.359728      -1.868537       6.356688           0.005989
          122              O       3.908195       7.883341      11.496017      -0.578830      31.378745 0.54207678E+03  0.13094536E+05                                 7.870849                            7.244254       0.193559       2.111901                    0.995076      28.006477      74.470285       0.698424       0.363043      -1.132647      -0.037533      -0.013693      -0.038686       0.055614       0.050243      -0.028962       0.015998       0.008990       0.049136      -0.070128       0.022730       0.047398              8.089495       7.031010       0.244641       2.205338       6.632766       1.158902      10.604709           0.047058
          123              O       0.124609      10.841518      10.714363      -0.484899      28.423206 0.40852420E+03  0.91624713E+04                                 7.457798                            6.159447       0.646624       2.309867                    0.996876      25.210661      63.857858       0.784177       0.348255      -1.148507      -0.007938       0.013212      -0.014367       0.021071       0.025599      -0.033335       0.009953       0.057394       0.162532      -0.069469      -0.000916       0.070385              8.616555       8.202282      -2.432211      -3.791349       7.761985       3.303881       9.885397           0.003871
          124              O       2.617285       0.824829       8.751165      -0.582277      31.907772 0.47960433E+03  0.11186150E+05                                 7.854767                            6.672449       0.579575       2.234894                    0.998316      27.307495      70.317302       0.754380       0.348112      -1.149719       0.006038      -0.047180       0.020044       0.051615       0.033845       0.048982      -0.011760      -0.007812      -0.111517      -0.074827       0.014275       0.060551              8.634163       6.443194      -3.297337       0.178845      13.228957      -0.392959       6.230339           0.025638
          125              O       1.081539       4.872553       8.819250      -0.587271      32.695165 0.49802095E+03  0.11732022E+05                                 7.992467                            6.809854       0.501924       2.206905                    0.998111      27.544378      71.408506       0.744598       0.349188      -1.148207      -0.015582       0.050824       0.018835       0.056397       0.033714      -0.043680       0.014908      -0.008978      -0.090458      -0.069088       0.014820       0.054268              8.774846       6.704299      -3.405158      -0.267267      13.269836       0.422251       6.350404           0.031432
          126              O       0.998527       5.844582      10.832186      -0.490454      28.754303 0.41769576E+03  0.94160427E+04                                 7.521682                            6.241432       0.693104       2.319036                    0.997009      25.437014      64.499944       0.776887       0.349736      -1.147810       0.003599      -0.011485      -0.007155       0.014002       0.029936       0.035002      -0.016707       0.051605       0.156934      -0.073166       0.003363       0.069803              8.684712       8.282463      -2.450064       3.795865       7.834666      -3.360281       9.937005           0.005227
          127              O       6.777402       8.705734      11.675736      -0.586200      30.153988 0.51982318E+03  0.12418059E+05                                 7.622144                            7.055860       0.316953       2.149950                    0.995683      27.922537      73.679944       0.713892       0.359150      -1.136437       0.042454       0.027429      -0.037823       0.063129       0.049713       0.025614      -0.017828      -0.000739       0.062286      -0.070481       0.028677       0.041803              7.788809       6.828027       0.346639      -1.966844       6.509621      -1.304356      10.028778           0.048085
          128              O       5.976344       9.974268      10.033069      -0.506712      29.252643 0.42890621E+03  0.97426172E+04                                 7.602179                            6.342697       0.667685       2.302356                    0.997553      25.814456      65.919093       0.766612       0.351736      -1.145042       0.010658      -0.000685       0.021460       0.023970      -0.034315       0.030278       0.003829      -0.015885      -0.198787      -0.077064       0.006736       0.070327              8.679074      10.188138      -4.306128      -1.930037       9.653098       1.774826       6.195985           0.007079
          129              O      -0.149171       6.612370       1.214261      -0.481771      27.743804 0.40769247E+03  0.91516855E+04                                 7.329600                            6.172151       0.636257       2.299368                    0.997653      25.446286      64.771554       0.778692       0.350406      -1.145170      -0.002052       0.006044      -0.014407       0.015758      -0.045168       0.023681       0.007088      -0.018202      -0.188095      -0.072338      -0.005758       0.078095              8.298024       9.177190      -3.937961      -1.831998       9.360005       1.868594       6.356876           0.005955
          130              O      -0.925655       7.883341      21.662383      -0.578785      31.376916 0.54203513E+03  0.13093275E+05                                 7.870530                            7.243968       0.193622       2.111948                    0.995075      28.005244      74.466221       0.698439       0.363042      -1.132648      -0.037477      -0.013692       0.038642       0.055544       0.050257       0.028951      -0.016001       0.008966       0.049177      -0.070141       0.022747       0.047393              8.089158       7.030689       0.244633      -2.205191       6.632510      -1.158875      10.604273           0.046964
          131              O       4.958459      10.841518       0.338437      -0.484909      28.422989 0.40852137E+03  0.91623895E+04                                 7.457753                            6.159421       0.646660       2.309880                    0.996876      25.210586      63.857546       0.784180       0.348254      -1.148508      -0.007946       0.013214       0.014372       0.021079       0.025599       0.033334      -0.009952       0.057397       0.162521      -0.069468      -0.000915       0.070383              8.616491       8.202220      -2.432178       3.791305       7.761929      -3.303821       9.885324           0.003839
          132              O       7.451135       0.824829       2.301635      -0.582262      31.908972 0.47962272E+03  0.11186707E+05                                 7.855044                            6.672640       0.579479       2.234871                    0.998315      27.307409      70.317908       0.754357       0.348118      -1.149712       0.006027      -0.047152      -0.020069       0.051599       0.033839      -0.048981       0.011759      -0.007821      -0.111587      -0.074835       0.014282       0.060553              8.634524       6.443435      -3.297541      -0.178824      13.229615       0.392919       6.230521           0.025626
          133              O       1.198066       6.203444      19.872050      -0.587299      32.699517 0.49809912E+03  0.11734366E+05                                 7.993305                            6.810482       0.501742       2.206824                    0.998111      27.545892      71.414815       0.744545       0.349198      -1.148195       0.015582      -0.050848       0.018862       0.056428       0.033713       0.043676      -0.014890      -0.008971      -0.090509      -0.069080       0.014802       0.054278              8.775901       6.705067      -3.405755       0.267203      13.271693      -0.422086       6.350943           0.031419
          134              O       1.281078       5.231415      21.884986      -0.490391      28.751659 0.41765039E+03  0.94147548E+04                                 7.521213                            6.241091       0.693122       2.319071                    0.997008      25.435761      64.495642       0.776910       0.349735      -1.147811      -0.003606       0.011468      -0.007129       0.013977       0.029943      -0.034992       0.016694       0.051614       0.156957      -0.073170       0.003368       0.069801              8.684108       8.281880      -2.449805      -3.795544       7.834073       3.359946       9.936372           0.005184
          135              O       5.169903       2.370263       0.622936      -0.586137      30.150285 0.51973844E+03  0.12415510E+05                                 7.621467                            7.055243       0.317095       2.150043                    0.995682      27.920252      73.672011       0.713931       0.359145      -1.136442      -0.042340      -0.027414      -0.037745       0.062999       0.049737      -0.025601       0.017832      -0.000784       0.062400      -0.070512       0.028713       0.041799              7.788102       6.827319       0.346597       1.966542       6.509045       1.304275      10.027941           0.047971
          136              O       5.970961       1.101729      21.085869      -0.506809      29.256771 0.42898280E+03  0.97448084E+04                                 7.602903                            6.343275       0.667694       2.302310                    0.997555      25.816487      65.926169       0.766574       0.351737      -1.145039      -0.010653       0.000725       0.021531       0.024033      -0.034324      -0.030262      -0.003848      -0.015881      -0.198821      -0.077069       0.006734       0.070335              8.679951      10.189186      -4.306592       1.930341       9.654062      -1.775090       6.196605           0.007049
          137              O       2.428776       4.463627      12.267061      -0.481817      27.746235 0.40773492E+03  0.91528899E+04                                 7.330046                            6.172485       0.636204       2.299322                    0.997654      25.447472      64.775764       0.778668       0.350408      -1.145168       0.002025      -0.006083      -0.014429       0.015789      -0.045180      -0.023685      -0.007102      -0.018198      -0.188083      -0.072343      -0.005760       0.078103              8.298571       9.177807      -3.938282       1.832200       9.360617      -1.868808       6.357289           0.005998
          138              O       3.205260       3.192656      10.609583      -0.578781      31.375473 0.54200178E+03  0.13092249E+05                                 7.870242                            7.243705       0.193701       2.111981                    0.995075      28.004659      74.463686       0.698458       0.363038      -1.132653       0.037451       0.013680       0.038624       0.055511       0.050263      -0.028963       0.015997       0.008966       0.049205      -0.070152       0.022747       0.047404              8.088854       7.030372       0.244617       2.205039       6.632245       1.158847      10.603946           0.046994
          139              O       6.988846       0.234479      11.391237      -0.484832      28.420630 0.40847865E+03  0.91611895E+04                                 7.457362                            6.159119       0.646535       2.309872                    0.996874      25.209320      63.853448       0.784196       0.348256      -1.148506       0.007932      -0.013176       0.014323       0.021016       0.025607      -0.033322       0.009935       0.057404       0.162572      -0.069477      -0.000910       0.070386              8.616005       8.201759      -2.431984      -3.791071       7.761436       3.303622       9.884819           0.003869
          140              O       4.496170      10.251168      13.354435      -0.582346      31.909329 0.47963689E+03  0.11187083E+05                                 7.854927                            6.672593       0.579660       2.234883                    0.998317      27.309045      70.321501       0.754386       0.348103      -1.149728      -0.006065       0.047265      -0.020036       0.051693       0.033855       0.048976      -0.011739      -0.007797      -0.111482      -0.074808       0.014246       0.060562              8.634357       6.443359      -3.297451       0.178815      13.229288      -0.392865       6.230423           0.025702

******************************************************
Auxiliary information for the entire system
The total spin magnetic moment of the unit cell is   20.000413
The total net atomic charge of the unit cell is   0.000001
Accuracy of reproducing the electrostatic potential in the unit cell:
  The inner radius (bohr) =    5.0000
  The outer radius (bohr) =   12.0000
  Valid grid points have density less than (e/(bohr^3)) =    0.0001
  The number of valid grid points were=       114321
  The rms potential error without charges in kcal/mol is=      6.99122
  The rms potential error with partial charges in kcal/mol is=      0.56128
  The RRMSE value at monopole order=      0.08028
  The rms potential error with partial charges and cloud penetration in kcal/mol is=      0.54673
  The RRMSE value at monopole order with cloud penetration is=      0.07820
  The rms potential error with partial charges and atomic dipoles in kcal/mol is=      0.49035
  The RRMSE value at dipole order=      0.07014
  The rms potential error with partial charges, atomic dipoles and cloud penetration in kcal/mol is=      0.47548
  The RRMSE value at dipole order with cloud penetration=      0.06801

******************************************************
The electron densities and ab initio electrostatic potential were computed in VASP using the PBE functional and
projector augmented wave method. See the main text of the journal article for a description of computational details.
The atomic charges, dipoles, and quadrupoles were computed with the DDEC6 method as described in
(a) T. A. Manz and N. Gabaldon Limas, RSC Adv. 6 (2016) 47771-47801 DOI: 10.1039/c6ra04656h
(b) N. Gabaldon Limas and T. A. Manz, RSC Adv. 8 (2018) 2678-2707 DOI: 10.1039/c7ra11829e.
For each atom in the material, the electron cloud parameters were fit to the spherically averaged atom-in-material
electron density using radial positions for which this density was between 10^-4 and 10^-2 electrons per cubic bohr.
The polarizabilities, dispersion coefficients, and quantum Drude oscillator (QDO) parameters were fit using the MCLF method.
The magnetic structure of the system was optimized in VASP from the default ferromagnetic initial guess using spin polarization.
The atomic spin moments (ASMs) were computed on this optimized magnetic structure using the DDEC6 partition as inputs
to the method of T. A. Manz and D. S. Sholl, J. Chem. Theory Comput. 7 (2011) 4146-4164 DOI: 10.1021/ct200539n.
The RMSE and RRMSE were computed using a uniform grid with Ewald summation.
