# Supplementary material for: A collection of forcefield precursors for metal–organic frameworks
Source: RSC Adv. 2019 Nov 13;9(63):36492–507. doi: 10.1039/c9ra07327b (PMC9075174; doi:10.1039/c9ra07327b)
Supplement: RA-009-C9RA07327B-s5110 [file RA-009-C9RA07327B-s5110.xyz]

   64
jmolscript: load "" {1 1 1} spacegroup "x,y,z" unitcell [{      9.160200     0.000000     0.000000 }, {     -3.993999     8.243618     0.000000 }, {      2.583167     4.121830    14.077251 }]
Ce     8.161702     2.060905     0.267468     1.941787
Ce     8.161732     2.060915     6.771158     1.941707
Ce    -0.412334    10.304543    13.809783     1.941694
Ce    -0.412364    10.304533     7.306093     1.941796
H      2.605460     5.563618     0.442026     0.137892
H      2.603879     5.850499     1.976446     0.142506
H      0.563746     6.801810     0.442026     0.137442
H      0.565341     6.514934     1.976446     0.141854
H      2.586891     5.533951     6.596600     0.137890
H      2.328018     5.410294     5.062179     0.142503
H      0.582373     6.831496     6.596600     0.137440
H      0.841231     6.955148     5.062179     0.141823
H      5.143908     6.801830    13.635225     0.137891
H      5.145489     6.514949    12.100805     0.142509
H      7.185622     5.563638    13.635225     0.137442
H      7.184027     5.850514    12.100805     0.141861
H      5.162477     6.831497     7.480651     0.137893
H      5.421350     6.955154     9.015072     0.142508
H      7.166995     5.533952     7.480651     0.137443
H      6.908137     5.410300     9.015072     0.141828
C      2.994728     7.482733     0.878139     0.709558
C      2.303751     6.190134     1.117734    -0.318183
C      0.174482     4.882696     0.878139     0.708511
C      0.865461     6.175296     1.117734    -0.315922
C      1.029530     4.346869     6.160487     0.709525
C      1.891511     5.532301     5.920892    -0.318181
C      2.139730     8.018576     6.160487     0.708488
C      1.277746     6.833144     5.920892    -0.315888
C      4.754640     4.882715    13.199112     0.709570
C      5.445617     6.175314    12.959517    -0.318186
C      7.574886     7.482752    13.199112     0.708509
C      6.883907     6.190152    12.959517    -0.315922
C      6.719838     8.018579     7.916764     0.709536
C      5.857857     6.833147     8.156359    -0.318173
C      5.609638     4.346872     7.916764     0.708473
C      6.471622     5.532304     8.156359    -0.315881
C      8.818111     1.649553     3.519313     0.517490
C      7.505322     2.472266     3.519313     0.514129
C     -1.068743    10.715895    10.557938     0.517502
C      0.244046     9.893182    10.557938     0.514122
O      9.237056     1.261854     2.406365    -0.583763
O      4.174432     7.450665     0.462860    -0.713518
O      6.423487     0.337331     1.123365    -0.604306
O      7.086367     2.859962     2.406365    -0.582606
O     -1.005226     4.914763     0.462860    -0.712606
O      0.739724     3.784482     1.123365    -0.604395
O      9.349689     1.441568     4.632260    -0.583823
O      1.572762     3.299188     6.575765    -0.713492
O     -0.205251     4.376710     5.915261    -0.604268
O      6.973755     2.680254     4.632260    -0.582589
O      1.596501     9.066258     6.575765    -0.712639
O      3.374509     7.988734     5.915261    -0.604314
O     -1.487688    11.103594    11.670886    -0.583766
O      3.574936     4.914783    13.614391    -0.713589
O      5.319880     3.784499    12.953886    -0.604262
O      0.663001     9.505486    11.670886    -0.582611
O      8.754594     7.450685    13.614391    -0.712656
O      7.009644     8.580966    12.953886    -0.604348
O     -1.600321    10.923880     9.444991    -0.583805
O      6.176606     9.066260     7.501486    -0.713660
O     -1.205581     7.988738     8.161990    -0.604177
O      0.775613     9.685194     9.444991    -0.582644
O      6.152867     3.299190     7.501486    -0.712676
O      4.374859     4.376714     8.161990    -0.604270

The following XYZ coordinates are in angstroms. Other properties are in atomic units.
The sperically averaged electron density of each atom fit to a function of the form exp(a - br)
eigen_1, eigen_2 and eigen_3 are the three eigenvalues of traceless quadrupole moment tensor
  atom number  atomic symbol              X              Y              Z     net charge C6 coefficient C8 coefficient C10 coefficient fluctuating dipole atomic polarizability isotropic forcefield polarizability              a              b squared Pearson coefficient          <r^3>          <r^4>         wp_QDO          m_QDO          q_QDO       dipole_x       dipole_y       dipole_z         dipole            Qxy            Qxz            Qyz     Q(x^2-y^2)  Q(3z^2 - R^2)        eigen_1        eigen_2        eigen_3 static polarizability      alpha(xx)      alpha(xy)      alpha(xz)      alpha(yy)      alpha(yz)      alpha(zz) atomic spin moment
            1             Ce       8.161702       2.060905       0.267468       1.941787     194.884443 0.55229105E+04  0.22053270E+06                                22.569860                           20.495185       1.817553       2.187009                    0.998111      97.503484     258.604168       0.537817       0.285211      -1.300300      -0.000480      -0.000953       0.017599       0.017631      -0.053163       0.000237       0.000394      -0.077473       0.055404      -0.075014       0.018468       0.056546             24.388705      24.217023      -2.064674      -0.000182      26.977232       0.000930      21.971859           1.026095
            2             Ce       8.161732       2.060915       6.771158       1.941707     194.921366 0.55241687E+04  0.22059650E+06                                22.573204                           20.497946       1.816794       2.186776                    0.998109      97.508394     258.628918       0.537761       0.285223      -1.300281       0.000820       0.000602      -0.017879       0.017908      -0.005853       0.000603      -0.000242       0.122720       0.045950      -0.069297       0.015307       0.053990             24.392574      28.078971      -0.196886       0.000617      23.124127       0.000368      21.974624           1.026117
            3             Ce      -0.412334      10.304543      13.809783       1.941694     194.906417 0.55237157E+04  0.22057340E+06                                22.571809                           20.496907       1.817109       2.186864                    0.998111      97.507225     258.620992       0.537784       0.285218      -1.300290       0.000473       0.000943      -0.017704       0.017736      -0.052079      -0.000105       0.000215      -0.070007       0.050883      -0.071230       0.016959       0.054270             24.390839      24.219136      -2.065032      -0.000083      26.979771       0.000828      21.973612           1.026100
            4             Ce      -0.412364      10.304533       7.306093       1.941796     194.941512 0.55248560E+04  0.22062789E+06                                22.572561                           20.497268       1.817810       2.187003                    0.998110      97.525507     258.665478       0.537854       0.285169      -1.300360      -0.000591      -0.000939       0.018625       0.018658      -0.011946       0.000258       0.000279       0.107826       0.035622      -0.061159       0.011874       0.049285             24.391940      28.078414      -0.197615       0.000908      23.123642       0.000182      21.973764           1.026152
            5              H       2.605460       5.563618       0.442026       0.137892       1.021313 0.77349117E+01  0.75463708E+02                                 1.685044                            1.627575      -1.221224       2.298404                    0.995598       3.568445      10.030504       0.488838       1.284275      -0.706748      -0.006636      -0.013671      -0.025739       0.029890       0.000532       0.002686       0.002765       0.002688       0.023030      -0.005752      -0.003152       0.008904              1.709877       1.602893      -0.148338      -0.252347       1.804607       0.401844       1.722132          -0.000044
            6              H       2.603879       5.850499       1.976446       0.142506       0.997890 0.76468795E+01  0.73553207E+02                                 1.609802                            1.582927      -0.640461       2.579206                    0.999951       3.201807       8.611455       0.518227       1.228764      -0.722745      -0.006502      -0.008708       0.023826       0.026187       0.002397       0.001591      -0.003120       0.007767       0.019310      -0.008571       0.001274       0.007297              1.613659       1.458175      -0.028282       0.184894       1.408764      -0.190445       1.974037           0.000017
            7              H       0.563746       6.801810       0.442026       0.137442       1.022072 0.77408409E+01  0.75527359E+02                                 1.685063                            1.627551      -1.220017       2.298697                    0.995636       3.568737      10.027952       0.489190       1.283254      -0.706970       0.006359       0.013608      -0.025692       0.029761       0.000582      -0.002843      -0.002806       0.002459       0.023169      -0.005678      -0.003354       0.009033              1.709902       1.602852      -0.148452       0.252436       1.804686      -0.401984       1.722169          -0.000048
            8              H       0.565341       6.514934       1.976446       0.141854       0.998890 0.76538262E+01  0.73616342E+02                                 1.608801                            1.581940      -0.641286       2.578037                    0.999956       3.202821       8.606175       0.519371       1.226119      -0.723334       0.006506       0.008817       0.023994       0.026378       0.002591      -0.001616       0.003234       0.008033       0.019277      -0.008825       0.001502       0.007323              1.612651       1.457251      -0.028310      -0.184799       1.407881       0.190344       1.972822           0.000006
            9              H       2.586891       5.533951       6.596600       0.137890       1.021286 0.77346656E+01  0.75460772E+02                                 1.685026                            1.627559      -1.221177       2.298421                    0.995599       3.568385      10.030328       0.488836       1.284291      -0.706746       0.009407       0.011927       0.025737       0.029886      -0.000729       0.001314       0.003619      -0.002509       0.023018      -0.005753      -0.003144       0.008898              1.709858       1.882645      -0.012787       0.471652       1.524814      -0.051886       1.722115          -0.000061
           10              H       2.328018       5.410294       5.062179       0.142503       0.997953 0.76475581E+01  0.73561772E+02                                 1.609907                            1.583027      -0.640465       2.579203                    0.999951       3.201944       8.612098       0.518193       1.228811      -0.722734       0.004998       0.009651      -0.023828       0.026190      -0.001560      -0.003501       0.000069      -0.008563       0.019317      -0.008566       0.001267       0.007299              1.613765       1.440439      -0.036918      -0.252030       1.426677       0.083361       1.974177           0.000021
           11              H       0.582373       6.831496       6.596600       0.137440       1.021986 0.77399724E+01  0.75516463E+02                                 1.684946                            1.627444      -1.219966       2.298719                    0.995639       3.568529      10.027075       0.489215       1.283228      -0.706976      -0.009472      -0.011652       0.025689       0.029756      -0.000608      -0.001282      -0.003780      -0.002447       0.023167      -0.005682      -0.003348       0.009030              1.709781       1.882674      -0.012808      -0.471780       1.524615       0.051898       1.722054          -0.000065
           12              H       0.841231       6.955148       5.062179       0.141823       0.998959 0.76543886E+01  0.73622182E+02                                 1.608780                            1.581919      -0.641239       2.578014                    0.999956       3.202922       8.606120       0.519420       1.225996      -0.723362      -0.005096      -0.009696      -0.024011       0.026392      -0.001551       0.003621      -0.000042      -0.009050       0.019276      -0.008831       0.001506       0.007325              1.612629       1.439467      -0.036920       0.251877       1.425628      -0.083316       1.972793           0.000011
           13              H       5.143908       6.801830      13.635225       0.137891       1.021348 0.77352686E+01  0.75468230E+02                                 1.685095                            1.627622      -1.221283       2.298376                    0.995597       3.568545      10.030928       0.488826       1.284290      -0.706745       0.006635       0.013671       0.025739       0.029890       0.000532       0.002687       0.002766       0.002686       0.023033      -0.005752      -0.003153       0.008905              1.709930       1.602944      -0.148345      -0.252359       1.804665       0.401860       1.722181          -0.000062
           14              H       5.145489       6.514949      12.100805       0.142509       0.997879 0.76467528E+01  0.73551583E+02                                 1.609781                            1.582907      -0.640462       2.579208                    0.999951       3.201771       8.611296       0.518234       1.228754      -0.722747       0.006501       0.008707      -0.023826       0.026187       0.002397       0.001591      -0.003120       0.007768       0.019309      -0.008572       0.001275       0.007297              1.613638       1.458157      -0.028281       0.184890       1.408747      -0.190438       1.974009           0.000019
           15              H       7.185622       5.563638      13.635225       0.137442       1.022101 0.77411269E+01  0.75530918E+02                                 1.685098                            1.627583      -1.220070       2.298673                    0.995635       3.568813      10.028247       0.489184       1.283257      -0.706969      -0.006356      -0.013608       0.025692       0.029760       0.000580      -0.002843      -0.002807       0.002457       0.023172      -0.005679      -0.003355       0.009033              1.709938       1.602887      -0.148458       0.252445       1.804724      -0.401995       1.722202          -0.000064
           16              H       7.184027       5.850514      12.100805       0.141861       0.998862 0.76535461E+01  0.73612980E+02                                 1.608773                            1.581912      -0.641286       2.578041                    0.999956       3.202772       8.606007       0.519375       1.226120      -0.723334      -0.006505      -0.008817      -0.023995       0.026379       0.002592      -0.001615       0.003234       0.008033       0.019278      -0.008826       0.001503       0.007323              1.612623       1.457226      -0.028309      -0.184795       1.407856       0.190338       1.972786           0.000013
           17              H       5.162477       6.831497       7.480651       0.137893       1.021284 0.77345692E+01  0.75458926E+02                                 1.684957                            1.627495      -1.221231       2.298397                    0.995598       3.568303      10.029746       0.488874       1.284205      -0.706764      -0.009406      -0.011924      -0.025736       0.029883      -0.000728       0.001313       0.003624      -0.002514       0.023019      -0.005754      -0.003146       0.008901              1.709786       1.882571      -0.012790       0.471627       1.524749      -0.051884       1.722038          -0.000037
           18              H       5.421350       6.955154       9.015072       0.142508       0.997837 0.76462962E+01  0.73545770E+02                                 1.609709                            1.582838      -0.640436       2.579219                    0.999951       3.201656       8.610780       0.518259       1.228720      -0.722755      -0.004999      -0.009646       0.023828       0.026188      -0.001569      -0.003502       0.000070      -0.008579       0.019300      -0.008573       0.001279       0.007294              1.613565       1.440273      -0.036916      -0.251986       1.426508       0.083350       1.973915           0.000016
           19              H       7.166995       5.533952       7.480651       0.137443       1.022057 0.77407368E+01  0.75526481E+02                                 1.685086                            1.627573      -1.219936       2.298742                    0.995638       3.568741      10.028142       0.489169       1.283305      -0.706959       0.009473       0.011647      -0.025691       0.029756      -0.000609      -0.001286      -0.003777      -0.002442       0.023171      -0.005683      -0.003347       0.009030              1.709926       1.882839      -0.012807      -0.471834       1.524744       0.051904       1.722195          -0.000040
           20              H       6.908137       5.410300       9.015072       0.141828       0.998986 0.76547011E+01  0.73626299E+02                                 1.608840                            1.581976      -0.641259       2.578010                    0.999956       3.203006       8.606548       0.519396       1.226035      -0.723352       0.005094       0.009694       0.024012       0.026391      -0.001545       0.003620      -0.000042      -0.009057       0.019289      -0.008834       0.001506       0.007328              1.612691       1.439516      -0.036918       0.251885       1.425681      -0.083316       1.972877           0.000009
           21              C       2.994728       7.482733       0.878139       0.709558      20.191253 0.21653028E+03  0.43228946E+04                                 6.871930                            5.245266       0.083794       2.108341                    0.999458      20.601115      56.533859       0.643876       0.476483      -1.017911       0.023407       0.027188      -0.004585       0.036167       0.002395       0.050968       0.014694       0.063222       0.314400      -0.085195      -0.038719       0.123913              7.859078       9.335862       1.520600      -1.798934       9.843210       0.094441       4.398164           0.000217
           22              C       2.303751       6.190134       1.117734      -0.318183      29.585073 0.42135670E+03  0.98498212E+04                                 8.321248                            6.757771      -0.093868       1.959124                    0.998784      29.793468      86.003668       0.644673       0.406432      -1.068403      -0.133114       0.016877      -0.006114       0.134319       0.003808       0.003219       0.006435       0.054307       0.102169      -0.044935       0.009854       0.035081              9.474167      12.552672       3.599707      -0.655897       9.609505      -0.220535       6.260323          -0.000376
           23              C       0.174482       4.882696       0.878139       0.708511      20.200567 0.21665071E+03  0.43261217E+04                                 6.875402                            5.247711       0.083177       2.107986                    0.999505      20.608484      56.568920       0.643512       0.476662      -1.017764      -0.021861      -0.027543      -0.004702       0.035477       0.003049      -0.051428      -0.014249       0.061347       0.315467      -0.084337      -0.040031       0.124368              7.863194       9.341743       1.521641       1.800051       9.847693      -0.094594       4.400148           0.000210
           24              C       0.865461       6.175296       1.117734      -0.315922      29.521649 0.42021571E+03  0.98169632E+04                                 8.312909                            6.751403      -0.070783       1.967162                    0.998726      29.751145      85.867915       0.644546       0.406768      -1.068131       0.133478      -0.016008      -0.006222       0.134579       0.003830      -0.003528      -0.006900       0.054603       0.101973      -0.045123       0.009930       0.035193              9.464171      12.538045       3.593750       0.655173       9.599271       0.219875       6.255197          -0.000385
           25              C       1.029530       4.346869       6.160487       0.709525      20.190981 0.21652706E+03  0.43228152E+04                                 6.871785                            5.245160       0.084003       2.108402                    0.999457      20.601267      56.534212       0.643895       0.476471      -1.017918      -0.014262      -0.032911       0.004597       0.036162      -0.023313      -0.008994       0.052257      -0.042912       0.314449      -0.085185      -0.038728       0.123913              7.858918       8.553351       1.141546       0.869306      10.625321      -1.577692       4.398082           0.000202
           26              C       1.891511       5.532301       5.920892      -0.318181      29.585453 0.42135925E+03  0.98498915E+04                                 8.321294                            6.757759      -0.093827       1.959131                    0.998785      29.793558      86.003854       0.644678       0.406428      -1.068406      -0.073233       0.112439       0.006117       0.134325      -0.018956       0.004386       0.005695      -0.039622       0.102227      -0.044944       0.009847       0.035097              9.474287       7.344006       1.076152       0.087462      14.818502      -0.686503       6.260353          -0.000404
           27              C       2.139730       8.018576       6.160487       0.708488      20.200833 0.21665381E+03  0.43262000E+04                                 6.875425                            5.247724       0.083106       2.107951                    0.999505      20.608769      56.569845       0.643515       0.476658      -1.017766       0.015245       0.031671       0.004713       0.035464      -0.022184       0.009583      -0.052503      -0.042762       0.315506      -0.084334      -0.040045       0.124379              7.863239       8.557386       1.141627      -0.869975      10.632165       1.578701       4.400166           0.000199
           28              C       1.277746       6.833144       5.920892      -0.315888      29.520347 0.42018884E+03  0.98161251E+04                                 8.312541                            6.751085      -0.070904       1.967130                    0.998726      29.749865      85.861766       0.644580       0.406756      -1.068145       0.072574      -0.113129       0.006198       0.134549      -0.019065      -0.004642      -0.006163      -0.039818       0.101998      -0.045118       0.009926       0.035192              9.463799       7.337231       1.074053      -0.087745      14.799234       0.685503       6.254931          -0.000408
           29              C       4.754640       4.882715      13.199112       0.709570      20.191431 0.21653249E+03  0.43229523E+04                                 6.871989                            5.245306       0.083730       2.108319                    0.999459      20.601216      56.534327       0.643871       0.476486      -1.017910      -0.023416      -0.027182       0.004578       0.036168       0.002388       0.050974       0.014688       0.063212       0.314408      -0.085190      -0.038727       0.123918              7.859149       9.335936       1.520631      -1.798947       9.843312       0.094446       4.398197           0.000193
           30              C       5.445617       6.175314      12.959517      -0.318186      29.585390 0.42136163E+03  0.98499816E+04                                 8.321354                            6.757846      -0.093896       1.959114                    0.998784      29.793765      86.005193       0.644663       0.406437      -1.068399       0.133107      -0.016877       0.006112       0.134312       0.003811       0.003219       0.006438       0.054328       0.102167      -0.044945       0.009864       0.035081              9.474294      12.552882       3.599756      -0.655917       9.609607      -0.220517       6.260393          -0.000398
           31              C       7.574886       7.482752      13.199112       0.708509      20.200827 0.21665400E+03  0.43261965E+04                                 6.875420                            5.247723       0.083077       2.107948                    0.999505      20.608575      56.568910       0.643517       0.476657      -1.017768       0.021868       0.027538       0.004700       0.035477       0.003042      -0.051436      -0.014243       0.061342       0.315476      -0.084335      -0.040040       0.124374              7.863219       9.341780       1.521667       1.800060       9.847719      -0.094594       4.400159           0.000204
           32              C       6.883907       6.190152      12.959517      -0.315922      29.521832 0.42021846E+03  0.98170525E+04                                 8.312971                            6.751446      -0.070806       1.967154                    0.998726      29.751299      85.868724       0.644541       0.406771      -1.068129      -0.133471       0.016008       0.006221       0.134572       0.003830      -0.003527      -0.006897       0.054623       0.101972      -0.045133       0.009940       0.035192              9.464245      12.538189       3.593768       0.655178       9.599305       0.219863       6.255241          -0.000400
           33              C       6.719838       8.018579       7.916764       0.709536      20.192053 0.21654072E+03  0.43231291E+04                                 6.871903                            5.245248       0.083340       2.108166                    0.999458      20.601631      56.534336       0.643908       0.476457      -1.017932       0.014230       0.032918      -0.004581       0.036153      -0.023337      -0.009000       0.052306      -0.042854       0.314436      -0.085189      -0.038750       0.123939              7.859057       8.553366       1.141449       0.869355      10.625656      -1.577758       4.398148           0.000212
           34              C       5.857857       6.833147       8.156359      -0.318173      29.584202 0.42133861E+03  0.98492244E+04                                 8.320894                            6.757484      -0.093719       1.959171                    0.998786      29.792420      85.997938       0.644711       0.406415      -1.068422       0.073218      -0.112415      -0.006119       0.134296      -0.018992       0.004375       0.005703      -0.039698       0.102169      -0.044985       0.009903       0.035082              9.473785       7.343669       1.075986       0.087506      14.817629      -0.686404       6.260057          -0.000366
           35              C       5.609638       4.346872       7.916764       0.708473      20.201699 0.21666432E+03  0.43264703E+04                                 6.875644                            5.247864       0.083019       2.107909                    0.999504      20.609436      56.572408       0.643503       0.476660      -1.017763      -0.015231      -0.031669      -0.004705       0.035455      -0.022202       0.009599      -0.052508      -0.042736       0.315575      -0.084350      -0.040053       0.124403              7.863498       8.557733       1.141725      -0.870004      10.632461       1.578761       4.400300           0.000210
           36              C       6.471622       5.532304       8.156359      -0.315881      29.521271 0.42020423E+03  0.98166619E+04                                 8.312987                            6.751420      -0.070973       1.967112                    0.998725      29.750830      85.867820       0.644528       0.406781      -1.068119      -0.072579       0.113116      -0.006199       0.134541      -0.019065      -0.004652      -0.006162      -0.039842       0.102030      -0.045133       0.009931       0.035203              9.464317       7.337662       1.074218      -0.087764      14.800031       0.685560       6.255257          -0.000375
           37              C       8.818111       1.649553       3.519313       0.517490      23.417919 0.27191482E+03  0.57434384E+04                                 7.430495                            5.826560      -0.002416       2.049465                    0.999383      23.153720      65.234646       0.619361       0.468191      -1.022967       0.122158      -0.076570       0.000009       0.144172       0.109710      -0.012531      -0.020022      -0.106334      -0.261500      -0.089356      -0.078331       0.167686              8.260641       6.682630      -1.467827       0.357696       5.260290       0.570844      12.839003          -0.000119
           38              C       7.505322       2.472266       3.519313       0.514129      23.473615 0.27268356E+03  0.57634399E+04                                 7.439109                            5.832689       0.002876       2.050621                    0.999336      23.190697      65.348977       0.619403       0.467854      -1.023205      -0.121910       0.076395       0.000012       0.143869       0.110468       0.013093       0.020862      -0.107055      -0.262389      -0.089830      -0.079022       0.168852              8.270581       6.689701      -1.469526      -0.358255       5.265717      -0.571745      12.856326          -0.000115
           39              C      -1.068743      10.715895      10.557938       0.517502      23.417886 0.27191431E+03  0.57434310E+04                                 7.430579                            5.826622      -0.002377       2.049488                    0.999383      23.153509      65.234302       0.619347       0.468202      -1.022960      -0.122168       0.076571      -0.000011       0.144181       0.109706      -0.012531      -0.020022      -0.106325      -0.261498      -0.089355      -0.078325       0.167681              8.260747       6.682672      -1.467829       0.357726       5.260331       0.570818      12.839237          -0.000126
           40              C       0.244046       9.893182      10.557938       0.514122      23.473759 0.27268584E+03  0.57634760E+04                                 7.439051                            5.832658       0.002702       2.050563                    0.999335      23.190524      65.347518       0.619416       0.467845      -1.023214       0.121920      -0.076399      -0.000014       0.143879       0.110457       0.013088       0.020859      -0.107025      -0.262416      -0.089838      -0.079001       0.168838              8.270514       6.689631      -1.469506      -0.358268       5.265675      -0.571750      12.856238          -0.000113
           41              O       9.237056       1.261854       2.406365      -0.583763      37.291015 0.56112330E+03  0.13658518E+05                                 8.872058                            7.375837       0.218043       2.097369                    0.997779      28.627818      76.164936       0.692094       0.363576      -1.133362       0.031232      -0.005195       0.081600       0.087527       0.091410      -0.032668       0.013995      -0.067968       0.123886      -0.125449       0.046927       0.078523              9.862268       6.687772      -0.712657      -2.148454       6.940596       2.316974      15.958437          -0.004982
           42              O       4.174432       7.450665       0.462860      -0.713518      47.068608 0.69335642E+03  0.17742874E+05                                10.310740                            8.152352       0.143366       2.053391                    0.996617      30.225519      81.679051       0.665883       0.359452      -1.139882      -0.050445       0.015744       0.007235       0.053338       0.018303       0.006306       0.005076       0.123353       0.199130      -0.097627       0.029822       0.067805             11.892678      18.391344      -0.089783      -5.185064       8.796765       0.904398       8.489924          -0.003576
           43              O       6.423487       0.337331       1.123365      -0.604306      30.810676 0.49074104E+03  0.11476939E+05                                 7.622871                            6.741256       0.793727       2.308010                    0.997552      27.282327      69.654727       0.754175       0.347265      -1.153912      -0.026117      -0.024620       0.047238       0.059327      -0.053442       0.034969       0.029615      -0.079542       0.084968      -0.096741       0.037406       0.059334              8.092992       6.974350      -1.329719      -0.229037      11.834272       1.228858       5.470355          -0.004449
           44              O       7.086367       2.859962       2.406365      -0.582606      37.277923 0.56081576E+03  0.13649412E+05                                 8.870785                            7.374567       0.214603       2.096678                    0.997798      28.618795      76.140980       0.692035       0.363650      -1.133283      -0.030965       0.005279       0.082677       0.088443       0.091755       0.032641      -0.014031      -0.067399       0.124681      -0.125774       0.047142       0.078633              9.860930       6.686785      -0.712461       2.147890       6.939314      -2.316798      15.956692          -0.004903
           45              O      -1.005226       4.914763       0.462860      -0.712606      47.047740 0.69299524E+03  0.17731053E+05                                10.306875                            8.149358       0.148320       2.054898                    0.996673      30.221003      81.656864       0.666122       0.359375      -1.139960       0.051253      -0.015779       0.007796       0.054190       0.018414      -0.005610      -0.005064       0.124217       0.198843      -0.098029       0.030541       0.067488             11.888040      18.385012      -0.091366       5.182986       8.792298      -0.904346       8.486811          -0.003579
           46              O       0.739724       3.784482       1.123365      -0.604395      30.840317 0.49134475E+03  0.11495114E+05                                 7.629466                            6.746921       0.801663       2.310288                    0.997554      27.288780      69.693874       0.753569       0.347421      -1.153729       0.026587       0.025353       0.047574       0.060108      -0.054173      -0.035474      -0.029457      -0.080168       0.084275      -0.097594       0.038022       0.059572              8.100077       6.980705      -1.330252       0.229198      11.844778      -1.230022       5.474748          -0.004427
           47              O       9.349689       1.441568       4.632260      -0.583823      37.296005 0.56122117E+03  0.13661534E+05                                 8.872897                            7.376540       0.218666       2.097536                    0.997784      28.629761      76.172549       0.692051       0.363582      -1.133354       0.018287      -0.025873      -0.081592       0.087528       0.083316       0.026847      -0.023374      -0.101411       0.123871      -0.125474       0.046910       0.078564              9.863190       7.452563      -0.342522       3.022185       6.177086      -0.923260      15.959922          -0.004976
           48              O       1.572762       3.299188       6.575765      -0.713492      47.084283 0.69362417E+03  0.17751797E+05                                10.313912                            8.154665       0.141499       2.052788                    0.996603      30.228777      81.697999       0.665685       0.359517      -1.139807      -0.036093       0.038617      -0.007150       0.053340      -0.037027       0.002001       0.007880      -0.104942       0.199118      -0.097519       0.029737       0.067782             11.896542      10.695114      -3.821756       3.075921      16.502070      -4.273384       8.492441          -0.003579
           49              O      -0.205251       4.376710       5.915261      -0.604268      30.809078 0.49070470E+03  0.11475887E+05                                 7.622706                            6.741075       0.794386       2.308270                    0.997552      27.280995      69.650917       0.754173       0.347272      -1.153905       0.010728       0.034223      -0.047215       0.059292      -0.001842       0.011364       0.044360       0.133282       0.085019      -0.096772       0.037426       0.059346              8.092853      11.953806       1.082684       1.205776       6.854539       0.329625       5.470213          -0.004447
           50              O       6.973755       2.680254       4.632260      -0.582589      37.281426 0.56088230E+03  0.13651502E+05                                 8.871524                            7.375172       0.214583       2.096668                    0.997799      28.619584      76.145583       0.691980       0.363667      -1.133265      -0.018237       0.025600      -0.082676       0.088449       0.083307      -0.026843       0.023300      -0.102305       0.124708      -0.125791       0.047129       0.078662              9.861758       7.451083      -0.342510      -3.021748       6.176106       0.922858      15.958087          -0.004904
           51              O       1.596501       9.066258       6.575765      -0.712639      47.059815 0.69320135E+03  0.17737840E+05                                10.309050                            8.150917       0.147103       2.054470                    0.996666      30.224298      81.672185       0.666009       0.359406      -1.139923       0.036440      -0.039325      -0.007737       0.054168      -0.037299      -0.002297      -0.007254      -0.105636       0.198871      -0.097923       0.030441       0.067482             11.890718      10.690223      -3.821538      -3.074536      16.493389       4.271104       8.488541          -0.003539
           52              O       3.374509       7.988734       5.915261      -0.604314      30.835672 0.49124792E+03  0.11492276E+05                                 7.628726                            6.746272       0.800781       2.310073                    0.997543      27.286415      69.685970       0.753603       0.347423      -1.153728      -0.011193      -0.034931      -0.047540       0.060046      -0.002040      -0.010986      -0.044747       0.134749       0.084141      -0.097573       0.038016       0.059557              8.099295      11.962879       1.083879      -1.206807       6.860777      -0.329967       5.474227          -0.004411
           53              O      -1.487688      11.103594      11.670886      -0.583766      37.289777 0.56110209E+03  0.13657852E+05                                 8.871782                            7.375627       0.218280       2.097441                    0.997781      28.627631      76.163631       0.692115       0.363569      -1.133369      -0.031245       0.005190      -0.081605       0.087536       0.091418      -0.032686       0.013989      -0.067986       0.123860      -0.125461       0.046918       0.078543              9.861953       6.687576      -0.712616      -2.148364       6.940381       2.316863      15.957902          -0.004954
           54              O       3.574936       4.914783      13.614391      -0.713589      47.070947 0.69340154E+03  0.17744260E+05                                10.310853                            8.152440       0.143891       2.053508                    0.996627      30.227061      81.682887       0.665904       0.359436      -1.139898       0.050441      -0.015742      -0.007259       0.053336       0.018326       0.006336       0.005044       0.123504       0.199238      -0.097722       0.029873       0.067849             11.892813      18.391525      -0.089741      -5.185136       8.796882       0.904396       8.490031          -0.003594
           55              O       5.319880       3.784499      12.953886      -0.604262      30.808507 0.49069676E+03  0.11475648E+05                                 7.622560                            6.740990       0.793731       2.308050                    0.997549      27.281044      69.650740       0.754183       0.347269      -1.153908       0.026099       0.024592      -0.047230       0.059301      -0.053430       0.034962       0.029590      -0.079626       0.084920      -0.096736       0.037398       0.059337              8.092654       6.974052      -1.329687      -0.229035      11.833754       1.228792       5.470156          -0.004460
           56              O       0.663001       9.505486      11.670886      -0.582611      37.275748 0.56077767E+03  0.13648211E+05                                 8.870282                            7.374191       0.214981       2.096794                    0.997800      28.618574      76.138860       0.692073       0.363638      -1.133297       0.030984      -0.005270      -0.082692       0.088463       0.091754       0.032653      -0.014009      -0.067394       0.124698      -0.125774       0.047134       0.078640              9.860343       6.686444      -0.712417       2.147769       6.938959      -2.316659      15.955626          -0.004909
           57              O       8.754594       7.450685      13.614391      -0.712656      47.048148 0.69300540E+03  0.17731304E+05                                10.306692                            8.149225       0.148849       2.055027                    0.996681      30.221888      81.658126       0.666154       0.359358      -1.139978      -0.051245       0.015780      -0.007823       0.054187       0.018424      -0.005654      -0.005009       0.124353       0.198939      -0.098110       0.030581       0.067529             11.887823      18.384653      -0.091282       5.182890       8.792133      -0.904286       8.486683          -0.003582
           58              O       7.009644       8.580966      12.953886      -0.604348      30.838066 0.49129913E+03  0.11493777E+05                                 7.629111                            6.746622       0.801546       2.310282                    0.997550      27.287627      69.690054       0.753583       0.347423      -1.153728      -0.026574      -0.025330      -0.047553       0.060075      -0.054166      -0.035466      -0.029428      -0.080241       0.084239      -0.097589       0.038018       0.059571              8.099691       6.980363      -1.330186       0.229189      11.844189      -1.229954       5.474520          -0.004428
           59              O      -1.600321      10.923880       9.444991      -0.583805      37.293059 0.56116509E+03  0.13659785E+05                                 8.872330                            7.376069       0.218835       2.097594                    0.997787      28.628870      76.168340       0.692090       0.363572      -1.133366      -0.018288       0.025891       0.081597       0.087538       0.083330       0.026816      -0.023415      -0.101361       0.123772      -0.125457       0.046859       0.078597              9.862574       7.452087      -0.342515       3.022003       6.176718      -0.923291      15.958918          -0.004944
           60              O       6.176606       9.066260       7.501486      -0.713660      47.077354 0.69351021E+03  0.17747723E+05                                10.311669                            8.152995       0.144306       2.053579                    0.996632      30.229466      81.690759       0.665892       0.359429      -1.139905       0.036001      -0.038601       0.007278       0.053283      -0.037146       0.001844       0.007961      -0.105214       0.199450      -0.097747       0.029816       0.067932             11.893856      10.692384      -3.820858       3.075018      16.498535      -4.272393       8.490649          -0.003532
           61              O      -1.205581       7.988738       8.161990      -0.604177      30.805963 0.49064418E+03  0.11474137E+05                                 7.622301                            6.740773       0.793030       2.307888                    0.997538      27.279153      69.645592       0.754169       0.347283      -1.153893      -0.010701      -0.034158       0.047185       0.059226      -0.001740       0.011311       0.044336       0.133312       0.084753      -0.096732       0.037392       0.059340              8.092379      11.952958       1.082658       1.205660       6.854211       0.329612       5.469968          -0.004433
           62              O       0.775613       9.685194       9.444991      -0.582644      37.278177 0.56082367E+03  0.13649625E+05                                 8.870688                            7.374519       0.215812       2.097042                    0.997807      28.619490      76.142388       0.692053       0.363641      -1.133293       0.018262      -0.025638       0.082686       0.088475       0.083328      -0.026824       0.023366      -0.102230       0.124642      -0.125787       0.047091       0.078696              9.860799       7.450395      -0.342466      -3.021452       6.175594       0.922748      15.956409          -0.004894
           63              O       6.152867       3.299190       7.501486      -0.712676      47.061848 0.69324127E+03  0.17739012E+05                                10.308953                            8.150837       0.147164       2.054406                    0.996683      30.226069      81.675736       0.666055       0.359378      -1.139952      -0.036427       0.039306       0.007800       0.054154      -0.037429      -0.002193      -0.007317      -0.105999       0.199067      -0.098174       0.030597       0.067578             11.890598      10.690083      -3.821491      -3.074516      16.493190       4.271133       8.488521          -0.003574
           64              O       4.374859       4.376714       8.161990      -0.604270      30.835171 0.49123588E+03  0.11491948E+05                                 7.628767                            6.746287       0.801412       2.310308                    0.997545      27.285624      69.684285       0.753584       0.347433      -1.153718       0.011148       0.034910       0.047516       0.060006      -0.001967      -0.010940      -0.044719       0.134858       0.084152      -0.097599       0.038029       0.059569              8.099352      11.963067       1.083889      -1.206805       6.860719      -0.329957       5.474270          -0.004438

******************************************************
Auxiliary information for the entire system
The total spin magnetic moment of the unit cell is   3.998705
The total net atomic charge of the unit cell is   0.000003
Accuracy of reproducing the electrostatic potential in the unit cell:
  The inner radius (bohr) =    5.0000
  The outer radius (bohr) =   12.0000
  Valid grid points have density less than (e/(bohr^3)) =    0.0001
  The number of valid grid points were=        21516
  The rms potential error without charges in kcal/mol is=      7.17467
  The rms potential error with partial charges in kcal/mol is=      1.38764
  The RRMSE value at monopole order=      0.19341
  The rms potential error with partial charges and cloud penetration in kcal/mol is=      1.39299
  The RRMSE value at monopole order with cloud penetration is=      0.19415
  The rms potential error with partial charges and atomic dipoles in kcal/mol is=      0.74336
  The RRMSE value at dipole order=      0.10361
  The rms potential error with partial charges, atomic dipoles and cloud penetration in kcal/mol is=      0.73916
  The RRMSE value at dipole order with cloud penetration=      0.10302

******************************************************
The electron densities and ab initio electrostatic potential were computed in VASP using the PBE functional and
projector augmented wave method. See the main text of the journal article for a description of computational details.
The atomic charges, dipoles, and quadrupoles were computed with the DDEC6 method as described in
(a) T. A. Manz and N. Gabaldon Limas, RSC Adv. 6 (2016) 47771-47801 DOI: 10.1039/c6ra04656h
(b) N. Gabaldon Limas and T. A. Manz, RSC Adv. 8 (2018) 2678-2707 DOI: 10.1039/c7ra11829e.
For each atom in the material, the electron cloud parameters were fit to the spherically averaged atom-in-material
electron density using radial positions for which this density was between 10^-4 and 10^-2 electrons per cubic bohr.
The polarizabilities, dispersion coefficients, and quantum Drude oscillator (QDO) parameters were fit using the MCLF method.
The magnetic structure of the system was optimized in VASP from the default ferromagnetic initial guess using spin polarization.
The atomic spin moments (ASMs) were computed on this optimized magnetic structure using the DDEC6 partition as inputs
to the method of T. A. Manz and D. S. Sholl, J. Chem. Theory Comput. 7 (2011) 4146-4164 DOI: 10.1021/ct200539n.
The RMSE and RRMSE were computed using a uniform grid with Ewald summation.
