# Supplementary material for: A collection of forcefield precursors for metal–organic frameworks
Source: RSC Adv. 2019 Nov 13;9(63):36492–507. doi: 10.1039/c9ra07327b (PMC9075174; doi:10.1039/c9ra07327b)
Supplement: RA-009-C9RA07327B-s5111 [file RA-009-C9RA07327B-s5111.xyz]

   64
jmolscript: load "" {1 1 1} spacegroup "x,y,z" unitcell [{      5.195300     0.000000     0.000000 }, {      1.410875    10.435053     0.000000 }, {      0.243894     3.863315    13.724537 }]
Co     0.827385     7.149184     6.862269     0.835547
Co     2.719597     1.931658     6.862269     1.049440
P      5.129806     3.890163     6.505842     1.259936
P      1.720263    10.408205     7.218695     1.259941
H      3.342998    11.147537     4.518118     0.416903
H      0.868997     3.992575     3.774248     0.114970
H      5.480814     2.887951     1.818501     0.096200
H      3.721576     1.379504     1.834971     0.135016
H      0.930481     5.265971     9.614038     0.124938
H      4.564635     5.449267    11.473713     0.128393
H      3.880097     8.410433     8.970357     0.114956
H      2.189045     8.202996    10.813563     0.129283
H      2.200157     6.856708    11.613703     0.112932
H      4.718810     9.348459    11.831923     0.101264
H      1.588642     3.747996     0.039801     0.101862
H      3.507071     3.150831     9.206419     0.416903
H      5.981072    10.305793     9.950289     0.114970
H      1.369255    11.410417    11.906036     0.096200
H      3.128493    12.918864    11.889566     0.135017
H      5.919588     9.032397     4.110499     0.124937
H      2.285434     8.849101     2.250824     0.128393
H      2.969972     5.887935     4.754180     0.114956
H      4.661024     6.095372     2.910974     0.129283
H      4.649912     7.441660     2.110834     0.112932
H      2.131259     4.949909     1.892614     0.101264
H      5.261427    10.550372    13.684736     0.101862
C      4.645391     3.128736     4.909267     0.030502
C      5.359050     3.386453     3.767385    -0.178175
C      5.009343     2.727396     2.604917    -0.023411
C      3.963222     1.834271     2.609034    -0.285843
C      3.280452     1.626753     3.792090     0.499963
C      5.478848     5.925880     9.715600    -0.023498
C      4.621205     6.023237    10.743568    -0.140311
C      4.252777     7.651568     9.358762     0.098970
C      2.745433     7.614091    11.346075    -0.164708
C      3.190601     8.357122    12.588145     0.115839
C      4.218922     9.229684    12.607360    -0.143771
C      2.295578     4.351302    -0.004117    -0.155736
C      2.204678    11.169632     8.815270     0.030502
C      1.491019    10.911915     9.957152    -0.178176
C      1.840726    11.570972    11.119620    -0.023412
C      2.886847    12.464097    11.115503    -0.285844
C      3.569617    12.671615     9.932447     0.499964
C      1.371221     8.372488     4.008937    -0.023497
C      2.228864     8.275131     2.980969    -0.140313
C      2.597292     6.646800     4.365775     0.098971
C      4.104636     6.684277     2.378462    -0.164708
C      3.659468     5.941246     1.136392     0.115839
C      2.631147     5.068684     1.117177    -0.143767
C      4.310597     6.083751     0.004117    -0.155732
N      3.592484     2.271050     4.920658    -0.370384
N      5.246552     6.964691     8.831465    -0.283860
N      3.846939     7.129262    10.517113     0.078335
N      3.257585    12.027318     8.803879    -0.370384
N      1.603517     7.333677     4.893072    -0.283860
N      3.003130     7.169106     3.207424     0.078336
O      4.903676     5.390525     6.380949    -0.769105
O      4.200757     3.224423     7.514596    -0.757773
O      1.406768     3.575536     6.702652    -0.773035
O      3.700570    11.168566     3.780973    -0.533148
O      1.946393     8.907843     7.343588    -0.769110
O      2.649312    11.073945     6.209941    -0.757775
O      5.443301    10.722832     7.021885    -0.773037
O      3.149499     3.129802     9.943564    -0.533147

The following XYZ coordinates are in angstroms. Other properties are in atomic units.
The sperically averaged electron density of each atom fit to a function of the form exp(a - br)
eigen_1, eigen_2 and eigen_3 are the three eigenvalues of traceless quadrupole moment tensor
  atom number  atomic symbol              X              Y              Z     net charge C6 coefficient C8 coefficient C10 coefficient fluctuating dipole atomic polarizability isotropic forcefield polarizability              a              b squared Pearson coefficient          <r^3>          <r^4>         wp_QDO          m_QDO          q_QDO       dipole_x       dipole_y       dipole_z         dipole            Qxy            Qxz            Qyz     Q(x^2-y^2)  Q(3z^2 - R^2)        eigen_1        eigen_2        eigen_3 static polarizability      alpha(xx)      alpha(xy)      alpha(xz)      alpha(yy)      alpha(yz)      alpha(zz) atomic spin moment
            1             Co       0.827385       7.149184       6.862269       0.835547     123.916039 0.25033515E+04  0.84381036E+05                                18.708366                           15.174769       0.953150       2.133905                    0.998589      48.040396     128.441423       0.526780       0.344948      -1.205223      -0.000001       0.000001       0.000000       0.000001       0.100731       0.056578      -0.022732       0.059959      -0.621786      -0.221894       0.010678       0.211216             21.734729      15.949375       7.329144      -4.258589      25.875300       2.647318      23.379512           2.658390
            2             Co       2.719597       1.931658       6.862269       1.049440      80.201127 0.15500341E+04  0.46774403E+05                                15.376465                           12.992610       0.858845       2.159106                    0.995284      44.110966     114.986676       0.497000       0.408397      -1.144843       0.000000       0.000000       0.000000       0.000001      -0.056734       0.103649       0.057990      -0.100897      -0.592242      -0.249143       0.074127       0.175016             17.861537      24.322618      -0.606506      -2.838490      15.249716      -2.177549      14.012277           2.966755
            3              P       5.129806       3.890163       6.505842       1.259936      70.883506 0.11961047E+04  0.35833152E+05                                14.036055                           11.174837       0.264473       1.867999                    0.999281      50.359086     157.847704       0.522211       0.391511      -1.092292       0.023218       0.063434       0.134194       0.150236      -0.019454      -0.032964      -0.019274       0.028001      -0.010523      -0.048541       0.007698       0.040844             16.045268      17.128916       0.153826       0.212111      18.638107      -0.295682      12.368781           0.012211
            4              P       1.720263      10.408205       7.218695       1.259941      70.883230 0.11960990E+04  0.35832937E+05                                14.036018                           11.174809       0.264475       1.868001                    0.999281      50.358912     157.847016       0.522212       0.391511      -1.092292      -0.023218      -0.063434      -0.134195       0.150237      -0.019454      -0.032964      -0.019273       0.028000      -0.010521      -0.048541       0.007697       0.040843             16.045223      17.128861       0.153824       0.212109      18.638059      -0.295682      12.368749           0.012209
            5              H       3.342998      11.147537       4.518118       0.416903       0.365064 0.20775438E+01  0.15207993E+02                                 0.993431                            0.961051      -1.345455       2.404759                    0.999485       2.381952       6.638640       0.501892       1.667146      -0.635288      -0.009279      -0.002924       0.012291       0.015675       0.004150       0.001241       0.000056       0.002736      -0.015993      -0.005538      -0.001584       0.007122              1.005257       1.012279       0.062911      -0.187229       0.893592      -0.060652       1.109901          -0.000593
            6              H       0.868997       3.992575       3.774248       0.114970       0.929225 0.67149759E+01  0.64143431E+02                                 1.663461                            1.585905      -1.181715       2.319749                    0.994751       3.718914      10.835564       0.456517       1.404562      -0.681344       0.027971       0.018625       0.005019       0.033977       0.011835      -0.002196       0.003695       0.005811       0.013070      -0.015290       0.005221       0.010070              1.691827       1.898283       0.421463      -0.041648       1.745959      -0.062757       1.431239           0.000187
            7              H       5.480814       2.887951       1.818501       0.096200       1.036141 0.72593448E+01  0.69453283E+02                                 1.682010                            1.567263      -0.721868       2.528249                    0.999619       3.428111       9.428341       0.504537       1.268871      -0.711497       0.019759       0.005953      -0.030551       0.036867       0.012101      -0.005374       0.003221       0.002933       0.023074      -0.017463       0.006858       0.010605              1.731033       1.686198       0.166471      -0.458092       1.421433      -0.255836       2.085469          -0.000265
            8              H       3.721576       1.379504       1.834971       0.135016       1.019832 0.73592074E+01  0.69649877E+02                                 1.578591                            1.515039      -0.906440       2.454453                    0.999266       3.136632       8.189800       0.553310       1.169629      -0.736554      -0.007293      -0.014502      -0.024532       0.029416       0.013118      -0.003539       0.005618       0.004231       0.025843      -0.019152       0.008479       0.010673              1.580542       1.365892       0.112316       0.153614       1.521922       0.262128       1.853813           0.000431
            9              H       0.930481       5.265971       9.614038       0.124938       0.921674 0.62512322E+01  0.58144924E+02                                 1.609717                            1.497935      -0.846482       2.491480                    0.999292       3.370766       9.418837       0.489225       1.346020      -0.694673       0.028854      -0.035483      -0.008502       0.046518      -0.011516      -0.009229      -0.007941      -0.004320      -0.000715      -0.019352       0.007507       0.011844              1.661321       1.771885      -0.476234      -0.081748       1.898950       0.157936       1.313128          -0.000036
           10              H       4.564635       5.449267      11.473713       0.128393       1.071264 0.77932413E+01  0.75084077E+02                                 1.652181                            1.578116      -0.882054       2.465698                    0.999357       3.226856       8.598449       0.530500       1.198370      -0.729542      -0.000466      -0.034365       0.026864       0.043621      -0.016840      -0.011462      -0.014790      -0.007526       0.010696      -0.029256       0.010693       0.018563              1.650825       1.364219       0.023861      -0.029698       1.768102      -0.368342       1.820156           0.000195
           11              H       3.880097       8.410433       8.970357       0.114956       0.958410 0.67370091E+01  0.64490493E+02                                 1.705694                            1.594189      -1.263618       2.286480                    0.994822       3.734949      10.940234       0.452308       1.414632      -0.679244      -0.015750       0.041451      -0.029740       0.053392      -0.008273      -0.010302      -0.009705      -0.016337       0.003577      -0.020584       0.005956       0.014627              1.742171       1.581254      -0.358883       0.179338       2.037578      -0.374357       1.607681          -0.000261
           12              H       2.189045       8.202996      10.813563       0.129283       0.882141 0.66026560E+01  0.62757372E+02                                 1.611217                            1.571624      -1.051130       2.386228                    0.995470       3.647715      10.575402       0.459357       1.402846      -0.682071      -0.019889       0.020611      -0.017911       0.033781      -0.008480      -0.002339      -0.003688       0.013373       0.010018      -0.013582       0.004403       0.009179              1.626260       1.676909      -0.273818       0.243380       1.612473      -0.212441       1.589397           0.000020
           13              H       2.200157       6.856708      11.613703       0.112932       1.173998 0.94283707E+01  0.96457985E+02                                 1.842016                            1.794472      -1.076592       2.354193                    0.997102       3.705234      10.595110       0.467452       1.280760      -0.708662      -0.010302      -0.023429       0.013523       0.028947      -0.003074      -0.009618      -0.003845      -0.022430      -0.004190      -0.017344       0.004387       0.012958              1.845846       1.922368       0.396685      -0.081147       1.963771      -0.020280       1.651399           0.000057
           14              H       4.718810       9.348459      11.831923       0.101264       0.934474 0.65935972E+01  0.62437611E+02                                 1.645948                            1.551187      -0.972320       2.409308                    0.997341       3.658095      10.469064       0.472656       1.368476      -0.688645       0.018889       0.007949      -0.027899       0.034617       0.010532      -0.005944       0.000476       0.011481       0.017593      -0.015509       0.002770       0.012739              1.697236       1.671885       0.113213      -0.434275       1.368398      -0.070907       2.051427           0.000024
           15              H       1.588642       3.747996       0.039801       0.101862       1.087222 0.81007660E+01  0.79707165E+02                                 1.735707                            1.656209      -0.958559       2.412391                    0.998103       3.562529       9.956453       0.490229       1.269800      -0.710926      -0.023022      -0.020801       0.001420       0.031060       0.013322      -0.004683       0.004484      -0.002019       0.011675      -0.017290       0.005874       0.011416              1.746685       1.981958       0.424771      -0.133095       1.654624      -0.051375       1.603473           0.000010
           16              H       3.507071       3.150831       9.206419       0.416903       0.365064 0.20775479E+01  0.15208030E+02                                 0.993432                            0.961052      -1.345455       2.404759                    0.999485       2.381954       6.638647       0.501892       1.667146      -0.635288       0.009279       0.002924      -0.012291       0.015675       0.004150       0.001241       0.000056       0.002736      -0.015993      -0.005538      -0.001584       0.007122              1.005258       1.012280       0.062911      -0.187229       0.893593      -0.060652       1.109902          -0.000592
           17              H       5.981072      10.305793       9.950289       0.114970       0.929224 0.67149662E+01  0.64143315E+02                                 1.663460                            1.585904      -1.181714       2.319750                    0.994751       3.718911      10.835554       0.456517       1.404563      -0.681344      -0.027971      -0.018625      -0.005019       0.033977       0.011835      -0.002196       0.003695       0.005811       0.013070      -0.015290       0.005221       0.010070              1.691826       1.898282       0.421463      -0.041648       1.745958      -0.062757       1.431238           0.000187
           18              H       1.369255      11.410417      11.906036       0.096200       1.036141 0.72593415E+01  0.69453248E+02                                 1.682010                            1.567263      -0.721869       2.528249                    0.999619       3.428111       9.428343       0.504537       1.268872      -0.711497      -0.019759      -0.005953       0.030551       0.036867       0.012102      -0.005374       0.003221       0.002933       0.023074      -0.017463       0.006858       0.010605              1.731033       1.686198       0.166471      -0.458092       1.421433      -0.255836       2.085469          -0.000265
           19              H       3.128493      12.918864      11.889566       0.135017       1.019834 0.73592257E+01  0.69650106E+02                                 1.578594                            1.515042      -0.906443       2.454451                    0.999266       3.136635       8.189816       0.553309       1.169630      -0.736554       0.007293       0.014502       0.024532       0.029416       0.013118      -0.003539       0.005618       0.004231       0.025844      -0.019152       0.008479       0.010674              1.580545       1.365894       0.112317       0.153615       1.521925       0.262129       1.853817           0.000431
           20              H       5.919588       9.032397       4.110499       0.124937       0.921676 0.62512410E+01  0.58145016E+02                                 1.609717                            1.497935      -0.846478       2.491481                    0.999292       3.370767       9.418835       0.489225       1.346018      -0.694674      -0.028854       0.035483       0.008503       0.046518      -0.011516      -0.009229      -0.007941      -0.004320      -0.000715      -0.019352       0.007507       0.011844              1.661321       1.771885      -0.476235      -0.081748       1.898950       0.157936       1.313129          -0.000036
           21              H       2.285434       8.849101       2.250824       0.128393       1.071263 0.77932366E+01  0.75084028E+02                                 1.652181                            1.578116      -0.882055       2.465697                    0.999357       3.226855       8.598449       0.530499       1.198372      -0.729542       0.000466       0.034365      -0.026864       0.043622      -0.016840      -0.011462      -0.014790      -0.007526       0.010697      -0.029256       0.010693       0.018563              1.650826       1.364219       0.023861      -0.029698       1.768102      -0.368342       1.820156           0.000195
           22              H       2.969972       5.887935       4.754180       0.114956       0.958411 0.67370148E+01  0.64490564E+02                                 1.705694                            1.594189      -1.263620       2.286479                    0.994822       3.734951      10.940242       0.452308       1.414632      -0.679244       0.015750      -0.041451       0.029740       0.053392      -0.008273      -0.010302      -0.009705      -0.016336       0.003577      -0.020584       0.005956       0.014627              1.742172       1.581255      -0.358883       0.179338       2.037580      -0.374357       1.607682          -0.000262
           23              H       4.661024       6.095372       2.910974       0.129283       0.882139 0.66026397E+01  0.62757185E+02                                 1.611215                            1.571623      -1.051130       2.386228                    0.995470       3.647711      10.575391       0.459356       1.402848      -0.682070       0.019889      -0.020611       0.017911       0.033782      -0.008480      -0.002339      -0.003688       0.013373       0.010019      -0.013582       0.004403       0.009179              1.626258       1.676908      -0.273818       0.243380       1.612472      -0.212441       1.589395           0.000020
           24              H       4.649912       7.441660       2.110834       0.112932       1.173998 0.94283697E+01  0.96457968E+02                                 1.842015                            1.794471      -1.076592       2.354194                    0.997102       3.705234      10.595108       0.467452       1.280760      -0.708662       0.010302       0.023429      -0.013523       0.028947      -0.003074      -0.009619      -0.003845      -0.022430      -0.004190      -0.017344       0.004387       0.012958              1.845845       1.922368       0.396685      -0.081147       1.963770      -0.020280       1.651398           0.000057
           25              H       2.131259       4.949909       1.892614       0.101264       0.934476 0.65936123E+01  0.62437796E+02                                 1.645951                            1.551189      -0.972322       2.409307                    0.997341       3.658100      10.469085       0.472655       1.368477      -0.688645      -0.018889      -0.007949       0.027899       0.034617       0.010532      -0.005944       0.000476       0.011481       0.017592      -0.015509       0.002770       0.012739              1.697239       1.671887       0.113214      -0.434276       1.368400      -0.070907       2.051431           0.000024
           26              H       5.261427      10.550372      13.684736       0.101862       1.087224 0.81007768E+01  0.79707297E+02                                 1.735709                            1.656210      -0.958559       2.412391                    0.998103       3.562531       9.956460       0.490229       1.269800      -0.710926       0.023023       0.020801      -0.001420       0.031060       0.013322      -0.004683       0.004484      -0.002019       0.011675      -0.017290       0.005874       0.011416              1.746686       1.981960       0.424772      -0.133095       1.654626      -0.051375       1.603474           0.000011
           27              C       4.645391       3.128736       4.909267       0.030502      32.496108 0.47468190E+03  0.11403929E+05                                 8.985932                            7.422389      -0.180277       1.945524                    0.998165      28.129896      81.662486       0.585785       0.435227      -1.052854      -0.060640      -0.099808      -0.090624       0.147823      -0.058861      -0.003052      -0.041484      -0.009193      -0.252278      -0.099341      -0.006170       0.105511              9.805942       9.725742       3.295972      -0.951942       8.033535       0.488715      11.658549          -0.003570
           28              C       5.359050       3.386453       3.767385      -0.178175      30.557300 0.47236462E+03  0.11409621E+05                                 8.605409                            7.378688      -0.061188       1.952629                    0.998238      30.596587      91.008949       0.586678       0.432227      -1.047721       0.001582      -0.035300       0.001927       0.035388       0.008327       0.009142      -0.008355       0.007371      -0.090293      -0.033874       0.009513       0.024361              9.009326       8.536672       2.477477      -1.128732       7.280372       0.152430      11.210935           0.001982
           29              C       5.009343       2.727396       2.604917      -0.023411      27.467986 0.40013827E+03  0.92404215E+04                                 7.963271                            6.735733       0.196084       2.046954                    0.999809      28.196964      81.091059       0.623783       0.425198      -1.055653      -0.010664      -0.020297       0.028696       0.036730       0.001865      -0.012317      -0.006478       0.009001       0.048144      -0.014033      -0.009196       0.023229              8.360235       8.274593       2.810288      -1.002156       7.036611      -0.080613       9.769500          -0.006718
           30              C       3.963222       1.834271       2.609034      -0.285843      31.610630 0.46558650E+03  0.11099341E+05                                 8.515701                            7.111354       0.305901       2.062070                    0.999809      30.400979      87.089736       0.630774       0.407320      -1.073539       0.034970       0.008442      -0.023256       0.042837       0.017324       0.022775       0.021661      -0.009049       0.004104      -0.025027      -0.016471       0.041499              8.966684       9.030981       3.272680      -1.631235       7.805525      -0.338268      10.063545           0.002397
           31              C       3.280452       1.626753       3.792090       0.499963      22.828895 0.27859373E+03  0.59188423E+04                                 7.400252                            5.911258      -0.006452       2.055090                    0.999745      22.799543      64.371437       0.612944       0.470348      -1.022047      -0.046360      -0.045231       0.035250       0.073740       0.016229       0.013490      -0.003058       0.008215      -0.107170      -0.039572       0.003842       0.035730              8.065353       8.556402       3.424675      -1.258739       7.239178       0.027367       8.400478          -0.002111
           32              C       5.478848       5.925880       9.715600      -0.023498      27.583409 0.39740018E+03  0.91833417E+04                                 8.078424                            6.779336       0.197164       2.056194                    0.999009      28.212864      81.799187       0.611161       0.433688      -1.047944      -0.021466       0.023919      -0.076178       0.082680      -0.012081       0.000705      -0.012288      -0.020167      -0.042671      -0.019283      -0.006851       0.026134              8.618465       8.613701      -3.173230      -1.901914       9.497607       0.256702       7.744087          -0.000611
           33              C       4.621205       6.023237      10.743568      -0.140311      27.616603 0.40491113E+03  0.93330923E+04                                 7.806281                            6.647492       0.550111       2.152633                    0.999805      28.707184      81.186355       0.649312       0.409249      -1.070966      -0.058555       0.016038      -0.015982       0.062780      -0.046284      -0.022604      -0.031875      -0.042434      -0.006313      -0.069783       0.013204       0.056579              8.141516       7.281138      -2.029183      -1.890184       8.777109      -0.875744       8.366300           0.001509
           34              C       4.252777       7.651568       9.358762       0.098970      24.110610 0.31944228E+03  0.69827224E+04                                 7.352824                            6.040779       0.445990       2.174012                    0.999025      25.559013      71.840045       0.654107       0.428376      -1.052223       0.014470      -0.048643      -0.010734       0.051872       0.007756       0.018022      -0.007906      -0.030660      -0.012225      -0.029840       0.009716       0.020125              7.932889       7.207761      -2.442229      -1.688178       8.109362      -1.227228       8.481543          -0.001254
           35              C       2.745433       7.614091      11.346075      -0.164708      29.555586 0.41162649E+03  0.96115873E+04                                 8.492427                            6.850522      -0.303883       1.911427                    0.996255      28.978269      84.902659       0.613535       0.427539      -1.049998       0.075816      -0.002514      -0.009557       0.076457      -0.026114      -0.045342      -0.000813       0.006453       0.017971      -0.051422      -0.002445       0.053866              9.629203       8.924217      -0.690392      -1.024370       7.825835       3.299802      12.137557           0.000353
           36              C       3.190601       8.357122      12.588145       0.115839      29.920391 0.36563702E+03  0.82276789E+04                                 8.527013                            6.473150       0.055508       2.044246                    0.999543      25.502288      71.604223       0.633383       0.429747      -1.056405      -0.018621      -0.010547      -0.032404       0.038833       0.004575       0.023818       0.029598      -0.015444       0.053216      -0.033349      -0.013753       0.047102              9.870120       7.727506       2.165396      -0.931943       7.104616       3.181550      14.778237          -0.000100
           37              C       4.218922       9.229684      12.607360      -0.143771      31.531289 0.44575210E+03  0.10597385E+05                                 8.787626                            7.147007       0.040139       1.987874                    0.999271      29.784502      87.502762       0.599535       0.429721      -1.050678       0.002505       0.024747       0.036012       0.043768      -0.001466      -0.018797      -0.011636       0.023806       0.081028      -0.029168      -0.008688       0.037856              9.550602       8.590830       2.651596      -0.648909       7.371045       2.174308      12.689930          -0.000015
           38              C       2.295578       4.351302      -0.004117      -0.155736      31.536113 0.41478575E+03  0.96899677E+04                                 8.724232                            6.844512       0.111240       2.009669                    0.999625      29.598314      86.334189       0.619035       0.423538      -1.053981       0.008399       0.023588       0.030373       0.039363       0.017645       0.016344      -0.003535      -0.005613      -0.050002      -0.028965       0.001143       0.027823              9.764900       8.075286       1.900013      -1.834383       6.478487       1.851269      14.740928          -0.000032
           39              C       2.204678      11.169632       8.815270       0.030502      32.496108 0.47468190E+03  0.11403929E+05                                 8.985932                            7.422390      -0.180278       1.945524                    0.998165      28.129894      81.662479       0.585785       0.435227      -1.052854       0.060640       0.099808       0.090625       0.147824      -0.058861      -0.003052      -0.041484      -0.009193      -0.252278      -0.099341      -0.006170       0.105511              9.805942       9.725741       3.295972      -0.951942       8.033536       0.488715      11.658548          -0.003569
           40              C       1.491019      10.911915       9.957152      -0.178176      30.557303 0.47236471E+03  0.11409623E+05                                 8.605409                            7.378688      -0.061187       1.952629                    0.998238      30.596589      91.008951       0.586678       0.432227      -1.047721      -0.001582       0.035300      -0.001927       0.035388       0.008327       0.009142      -0.008355       0.007371      -0.090292      -0.033874       0.009513       0.024361              9.009326       8.536672       2.477477      -1.128732       7.280373       0.152430      11.210933           0.001982
           41              C       1.840726      11.570972      11.119620      -0.023412      27.468009 0.40013873E+03  0.92404350E+04                                 7.963275                            6.735737       0.196085       2.046954                    0.999809      28.196983      81.091132       0.623783       0.425198      -1.055653       0.010663       0.020297      -0.028696       0.036731       0.001866      -0.012317      -0.006479       0.009001       0.048143      -0.014033      -0.009197       0.023230              8.360239       8.274599       2.810290      -1.002156       7.036615      -0.080613       9.769504          -0.006718
           42              C       2.886847      12.464097      11.115503      -0.285844      31.610650 0.46558684E+03  0.11099352E+05                                 8.515706                            7.111357       0.305900       2.062070                    0.999809      30.400995      87.089810       0.630774       0.407320      -1.073539      -0.034970      -0.008442       0.023256       0.042837       0.017324       0.022775       0.021661      -0.009049       0.004104      -0.025028      -0.016471       0.041498              8.966689       9.030986       3.272682      -1.631236       7.805530      -0.338268      10.063552           0.002397
           43              C       3.569617      12.671615       9.932447       0.499964      22.828885 0.27859359E+03  0.59188387E+04                                 7.400250                            5.911257      -0.006451       2.055091                    0.999745      22.799537      64.371419       0.612944       0.470348      -1.022047       0.046360       0.045231      -0.035250       0.073740       0.016229       0.013490      -0.003058       0.008215      -0.107170      -0.039572       0.003842       0.035730              8.065351       8.556400       3.424673      -1.258739       7.239175       0.027366       8.400477          -0.002111
           44              C       1.371221       8.372488       4.008937      -0.023497      27.583386 0.39739970E+03  0.91833273E+04                                 8.078417                            6.779330       0.197170       2.056196                    0.999009      28.212846      81.799100       0.611162       0.433688      -1.047945       0.021466      -0.023920       0.076178       0.082680      -0.012081       0.000704      -0.012287      -0.020167      -0.042670      -0.019282      -0.006851       0.026133              8.618458       8.613694      -3.173227      -1.901912       9.497599       0.256701       7.744080          -0.000610
           45              C       2.228864       8.275131       2.980969      -0.140313      27.616644 0.40491193E+03  0.93331150E+04                                 7.806288                            6.647497       0.550110       2.152632                    0.999805      28.707214      81.186453       0.649311       0.409248      -1.070966       0.058555      -0.016038       0.015982       0.062780      -0.046283      -0.022604      -0.031876      -0.042434      -0.006311      -0.069783       0.013204       0.056579              8.141522       7.281144      -2.029185      -1.890186       8.777117      -0.875744       8.366307           0.001509
           46              C       2.597292       6.646800       4.365775       0.098971      24.110614 0.31944234E+03  0.69827238E+04                                 7.352825                            6.040779       0.445989       2.174012                    0.999025      25.559014      71.840046       0.654107       0.428376      -1.052223      -0.014469       0.048642       0.010734       0.051872       0.007756       0.018022      -0.007906      -0.030659      -0.012226      -0.029840       0.009715       0.020125              7.932889       7.207760      -2.442229      -1.688177       8.109363      -1.227229       8.481544          -0.001253
           47              C       4.104636       6.684277       2.378462      -0.164708      29.555611 0.41162697E+03  0.96116012E+04                                 8.492431                            6.850526      -0.303884       1.911427                    0.996255      28.978284      84.902714       0.613534       0.427539      -1.049998      -0.075816       0.002514       0.009557       0.076457      -0.026114      -0.045342      -0.000814       0.006452       0.017972      -0.051422      -0.002444       0.053866              9.629208       8.924221      -0.690393      -1.024371       7.825838       3.299804      12.137564           0.000353
           48              C       3.659468       5.941246       1.136392       0.115839      29.920417 0.36563743E+03  0.82276903E+04                                 8.527018                            6.473154       0.055507       2.044246                    0.999543      25.502299      71.604260       0.633383       0.429747      -1.056405       0.018621       0.010547       0.032405       0.038833       0.004575       0.023818       0.029598      -0.015445       0.053216      -0.033349      -0.013753       0.047102              9.870126       7.727510       2.165398      -0.931943       7.104620       3.181553      14.778247          -0.000101
           49              C       2.631147       5.068684       1.117177      -0.143767      31.531194 0.44575033E+03  0.10597332E+05                                 8.787605                            7.146989       0.040144       1.987876                    0.999271      29.784441      87.502512       0.599536       0.429720      -1.050679      -0.002504      -0.024747      -0.036013       0.043768      -0.001466      -0.018797      -0.011636       0.023806       0.081027      -0.029168      -0.008688       0.037856              9.550579       8.590809       2.651589      -0.648910       7.371027       2.174301      12.689901          -0.000015
           50              C       4.310597       6.083751       0.004117      -0.155732      31.536030 0.41478437E+03  0.96899266E+04                                 8.724212                            6.844497       0.111245       2.009671                    0.999625      29.598264      86.333972       0.619036       0.423538      -1.053981      -0.008398      -0.023588      -0.030373       0.039363       0.017645       0.016344      -0.003535      -0.005613      -0.050001      -0.028965       0.001142       0.027823              9.764877       8.075269       1.900011      -1.834377       6.478475       1.851264      14.740886          -0.000032
           51              N       3.592484       2.271050       4.920658      -0.370384      39.439924 0.61863804E+03  0.15636115E+05                                 9.594247                            8.056503       0.022314       2.005029                    0.998673      30.217704      85.544420       0.615922       0.393448      -1.096587       0.105584       0.043121      -0.078068       0.138210      -0.018164       0.049641       0.002796      -0.034750      -0.236235      -0.099676       0.032430       0.067246             10.346352      10.741202       3.948118       0.006152       9.273406       1.332213      11.024450           0.028073
           52              N       5.246552       6.964691       8.831465      -0.283860      36.632471 0.57179642E+03  0.14135741E+05                                 9.134034                            7.699398       0.159624       2.051715                    0.999553      29.097530      80.815706       0.637273       0.388780      -1.102569      -0.076609      -0.063136       0.116622       0.153153      -0.048860       0.037915      -0.000816      -0.062640      -0.152160      -0.077213      -0.008980       0.086193              9.859140       8.844347      -1.908144      -3.212402       8.993489      -0.430553      11.739584           0.018526
           53              N       3.846939       7.129262      10.517113       0.078335      27.263526 0.32833079E+03  0.70499386E+04                                 7.545352                            5.780543       0.268470       2.183538                    0.999034      22.540482      57.920134       0.747439       0.381643      -1.110167      -0.026726      -0.015080       0.025850       0.040123      -0.068613      -0.068268      -0.017478      -0.000426       0.034087      -0.107404       0.020253       0.087151              8.674796       8.994123      -3.152252      -4.271523       7.319535       1.457940       9.710731           0.000378
           54              N       3.257585      12.027318       8.803879      -0.370384      39.439940 0.61863838E+03  0.15636126E+05                                 9.594250                            8.056505       0.022313       2.005028                    0.998673      30.217714      85.544459       0.615922       0.393448      -1.096587      -0.105584      -0.043121       0.078068       0.138210      -0.018164       0.049641       0.002796      -0.034750      -0.236235      -0.099676       0.032430       0.067245             10.346355      10.741204       3.948120       0.006149       9.273408       1.332210      11.024453           0.028074
           55              N       1.603517       7.333677       4.893072      -0.283860      36.632437 0.57179583E+03  0.14135721E+05                                 9.134028                            7.699393       0.159629       2.051717                    0.999553      29.097512      80.815626       0.637273       0.388779      -1.102569       0.076609       0.063137      -0.116621       0.153152      -0.048860       0.037915      -0.000815      -0.062640      -0.152161      -0.077213      -0.008980       0.086193              9.859132       8.844339      -1.908143      -3.212396       8.993483      -0.430553      11.739574           0.018526
           56              N       3.003130       7.169106       3.207424       0.078336      27.263501 0.32833046E+03  0.70499294E+04                                 7.545345                            5.780538       0.268474       2.183540                    0.999034      22.540471      57.920083       0.747439       0.381642      -1.110167       0.026726       0.015080      -0.025850       0.040124      -0.068613      -0.068268      -0.017478      -0.000425       0.034087      -0.107405       0.020253       0.087152              8.674788       8.994113      -3.152247      -4.271517       7.319529       1.457937       9.710721           0.000379
           57              O       4.903676       5.390525       6.380949      -0.769105      51.260874 0.87049179E+03  0.23564971E+05                                11.026558                            9.184602       0.009080       1.995483                    0.997459      31.826688      88.282139       0.622611       0.363402      -1.137471      -0.025042       0.039680       0.022505       0.052039       0.003283       0.007878      -0.001445      -0.015723      -0.066066      -0.024407       0.004876       0.019531             12.576249       8.269851       1.078095       0.735539      21.366483       0.710222       8.092413           0.045961
           58              O       4.200757       3.224423       7.514596      -0.757773      47.160091 0.85192743E+03  0.22953859E+05                                10.462332                            9.132450      -0.185787       1.954793                    0.995719      31.091866      86.229421       0.619227       0.367116      -1.133822      -0.012850       0.006012       0.043443       0.045701      -0.006190      -0.001063      -0.006379       0.010805      -0.054625      -0.020139       0.002735       0.017404             11.460690      13.535928       3.634023      -3.260552      10.216383      -2.156524      10.629758           0.046829
           59              O       1.406768       3.575536       6.702652      -0.773035      50.450068 0.87343597E+03  0.23673522E+05                                10.917575                            9.210032       0.077774       2.014929                    0.998455      31.911034      88.678724       0.620514       0.364185      -1.136432       0.055698       0.010036       0.027623       0.062976      -0.001871      -0.002582      -0.002628       0.044726      -0.031793      -0.018150      -0.009750       0.027899             12.457189      19.346892      -5.120024       1.738964      10.633565      -0.979016       7.391110           0.044564
           60              O       3.700570      11.168566       3.780973      -0.533148      27.682805 0.41813846E+03  0.94977523E+04                                 7.314365                            6.334618       0.068030       2.105971                    0.997578      25.830472      67.336490       0.749296       0.359875      -1.131331       0.058032       0.046856       0.007440       0.074957       0.070137      -0.054796      -0.041095       0.062504      -0.109846      -0.067649      -0.056511       0.124160              7.822761       9.229164       3.416324      -1.050391       8.296001      -0.355272       5.943117          -0.000725
           61              O       1.946393       8.907843       7.343588      -0.769110      51.260884 0.87049177E+03  0.23564972E+05                                11.026567                            9.184608       0.009066       1.995479                    0.997459      31.826672      88.282128       0.622610       0.363402      -1.137471       0.025042      -0.039681      -0.022506       0.052041       0.003282       0.007877      -0.001445      -0.015722      -0.066066      -0.024406       0.004876       0.019530             12.576260       8.269856       1.078098       0.735539      21.366509       0.710222       8.092417           0.045960
           62              O       2.649312      11.073945       6.209941      -0.757775      47.160077 0.85192730E+03  0.22953854E+05                                10.462330                            9.132450      -0.185789       1.954793                    0.995719      31.091859      86.229392       0.619227       0.367116      -1.133822       0.012850      -0.006012      -0.043444       0.045701      -0.006190      -0.001063      -0.006378       0.010804      -0.054627      -0.020139       0.002735       0.017404             11.460687      13.535919       3.634021      -3.260551      10.216384      -2.156524      10.629758           0.046830
           63              O       5.443301      10.722832       7.021885      -0.773037      50.450007 0.87343496E+03  0.23673488E+05                                10.917567                            9.210028       0.077771       2.014928                    0.998455      31.911011      88.678640       0.620514       0.364185      -1.136432      -0.055698      -0.010036      -0.027623       0.062976      -0.001871      -0.002581      -0.002627       0.044725      -0.031793      -0.018149      -0.009750       0.027899             12.457178      19.346870      -5.120019       1.738961      10.633558      -0.979014       7.391105           0.044563
           64              O       3.149499       3.129802       9.943564      -0.533147      27.682791 0.41813821E+03  0.94977452E+04                                 7.314363                            6.334616       0.068030       2.105972                    0.997578      25.830464      67.336467       0.749296       0.359875      -1.131331      -0.058032      -0.046856      -0.007441       0.074957       0.070137      -0.054796      -0.041095       0.062505      -0.109846      -0.067649      -0.056511       0.124160              7.822758       9.229161       3.416323      -1.050392       8.295998      -0.355273       5.943116          -0.000725

******************************************************
Auxiliary information for the entire system
The total spin magnetic moment of the unit cell is   5.999979
The total net atomic charge of the unit cell is   -0.000001
Accuracy of reproducing the electrostatic potential in the unit cell:
  The inner radius (bohr) =    5.0000
  The outer radius (bohr) =   12.0000
  Valid grid points have density less than (e/(bohr^3)) =    0.0001
  The number of valid grid points were=          557
  The rms potential error without charges in kcal/mol is=      0.88509
  The rms potential error with partial charges in kcal/mol is=      0.24306
  The RRMSE value at monopole order=      0.27461
  The rms potential error with partial charges and cloud penetration in kcal/mol is=      0.24451
  The RRMSE value at monopole order with cloud penetration is=      0.27625
  The rms potential error with partial charges and atomic dipoles in kcal/mol is=      0.08069
  The RRMSE value at dipole order=      0.09117
  The rms potential error with partial charges, atomic dipoles and cloud penetration in kcal/mol is=      0.08094
  The RRMSE value at dipole order with cloud penetration=      0.09145

******************************************************
The electron densities and ab initio electrostatic potential were computed in VASP using the PBE functional and
projector augmented wave method. See the main text of the journal article for a description of computational details.
The atomic charges, dipoles, and quadrupoles were computed with the DDEC6 method as described in
(a) T. A. Manz and N. Gabaldon Limas, RSC Adv. 6 (2016) 47771-47801 DOI: 10.1039/c6ra04656h
(b) N. Gabaldon Limas and T. A. Manz, RSC Adv. 8 (2018) 2678-2707 DOI: 10.1039/c7ra11829e.
For each atom in the material, the electron cloud parameters were fit to the spherically averaged atom-in-material
electron density using radial positions for which this density was between 10^-4 and 10^-2 electrons per cubic bohr.
The polarizabilities, dispersion coefficients, and quantum Drude oscillator (QDO) parameters were fit using the MCLF method.
The magnetic structure of the system was optimized in VASP from the default ferromagnetic initial guess using spin polarization.
The atomic spin moments (ASMs) were computed on this optimized magnetic structure using the DDEC6 partition as inputs
to the method of T. A. Manz and D. S. Sholl, J. Chem. Theory Comput. 7 (2011) 4146-4164 DOI: 10.1021/ct200539n.
The RMSE and RRMSE were computed using a uniform grid with Ewald summation.
