# Supplementary material for: A collection of forcefield precursors for metal–organic frameworks
Source: RSC Adv. 2019 Nov 13;9(63):36492–507. doi: 10.1039/c9ra07327b (PMC9075174; doi:10.1039/c9ra07327b)
Supplement: RA-009-C9RA07327B-s5112 [file RA-009-C9RA07327B-s5112.xyz]

  136
jmolscript: load "" {1 1 1} spacegroup "x,y,z" unitcell [{     12.925600     0.000000     0.000000 }, {      0.000000    16.784000     0.000000 }, {      0.000000    -4.634025    13.797603 }]
Zn     6.640915     9.929031    11.310171     0.970464
Zn     5.778648     5.339113     1.369412     0.949019
Zn     0.178115    -0.096068     9.386233     0.970464
Zn    12.241448     9.127875     5.529389     0.949019
Zn     6.284685     2.220944     2.487432     0.970466
Zn     7.146952     6.810862    12.428191     0.949018
Zn    12.747485    12.246043     4.411370     0.970466
Zn     0.684152     3.022100     8.268214     0.949018
H      4.275788     5.095970     9.888742     0.149142
H      0.964250     5.929291     7.787367     0.141426
H      3.385215     8.919579     8.943606     0.144470
H      3.069830    -2.896648    10.763510     0.136746
H      3.526104    -0.069872    13.580981     0.139850
H      5.693727    -3.455890    13.747932     0.143987
H     10.738588     4.736992    10.807662     0.149142
H      7.427050     3.903672    12.909037     0.141427
H      9.848015     0.913384    11.752798     0.144470
H      9.532630    12.729610     9.932894     0.136746
H      9.988904     9.902835     7.115424     0.139849
H     12.156527    13.288852     6.948473     0.143987
H      8.649812     7.054005     3.908861     0.149141
H     11.961350     6.220684     6.010236     0.141426
H      9.540385     3.230396     4.853997     0.144470
H      9.855770    15.046623     3.034093     0.136746
H      9.399496    12.219847     0.216622     0.139849
H      7.231873    15.605865     0.049671     0.143987
H      2.187012     7.412983     2.989941     0.149142
H      5.498550     8.246303     0.888566     0.141427
H      3.077585    11.236591     2.044805     0.144470
H      3.392970    -0.579635     3.864709     0.136746
H      2.936696     2.247140     6.682179     0.139849
H      0.769073    -1.138877     6.849130     0.143987
C      5.176703     7.550467    10.356481     0.629254
C      3.996596     7.080507     9.576916    -0.012593
C      3.696722     5.712922     9.501029    -0.155964
C      2.543758     5.258898     8.853922     0.386486
C      1.732030     6.209745     8.231650    -0.190390
C      2.034489     7.556336     8.255106     0.008862
C      1.218884     8.557293     7.468643     0.577686
C      3.175820     8.013305     8.928429    -0.038323
C      4.888462    12.115784    11.530657     0.572800
C      4.450284    -3.379564    12.176385     0.013358
C      3.482157    -2.593138    11.538935    -0.084714
C      3.143506    -1.360476    12.071523     0.013266
C      2.097825    -0.520556    11.374744     0.584448
C      3.762642    -0.898322    13.229142    -0.215385
C      4.734647     2.960737     0.064849     0.379393
C      5.059080    -2.924236    13.324345    -0.194949
C     11.639503     2.282495    10.339924     0.629254
C     10.459396     2.752455    11.119488    -0.012593
C     10.159522     4.120040    11.195375    -0.155965
C      9.006558     4.574064    11.842483     0.386486
C      8.194830     3.623217    12.464755    -0.190390
C      8.497289     2.276626    12.441299     0.008863
C      7.681684     1.275669    13.227762     0.577685
C      9.638620     1.819658    11.767976    -0.038323
C     11.351262    -2.282821     9.165748     0.572801
C     10.913084    13.212526     8.520020     0.013358
C      9.944957    12.426100     9.157469    -0.084712
C      9.606306    11.193439     8.624882     0.013265
C      8.560625    10.353518     9.321661     0.584449
C     10.225442    10.731285     7.467263    -0.215385
C     11.197447    11.506251     6.833953     0.379394
C     11.521880    12.757199     7.372059    -0.194948
C      7.748897     4.599508     3.441122     0.629254
C      8.929004     5.069468     4.220687    -0.012593
C      9.228878     6.437053     4.296574    -0.155964
C     10.381842     6.891077     4.943681     0.386486
C     11.193570     5.940230     5.565953    -0.190390
C     10.891111     4.593639     5.542497     0.008862
C     11.706716     3.592682     6.328960     0.577685
C      9.749780     4.136670     4.869174    -0.038323
C      8.037138     0.034191     2.266946     0.572801
C      8.475316    15.529539     1.621218     0.013358
C      9.443443    14.743113     2.258668    -0.084712
C      9.782094    13.510451     1.726080     0.013266
C     10.827775    12.670531     2.422859     0.584450
C      9.162958    13.048297     0.568461    -0.215384
C      8.190953     9.189238    13.732754     0.379394
C      7.866520    15.074211     0.473258    -0.194948
C      1.286097     9.867480     3.457679     0.629255
C      2.466204     9.397520     2.678115    -0.012593
C      2.766078     8.029935     2.602228    -0.155964
C      3.919042     7.575911     1.955120     0.386486
C      4.730770     8.526758     1.332848    -0.190390
C      4.428311     9.873349     1.356304     0.008863
C      5.243916    10.874306     0.569841     0.577685
C      3.286980    10.330317     2.029627    -0.038324
C      1.574338    14.432796     4.631855     0.572802
C      2.012516    -1.062551     5.277583     0.013357
C      2.980643    -0.276125     4.640134    -0.084712
C      3.319294     0.956536     5.172721     0.013265
C      4.364975     1.796457     4.475942     0.584451
C      2.700158     1.418690     6.330340    -0.215384
C      1.728153     0.643724     6.963650     0.379393
C      1.403720    -0.607224     6.425544    -0.194948
O      5.917340     6.682698    10.886309    -0.559981
O      5.352491     8.782452    10.421330    -0.535968
O      2.289124     3.940139     8.852542    -0.427025
O      0.152522     8.106993     6.955372    -0.567919
O      1.601482     9.713921     7.343084    -0.482456
O      5.713115    11.410322    12.181904    -0.526661
O      4.477428    11.803634    10.406152    -0.414785
O      1.521343    -1.055741    10.389595    -0.538696
O      1.816047     0.593437    11.785912    -0.463195
O      5.366709     3.420761     1.183834    -0.531654
O     12.380140     3.150264     9.810096    -0.559981
O     11.815291     1.050510    10.275075    -0.535968
O      8.751924     5.892823    11.843862    -0.427024
O      6.615322     1.725970    13.741033    -0.567919
O      8.064282     0.119042    13.353320    -0.482455
O     12.175915    -1.577359     8.514501    -0.526661
O     10.940228    -1.970672    10.290252    -0.414786
O      7.984143    10.888703    10.306809    -0.538695
O      8.278847     9.239526     8.910492    -0.463194
O     11.829509    11.046227     5.714967    -0.531654
O      7.008260     5.467277     2.911294    -0.559981
O      7.573109     3.367523     3.376273    -0.535968
O     10.636476     8.209836     4.945061    -0.427025
O     12.773078     4.042982     6.842231    -0.567919
O     11.324118     2.436054     6.454519    -0.482455
O      7.212485     0.739653     1.615699    -0.526661
O      8.448172     0.346341     3.391451    -0.414788
O     11.404257    13.205716     3.408008    -0.538696
O     11.109553    11.556538     2.011691    -0.463198
O      7.558891     8.729214    12.613769    -0.531653
O      0.545460     8.999711     3.987507    -0.559981
O      1.110309    11.099465     3.522528    -0.535968
O      4.173676     6.257152     1.953741    -0.427025
O      6.310278    10.424005     0.056570    -0.567919
O      4.861318    12.030933     0.444283    -0.482456
O      0.749685    13.727334     5.283102    -0.526662
O      1.985372    14.120647     3.507351    -0.414789
O      4.941457     1.261272     3.490794    -0.538696
O      4.646753     2.910449     4.887111    -0.463197
O      1.096091     1.103748     8.082636    -0.531653

The following XYZ coordinates are in angstroms. Other properties are in atomic units.
The sperically averaged electron density of each atom fit to a function of the form exp(a - br)
eigen_1, eigen_2 and eigen_3 are the three eigenvalues of traceless quadrupole moment tensor
  atom number  atomic symbol              X              Y              Z     net charge C6 coefficient C8 coefficient C10 coefficient fluctuating dipole atomic polarizability isotropic forcefield polarizability              a              b squared Pearson coefficient          <r^3>          <r^4>         wp_QDO          m_QDO          q_QDO       dipole_x       dipole_y       dipole_z         dipole            Qxy            Qxz            Qyz     Q(x^2-y^2)  Q(3z^2 - R^2)        eigen_1        eigen_2        eigen_3 static polarizability      alpha(xx)      alpha(xy)      alpha(xz)      alpha(yy)      alpha(yz)      alpha(zz) atomic spin moment
            1             Zn       6.640915       9.929031      11.310171       0.970464      89.032542 0.17114408E+04  0.53330420E+05                                16.579726                           13.772015       0.024717       1.898396                    0.997472      44.289460     120.170408       0.472965       0.415589      -1.131513      -0.008920       0.018440       0.004403       0.020952       0.009630       0.035204       0.007239       0.022952       0.092998      -0.031718      -0.022643       0.054360             19.738709      19.481160       1.244045      -0.610709      21.484434      -1.378407      18.250535           0.017300
            2             Zn       5.778648       5.339113       1.369412       0.949019      88.788308 0.17812326E+04  0.56042603E+05                                16.531751                           14.039891       0.086273       1.909824                    0.997828      44.855296     122.150818       0.469105       0.414990      -1.132325      -0.004091       0.003713       0.024007       0.024634       0.036888       0.008237       0.011808      -0.011459      -0.001913      -0.037071      -0.005347       0.042419             19.239378      18.873706      -0.061633       0.521149      21.265355       0.186251      17.579073           0.033330
            3             Zn       0.178115      -0.096068       9.386233       0.970464      89.032481 0.17114391E+04  0.53330355E+05                                16.579718                           13.772007       0.024719       1.898397                    0.997472      44.289447     120.170353       0.472965       0.415589      -1.131513      -0.008920      -0.018440      -0.004403       0.020952      -0.009630      -0.035203       0.007239       0.022952       0.092998      -0.031717      -0.022643       0.054360             19.738700      19.481149      -1.244043       0.610696      21.484423      -1.378409      18.250527           0.017299
            4             Zn      12.241448       9.127875       5.529389       0.949019      88.788262 0.17812315E+04  0.56042561E+05                                16.531745                           14.039886       0.086274       1.909825                    0.997828      44.855282     122.150760       0.469105       0.414990      -1.132325      -0.004091      -0.003713      -0.024007       0.024634      -0.036887      -0.008237       0.011808      -0.011459      -0.001914      -0.037071      -0.005347       0.042418             19.239370      18.873698       0.061643      -0.521153      21.265346       0.186245      17.579066           0.033330
            5             Zn       6.284685       2.220944       2.487432       0.970466      89.032575 0.17114410E+04  0.53330429E+05                                16.579731                           13.772015       0.024715       1.898395                    0.997472      44.289465     120.170431       0.472965       0.415589      -1.131513       0.008920      -0.018440      -0.004404       0.020952       0.009631       0.035203       0.007239       0.022952       0.092997      -0.031718      -0.022642       0.054360             19.738719      19.481172       1.244046      -0.610711      21.484445      -1.378411      18.250538           0.017301
            6             Zn       7.146952       6.810862      12.428191       0.949018      88.788349 0.17812338E+04  0.56042652E+05                                16.531759                           14.039898       0.086272       1.909824                    0.997828      44.855305     122.150868       0.469105       0.414991      -1.132325       0.004091      -0.003713      -0.024007       0.024634       0.036887       0.008238       0.011808      -0.011459      -0.001914      -0.037071      -0.005347       0.042419             19.239386      18.873715      -0.061630       0.521151      21.265360       0.186250      17.579085           0.033330
            7             Zn      12.747485      12.246043       4.411370       0.970466      89.032540 0.17114399E+04  0.53330386E+05                                16.579726                           13.772010       0.024714       1.898395                    0.997472      44.289457     120.170400       0.472965       0.415589      -1.131513       0.008920       0.018440       0.004404       0.020952      -0.009631      -0.035203       0.007238       0.022953       0.092996      -0.031718      -0.022642       0.054360             19.738715      19.481168      -1.244042       0.610702      21.484445      -1.378413      18.250532           0.017303
            8             Zn       0.684152       3.022100       8.268214       0.949018      88.788322 0.17812331E+04  0.56042622E+05                                16.531753                           14.039893       0.086273       1.909824                    0.997828      44.855298     122.150826       0.469105       0.414990      -1.132325       0.004091       0.003713       0.024007       0.024634      -0.036888      -0.008237       0.011808      -0.011458      -0.001913      -0.037071      -0.005347       0.042418             19.239380      18.873707       0.061639      -0.521150      21.265355       0.186247      17.579078           0.033329
            9              H       4.275788       5.095970       9.888742       0.149142       1.068164 0.77476556E+01  0.74481128E+02                                 1.653085                            1.572836      -1.096277       2.386417                    0.997741       3.144476       8.349818       0.532111       1.197369      -0.730227       0.024073      -0.027406       0.013814       0.039005      -0.010563       0.001925      -0.006263      -0.007814      -0.012744      -0.010093      -0.005293       0.015386              1.680733       1.780232      -0.236174       0.335528       1.724643      -0.175041       1.537326          -0.000686
           10              H       0.964250       5.929291       7.787367       0.141426       1.033874 0.71976908E+01  0.69298686E+02                                 1.720369                            1.587816      -1.405595       2.223629                    0.994830       3.593057      10.190048       0.484324       1.313526      -0.699448      -0.028840      -0.006561      -0.016988       0.034109       0.001130       0.000309       0.000053       0.010803      -0.001521      -0.005265      -0.000523       0.005787              1.807710       2.116739       0.313988       0.490216       1.688871       0.126725       1.617521          -0.000273
           11              H       3.385215       8.919579       8.943606       0.144470       1.071269 0.78283521E+01  0.76271916E+02                                 1.716996                            1.627577      -1.176253       2.349161                    0.996570       3.351808       9.282132       0.495414       1.268948      -0.711968       0.010512       0.043084       0.001257       0.044365       0.005279      -0.006996       0.001705      -0.015435      -0.022435      -0.013797       0.000697       0.013100              1.746839       1.598700       0.213634       0.188920       2.185001       0.047675       1.456816           0.001438
           12              H       3.069830      -2.896648      10.763510       0.136746       1.143863 0.83675642E+01  0.82309307E+02                                 1.744325                            1.644568      -1.198447       2.326968                    0.996430       3.352736       9.115829       0.513713       1.212092      -0.725294      -0.020155      -0.013634      -0.034598       0.042298       0.008492       0.008201       0.004839       0.002021       0.024367      -0.012823      -0.003073       0.015897              1.782293       1.686153      -0.027060       0.429248       1.643662       0.207977       2.017063           0.001665
           13              H       3.526104      -0.069872      13.580981       0.139850       1.139661 0.84597103E+01  0.84469635E+02                                 1.815462                            1.708949      -1.402616       2.230110                    0.993613       3.611270      10.295245       0.473835       1.294595      -0.704788      -0.015312       0.028459       0.011699       0.034369      -0.003843      -0.003212       0.003247      -0.009396      -0.000138      -0.006744      -0.001485       0.008229              1.867198       1.601903      -0.193376       0.073206       2.270804       0.384332       1.728887           0.001048
           14              H       5.693727      -3.455890      13.747932       0.143987       1.007286 0.69585428E+01  0.66579583E+02                                 1.704914                            1.572235      -1.388982       2.231801                    0.995076       3.595579      10.239086       0.480546       1.332135      -0.695453       0.022784      -0.020672       0.011563       0.032866       0.000148      -0.000266      -0.002297      -0.000357      -0.005606      -0.003123       0.000722       0.002400              1.788381       1.806705      -0.435216       0.388480       1.814964      -0.189926       1.743474           0.000406
           15              H      10.738588       4.736992      10.807662       0.149142       1.068164 0.77476515E+01  0.74481087E+02                                 1.653086                            1.572836      -1.096278       2.386417                    0.997741       3.144475       8.349818       0.532111       1.197370      -0.730227       0.024073       0.027406      -0.013814       0.039005       0.010563      -0.001925      -0.006263      -0.007814      -0.012745      -0.010093      -0.005293       0.015386              1.680734       1.780232       0.236174      -0.335528       1.724643      -0.175041       1.537326          -0.000685
           16              H       7.427050       3.903672      12.909037       0.141427       1.033873 0.71976894E+01  0.69298672E+02                                 1.720369                            1.587816      -1.405596       2.223629                    0.994830       3.593057      10.190050       0.484324       1.313526      -0.699447      -0.028840       0.006561       0.016988       0.034109      -0.001130      -0.000309       0.000053       0.010803      -0.001522      -0.005265      -0.000523       0.005787              1.807710       2.116739      -0.313989      -0.490216       1.688871       0.126725       1.617521          -0.000272
           17              H       9.848015       0.913384      11.752798       0.144470       1.071270 0.78283624E+01  0.76272046E+02                                 1.716998                            1.627578      -1.176255       2.349160                    0.996570       3.351810       9.282141       0.495413       1.268949      -0.711968       0.010512      -0.043084      -0.001257       0.044366      -0.005279       0.006996       0.001705      -0.015435      -0.022435      -0.013796       0.000696       0.013100              1.746841       1.598701      -0.213635      -0.188921       2.185003       0.047676       1.456818           0.001438
           18              H       9.532630      12.729610       9.932894       0.136746       1.143865 0.83675765E+01  0.82309451E+02                                 1.744326                            1.644568      -1.198449       2.326967                    0.996430       3.352738       9.115833       0.513713       1.212091      -0.725294      -0.020155       0.013634       0.034598       0.042298      -0.008492      -0.008201       0.004839       0.002021       0.024367      -0.012823      -0.003073       0.015896              1.782293       1.686154       0.027060      -0.429248       1.643663       0.207977       2.017063           0.001665
           19              H       9.988904       9.902835       7.115424       0.139849       1.139667 0.84597627E+01  0.84470278E+02                                 1.815467                            1.708953      -1.402622       2.230107                    0.993613       3.611280      10.295277       0.473835       1.294594      -0.704788      -0.015312      -0.028459      -0.011699       0.034369       0.003842       0.003213       0.003247      -0.009396      -0.000138      -0.006744      -0.001485       0.008229              1.867203       1.601907       0.193377      -0.073206       2.270811       0.384334       1.728892           0.001048
           20              H      12.156527      13.288852       6.948473       0.143987       1.007286 0.69585375E+01  0.66579513E+02                                 1.704913                            1.572234      -1.388979       2.231802                    0.995076       3.595578      10.239078       0.480547       1.332133      -0.695454       0.022784       0.020672      -0.011563       0.032866      -0.000148       0.000266      -0.002297      -0.000357      -0.005606      -0.003123       0.000723       0.002400              1.788380       1.806704       0.435215      -0.388479       1.814963      -0.189926       1.743472           0.000405
           21              H       8.649812       7.054005       3.908861       0.149141       1.068166 0.77476721E+01  0.74481345E+02                                 1.653089                            1.572839      -1.096277       2.386417                    0.997741       3.144479       8.349836       0.532109       1.197371      -0.730227      -0.024073       0.027406      -0.013814       0.039005      -0.010563       0.001925      -0.006263      -0.007814      -0.012744      -0.010093      -0.005293       0.015386              1.680737       1.780236      -0.236175       0.335530       1.724647      -0.175041       1.537329          -0.000685
           22              H      11.961350       6.220684       6.010236       0.141426       1.033873 0.71976902E+01  0.69298680E+02                                 1.720369                            1.587816      -1.405595       2.223629                    0.994830       3.593057      10.190049       0.484324       1.313526      -0.699447       0.028840       0.006561       0.016988       0.034109       0.001130       0.000309       0.000053       0.010803      -0.001522      -0.005265      -0.000523       0.005787              1.807710       2.116739       0.313988       0.490216       1.688871       0.126725       1.617521          -0.000273
           23              H       9.540385       3.230396       4.853997       0.144470       1.071268 0.78283427E+01  0.76271806E+02                                 1.716996                            1.627576      -1.176251       2.349162                    0.996570       3.351807       9.282130       0.495413       1.268949      -0.711968      -0.010512      -0.043084      -0.001257       0.044365       0.005279      -0.006996       0.001705      -0.015435      -0.022435      -0.013797       0.000697       0.013100              1.746838       1.598699       0.213634       0.188920       2.185000       0.047675       1.456816           0.001438
           24              H       9.855770      15.046623       3.034093       0.136746       1.143874 0.83676623E+01  0.82310535E+02                                 1.744337                            1.644578      -1.198463       2.326960                    0.996429       3.352755       9.115903       0.513711       1.212093      -0.725294       0.020155       0.013634       0.034598       0.042298       0.008492       0.008201       0.004839       0.002021       0.024367      -0.012823      -0.003073       0.015897              1.782305       1.686165      -0.027061       0.429253       1.643673       0.207979       2.017077           0.001665
           25              H       9.399496      12.219847       0.216622       0.139849       1.139673 0.84598213E+01  0.84470984E+02                                 1.815471                            1.708957      -1.402634       2.230100                    0.993613       3.611291      10.295305       0.473835       1.294590      -0.704789       0.015312      -0.028459      -0.011699       0.034369      -0.003842      -0.003213       0.003247      -0.009396      -0.000138      -0.006744      -0.001485       0.008229              1.867207       1.601910      -0.193378       0.073206       2.270816       0.384335       1.728895           0.001048
           26              H       7.231873      15.605865       0.049671       0.143987       1.007286 0.69585363E+01  0.66579504E+02                                 1.704913                            1.572235      -1.388981       2.231802                    0.995076       3.595577      10.239079       0.480546       1.332135      -0.695453      -0.022785       0.020672      -0.011564       0.032866       0.000148      -0.000266      -0.002297      -0.000357      -0.005606      -0.003123       0.000723       0.002400              1.788380       1.806705      -0.435215       0.388480       1.814963      -0.189926       1.743473           0.000406
           27              H       2.187012       7.412983       2.989941       0.149142       1.068165 0.77476680E+01  0.74481296E+02                                 1.653088                            1.572839      -1.096277       2.386417                    0.997741       3.144478       8.349833       0.532110       1.197371      -0.730227      -0.024073      -0.027406       0.013814       0.039005       0.010563      -0.001925      -0.006263      -0.007814      -0.012744      -0.010093      -0.005293       0.015386              1.680737       1.780235       0.236175      -0.335529       1.724646      -0.175041       1.537329          -0.000685
           28              H       5.498550       8.246303       0.888566       0.141427       1.033874 0.71976908E+01  0.69298685E+02                                 1.720369                            1.587816      -1.405595       2.223629                    0.994830       3.593057      10.190048       0.484324       1.313525      -0.699448       0.028840      -0.006561      -0.016988       0.034109      -0.001130      -0.000309       0.000053       0.010803      -0.001521      -0.005265      -0.000523       0.005787              1.807710       2.116739      -0.313988      -0.490216       1.688871       0.126725       1.617520          -0.000273
           29              H       3.077585      11.236591       2.044805       0.144470       1.071268 0.78283389E+01  0.76271760E+02                                 1.716995                            1.627576      -1.176252       2.349162                    0.996570       3.351806       9.282127       0.495413       1.268949      -0.711968      -0.010512       0.043084       0.001257       0.044365      -0.005279       0.006996       0.001705      -0.015435      -0.022435      -0.013797       0.000697       0.013100              1.746838       1.598699      -0.213634      -0.188921       2.184999       0.047676       1.456816           0.001438
           30              H       3.392970      -0.579635       3.864709       0.136746       1.143872 0.83676454E+01  0.82310325E+02                                 1.744336                            1.644576      -1.198458       2.326962                    0.996429       3.352752       9.115892       0.513711       1.212093      -0.725294       0.020155      -0.013634      -0.034598       0.042298      -0.008492      -0.008201       0.004839       0.002021       0.024367      -0.012823      -0.003073       0.015897              1.782303       1.686163       0.027060      -0.429252       1.643672       0.207979       2.017075           0.001666
           31              H       2.936696       2.247140       6.682179       0.139849       1.139669 0.84597835E+01  0.84470511E+02                                 1.815467                            1.708953      -1.402627       2.230104                    0.993613       3.611283      10.295276       0.473836       1.294590      -0.704789       0.015312       0.028459       0.011699       0.034369       0.003842       0.003213       0.003247      -0.009396      -0.000138      -0.006744      -0.001485       0.008229              1.867203       1.601907       0.193377      -0.073206       2.270811       0.384334       1.728891           0.001048
           32              H       0.769073      -1.138877       6.849130       0.143987       1.007286 0.69585343E+01  0.66579480E+02                                 1.704913                            1.572234      -1.388980       2.231802                    0.995076       3.595578      10.239081       0.480547       1.332134      -0.695453      -0.022784      -0.020672       0.011564       0.032866      -0.000148       0.000266      -0.002297      -0.000357      -0.005606      -0.003123       0.000722       0.002400              1.788380       1.806705       0.435215      -0.388479       1.814963      -0.189925       1.743472           0.000405
           33              C       5.176703       7.550467      10.356481       0.629254      24.965380 0.24147983E+03  0.49506483E+04                                 7.919699                            5.530225      -0.005507       2.065228                    0.999564      21.713869      60.240368       0.629055       0.474937      -1.019479       0.050076       0.017413       0.023129       0.057843      -0.020692      -0.087041      -0.003997       0.025339       0.143668      -0.081810      -0.028961       0.110771             10.088386      11.712623       2.004204       5.400277      10.276346       0.772864       8.276189          -0.002123
           34              C       3.996596       7.080507       9.576916      -0.012593      39.009493 0.41561755E+03  0.95408807E+04                                 9.851111                            6.672213       0.152704       2.059783                    0.999190      26.347964      71.831090       0.664254       0.401677      -1.087446      -0.031606      -0.012181      -0.022569       0.040702      -0.012940      -0.020240      -0.008969      -0.031376      -0.014455      -0.034422       0.011514       0.022907             13.093909      16.299746       3.244379       7.991438      12.280796       1.526477      10.701184          -0.027254
           35              C       3.696722       5.712922       9.501029      -0.155964      34.831319 0.42225335E+03  0.98326121E+04                                 9.268299                            6.859129       0.034445       1.993768                    0.999416      28.790732      81.763051       0.629527       0.417827      -1.065729       0.016324       0.007471       0.005092       0.018661      -0.026088      -0.055982      -0.007805       0.005378       0.129816      -0.068001      -0.008649       0.076650             11.242317      13.000243       4.030141       5.055574      12.718009       1.946741       8.008699           0.158876
           36              C       2.543758       5.258898       8.853922       0.386486      29.696893 0.30680561E+03  0.66008320E+04                                 8.534587                            6.008503       0.087562       2.075200                    0.999283      23.089972      63.180511       0.645164       0.441266      -1.050518      -0.009126      -0.068597       0.002446       0.069245      -0.005107      -0.033851       0.004611      -0.005075       0.060088      -0.033963      -0.008226       0.042189             10.534003      10.721453       2.878374       3.713285      14.107516       0.530604       6.773039           0.080696
           37              C       1.732030       6.209745       8.231650      -0.190390      35.960882 0.45592060E+03  0.10867021E+05                                 9.544481                            7.214242      -0.070720       1.954157                    0.999225      29.882041      87.025296       0.600290       0.428079      -1.054917      -0.004183       0.019484      -0.011223       0.022870       0.004384      -0.049236       0.019661       0.065256       0.158407      -0.065393      -0.020014       0.085407             10.995365      10.398639       0.518006       3.609769      15.128905      -1.418372       7.458551           0.118149
           38              C       2.034489       7.556336       8.255106       0.008862      37.338717 0.41000124E+03  0.93925431E+04                                 9.555049                            6.650479       0.103803       2.044866                    0.999255      26.276280      71.874952       0.660931       0.404531      -1.084073       0.015403      -0.027236       0.015848       0.035075       0.019836      -0.012895       0.021345       0.023168       0.008074      -0.039167       0.017486       0.021681             11.959508      12.935974      -0.903982       6.144819      13.286551      -2.262226       9.656000          -0.012509
           39              C       1.218884       8.557293       7.468643       0.577686      23.432173 0.25437378E+03  0.52623966E+04                                 7.469891                            5.611434      -0.030863       2.044793                    0.999583      22.141609      60.913455       0.637805       0.464202      -1.029387      -0.049249       0.014530      -0.025942       0.057529      -0.011626      -0.069240       0.050137       0.038975       0.150114      -0.073862      -0.037962       0.111824              8.756194       9.393481      -1.057912       3.864937       9.587441      -2.278489       7.287660          -0.004296
           40              C       3.175820       8.013305       8.928429      -0.038323      33.117369 0.40120677E+03  0.92641416E+04                                 9.133683                            6.804706      -0.119523       1.957688                    0.999315      27.954224      80.186949       0.612897       0.432795      -1.051800      -0.000170      -0.009447       0.000530       0.009464      -0.001883      -0.079133       0.019887       0.026898       0.149327      -0.068934      -0.037201       0.106134             10.990333      13.867814       0.331139       6.564133       9.653989      -0.444958       9.449195           0.236346
           41              C       4.888462      12.115784      11.530657       0.572800      24.933141 0.25577186E+03  0.52896419E+04                                 7.780323                            5.617000       0.015517       2.063698                    0.999586      21.966562      60.090192       0.640244       0.462581      -1.032027       0.030544      -0.052625      -0.000017       0.060847       0.063168      -0.037853      -0.040568       0.061163      -0.078574      -0.066649      -0.038695       0.105344              9.454264       7.336279      -3.864967       1.094855      12.691008       2.436170       8.335504          -0.006152
           42              C       4.450284      -3.379564      12.176385       0.013358      37.928728 0.40700792E+03  0.93100999E+04                                 9.657076                            6.626051       0.100170       2.043684                    0.999244      26.249134      71.827744       0.661937       0.404518      -1.083710      -0.005912       0.035431       0.020276       0.041248       0.006468       0.005544      -0.023508       0.029552       0.004857      -0.033529       0.015237       0.018292             12.265521       9.754938      -4.874622       2.389868      16.229822       3.332171      10.811804           0.006142
           43              C       3.482157      -2.593138      11.538935      -0.084714      33.799147 0.41411307E+03  0.96407046E+04                                 9.197969                            6.886461      -0.148945       1.935150                    0.999300      28.801095      83.026759       0.612649       0.429442      -1.053567       0.004006       0.004391       0.011757       0.013174       0.053277      -0.038298      -0.024681       0.057524       0.026392      -0.064988      -0.018810       0.083798             10.862520      10.270293      -5.079609       3.230713      13.467917       0.287563       8.849350           0.142820
           44              C       3.143506      -1.360476      12.071523       0.013266      38.056047 0.40986748E+03  0.93931312E+04                                 9.708498                            6.654282       0.078191       2.036404                    0.999282      26.308136      72.086785       0.659704       0.405126      -1.083165       0.027386      -0.018119       0.027783       0.043015       0.017231      -0.012247       0.012081      -0.002120       0.013642      -0.028491       0.013416       0.015075             12.528748      12.848758      -4.671582       6.518023      12.183640      -0.385318      12.553845           0.004739
           45              C       2.097825      -0.520556      11.374744       0.584448      23.948293 0.24861625E+03  0.51131433E+04                                 7.620085                            5.555392      -0.004497       2.058567                    0.999558      21.885354      60.001509       0.639759       0.465512      -1.028820      -0.043800       0.006232      -0.038364       0.058558       0.053461      -0.073635      -0.024130       0.052276       0.033994      -0.073633      -0.037853       0.111486              9.378502       9.928821      -3.234920       4.859845       8.886201      -0.700366       9.320483          -0.003923
           46              C       3.762642      -0.898322      13.229142      -0.215385      37.970753 0.46982252E+03  0.11297836E+05                                 9.917041                            7.309254      -0.071263       1.945571                    0.999067      30.634248      90.002328       0.597312       0.426426      -1.054531      -0.033126       0.002646      -0.016959       0.037308       0.025107      -0.061379      -0.007650       0.011660       0.018393      -0.060346      -0.012103       0.072449             11.914348      11.717839      -2.097482       6.552887      10.401261       1.054374      13.623946           0.074663
           47              C       4.734647       2.960737       0.064849       0.379393      30.180325 0.31999296E+03  0.69934421E+04                                 8.730893                            6.189631       0.031731       2.049685                    0.999528      23.868195      66.945760       0.624216       0.448973      -1.040585       0.039045       0.023912       0.075226       0.088064       0.013902      -0.006306       0.005746       0.034135       0.080881      -0.036392       0.007747       0.028646             10.771170       8.986136      -1.266238       4.717356      11.163141       2.577890      12.164233           0.072503
           48              C       5.059080      -2.924236      13.324345      -0.194949      37.762466 0.46237943E+03  0.11072922E+05                                 9.910203                            7.291504      -0.115496       1.942972                    0.998581      30.041989      88.037509       0.593165       0.431188      -1.051762       0.005626      -0.017906      -0.023101       0.029765       0.027942      -0.037137      -0.040501       0.069343      -0.017337      -0.061324      -0.016316       0.077640             11.777575       8.324240      -1.922447       3.248470      14.151718       4.186210      12.856766           0.059658
           49              C      11.639503       2.282495      10.339924       0.629254      24.965370 0.24147966E+03  0.49506439E+04                                 7.919696                            5.530222      -0.005506       2.065229                    0.999564      21.713862      60.240340       0.629056       0.474937      -1.019479       0.050076      -0.017413      -0.023129       0.057843       0.020692       0.087041      -0.003997       0.025340       0.143668      -0.081810      -0.028961       0.110771             10.088384      11.712624      -2.004206      -5.400275      10.276342       0.772865       8.276185          -0.002122
           50              C      10.459396       2.752455      11.119488      -0.012593      39.009522 0.41561768E+03  0.95408850E+04                                 9.851118                            6.672215       0.152702       2.059782                    0.999190      26.347973      71.831133       0.664254       0.401677      -1.087446      -0.031606       0.012181       0.022569       0.040702       0.012940       0.020240      -0.008969      -0.031376      -0.014455      -0.034422       0.011515       0.022907             13.093920      16.299766      -3.244383      -7.991449      12.280799       1.526478      10.701194          -0.027254
           51              C      10.159522       4.120040      11.195375      -0.155965      34.831351 0.42225397E+03  0.98326294E+04                                 9.268300                            6.859131       0.034447       1.993768                    0.999416      28.790758      81.763117       0.629527       0.417826      -1.065729       0.016325      -0.007471      -0.005093       0.018661       0.026088       0.055981      -0.007806       0.005377       0.129813      -0.068000      -0.008649       0.076649             11.242317      13.000241      -4.030139      -5.055575      12.718009       1.946741       8.008702           0.158877
           52              C       9.006558       4.574064      11.842483       0.386486      29.696951 0.30680641E+03  0.66008530E+04                                 8.534594                            6.008509       0.087567       2.075200                    0.999283      23.090005      63.180605       0.645164       0.441266      -1.050519      -0.009127       0.068598      -0.002446       0.069245       0.005107       0.033850       0.004611      -0.005075       0.060085      -0.033962      -0.008225       0.042188             10.534011      10.721460      -2.878374      -3.713288      14.107527       0.530603       6.773045           0.080697
           53              C       8.194830       3.623217      12.464755      -0.190390      35.960910 0.45592101E+03  0.10867033E+05                                 9.544483                            7.214242      -0.070718       1.954157                    0.999225      29.882064      87.025362       0.600291       0.428078      -1.054918      -0.004184      -0.019484       0.011223       0.022871      -0.004384       0.049235       0.019661       0.065255       0.158405      -0.065392      -0.020013       0.085406             10.995368      10.398642      -0.518012      -3.609768      15.128911      -1.418370       7.458550           0.118149
           54              C       8.497289       2.276626      12.441299       0.008863      37.338747 0.41000141E+03  0.93925485E+04                                 9.555056                            6.650482       0.103800       2.044865                    0.999255      26.276288      71.874991       0.660931       0.404531      -1.084073       0.015403       0.027236      -0.015848       0.035075      -0.019836       0.012895       0.021345       0.023168       0.008075      -0.039167       0.017486       0.021681             11.959518      12.935987       0.903987      -6.144828      13.286558      -2.262230       9.656009          -0.012509
           55              C       7.681684       1.275669      13.227762       0.577685      23.432160 0.25437358E+03  0.52623916E+04                                 7.469889                            5.611432      -0.030864       2.044793                    0.999583      22.141608      60.913460       0.637805       0.464202      -1.029386      -0.049250      -0.014530       0.025942       0.057529       0.011626       0.069240       0.050137       0.038974       0.150114      -0.073862      -0.037962       0.111824              8.756191       9.393477       1.057908      -3.864935       9.587441      -2.278484       7.287656          -0.004296
           56              C       9.638620       1.819658      11.767976      -0.038323      33.117382 0.40120676E+03  0.92641405E+04                                 9.133679                            6.804702      -0.119519       1.957689                    0.999315      27.954238      80.186965       0.612898       0.432794      -1.051800      -0.000170       0.009447      -0.000530       0.009464       0.001883       0.079132       0.019887       0.026897       0.149325      -0.068933      -0.037200       0.106133             10.990331      13.867816      -0.331138      -6.564137       9.653980      -0.444957       9.449196           0.236346
           57              C      11.351262      -2.282821       9.165748       0.572801      24.933170 0.25577227E+03  0.52896529E+04                                 7.780328                            5.617005       0.015518       2.063698                    0.999586      21.966591      60.090294       0.640243       0.462581      -1.032027       0.030544       0.052625       0.000018       0.060847      -0.063169       0.037854      -0.040568       0.061164      -0.078575      -0.066650      -0.038696       0.105346              9.454270       7.336287       3.864970      -1.094859      12.691013       2.436166       8.335509          -0.006154
           58              C      10.913084      13.212526       8.520020       0.013358      37.928666 0.40700735E+03  0.93100828E+04                                 9.657065                            6.626045       0.100173       2.043686                    0.999244      26.249105      71.827626       0.661938       0.404518      -1.083710      -0.005913      -0.035431      -0.020275       0.041248      -0.006469      -0.005543      -0.023509       0.029553       0.004857      -0.033530       0.015238       0.018292             12.265505       9.754930       4.874620      -2.389865      16.229798       3.332159      10.811788           0.006141
           59              C       9.944957      12.426100       9.157469      -0.084712      33.799093 0.41411191E+03  0.96406727E+04                                 9.197969                            6.886459      -0.148953       1.935148                    0.999300      28.801055      83.026682       0.612648       0.429443      -1.053566       0.004006      -0.004391      -0.011757       0.013174      -0.053279       0.038300      -0.024683       0.057526       0.026391      -0.064989      -0.018813       0.083802             10.862521      10.270293       5.079612      -3.230709      13.467925       0.287566       8.849347           0.142821
           60              C       9.606306      11.193439       8.624882       0.013265      38.055994 0.40986685E+03  0.93931125E+04                                 9.708485                            6.654274       0.078194       2.036405                    0.999282      26.308124      72.086716       0.659705       0.405126      -1.083165       0.027387       0.018120      -0.027783       0.043015      -0.017231       0.012248       0.012081      -0.002119       0.013642      -0.028492       0.013417       0.015075             12.528729      12.848732       4.671576      -6.518004      12.183633      -0.385312      12.553821           0.004739
           61              C       8.560625      10.353518       9.321661       0.584449      23.948355 0.24861702E+03  0.51131630E+04                                 7.620096                            5.555400      -0.004495       2.058566                    0.999558      21.885403      60.001668       0.639759       0.465512      -1.028820      -0.043800      -0.006233       0.038364       0.058559      -0.053462       0.073637      -0.024130       0.052277       0.033994      -0.073635      -0.037854       0.111489              9.378514       9.928834       3.234923      -4.859852       8.886212      -0.700364       9.320497          -0.003924
           62              C      10.225442      10.731285       7.467263      -0.215385      37.970722 0.46982203E+03  0.11297822E+05                                 9.917041                            7.309253      -0.071267       1.945569                    0.999067      30.634229      90.002290       0.597311       0.426426      -1.054531      -0.033125      -0.002645       0.016959       0.037308      -0.025109       0.061381      -0.007651       0.011661       0.018394      -0.060348      -0.012104       0.072452             11.914347      11.717832       2.097481      -6.552882      10.401265       1.054378      13.623945           0.074664
           63              C      11.197447      11.506251       6.833953       0.379394      30.180210 0.31999170E+03  0.69934083E+04                                 8.730880                            6.189625       0.031726       2.049685                    0.999528      23.868130      66.945570       0.624216       0.448974      -1.040585       0.039045      -0.023911      -0.075225       0.088063      -0.013903       0.006308       0.005745       0.034137       0.080881      -0.036394       0.007747       0.028646             10.771151       8.986122       1.266242      -4.717345      11.163123       2.577879      12.164209           0.072503
           64              C      11.521880      12.757199       7.372059      -0.194948      37.762325 0.46237764E+03  0.11072869E+05                                 9.910183                            7.291493      -0.115496       1.942973                    0.998581      30.041928      88.037300       0.593165       0.431189      -1.051762       0.005626       0.017905       0.023101       0.029764      -0.027943       0.037138      -0.040502       0.069343      -0.017338      -0.061325      -0.016318       0.077642             11.777548       8.324229       1.922448      -3.248464      14.151679       4.186189      12.856736           0.059658
           65              C       7.748897       4.599508       3.441122       0.629254      24.965374 0.24147975E+03  0.49506463E+04                                 7.919698                            5.530224      -0.005506       2.065229                    0.999564      21.713866      60.240361       0.629055       0.474937      -1.019479      -0.050076      -0.017413      -0.023129       0.057843      -0.020692      -0.087041      -0.003997       0.025340       0.143668      -0.081810      -0.028961       0.110771             10.088386      11.712623       2.004204       5.400276      10.276346       0.772864       8.276188          -0.002122
           66              C       8.929004       5.069468       4.220687      -0.012593      39.009486 0.41561744E+03  0.95408777E+04                                 9.851111                            6.672212       0.152705       2.059783                    0.999190      26.347959      71.831080       0.664254       0.401677      -1.087446       0.031606       0.012181       0.022569       0.040702      -0.012940      -0.020240      -0.008969      -0.031376      -0.014455      -0.034422       0.011514       0.022907             13.093909      16.299747       3.244379       7.991438      12.280798       1.526476      10.701184          -0.027254
           67              C       9.228878       6.437053       4.296574      -0.155964      34.831305 0.42225312E+03  0.98326057E+04                                 9.268298                            6.859128       0.034446       1.993768                    0.999416      28.790722      81.763034       0.629527       0.417827      -1.065729      -0.016324      -0.007471      -0.005092       0.018661      -0.026088      -0.055982      -0.007805       0.005378       0.129816      -0.068001      -0.008650       0.076650             11.242316      13.000242       4.030138       5.055574      12.718009       1.946739       8.008698           0.158878
           68              C      10.381842       6.891077       4.943681       0.386486      29.696889 0.30680556E+03  0.66008305E+04                                 8.534587                            6.008503       0.087564       2.075200                    0.999283      23.089970      63.180504       0.645164       0.441266      -1.050518       0.009126       0.068597      -0.002446       0.069245      -0.005107      -0.033851       0.004611      -0.005075       0.060088      -0.033963      -0.008226       0.042189             10.534002      10.721453       2.878373       3.713284      14.107515       0.530604       6.773038           0.080697
           69              C      11.193570       5.940230       5.565953      -0.190390      35.960883 0.45592060E+03  0.10867021E+05                                 9.544482                            7.214242      -0.070718       1.954157                    0.999225      29.882039      87.025297       0.600290       0.428079      -1.054917       0.004183      -0.019484       0.011222       0.022870       0.004384      -0.049236       0.019661       0.065256       0.158407      -0.065393      -0.020014       0.085407             10.995367      10.398641       0.518006       3.609770      15.128909      -1.418373       7.458551           0.118149
           70              C      10.891111       4.593639       5.542497       0.008862      37.338728 0.41000128E+03  0.93925451E+04                                 9.555054                            6.650482       0.103802       2.044866                    0.999255      26.276279      71.874972       0.660930       0.404531      -1.084073      -0.015403       0.027236      -0.015849       0.035075       0.019836      -0.012895       0.021345       0.023168       0.008075      -0.039167       0.017486       0.021681             11.959516      12.935984      -0.903985       6.144825      13.286559      -2.262228       9.656006          -0.012509
           71              C      11.706716       3.592682       6.328960       0.577685      23.432179 0.25437383E+03  0.52623981E+04                                 7.469894                            5.611435      -0.030864       2.044793                    0.999583      22.141613      60.913481       0.637805       0.464202      -1.029386       0.049250      -0.014530       0.025941       0.057529      -0.011625      -0.069240       0.050137       0.038974       0.150114      -0.073862      -0.037962       0.111824              8.756198       9.393486      -1.057914       3.864940       9.587445      -2.278491       7.287663          -0.004296
           72              C       9.749780       4.136670       4.869174      -0.038323      33.117397 0.40120710E+03  0.92641522E+04                                 9.133693                            6.804713      -0.119524       1.957688                    0.999315      27.954228      80.187002       0.612896       0.432795      -1.051799       0.000170       0.009447      -0.000530       0.009463      -0.001883      -0.079133       0.019887       0.026898       0.149328      -0.068934      -0.037201       0.106135             10.990347      13.867835       0.331138       6.564144       9.653998      -0.444959       9.449207           0.236346
           73              C       8.037138       0.034191       2.266946       0.572801      24.933226 0.25577279E+03  0.52896666E+04                                 7.780342                            5.617012       0.015521       2.063698                    0.999586      21.966611      60.090383       0.640243       0.462581      -1.032027      -0.030544       0.052625       0.000018       0.060847       0.063170      -0.037855      -0.040569       0.061166      -0.078576      -0.066651      -0.038697       0.105348              9.454290       7.336300      -3.864984       1.094855      12.691050       2.436177       8.335521          -0.006153
           74              C       8.475316      15.529539       1.621218       0.013358      37.928746 0.40700797E+03  0.93101017E+04                                 9.657080                            6.626052       0.100170       2.043684                    0.999244      26.249135      71.827758       0.661937       0.404518      -1.083710       0.005913      -0.035431      -0.020276       0.041249       0.006469       0.005543      -0.023509       0.029552       0.004856      -0.033531       0.015239       0.018292             12.265529       9.754947      -4.874631       2.389870      16.229834       3.332169      10.811807           0.006140
           75              C       9.443443      14.743113       2.258668      -0.084712      33.799191 0.41411341E+03  0.96407165E+04                                 9.197983                            6.886468      -0.148951       1.935148                    0.999300      28.801115      83.026896       0.612648       0.429443      -1.053566      -0.004006      -0.004391      -0.011757       0.013174       0.053278      -0.038299      -0.024682       0.057525       0.026391      -0.064988      -0.018811       0.083800             10.862540      10.270312      -5.079620       3.230720      13.467942       0.287565       8.849366           0.142825
           76              C       9.782094      13.510451       1.726080       0.013266      38.056091 0.40986782E+03  0.93931409E+04                                 9.708502                            6.654283       0.078188       2.036403                    0.999282      26.308153      72.086833       0.659704       0.405126      -1.083165      -0.027387       0.018120      -0.027784       0.043016       0.017232      -0.012249       0.012081      -0.002118       0.013642      -0.028492       0.013417       0.015075             12.528755      12.848763      -4.671583       6.518026      12.183649      -0.385313      12.553853           0.004738
           77              C      10.827775      12.670531       2.422859       0.584450      23.948438 0.24861794E+03  0.51131871E+04                                 7.620115                            5.555412      -0.004495       2.058565                    0.999558      21.885443      60.001825       0.639758       0.465512      -1.028820       0.043800      -0.006234       0.038364       0.058559       0.053464      -0.073639      -0.024132       0.052278       0.033994      -0.073637      -0.037855       0.111492              9.378542       9.928869      -3.234939       4.859872       8.886236      -0.700374       9.320522          -0.003923
           78              C       9.162958      13.048297       0.568461      -0.215384      37.970764 0.46982248E+03  0.11297834E+05                                 9.917039                            7.309250      -0.071267       1.945569                    0.999067      30.634272      90.002389       0.597312       0.426425      -1.054531       0.033125      -0.002645       0.016959       0.037308       0.025109      -0.061381      -0.007650       0.011661       0.018396      -0.060348      -0.012103       0.072451             11.914346      11.717832      -2.097479       6.552883      10.401264       1.054381      13.623943           0.074665
           79              C       8.190953       9.189238      13.732754       0.379394      30.180300 0.31999267E+03  0.69934336E+04                                 8.730887                            6.189628       0.031732       2.049686                    0.999528      23.868178      66.945688       0.624217       0.448973      -1.040586      -0.039045      -0.023912      -0.075225       0.088063       0.013902      -0.006307       0.005746       0.034136       0.080882      -0.036393       0.007747       0.028646             10.771163       8.986131      -1.266238       4.717352      11.163134       2.577888      12.164223           0.072507
           80              C       7.866520      15.074211       0.473258      -0.194948      37.762409 0.46237856E+03  0.11072896E+05                                 9.910193                            7.291497      -0.115494       1.942973                    0.998581      30.041956      88.037379       0.593165       0.431188      -1.051762      -0.005626       0.017906       0.023101       0.029765       0.027943      -0.037137      -0.040502       0.069343      -0.017337      -0.061324      -0.016317       0.077641             11.777562       8.324233      -1.922446       3.248467      14.151702       4.186205      12.856752           0.059660
           81              C       1.286097       9.867480       3.457679       0.629255      24.965377 0.24147971E+03  0.49506455E+04                                 7.919699                            5.530223      -0.005508       2.065228                    0.999564      21.713868      60.240368       0.629056       0.474937      -1.019479      -0.050076       0.017413       0.023130       0.057843       0.020692       0.087041      -0.003997       0.025339       0.143668      -0.081810      -0.028960       0.110771             10.088387      11.712628      -2.004208      -5.400277      10.276347       0.772866       8.276187          -0.002123
           82              C       2.466204       9.397520       2.678115      -0.012593      39.009504 0.41561745E+03  0.95408780E+04                                 9.851114                            6.672212       0.152705       2.059783                    0.999190      26.347965      71.831100       0.664254       0.401677      -1.087446       0.031606      -0.012181      -0.022569       0.040702       0.012940       0.020240      -0.008969      -0.031376      -0.014455      -0.034422       0.011514       0.022907             13.093915      16.299761      -3.244383      -7.991446      12.280796       1.526478      10.701189          -0.027255
           83              C       2.766078       8.029935       2.602228      -0.155964      34.831314 0.42225337E+03  0.98326130E+04                                 9.268299                            6.859130       0.034445       1.993768                    0.999416      28.790728      81.763050       0.629527       0.417827      -1.065729      -0.016324       0.007471       0.005092       0.018660       0.026088       0.055982      -0.007805       0.005378       0.129815      -0.068001      -0.008649       0.076650             11.242317      13.000241      -4.030139      -5.055575      12.718011       1.946740       8.008700           0.158876
           84              C       3.919042       7.575911       1.955120       0.386486      29.696894 0.30680570E+03  0.66008343E+04                                 8.534588                            6.008505       0.087563       2.075200                    0.999283      23.089973      63.180518       0.645164       0.441266      -1.050518       0.009126      -0.068597       0.002446       0.069245       0.005107       0.033851       0.004611      -0.005075       0.060088      -0.033963      -0.008226       0.042189             10.534003      10.721452      -2.878372      -3.713285      14.107517       0.530602       6.773040           0.080696
           85              C       4.730770       8.526758       1.332848      -0.190390      35.960885 0.45592060E+03  0.10867021E+05                                 9.544482                            7.214242      -0.070718       1.954157                    0.999225      29.882043      87.025306       0.600290       0.428079      -1.054917       0.004183       0.019484      -0.011222       0.022870      -0.004384       0.049236       0.019661       0.065256       0.158407      -0.065393      -0.020014       0.085407             10.995367      10.398641      -0.518012      -3.609768      15.128911      -1.418370       7.458549           0.118149
           86              C       4.428311       9.873349       1.356304       0.008863      37.338733 0.41000121E+03  0.93925429E+04                                 9.555054                            6.650480       0.103802       2.044866                    0.999255      26.276280      71.874968       0.660931       0.404531      -1.084073      -0.015403      -0.027236       0.015849       0.035075      -0.019836       0.012895       0.021345       0.023168       0.008074      -0.039167       0.017486       0.021681             11.959517      12.935987       0.903987      -6.144828      13.286555      -2.262229       9.656008          -0.012509
           87              C       5.243916      10.874306       0.569841       0.577685      23.432171 0.25437371E+03  0.52623951E+04                                 7.469892                            5.611434      -0.030864       2.044793                    0.999583      22.141614      60.913484       0.637805       0.464202      -1.029386       0.049250       0.014530      -0.025941       0.057529       0.011626       0.069240       0.050137       0.038975       0.150115      -0.073862      -0.037962       0.111824              8.756196       9.393483       1.057909      -3.864938       9.587444      -2.278485       7.287660          -0.004296
           88              C       3.286980      10.330317       2.029627      -0.038324      33.117411 0.40120708E+03  0.92641514E+04                                 9.133694                            6.804711      -0.119523       1.957688                    0.999315      27.954235      80.187011       0.612896       0.432795      -1.051799       0.000170      -0.009447       0.000530       0.009464       0.001883       0.079133       0.019887       0.026898       0.149327      -0.068934      -0.037200       0.106134             10.990350      13.867844      -0.331139      -6.564152       9.653991      -0.444957       9.449213           0.236346
           89              C       1.574338      14.432796       4.631855       0.572802      24.933187 0.25577238E+03  0.52896562E+04                                 7.780333                            5.617006       0.015522       2.063699                    0.999586      21.966604      60.090355       0.640243       0.462581      -1.032027      -0.030544      -0.052625      -0.000018       0.060847      -0.063169       0.037854      -0.040568       0.061164      -0.078575      -0.066650      -0.038697       0.105347              9.454277       7.336293       3.864976      -1.094858      12.691027       2.436169       8.335513          -0.006154
           90              C       2.012516      -1.062551       5.277583       0.013357      37.928780 0.40700846E+03  0.93101160E+04                                 9.657088                            6.626057       0.100170       2.043684                    0.999244      26.249144      71.827801       0.661936       0.404518      -1.083710       0.005913       0.035431       0.020276       0.041249      -0.006469      -0.005543      -0.023509       0.029552       0.004856      -0.033530       0.015238       0.018292             12.265540       9.754957       4.874638      -2.389872      16.229848       3.332169      10.811814           0.006141
           91              C       2.980643      -0.276125       4.640134      -0.084712      33.799170 0.41411289E+03  0.96407016E+04                                 9.197978                            6.886463      -0.148949       1.935149                    0.999300      28.801112      83.026883       0.612648       0.429442      -1.053566      -0.004006       0.004391       0.011757       0.013175      -0.053278       0.038298      -0.024682       0.057525       0.026391      -0.064988      -0.018811       0.083799             10.862535      10.270307       5.079619      -3.230716      13.467939       0.287567       8.849359           0.142824
           92              C       3.319294       0.956536       5.172721       0.013265      38.056077 0.40986773E+03  0.93931382E+04                                 9.708500                            6.654282       0.078190       2.036403                    0.999282      26.308156      72.086841       0.659704       0.405126      -1.083165      -0.027387      -0.018120       0.027784       0.043016      -0.017231       0.012248       0.012081      -0.002119       0.013642      -0.028492       0.013416       0.015075             12.528751      12.848755       4.671587      -6.518016      12.183656      -0.385312      12.553841           0.004739
           93              C       4.364975       1.796457       4.475942       0.584451      23.948342 0.24861684E+03  0.51131585E+04                                 7.620092                            5.555397      -0.004493       2.058567                    0.999558      21.885398      60.001647       0.639759       0.465512      -1.028820       0.043800       0.006233      -0.038364       0.058559      -0.053463       0.073637      -0.024131       0.052277       0.033994      -0.073635      -0.037854       0.111489              9.378510       9.928830       3.234923      -4.859848       8.886210      -0.700363       9.320490          -0.003925
           94              C       2.700158       1.418690       6.330340      -0.215384      37.970715 0.46982192E+03  0.11297817E+05                                 9.917030                            7.309246      -0.071264       1.945570                    0.999067      30.634246      90.002281       0.597313       0.426425      -1.054532       0.033125       0.002645      -0.016959       0.037308      -0.025108       0.061380      -0.007650       0.011660       0.018395      -0.060347      -0.012103       0.072450             11.914333      11.717816       2.097477      -6.552871      10.401256       1.054381      13.623927           0.074663
           95              C       1.728153       0.643724       6.963650       0.379393      30.180301 0.31999281E+03  0.69934375E+04                                 8.730889                            6.189630       0.031732       2.049686                    0.999528      23.868179      66.945696       0.624216       0.448973      -1.040585      -0.039045       0.023912       0.075225       0.088063      -0.013902       0.006307       0.005746       0.034136       0.080882      -0.036393       0.007747       0.028646             10.771164       8.986130       1.266240      -4.717351      11.163135       2.577887      12.164225           0.072504
           96              C       1.403720      -0.607224       6.425544      -0.194948      37.762379 0.46237831E+03  0.11072889E+05                                 9.910191                            7.291497      -0.115496       1.942973                    0.998581      30.041959      88.037411       0.593165       0.431189      -1.051762      -0.005626      -0.017906      -0.023102       0.029765      -0.027943       0.037138      -0.040502       0.069343      -0.017337      -0.061325      -0.016317       0.077641             11.777558       8.324235       1.922448      -3.248468      14.151691       4.186196      12.856749           0.059658
           97              O       5.917340       6.682698      10.886309      -0.559981      34.557170 0.48211896E+03  0.11273706E+05                                 8.386045                            6.726741       0.506154       2.219556                    0.997913      27.110295      70.187447       0.744230       0.351955      -1.145124      -0.005950       0.016813      -0.028136       0.033312      -0.044814      -0.005759      -0.029749       0.041553       0.088260      -0.072021       0.025193       0.046828              9.830528      11.148374      -2.570336       5.446061       8.067866      -2.379501      10.275344           0.007646
           98              O       5.352491       8.782452      10.421330      -0.535968      37.812419 0.50872345E+03  0.12067824E+05                                 8.976572                            6.963305       0.289142       2.152513                    0.997238      27.078149      70.823495       0.722401       0.357421      -1.139663      -0.010662      -0.017760      -0.014648       0.025370       0.020592      -0.046740       0.016249      -0.050729       0.035494      -0.068913       0.026751       0.042162             10.845975       9.639896       5.213185       2.621600      15.901729       2.735551       6.996301           0.009638
           99              O       2.289124       3.940139       8.852542      -0.427025      31.861249 0.40474546E+03  0.90126353E+04                                 7.914404                            6.090316       0.786406       2.339735                    0.998764      25.110699      62.375539       0.800400       0.343660      -1.157955       0.010731       0.071123       0.000482       0.071929       0.056060      -0.071758       0.033053      -0.094080      -0.011291      -0.123449       0.048382       0.075067              9.546526       7.993304       4.510243       1.120231      15.158244       1.575231       5.488030           0.292287
          100              O       0.152522       8.106993       6.955372      -0.567919      33.909142 0.48902055E+03  0.11466585E+05                                 8.238206                            6.755768       0.530257       2.225376                    0.997727      27.179800      70.279642       0.746355       0.349988      -1.147651       0.035740       0.005870       0.026550       0.044908       0.015732       0.024480       0.023541       0.062133       0.044613      -0.048010      -0.004336       0.052346              9.404564      12.152422       0.298200       5.026560       7.075132      -0.636957       8.986138           0.015896
          101              O       1.601482       9.713921       7.343084      -0.482456      24.407700 0.36979165E+03  0.80787455E+04                                 6.471276                            5.815935       1.031264       2.388333                    0.999605      25.924172      64.520017       0.817346       0.343015      -1.154443      -0.005109      -0.005421       0.012491       0.014543       0.014916      -0.062877       0.018442      -0.057264      -0.006575      -0.083765       0.033101       0.050664              6.770655       5.360318       0.605872       0.611312       9.803893      -1.068679       5.147754           0.096174
          102              O       5.713115      11.410322      12.181904      -0.526661      34.740808 0.45994805E+03  0.10610331E+05                                 8.425364                            6.559480       0.523179       2.245179                    0.996408      26.257869      67.125476       0.756876       0.350801      -1.148127      -0.025133       0.026912      -0.011699       0.038637      -0.017931       0.014049      -0.031737       0.032475      -0.058091      -0.045340      -0.000334       0.045675             10.046854      10.022839      -5.890929       1.551796      12.848244      -0.677085       7.269478           0.051321
          103              O       4.477428      11.803634      10.406152      -0.414785      23.309307 0.33599134E+03  0.71625463E+04                                 6.295063                            5.536778       0.932554       2.372822                    0.999609      25.000339      61.351777       0.839749       0.342151      -1.155810       0.005311      -0.004599       0.021598       0.022712       0.020550       0.008860      -0.001812      -0.014287       0.044242      -0.030647       0.011607       0.019040              6.681418       5.235808       0.047061       1.640805       6.353841       2.015087       8.454605           0.221968
          104              O       1.521343      -1.055741      10.389595      -0.538696      33.917810 0.46069206E+03  0.10621730E+05                                 8.236430                            6.512153       0.608778       2.256803                    0.998749      26.521922      67.572860       0.769577       0.345199      -1.153849       0.013584       0.002932       0.035793       0.038396       0.025374       0.018646       0.011405       0.033248       0.088896      -0.045171      -0.000353       0.045524              9.898947      10.914262      -0.879427       6.517779       6.482865      -0.275801      12.299715           0.057139
          105              O       1.816047       0.593437      11.785912      -0.463195      24.013406 0.36177753E+03  0.78617151E+04                                 6.413614                            5.756422       0.956249       2.366387                    0.999641      25.703014      63.832147       0.820607       0.343475      -1.153876      -0.003251      -0.025675      -0.001519       0.025925       0.004947      -0.034934       0.004710      -0.018291      -0.044752      -0.044608       0.017291       0.027317              6.755772       5.779877      -2.028726       0.592185       9.003351       0.894505       5.484088           0.158867
          106              O       5.366709       3.420761       1.183834      -0.531654      43.834307 0.60204572E+03  0.14878573E+05                                 9.935260                            7.552594       0.003477       2.054381                    0.995648      27.781675      73.887032       0.697558       0.355299      -1.142682      -0.052243      -0.036135      -0.065006       0.090889       0.028511       0.028774       0.027197       0.011529       0.098174      -0.045606      -0.017904       0.063509             12.265821       9.436405       2.011243       5.857569      11.667518       2.264729      15.693540           0.128407
          107              O      12.380140       3.150264       9.810096      -0.559981      34.557151 0.48211865E+03  0.11273697E+05                                 8.386042                            6.726739       0.506155       2.219556                    0.997913      27.110288      70.187419       0.744230       0.351954      -1.145125      -0.005950      -0.016813       0.028136       0.033313       0.044814       0.005759      -0.029749       0.041553       0.088260      -0.072021       0.025193       0.046828              9.830524      11.148373       2.570335      -5.446059       8.067862      -2.379499      10.275339           0.007648
          108              O      11.815291       1.050510      10.275075      -0.535968      37.812410 0.50872328E+03  0.12067819E+05                                 8.976571                            6.963304       0.289143       2.152513                    0.997238      27.078144      70.823477       0.722401       0.357421      -1.139663      -0.010662       0.017760       0.014648       0.025370      -0.020592       0.046741       0.016249      -0.050729       0.035494      -0.068913       0.026751       0.042162             10.845974       9.639897      -5.213186      -2.621602      15.901723       2.735554       6.996302           0.009638
          109              O       8.751924       5.892823      11.843862      -0.427024      31.861222 0.40474517E+03  0.90126266E+04                                 7.914396                            6.090311       0.786406       2.339735                    0.998764      25.110703      62.375527       0.800401       0.343660      -1.157955       0.010732      -0.071123      -0.000482       0.071930      -0.056060       0.071755       0.033053      -0.094081      -0.011297      -0.123447       0.048379       0.075068              9.546515       7.993294      -4.510235      -1.120228      15.158225       1.575227       5.488025           0.292288
          110              O       6.615322       1.725970      13.741033      -0.567919      33.909151 0.48902063E+03  0.11466587E+05                                 8.238208                            6.755769       0.530257       2.225376                    0.997727      27.179796      70.279635       0.746355       0.349988      -1.147651       0.035740      -0.005870      -0.026550       0.044908      -0.015732      -0.024480       0.023541       0.062133       0.044612      -0.048009      -0.004337       0.052346              9.404567      12.152426      -0.298203      -5.026562       7.075136      -0.636955       8.986140           0.015896
          111              O       8.064282       0.119042      13.353320      -0.482455      24.407706 0.36979161E+03  0.80787450E+04                                 6.471281                            5.815938       1.031261       2.388332                    0.999605      25.924159      64.520011       0.817345       0.343016      -1.154442      -0.005109       0.005421      -0.012491       0.014543      -0.014915       0.062875       0.018442      -0.057261      -0.006577      -0.083762       0.033100       0.050662              6.770660       5.360322      -0.605873      -0.611314       9.803903      -1.068678       5.147755           0.096174
          112              O      12.175915      -1.577359       8.514501      -0.526661      34.740830 0.45994834E+03  0.10610339E+05                                 8.425364                            6.559480       0.523181       2.245179                    0.996408      26.257887      67.125516       0.756876       0.350801      -1.148127      -0.025133      -0.026911       0.011700       0.038637       0.017930      -0.014048      -0.031738       0.032475      -0.058095      -0.045342      -0.000333       0.045674             10.046853      10.022840       5.890928      -1.551797      12.848241      -0.677088       7.269478           0.051322
          113              O      10.940228      -1.970672      10.290252      -0.414786      23.309352 0.33599211E+03  0.71625657E+04                                 6.295058                            5.536774       0.932562       2.372824                    0.999609      25.000436      61.351989       0.839752       0.342149      -1.155812       0.005311       0.004600      -0.021597       0.022711      -0.020557      -0.008859      -0.001811      -0.014280       0.044255      -0.030653       0.011609       0.019045              6.681412       5.235805      -0.047060      -1.640806       6.353833       2.015081       8.454599           0.221973
          114              O       7.984143      10.888703      10.306809      -0.538695      33.917775 0.46069139E+03  0.10621710E+05                                 8.236417                            6.512142       0.608781       2.256803                    0.998749      26.521936      67.572855       0.769578       0.345198      -1.153850       0.013583      -0.002934      -0.035793       0.038396      -0.025376      -0.018646       0.011402       0.033253       0.088900      -0.045175      -0.000349       0.045524              9.898930      10.914242       0.879423      -6.517767       6.482854      -0.275797      12.299693           0.057144
          115              O       8.278847       9.239526       8.910492      -0.463194      24.013452 0.36177834E+03  0.78617342E+04                                 6.413601                            5.756411       0.956265       2.366391                    0.999641      25.703148      63.832412       0.820612       0.343473      -1.153878      -0.003252       0.025674       0.001520       0.025923      -0.004948       0.034946       0.004709      -0.018301      -0.044767      -0.044624       0.017298       0.027326              6.755758       5.779864       2.028719      -0.592181       9.003331       0.894508       5.484079           0.158877
          116              O      11.829509      11.046227       5.714967      -0.531654      43.834253 0.60204526E+03  0.14878559E+05                                 9.935256                            7.552593       0.003482       2.054382                    0.995648      27.781652      73.886972       0.697558       0.355299      -1.142682      -0.052243       0.036135       0.065005       0.090888      -0.028512      -0.028772       0.027196       0.011532       0.098175      -0.045608      -0.017900       0.063508             12.265814       9.436398      -2.011236      -5.857563      11.667510       2.264718      15.693532           0.128408
          117              O       7.008260       5.467277       2.911294      -0.559981      34.557172 0.48211900E+03  0.11273707E+05                                 8.386046                            6.726742       0.506154       2.219556                    0.997913      27.110292      70.187442       0.744230       0.351955      -1.145124       0.005950      -0.016813       0.028136       0.033312      -0.044814      -0.005759      -0.029749       0.041553       0.088260      -0.072021       0.025193       0.046828              9.830530      11.148377      -2.570337       5.446062       8.067868      -2.379501      10.275345           0.007647
          118              O       7.573109       3.367523       3.376273      -0.535968      37.812467 0.50872416E+03  0.12067845E+05                                 8.976580                            6.963310       0.289137       2.152511                    0.997238      27.078164      70.823552       0.722401       0.357421      -1.139663       0.010662       0.017760       0.014647       0.025370       0.020592      -0.046741       0.016250      -0.050729       0.035495      -0.068913       0.026751       0.042162             10.845987       9.639907       5.213192       2.621604      15.901747       2.735555       6.996308           0.009639
          119              O      10.636476       8.209836       4.945061      -0.427025      31.861259 0.40474558E+03  0.90126389E+04                                 7.914408                            6.090319       0.786406       2.339735                    0.998764      25.110692      62.375532       0.800400       0.343660      -1.157955      -0.010731      -0.071123      -0.000482       0.071929       0.056060      -0.071758       0.033053      -0.094080      -0.011290      -0.123449       0.048383       0.075067              9.546531       7.993309       4.510247       1.120231      15.158254       1.575231       5.488032           0.292289
          120              O      12.773078       4.042982       6.842231      -0.567919      33.909165 0.48902092E+03  0.11466596E+05                                 8.238212                            6.755772       0.530257       2.225376                    0.997727      27.179801      70.279664       0.746355       0.349989      -1.147650      -0.035739      -0.005870      -0.026550       0.044908       0.015732       0.024480       0.023541       0.062133       0.044612      -0.048009      -0.004337       0.052346              9.404572      12.152433       0.298199       5.026565       7.075137      -0.636958       8.986145           0.015895
          121              O      11.324118       2.436054       6.454519      -0.482455      24.407710 0.36979185E+03  0.80787513E+04                                 6.471280                            5.815939       1.031262       2.388332                    0.999605      25.924166      64.520019       0.817345       0.343015      -1.154443       0.005109       0.005421      -0.012491       0.014544       0.014915      -0.062876       0.018442      -0.057262      -0.006576      -0.083763       0.033100       0.050663              6.770659       5.360322       0.605872       0.611313       9.803900      -1.068680       5.147757           0.096171
          122              O       7.212485       0.739653       1.615699      -0.526661      34.740873 0.45994900E+03  0.10610357E+05                                 8.425370                            6.559483       0.523182       2.245179                    0.996408      26.257907      67.125574       0.756876       0.350801      -1.148128       0.025134      -0.026911       0.011700       0.038637      -0.017930       0.014046      -0.031739       0.032475      -0.058100      -0.045343      -0.000331       0.045674             10.046862      10.022849      -5.890937       1.551797      12.848256      -0.677087       7.269481           0.051320
          123              O       8.448172       0.346341       3.391451      -0.414788      23.309429 0.33599360E+03  0.71626037E+04                                 6.295062                            5.536777       0.932573       2.372827                    0.999609      25.000527      61.352193       0.839753       0.342148      -1.155813      -0.005311       0.004601      -0.021596       0.022710       0.020566       0.008857      -0.001810      -0.014272       0.044272      -0.030662       0.011612       0.019050              6.681416       5.235807       0.047060       1.640804       6.353840       2.015086       8.454601           0.221964
          124              O      11.404257      13.205716       3.408008      -0.538696      33.917896 0.46069338E+03  0.10621767E+05                                 8.236436                            6.512156       0.608780       2.256802                    0.998749      26.521979      67.573000       0.769578       0.345198      -1.153850      -0.013583      -0.002935      -0.035793       0.038396       0.025377       0.018645       0.011400       0.033258       0.088902      -0.045177      -0.000346       0.045523              9.898956      10.914275      -0.879431       6.517788       6.482869      -0.275804      12.299723           0.057141
          125              O      11.109553      11.556538       2.011691      -0.463198      24.013540 0.36178008E+03  0.78617785E+04                                 6.413596                            5.756406       0.956276       2.366393                    0.999641      25.703306      63.832747       0.820617       0.343471      -1.153881       0.003253       0.025672       0.001520       0.025922       0.004948      -0.034959       0.004709      -0.018312      -0.044783      -0.044641       0.017306       0.027335              6.755752       5.779860      -2.028719       0.592181       9.003325       0.894502       5.484071           0.158863
          126              O       7.558891       8.729214      12.613769      -0.531653      43.834237 0.60204471E+03  0.14878541E+05                                 9.935247                            7.552585       0.003481       2.054382                    0.995648      27.781658      73.886949       0.697559       0.355299      -1.142682       0.052243       0.036135       0.065006       0.090889       0.028511       0.028774       0.027197       0.011530       0.098175      -0.045606      -0.017903       0.063509             12.265803       9.436393       2.011240       5.857560      11.667498       2.264725      15.693517           0.128411
          127              O       0.545460       8.999711       3.987507      -0.559981      34.557182 0.48211914E+03  0.11273712E+05                                 8.386048                            6.726744       0.506153       2.219556                    0.997913      27.110295      70.187455       0.744230       0.351955      -1.145124       0.005950       0.016813      -0.028136       0.033312       0.044814       0.005759      -0.029749       0.041553       0.088260      -0.072021       0.025193       0.046828              9.830532      11.148382       2.570337      -5.446064       8.067869      -2.379501      10.275346           0.007646
          128              O       1.110309      11.099465       3.522528      -0.535968      37.812487 0.50872444E+03  0.12067854E+05                                 8.976584                            6.963312       0.289135       2.152510                    0.997238      27.078170      70.823576       0.722401       0.357421      -1.139663       0.010662      -0.017760      -0.014647       0.025370      -0.020592       0.046740       0.016249      -0.050729       0.035496      -0.068913       0.026751       0.042162             10.845993       9.639914      -5.213197      -2.621607      15.901753       2.735559       6.996311           0.009639
          129              O       4.173676       6.257152       1.953741      -0.427025      31.861270 0.40474585E+03  0.90126463E+04                                 7.914408                            6.090319       0.786407       2.339735                    0.998764      25.110705      62.375564       0.800400       0.343660      -1.157955      -0.010732       0.071123       0.000482       0.071929      -0.056060       0.071757       0.033053      -0.094080      -0.011292      -0.123449       0.048382       0.075067              9.546531       7.993308      -4.510245      -1.120231      15.158252       1.575230       5.488032           0.292287
          130              O       6.310278      10.424005       0.056570      -0.567919      33.909162 0.48902080E+03  0.11466592E+05                                 8.238211                            6.755771       0.530258       2.225377                    0.997727      27.179797      70.279646       0.746355       0.349988      -1.147650      -0.035739       0.005870       0.026550       0.044908      -0.015732      -0.024480       0.023541       0.062133       0.044613      -0.048010      -0.004336       0.052346              9.404571      12.152431      -0.298203      -5.026565       7.075138      -0.636956       8.986144           0.015896
          131              O       4.861318      12.030933       0.444283      -0.482456      24.407701 0.36979152E+03  0.80787420E+04                                 6.471276                            5.815934       1.031262       2.388332                    0.999605      25.924177      64.520035       0.817346       0.343015      -1.154443       0.005109      -0.005421       0.012491       0.014544      -0.014916       0.062876       0.018442      -0.057263      -0.006576      -0.083764       0.033101       0.050663              6.770655       5.360319      -0.605872      -0.611313       9.803895      -1.068676       5.147752           0.096172
          132              O       0.749685      13.727334       5.283102      -0.526662      34.740911 0.45994945E+03  0.10610371E+05                                 8.425379                            6.559489       0.523178       2.245178                    0.996408      26.257907      67.125603       0.756875       0.350801      -1.148127       0.025134       0.026911      -0.011700       0.038637       0.017930      -0.014047      -0.031738       0.032475      -0.058097      -0.045342      -0.000332       0.045674             10.046875      10.022862       5.890946      -1.551799      12.848273      -0.677088       7.269490           0.051318
          133              O       1.985372      14.120647       3.507351      -0.414789      23.309464 0.33599412E+03  0.71626187E+04                                 6.295075                            5.536787       0.932565       2.372824                    0.999609      25.000514      61.352216       0.839751       0.342149      -1.155812      -0.005311      -0.004601       0.021596       0.022711      -0.020563      -0.008858      -0.001810      -0.014275       0.044265      -0.030659       0.011611       0.019048              6.681430       5.235818      -0.047059      -1.640810       6.353852       2.015089       8.454621           0.221936
          134              O       4.941457       1.261272       3.490794      -0.538696      33.917868 0.46069278E+03  0.10621750E+05                                 8.236434                            6.512153       0.608779       2.256802                    0.998749      26.521963      67.572963       0.769577       0.345199      -1.153849      -0.013583       0.002934       0.035793       0.038396      -0.025376      -0.018646       0.011402       0.033254       0.088900      -0.045175      -0.000348       0.045524              9.898953      10.914272       0.879429      -6.517786       6.482867      -0.275802      12.299719           0.057141
          135              O       4.646753       2.910449       4.887111      -0.463197      24.013469 0.36177864E+03  0.78617416E+04                                 6.413599                            5.756409       0.956267       2.366391                    0.999641      25.703186      63.832488       0.820614       0.343472      -1.153879       0.003253      -0.025673      -0.001520       0.025923      -0.004948       0.034950       0.004709      -0.018304      -0.044771      -0.044629       0.017301       0.027329              6.755756       5.779862       2.028718      -0.592180       9.003329       0.894508       5.484077           0.158869
          136              O       1.096091       1.103748       8.082636      -0.531653      43.834243 0.60204503E+03  0.14878550E+05                                 9.935248                            7.552587       0.003482       2.054382                    0.995648      27.781661      73.886957       0.697559       0.355299      -1.142682       0.052243      -0.036135      -0.065006       0.090889      -0.028511      -0.028774       0.027197       0.011530       0.098175      -0.045606      -0.017903       0.063509             12.265803       9.436390      -2.011236      -5.857558      11.667499       2.264721      15.693520           0.128408

******************************************************
Auxiliary information for the entire system
The total spin magnetic moment of the unit cell is   7.967633
The total net atomic charge of the unit cell is   0.000007
Accuracy of reproducing the electrostatic potential in the unit cell:
  The inner radius (bohr) =    5.0000
  The outer radius (bohr) =   12.0000
  Valid grid points have density less than (e/(bohr^3)) =    0.0001
  The number of valid grid points were=       203144
  The rms potential error without charges in kcal/mol is=      4.72661
  The rms potential error with partial charges in kcal/mol is=      0.37771
  The RRMSE value at monopole order=      0.07991
  The rms potential error with partial charges and cloud penetration in kcal/mol is=      0.37614
  The RRMSE value at monopole order with cloud penetration is=      0.07958
  The rms potential error with partial charges and atomic dipoles in kcal/mol is=      0.38125
  The RRMSE value at dipole order=      0.08066
  The rms potential error with partial charges, atomic dipoles and cloud penetration in kcal/mol is=      0.37004
  The RRMSE value at dipole order with cloud penetration=      0.07829

******************************************************
The electron densities and ab initio electrostatic potential were computed in VASP using the PBE functional and
projector augmented wave method. See the main text of the journal article for a description of computational details.
The atomic charges, dipoles, and quadrupoles were computed with the DDEC6 method as described in
(a) T. A. Manz and N. Gabaldon Limas, RSC Adv. 6 (2016) 47771-47801 DOI: 10.1039/c6ra04656h
(b) N. Gabaldon Limas and T. A. Manz, RSC Adv. 8 (2018) 2678-2707 DOI: 10.1039/c7ra11829e.
For each atom in the material, the electron cloud parameters were fit to the spherically averaged atom-in-material
electron density using radial positions for which this density was between 10^-4 and 10^-2 electrons per cubic bohr.
The polarizabilities, dispersion coefficients, and quantum Drude oscillator (QDO) parameters were fit using the MCLF method.
The magnetic structure of the system was optimized in VASP from the default ferromagnetic initial guess using spin polarization.
The atomic spin moments (ASMs) were computed on this optimized magnetic structure using the DDEC6 partition as inputs
to the method of T. A. Manz and D. S. Sholl, J. Chem. Theory Comput. 7 (2011) 4146-4164 DOI: 10.1021/ct200539n.
The RMSE and RRMSE were computed using a uniform grid with Ewald summation.
