# Supplementary material for: A collection of forcefield precursors for metal–organic frameworks
Source: RSC Adv. 2019 Nov 13;9(63):36492–507. doi: 10.1039/c9ra07327b (PMC9075174; doi:10.1039/c9ra07327b)
Supplement: RA-009-C9RA07327B-s5113 [file RA-009-C9RA07327B-s5113.xyz]

  164
jmolscript: load "" {1 1 1} spacegroup "x,y,z" unitcell [{      9.629900     0.000000     0.000000 }, {      0.000000     9.769800     0.000000 }, {      0.000000     0.000000    24.563900 }]
Zn     4.816587     8.670795    24.150735     0.941417
Zn     3.550929     8.590585    12.351220     0.948442
Zn    -0.001637     1.099005    11.868785     0.941417
Zn     1.264021     1.179215     0.069270     0.948442
Zn     4.813313     3.785895    12.695115     0.941417
Zn     6.078971     3.705685    24.494630     0.948442
Zn     0.001637     5.983905     0.413165     0.941417
Zn     8.365879     6.064115    12.212680     0.948442
P      7.027901     6.462332    23.262013     1.244403
P      4.039262     1.661648    22.991565     1.241804
P      7.416949     3.307468    10.980063     1.244403
P      0.775688     8.108152    10.709615     1.241804
P      2.601999     1.577432    13.583837     1.244403
P      5.590638     6.546548    13.854285     1.241804
P      2.212951     8.192368     1.301887     1.244403
P      8.854212     3.223252     1.572335     1.241805
H      7.221462     8.294560     1.380491     0.104455
H      8.013040     9.074190     3.394731     0.134457
H      4.986362     1.960799     3.470879     0.125786
H      4.260268     1.111803     1.466465     0.092145
H      8.043855     1.100079     5.084727     0.119951
H      6.923898     2.241192     5.020861     0.117041
H      5.368669     0.716126     6.042719     0.093526
H      6.550258     9.415156     6.182734     0.097935
H      6.577222     2.211883     7.467426     0.119131
H      7.725106     1.110826     7.632004     0.124981
H      7.559471     9.364353     9.459558     0.137765
H      6.407735     8.523174    11.274830     0.105297
H      3.145125     0.637968    10.149803     0.096017
H      4.219822     1.513342     8.309967     0.126773
H      7.720291     6.744093    22.156638    -0.153349
H      3.756624     2.181596    21.825025    -0.141698
H      7.223388     1.475240    13.662441     0.104455
H      6.431810     0.695610    15.676681     0.134457
H      9.458488     7.809001    15.752829     0.125786
H      0.554682     8.657997    13.748415     0.092145
H      6.400995     8.669721    17.366677     0.119952
H      7.520952     7.528608    17.302811     0.117041
H      9.076181     9.053674    18.324669     0.093526
H      7.894592     0.354644    18.464684     0.097935
H      7.867628     7.557917    19.749376     0.119131
H      6.719744     8.658974    19.913954     0.124981
H      6.885378     0.405447    21.741508     0.137765
H      8.037115     1.246626    23.556780     0.105297
H      1.669825     9.131832    22.431753     0.096017
H      0.595128     8.256458    20.591917     0.126773
H      6.724559     3.025707     9.874688    -0.153349
H      1.058326     7.588204     9.543075    -0.141698
H      2.408438     3.409660    10.901459     0.104455
H      1.616860     4.189290     8.887219     0.134457
H      4.643538     6.845699     8.811071     0.125786
H      5.369632     5.996703    10.815485     0.092145
H      1.586045     5.984979     7.197223     0.119951
H      2.706002     7.126092     7.261089     0.117041
H      4.261231     5.601026     6.239231     0.093527
H      3.079642     4.530256     6.099216     0.097936
H      3.052678     7.096783     4.814524     0.119131
H      1.904794     5.995726     4.649946     0.124981
H      2.070428     4.479453     2.822392     0.137765
H      3.222165     3.638274     1.007120     0.105297
H      6.484775     5.522868     2.132147     0.096017
H      5.410078     6.398242     3.971983     0.126773
H      1.909609     1.859193    14.689212    -0.153349
H      5.873276     7.066496    15.020825    -0.141699
H      2.406512     6.360140    23.183409     0.104455
H      3.198090     5.580510    21.169169     0.134457
H      0.171412     2.924101    21.093021     0.125786
H      9.075218     3.773097    23.097435     0.092145
H      3.228905     3.784821    19.479173     0.119951
H      2.108948     2.643708    19.543039     0.117041
H      0.553719     4.168774    18.521181     0.093527
H      1.735308     5.239544    18.381166     0.097936
H      1.762272     2.673017    17.096474     0.119131
H      2.910156     3.774074    16.931896     0.124981
H      2.744521     5.290347    15.104342     0.137765
H      1.592785     6.131526    13.289070     0.105297
H      7.960075     4.246932    14.414097     0.096017
H      9.034772     3.371558    16.253933     0.126773
H      2.905341     7.910607     2.407262    -0.153349
H      8.571574     2.703304     2.738875    -0.141699
C      6.757301     8.998963     1.815027     0.113963
C      7.236870     9.467913     3.014236    -0.200314
C      6.605148     0.730781     3.673286     0.186359
C      5.464968     1.250534     3.060416    -0.208245
C      5.035475     0.737620     1.867102     0.107817
C      7.072199     1.262258     4.994087    -0.247029
C      6.345141     0.613543     6.167013    -0.151051
C      6.752486     1.237834     7.501078    -0.244368
C      6.023502     0.653600     8.678672     0.186706
C      6.645594     9.592967     9.581395    -0.187638
C      5.954167     9.089822    10.662698     0.113291
C      4.058040     0.417170    10.004876     0.096990
C      4.693613     0.947671     8.907361    -0.214909
C      7.687549     0.770837    14.096977     0.113963
C      7.207980     0.301887    15.296186    -0.200314
C      7.839702     9.039019    15.955236     0.186359
C      8.979882     8.519266    15.342366    -0.208245
C      9.409375     9.032180    14.149052     0.107817
C      7.372651     8.507542    17.276037    -0.247029
C      8.099709     9.156257    18.448963    -0.151051
C      7.692364     8.531966    19.783028    -0.244368
C      8.421348     9.116200    20.960622     0.186706
C      7.799256     0.176833    21.863345    -0.187638
C      8.490683     0.679978    22.944648     0.113291
C      0.756910     9.352630    22.286826     0.096991
C      0.121337     8.822129    21.189311    -0.214909
C      2.872599     4.114063    10.466923     0.113963
C      2.393030     4.583013     9.267714    -0.200314
C      3.024752     5.615681     8.608664     0.186359
C      4.164932     6.135434     9.221534    -0.208245
C      4.594425     5.622520    10.414848     0.107817
C      2.557701     6.147158     7.287863    -0.247029
C      3.284759     5.498443     6.114937    -0.151052
C      2.877414     6.122734     4.780872    -0.244368
C      3.606398     5.538500     3.603278     0.186706
C      2.984306     4.708067     2.700555    -0.187638
C      3.675733     4.204922     1.619252     0.113291
C      5.571860     5.302070     2.277074     0.096991
C      4.936287     5.832571     3.374589    -0.214909
C      1.942351     5.655737    22.748873     0.113963
C      2.421920     5.186787    21.549664    -0.200314
C      1.790198     4.154119    20.890614     0.186359
C      0.650018     3.634366    21.503484    -0.208245
C      0.220525     4.147280    22.696798     0.107817
C      2.257249     3.622642    19.569813    -0.247029
C      1.530191     4.271357    18.396887    -0.151051
C      1.937536     3.647066    17.062822    -0.244368
C      1.208552     4.231300    15.885228     0.186706
C      1.830644     5.061733    14.982505    -0.187638
C      1.139217     5.564878    13.901202     0.113291
C      8.872990     4.467730    14.559024     0.096991
C      9.508563     3.937229    15.656539    -0.214909
N      5.656892     9.502694     1.237038    -0.251991
N      4.658464     9.378324    10.876404    -0.249980
N      8.787958     0.267106    13.518988    -0.251991
N      0.156486     0.391476    23.158354    -0.249980
N      3.973008     4.617794    11.044912    -0.251991
N      4.971436     4.493424     1.405546    -0.249980
N      0.841942     5.152006    23.326862    -0.251991
N      9.473414     5.276376    13.687496    -0.249980
O      5.822719     7.347280    23.234010    -0.733635
O      4.263638     0.173023    22.763120    -0.759339
O      7.946882     6.765098    24.419956    -0.762714
O      6.660617     4.987581    23.167197    -0.763808
O      2.871347     1.961580    23.893060    -0.763926
O      5.309445     2.319644    23.460981    -0.742457
O      8.622131     2.422520    10.952060    -0.733635
O      0.551312     9.596777    10.481170    -0.759339
O      6.497968     3.004702    12.138006    -0.762714
O      7.784233     4.782219    10.885247    -0.763808
O      1.943603     7.808220    11.611110    -0.763926
O      9.135405     7.450156    11.179031    -0.742457
O      3.807181     2.462380    13.611840    -0.733635
O      5.366262     5.057923    14.082730    -0.759339
O      1.683018     1.880198    12.425894    -0.762714
O      2.969283     0.102681    13.678653    -0.763808
O      6.758553     6.846480    12.952790    -0.763926
O      4.320455     7.204544    13.384869    -0.742457
O      1.007769     7.307420     1.329890    -0.733635
O      9.078588     4.711877     1.800780    -0.759339
O      3.131932     7.889602     0.143944    -0.762714
O      1.845667     9.667119     1.396703    -0.763808
O      7.686297     2.923320     0.670840    -0.763926
O      0.494495     2.565256     1.102919    -0.742457

The following XYZ coordinates are in angstroms. Other properties are in atomic units.
The sperically averaged electron density of each atom fit to a function of the form exp(a - br)
eigen_1, eigen_2 and eigen_3 are the three eigenvalues of traceless quadrupole moment tensor
  atom number  atomic symbol              X              Y              Z     net charge C6 coefficient C8 coefficient C10 coefficient fluctuating dipole atomic polarizability isotropic forcefield polarizability              a              b squared Pearson coefficient          <r^3>          <r^4>         wp_QDO          m_QDO          q_QDO       dipole_x       dipole_y       dipole_z         dipole            Qxy            Qxz            Qyz     Q(x^2-y^2)  Q(3z^2 - R^2)        eigen_1        eigen_2        eigen_3 static polarizability      alpha(xx)      alpha(xy)      alpha(xz)      alpha(yy)      alpha(yz)      alpha(zz) atomic spin moment
            1             Zn       4.816587       8.670795      24.150735       0.941417      83.708627 0.17332363E+04  0.54236265E+05                                15.767250                           13.748200       0.256922       1.955886                    0.998038      45.146867     123.165049       0.478640       0.408945      -1.134918      -0.059440      -0.066161      -0.119757       0.149172      -0.001935      -0.004710       0.000068      -0.005946      -0.036231      -0.013432       0.003743       0.009690             17.632632      20.242574      -1.831786      -0.986370      18.986980       0.469945      13.668342          -0.000008
            2             Zn       3.550929       8.590585      12.351220       0.948442      85.018699 0.17124196E+04  0.53464611E+05                                15.919616                           13.661037       0.227243       1.945982                    0.998490      45.160878     123.376426       0.480022       0.408685      -1.134221      -0.078217      -0.064589       0.103030       0.144585       0.001285       0.023899      -0.003821      -0.015756      -0.030821      -0.031019       0.012865       0.018153             17.981329      19.893027      -1.646525      -1.113430      19.943899      -0.364855      14.107061          -0.000007
            3             Zn      -0.001637       1.099005      11.868785       0.941417      83.708629 0.17332364E+04  0.54236268E+05                                15.767251                           13.748200       0.256922       1.955886                    0.998038      45.146868     123.165051       0.478640       0.408945      -1.134918       0.059440       0.066161      -0.119757       0.149172      -0.001935       0.004710      -0.000068      -0.005945      -0.036231      -0.013432       0.003743       0.009690             17.632632      20.242574      -1.831786       0.986370      18.986979      -0.469945      13.668342          -0.000008
            4             Zn       1.264021       1.179215       0.069270       0.948442      85.018699 0.17124196E+04  0.53464610E+05                                15.919616                           13.661037       0.227243       1.945982                    0.998490      45.160878     123.376425       0.480022       0.408685      -1.134221       0.078217       0.064589       0.103030       0.144585       0.001285      -0.023898       0.003821      -0.015756      -0.030821      -0.031019       0.012865       0.018153             17.981329      19.893027      -1.646525       1.113430      19.943898       0.364856      14.107061          -0.000007
            5             Zn       4.813313       3.785895      12.695115       0.941417      83.708634 0.17332364E+04  0.54236272E+05                                15.767251                           13.748201       0.256922       1.955886                    0.998038      45.146869     123.165056       0.478640       0.408945      -1.134918       0.059440      -0.066161       0.119757       0.149172       0.001935      -0.004710      -0.000068      -0.005946      -0.036231      -0.013432       0.003743       0.009690             17.632633      20.242575       1.831786      -0.986370      18.986981      -0.469945      13.668343          -0.000008
            6             Zn       6.078971       3.705685      24.494630       0.948442      85.018697 0.17124196E+04  0.53464608E+05                                15.919616                           13.661037       0.227243       1.945982                    0.998490      45.160877     123.376423       0.480022       0.408685      -1.134221       0.078217      -0.064589      -0.103030       0.144585      -0.001285       0.023899       0.003821      -0.015757      -0.030821      -0.031019       0.012865       0.018153             17.981329      19.893027       1.646525      -1.113430      19.943900       0.364855      14.107060          -0.000007
            7             Zn       0.001637       5.983905       0.413165       0.941417      83.708632 0.17332364E+04  0.54236270E+05                                15.767251                           13.748200       0.256922       1.955886                    0.998038      45.146869     123.165054       0.478640       0.408945      -1.134918      -0.059440       0.066160       0.119758       0.149172       0.001935       0.004710       0.000068      -0.005945      -0.036231      -0.013432       0.003743       0.009690             17.632632      20.242574       1.831786       0.986370      18.986980       0.469945      13.668342          -0.000008
            8             Zn       8.365879       6.064115      12.212680       0.948442      85.018697 0.17124196E+04  0.53464610E+05                                15.919615                           13.661037       0.227243       1.945982                    0.998490      45.160878     123.376423       0.480022       0.408685      -1.134221      -0.078216       0.064589      -0.103030       0.144585      -0.001285      -0.023899      -0.003821      -0.015756      -0.030821      -0.031019       0.012865       0.018153             17.981328      19.893026       1.646525       1.113430      19.943899      -0.364855      14.107060          -0.000007
            9              P       7.027901       6.462332      23.262013       1.244403      70.992570 0.12803998E+04  0.38858410E+05                                13.343248                           10.915688       0.572694       1.937604                    0.999905      51.114441     159.122864       0.578334       0.348970      -1.128751      -0.061068      -0.010904       0.050102       0.079739       0.013637       0.014879       0.019405       0.001011       0.099841      -0.030599      -0.014911       0.045509             14.997366      16.211384      -1.820239      -0.289675      18.212071      -1.213706      10.568644          -0.000001
           10              P       4.039262       1.661648      22.991565       1.241804      71.301610 0.12563447E+04  0.37929357E+05                                13.335526                           10.779386       0.663978       1.964320                    0.999722      50.849291     157.630372       0.584964       0.346825      -1.131048       0.025082      -0.019780       0.054932       0.063544      -0.005127      -0.015925       0.010728      -0.008797       0.017642      -0.018155      -0.004817       0.022972             15.040525      18.442556       0.682475       0.924216      15.694126      -0.157976      10.984892          -0.000000
           11              P       7.416949       3.307468      10.980063       1.244403      70.992573 0.12803999E+04  0.38858413E+05                                13.343248                           10.915689       0.572694       1.937604                    0.999905      51.114442     159.122868       0.578334       0.348970      -1.128751       0.061068       0.010904       0.050102       0.079739       0.013637      -0.014879      -0.019405       0.001011       0.099840      -0.030599      -0.014911       0.045509             14.997367      16.211384      -1.820240       0.289675      18.212071       1.213706      10.568644          -0.000001
           12              P       0.775688       8.108152      10.709615       1.241804      71.301601 0.12563445E+04  0.37929351E+05                                13.335525                           10.779385       0.663978       1.964320                    0.999722      50.849286     157.630350       0.584964       0.346825      -1.131048      -0.025082       0.019780       0.054931       0.063544      -0.005127       0.015925      -0.010728      -0.008797       0.017642      -0.018155      -0.004817       0.022972             15.040523      18.442554       0.682476      -0.924216      15.694124       0.157977      10.984892          -0.000000
           13              P       2.601999       1.577432      13.583837       1.244403      70.992569 0.12803997E+04  0.38858409E+05                                13.343248                           10.915688       0.572695       1.937604                    0.999905      51.114441     159.122862       0.578334       0.348970      -1.128751       0.061068      -0.010904      -0.050102       0.079739      -0.013637       0.014879      -0.019405       0.001011       0.099841      -0.030599      -0.014911       0.045509             14.997366      16.211383       1.820239      -0.289675      18.212070       1.213706      10.568644          -0.000001
           14              P       5.590638       6.546548      13.854285       1.241804      71.301580 0.12563439E+04  0.37929329E+05                                13.335522                           10.779381       0.663979       1.964321                    0.999722      50.849278     157.630317       0.584964       0.346825      -1.131048      -0.025082      -0.019780      -0.054931       0.063544       0.005127      -0.015925      -0.010728      -0.008797       0.017642      -0.018155      -0.004817       0.022972             15.040520      18.442547      -0.682474       0.924217      15.694120       0.157979      10.984893          -0.000000
           15              P       2.212951       8.192368       1.301887       1.244403      70.992569 0.12803998E+04  0.38858410E+05                                13.343248                           10.915688       0.572695       1.937604                    0.999905      51.114439     159.122852       0.578334       0.348970      -1.128751      -0.061068       0.010904      -0.050102       0.079739      -0.013637      -0.014879       0.019405       0.001011       0.099840      -0.030599      -0.014911       0.045509             14.997365      16.211383       1.820240       0.289675      18.212070      -1.213706      10.568643          -0.000001
           16              P       8.854212       3.223252       1.572335       1.241805      71.301579 0.12563439E+04  0.37929329E+05                                13.335521                           10.779381       0.663979       1.964321                    0.999722      50.849278     157.630315       0.584964       0.346825      -1.131048       0.025082       0.019780      -0.054931       0.063544       0.005127       0.015925       0.010728      -0.008797       0.017642      -0.018155      -0.004818       0.022972             15.040519      18.442546      -0.682474      -0.924217      15.694119      -0.157980      10.984893          -0.000000
           17              H       7.221462       8.294560       1.380491       0.104455       1.015594 0.70060811E+01  0.67347958E+02                                 1.739505                            1.596216      -1.041285       2.376366                    0.996931       3.709243      10.690445       0.467216       1.363764      -0.689339       0.030670      -0.032836      -0.017830       0.048340      -0.010923       0.007805       0.000310       0.006344      -0.010822      -0.012730      -0.002501       0.015232              1.817061       1.652266      -0.411744      -0.287410       2.095179       0.476353       1.703737           0.000000
           18              H       8.013040       9.074190       3.394731       0.134457       1.046193 0.76850057E+01  0.73640845E+02                                 1.621755                            1.561902      -0.816415       2.500713                    0.999657       3.147334       8.311374       0.536954       1.190405      -0.732169       0.031790      -0.013858       0.011068       0.036403      -0.011416       0.008057       0.006432       0.004520       0.007069      -0.017882       0.006475       0.011406              1.626578       1.869610      -0.287140       0.220302       1.494645      -0.059582       1.515479           0.000002
           19              H       4.986362       1.960799       3.470879       0.125786       1.118640 0.85444820E+01  0.85339372E+02                                 1.788866                            1.719512      -0.992145       2.412457                    0.997668       3.509336       9.933725       0.472592       1.297645      -0.705939      -0.016465       0.024652       0.014796       0.033132      -0.007553       0.004281       0.010471       0.005222       0.009307      -0.015994       0.005314       0.010680              1.799892       1.635640      -0.388165      -0.099875       2.053509       0.268123       1.710526           0.000003
           20              H       4.260268       1.111803       1.466465       0.092145       1.107815 0.80645484E+01  0.80676435E+02                                 1.867249                            1.731773      -1.416096       2.196534                    0.992321       4.034853      12.046594       0.439042       1.394546      -0.682289      -0.041304       0.021849      -0.015248       0.049152      -0.015782       0.003584       0.007342       0.008041      -0.005234      -0.019112       0.001790       0.017322              1.942475       2.277933      -0.336847       0.509372       1.769566      -0.188785       1.779925          -0.000000
           21              H       8.043855       1.100079       5.084727       0.119951       1.173818 0.92660663E+01  0.92391234E+02                                 1.711092                            1.677218      -0.732346       2.520567                    0.999322       3.295278       8.675273       0.539580       1.138453      -0.745604       0.025484      -0.010670       0.004351       0.027968      -0.003802      -0.000091       0.000232       0.012004      -0.005422      -0.006211      -0.001801       0.008011              1.710764       2.094915      -0.060712       0.026990       1.402108      -0.005132       1.635268           0.000004
           22              H       6.923898       2.241192       5.020861       0.117041       1.213704 0.97962369E+01  0.99922061E+02                                 1.808556                            1.771601      -0.798074       2.487672                    0.998715       3.467635       9.502866       0.499804       1.201445      -0.729180      -0.008952       0.024617       0.002892       0.026353      -0.001952       0.001010      -0.001083      -0.009210      -0.006931      -0.004193      -0.002149       0.006342              1.810774       1.460375      -0.061900      -0.015462       2.229376      -0.026457       1.742571           0.000004
           23              H       5.368669       0.716126       6.042719       0.093526       1.260513 0.10672242E+02  0.11094860E+03                                 1.828934                            1.829100      -0.909707       2.424826                    0.997658       3.614419       9.922266       0.501175       1.175576      -0.734909      -0.026326       0.012113      -0.003470       0.029186      -0.004344       0.001395      -0.000853       0.010943      -0.005089      -0.006166      -0.001930       0.008096              1.799693       2.101397      -0.046694       0.057348       1.472282      -0.012274       1.825399           0.000003
           24              H       6.550258       9.415156       6.182734       0.097935       1.197785 0.97813189E+01  0.98945958E+02                                 1.735345                            1.725535      -0.729644       2.510379                    0.999414       3.413993       9.079450       0.530425       1.141514      -0.744435       0.016112      -0.025700       0.002437       0.030431      -0.006075       0.000033      -0.001934      -0.006316      -0.003897      -0.006392      -0.001413       0.007805              1.715947       1.391418      -0.104276      -0.022891       2.114283      -0.005364       1.642140           0.000003
           25              H       6.577222       2.211883       7.467426       0.119131       1.181774 0.94894326E+01  0.96075830E+02                                 1.779029                            1.744895      -0.786640       2.490981                    0.999027       3.448189       9.430576       0.502808       1.203178      -0.728538      -0.007638       0.024198      -0.003671       0.025639      -0.003081       0.000356      -0.000014      -0.008861      -0.012370      -0.004248      -0.003211       0.007459              1.782267       1.432741      -0.088824      -0.028291       2.189876       0.032190       1.724184           0.000004
           26              H       7.725106       1.110826       7.632004       0.124981       1.113261 0.87376386E+01  0.86449207E+02                                 1.696375                            1.664957      -0.662459       2.557987                    0.999742       3.301219       8.855298       0.520350       1.189716      -0.732351       0.028038      -0.009343       0.004287       0.029863      -0.003215       0.002577      -0.000151       0.010139      -0.001423      -0.005834      -0.001248       0.007082              1.698631       2.050717      -0.045023       0.114788       1.385576      -0.028803       1.659602           0.000003
           27              H       7.559471       9.364353       9.459558       0.137765       1.088214 0.80929662E+01  0.80045534E+02                                 1.774849                            1.685094      -1.277305       2.286131                    0.994932       3.557226      10.146223       0.470658       1.315745      -0.700814       0.036130      -0.007524      -0.003521       0.037073      -0.007310      -0.008288      -0.005456       0.010144       0.004869      -0.014646       0.002997       0.011650              1.805378       2.376478      -0.233557       0.000868       1.503354      -0.067353       1.536303           0.000002
           28              H       6.407735       8.523174      11.274830       0.105297       1.000004 0.69975473E+01  0.67571386E+02                                 1.750106                            1.617656      -1.227594       2.292553                    0.994564       3.822454      11.217507       0.452305       1.402354      -0.681245       0.028999      -0.026718       0.027878       0.048291      -0.007337      -0.000082      -0.003742       0.009076      -0.005082      -0.009258      -0.000498       0.009756              1.819795       1.702228      -0.284997       0.346728       1.872242      -0.486387       1.884915          -0.000000
           29              H       3.145125       0.637968      10.149803       0.096017       1.197304 0.87815830E+01  0.89136975E+02                                 1.925739                            1.776976      -1.305447       2.253440                    0.993501       3.895661      11.460590       0.447507       1.348408      -0.692709      -0.046951       0.015936       0.003645       0.049716      -0.012029       0.001425      -0.010956       0.014664      -0.003732      -0.018412       0.000995       0.017418              2.001964       2.740791      -0.210766      -0.367399       1.661643       0.028598       1.603458           0.000001
           30              H       4.219822       1.513342       8.309967       0.126773       1.145189 0.86936617E+01  0.86393354E+02                                 1.758424                            1.689893      -0.966059       2.426070                    0.998284       3.354723       9.186952       0.500359       1.231819      -0.721913      -0.015848       0.020070      -0.021061       0.033129      -0.003020      -0.002396      -0.013633       0.020034       0.006185      -0.020124       0.009355       0.010769              1.763025       1.644462      -0.273861       0.171227       1.785502      -0.345287       1.859109           0.000004
           31              H       7.720291       6.744093      22.156638      -0.153349       2.888792 0.29919793E+02  0.39743465E+03                                 2.975622                            2.873304      -1.240440       2.109548                    0.992730       5.973229      17.786324       0.445618       1.034751      -0.768373       0.044170       0.021592      -0.073594       0.088506       0.000681      -0.004361      -0.002167       0.006602       0.011018      -0.005662      -0.001768       0.007430              3.056372       2.873890       0.271309      -0.769979       2.825768      -0.642316       3.469457           0.000002
           32              H       3.756624       2.181596      21.825025      -0.141698       2.701230 0.26744462E+02  0.34389214E+03                                 2.814386                            2.696093      -1.091750       2.192691                    0.994542       5.498996      15.877130       0.467359       1.019218      -0.774732      -0.016397       0.038925      -0.076328       0.087235       0.000421       0.001690      -0.005556      -0.001782       0.013941      -0.005436      -0.002641       0.008078              2.889463       2.591908      -0.363251       0.535381       2.663210      -0.704763       3.413270           0.000002
           33              H       7.223388       1.475240      13.662441       0.104455       1.015594 0.70060820E+01  0.67347966E+02                                 1.739505                            1.596216      -1.041285       2.376366                    0.996931       3.709243      10.690444       0.467216       1.363764      -0.689339      -0.030670       0.032836      -0.017830       0.048340      -0.010923      -0.007805      -0.000310       0.006344      -0.010822      -0.012730      -0.002501       0.015232              1.817061       1.652266      -0.411744       0.287410       2.095179      -0.476353       1.703737           0.000000
           34              H       6.431810       0.695610      15.676681       0.134457       1.046193 0.76850061E+01  0.73640852E+02                                 1.621755                            1.561902      -0.816415       2.500714                    0.999657       3.147334       8.311375       0.536954       1.190405      -0.732169      -0.031790       0.013858       0.011068       0.036403      -0.011416      -0.008057      -0.006432       0.004520       0.007069      -0.017882       0.006475       0.011406              1.626578       1.869611      -0.287140      -0.220302       1.494645       0.059582       1.515479           0.000002
           35              H       9.458488       7.809001      15.752829       0.125786       1.118640 0.85444832E+01  0.85339388E+02                                 1.788867                            1.719512      -0.992145       2.412457                    0.997668       3.509336       9.933726       0.472592       1.297646      -0.705939       0.016465      -0.024652       0.014796       0.033132      -0.007553      -0.004281      -0.010471       0.005222       0.009307      -0.015994       0.005314       0.010680              1.799892       1.635640      -0.388165       0.099875       2.053510      -0.268123       1.710526           0.000003
           36              H       0.554682       8.657997      13.748415       0.092145       1.107815 0.80645503E+01  0.80676455E+02                                 1.867249                            1.731772      -1.416096       2.196534                    0.992321       4.034853      12.046592       0.439043       1.394546      -0.682289       0.041304      -0.021849      -0.015248       0.049152      -0.015782      -0.003584      -0.007342       0.008041      -0.005234      -0.019112       0.001790       0.017322              1.942475       2.277933      -0.336847      -0.509372       1.769566       0.188785       1.779925          -0.000000
           37              H       6.400995       8.669721      17.366677       0.119952       1.173818 0.92660674E+01  0.92391253E+02                                 1.711092                            1.677219      -0.732346       2.520567                    0.999322       3.295278       8.675275       0.539580       1.138453      -0.745604      -0.025484       0.010670       0.004351       0.027968      -0.003802       0.000091      -0.000232       0.012004      -0.005422      -0.006211      -0.001801       0.008011              1.710764       2.094915      -0.060712      -0.026990       1.402108       0.005132       1.635268           0.000003
           38              H       7.520952       7.528608      17.302811       0.117041       1.213704 0.97962363E+01  0.99922047E+02                                 1.808555                            1.771601      -0.798075       2.487672                    0.998715       3.467635       9.502864       0.499805       1.201445      -0.729181       0.008952      -0.024617       0.002892       0.026353      -0.001952      -0.001010       0.001083      -0.009210      -0.006931      -0.004193      -0.002149       0.006342              1.810773       1.460375      -0.061900       0.015462       2.229375       0.026457       1.742570           0.000004
           39              H       9.076181       9.053674      18.324669       0.093526       1.260513 0.10672242E+02  0.11094861E+03                                 1.828935                            1.829101      -0.909707       2.424826                    0.997658       3.614419       9.922267       0.501175       1.175576      -0.734909       0.026326      -0.012113      -0.003470       0.029186      -0.004344      -0.001395       0.000853       0.010943      -0.005089      -0.006166      -0.001930       0.008096              1.799693       2.101397      -0.046694      -0.057348       1.472283       0.012274       1.825399           0.000003
           40              H       7.894592       0.354644      18.464684       0.097935       1.197785 0.97813238E+01  0.98946027E+02                                 1.735346                            1.725536      -0.729644       2.510379                    0.999414       3.413993       9.079453       0.530425       1.141515      -0.744435      -0.016112       0.025700       0.002437       0.030431      -0.006075      -0.000033       0.001934      -0.006316      -0.003897      -0.006392      -0.001413       0.007805              1.715948       1.391418      -0.104276       0.022891       2.114285       0.005364       1.642141           0.000002
           41              H       7.867628       7.557917      19.749376       0.119131       1.181773 0.94894283E+01  0.96075776E+02                                 1.779029                            1.744895      -0.786640       2.490981                    0.999027       3.448188       9.430573       0.502808       1.203178      -0.728538       0.007638      -0.024198      -0.003671       0.025639      -0.003081      -0.000356       0.000014      -0.008861      -0.012370      -0.004248      -0.003211       0.007459              1.782267       1.432741      -0.088823       0.028291       2.189876      -0.032190       1.724184           0.000004
           42              H       6.719744       8.658974      19.913954       0.124981       1.113261 0.87376386E+01  0.86449207E+02                                 1.696375                            1.664957      -0.662459       2.557987                    0.999742       3.301219       8.855298       0.520350       1.189716      -0.732351      -0.028038       0.009343       0.004287       0.029863      -0.003215      -0.002577       0.000151       0.010139      -0.001423      -0.005834      -0.001248       0.007082              1.698631       2.050717      -0.045023      -0.114788       1.385576       0.028803       1.659602           0.000003
           43              H       6.885378       0.405447      21.741508       0.137765       1.088215 0.80929775E+01  0.80045667E+02                                 1.774849                            1.685094      -1.277305       2.286131                    0.994932       3.557227      10.146225       0.470658       1.315744      -0.700814      -0.036130       0.007524      -0.003521       0.037073      -0.007310       0.008288       0.005456       0.010144       0.004870      -0.014646       0.002997       0.011650              1.805379       2.376479      -0.233557      -0.000868       1.503355       0.067353       1.536303           0.000002
           44              H       8.037115       1.246626      23.556780       0.105297       1.000004 0.69975452E+01  0.67571363E+02                                 1.750106                            1.617656      -1.227594       2.292553                    0.994564       3.822454      11.217508       0.452305       1.402355      -0.681245      -0.028999       0.026718       0.027878       0.048291      -0.007337       0.000082       0.003742       0.009076      -0.005082      -0.009258      -0.000498       0.009756              1.819795       1.702228      -0.284997      -0.346728       1.872241       0.486387       1.884915          -0.000000
           45              H       1.669825       9.131832      22.431753       0.096017       1.197304 0.87815837E+01  0.89136982E+02                                 1.925739                            1.776976      -1.305447       2.253440                    0.993501       3.895661      11.460589       0.447507       1.348408      -0.692709       0.046951      -0.015936       0.003645       0.049716      -0.012029      -0.001425       0.010956       0.014664      -0.003732      -0.018412       0.000995       0.017418              2.001964       2.740791      -0.210766       0.367399       1.661643      -0.028598       1.603458           0.000001
           46              H       0.595128       8.256458      20.591917       0.126773       1.145189 0.86936594E+01  0.86393330E+02                                 1.758425                            1.689893      -0.966058       2.426071                    0.998284       3.354722       9.186951       0.500359       1.231820      -0.721912       0.015848      -0.020070      -0.021061       0.033129      -0.003020       0.002396       0.013633       0.020034       0.006185      -0.020124       0.009355       0.010769              1.763025       1.644463      -0.273861      -0.171227       1.785503       0.345287       1.859110           0.000004
           47              H       6.724559       3.025707       9.874688      -0.153349       2.888792 0.29919782E+02  0.39743445E+03                                 2.975621                            2.873303      -1.240440       2.109548                    0.992730       5.973228      17.786319       0.445618       1.034751      -0.768373      -0.044170      -0.021592      -0.073594       0.088506       0.000681       0.004361       0.002167       0.006602       0.011018      -0.005662      -0.001768       0.007430              3.056371       2.873889       0.271308       0.769979       2.825767       0.642315       3.469456           0.000002
           48              H       1.058326       7.588204       9.543075      -0.141698       2.701231 0.26744472E+02  0.34389228E+03                                 2.814386                            2.696093      -1.091750       2.192691                    0.994542       5.498997      15.877132       0.467359       1.019218      -0.774732       0.016397      -0.038925      -0.076328       0.087235       0.000421      -0.001690       0.005556      -0.001782       0.013941      -0.005436      -0.002641       0.008078              2.889463       2.591908      -0.363251      -0.535381       2.663210       0.704764       3.413271           0.000003
           49              H       2.408438       3.409660      10.901459       0.104455       1.015594 0.70060861E+01  0.67348013E+02                                 1.739505                            1.596216      -1.041285       2.376366                    0.996931       3.709244      10.690446       0.467216       1.363763      -0.689339      -0.030670      -0.032836       0.017830       0.048340       0.010923       0.007805      -0.000310       0.006344      -0.010822      -0.012730      -0.002501       0.015232              1.817061       1.652266       0.411744      -0.287410       2.095179      -0.476353       1.703737           0.000000
           50              H       1.616860       4.189290       8.887219       0.134457       1.046193 0.76850061E+01  0.73640852E+02                                 1.621755                            1.561902      -0.816415       2.500714                    0.999657       3.147334       8.311375       0.536954       1.190405      -0.732169      -0.031790      -0.013858      -0.011068       0.036403       0.011416       0.008057      -0.006432       0.004520       0.007069      -0.017882       0.006475       0.011406              1.626578       1.869611       0.287140       0.220302       1.494645       0.059582       1.515479           0.000002
           51              H       4.643538       6.845699       8.811071       0.125786       1.118640 0.85444780E+01  0.85339320E+02                                 1.788866                            1.719512      -0.992145       2.412457                    0.997668       3.509335       9.933721       0.472592       1.297645      -0.705939       0.016465       0.024652      -0.014796       0.033132       0.007553       0.004281      -0.010471       0.005222       0.009307      -0.015994       0.005314       0.010680              1.799891       1.635639       0.388165      -0.099875       2.053509      -0.268122       1.710525           0.000003
           52              H       5.369632       5.996703      10.815485       0.092145       1.107815 0.80645503E+01  0.80676455E+02                                 1.867249                            1.731772      -1.416096       2.196534                    0.992321       4.034853      12.046592       0.439043       1.394546      -0.682289       0.041304       0.021849       0.015248       0.049152       0.015782       0.003584      -0.007342       0.008041      -0.005234      -0.019112       0.001790       0.017322              1.942475       2.277933       0.336847       0.509372       1.769566       0.188785       1.779925          -0.000000
           53              H       1.586045       5.984979       7.197223       0.119951       1.173819 0.92660771E+01  0.92391374E+02                                 1.711093                            1.677220      -0.732347       2.520567                    0.999322       3.295279       8.675279       0.539579       1.138453      -0.745603      -0.025484      -0.010670      -0.004351       0.027968       0.003802      -0.000091      -0.000232       0.012004      -0.005422      -0.006211      -0.001801       0.008011              1.710765       2.094917       0.060712       0.026990       1.402109       0.005132       1.635270           0.000004
           54              H       2.706002       7.126092       7.261089       0.117041       1.213705 0.97962441E+01  0.99922148E+02                                 1.808556                            1.771602      -0.798075       2.487672                    0.998715       3.467636       9.502868       0.499805       1.201445      -0.729181       0.008952       0.024617      -0.002892       0.026353       0.001952       0.001010       0.001083      -0.009210      -0.006931      -0.004193      -0.002149       0.006342              1.810774       1.460376       0.061900      -0.015462       2.229377       0.026457       1.742571           0.000004
           55              H       4.261231       5.601026       6.239231       0.093527       1.260511 0.10672226E+02  0.11094839E+03                                 1.828933                            1.829099      -0.909706       2.424826                    0.997658       3.614417       9.922258       0.501175       1.175576      -0.734909       0.026326       0.012113       0.003470       0.029186       0.004344       0.001395       0.000853       0.010943      -0.005089      -0.006166      -0.001930       0.008096              1.799691       2.101395       0.046694       0.057348       1.472281       0.012274       1.825397           0.000003
           56              H       3.079642       4.530256       6.099216       0.097936       1.197784 0.97813120E+01  0.98945875E+02                                 1.735344                            1.725534      -0.729643       2.510379                    0.999414       3.413992       9.079448       0.530425       1.141514      -0.744435      -0.016112      -0.025700      -0.002437       0.030431       0.006075       0.000033       0.001934      -0.006316      -0.003897      -0.006392      -0.001413       0.007805              1.715946       1.391417       0.104276      -0.022891       2.114282       0.005364       1.642140           0.000003
           57              H       3.052678       7.096783       4.814524       0.119131       1.181773 0.94894222E+01  0.96075698E+02                                 1.779028                            1.744894      -0.786639       2.490982                    0.999027       3.448187       9.430569       0.502808       1.203178      -0.728538       0.007638       0.024198       0.003671       0.025639       0.003081       0.000356       0.000014      -0.008861      -0.012370      -0.004248      -0.003211       0.007459              1.782266       1.432741       0.088823      -0.028291       2.189875      -0.032190       1.724183           0.000004
           58              H       1.904794       5.995726       4.649946       0.124981       1.113261 0.87376445E+01  0.86449281E+02                                 1.696376                            1.664958      -0.662460       2.557987                    0.999742       3.301220       8.855302       0.520350       1.189716      -0.732351      -0.028038      -0.009343      -0.004287       0.029863       0.003215       0.002577       0.000151       0.010139      -0.001423      -0.005834      -0.001248       0.007082              1.698632       2.050718       0.045023       0.114788       1.385576       0.028803       1.659602           0.000003
           59              H       2.070428       4.479453       2.822392       0.137765       1.088215 0.80929765E+01  0.80045660E+02                                 1.774850                            1.685095      -1.277305       2.286131                    0.994932       3.557227      10.146227       0.470657       1.315745      -0.700814      -0.036130      -0.007524       0.003521       0.037073       0.007310      -0.008288       0.005456       0.010144       0.004870      -0.014646       0.002997       0.011650              1.805379       2.376480       0.233557       0.000868       1.503355       0.067353       1.536303           0.000002
           60              H       3.222165       3.638274       1.007120       0.105297       1.000004 0.69975470E+01  0.67571381E+02                                 1.750106                            1.617656      -1.227594       2.292553                    0.994564       3.822454      11.217506       0.452305       1.402354      -0.681245      -0.028999      -0.026718      -0.027878       0.048291       0.007337      -0.000082       0.003742       0.009076      -0.005082      -0.009258      -0.000498       0.009756              1.819795       1.702228       0.284997       0.346728       1.872241       0.486387       1.884915          -0.000000
           61              H       6.484775       5.522868       2.132147       0.096017       1.197304 0.87815852E+01  0.89136996E+02                                 1.925739                            1.776975      -1.305447       2.253440                    0.993501       3.895661      11.460587       0.447507       1.348408      -0.692709       0.046951       0.015936      -0.003645       0.049716       0.012029       0.001425       0.010956       0.014664      -0.003732      -0.018412       0.000995       0.017418              2.001964       2.740791       0.210766      -0.367399       1.661643      -0.028598       1.603458           0.000001
           62              H       5.410078       6.398242       3.971983       0.126773       1.145189 0.86936559E+01  0.86393278E+02                                 1.758423                            1.689892      -0.966058       2.426071                    0.998284       3.354722       9.186947       0.500359       1.231819      -0.721913       0.015848       0.020070       0.021061       0.033129       0.003020      -0.002396       0.013633       0.020034       0.006185      -0.020124       0.009355       0.010769              1.763024       1.644462       0.273860       0.171227       1.785501       0.345287       1.859108           0.000004
           63              H       1.909609       1.859193      14.689212      -0.153349       2.888793 0.29919805E+02  0.39743483E+03                                 2.975622                            2.873304      -1.240440       2.109548                    0.992730       5.973230      17.786326       0.445618       1.034751      -0.768373      -0.044170       0.021592       0.073594       0.088506      -0.000681      -0.004361       0.002167       0.006602       0.011018      -0.005662      -0.001768       0.007430              3.056372       2.873890      -0.271309      -0.769979       2.825768       0.642316       3.469457           0.000002
           64              H       5.873276       7.066496      15.020825      -0.141699       2.701239 0.26744573E+02  0.34389395E+03                                 2.814394                            2.696100      -1.091753       2.192689                    0.994542       5.499006      15.877173       0.467358       1.019219      -0.774732       0.016397       0.038925       0.076328       0.087235      -0.000421       0.001690       0.005556      -0.001782       0.013941      -0.005437      -0.002641       0.008078              2.889471       2.591914       0.363252       0.535383       2.663217       0.704767       3.413281           0.000003
           65              H       2.406512       6.360140      23.183409       0.104455       1.015594 0.70060861E+01  0.67348013E+02                                 1.739505                            1.596216      -1.041286       2.376366                    0.996931       3.709244      10.690446       0.467216       1.363763      -0.689339       0.030670       0.032836       0.017830       0.048340       0.010923      -0.007805       0.000310       0.006344      -0.010822      -0.012730      -0.002501       0.015232              1.817061       1.652266       0.411744       0.287410       2.095179       0.476353       1.703737           0.000000
           66              H       3.198090       5.580510      21.169169       0.134457       1.046193 0.76850070E+01  0.73640860E+02                                 1.621755                            1.561902      -0.816415       2.500713                    0.999657       3.147334       8.311374       0.536954       1.190404      -0.732169       0.031790       0.013858      -0.011068       0.036403       0.011416      -0.008057       0.006432       0.004520       0.007069      -0.017882       0.006475       0.011406              1.626578       1.869611       0.287140      -0.220302       1.494645      -0.059582       1.515479           0.000002
           67              H       0.171412       2.924101      21.093021       0.125786       1.118640 0.85444823E+01  0.85339373E+02                                 1.788866                            1.719512      -0.992145       2.412457                    0.997668       3.509336       9.933724       0.472592       1.297645      -0.705939      -0.016465      -0.024652      -0.014796       0.033132       0.007553      -0.004281       0.010471       0.005222       0.009306      -0.015994       0.005314       0.010680              1.799891       1.635640       0.388165       0.099875       2.053509       0.268122       1.710526           0.000003
           68              H       9.075218       3.773097      23.097435       0.092145       1.107815 0.80645538E+01  0.80676498E+02                                 1.867249                            1.731773      -1.416096       2.196534                    0.992321       4.034854      12.046595       0.439043       1.394545      -0.682289      -0.041304      -0.021849       0.015248       0.049152       0.015782      -0.003584       0.007342       0.008041      -0.005234      -0.019112       0.001790       0.017322              1.942475       2.277933       0.336848      -0.509372       1.769566      -0.188785       1.779925          -0.000000
           69              H       3.228905       3.784821      19.479173       0.119951       1.173818 0.92660707E+01  0.92391293E+02                                 1.711092                            1.677219      -0.732347       2.520567                    0.999322       3.295278       8.675275       0.539579       1.138453      -0.745603       0.025484       0.010670      -0.004352       0.027968       0.003802       0.000091       0.000232       0.012004      -0.005422      -0.006211      -0.001801       0.008011              1.710765       2.094916       0.060712      -0.026990       1.402109      -0.005132       1.635269           0.000003
           70              H       2.108948       2.643708      19.543039       0.117041       1.213705 0.97962462E+01  0.99922179E+02                                 1.808557                            1.771602      -0.798075       2.487672                    0.998715       3.467636       9.502870       0.499804       1.201445      -0.729180      -0.008952      -0.024617      -0.002892       0.026353       0.001952      -0.001010      -0.001083      -0.009210      -0.006931      -0.004193      -0.002149       0.006342              1.810775       1.460376       0.061900       0.015462       2.229377      -0.026457       1.742571           0.000004
           71              H       0.553719       4.168774      18.521181       0.093527       1.260511 0.10672228E+02  0.11094842E+03                                 1.828933                            1.829099      -0.909707       2.424826                    0.997658       3.614417       9.922259       0.501175       1.175576      -0.734909      -0.026326      -0.012113       0.003470       0.029186       0.004344      -0.001395      -0.000853       0.010943      -0.005089      -0.006166      -0.001930       0.008096              1.799691       2.101395       0.046694      -0.057348       1.472281      -0.012274       1.825398           0.000003
           72              H       1.735308       5.239544      18.381166       0.097936       1.197784 0.97813076E+01  0.98945820E+02                                 1.735344                            1.725534      -0.729643       2.510379                    0.999414       3.413991       9.079445       0.530425       1.141514      -0.744435       0.016112       0.025700      -0.002437       0.030431       0.006075      -0.000033      -0.001934      -0.006316      -0.003897      -0.006392      -0.001413       0.007805              1.715946       1.391417       0.104276       0.022891       2.114282      -0.005364       1.642139           0.000002
           73              H       1.762272       2.673017      17.096474       0.119131       1.181773 0.94894227E+01  0.96075709E+02                                 1.779029                            1.744895      -0.786639       2.490982                    0.999027       3.448187       9.430571       0.502808       1.203178      -0.728538      -0.007638      -0.024198       0.003671       0.025639       0.003081      -0.000356      -0.000014      -0.008861      -0.012370      -0.004248      -0.003211       0.007459              1.782267       1.432741       0.088823       0.028291       2.189876       0.032190       1.724183           0.000004
           74              H       2.910156       3.774074      16.931896       0.124981       1.113261 0.87376438E+01  0.86449268E+02                                 1.696375                            1.664957      -0.662460       2.557986                    0.999742       3.301220       8.855300       0.520350       1.189716      -0.732351       0.028038       0.009343      -0.004287       0.029863       0.003215      -0.002577      -0.000151       0.010139      -0.001423      -0.005834      -0.001248       0.007082              1.698631       2.050717       0.045023      -0.114788       1.385576      -0.028803       1.659602           0.000003
           75              H       2.744521       5.290347      15.104342       0.137765       1.088214 0.80929697E+01  0.80045573E+02                                 1.774849                            1.685094      -1.277305       2.286131                    0.994932       3.557227      10.146225       0.470658       1.315744      -0.700814       0.036130       0.007524       0.003521       0.037073       0.007310       0.008288      -0.005456       0.010144       0.004870      -0.014646       0.002997       0.011650              1.805378       2.376478       0.233557      -0.000868       1.503354      -0.067353       1.536303           0.000002
           76              H       1.592785       6.131526      13.289070       0.105297       1.000004 0.69975470E+01  0.67571381E+02                                 1.750106                            1.617656      -1.227594       2.292553                    0.994564       3.822454      11.217506       0.452305       1.402354      -0.681245       0.028999       0.026718      -0.027878       0.048291       0.007337       0.000082      -0.003742       0.009076      -0.005082      -0.009258      -0.000498       0.009756              1.819795       1.702228       0.284997      -0.346728       1.872241      -0.486387       1.884915          -0.000000
           77              H       7.960075       4.246932      14.414097       0.096017       1.197304 0.87815837E+01  0.89136982E+02                                 1.925739                            1.776976      -1.305447       2.253440                    0.993501       3.895661      11.460589       0.447507       1.348408      -0.692709      -0.046951      -0.015936      -0.003645       0.049716       0.012029      -0.001425      -0.010956       0.014664      -0.003732      -0.018412       0.000995       0.017418              2.001964       2.740791       0.210766       0.367399       1.661643       0.028598       1.603458           0.000001
           78              H       9.034772       3.371558      16.253933       0.126773       1.145189 0.86936562E+01  0.86393287E+02                                 1.758424                            1.689893      -0.966058       2.426071                    0.998284       3.354722       9.186949       0.500359       1.231819      -0.721913      -0.015848      -0.020070       0.021061       0.033129       0.003020       0.002396      -0.013633       0.020034       0.006185      -0.020124       0.009355       0.010769              1.763024       1.644462       0.273861      -0.171227       1.785502      -0.345287       1.859109           0.000004
           79              H       2.905341       7.910607       2.407262      -0.153349       2.888791 0.29919773E+02  0.39743430E+03                                 2.975621                            2.873303      -1.240439       2.109548                    0.992730       5.973227      17.786316       0.445618       1.034751      -0.768373       0.044170      -0.021592       0.073594       0.088506      -0.000681       0.004361      -0.002167       0.006602       0.011018      -0.005662      -0.001768       0.007430              3.056370       2.873889      -0.271308       0.769979       2.825767      -0.642315       3.469456           0.000002
           80              H       8.571574       2.703304       2.738875      -0.141699       2.701238 0.26744569E+02  0.34389392E+03                                 2.814394                            2.696100      -1.091753       2.192689                    0.994542       5.499005      15.877174       0.467358       1.019220      -0.774732      -0.016397      -0.038925       0.076328       0.087235      -0.000421      -0.001690      -0.005556      -0.001782       0.013941      -0.005436      -0.002641       0.008078              2.889471       2.591915       0.363252      -0.535383       2.663217      -0.704767       3.413282           0.000003
           81              C       6.757301       8.998963       1.815027       0.113963      25.556174 0.34113086E+03  0.75804704E+04                                 7.707396                            6.297080       0.201554       2.091451                    0.999681      25.789327      73.091788       0.632328       0.435902      -1.047626      -0.024947       0.050057      -0.007572       0.056439       0.000553      -0.025407      -0.023807      -0.002483      -0.089813      -0.048813       0.014440       0.034372              8.360165       7.968382      -1.929797       1.260500       8.029284       2.498644       9.082828           0.000001
           82              C       7.236870       9.467913       3.014236      -0.200314      30.192506 0.42951119E+03  0.10032485E+05                                 8.295199                            6.842809       0.433539       2.117687                    0.999822      29.038740      82.277019       0.641426       0.408814      -1.072819       0.016948       0.005101      -0.026203       0.031620      -0.009352       0.005805      -0.010381       0.027127      -0.008168      -0.019611      -0.001596       0.021207              8.940970       7.484037      -1.516478       1.020959       8.231849       3.402614      11.107025          -0.000001
           83              C       6.605148       0.730781       3.673286       0.186359      31.062019 0.39125877E+03  0.89330638E+04                                 8.798393                            6.723371      -0.170983       1.970340                    0.999319      25.397144      71.266887       0.619196       0.433253      -1.056800       0.013787       0.016576       0.026641       0.034272       0.012667      -0.002101      -0.004149       0.002909       0.087376      -0.027364      -0.002405       0.029769             10.343382       7.482343      -1.309141       2.346202       7.619456       3.127686      15.928348          -0.000001
           84              C       5.464968       1.250534       3.060416      -0.208245      31.312793 0.45763013E+03  0.10923537E+05                                 8.652468                            7.162022       0.111119       2.010695                    0.998664      30.129583      87.955708       0.610477       0.420328      -1.059208      -0.000627       0.007364      -0.012159       0.014229      -0.001520      -0.017277       0.012510      -0.000908      -0.005462      -0.021247      -0.000395       0.021642              9.328675       8.287145      -1.558953       3.202630       7.920681       1.672797      11.778200           0.000002
           85              C       5.035475       0.737620       1.867102       0.107817      26.747671 0.36336306E+03  0.82662185E+04                                 8.130715                            6.629804      -0.333323       1.909151                    0.997649      27.168275      79.888294       0.593537       0.453620      -1.029306       0.044288      -0.032410      -0.005866       0.055193       0.004833      -0.024633      -0.025187       0.027019      -0.092115      -0.049440       0.006807       0.042633              8.875568       8.361704      -1.598014       2.509114       8.391218       2.113944       9.873783           0.000000
           86              C       7.072199       1.262258       4.994087      -0.247029      31.200277 0.43329870E+03  0.10187760E+05                                 8.675611                            6.855095      -0.160527       1.932759                    0.998358      29.808656      85.958982       0.640537       0.406697      -1.069513      -0.052135      -0.050365       0.034329       0.080207      -0.019155      -0.001859      -0.001869       0.004947       0.066948      -0.030603       0.008154       0.022449             10.470177       6.670372       0.700036      -0.400988       6.781217       0.080039      17.958941          -0.000000
           87              C       6.345141       0.613543       6.167013      -0.151051      28.385016 0.40853735E+03  0.94641378E+04                                 8.157100                            6.644811       0.065450       2.006730                    0.999435      28.884989      82.646899       0.652367       0.405289      -1.070572       0.071156       0.075489       0.010183       0.104237      -0.014512      -0.005200      -0.004803       0.009912       0.109410      -0.034250      -0.002951       0.037200              9.852127       5.893386       0.467566      -1.036197       6.204890      -0.075663      17.458106          -0.000002
           88              C       6.752486       1.237834       7.501078      -0.244368      31.346168 0.43517626E+03  0.10246764E+05                                 8.738926                            6.896402      -0.150482       1.940885                    0.998125      29.680214      85.754357       0.634707       0.409837      -1.067063      -0.037221      -0.051477      -0.039638       0.074877      -0.013742       0.001879      -0.000883       0.014160       0.077001      -0.028293       0.002441       0.025851             10.586819       6.795135       0.716517      -1.459557       6.854319      -0.204851      18.111004          -0.000000
           89              C       6.023502       0.653600       8.678672       0.186706      30.347652 0.38521749E+03  0.87667576E+04                                 8.668463                            6.675504      -0.139533       1.981651                    0.999374      25.334117      71.128186       0.620411       0.433804      -1.055768       0.021872       0.020756      -0.022630       0.037700       0.010337      -0.009779       0.010254      -0.000426       0.074525      -0.026655      -0.002088       0.028743             10.105332       9.220147      -0.235027      -2.642705       6.845416      -3.746841      14.250435          -0.000002
           90              C       6.645594       9.592967       9.581395      -0.187638      31.227379 0.44213828E+03  0.10456339E+05                                 8.649069                            7.047954       0.120749       2.023026                    0.998571      29.474765      85.460803       0.614731       0.421308      -1.059294       0.008320       0.009930       0.026174       0.029204      -0.000783      -0.010373       0.018129      -0.002772      -0.021095      -0.022800       0.002126       0.020674              9.465735       9.704199      -0.592226      -0.606172       7.573634      -3.872385      11.119373           0.000000
           91              C       5.954167       9.089822      10.662698       0.113291      26.058920 0.34780527E+03  0.77821241E+04                                 7.879892                            6.407952       0.123432       2.070479                    0.998622      25.976084      74.366984       0.618316       0.442725      -1.041446      -0.037007       0.036897      -0.004897       0.052487      -0.004222       0.020732       0.029575      -0.039954      -0.062691      -0.046094       0.001706       0.044388              8.619134      10.206048      -0.711828      -0.943417       7.085966      -2.903127       8.565390           0.000000
           92              C       4.058040       0.417170      10.004876       0.096990      26.060587 0.34799260E+03  0.77966213E+04                                 7.846142                            6.374784       0.038892       2.028996                    0.998964      26.581668      76.447156       0.624277       0.437917      -1.043053       0.047126      -0.015799       0.023701       0.055065      -0.000939       0.024658       0.029065       0.004125      -0.070923      -0.048334       0.012988       0.035346              8.537973       9.846146      -0.529957      -2.336797       6.896755      -2.608638       8.871018           0.000000
           93              C       4.693613       0.947671       8.907361      -0.214909      31.038807 0.44974718E+03  0.10663211E+05                                 8.522314                            7.048121       0.233782       2.044418                    0.999584      29.967490      86.506975       0.623702       0.414199      -1.065660      -0.005102       0.011611       0.012664       0.017923      -0.000830       0.010867      -0.014226      -0.004383       0.035507      -0.016321      -0.007046       0.023367              9.144547      10.240849      -0.344122      -2.978410       6.807156      -2.544068      10.385636           0.000002
           94              C       7.687549       0.770837      14.096977       0.113963      25.556173 0.34113084E+03  0.75804697E+04                                 7.707395                            6.297080       0.201554       2.091451                    0.999681      25.789326      73.091784       0.632328       0.435902      -1.047626       0.024946      -0.050057      -0.007572       0.056439       0.000553       0.025407       0.023807      -0.002483      -0.089813      -0.048813       0.014440       0.034372              8.360164       7.968381      -1.929797      -1.260500       8.029284      -2.498644       9.082827           0.000001
           95              C       7.207980       0.301887      15.296186      -0.200314      30.192507 0.42951121E+03  0.10032486E+05                                 8.295199                            6.842809       0.433539       2.117687                    0.999822      29.038741      82.277022       0.641426       0.408814      -1.072819      -0.016948      -0.005101      -0.026203       0.031620      -0.009352      -0.005805       0.010381       0.027127      -0.008168      -0.019611      -0.001596       0.021207              8.940970       7.484038      -1.516478      -1.020959       8.231849      -3.402614      11.107024          -0.000001
           96              C       7.839702       9.039019      15.955236       0.186359      31.062023 0.39125881E+03  0.89330652E+04                                 8.798393                            6.723371      -0.170983       1.970340                    0.999319      25.397146      71.266894       0.619196       0.433253      -1.056800      -0.013787      -0.016576       0.026641       0.034272       0.012667       0.002100       0.004149       0.002909       0.087376      -0.027364      -0.002405       0.029769             10.343383       7.482343      -1.309141      -2.346202       7.619457      -3.127686      15.928349          -0.000002
           97              C       8.979882       8.519266      15.342366      -0.208245      31.312797 0.45763020E+03  0.10923539E+05                                 8.652468                            7.162023       0.111119       2.010695                    0.998664      30.129586      87.955720       0.610477       0.420328      -1.059208       0.000627      -0.007364      -0.012159       0.014229      -0.001520       0.017277      -0.012510      -0.000908      -0.005462      -0.021247      -0.000395       0.021642              9.328676       8.287146      -1.558953      -3.202630       7.920682      -1.672797      11.778201           0.000002
           98              C       9.409375       9.032180      14.149052       0.107817      26.747671 0.36336307E+03  0.82662189E+04                                 8.130715                            6.629804      -0.333324       1.909150                    0.997649      27.168276      79.888301       0.593537       0.453620      -1.029306      -0.044288       0.032410      -0.005866       0.055193       0.004833       0.024633       0.025187       0.027019      -0.092115      -0.049440       0.006807       0.042633              8.875569       8.361705      -1.598014      -2.509114       8.391219      -2.113945       9.873784          -0.000000
           99              C       7.372651       8.507542      17.276037      -0.247029      31.200280 0.43329875E+03  0.10187761E+05                                 8.675612                            6.855096      -0.160527       1.932759                    0.998358      29.808658      85.958990       0.640536       0.406697      -1.069513       0.052135       0.050365       0.034329       0.080207      -0.019155       0.001859       0.001869       0.004947       0.066948      -0.030603       0.008154       0.022449             10.470178       6.670373       0.700036       0.400988       6.781217      -0.080039      17.958943          -0.000000
          100              C       8.099709       9.156257      18.448963      -0.151051      28.385014 0.40853732E+03  0.94641371E+04                                 8.157099                            6.644810       0.065450       2.006730                    0.999435      28.884989      82.646898       0.652367       0.405289      -1.070572      -0.071156      -0.075489       0.010183       0.104237      -0.014512       0.005200       0.004803       0.009912       0.109410      -0.034250      -0.002951       0.037200              9.852126       5.893385       0.467566       1.036196       6.204890       0.075663      17.458103          -0.000002
          101              C       7.692364       8.531966      19.783028      -0.244368      31.346171 0.43517629E+03  0.10246765E+05                                 8.738927                            6.896403      -0.150482       1.940885                    0.998125      29.680215      85.754365       0.634707       0.409837      -1.067063       0.037221       0.051477      -0.039638       0.074876      -0.013742      -0.001879       0.000883       0.014160       0.077001      -0.028293       0.002441       0.025851             10.586821       6.795136       0.716517       1.459557       6.854320       0.204850      18.111007          -0.000000
          102              C       8.421348       9.116200      20.960622       0.186706      30.347650 0.38521748E+03  0.87667571E+04                                 8.668463                            6.675504      -0.139533       1.981651                    0.999374      25.334117      71.128186       0.620411       0.433804      -1.055768      -0.021872      -0.020756      -0.022630       0.037700       0.010337       0.009779      -0.010254      -0.000426       0.074525      -0.026655      -0.002088       0.028743             10.105332       9.220147      -0.235027       2.642705       6.845415       3.746840      14.250434          -0.000002
          103              C       7.799256       0.176833      21.863345      -0.187638      31.227400 0.44213865E+03  0.10456350E+05                                 8.649073                            7.047958       0.120749       2.023026                    0.998571      29.474766      85.460808       0.614731       0.421308      -1.059294      -0.008320      -0.009930       0.026174       0.029204      -0.000783       0.010373      -0.018129      -0.002772      -0.021095      -0.022800       0.002126       0.020674              9.465740       9.704204      -0.592225       0.606172       7.573637       3.872387      11.119378           0.000000
          104              C       8.490683       0.679978      22.944648       0.113291      26.058922 0.34780531E+03  0.77821252E+04                                 7.879893                            6.407952       0.123432       2.070479                    0.998622      25.976086      74.366990       0.618316       0.442725      -1.041446       0.037007      -0.036897      -0.004897       0.052487      -0.004222      -0.020732      -0.029575      -0.039954      -0.062691      -0.046094       0.001706       0.044388              8.619134      10.206048      -0.711828       0.943416       7.085966       2.903126       8.565390           0.000000
          105              C       0.756910       9.352630      22.286826       0.096991      26.060588 0.34799263E+03  0.77966219E+04                                 7.846142                            6.374784       0.038892       2.028996                    0.998964      26.581669      76.447157       0.624277       0.437917      -1.043053      -0.047126       0.015799       0.023701       0.055065      -0.000939      -0.024658      -0.029065       0.004125      -0.070923      -0.048334       0.012988       0.035346              8.537973       9.846146      -0.529957       2.336797       6.896755       2.608638       8.871018           0.000000
          106              C       0.121337       8.822129      21.189311      -0.214909      31.038808 0.44974721E+03  0.10663212E+05                                 8.522314                            7.048121       0.233782       2.044418                    0.999584      29.967491      86.506977       0.623702       0.414199      -1.065660       0.005102      -0.011611       0.012664       0.017923      -0.000830      -0.010867       0.014226      -0.004383       0.035507      -0.016321      -0.007046       0.023367              9.144547      10.240849      -0.344122       2.978410       6.807156       2.544068      10.385636           0.000001
          107              C       2.872599       4.114063      10.466923       0.113963      25.556174 0.34113085E+03  0.75804700E+04                                 7.707396                            6.297080       0.201554       2.091451                    0.999681      25.789327      73.091787       0.632328       0.435902      -1.047626       0.024947       0.050057       0.007572       0.056439      -0.000553      -0.025407       0.023807      -0.002483      -0.089813      -0.048813       0.014440       0.034372              8.360164       7.968382       1.929797       1.260500       8.029284      -2.498644       9.082828           0.000001
          108              C       2.393030       4.583013       9.267714      -0.200314      30.192502 0.42951112E+03  0.10032483E+05                                 8.295198                            6.842808       0.433539       2.117687                    0.999822      29.038738      82.277008       0.641426       0.408814      -1.072819      -0.016948       0.005101       0.026203       0.031620       0.009352       0.005805       0.010381       0.027127      -0.008168      -0.019611      -0.001596       0.021207              8.940969       7.484036       1.516478       1.020960       8.231848      -3.402613      11.107023          -0.000000
          109              C       3.024752       5.615681       8.608664       0.186359      31.062026 0.39125885E+03  0.89330663E+04                                 8.798394                            6.723372      -0.170983       1.970340                    0.999319      25.397147      71.266898       0.619196       0.433253      -1.056800      -0.013787       0.016576      -0.026641       0.034272      -0.012667      -0.002100       0.004149       0.002909       0.087376      -0.027364      -0.002405       0.029769             10.343384       7.482344       1.309141       2.346203       7.619457      -3.127686      15.928352          -0.000002
          110              C       4.164932       6.135434       9.221534      -0.208245      31.312800 0.45763025E+03  0.10923541E+05                                 8.652469                            7.162024       0.111119       2.010695                    0.998664      30.129587      87.955725       0.610477       0.420328      -1.059208       0.000627       0.007364       0.012159       0.014229       0.001520      -0.017277      -0.012510      -0.000908      -0.005462      -0.021247      -0.000395       0.021642              9.328677       8.287146       1.558953       3.202631       7.920682      -1.672797      11.778203           0.000002
          111              C       4.594425       5.622520      10.414848       0.107817      26.747671 0.36336306E+03  0.82662188E+04                                 8.130715                            6.629804      -0.333324       1.909150                    0.997649      27.168276      79.888301       0.593537       0.453620      -1.029306      -0.044288      -0.032410       0.005866       0.055193      -0.004833      -0.024633       0.025187       0.027019      -0.092115      -0.049440       0.006807       0.042633              8.875569       8.361705       1.598014       2.509114       8.391218      -2.113945       9.873784           0.000000
          112              C       2.557701       6.147158       7.287863      -0.247029      31.200260 0.43329841E+03  0.10187751E+05                                 8.675607                            6.855092      -0.160528       1.932759                    0.998358      29.808648      85.958949       0.640537       0.406697      -1.069513       0.052135      -0.050365      -0.034329       0.080207       0.019155      -0.001859       0.001869       0.004947       0.066948      -0.030603       0.008154       0.022449             10.470171       6.670370      -0.700035      -0.400987       6.781214      -0.080040      17.958930          -0.000000
          113              C       3.284759       5.498443       6.114937      -0.151052      28.385034 0.40853765E+03  0.94641465E+04                                 8.157104                            6.644814       0.065450       2.006730                    0.999435      28.884998      82.646932       0.652367       0.405289      -1.070572      -0.071156       0.075489      -0.010183       0.104237       0.014512      -0.005200       0.004803       0.009912       0.109410      -0.034250      -0.002951       0.037200              9.852133       5.893387      -0.467567      -1.036198       6.204893       0.075663      17.458119          -0.000002
          114              C       2.877414       6.122734       4.780872      -0.244368      31.346171 0.43517630E+03  0.10246765E+05                                 8.738927                            6.896403      -0.150483       1.940884                    0.998125      29.680216      85.754370       0.634707       0.409837      -1.067063       0.037221      -0.051478       0.039638       0.074877       0.013742       0.001879       0.000883       0.014160       0.077001      -0.028293       0.002441       0.025851             10.586821       6.795136      -0.716517      -1.459557       6.854319       0.204851      18.111007          -0.000000
          115              C       3.606398       5.538500       3.603278       0.186706      30.347653 0.38521750E+03  0.87667578E+04                                 8.668463                            6.675504      -0.139533       1.981651                    0.999374      25.334118      71.128188       0.620411       0.433804      -1.055768      -0.021872       0.020756       0.022630       0.037700      -0.010337      -0.009779      -0.010254      -0.000426       0.074525      -0.026655      -0.002088       0.028743             10.105332       9.220147       0.235027      -2.642706       6.845415       3.746840      14.250435          -0.000002
          116              C       2.984306       4.708067       2.700555      -0.187638      31.227402 0.44213868E+03  0.10456351E+05                                 8.649073                            7.047958       0.120749       2.023026                    0.998571      29.474767      85.460813       0.614731       0.421308      -1.059294      -0.008320       0.009930      -0.026174       0.029204       0.000783      -0.010373      -0.018129      -0.002772      -0.021095      -0.022800       0.002126       0.020674              9.465740       9.704205       0.592225      -0.606172       7.573637       3.872387      11.119378           0.000000
          117              C       3.675733       4.204922       1.619252       0.113291      26.058920 0.34780528E+03  0.77821244E+04                                 7.879893                            6.407952       0.123432       2.070479                    0.998622      25.976085      74.366989       0.618316       0.442725      -1.041446       0.037007       0.036897       0.004897       0.052487       0.004222       0.020732      -0.029575      -0.039954      -0.062691      -0.046094       0.001706       0.044388              8.619135      10.206048       0.711828      -0.943417       7.085966       2.903126       8.565390           0.000000
          118              C       5.571860       5.302070       2.277074       0.096991      26.060580 0.34799249E+03  0.77966180E+04                                 7.846140                            6.374783       0.038892       2.028996                    0.998964      26.581663      76.447132       0.624277       0.437917      -1.043053      -0.047126      -0.015799      -0.023701       0.055065       0.000939       0.024658      -0.029065       0.004125      -0.070923      -0.048334       0.012988       0.035346              8.537971       9.846144       0.529957      -2.336796       6.896753       2.608637       8.871015           0.000000
          119              C       4.936287       5.832571       3.374589      -0.214909      31.038808 0.44974721E+03  0.10663212E+05                                 8.522314                            7.048121       0.233782       2.044418                    0.999584      29.967490      86.506972       0.623702       0.414199      -1.065660       0.005102       0.011611      -0.012664       0.017923       0.000830       0.010867       0.014226      -0.004383       0.035507      -0.016321      -0.007046       0.023367              9.144547      10.240849       0.344122      -2.978411       6.807156       2.544068      10.385636           0.000002
          120              C       1.942351       5.655737      22.748873       0.113963      25.556174 0.34113085E+03  0.75804701E+04                                 7.707396                            6.297080       0.201554       2.091451                    0.999681      25.789327      73.091787       0.632328       0.435902      -1.047626      -0.024947      -0.050057       0.007572       0.056439      -0.000553       0.025407      -0.023807      -0.002483      -0.089813      -0.048813       0.014440       0.034372              8.360164       7.968382       1.929797      -1.260500       8.029284       2.498644       9.082828           0.000001
          121              C       2.421920       5.186787      21.549664      -0.200314      30.192501 0.42951109E+03  0.10032482E+05                                 8.295198                            6.842807       0.433539       2.117687                    0.999822      29.038737      82.277005       0.641426       0.408814      -1.072819       0.016948      -0.005101       0.026203       0.031620       0.009352      -0.005805      -0.010381       0.027127      -0.008168      -0.019611      -0.001596       0.021207              8.940969       7.484036       1.516478      -1.020959       8.231848       3.402613      11.107023          -0.000001
          122              C       1.790198       4.154119      20.890614       0.186359      31.062026 0.39125885E+03  0.89330663E+04                                 8.798394                            6.723372      -0.170983       1.970340                    0.999319      25.397147      71.266897       0.619196       0.433253      -1.056800       0.013787      -0.016576      -0.026641       0.034272      -0.012667       0.002101      -0.004149       0.002909       0.087376      -0.027364      -0.002405       0.029769             10.343384       7.482344       1.309141      -2.346202       7.619457       3.127686      15.928351          -0.000002
          123              C       0.650018       3.634366      21.503484      -0.208245      31.312801 0.45763027E+03  0.10923541E+05                                 8.652470                            7.162024       0.111119       2.010695                    0.998664      30.129588      87.955731       0.610477       0.420328      -1.059208      -0.000627      -0.007364       0.012159       0.014229       0.001520       0.017277       0.012510      -0.000908      -0.005462      -0.021247      -0.000395       0.021642              9.328678       8.287147       1.558953      -3.202631       7.920683       1.672797      11.778204           0.000002
          124              C       0.220525       4.147280      22.696798       0.107817      26.747670 0.36336302E+03  0.82662177E+04                                 8.130715                            6.629804      -0.333324       1.909150                    0.997649      27.168275      79.888298       0.593537       0.453620      -1.029306       0.044288       0.032410       0.005866       0.055193      -0.004833       0.024633      -0.025187       0.027019      -0.092115      -0.049440       0.006807       0.042633              8.875569       8.361704       1.598014      -2.509114       8.391218       2.113944       9.873784           0.000000
          125              C       2.257249       3.622642      19.569813      -0.247029      31.200265 0.43329850E+03  0.10187754E+05                                 8.675608                            6.855093      -0.160528       1.932759                    0.998358      29.808651      85.958961       0.640537       0.406697      -1.069513      -0.052135       0.050365      -0.034329       0.080207       0.019155       0.001859      -0.001869       0.004947       0.066948      -0.030603       0.008154       0.022449             10.470173       6.670371      -0.700035       0.400987       6.781215       0.080040      17.958932          -0.000000
          126              C       1.530191       4.271357      18.396887      -0.151051      28.385033 0.40853764E+03  0.94641461E+04                                 8.157103                            6.644813       0.065450       2.006730                    0.999435      28.884997      82.646926       0.652367       0.405289      -1.070572       0.071156      -0.075489      -0.010183       0.104237       0.014512       0.005200      -0.004803       0.009912       0.109410      -0.034250      -0.002951       0.037200              9.852132       5.893387      -0.467567       1.036197       6.204892      -0.075663      17.458116          -0.000003
          127              C       1.937536       3.647066      17.062822      -0.244368      31.346173 0.43517633E+03  0.10246766E+05                                 8.738927                            6.896404      -0.150483       1.940884                    0.998125      29.680217      85.754374       0.634707       0.409837      -1.067063      -0.037221       0.051478       0.039638       0.074877       0.013742      -0.001879      -0.000883       0.014160       0.077001      -0.028293       0.002441       0.025851             10.586821       6.795136      -0.716517       1.459557       6.854320      -0.204851      18.111008          -0.000000
          128              C       1.208552       4.231300      15.885228       0.186706      30.347653 0.38521752E+03  0.87667582E+04                                 8.668463                            6.675504      -0.139533       1.981651                    0.999374      25.334118      71.128189       0.620411       0.433804      -1.055768       0.021872      -0.020756       0.022630       0.037700      -0.010337       0.009779       0.010254      -0.000426       0.074525      -0.026655      -0.002088       0.028743             10.105333       9.220147       0.235027       2.642705       6.845416      -3.746841      14.250435          -0.000002
          129              C       1.830644       5.061733      14.982505      -0.187638      31.227381 0.44213830E+03  0.10456340E+05                                 8.649070                            7.047955       0.120749       2.023026                    0.998571      29.474766      85.460809       0.614731       0.421308      -1.059294       0.008320      -0.009930      -0.026174       0.029204       0.000783       0.010373       0.018129      -0.002772      -0.021095      -0.022800       0.002126       0.020674              9.465736       9.704199       0.592225       0.606172       7.573634      -3.872386      11.119373           0.000000
          130              C       1.139217       5.564878      13.901202       0.113291      26.058921 0.34780529E+03  0.77821248E+04                                 7.879893                            6.407953       0.123432       2.070479                    0.998622      25.976085      74.366990       0.618316       0.442725      -1.041446      -0.037007      -0.036897       0.004897       0.052487       0.004222      -0.020732       0.029575      -0.039954      -0.062691      -0.046094       0.001706       0.044388              8.619135      10.206049       0.711828       0.943417       7.085966      -2.903127       8.565391           0.000000
          131              C       8.872990       4.467730      14.559024       0.096991      26.060583 0.34799254E+03  0.77966194E+04                                 7.846140                            6.374783       0.038892       2.028996                    0.998964      26.581665      76.447141       0.624277       0.437917      -1.043053       0.047126       0.015799      -0.023701       0.055065       0.000939      -0.024658       0.029065       0.004125      -0.070923      -0.048334       0.012988       0.035346              8.537971       9.846144       0.529957       2.336796       6.896754      -2.608637       8.871016           0.000000
          132              C       9.508563       3.937229      15.656539      -0.214909      31.038810 0.44974726E+03  0.10663213E+05                                 8.522315                            7.048121       0.233782       2.044418                    0.999584      29.967492      86.506980       0.623702       0.414199      -1.065660      -0.005102      -0.011611      -0.012664       0.017923       0.000830      -0.010867      -0.014226      -0.004383       0.035507      -0.016321      -0.007046       0.023367              9.144547      10.240849       0.344122       2.978411       6.807156      -2.544068      10.385636           0.000002
          133              N       5.656892       9.502694       1.237038      -0.251991      33.440401 0.52865544E+03  0.12827283E+05                                 8.598158                            7.425690       0.075386       2.052046                    0.997826      28.016318      77.322567       0.645375       0.391140      -1.099883       0.062136       0.068459       0.135666       0.164173      -0.035331      -0.029351      -0.023925       0.017502      -0.195341      -0.082839       0.013280       0.069559              9.128111       9.640463      -2.282062       1.756359       9.253801       1.911256       8.490069          -0.000000
          134              N       4.658464       9.378324      10.876404      -0.249980      33.431598 0.51572430E+03  0.12418621E+05                                 8.558416                            7.292807       0.206943       2.094000                    0.998747      27.756475      75.960823       0.657729       0.386726      -1.104577       0.085400       0.072435      -0.119817       0.164000      -0.037672       0.050881       0.017332       0.016710      -0.127819      -0.080874       0.011553       0.069321              9.188553      11.641679      -1.056771      -1.378507       7.729519      -2.457348       8.194460          -0.000000
          135              N       8.787958       0.267106      13.518988      -0.251991      33.440398 0.52865538E+03  0.12827281E+05                                 8.598158                            7.425690       0.075386       2.052046                    0.997826      28.016316      77.322562       0.645375       0.391140      -1.099883      -0.062136      -0.068459       0.135666       0.164173      -0.035331       0.029351       0.023925       0.017502      -0.195341      -0.082839       0.013280       0.069559              9.128111       9.640462      -2.282061      -1.756359       9.253801      -1.911256       8.490069          -0.000000
          136              N       0.156486       0.391476      23.158354      -0.249980      33.431599 0.51572433E+03  0.12418622E+05                                 8.558417                            7.292807       0.206943       2.094000                    0.998747      27.756476      75.960829       0.657729       0.386726      -1.104577      -0.085400      -0.072435      -0.119817       0.164000      -0.037672      -0.050881      -0.017332       0.016710      -0.127819      -0.080874       0.011553       0.069321              9.188553      11.641680      -1.056771       1.378508       7.729519       2.457348       8.194461          -0.000000
          137              N       3.973008       4.617794      11.044912      -0.251991      33.440402 0.52865544E+03  0.12827283E+05                                 8.598158                            7.425690       0.075386       2.052046                    0.997826      28.016318      77.322568       0.645375       0.391140      -1.099883      -0.062136       0.068459      -0.135666       0.164173       0.035331      -0.029351       0.023925       0.017502      -0.195341      -0.082839       0.013280       0.069559              9.128111       9.640463       2.282062       1.756359       9.253801      -1.911256       8.490069          -0.000000
          138              N       4.971436       4.493424       1.405546      -0.249980      33.431596 0.51572427E+03  0.12418620E+05                                 8.558416                            7.292807       0.206943       2.094000                    0.998747      27.756474      75.960822       0.657729       0.386726      -1.104577      -0.085400       0.072435       0.119817       0.164000       0.037672       0.050881      -0.017332       0.016710      -0.127819      -0.080874       0.011553       0.069321              9.188553      11.641680       1.056770      -1.378508       7.729519       2.457348       8.194460           0.000000
          139              N       0.841942       5.152006      23.326862      -0.251991      33.440400 0.52865541E+03  0.12827282E+05                                 8.598158                            7.425690       0.075386       2.052046                    0.997826      28.016317      77.322565       0.645375       0.391140      -1.099883       0.062136      -0.068459      -0.135666       0.164173       0.035331       0.029351      -0.023925       0.017502      -0.195341      -0.082839       0.013280       0.069559              9.128111       9.640463       2.282062      -1.756359       9.253801       1.911256       8.490069          -0.000000
          140              N       9.473414       5.276376      13.687496      -0.249980      33.431596 0.51572427E+03  0.12418620E+05                                 8.558416                            7.292807       0.206943       2.094000                    0.998747      27.756474      75.960820       0.657729       0.386726      -1.104577       0.085400      -0.072435       0.119817       0.164000       0.037672      -0.050881       0.017332       0.016710      -0.127819      -0.080874       0.011553       0.069321              9.188552      11.641679       1.056771       1.378507       7.729518      -2.457348       8.194460           0.000000
          141              O       5.822719       7.347280      23.234010      -0.733635      44.020431 0.66279497E+03  0.16751679E+05                                 9.851916                            7.911478       0.315003       2.128500                    0.997787      29.500881      78.934022       0.684321       0.354134      -1.145439      -0.050517       0.008578      -0.011020       0.052412      -0.030518       0.006911       0.004761       0.016650      -0.070984      -0.029997      -0.013568       0.043566             11.385961      14.290849      -6.613791      -1.550062      13.209170       1.113105       6.657863          -0.000002
          142              O       4.263638       0.173023      22.763120      -0.759339      39.660340 0.68544637E+03  0.17494969E+05                                 9.199682                            8.067583       0.176914       2.065321                    0.997796      30.511948      82.419234       0.673941       0.356078      -1.142262       0.007854      -0.053203      -0.012851       0.055293      -0.003273      -0.002340      -0.004940      -0.080633      -0.111031      -0.037663      -0.021536       0.059198             10.059835       8.188898      -1.833282       0.428357      15.102921      -1.007588       6.887686          -0.000001
          143              O       7.946882       6.765098      24.419956      -0.762714      42.515723 0.80250169E+03  0.21272686E+05                                 9.613422                            8.763514       0.049208       2.030803                    0.996327      30.677328      84.017270       0.643855       0.358874      -1.141821       0.008787       0.023379       0.060715       0.065651      -0.006166       0.039583       0.013759       0.017582       0.029217      -0.040225      -0.006888       0.047112             10.235284      13.938319      -1.549843       2.642945       8.365365       0.125554       8.402167          -0.000004
          144              O       6.660617       4.987581      23.167197      -0.763808      41.808600 0.69847651E+03  0.17923276E+05                                 9.559750                            8.150069       0.106283       2.037891                    0.998097      30.757921      83.482882       0.669327       0.356617      -1.141091      -0.016292      -0.046883      -0.020026       0.053521      -0.000423       0.003481      -0.005981      -0.085068      -0.088253      -0.032415      -0.025244       0.057659             10.743268       8.086594       2.710100      -0.967368      17.268858      -2.075847       6.874350          -0.000001
          145              O       2.871347       1.961580      23.893060      -0.763926      46.323793 0.82277470E+03  0.21950864E+05                                10.207396                            8.890610      -0.012174       2.012109                    0.995163      30.767462      84.590078       0.637268       0.360258      -1.140498      -0.019515       0.022857       0.047670       0.056354       0.000419      -0.034786       0.011167       0.006401       0.005562      -0.034970      -0.003266       0.038236             11.246540      17.230990       0.502132      -2.777364       8.362301      -0.086857       8.146329          -0.000005
          146              O       5.309445       2.319644      23.460981      -0.742457      46.735423 0.71440962E+03  0.18414421E+05                                10.302234                            8.265474       0.097731       2.057416                    0.995698      29.951169      81.167391       0.662637       0.358608      -1.140826       0.052252       0.005871       0.002240       0.052628       0.021288       0.005991       0.012953       0.033637      -0.087352      -0.034457      -0.008947       0.043404             11.927594      15.598473       5.862119       2.903007      12.451098       2.554694       7.733211          -0.000002
          147              O       8.622131       2.422520      10.952060      -0.733635      44.020428 0.66279493E+03  0.16751678E+05                                 9.851916                            7.911478       0.315003       2.128500                    0.997787      29.500880      78.934019       0.684321       0.354134      -1.145439       0.050517      -0.008578      -0.011020       0.052412      -0.030518      -0.006912      -0.004761       0.016650      -0.070984      -0.029997      -0.013568       0.043566             11.385960      14.290849      -6.613791       1.550062      13.209169      -1.113105       6.657863          -0.000002
          148              O       0.551312       9.596777      10.481170      -0.759339      39.660331 0.68544618E+03  0.17494963E+05                                 9.199680                            8.067582       0.176914       2.065321                    0.997796      30.511945      82.419221       0.673941       0.356078      -1.142262      -0.007854       0.053203      -0.012851       0.055293      -0.003273       0.002340       0.004940      -0.080634      -0.111031      -0.037663      -0.021536       0.059198             10.059833       8.188896      -1.833282      -0.428357      15.102918       1.007588       6.887685          -0.000001
          149              O       6.497968       3.004702      12.138006      -0.762714      42.515721 0.80250165E+03  0.21272685E+05                                 9.613422                            8.763514       0.049208       2.030803                    0.996327      30.677327      84.017267       0.643855       0.358874      -1.141821      -0.008787      -0.023379       0.060715       0.065651      -0.006166      -0.039583      -0.013759       0.017582       0.029217      -0.040225      -0.006888       0.047112             10.235284      13.938319      -1.549843      -2.642944       8.365364      -0.125554       8.402167          -0.000005
          150              O       7.784233       4.782219      10.885247      -0.763808      41.808595 0.69847643E+03  0.17923274E+05                                 9.559749                            8.150068       0.106283       2.037891                    0.998097      30.757920      83.482877       0.669327       0.356617      -1.141091       0.016292       0.046883      -0.020026       0.053521      -0.000423      -0.003481       0.005981      -0.085068      -0.088253      -0.032415      -0.025244       0.057659             10.743267       8.086594       2.710099       0.967368      17.268856       2.075847       6.874350          -0.000000
          151              O       1.943603       7.808220      11.611110      -0.763926      46.323790 0.82277466E+03  0.21950863E+05                                10.207396                            8.890610      -0.012174       2.012109                    0.995163      30.767461      84.590077       0.637268       0.360258      -1.140498       0.019515      -0.022857       0.047670       0.056354       0.000419       0.034786      -0.011167       0.006401       0.005562      -0.034969      -0.003266       0.038236             11.246540      17.230989       0.502132       2.777364       8.362301       0.086857       8.146329          -0.000005
          152              O       9.135405       7.450156      11.179031      -0.742457      46.735412 0.71440942E+03  0.18414415E+05                                10.302232                            8.265473       0.097732       2.057416                    0.995698      29.951165      81.167377       0.662637       0.358608      -1.140826      -0.052252      -0.005871       0.002240       0.052628       0.021288      -0.005991      -0.012953       0.033637      -0.087352      -0.034457      -0.008947       0.043403             11.927592      15.598471       5.862118      -2.903007      12.451096      -2.554693       7.733210          -0.000002
          153              O       3.807181       2.462380      13.611840      -0.733635      44.020431 0.66279499E+03  0.16751679E+05                                 9.851917                            7.911478       0.315003       2.128500                    0.997787      29.500881      78.934023       0.684321       0.354134      -1.145439       0.050517       0.008578       0.011020       0.052412       0.030518       0.006911      -0.004761       0.016650      -0.070984      -0.029997      -0.013568       0.043566             11.385961      14.290850       6.613791      -1.550062      13.209170      -1.113105       6.657863          -0.000002
          154              O       5.366262       5.057923      14.082730      -0.759339      39.660331 0.68544615E+03  0.17494962E+05                                 9.199680                            8.067582       0.176915       2.065321                    0.997796      30.511944      82.419217       0.673941       0.356078      -1.142262      -0.007854      -0.053203       0.012851       0.055293       0.003273      -0.002340       0.004940      -0.080633      -0.111031      -0.037663      -0.021536       0.059198             10.059834       8.188896       1.833283       0.428358      15.102920       1.007589       6.887685          -0.000001
          155              O       1.683018       1.880198      12.425894      -0.762714      42.515725 0.80250174E+03  0.21272688E+05                                 9.613422                            8.763514       0.049208       2.030803                    0.996327      30.677329      84.017272       0.643855       0.358874      -1.141821      -0.008787       0.023379      -0.060715       0.065651       0.006166       0.039583      -0.013759       0.017582       0.029217      -0.040225      -0.006888       0.047112             10.235284      13.938319       1.549843       2.642944       8.365364      -0.125554       8.402167          -0.000005
          156              O       2.969283       0.102681      13.678653      -0.763808      41.808596 0.69847645E+03  0.17923274E+05                                 9.559750                            8.150069       0.106284       2.037892                    0.998097      30.757919      83.482876       0.669327       0.356617      -1.141091       0.016292      -0.046883       0.020026       0.053521       0.000423       0.003481       0.005981      -0.085068      -0.088253      -0.032415      -0.025244       0.057659             10.743267       8.086594      -2.710100      -0.967368      17.268857       2.075847       6.874350          -0.000001
          157              O       6.758553       6.846480      12.952790      -0.763926      46.323790 0.82277465E+03  0.21950863E+05                                10.207395                            8.890610      -0.012174       2.012109                    0.995163      30.767461      84.590073       0.637268       0.360258      -1.140498       0.019515       0.022857      -0.047670       0.056354      -0.000420      -0.034786      -0.011167       0.006401       0.005562      -0.034969      -0.003266       0.038236             11.246539      17.230987      -0.502133      -2.777365       8.362301       0.086857       8.146329          -0.000005
          158              O       4.320455       7.204544      13.384869      -0.742457      46.735420 0.71440955E+03  0.18414419E+05                                10.302234                            8.265473       0.097732       2.057416                    0.995698      29.951167      81.167384       0.662637       0.358608      -1.140826      -0.052252       0.005871      -0.002240       0.052628      -0.021288       0.005991      -0.012953       0.033637      -0.087352      -0.034457      -0.008947       0.043404             11.927594      15.598474      -5.862119       2.903009      12.451097      -2.554694       7.733211          -0.000002
          159              O       1.007769       7.307420       1.329890      -0.733635      44.020426 0.66279490E+03  0.16751677E+05                                 9.851916                            7.911478       0.315003       2.128501                    0.997787      29.500879      78.934017       0.684321       0.354134      -1.145439      -0.050517      -0.008578       0.011020       0.052412       0.030518      -0.006912       0.004761       0.016650      -0.070984      -0.029997      -0.013568       0.043566             11.385960      14.290848       6.613791       1.550062      13.209170       1.113104       6.657863          -0.000002
          160              O       9.078588       4.711877       1.800780      -0.759339      39.660332 0.68544617E+03  0.17494963E+05                                 9.199681                            8.067582       0.176915       2.065321                    0.997796      30.511944      82.419218       0.673941       0.356078      -1.142262       0.007854       0.053203       0.012851       0.055293       0.003273       0.002340      -0.004940      -0.080634      -0.111031      -0.037663      -0.021536       0.059198             10.059834       8.188897       1.833283      -0.428357      15.102921      -1.007589       6.887686          -0.000001
          161              O       3.131932       7.889602       0.143944      -0.762714      42.515723 0.80250168E+03  0.21272686E+05                                 9.613421                            8.763514       0.049208       2.030803                    0.996327      30.677328      84.017268       0.643855       0.358874      -1.141821       0.008787      -0.023379      -0.060715       0.065651       0.006166      -0.039583       0.013759       0.017582       0.029217      -0.040225      -0.006888       0.047112             10.235283      13.938319       1.549843      -2.642944       8.365364       0.125554       8.402167          -0.000005
          162              O       1.845667       9.667119       1.396703      -0.763808      41.808587 0.69847629E+03  0.17923269E+05                                 9.559748                            8.150068       0.106284       2.037892                    0.998097      30.757917      83.482866       0.669327       0.356617      -1.141091      -0.016292       0.046883       0.020026       0.053521       0.000423      -0.003481      -0.005981      -0.085068      -0.088253      -0.032415      -0.025244       0.057659             10.743265       8.086593      -2.710099       0.967368      17.268853      -2.075846       6.874349          -0.000001
          163              O       7.686297       2.923320       0.670840      -0.763926      46.323793 0.82277471E+03  0.21950865E+05                                10.207396                            8.890610      -0.012174       2.012109                    0.995163      30.767462      84.590077       0.637268       0.360258      -1.140498      -0.019515      -0.022857      -0.047670       0.056354      -0.000419       0.034786       0.011167       0.006401       0.005563      -0.034969      -0.003266       0.038236             11.246540      17.230989      -0.502133       2.777366       8.362301      -0.086857       8.146330          -0.000005
          164              O       0.494495       2.565256       1.102919      -0.742457      46.735423 0.71440960E+03  0.18414421E+05                                10.302234                            8.265474       0.097732       2.057416                    0.995698      29.951168      81.167388       0.662637       0.358608      -1.140826       0.052252      -0.005871      -0.002240       0.052628      -0.021288      -0.005991       0.012953       0.033637      -0.087352      -0.034457      -0.008947       0.043404             11.927594      15.598474      -5.862119      -2.903009      12.451097       2.554695       7.733212          -0.000002

******************************************************
Auxiliary information for the entire system
The total spin magnetic moment of the unit cell is   0.000008
The total net atomic charge of the unit cell is   0.000010
Accuracy of reproducing the electrostatic potential in the unit cell:
  The inner radius (bohr) =    5.0000
  The outer radius (bohr) =   12.0000
  Valid grid points have density less than (e/(bohr^3)) =    0.0001
  The number of valid grid points were=        28260
  The rms potential error without charges in kcal/mol is=      4.88124
  The rms potential error with partial charges in kcal/mol is=      0.64996
  The RRMSE value at monopole order=      0.13316
  The rms potential error with partial charges and cloud penetration in kcal/mol is=      0.65633
  The RRMSE value at monopole order with cloud penetration is=      0.13446
  The rms potential error with partial charges and atomic dipoles in kcal/mol is=      0.19256
  The RRMSE value at dipole order=      0.03945
  The rms potential error with partial charges, atomic dipoles and cloud penetration in kcal/mol is=      0.18407
  The RRMSE value at dipole order with cloud penetration=      0.03771

******************************************************
The electron densities and ab initio electrostatic potential were computed in VASP using the PBE functional and
projector augmented wave method. See the main text of the journal article for a description of computational details.
The atomic charges, dipoles, and quadrupoles were computed with the DDEC6 method as described in
(a) T. A. Manz and N. Gabaldon Limas, RSC Adv. 6 (2016) 47771-47801 DOI: 10.1039/c6ra04656h
(b) N. Gabaldon Limas and T. A. Manz, RSC Adv. 8 (2018) 2678-2707 DOI: 10.1039/c7ra11829e.
For each atom in the material, the electron cloud parameters were fit to the spherically averaged atom-in-material
electron density using radial positions for which this density was between 10^-4 and 10^-2 electrons per cubic bohr.
The polarizabilities, dispersion coefficients, and quantum Drude oscillator (QDO) parameters were fit using the MCLF method.
The magnetic structure of the system was optimized in VASP from the default ferromagnetic initial guess using spin polarization.
The atomic spin moments (ASMs) were computed on this optimized magnetic structure using the DDEC6 partition as inputs
to the method of T. A. Manz and D. S. Sholl, J. Chem. Theory Comput. 7 (2011) 4146-4164 DOI: 10.1021/ct200539n.
The RMSE and RRMSE were computed using a uniform grid with Ewald summation.
