# Supplementary material for: A collection of forcefield precursors for metal–organic frameworks
Source: RSC Adv. 2019 Nov 13;9(63):36492–507. doi: 10.1039/c9ra07327b (PMC9075174; doi:10.1039/c9ra07327b)
Supplement: RA-009-C9RA07327B-s5114 [file RA-009-C9RA07327B-s5114.xyz]

  164
jmolscript: load "" {1 1 1} spacegroup "x,y,z" unitcell [{     10.334000     0.000000     0.000000 }, {     -4.935529    10.436948     0.000000 }, {      0.000000     0.000000    28.446900 }]
Zn     0.894995     0.080051    26.673805     0.917138
Zn     1.766100     3.488550    14.850989     0.936902
Zn     6.971241     5.138423    12.450355     0.917138
Zn     6.100136     1.729924     0.627539     0.936902
Zn     4.503476    10.356897     1.773095     0.917138
Zn     3.632371     6.948398    13.595911     0.936902
Zn    -1.572770     5.298525    15.996545     0.917138
Zn    -0.701665     8.707024    27.819361     0.936902
P      3.586305     1.283431    27.163660     1.265826
P     -3.435389     8.666529     0.650581     1.266635
P      4.279930     3.935043    12.940210     1.265826
P      6.366096     6.988893    14.874031     1.266635
P      1.812166     9.153517     1.283240     1.265826
P      8.833860     1.770419    27.796319     1.266635
P      1.118541     6.501905    15.506690     1.265826
P     -0.967625     3.448055    13.572869     1.266635
H      9.440961     0.341288    24.381838     0.107038
H      9.366876     0.006262    22.108931     0.131971
H     -2.058773     9.191820    22.268233     0.128540
H     -2.071046     9.593643    24.543985     0.107786
H      5.501688     9.010217    20.220057     0.123242
H      0.771009     0.004175    19.986792     0.119155
H     -2.029248     9.474661    19.935588     0.097837
H     -2.651217     8.036450    20.268416     0.092596
H     -2.254946     8.081329    17.972751     0.125032
H     -3.843127     8.111596    18.166190     0.122537
H      5.223129    10.125927    17.497688     0.131247
H     -0.225325     1.652169    16.288695     0.104564
H      3.701841     1.616683    15.933109     0.110563
H     -1.082539    10.132189    17.193306     0.136131
H      3.975902     2.026855    26.188216    -0.151393
H      6.390140     7.590792     0.982556    -0.142482
H     -1.574726     4.877186    10.158388     0.107038
H     -1.500641     5.212212     7.885481     0.131971
H      4.989479     6.463602     8.044783     0.128540
H      5.001752     6.061779    10.320535     0.107786
H     -2.570981     6.645205     5.996607     0.123242
H      7.095227     5.214299     5.763342     0.119155
H      4.959955     6.180761     5.712138     0.097837
H      5.581923     7.618972     6.044966     0.092596
H      5.185652     7.574093     3.749301     0.125033
H     -3.560167     7.543826     3.942740     0.122537
H     -2.292422     5.529495     3.274238     0.131247
H      8.091561     3.566305     2.065245     0.104564
H      4.164394     3.601791     1.709659     0.110563
H      4.013245     5.523233     2.969856     0.136131
H      3.890334     3.191619    11.964766    -0.151392
H     -3.459434     8.064630    15.206006    -0.142482
H     -4.042490    10.095660     4.065062     0.107037
H      0.967124    -0.006262     6.337969     0.131971
H      7.457244     1.245128     6.178667     0.128540
H      7.469517     0.843305     3.902915     0.107786
H     -0.103217     1.426731     8.226843     0.123242
H      9.562991    -0.004175     8.460108     0.119155
H      7.427719     0.962287     8.511312     0.097837
H      8.049688     2.400498     8.178484     0.092596
H      7.653417     2.355619    10.474149     0.125032
H     -1.092402     2.325352    10.280710     0.122537
H      0.175342     0.311021    10.949212     0.131247
H      5.623796     8.784779    12.158205     0.104564
H      1.696630     8.820265    12.513791     0.110563
H      6.481010     0.304759    11.253594     0.136131
H      1.422569     8.410093     2.258684    -0.151392
H     -0.991669     2.846156    27.464344    -0.142482
H      6.973197     5.559762    18.288512     0.107038
H      6.899112     5.224736    20.561419     0.131971
H      0.408992     3.973346    20.402117     0.128540
H      0.396719     4.375169    18.126365     0.107786
H      7.969452     3.791743    22.450293     0.123242
H     -1.696756     5.222649    22.683558     0.119155
H      0.438516     4.256187    22.734762     0.097837
H     -0.183452     2.817976    22.401934     0.092596
H      0.212819     2.862855    24.697599     0.125032
H     -1.375362     2.893122    24.504160     0.122537
H      7.690893     4.907453    25.172662     0.131247
H     -2.693090     6.870643    26.381655     0.104564
H      1.234077     6.835157    26.737241     0.110563
H      1.385226     4.913715    25.477044     0.136131
H      1.508137     7.245329    16.482134    -0.151392
H      8.857905     2.372318    13.240894    -0.142481
C     10.218838     0.019100    23.942902     0.102298
C      5.230421    10.256702    22.587123    -0.218716
C     -3.977957     9.778690    21.914069     0.187157
C     -2.845456     9.526951    22.681282    -0.218908
C     -2.860409     9.761364    24.041329     0.103716
C     -4.036180     9.562436    20.424021    -0.251767
C     -2.821495     8.894993    19.805016    -0.161527
C     -3.009607     8.630208    18.302735    -0.248518
C     -3.083987     9.898715    17.496266     0.190690
C      0.638327     0.076712    17.196720    -0.208484
C      0.612975     1.242414    16.467341     0.092986
C      2.903653     1.225715    16.269351     0.106867
C      3.000542     0.072850    17.012384    -0.204444
C     -2.352602     5.199374     9.719452     0.102298
C     -2.299715     5.398720     8.363673    -0.218716
C      6.908663     5.876732     7.690619     0.187157
C      5.776163     6.128471     8.457832    -0.218908
C      5.791115     5.894058     9.817879     0.103716
C      6.966886     6.092986     6.200571    -0.251767
C      5.752201     6.760429     5.581566    -0.161527
C      5.940314     7.025214     4.079285    -0.248518
C      6.014694     5.756707     3.272816     0.190690
C      7.227908     5.141762     2.973270    -0.208484
C      7.253260     3.976060     2.243891     0.092986
C      4.962583     3.992759     2.045901     0.106867
C      4.865693     5.145624     2.788934    -0.204444
C      0.115162    -0.019100     4.503998     0.102298
C      0.168050     0.180246     5.859777    -0.218716
C      9.376428     0.658258     6.532831     0.187157
C      8.243927     0.909997     5.765618    -0.218908
C      8.258880     0.675584     4.405571     0.103716
C      9.434651     0.874512     8.022879    -0.251767
C      8.219966     1.541955     8.641884    -0.161527
C      8.408078     1.806740    10.144165    -0.248518
C      8.482458     0.538233    10.950634     0.190690
C      4.760144    10.360236    11.250180    -0.208484
C      4.785496     9.194534    11.979559     0.092986
C      2.494818     9.211233    12.177549     0.106867
C      2.397929    10.364098    11.434516    -0.204444
C      7.751073     5.237574    18.727448     0.102298
C      7.698186     5.038228    20.083227    -0.218716
C     -1.510192     4.560216    20.756281     0.187157
C     -0.377692     4.308477    19.989068    -0.218908
C     -0.392644     4.542890    18.629021     0.103716
C     -1.568415     4.343962    22.246329    -0.251767
C     -0.353730     3.676519    22.865334    -0.161527
C     -0.541843     3.411734    24.367615    -0.248518
C     -0.616223     4.680241    25.174084     0.190690
C     -1.829437     5.295186    25.473630    -0.208484
C     -1.854789     6.460888    26.203009     0.092986
C      0.435888     6.444189    26.400999     0.106867
C      0.532778     5.291324    25.657966    -0.204444
N     -3.949413    10.217668    24.682522    -0.222217
N      1.730107     1.826048    15.995407    -0.228692
N      6.880120     5.437754    10.459072    -0.222217
N      6.136128     3.392426     1.771957    -0.228692
N      9.347884     0.219280     3.764378    -0.222217
N      3.668364     8.610900    12.451493    -0.228692
N     -1.481649     4.999194    17.987828    -0.222217
N     -0.737657     7.044522    26.674943    -0.228692
O     -1.031632    10.291144    26.775645    -0.780969
O      2.077113     1.501772    27.307602    -0.756434
O     -3.736404     8.860551    27.623078    -0.766340
O     -1.928780     8.539093     0.887828    -0.765372
O     -4.013724     9.726922     1.562304    -0.743463
O      4.294423     1.785762    28.400816    -0.738731
O      3.962339     5.364278    12.552195    -0.780969
O      5.789122     3.716702    13.084152    -0.756434
O      6.667111     6.794871    13.399628    -0.766340
O      4.859486     7.116329    15.111278    -0.765372
O      6.944430     5.928500    15.785754    -0.743463
O      3.571813     3.432712    14.177366    -0.738731
O      6.430103     0.145804     1.671255    -0.780969
O      3.321358     8.935176     1.139298    -0.756434
O      9.134875     1.576397     0.823822    -0.766340
O      7.327251     1.897855    27.559072    -0.765372
O      9.412195     0.710026    26.884596    -0.743463
O      1.104048     8.651186     0.046084    -0.738731
O      1.436132     5.072670    15.894705    -0.780969
O     -0.390651     6.720246    15.362748    -0.756434
O     -1.268640     3.642077    15.047272    -0.766340
O      0.538985     3.320619    13.335622    -0.765372
O     -1.545959     4.508448    12.661146    -0.743463
O      1.826658     7.004236    14.269534    -0.738731

The following XYZ coordinates are in angstroms. Other properties are in atomic units.
The sperically averaged electron density of each atom fit to a function of the form exp(a - br)
eigen_1, eigen_2 and eigen_3 are the three eigenvalues of traceless quadrupole moment tensor
  atom number  atomic symbol              X              Y              Z     net charge C6 coefficient C8 coefficient C10 coefficient fluctuating dipole atomic polarizability isotropic forcefield polarizability              a              b squared Pearson coefficient          <r^3>          <r^4>         wp_QDO          m_QDO          q_QDO       dipole_x       dipole_y       dipole_z         dipole            Qxy            Qxz            Qyz     Q(x^2-y^2)  Q(3z^2 - R^2)        eigen_1        eigen_2        eigen_3 static polarizability      alpha(xx)      alpha(xy)      alpha(xz)      alpha(yy)      alpha(yz)      alpha(zz) atomic spin moment
            1             Zn       0.894995       0.080051      26.673805       0.917138      87.891323 0.18058899E+04  0.57155129E+05                                16.407372                           14.077833       0.180153       1.923277                    0.998532      46.074685     126.863021       0.470252       0.411540      -1.131890      -0.031142      -0.016026       0.094938       0.101192       0.005993       0.019327       0.026559       0.012152      -0.178984      -0.070118       0.023486       0.046632             19.123803      20.160789      -2.391331       0.230019      15.242195      -1.733548      21.968425          -0.000001
            2             Zn       1.766100       3.488550      14.850989       0.936902      88.121589 0.17600379E+04  0.55340086E+05                                16.432755                           13.907431       0.166856       1.924362                    0.998564      45.568371     125.007861       0.472700       0.412100      -1.131645       0.028539       0.079336      -0.040572       0.093567      -0.012658       0.012900       0.033753       0.082689       0.053028      -0.066906       0.026219       0.040687             19.229125      22.046571      -0.238165      -1.501757      21.045449      -2.464649      14.595355          -0.000001
            3             Zn       6.971241       5.138423      12.450355       0.917138      87.891324 0.18058902E+04  0.57155138E+05                                16.407373                           14.077834       0.180153       1.923277                    0.998532      46.074685     126.863020       0.470252       0.411540      -1.131890       0.031142       0.016026       0.094938       0.101192       0.005993      -0.019327      -0.026559       0.012152      -0.178984      -0.070118       0.023486       0.046632             19.123802      20.160788      -2.391332      -0.230016      15.242193       1.733550      21.968426          -0.000001
            4             Zn       6.100136       1.729924       0.627539       0.936902      88.121591 0.17600378E+04  0.55340083E+05                                16.432755                           13.907430       0.166856       1.924362                    0.998564      45.568371     125.007861       0.472700       0.412100      -1.131645      -0.028539      -0.079336      -0.040572       0.093567      -0.012658      -0.012900      -0.033753       0.082689       0.053028      -0.066906       0.026218       0.040687             19.229126      22.046574      -0.238168       1.501752      21.045451       2.464648      14.595354          -0.000001
            5             Zn       4.503476      10.356897       1.773095       0.917138      87.891323 0.18058899E+04  0.57155130E+05                                16.407373                           14.077833       0.180153       1.923277                    0.998532      46.074685     126.863022       0.470252       0.411540      -1.131890       0.031142       0.016026      -0.094938       0.101192       0.005993       0.019327       0.026559       0.012152      -0.178984      -0.070118       0.023486       0.046632             19.123803      20.160789      -2.391331       0.230019      15.242195      -1.733548      21.968425          -0.000001
            6             Zn       3.632371       6.948398      13.595911       0.936902      88.121588 0.17600379E+04  0.55340085E+05                                16.432755                           13.907431       0.166856       1.924362                    0.998564      45.568371     125.007860       0.472700       0.412100      -1.131645      -0.028539      -0.079336       0.040572       0.093567      -0.012658       0.012900       0.033753       0.082689       0.053028      -0.066906       0.026219       0.040687             19.229125      22.046571      -0.238165      -1.501757      21.045449      -2.464649      14.595355          -0.000001
            7             Zn      -1.572770       5.298525      15.996545       0.917138      87.891323 0.18058901E+04  0.57155136E+05                                16.407373                           14.077834       0.180153       1.923277                    0.998532      46.074684     126.863019       0.470252       0.411540      -1.131890      -0.031142      -0.016026      -0.094938       0.101192       0.005993      -0.019327      -0.026559       0.012152      -0.178984      -0.070118       0.023486       0.046632             19.123803      20.160788      -2.391333      -0.230016      15.242193       1.733550      21.968426          -0.000001
            8             Zn      -0.701665       8.707024      27.819361       0.936902      88.121592 0.17600379E+04  0.55340084E+05                                16.432756                           13.907431       0.166856       1.924362                    0.998564      45.568371     125.007863       0.472700       0.412100      -1.131645       0.028539       0.079336       0.040572       0.093567      -0.012658      -0.012900      -0.033753       0.082689       0.053028      -0.066906       0.026218       0.040687             19.229127      22.046575      -0.238168       1.501752      21.045451       2.464648      14.595355          -0.000001
            9              P       3.586305       1.283431      27.163660       1.265826      72.292459 0.12466982E+04  0.37604303E+05                                13.623095                           10.821835       0.487716       1.918257                    0.999965      50.495689     156.990076       0.576445       0.352267      -1.125497      -0.015397      -0.032080       0.087376       0.094344      -0.024140      -0.064347       0.004724      -0.031860       0.015604      -0.074917       0.008994       0.065924             15.903542      20.687363       2.237760       4.392980      14.714002       1.506576      12.309261          -0.000002
           10              P      -3.435389       8.666529       0.650581       1.266635      69.564247 0.12467221E+04  0.37628974E+05                                13.366945                           10.867326       0.495663       1.925317                    0.999783      50.272825     156.670010       0.571277       0.355228      -1.122435       0.025503       0.073512      -0.005937       0.078036       0.045413       0.042243       0.011548      -0.030061      -0.024229      -0.061356      -0.007159       0.068515             15.418729      17.940958      -2.342682      -3.957530      12.767023      -1.061605      15.548208          -0.000003
           11              P       4.279930       3.935043      12.940210       1.265826      72.292428 0.12466975E+04  0.37604279E+05                                13.623091                           10.821832       0.487717       1.918257                    0.999965      50.495689     156.990074       0.576445       0.352267      -1.125497       0.015397       0.032080       0.087376       0.094344      -0.024140       0.064347      -0.004724      -0.031860       0.015604      -0.074917       0.008994       0.065924             15.903536      20.687345       2.237760      -4.392979      14.714001      -1.506578      12.309263          -0.000002
           12              P       6.366096       6.988893      14.874031       1.266635      69.564246 0.12467224E+04  0.37628985E+05                                13.366945                           10.867327       0.495663       1.925317                    0.999783      50.272827     156.670012       0.571277       0.355228      -1.122435      -0.025503      -0.073512      -0.005937       0.078036       0.045413      -0.042243      -0.011548      -0.030061      -0.024229      -0.061356      -0.007159       0.068515             15.418727      17.940945      -2.342683       3.957526      12.767028       1.061604      15.548209          -0.000003
           13              P       1.812166       9.153517       1.283240       1.265826      72.292468 0.12466984E+04  0.37604310E+05                                13.623097                           10.821836       0.487716       1.918257                    0.999965      50.495692     156.990089       0.576445       0.352267      -1.125497       0.015397       0.032080      -0.087376       0.094344      -0.024140      -0.064347       0.004724      -0.031860       0.015604      -0.074917       0.008993       0.065924             15.903544      20.687366       2.237760       4.392981      14.714003       1.506577      12.309262          -0.000002
           14              P       8.833860       1.770419      27.796319       1.266635      69.564249 0.12467222E+04  0.37628977E+05                                13.366945                           10.867326       0.495663       1.925317                    0.999783      50.272826     156.670011       0.571277       0.355228      -1.122435      -0.025503      -0.073512       0.005937       0.078036       0.045413       0.042243       0.011548      -0.030061      -0.024229      -0.061356      -0.007159       0.068515             15.418730      17.940958      -2.342682      -3.957530      12.767023      -1.061605      15.548208          -0.000003
           15              P       1.118541       6.501905      15.506690       1.265826      72.292436 0.12466977E+04  0.37604285E+05                                13.623092                           10.821833       0.487717       1.918257                    0.999965      50.495693     156.990089       0.576445       0.352267      -1.125497      -0.015397      -0.032080      -0.087376       0.094344      -0.024140       0.064347      -0.004724      -0.031860       0.015604      -0.074917       0.008994       0.065924             15.903537      20.687346       2.237760      -4.392980      14.714002      -1.506578      12.309263          -0.000002
           16              P      -0.967625       3.448055      13.572869       1.266635      69.564245 0.12467224E+04  0.37628985E+05                                13.366945                           10.867327       0.495663       1.925317                    0.999783      50.272826     156.670011       0.571277       0.355228      -1.122435       0.025503       0.073512       0.005937       0.078036       0.045413      -0.042243      -0.011548      -0.030061      -0.024229      -0.061356      -0.007159       0.068515             15.418728      17.940945      -2.342683       3.957526      12.767028       1.061604      15.548210          -0.000003
           17              H       9.440961       0.341288      24.381838       0.107038       1.254376 0.90243166E+01  0.90234319E+02                                 1.843611                            1.695962      -1.032859       2.386474                    0.997620       3.435580       9.340490       0.512507       1.195223      -0.729680      -0.045151       0.012945       0.018995       0.050665      -0.008737       0.001408      -0.002536       0.032441      -0.012888      -0.016641      -0.004089       0.020730              1.926762       2.102119      -0.342835      -0.491482       1.709586       0.249603       1.968582           0.000001
           18              H       9.366876       0.006262      22.108931       0.131971       1.081890 0.78869204E+01  0.75358767E+02                                 1.600039                            1.536389      -0.830018       2.491909                    0.999535       3.077251       7.870343       0.571154       1.122345      -0.750010      -0.029872       0.006481      -0.016989       0.034970      -0.010077       0.001820       0.003495       0.024229       0.019285      -0.019559       0.006967       0.012592              1.606133       1.817590      -0.152214       0.284058       1.382584      -0.026621       1.618225           0.000004
           19              H      -2.058773       9.191820      22.268233       0.128540       1.139633 0.84090923E+01  0.82025600E+02                                 1.678506                            1.601603      -1.046918       2.383148                    0.998094       3.249446       8.525194       0.548926       1.143911      -0.742997       0.030931      -0.011764      -0.012379       0.035332      -0.011309       0.003001       0.002926       0.029284       0.004810      -0.019954       0.002029       0.017925              1.697696       1.808346      -0.274969      -0.279822       1.452418       0.206714       1.832325           0.000002
           20              H      -2.071046       9.593643      24.543985       0.107786       1.257175 0.90666091E+01  0.91627862E+02                                 1.911581                            1.748924      -1.043820       2.383032                    0.997278       3.588144      10.115843       0.479066       1.265109      -0.712598       0.043981      -0.008987       0.022412       0.050174      -0.011021      -0.003449      -0.000650       0.029286      -0.004277      -0.017796      -0.001695       0.019491              1.995707       2.241864      -0.210274       0.653541       1.558872      -0.100991       2.186385           0.000001
           21              H       5.501688       9.010217      20.220057       0.123242       1.167946 0.94223707E+01  0.94479971E+02                                 1.718996                            1.703611      -0.683863       2.543001                    0.999646       3.291221       8.730148       0.528828       1.155080      -0.741832      -0.016015      -0.023240      -0.005905       0.028835       0.006620      -0.001943       0.004986      -0.000091      -0.015624      -0.009682       0.000097       0.009585              1.713319       1.802538       0.278409       0.071343       1.669463       0.171460       1.667958           0.000003
           22              H       0.771009       0.004175      19.986792       0.119155       1.198610 0.96110068E+01  0.98124561E+02                                 1.818620                            1.771628      -0.972142       2.398663                    0.997693       3.631936      10.145220       0.489880       1.224638      -0.721572       0.006348       0.022528      -0.011581       0.026113       0.000146      -0.003215       0.000206      -0.011106      -0.022541      -0.008961      -0.000353       0.009313              1.842297       1.421249      -0.159899      -0.009038       2.107962      -0.342106       1.997681           0.000001
           23              H      -2.029248       9.474661      19.935588       0.097837       1.259391 0.10509323E+02  0.10829881E+03                                 1.801274                            1.794148      -0.749435       2.500635                    0.998939       3.481357       9.362659       0.517469       1.148611      -0.742848       0.019687       0.021009      -0.001244       0.028818       0.002592      -0.003913       0.006782       0.005887      -0.011094      -0.010709       0.004388       0.006321              1.782627       1.876349       0.307529       0.030643       1.723830       0.057106       1.747701           0.000003
           24              H      -2.651217       8.036450      20.268416       0.092596       1.178178 0.91117684E+01  0.91525908E+02                                 1.768174                            1.700215      -0.966990       2.392101                    0.997001       3.666200      10.060926       0.512541       1.189697      -0.728951      -0.001818      -0.024283       0.011271       0.026833      -0.001519      -0.003341      -0.004317       0.003003      -0.000711      -0.006570       0.001857       0.004712              1.804931       1.370905      -0.223352       0.057973       2.258375      -0.298044       1.785512           0.000001
           25              H      -2.254946       8.081329      17.972751       0.125032       1.164182 0.89525826E+01  0.90906531E+02                                 1.878459                            1.782087      -1.114134       2.349334                    0.993835       3.698993      10.727009       0.453439       1.330273      -0.698158       0.025604      -0.012518      -0.010400       0.030338      -0.005647      -0.001702       0.001592       0.010788      -0.001682      -0.007623      -0.000993       0.008615              1.958468       1.925874      -0.492985      -0.273208       2.156404       0.227516       1.793126          -0.000000
           26              H      -3.843127       8.111596      18.166190       0.122537       1.199941 0.97684714E+01  0.10051778E+03                                 1.864360                            1.823362      -0.895047       2.448775                    0.996925       3.577311      10.156649       0.466379       1.276293      -0.711461      -0.026487      -0.013156      -0.004750       0.029953       0.009618       0.003059      -0.001984       0.005245      -0.004549      -0.010529      -0.000326       0.010855              1.894537       1.909427       0.284602       0.125206       2.012254       0.121796       1.761928           0.000001
           27              H       5.223129      10.125927      17.497688       0.131247       1.137284 0.86227357E+01  0.84953549E+02                                 1.711756                            1.652861      -0.849154       2.483840                    0.999305       3.229897       8.620209       0.523252       1.188115      -0.733261      -0.032650      -0.017141       0.006369       0.037422      -0.000369      -0.001161      -0.012255       0.015452      -0.037366      -0.020441       0.006433       0.014008              1.719406       1.929129       0.248017      -0.163260       1.638835      -0.166154       1.590255           0.000001
           28              H      -0.225325       1.652169      16.288695       0.104564       1.224505 0.88129957E+01  0.88045633E+02                                 1.846522                            1.700358      -1.028673       2.387070                    0.997782       3.505174       9.684502       0.498349       1.230236      -0.720772      -0.046741       0.014967      -0.009638       0.050016       0.003451      -0.005023      -0.004242       0.022493      -0.039947      -0.015398      -0.003995       0.019394              1.923730       2.253606      -0.551006       0.270490       1.927136      -0.232807       1.590449          -0.000000
           29              H       3.701841       1.616683      15.933109       0.110563       1.196706 0.84001848E+01  0.82067516E+02                                 1.752255                            1.610721      -0.973299       2.419449                    0.998364       3.281806       8.668681       0.541303       1.158199      -0.739337       0.046847       0.017528      -0.018388       0.053292      -0.000433      -0.003018      -0.004188       0.024464      -0.053202      -0.019094      -0.002239       0.021333              1.824570       2.133702       0.423906      -0.368546       1.749380      -0.320730       1.590629          -0.000000
           30              H      -1.082539      10.132189      17.193306       0.136131       1.108236 0.81300151E+01  0.78756283E+02                                 1.669057                            1.593981      -0.824662       2.499342                    0.999538       3.137191       8.242938       0.539518       1.171942      -0.737396       0.032125      -0.017270       0.002508       0.036559      -0.001613      -0.002160      -0.013478       0.013905      -0.029923      -0.020256       0.008090       0.012166              1.688951       2.049754      -0.306916       0.090454       1.608421      -0.128960       1.408677           0.000001
           31              H       3.975902       2.026855      26.188216      -0.151393       3.070776 0.31980987E+02  0.42449685E+03                                 2.934315                            2.852686      -1.096154       2.178867                    0.996807       5.447471      15.318711       0.483589       0.954218      -0.797860       0.031072       0.051038      -0.055541       0.081579      -0.000368      -0.004039      -0.000054      -0.006816      -0.012087      -0.006965       0.001519       0.005446              2.967540       2.760564       0.321151      -0.167874       3.025646      -0.636814       3.116411           0.000001
           32              H       6.390140       7.590792       0.982556      -0.142482       2.386492 0.22674349E+02  0.28143498E+03                                 2.663202                            2.542122      -1.105741       2.215072                    0.994347       5.221606      15.102418       0.461715       1.068782      -0.761056      -0.037345      -0.067904       0.019932       0.080018       0.005934       0.000930      -0.000004      -0.001463       0.002960      -0.006538       0.000969       0.005569              2.779871       2.367968       0.406501      -0.335559       3.360708      -0.641335       2.610938          -0.000001
           33              H      -1.574726       4.877186      10.158388       0.107038       1.254376 0.90243100E+01  0.90234236E+02                                 1.843610                            1.695961      -1.032859       2.386474                    0.997620       3.435580       9.340489       0.512507       1.195223      -0.729680       0.045151      -0.012945       0.018995       0.050665      -0.008737      -0.001408       0.002536       0.032441      -0.012888      -0.016641      -0.004089       0.020730              1.926762       2.102118      -0.342835       0.491481       1.709586      -0.249603       1.968581           0.000001
           34              H      -1.500641       5.212212       7.885481       0.131971       1.081890 0.78869206E+01  0.75358766E+02                                 1.600039                            1.536389      -0.830018       2.491909                    0.999535       3.077251       7.870342       0.571154       1.122345      -0.750010       0.029872      -0.006481      -0.016989       0.034970      -0.010077      -0.001820      -0.003495       0.024229       0.019285      -0.019559       0.006967       0.012592              1.606133       1.817590      -0.152214      -0.284058       1.382584       0.026621       1.618225           0.000004
           35              H       4.989479       6.463602       8.044783       0.128540       1.139633 0.84090970E+01  0.82025651E+02                                 1.678506                            1.601603      -1.046918       2.383148                    0.998094       3.249446       8.525192       0.548926       1.143910      -0.742997      -0.030931       0.011764      -0.012379       0.035332      -0.011309      -0.003001      -0.002926       0.029284       0.004810      -0.019954       0.002029       0.017925              1.697696       1.808346      -0.274969       0.279822       1.452417      -0.206714       1.832324           0.000002
           36              H       5.001752       6.061779      10.320535       0.107786       1.257175 0.90666093E+01  0.91627860E+02                                 1.911580                            1.748923      -1.043820       2.383032                    0.997278       3.588144      10.115841       0.479066       1.265109      -0.712599      -0.043981       0.008987       0.022412       0.050174      -0.011022       0.003449       0.000650       0.029286      -0.004277      -0.017796      -0.001695       0.019491              1.995707       2.241864      -0.210274      -0.653540       1.558872       0.100991       2.186385           0.000000
           37              H      -2.570981       6.645205       5.996607       0.123242       1.167946 0.94223721E+01  0.94479987E+02                                 1.718996                            1.703611      -0.683863       2.543001                    0.999646       3.291220       8.730145       0.528828       1.155080      -0.741832       0.016015       0.023240      -0.005905       0.028835       0.006620       0.001943      -0.004986      -0.000091      -0.015624      -0.009682       0.000097       0.009585              1.713319       1.802538       0.278409      -0.071343       1.669463      -0.171460       1.667958           0.000003
           38              H       7.095227       5.214299       5.763342       0.119155       1.198610 0.96110073E+01  0.98124570E+02                                 1.818620                            1.771628      -0.972143       2.398663                    0.997693       3.631936      10.145221       0.489880       1.224638      -0.721572      -0.006348      -0.022528      -0.011581       0.026113       0.000146       0.003215      -0.000206      -0.011106      -0.022541      -0.008961      -0.000353       0.009313              1.842298       1.421249      -0.159899       0.009038       2.107962       0.342106       1.997682           0.000001
           39              H       4.959955       6.180761       5.712138       0.097837       1.259390 0.10509310E+02  0.10829863E+03                                 1.801272                            1.794146      -0.749435       2.500635                    0.998939       3.481357       9.362655       0.517469       1.148610      -0.742848      -0.019687      -0.021009      -0.001244       0.028818       0.002592       0.003913      -0.006782       0.005887      -0.011094      -0.010709       0.004388       0.006321              1.782625       1.876347       0.307528      -0.030643       1.723829      -0.057106       1.747699           0.000002
           40              H       5.581923       7.618972       6.044966       0.092596       1.178178 0.91117687E+01  0.91525911E+02                                 1.768174                            1.700215      -0.966990       2.392101                    0.997001       3.666200      10.060926       0.512541       1.189697      -0.728951       0.001818       0.024283       0.011271       0.026833      -0.001519       0.003341       0.004317       0.003003      -0.000711      -0.006570       0.001857       0.004712              1.804931       1.370905      -0.223352      -0.057973       2.258375       0.298045       1.785512           0.000001
           41              H       5.185652       7.574093       3.749301       0.125033       1.164183 0.89525888E+01  0.90906608E+02                                 1.878460                            1.782087      -1.114134       2.349334                    0.993835       3.698993      10.727009       0.453439       1.330273      -0.698158      -0.025604       0.012518      -0.010400       0.030338      -0.005647       0.001702      -0.001592       0.010788      -0.001682      -0.007623      -0.000993       0.008615              1.958468       1.925874      -0.492985       0.273208       2.156404      -0.227516       1.793126          -0.000000
           42              H      -3.560167       7.543826       3.942740       0.122537       1.199941 0.97684649E+01  0.10051769E+03                                 1.864359                            1.823361      -0.895046       2.448775                    0.996925       3.577311      10.156648       0.466380       1.276293      -0.711461       0.026487       0.013156      -0.004750       0.029953       0.009618      -0.003059       0.001984       0.005245      -0.004549      -0.010529      -0.000326       0.010855              1.894536       1.909426       0.284602      -0.125206       2.012254      -0.121796       1.761928           0.000001
           43              H      -2.292422       5.529495       3.274238       0.131247       1.137284 0.86227415E+01  0.84953616E+02                                 1.711756                            1.652861      -0.849154       2.483840                    0.999305       3.229897       8.620208       0.523252       1.188115      -0.733261       0.032650       0.017141       0.006369       0.037422      -0.000369       0.001161       0.012255       0.015452      -0.037366      -0.020441       0.006433       0.014008              1.719407       1.929130       0.248016       0.163260       1.638835       0.166154       1.590255           0.000001
           44              H       8.091561       3.566305       2.065245       0.104564       1.224505 0.88130024E+01  0.88045716E+02                                 1.846523                            1.700359      -1.028673       2.387070                    0.997782       3.505174       9.684503       0.498349       1.230236      -0.720772       0.046741      -0.014967      -0.009638       0.050016       0.003451       0.005023       0.004242       0.022493      -0.039947      -0.015398      -0.003995       0.019394              1.923731       2.253608      -0.551006      -0.270490       1.927136       0.232807       1.590450          -0.000000
           45              H       4.164394       3.601791       1.709659       0.110563       1.196707 0.84001906E+01  0.82067582E+02                                 1.752255                            1.610722      -0.973299       2.419449                    0.998364       3.281806       8.668680       0.541303       1.158199      -0.739337      -0.046847      -0.017528      -0.018388       0.053292      -0.000433       0.003018       0.004188       0.024464      -0.053202      -0.019094      -0.002239       0.021333              1.824570       2.133703       0.423906       0.368545       1.749379       0.320730       1.590629          -0.000000
           46              H       4.013245       5.523233       2.969856       0.136131       1.108236 0.81300161E+01  0.78756295E+02                                 1.669057                            1.593981      -0.824662       2.499342                    0.999538       3.137191       8.242938       0.539518       1.171942      -0.737396      -0.032125       0.017270       0.002508       0.036559      -0.001613       0.002160       0.013478       0.013905      -0.029923      -0.020256       0.008090       0.012166              1.688951       2.049754      -0.306916      -0.090454       1.608422       0.128960       1.408677           0.000001
           47              H       3.890334       3.191619      11.964766      -0.151392       3.070775 0.31980970E+02  0.42449656E+03                                 2.934314                            2.852685      -1.096154       2.178867                    0.996807       5.447471      15.318709       0.483589       0.954217      -0.797860      -0.031072      -0.051038      -0.055541       0.081579      -0.000368       0.004039       0.000054      -0.006816      -0.012087      -0.006965       0.001519       0.005446              2.967539       2.760563       0.321150       0.167874       3.025644       0.636814       3.116410           0.000001
           48              H      -3.459434       8.064630      15.206006      -0.142482       2.386491 0.22674341E+02  0.28143486E+03                                 2.663201                            2.542121      -1.105741       2.215072                    0.994347       5.221606      15.102415       0.461715       1.068782      -0.761056       0.037345       0.067904       0.019932       0.080018       0.005934      -0.000930       0.000004      -0.001463       0.002960      -0.006538       0.000969       0.005569              2.779870       2.367966       0.406501       0.335559       3.360707       0.641335       2.610937          -0.000001
           49              H      -4.042490      10.095660       4.065062       0.107037       1.254377 0.90243206E+01  0.90234366E+02                                 1.843611                            1.695962      -1.032859       2.386473                    0.997620       3.435581       9.340492       0.512507       1.195223      -0.729680       0.045151      -0.012945      -0.018995       0.050665      -0.008737       0.001408      -0.002536       0.032441      -0.012888      -0.016641      -0.004089       0.020730              1.926763       2.102120      -0.342835      -0.491482       1.709587       0.249603       1.968582           0.000001
           50              H       0.967124      -0.006262       6.337969       0.131971       1.081890 0.78869185E+01  0.75358740E+02                                 1.600039                            1.536389      -0.830018       2.491909                    0.999535       3.077251       7.870341       0.571155       1.122344      -0.750010       0.029872      -0.006481       0.016989       0.034970      -0.010077       0.001820       0.003495       0.024229       0.019285      -0.019559       0.006967       0.012592              1.606132       1.817590      -0.152214       0.284058       1.382583      -0.026621       1.618224           0.000003
           51              H       7.457244       1.245128       6.178667       0.128540       1.139633 0.84090917E+01  0.82025590E+02                                 1.678506                            1.601603      -1.046918       2.383148                    0.998094       3.249446       8.525193       0.548926       1.143911      -0.742997      -0.030931       0.011764       0.012379       0.035332      -0.011309       0.003001       0.002926       0.029284       0.004810      -0.019954       0.002029       0.017925              1.697696       1.808346      -0.274969      -0.279822       1.452417       0.206714       1.832324           0.000002
           52              H       7.469517       0.843305       3.902915       0.107786       1.257175 0.90666093E+01  0.91627862E+02                                 1.911580                            1.748923      -1.043820       2.383032                    0.997278       3.588144      10.115842       0.479066       1.265109      -0.712598      -0.043981       0.008987      -0.022412       0.050174      -0.011021      -0.003449      -0.000650       0.029286      -0.004277      -0.017796      -0.001695       0.019491              1.995707       2.241864      -0.210274       0.653540       1.558872      -0.100991       2.186385           0.000001
           53              H      -0.103217       1.426731       8.226843       0.123242       1.167946 0.94223690E+01  0.94479945E+02                                 1.718995                            1.703611      -0.683863       2.543001                    0.999646       3.291221       8.730146       0.528828       1.155079      -0.741832       0.016015       0.023240       0.005905       0.028835       0.006620      -0.001943       0.004986      -0.000091      -0.015624      -0.009682       0.000097       0.009585              1.713319       1.802537       0.278409       0.071343       1.669462       0.171460       1.667957           0.000003
           54              H       9.562991      -0.004175       8.460108       0.119155       1.198610 0.96110080E+01  0.98124581E+02                                 1.818620                            1.771629      -0.972143       2.398663                    0.997693       3.631936      10.145222       0.489880       1.224638      -0.721572      -0.006348      -0.022528       0.011581       0.026113       0.000146      -0.003215       0.000206      -0.011106      -0.022541      -0.008961      -0.000353       0.009313              1.842298       1.421249      -0.159899      -0.009038       2.107962      -0.342106       1.997682           0.000001
           55              H       7.427719       0.962287       8.511312       0.097837       1.259391 0.10509319E+02  0.10829875E+03                                 1.801273                            1.794147      -0.749435       2.500635                    0.998939       3.481357       9.362656       0.517469       1.148610      -0.742848      -0.019687      -0.021009       0.001244       0.028818       0.002592      -0.003913       0.006782       0.005887      -0.011094      -0.010709       0.004388       0.006321              1.782626       1.876348       0.307528       0.030643       1.723829       0.057106       1.747700           0.000002
           56              H       8.049688       2.400498       8.178484       0.092596       1.178179 0.91117740E+01  0.91525970E+02                                 1.768174                            1.700215      -0.966990       2.392101                    0.997001       3.666201      10.060926       0.512541       1.189696      -0.728951       0.001818       0.024283      -0.011271       0.026833      -0.001519      -0.003341      -0.004317       0.003003      -0.000711      -0.006570       0.001857       0.004712              1.804930       1.370905      -0.223352       0.057973       2.258374      -0.298044       1.785512           0.000001
           57              H       7.653417       2.355619      10.474149       0.125032       1.164182 0.89525826E+01  0.90906532E+02                                 1.878459                            1.782087      -1.114134       2.349334                    0.993835       3.698993      10.727009       0.453439       1.330273      -0.698158      -0.025604       0.012518       0.010400       0.030338      -0.005647      -0.001702       0.001592       0.010788      -0.001682      -0.007623      -0.000993       0.008615              1.958468       1.925874      -0.492985      -0.273208       2.156404       0.227516       1.793126          -0.000000
           58              H      -1.092402       2.325352      10.280710       0.122537       1.199942 0.97684745E+01  0.10051782E+03                                 1.864361                            1.823362      -0.895047       2.448775                    0.996925       3.577311      10.156650       0.466379       1.276293      -0.711461       0.026487       0.013156       0.004750       0.029953       0.009618       0.003059      -0.001984       0.005245      -0.004549      -0.010529      -0.000326       0.010855              1.894537       1.909428       0.284602       0.125206       2.012255       0.121796       1.761929           0.000001
           59              H       0.175342       0.311021      10.949212       0.131247       1.137284 0.86227357E+01  0.84953550E+02                                 1.711756                            1.652861      -0.849154       2.483840                    0.999305       3.229897       8.620209       0.523252       1.188115      -0.733261       0.032650       0.017141      -0.006369       0.037422      -0.000369      -0.001161      -0.012255       0.015452      -0.037366      -0.020441       0.006433       0.014008              1.719406       1.929129       0.248016      -0.163260       1.638835      -0.166154       1.590255           0.000001
           60              H       5.623796       8.784779      12.158205       0.104564       1.224505 0.88129957E+01  0.88045633E+02                                 1.846522                            1.700358      -1.028673       2.387070                    0.997782       3.505174       9.684502       0.498349       1.230236      -0.720772       0.046741      -0.014967       0.009638       0.050016       0.003451      -0.005023      -0.004242       0.022493      -0.039947      -0.015398      -0.003995       0.019394              1.923730       2.253606      -0.551006       0.270490       1.927136      -0.232807       1.590449          -0.000000
           61              H       1.696630       8.820265      12.513791       0.110563       1.196706 0.84001848E+01  0.82067516E+02                                 1.752255                            1.610721      -0.973299       2.419449                    0.998364       3.281806       8.668681       0.541303       1.158199      -0.739337      -0.046847      -0.017528       0.018388       0.053292      -0.000433      -0.003018      -0.004188       0.024464      -0.053202      -0.019094      -0.002239       0.021333              1.824570       2.133702       0.423906      -0.368546       1.749380      -0.320730       1.590629          -0.000000
           62              H       6.481010       0.304759      11.253594       0.136131       1.108236 0.81300144E+01  0.78756272E+02                                 1.669057                            1.593980      -0.824662       2.499342                    0.999538       3.137191       8.242937       0.539519       1.171941      -0.737396      -0.032125       0.017270      -0.002508       0.036559      -0.001613      -0.002160      -0.013478       0.013905      -0.029923      -0.020256       0.008090       0.012166              1.688950       2.049754      -0.306916       0.090454       1.608421      -0.128960       1.408676           0.000001
           63              H       1.422569       8.410093       2.258684      -0.151392       3.070773 0.31980948E+02  0.42449621E+03                                 2.934313                            2.852685      -1.096153       2.178867                    0.996807       5.447468      15.318701       0.483589       0.954218      -0.797860      -0.031072      -0.051038       0.055541       0.081579      -0.000368      -0.004039      -0.000054      -0.006816      -0.012087      -0.006965       0.001519       0.005446              2.967538       2.760563       0.321151      -0.167874       3.025644      -0.636814       3.116409           0.000001
           64              H      -0.991669       2.846156      27.464344      -0.142482       2.386491 0.22674346E+02  0.28143494E+03                                 2.663202                            2.542122      -1.105741       2.215072                    0.994347       5.221606      15.102416       0.461715       1.068782      -0.761056       0.037345       0.067904      -0.019932       0.080018       0.005934       0.000930      -0.000004      -0.001463       0.002961      -0.006538       0.000969       0.005569              2.779870       2.367967       0.406501      -0.335559       3.360707      -0.641335       2.610937          -0.000001
           65              H       6.973197       5.559762      18.288512       0.107038       1.254376 0.90243144E+01  0.90234293E+02                                 1.843611                            1.695962      -1.032859       2.386473                    0.997620       3.435581       9.340493       0.512507       1.195223      -0.729680      -0.045151       0.012945      -0.018995       0.050665      -0.008737      -0.001408       0.002536       0.032441      -0.012888      -0.016641      -0.004089       0.020730              1.926762       2.102119      -0.342835       0.491482       1.709586      -0.249603       1.968582           0.000001
           66              H       6.899112       5.224736      20.561419       0.131971       1.081891 0.78869246E+01  0.75358821E+02                                 1.600040                            1.536390      -0.830018       2.491909                    0.999535       3.077251       7.870345       0.571154       1.122345      -0.750010      -0.029872       0.006481       0.016989       0.034970      -0.010077      -0.001820      -0.003495       0.024229       0.019285      -0.019559       0.006967       0.012592              1.606134       1.817591      -0.152214      -0.284059       1.382585       0.026621       1.618226           0.000004
           67              H       0.408992       3.973346      20.402117       0.128540       1.139634 0.84091016E+01  0.82025709E+02                                 1.678506                            1.601604      -1.046918       2.383148                    0.998094       3.249447       8.525196       0.548926       1.143910      -0.742997       0.030931      -0.011764       0.012379       0.035332      -0.011309      -0.003001      -0.002926       0.029284       0.004810      -0.019954       0.002029       0.017925              1.697696       1.808347      -0.274969       0.279822       1.452418      -0.206714       1.832325           0.000002
           68              H       0.396719       4.375169      18.126365       0.107786       1.257175 0.90666077E+01  0.91627842E+02                                 1.911580                            1.748923      -1.043820       2.383032                    0.997278       3.588144      10.115842       0.479066       1.265109      -0.712598       0.043981      -0.008987      -0.022412       0.050174      -0.011021       0.003449       0.000650       0.029286      -0.004277      -0.017796      -0.001695       0.019491              1.995707       2.241864      -0.210274      -0.653540       1.558872       0.100991       2.186385           0.000001
           69              H       7.969452       3.791743      22.450293       0.123242       1.167946 0.94223746E+01  0.94480013E+02                                 1.718996                            1.703611      -0.683863       2.543001                    0.999646       3.291221       8.730146       0.528828       1.155079      -0.741832      -0.016015      -0.023240       0.005905       0.028835       0.006620       0.001943      -0.004986      -0.000091      -0.015624      -0.009682       0.000097       0.009585              1.713319       1.802538       0.278409      -0.071343       1.669462      -0.171460       1.667957           0.000003
           70              H      -1.696756       5.222649      22.683558       0.119155       1.198610 0.96110087E+01  0.98124588E+02                                 1.818620                            1.771629      -0.972143       2.398663                    0.997693       3.631936      10.145221       0.489880       1.224638      -0.721572       0.006348       0.022528       0.011581       0.026113       0.000146       0.003215      -0.000206      -0.011106      -0.022541      -0.008961      -0.000353       0.009313              1.842298       1.421249      -0.159899       0.009038       2.107962       0.342106       1.997682           0.000001
           71              H       0.438516       4.256187      22.734762       0.097837       1.259391 0.10509316E+02  0.10829872E+03                                 1.801273                            1.794147      -0.749435       2.500635                    0.998939       3.481357       9.362659       0.517469       1.148611      -0.742848       0.019687       0.021009       0.001244       0.028818       0.002592       0.003913      -0.006782       0.005887      -0.011094      -0.010709       0.004388       0.006321              1.782626       1.876348       0.307529      -0.030643       1.723830      -0.057106       1.747700           0.000002
           72              H      -0.183452       2.817976      22.401934       0.092596       1.178179 0.91117740E+01  0.91525972E+02                                 1.768174                            1.700215      -0.966990       2.392101                    0.997001       3.666201      10.060927       0.512541       1.189696      -0.728951      -0.001818      -0.024283      -0.011271       0.026833      -0.001519       0.003341       0.004317       0.003003      -0.000711      -0.006570       0.001857       0.004712              1.804931       1.370905      -0.223352      -0.057973       2.258375       0.298045       1.785512           0.000001
           73              H       0.212819       2.862855      24.697599       0.125032       1.164183 0.89525880E+01  0.90906599E+02                                 1.878460                            1.782088      -1.114134       2.349334                    0.993835       3.698993      10.727009       0.453439       1.330273      -0.698158       0.025604      -0.012518       0.010400       0.030338      -0.005647       0.001702      -0.001592       0.010788      -0.001682      -0.007623      -0.000993       0.008615              1.958468       1.925875      -0.492985       0.273208       2.156404      -0.227516       1.793126           0.000000
           74              H      -1.375362       2.893122      24.504160       0.122537       1.199941 0.97684677E+01  0.10051774E+03                                 1.864360                            1.823362      -0.895047       2.448775                    0.996925       3.577311      10.156652       0.466379       1.276294      -0.711461      -0.026487      -0.013156       0.004750       0.029953       0.009618      -0.003059       0.001984       0.005245      -0.004549      -0.010529      -0.000326       0.010855              1.894537       1.909427       0.284602      -0.125206       2.012255      -0.121796       1.761929           0.000001
           75              H       7.690893       4.907453      25.172662       0.131247       1.137284 0.86227368E+01  0.84953562E+02                                 1.711756                            1.652861      -0.849154       2.483840                    0.999305       3.229896       8.620206       0.523252       1.188116      -0.733261      -0.032650      -0.017141      -0.006369       0.037422      -0.000369       0.001161       0.012255       0.015452      -0.037366      -0.020441       0.006433       0.014008              1.719407       1.929129       0.248016       0.163260       1.638835       0.166154       1.590255           0.000001
           76              H      -2.693090       6.870643      26.381655       0.104564       1.224506 0.88130070E+01  0.88045765E+02                                 1.846523                            1.700358      -1.028673       2.387070                    0.997782       3.505175       9.684503       0.498349       1.230235      -0.720772      -0.046741       0.014967       0.009638       0.050016       0.003451       0.005023       0.004242       0.022493      -0.039947      -0.015398      -0.003995       0.019394              1.923731       2.253607      -0.551006      -0.270490       1.927136       0.232807       1.590449          -0.000000
           77              H       1.234077       6.835157      26.737241       0.110563       1.196707 0.84001906E+01  0.82067582E+02                                 1.752255                            1.610722      -0.973299       2.419449                    0.998364       3.281806       8.668680       0.541303       1.158199      -0.739337       0.046847       0.017528       0.018388       0.053292      -0.000433       0.003018       0.004188       0.024464      -0.053202      -0.019094      -0.002239       0.021333              1.824570       2.133703       0.423906       0.368545       1.749379       0.320730       1.590629          -0.000000
           78              H       1.385226       4.913715      25.477044       0.136131       1.108235 0.81300097E+01  0.78756218E+02                                 1.669057                            1.593980      -0.824662       2.499342                    0.999538       3.137190       8.242935       0.539518       1.171942      -0.737396       0.032125      -0.017270      -0.002508       0.036559      -0.001613       0.002160       0.013478       0.013905      -0.029923      -0.020256       0.008090       0.012166              1.688950       2.049754      -0.306916      -0.090454       1.608421       0.128960       1.408676           0.000001
           79              H       1.508137       7.245329      16.482134      -0.151392       3.070773 0.31980953E+02  0.42449629E+03                                 2.934314                            2.852685      -1.096153       2.178867                    0.996807       5.447469      15.318704       0.483589       0.954218      -0.797860       0.031072       0.051038       0.055541       0.081579      -0.000368       0.004039       0.000054      -0.006816      -0.012087      -0.006965       0.001519       0.005446              2.967539       2.760562       0.321150       0.167874       3.025644       0.636814       3.116409           0.000001
           80              H       8.857905       2.372318      13.240894      -0.142481       2.386491 0.22674334E+02  0.28143476E+03                                 2.663201                            2.542121      -1.105741       2.215072                    0.994347       5.221605      15.102413       0.461715       1.068782      -0.761056      -0.037345      -0.067904      -0.019932       0.080018       0.005934      -0.000930       0.000004      -0.001463       0.002960      -0.006538       0.000969       0.005569              2.779870       2.367966       0.406501       0.335559       3.360707       0.641335       2.610936          -0.000001
           81              C      10.218838       0.019100      23.942902       0.102298      26.765702 0.32575833E+03  0.71307700E+04                                 7.829788                            6.058455       0.156812       2.068016                    0.999739      25.705452      71.481879       0.662225       0.422532      -1.059538       0.048789      -0.021841       0.013799       0.055207       0.007555      -0.011736      -0.021554      -0.011061      -0.117367      -0.047052       0.010204       0.036847              8.996367       8.211973      -1.890789      -0.092038       5.534127       1.367697      13.243001           0.000000
           82              C       5.230421      10.256702      22.587123      -0.218716      33.031341 0.43261913E+03  0.10100921E+05                                 8.775217                            6.824988       0.350495       2.078753                    0.999863      29.398825      82.679949       0.649713       0.403766      -1.078542      -0.008434       0.000456       0.007317       0.011175      -0.009884       0.017300      -0.002133       0.030700       0.007272      -0.020024      -0.008449       0.028473             10.092320       8.740050      -2.058351      -1.419678       6.158675       2.434325      15.378235           0.000004
           83              C      -3.977957       9.778690      21.914069       0.187157      32.721494 0.37783631E+03  0.85162883E+04                                 9.019347                            6.523283      -0.018029       2.017080                    0.999217      25.033627      68.857860       0.643427       0.422338      -1.067979       0.004183      -0.006884      -0.033084       0.034051       0.009809      -0.011393       0.007887      -0.022610       0.056472      -0.028241       0.004975       0.023265             11.299155       8.357344      -1.892179      -0.958267       5.816345       2.730185      19.723775           0.000000
           84              C      -2.845456       9.526951      22.681282      -0.218908      33.819328 0.44140271E+03  0.10377469E+05                                 8.966797                            6.927601       0.252138       2.045420                    0.999774      29.745189      84.462210       0.638981       0.407720      -1.073891       0.006648       0.002861       0.012427       0.014381      -0.011411      -0.010594       0.008012       0.040908       0.006182      -0.025511      -0.002738       0.028249             10.349013       8.266261      -1.591659       0.889699       5.571150       1.629093      17.209629           0.000003
           85              C      -2.860409       9.761364      24.041329       0.103716      27.816037 0.33240761E+03  0.73206481E+04                                 8.059729                            6.128131       0.171783       2.071766                    0.999753      25.868960      72.396606       0.656464       0.423659      -1.057751      -0.049362       0.018075       0.003549       0.052687       0.010973       0.001528      -0.015830      -0.001321      -0.109170      -0.040929       0.009952       0.030977              9.329666       8.547773      -1.781547       0.560785       5.232353       1.365273      14.208871           0.000000
           86              C      -4.036180       9.562436      20.424021      -0.251767      31.471815 0.44004745E+03  0.10401228E+05                                 8.773896                            6.945897      -0.160511       1.933186                    0.998284      30.030979      87.232159       0.630279       0.411139      -1.065101       0.074906      -0.035625       0.007395       0.083275       0.003260      -0.020923       0.020456       0.001116       0.010866      -0.030307       0.001437       0.028870             10.727187       7.057449      -1.205729      -2.360946       7.350994       2.452794      17.773118           0.000002
           87              C      -2.821495       8.894993      19.805016      -0.161527      27.728492 0.41838137E+03  0.97731174E+04                                 8.077160                            6.791018      -0.008880       1.982126                    0.999399      29.299281      84.833927       0.634332       0.413360      -1.062792      -0.081478       0.023079      -0.051402       0.099063      -0.007011      -0.025526       0.024723       0.023104       0.056926      -0.033699      -0.012540       0.046239              9.343252       6.460109      -1.158084      -1.466752       7.414097       1.329204      14.155550           0.000001
           88              C      -3.009607       8.630208      18.302735      -0.248518      31.719990 0.45350295E+03  0.10829219E+05                                 8.846358                            7.079750      -0.279135       1.900717                    0.996780      30.306306      89.258798       0.618874       0.414464      -1.060119       0.006193       0.054414       0.055362       0.077873       0.002755      -0.000598      -0.001953       0.037006       0.082022      -0.032438       0.005012       0.027426             10.554864       6.184728      -0.942005      -0.114587      11.308363      -1.047263      14.171502          -0.000001
           89              C      -3.083987       9.898715      17.496266       0.190690      30.565935 0.39288300E+03  0.89816255E+04                                 8.728374                            6.759947      -0.137592       1.985227                    0.999281      25.331219      71.183855       0.614271       0.436169      -1.054772       0.001753      -0.036400       0.010916       0.038043      -0.001744       0.004477      -0.010231      -0.032993       0.077794      -0.029849      -0.000439       0.030287             10.245331       8.475729      -0.648563      -0.080064      12.617010      -5.727356       9.643253          -0.000001
           90              C       0.638327       0.076712      17.196720      -0.208484      32.761259 0.44855700E+03  0.10602510E+05                                 8.815493                            7.014789       0.253947       2.052006                    0.999580      29.677861      84.872977       0.629901       0.411380      -1.070042      -0.010592      -0.009489      -0.032634       0.035598       0.017274      -0.002621      -0.008879       0.029377      -0.025588      -0.022170      -0.005820       0.027991              9.966518       8.869611      -1.525495       0.780473      12.623217      -4.861626       8.406728          -0.000001
           91              C       0.612975       1.242414      16.467341       0.092986      27.080581 0.33469268E+03  0.73758091E+04                                 7.883207                            6.129720       0.215528       2.081901                    0.999803      25.945551      72.384483       0.660201       0.420985      -1.060547       0.048554      -0.006036      -0.026642       0.055711      -0.000375       0.007529       0.034114       0.037165      -0.017204      -0.045609       0.017288       0.028321              8.969397       8.635036      -0.855437       0.076957      11.306835      -4.180137       6.966321          -0.000001
           92              C       2.903653       1.225715      16.269351       0.106867      26.406465 0.31736105E+03  0.68830234E+04                                 7.685877                            5.931425       0.213135       2.085296                    0.999776      25.377534      69.623954       0.679336       0.415715      -1.066749      -0.051395      -0.004976      -0.016563       0.054226       0.007887      -0.006441       0.035376       0.025918      -0.008155      -0.044571       0.016065       0.028506              8.734618       8.801648      -0.290977      -0.440873      10.655683      -4.154822       6.746522          -0.000001
           93              C       3.000542       0.072850      17.012384      -0.204444      31.855851 0.42925376E+03  0.10020575E+05                                 8.596834                            6.832866       0.324273       2.077761                    0.999673      29.235462      82.691519       0.643287       0.407871      -1.073909       0.007324      -0.009211      -0.029404       0.031671      -0.019686      -0.001807      -0.005531       0.019533      -0.019582      -0.020936      -0.004365       0.025300              9.617541       9.108987       0.294999      -0.911132      11.866837      -4.686368       7.876798           0.000000
           94              C      -2.352602       5.199374       9.719452       0.102298      26.765685 0.32575807E+03  0.71307631E+04                                 7.829784                            6.058453       0.156812       2.068016                    0.999739      25.705452      71.481875       0.662225       0.422532      -1.059538      -0.048789       0.021841       0.013799       0.055207       0.007555       0.011736       0.021554      -0.011061      -0.117366      -0.047052       0.010204       0.036847              8.996362       8.211966      -1.890788       0.092043       5.534125      -1.367698      13.242996           0.000000
           95              C      -2.299715       5.398720       8.363673      -0.218716      33.031345 0.43261912E+03  0.10100920E+05                                 8.775218                            6.824988       0.350495       2.078753                    0.999863      29.398824      82.679946       0.649713       0.403766      -1.078542       0.008434      -0.000456       0.007317       0.011175      -0.009884      -0.017300       0.002133       0.030700       0.007272      -0.020024      -0.008449       0.028473             10.092322       8.740052      -2.058353       1.419683       6.158676      -2.434327      15.378238           0.000004
           96              C       6.908663       5.876732       7.690619       0.187157      32.721492 0.37783613E+03  0.85162833E+04                                 9.019346                            6.523281      -0.018030       2.017080                    0.999217      25.033628      68.857863       0.643427       0.422338      -1.067979      -0.004183       0.006884      -0.033084       0.034051       0.009809       0.011393      -0.007887      -0.022610       0.056472      -0.028241       0.004975       0.023265             11.299154       8.357344      -1.892178       0.958263       5.816344      -2.730183      19.723776           0.000000
           97              C       5.776163       6.128471       8.457832      -0.218908      33.819339 0.44140276E+03  0.10377470E+05                                 8.966798                            6.927601       0.252137       2.045419                    0.999774      29.745189      84.462208       0.638981       0.407720      -1.073891      -0.006648      -0.002861       0.012427       0.014381      -0.011411       0.010594      -0.008012       0.040908       0.006182      -0.025511      -0.002738       0.028249             10.349016       8.266264      -1.591659      -0.889708       5.571149      -1.629090      17.209633           0.000003
           98              C       5.791115       5.894058       9.817879       0.103716      27.816044 0.33240779E+03  0.73206528E+04                                 8.059730                            6.128132       0.171783       2.071766                    0.999753      25.868960      72.396601       0.656464       0.423659      -1.057751       0.049362      -0.018075       0.003549       0.052687       0.010973      -0.001528       0.015830      -0.001321      -0.109170      -0.040929       0.009952       0.030977              9.329667       8.547773      -1.781545      -0.560793       5.232353      -1.365271      14.208875           0.000000
           99              C       6.966886       6.092986       6.200571      -0.251767      31.471840 0.44004782E+03  0.10401239E+05                                 8.773900                            6.945900      -0.160511       1.933186                    0.998284      30.030980      87.232163       0.630279       0.411139      -1.065101      -0.074906       0.035625       0.007395       0.083275       0.003260       0.020923      -0.020456       0.001115       0.010866      -0.030307       0.001437       0.028870             10.727194       7.057453      -1.205731       2.360946       7.350996      -2.452795      17.773132           0.000002
          100              C       5.752201       6.760429       5.581566      -0.161527      27.728476 0.41838112E+03  0.97731102E+04                                 8.077158                            6.791016      -0.008880       1.982126                    0.999399      29.299280      84.833922       0.634332       0.413360      -1.062792       0.081478      -0.023079      -0.051402       0.099063      -0.007011       0.025526      -0.024723       0.023104       0.056926      -0.033699      -0.012540       0.046239              9.343248       6.460105      -1.158083       1.466747       7.414097      -1.329203      14.155543           0.000001
          101              C       5.940314       7.025214       4.079285      -0.248518      31.719988 0.45350295E+03  0.10829219E+05                                 8.846358                            7.079751      -0.279135       1.900717                    0.996780      30.306306      89.258799       0.618874       0.414464      -1.060119      -0.006193      -0.054414       0.055362       0.077873       0.002755       0.000598       0.001953       0.037006       0.082022      -0.032438       0.005012       0.027426             10.554864       6.184728      -0.942006       0.114583      11.308363       1.047263      14.171501          -0.000001
          102              C       6.014694       5.756707       3.272816       0.190690      30.565930 0.39288294E+03  0.89816240E+04                                 8.728373                            6.759947      -0.137592       1.985227                    0.999281      25.331218      71.183854       0.614271       0.436169      -1.054772      -0.001753       0.036400       0.010916       0.038043      -0.001744      -0.004477       0.010231      -0.032993       0.077794      -0.029849      -0.000439       0.030287             10.245330       8.475728      -0.648569       0.080059      12.617010       5.727356       9.643252          -0.000001
          103              C       7.227908       5.141762       2.973270      -0.208484      32.761270 0.44855705E+03  0.10602512E+05                                 8.815495                            7.014789       0.253947       2.052006                    0.999580      29.677861      84.872978       0.629901       0.411380      -1.070042       0.010592       0.009489      -0.032634       0.035598       0.017274       0.002621       0.008879       0.029377      -0.025588      -0.022170      -0.005820       0.027991              9.966521       8.869613      -1.525499      -0.780474      12.623221       4.861628       8.406730          -0.000001
          104              C       7.253260       3.976060       2.243891       0.092986      27.080600 0.33469296E+03  0.73758167E+04                                 7.883211                            6.129723       0.215528       2.081901                    0.999803      25.945552      72.384486       0.660201       0.420985      -1.060547      -0.048555       0.006036      -0.026642       0.055711      -0.000375      -0.007529      -0.034114       0.037165      -0.017204      -0.045609       0.017288       0.028321              8.969402       8.635042      -0.855438      -0.076956      11.306840       4.180139       6.966324          -0.000001
          105              C       4.962583       3.992759       2.045901       0.106867      26.406466 0.31736108E+03  0.68830240E+04                                 7.685876                            5.931425       0.213135       2.085296                    0.999776      25.377534      69.623950       0.679336       0.415715      -1.066749       0.051395       0.004976      -0.016563       0.054226       0.007887       0.006441      -0.035376       0.025918      -0.008155      -0.044571       0.016065       0.028506              8.734617       8.801651      -0.290985       0.440869      10.655680       4.154819       6.746519          -0.000001
          106              C       4.865693       5.145624       2.788934      -0.204444      31.855852 0.42925400E+03  0.10020582E+05                                 8.596835                            6.832868       0.324273       2.077761                    0.999673      29.235462      82.691516       0.643287       0.407871      -1.073909      -0.007324       0.009211      -0.029404       0.031671      -0.019686       0.001807       0.005531       0.019533      -0.019582      -0.020936      -0.004365       0.025300              9.617539       9.108989       0.294991       0.911128      11.866834       4.686364       7.876795           0.000000
          107              C       0.115162      -0.019100       4.503998       0.102298      26.765697 0.32575826E+03  0.71307682E+04                                 7.829787                            6.058454       0.156812       2.068016                    0.999739      25.705450      71.481868       0.662225       0.422532      -1.059538      -0.048789       0.021841      -0.013799       0.055207       0.007555      -0.011736      -0.021554      -0.011061      -0.117366      -0.047052       0.010204       0.036847              8.996365       8.211971      -1.890789      -0.092038       5.534126       1.367697      13.242998           0.000000
          108              C       0.168050       0.180246       5.859777      -0.218716      33.031335 0.43261905E+03  0.10100918E+05                                 8.775215                            6.824987       0.350495       2.078753                    0.999863      29.398822      82.679933       0.649713       0.403766      -1.078542       0.008434      -0.000456      -0.007317       0.011175      -0.009884       0.017300      -0.002133       0.030700       0.007272      -0.020024      -0.008449       0.028473             10.092318       8.740049      -2.058351      -1.419678       6.158674       2.434325      15.378232           0.000004
          109              C       9.376428       0.658258       6.532831       0.187157      32.721497 0.37783636E+03  0.85162897E+04                                 9.019347                            6.523283      -0.018029       2.017080                    0.999217      25.033629      68.857863       0.643427       0.422338      -1.067979      -0.004183       0.006884       0.033084       0.034051       0.009809      -0.011393       0.007887      -0.022610       0.056472      -0.028241       0.004975       0.023265             11.299155       8.357344      -1.892179      -0.958267       5.816344       2.730185      19.723775           0.000000
          110              C       8.243927       0.909997       5.765618      -0.218908      33.819327 0.44140269E+03  0.10377468E+05                                 8.966796                            6.927601       0.252137       2.045419                    0.999774      29.745189      84.462207       0.638981       0.407720      -1.073891      -0.006648      -0.002861      -0.012427       0.014381      -0.011411      -0.010594       0.008012       0.040908       0.006182      -0.025511      -0.002738       0.028249             10.349013       8.266260      -1.591659       0.889699       5.571150       1.629093      17.209628           0.000003
          111              C       8.258880       0.675584       4.405571       0.103716      27.816038 0.33240763E+03  0.73206484E+04                                 8.059728                            6.128130       0.171783       2.071766                    0.999753      25.868961      72.396606       0.656464       0.423659      -1.057751       0.049362      -0.018075      -0.003549       0.052687       0.010973       0.001528      -0.015830      -0.001321      -0.109170      -0.040929       0.009952       0.030977              9.329665       8.547772      -1.781547       0.560785       5.232353       1.365273      14.208871           0.000000
          112              C       9.434651       0.874512       8.022879      -0.251767      31.471811 0.44004738E+03  0.10401226E+05                                 8.773895                            6.945896      -0.160511       1.933186                    0.998284      30.030976      87.232146       0.630279       0.411139      -1.065101      -0.074906       0.035625      -0.007395       0.083275       0.003260      -0.020923       0.020456       0.001116       0.010866      -0.030307       0.001437       0.028870             10.727186       7.057448      -1.205728      -2.360945       7.350994       2.452793      17.773115           0.000002
          113              C       8.219966       1.541955       8.641884      -0.161527      27.728491 0.41838136E+03  0.97731169E+04                                 8.077160                            6.791018      -0.008880       1.982126                    0.999399      29.299280      84.833920       0.634332       0.413360      -1.062792       0.081478      -0.023079       0.051402       0.099063      -0.007011      -0.025526       0.024723       0.023104       0.056926      -0.033699      -0.012540       0.046239              9.343252       6.460109      -1.158085      -1.466752       7.414097       1.329205      14.155551           0.000001
          114              C       8.408078       1.806740      10.144165      -0.248518      31.719987 0.45350289E+03  0.10829218E+05                                 8.846357                            7.079750      -0.279135       1.900717                    0.996780      30.306304      89.258788       0.618874       0.414464      -1.060119      -0.006193      -0.054414      -0.055362       0.077873       0.002755      -0.000598      -0.001953       0.037006       0.082022      -0.032438       0.005012       0.027426             10.554863       6.184727      -0.942005      -0.114587      11.308361      -1.047262      14.171499          -0.000001
          115              C       8.482458       0.538233      10.950634       0.190690      30.565933 0.39288297E+03  0.89816247E+04                                 8.728374                            6.759947      -0.137592       1.985227                    0.999281      25.331218      71.183853       0.614271       0.436169      -1.054772      -0.001753       0.036400      -0.010916       0.038043      -0.001744       0.004477      -0.010231      -0.032993       0.077794      -0.029849      -0.000439       0.030287             10.245330       8.475729      -0.648562      -0.080064      12.617010      -5.727356       9.643252          -0.000001
          116              C       4.760144      10.360236      11.250180      -0.208484      32.761260 0.44855700E+03  0.10602510E+05                                 8.815494                            7.014789       0.253947       2.052006                    0.999580      29.677861      84.872979       0.629901       0.411380      -1.070042       0.010592       0.009489       0.032634       0.035598       0.017274      -0.002621      -0.008879       0.029377      -0.025588      -0.022170      -0.005820       0.027991              9.966519       8.869611      -1.525495       0.780473      12.623218      -4.861626       8.406728          -0.000001
          117              C       4.785496       9.194534      11.979559       0.092986      27.080581 0.33469268E+03  0.73758092E+04                                 7.883207                            6.129720       0.215528       2.081901                    0.999803      25.945551      72.384484       0.660201       0.420985      -1.060547      -0.048554       0.006036       0.026642       0.055711      -0.000375       0.007529       0.034114       0.037165      -0.017204      -0.045609       0.017288       0.028321              8.969397       8.635036      -0.855437       0.076957      11.306835      -4.180137       6.966321          -0.000001
          118              C       2.494818       9.211233      12.177549       0.106867      26.406464 0.31736104E+03  0.68830232E+04                                 7.685876                            5.931425       0.213135       2.085296                    0.999776      25.377534      69.623953       0.679336       0.415715      -1.066749       0.051395       0.004976       0.016563       0.054226       0.007887      -0.006441       0.035376       0.025918      -0.008155      -0.044571       0.016065       0.028506              8.734617       8.801647      -0.290977      -0.440873      10.655683      -4.154822       6.746522          -0.000001
          119              C       2.397929      10.364098      11.434516      -0.204444      31.855853 0.42925381E+03  0.10020576E+05                                 8.596835                            6.832867       0.324273       2.077761                    0.999673      29.235464      82.691524       0.643287       0.407871      -1.073909      -0.007324       0.009211       0.029404       0.031671      -0.019686      -0.001807      -0.005531       0.019533      -0.019582      -0.020936      -0.004365       0.025300              9.617541       9.108987       0.294999      -0.911133      11.866838      -4.686369       7.876798           0.000000
          120              C       7.751073       5.237574      18.727448       0.102298      26.765683 0.32575804E+03  0.71307622E+04                                 7.829784                            6.058452       0.156812       2.068016                    0.999739      25.705451      71.481872       0.662225       0.422532      -1.059538       0.048789      -0.021841      -0.013799       0.055207       0.007555       0.011736       0.021554      -0.011061      -0.117366      -0.047052       0.010204       0.036847              8.996362       8.211966      -1.890788       0.092043       5.534124      -1.367698      13.242996           0.000000
          121              C       7.698186       5.038228      20.083227      -0.218716      33.031344 0.43261910E+03  0.10100920E+05                                 8.775217                            6.824988       0.350495       2.078753                    0.999863      29.398824      82.679947       0.649713       0.403766      -1.078542      -0.008434       0.000456      -0.007317       0.011175      -0.009884      -0.017300       0.002133       0.030700       0.007272      -0.020024      -0.008449       0.028473             10.092322       8.740052      -2.058353       1.419682       6.158676      -2.434326      15.378237           0.000004
          122              C      -1.510192       4.560216      20.756281       0.187157      32.721494 0.37783615E+03  0.85162840E+04                                 9.019346                            6.523281      -0.018029       2.017080                    0.999217      25.033629      68.857865       0.643427       0.422338      -1.067979       0.004183      -0.006884       0.033084       0.034051       0.009809       0.011393      -0.007887      -0.022610       0.056472      -0.028241       0.004975       0.023265             11.299154       8.357345      -1.892179       0.958263       5.816344      -2.730183      19.723774           0.000000
          123              C      -0.377692       4.308477      19.989068      -0.218908      33.819340 0.44140276E+03  0.10377470E+05                                 8.966799                            6.927601       0.252137       2.045420                    0.999774      29.745189      84.462212       0.638981       0.407720      -1.073891       0.006648       0.002861      -0.012427       0.014381      -0.011411       0.010594      -0.008012       0.040908       0.006182      -0.025511      -0.002738       0.028249             10.349016       8.266265      -1.591659      -0.889708       5.571150      -1.629090      17.209634           0.000003
          124              C      -0.392644       4.542890      18.629021       0.103716      27.816046 0.33240780E+03  0.73206533E+04                                 8.059730                            6.128132       0.171783       2.071766                    0.999753      25.868960      72.396605       0.656464       0.423659      -1.057751      -0.049362       0.018075      -0.003549       0.052687       0.010973      -0.001528       0.015830      -0.001321      -0.109170      -0.040929       0.009952       0.030977              9.329668       8.547774      -1.781545      -0.560792       5.232353      -1.365271      14.208876           0.000000
          125              C      -1.568415       4.343962      22.246329      -0.251767      31.471836 0.44004777E+03  0.10401237E+05                                 8.773899                            6.945899      -0.160511       1.933186                    0.998284      30.030978      87.232152       0.630279       0.411139      -1.065101       0.074906      -0.035625      -0.007395       0.083275       0.003260       0.020923      -0.020456       0.001116       0.010866      -0.030307       0.001437       0.028870             10.727192       7.057453      -1.205731       2.360946       7.350995      -2.452795      17.773129           0.000002
          126              C      -0.353730       3.676519      22.865334      -0.161527      27.728475 0.41838111E+03  0.97731099E+04                                 8.077157                            6.791015      -0.008880       1.982126                    0.999399      29.299281      84.833924       0.634332       0.413360      -1.062792      -0.081478       0.023079       0.051402       0.099063      -0.007011       0.025526      -0.024723       0.023104       0.056926      -0.033699      -0.012540       0.046239              9.343247       6.460105      -1.158083       1.466747       7.414096      -1.329204      14.155541           0.000001
          127              C      -0.541843       3.411734      24.367615      -0.248518      31.719984 0.45350288E+03  0.10829217E+05                                 8.846357                            7.079750      -0.279135       1.900717                    0.996780      30.306304      89.258792       0.618874       0.414464      -1.060119       0.006193       0.054414      -0.055362       0.077873       0.002755       0.000598       0.001953       0.037006       0.082022      -0.032438       0.005012       0.027426             10.554862       6.184728      -0.942005       0.114583      11.308362       1.047263      14.171498          -0.000001
          128              C      -0.616223       4.680241      25.174084       0.190690      30.565931 0.39288295E+03  0.89816241E+04                                 8.728373                            6.759947      -0.137592       1.985227                    0.999281      25.331218      71.183851       0.614271       0.436169      -1.054772       0.001753      -0.036400      -0.010916       0.038043      -0.001744      -0.004477       0.010231      -0.032993       0.077794      -0.029849      -0.000439       0.030287             10.245330       8.475727      -0.648569       0.080059      12.617010       5.727356       9.643251          -0.000001
          129              C      -1.829437       5.295186      25.473630      -0.208484      32.761270 0.44855707E+03  0.10602512E+05                                 8.815495                            7.014789       0.253947       2.052006                    0.999580      29.677861      84.872977       0.629901       0.411380      -1.070042      -0.010592      -0.009489       0.032634       0.035598       0.017274       0.002621       0.008879       0.029377      -0.025588      -0.022170      -0.005820       0.027991              9.966521       8.869613      -1.525499      -0.780474      12.623221       4.861628       8.406729          -0.000001
          130              C      -1.854789       6.460888      26.203009       0.092986      27.080600 0.33469295E+03  0.73758163E+04                                 7.883211                            6.129723       0.215528       2.081901                    0.999803      25.945552      72.384486       0.660201       0.420985      -1.060547       0.048554      -0.006036       0.026642       0.055711      -0.000375      -0.007529      -0.034114       0.037165      -0.017204      -0.045609       0.017288       0.028321              8.969402       8.635042      -0.855438      -0.076956      11.306840       4.180139       6.966324          -0.000001
          131              C       0.435888       6.444189      26.400999       0.106867      26.406466 0.31736106E+03  0.68830237E+04                                 7.685876                            5.931425       0.213135       2.085296                    0.999776      25.377533      69.623950       0.679336       0.415715      -1.066749      -0.051395      -0.004976       0.016563       0.054226       0.007887       0.006441      -0.035376       0.025918      -0.008155      -0.044571       0.016065       0.028506              8.734617       8.801652      -0.290985       0.440869      10.655680       4.154819       6.746519          -0.000001
          132              C       0.532778       5.291324      25.657966      -0.204444      31.855852 0.42925401E+03  0.10020582E+05                                 8.596835                            6.832869       0.324273       2.077761                    0.999673      29.235461      82.691514       0.643287       0.407871      -1.073909       0.007324      -0.009211       0.029404       0.031671      -0.019686       0.001807       0.005531       0.019533      -0.019582      -0.020936      -0.004365       0.025300              9.617540       9.108989       0.294992       0.911128      11.866835       4.686365       7.876795           0.000000
          133              N      -3.949413      10.217668      24.682522      -0.222217      34.938528 0.48224770E+03  0.11392266E+05                                 8.841348                            7.042413       0.175527       2.095517                    0.998717      26.924730      72.419864       0.672298       0.385660      -1.107962      -0.005122      -0.032997      -0.150401       0.154063      -0.009723      -0.004664      -0.027001       0.059411      -0.221313      -0.082308       0.014165       0.068143             10.132225      10.250215      -2.521578       0.094060       6.061046       1.037912      14.085415          -0.000001
          134              N       1.730107       1.826048      15.995407      -0.228692      34.633255 0.48491961E+03  0.11461594E+05                                 8.761162                            7.044013       0.182659       2.094584                    0.998925      27.009760      72.469265       0.675350       0.383709      -1.110299       0.005840      -0.137382       0.075055       0.156656       0.005973      -0.011712       0.045798       0.113393      -0.066380      -0.082109       0.012848       0.069261              9.936950      10.610321      -0.365924      -0.529050      11.753624      -4.266431       7.446906          -0.000001
          135              N       6.880120       5.437754      10.459072      -0.222217      34.938531 0.48224798E+03  0.11392274E+05                                 8.841348                            7.042415       0.175526       2.095517                    0.998717      26.924730      72.419864       0.672298       0.385660      -1.107962       0.005122       0.032997      -0.150401       0.154063      -0.009723       0.004664       0.027001       0.059411      -0.221313      -0.082308       0.014165       0.068143             10.132225      10.250214      -2.521576      -0.094062       6.061046      -1.037910      14.085416          -0.000001
          136              N       6.136128       3.392426       1.771957      -0.228692      34.633250 0.48491932E+03  0.11461586E+05                                 8.761161                            7.044011       0.182659       2.094584                    0.998925      27.009761      72.469267       0.675350       0.383709      -1.110299      -0.005840       0.137382       0.075055       0.156656       0.005973       0.011712      -0.045798       0.113393      -0.066380      -0.082109       0.012848       0.069261              9.936950      10.610320      -0.365928       0.529048      11.753624       4.266431       7.446905          -0.000001
          137              N       9.347884       0.219280       3.764378      -0.222217      34.938530 0.48224774E+03  0.11392267E+05                                 8.841348                            7.042413       0.175526       2.095517                    0.998717      26.924731      72.419866       0.672298       0.385660      -1.107962       0.005122       0.032997       0.150401       0.154063      -0.009723      -0.004664      -0.027001       0.059411      -0.221313      -0.082308       0.014165       0.068143             10.132226      10.250215      -2.521578       0.094060       6.061046       1.037912      14.085415          -0.000001
          138              N       3.668364       8.610900      12.451493      -0.228692      34.633257 0.48491964E+03  0.11461594E+05                                 8.761162                            7.044013       0.182659       2.094584                    0.998925      27.009761      72.469266       0.675350       0.383709      -1.110299      -0.005840       0.137382      -0.075055       0.156656       0.005973      -0.011712       0.045798       0.113393      -0.066380      -0.082109       0.012848       0.069261              9.936950      10.610321      -0.365924      -0.529050      11.753624      -4.266431       7.446906          -0.000001
          139              N      -1.481649       4.999194      17.987828      -0.222217      34.938532 0.48224801E+03  0.11392275E+05                                 8.841348                            7.042415       0.175526       2.095517                    0.998717      26.924731      72.419865       0.672298       0.385660      -1.107962      -0.005122      -0.032997       0.150401       0.154063      -0.009723       0.004664       0.027001       0.059411      -0.221313      -0.082308       0.014165       0.068143             10.132225      10.250214      -2.521576      -0.094062       6.061046      -1.037910      14.085416          -0.000001
          140              N      -0.737657       7.044522      26.674943      -0.228692      34.633250 0.48491932E+03  0.11461586E+05                                 8.761160                            7.044011       0.182659       2.094584                    0.998925      27.009761      72.469267       0.675350       0.383709      -1.110299       0.005840      -0.137382      -0.075055       0.156656       0.005973       0.011712      -0.045798       0.113393      -0.066380      -0.082109       0.012848       0.069261              9.936949      10.610320      -0.365928       0.529048      11.753624       4.266431       7.446905          -0.000001
          141              O      -1.031632      10.291144      26.775645      -0.780969      40.977826 0.73826052E+03  0.19241849E+05                                 9.453259                            8.429190       0.032053       2.011312                    0.997335      31.299061      86.105437       0.651142       0.360905      -1.135704       0.019332      -0.034535      -0.000313       0.039579      -0.008139       0.004108       0.006180      -0.032173      -0.008869      -0.018529      -0.002100       0.020629             10.188996       7.850835      -1.342984       0.897750      15.254992       0.140584       7.461162          -0.000001
          142              O       2.077113       1.501772      27.307602      -0.756434      41.527334 0.70563337E+03  0.18131871E+05                                 9.507535                            8.172275       0.165483       2.058313                    0.997908      30.670687      82.985191       0.671590       0.354926      -1.143787      -0.040939       0.020857       0.073433       0.086623       0.016709       0.003065       0.021054       0.071154      -0.107622      -0.050144      -0.007745       0.057889             10.886233      18.343170       0.577210       1.583238       7.774003       0.281780       6.541527          -0.000003
          143              O      -3.736404       8.860551      27.623078      -0.766340      39.665692 0.70492590E+03  0.18143135E+05                                 9.247913                            8.210149       0.094651       2.039204                    0.996956      30.747248      83.771392       0.663663       0.358583      -1.138722      -0.018291       0.004590      -0.030285       0.035677      -0.008174       0.010170      -0.008302      -0.018209       0.057237      -0.022929      -0.002705       0.025634             10.127550       7.406240      -1.363029       0.554162       9.353870      -3.260184      13.622541          -0.000002
          144              O      -1.928780       8.539093       0.887828      -0.765372      40.224675 0.69693479E+03  0.17845573E+05                                 9.268073                            8.096560       0.229308       2.075536                    0.998578      30.707874      82.828817       0.678153       0.352728      -1.146035       0.041958       0.038103       0.033286       0.065729      -0.004169      -0.014446       0.006676       0.096386      -0.068473      -0.039486      -0.022854       0.062341             10.405301      16.982611      -0.542776      -2.182199       6.534336      -0.465698       7.698957          -0.000002
          145              O      -4.013724       9.726922       1.562304      -0.743463      42.828623 0.68298398E+03  0.17417733E+05                                 9.763648                            8.079125       0.121375       2.064008                    0.996014      29.960874      80.916828       0.670155       0.358385      -1.140335       0.016820       0.055147       0.006896       0.058066      -0.024602      -0.006925       0.027147       0.031130      -0.043775      -0.041051      -0.002457       0.043508             11.363263      13.657890      -4.432173      -4.787285       9.485292       2.737546      10.946605          -0.000001
          146              O       4.294423       1.785762      28.400816      -0.738731      46.073020 0.67410843E+03  0.17105880E+05                                10.233669                            7.984722       0.224417       2.099050                    0.996994      29.666093      79.474461       0.680565       0.354667      -1.145275      -0.011085       0.001438       0.045711       0.047058      -0.002211       0.019427       0.017003       0.053636      -0.006336      -0.036699      -0.001242       0.037941             12.433942      16.754077       3.619712       7.166599       8.747988       3.347974      11.799760          -0.000002
          147              O       3.962339       5.364278      12.552195      -0.780969      40.977826 0.73826041E+03  0.19241845E+05                                 9.453259                            8.429189       0.032053       2.011312                    0.997335      31.299061      86.105434       0.651142       0.360905      -1.135704      -0.019332       0.034535      -0.000313       0.039579      -0.008139      -0.004108      -0.006180      -0.032173      -0.008869      -0.018529      -0.002100       0.020629             10.188996       7.850834      -1.342982      -0.897750      15.254992      -0.140586       7.461162          -0.000001
          148              O       5.789122       3.716702      13.084152      -0.756434      41.527331 0.70563334E+03  0.18131870E+05                                 9.507535                            8.172275       0.165483       2.058313                    0.997908      30.670685      82.985183       0.671590       0.354926      -1.143787       0.040939      -0.020857       0.073433       0.086623       0.016709      -0.003065      -0.021053       0.071154      -0.107622      -0.050144      -0.007745       0.057889             10.886233      18.343170       0.577209      -1.583238       7.774001      -0.281780       6.541527          -0.000003
          149              O       6.667111       6.794871      13.399628      -0.766340      39.665689 0.70492583E+03  0.18143132E+05                                 9.247912                            8.210149       0.094651       2.039204                    0.996956      30.747247      83.771388       0.663663       0.358583      -1.138722       0.018291      -0.004590      -0.030285       0.035677      -0.008174      -0.010170       0.008302      -0.018209       0.057237      -0.022929      -0.002705       0.025634             10.127550       7.406239      -1.363028      -0.554162       9.353869       3.260184      13.622541          -0.000002
          150              O       4.859486       7.116329      15.111278      -0.765372      40.224682 0.69693517E+03  0.17845585E+05                                 9.268074                            8.096562       0.229308       2.075536                    0.998578      30.707874      82.828818       0.678153       0.352728      -1.146035      -0.041958      -0.038103       0.033286       0.065729      -0.004169       0.014446      -0.006676       0.096386      -0.068473      -0.039486      -0.022854       0.062341             10.405302      16.982611      -0.542776       2.182200       6.534337       0.465698       7.698958          -0.000002
          151              O       6.944430       5.928500      15.785754      -0.743463      42.828608 0.68298379E+03  0.17417727E+05                                 9.763645                            8.079124       0.121376       2.064008                    0.996014      29.960873      80.916825       0.670155       0.358385      -1.140335      -0.016820      -0.055147       0.006896       0.058066      -0.024602       0.006925      -0.027147       0.031130      -0.043775      -0.041051      -0.002457       0.043508             11.363259      13.657881      -4.432170       4.787282       9.485291      -2.737547      10.946604          -0.000001
          152              O       3.571813       3.432712      14.177366      -0.738731      46.073015 0.67410827E+03  0.17105875E+05                                10.233668                            7.984721       0.224417       2.099050                    0.996994      29.666094      79.474462       0.680565       0.354667      -1.145275       0.011085      -0.001438       0.045711       0.047058      -0.002211      -0.019427      -0.017003       0.053636      -0.006336      -0.036699      -0.001242       0.037941             12.433940      16.754072       3.619711      -7.166598       8.747987      -3.347975      11.799761          -0.000002
          153              O       6.430103       0.145804       1.671255      -0.780969      40.977828 0.73826058E+03  0.19241851E+05                                 9.453260                            8.429190       0.032052       2.011312                    0.997335      31.299062      86.105442       0.651142       0.360905      -1.135704      -0.019332       0.034535       0.000313       0.039579      -0.008139       0.004108       0.006180      -0.032173      -0.008869      -0.018529      -0.002100       0.020629             10.188997       7.850836      -1.342984       0.897750      15.254992       0.140584       7.461162          -0.000001
          154              O       3.321358       8.935176       1.139298      -0.756434      41.527333 0.70563334E+03  0.18131870E+05                                 9.507535                            8.172275       0.165483       2.058313                    0.997908      30.670687      82.985190       0.671590       0.354926      -1.143787       0.040939      -0.020857      -0.073433       0.086623       0.016709       0.003065       0.021054       0.071154      -0.107622      -0.050144      -0.007745       0.057889             10.886233      18.343169       0.577209       1.583238       7.774003       0.281780       6.541527          -0.000003
          155              O       9.134875       1.576397       0.823822      -0.766340      39.665693 0.70492594E+03  0.18143136E+05                                 9.247913                            8.210150       0.094651       2.039204                    0.996956      30.747249      83.771395       0.663663       0.358583      -1.138722       0.018291      -0.004590       0.030285       0.035676      -0.008174       0.010170      -0.008302      -0.018209       0.057237      -0.022929      -0.002705       0.025634             10.127550       7.406240      -1.363029       0.554162       9.353870      -3.260184      13.622541          -0.000002
          156              O       7.327251       1.897855      27.559072      -0.765372      40.224674 0.69693477E+03  0.17845572E+05                                 9.268073                            8.096560       0.229308       2.075536                    0.998578      30.707873      82.828815       0.678153       0.352728      -1.146035      -0.041958      -0.038103      -0.033286       0.065729      -0.004169      -0.014446       0.006676       0.096386      -0.068473      -0.039486      -0.022854       0.062341             10.405301      16.982611      -0.542776      -2.182199       6.534336      -0.465698       7.698957          -0.000002
          157              O       9.412195       0.710026      26.884596      -0.743463      42.828620 0.68298394E+03  0.17417732E+05                                 9.763647                            8.079125       0.121375       2.064008                    0.996014      29.960873      80.916825       0.670155       0.358385      -1.140335      -0.016820      -0.055147      -0.006896       0.058066      -0.024602      -0.006925       0.027147       0.031130      -0.043775      -0.041051      -0.002457       0.043508             11.363262      13.657890      -4.432173      -4.787285       9.485292       2.737546      10.946605          -0.000002
          158              O       1.104048       8.651186       0.046084      -0.738731      46.073019 0.67410841E+03  0.17105879E+05                                10.233669                            7.984722       0.224417       2.099050                    0.996994      29.666093      79.474460       0.680565       0.354667      -1.145275       0.011085      -0.001438      -0.045711       0.047058      -0.002211       0.019427       0.017003       0.053636      -0.006336      -0.036699      -0.001242       0.037941             12.433941      16.754077       3.619712       7.166599       8.747988       3.347974      11.799759          -0.000002
          159              O       1.436132       5.072670      15.894705      -0.780969      40.977828 0.73826047E+03  0.19241847E+05                                 9.453259                            8.429190       0.032053       2.011312                    0.997335      31.299061      86.105437       0.651142       0.360905      -1.135704       0.019332      -0.034535       0.000313       0.039579      -0.008139      -0.004108      -0.006180      -0.032173      -0.008869      -0.018529      -0.002100       0.020629             10.188997       7.850835      -1.342983      -0.897751      15.254993      -0.140586       7.461162          -0.000001
          160              O      -0.390651       6.720246      15.362748      -0.756434      41.527330 0.70563330E+03  0.18131869E+05                                 9.507535                            8.172275       0.165483       2.058313                    0.997908      30.670684      82.985181       0.671590       0.354926      -1.143787      -0.040939       0.020857      -0.073433       0.086623       0.016709      -0.003065      -0.021054       0.071154      -0.107622      -0.050144      -0.007745       0.057889             10.886233      18.343170       0.577209      -1.583238       7.774001      -0.281780       6.541527          -0.000003
          161              O      -1.268640       3.642077      15.047272      -0.766340      39.665691 0.70492588E+03  0.18143134E+05                                 9.247912                            8.210149       0.094651       2.039204                    0.996956      30.747248      83.771391       0.663663       0.358583      -1.138722      -0.018291       0.004590       0.030285       0.035676      -0.008174      -0.010170       0.008302      -0.018209       0.057237      -0.022929      -0.002705       0.025634             10.127550       7.406239      -1.363028      -0.554162       9.353869       3.260184      13.622541          -0.000002
          162              O       0.538985       3.320619      13.335622      -0.765372      40.224676 0.69693505E+03  0.17845581E+05                                 9.268073                            8.096561       0.229308       2.075536                    0.998578      30.707873      82.828811       0.678153       0.352728      -1.146035       0.041958       0.038103      -0.033286       0.065729      -0.004169       0.014446      -0.006676       0.096386      -0.068473      -0.039486      -0.022854       0.062341             10.405300      16.982608      -0.542775       2.182200       6.534336       0.465697       7.698957          -0.000002
          163              O      -1.545959       4.508448      12.661146      -0.743463      42.828607 0.68298378E+03  0.17417727E+05                                 9.763645                            8.079124       0.121375       2.064008                    0.996014      29.960874      80.916826       0.670156       0.358385      -1.140335       0.016820       0.055147      -0.006896       0.058066      -0.024602       0.006925      -0.027147       0.031130      -0.043775      -0.041051      -0.002457       0.043508             11.363258      13.657880      -4.432170       4.787281       9.485291      -2.737546      10.946603          -0.000002
          164              O       1.826658       7.004236      14.269534      -0.738731      46.073015 0.67410826E+03  0.17105874E+05                                10.233669                            7.984721       0.224417       2.099050                    0.996994      29.666093      79.474461       0.680565       0.354667      -1.145275      -0.011085       0.001438      -0.045711       0.047058      -0.002212      -0.019427      -0.017003       0.053636      -0.006336      -0.036699      -0.001242       0.037941             12.433940      16.754072       3.619712      -7.166598       8.747988      -3.347975      11.799761          -0.000002

******************************************************
Auxiliary information for the entire system
The total spin magnetic moment of the unit cell is   0.000003
The total net atomic charge of the unit cell is   -0.000008
Accuracy of reproducing the electrostatic potential in the unit cell:
  The inner radius (bohr) =    5.0000
  The outer radius (bohr) =   12.0000
  Valid grid points have density less than (e/(bohr^3)) =    0.0001
  The number of valid grid points were=       164254
  The rms potential error without charges in kcal/mol is=     11.18716
  The rms potential error with partial charges in kcal/mol is=      1.11363
  The RRMSE value at monopole order=      0.09954
  The rms potential error with partial charges and cloud penetration in kcal/mol is=      1.10691
  The RRMSE value at monopole order with cloud penetration is=      0.09894
  The rms potential error with partial charges and atomic dipoles in kcal/mol is=      0.38609
  The RRMSE value at dipole order=      0.03451
  The rms potential error with partial charges, atomic dipoles and cloud penetration in kcal/mol is=      0.37563
  The RRMSE value at dipole order with cloud penetration=      0.03358

******************************************************
The electron densities and ab initio electrostatic potential were computed in VASP using the PBE functional and
projector augmented wave method. See the main text of the journal article for a description of computational details.
The atomic charges, dipoles, and quadrupoles were computed with the DDEC6 method as described in
(a) T. A. Manz and N. Gabaldon Limas, RSC Adv. 6 (2016) 47771-47801 DOI: 10.1039/c6ra04656h
(b) N. Gabaldon Limas and T. A. Manz, RSC Adv. 8 (2018) 2678-2707 DOI: 10.1039/c7ra11829e.
For each atom in the material, the electron cloud parameters were fit to the spherically averaged atom-in-material
electron density using radial positions for which this density was between 10^-4 and 10^-2 electrons per cubic bohr.
The polarizabilities, dispersion coefficients, and quantum Drude oscillator (QDO) parameters were fit using the MCLF method.
The magnetic structure of the system was optimized in VASP from the default ferromagnetic initial guess using spin polarization.
The atomic spin moments (ASMs) were computed on this optimized magnetic structure using the DDEC6 partition as inputs
to the method of T. A. Manz and D. S. Sholl, J. Chem. Theory Comput. 7 (2011) 4146-4164 DOI: 10.1021/ct200539n.
The RMSE and RRMSE were computed using a uniform grid with Ewald summation.
