# Supplementary material for: A collection of forcefield precursors for metal–organic frameworks
Source: RSC Adv. 2019 Nov 13;9(63):36492–507. doi: 10.1039/c9ra07327b (PMC9075174; doi:10.1039/c9ra07327b)
Supplement: RA-009-C9RA07327B-s5115 [file RA-009-C9RA07327B-s5115.xyz]

  164
jmolscript: load "" {1 1 1} spacegroup "x,y,z" unitcell [{      9.771400     0.000000     0.000000 }, {      0.000000     9.979700     0.000000 }, {     -0.614049     0.000000    22.914674 }]
Zn     1.043946     3.173145     0.249083     0.948676
Zn     3.075321     3.581016    11.542121     0.940296
Zn     3.227705     8.162995    22.665591     0.948676
Zn     1.196330     8.570866    11.372553     0.940296
Zn     8.113405     6.806555    22.665591     0.948676
Zn     6.082030     6.398684    11.372553     0.940296
Zn     5.929646     1.816705     0.249083     0.948675
Zn     7.961021     1.408834    11.542121     0.940296
P      5.891575     3.363758    10.224298     1.238850
P      8.051623     4.116726     1.371443     1.248889
P      8.151476     8.353608    12.690376     1.238850
P      5.991428     9.106576    21.543231     1.248889
P      3.265776     6.615942    12.690376     1.238850
P      1.105728     5.862974    21.543231     1.248889
P      1.005875     1.626092    10.224298     1.238850
P      3.165923     0.873124     1.371443     1.248889
H      4.701862     4.208439    13.934413     0.090394
H      6.064687     3.162567    15.476571     0.127121
H      4.944014     9.588496    13.904624     0.137862
H      3.568537     0.741492    12.433502     0.105606
H      7.433379     0.283423    15.304711     0.119359
H      6.172209     9.644382    16.058604     0.123530
H      7.426745     2.120686    16.828537     0.090921
H      6.192382     1.455040    17.603053     0.099237
H      7.545585     9.549575    18.118633     0.130074
H      8.775548     0.247497    17.362448     0.121459
H      7.372364     2.807290    19.113130     0.123567
H      8.177424     3.703467    21.086083     0.096876
H     -0.166249     9.497680    19.805153     0.140926
H      0.599361     0.494993    21.755191     0.105428
H      6.387530     3.344696     9.044422    -0.140563
H      7.645087     4.647546     2.481659    -0.149591
H      9.341189     9.198289     8.980261     0.090394
H      7.978364     8.152417     7.438103     0.127121
H      9.099037     4.598646     9.010050     0.137862
H      0.703114     5.731342    10.481172     0.105606
H      6.609672     5.273273     7.609963     0.119359
H      7.870842     4.654532     6.856070     0.123529
H      6.616306     7.110536     6.086137     0.090921
H      7.850669     6.444890     5.311621     0.099237
H      6.497466     4.559725     4.796041     0.130074
H      5.267503     5.237347     5.552226     0.121459
H      6.670687     7.797140     3.801544     0.123567
H      5.865627     8.693317     1.828591     0.096876
H      4.437900     4.507830     3.109521     0.140926
H      3.672290     5.484843     1.159483     0.105428
H      7.655521     8.334546    13.870252    -0.140564
H      6.397964     9.637396    20.433015    -0.149591
H      4.455489     5.771261     8.980261     0.090394
H      3.092664     6.817133     7.438103     0.127121
H      4.213337     0.391204     9.010050     0.137862
H      5.588814     9.238208    10.481172     0.105606
H      1.723972     9.696277     7.609963     0.119359
H      2.985142     0.335318     6.856070     0.123529
H      1.730606     7.859014     6.086137     0.090921
H      2.964969     8.524660     5.311621     0.099237
H      1.611766     0.430125     4.796041     0.130074
H      0.381803     9.732203     5.552226     0.121459
H      1.784987     7.172410     3.801544     0.123567
H      0.979927     6.276233     1.828591     0.096876
H      9.323600     0.482020     3.109521     0.140926
H      8.557990     9.484707     1.159483     0.105428
H      2.769821     6.635004    13.870252    -0.140563
H      1.512264     5.332154    20.433015    -0.149591
H     -0.183838     0.781411    13.934413     0.090394
H      1.178987     1.827283    15.476571     0.127121
H      0.058314     5.381054    13.904624     0.137862
H      8.454237     4.248358    12.433502     0.105606
H      2.547679     4.706427    15.304711     0.119358
H      1.286509     5.325168    16.058604     0.123529
H      2.541045     2.869164    16.828537     0.090921
H      1.306682     3.534810    17.603053     0.099237
H      2.659885     5.419975    18.118633     0.130074
H      3.889848     4.742353    17.362448     0.121459
H      2.486664     2.182560    19.113130     0.123567
H      3.291724     1.286383    21.086083     0.096876
H      4.719451     5.471870    19.805153     0.140926
H      5.485061     4.494857    21.755191     0.105428
H      1.501830     1.645154     9.044422    -0.140564
H      2.759387     0.342304     2.481659    -0.149591
C      4.744819     3.259769    13.935788     0.096151
C      5.573178     2.642126    14.853292    -0.212061
C      5.685353     1.250656    14.860624     0.188057
C      4.909144     0.557566    13.933268    -0.192732
C      4.087791     1.239579    13.053344     0.123760
C      6.607759     0.514454    15.798293    -0.248389
C      7.003529     1.258939    17.069828    -0.161902
C      7.973291     0.437610    17.910338    -0.248141
C      8.424639     1.065133    19.204559     0.183482
C      7.998489     2.316288    19.631918    -0.213762
C      8.484713     2.847408    20.813398     0.105490
C     -0.461545     0.389208    20.038653    -0.196505
C     -0.008627     0.976114    21.205010     0.111572
C      9.298232     8.249619     8.978886     0.096151
C      8.469873     7.631976     8.061382    -0.212061
C      8.357698     6.240506     8.054050     0.188057
C      9.133907     5.547416     8.981406    -0.192731
C      0.183860     6.229429     9.861330     0.123760
C      7.435292     5.504304     7.116381    -0.248389
C      7.039522     6.248789     5.844846    -0.161902
C      6.069760     5.427460     5.004336    -0.248140
C      5.618412     6.054983     3.710115     0.183481
C      6.044562     7.306138     3.282756    -0.213762
C      5.558338     7.837258     2.101276     0.105489
C      4.733196     5.379058     2.876021    -0.196505
C      4.280278     5.965964     1.709664     0.111572
C      4.412532     6.719931     8.978886     0.096151
C      3.584173     7.337574     8.061382    -0.212061
C      3.471998     8.729044     8.054050     0.188057
C      4.248207     9.422134     8.981406    -0.192732
C      5.069560     8.740121     9.861330     0.123760
C      2.549592     9.465246     7.116381    -0.248389
C      2.153822     8.720761     5.844846    -0.161902
C      1.184060     9.542090     5.004336    -0.248140
C      0.732712     8.914567     3.710115     0.183482
C      1.158862     7.663412     3.282756    -0.213762
C      0.672638     7.132292     2.101276     0.105490
C      9.618896     9.590492     2.876021    -0.196505
C      9.165978     9.003586     1.709664     0.111572
C     -0.140881     1.730081    13.935788     0.096151
C      0.687478     2.347724    14.853292    -0.212061
C      0.799653     3.739194    14.860624     0.188057
C      0.023444     4.432284    13.933268    -0.192732
C      8.973491     3.750271    13.053344     0.123760
C      1.722059     4.475396    15.798293    -0.248389
C      2.117829     3.730911    17.069828    -0.161902
C      3.087591     4.552240    17.910338    -0.248140
C      3.538939     3.924717    19.204559     0.183482
C      3.112789     2.673562    19.631918    -0.213762
C      3.599013     2.142442    20.813398     0.105490
C      4.424155     4.600642    20.038653    -0.196505
C      4.877073     4.013736    21.205010     0.111572
N      3.997480     2.585640    13.043262    -0.257083
N     -0.401023     2.209406    21.590664    -0.250618
N      0.274171     7.575490     9.871412    -0.257083
N      4.672674     7.199256     1.324010    -0.250618
N      5.159871     7.394060     9.871412    -0.257083
N      9.558374     7.770294     1.324010    -0.250618
N      8.883180     2.404210    13.043262    -0.257083
N      4.484677     2.780444    21.590664    -0.250618
O      9.522310     3.762247     1.583175    -0.763737
O      4.366968     3.465351    10.055646    -0.768502
O      6.293695     2.064201    10.879658    -0.726683
O      6.480250     4.574694    10.919071    -0.757504
O      7.201531     2.907985     1.151921    -0.744558
O      7.848662     5.170083     0.299724    -0.765250
O      4.520741     8.752097    21.331499    -0.763737
O     -0.095317     8.455201    12.859028    -0.768502
O      7.749356     7.054051    12.035016    -0.726683
O      7.562801     9.564544    11.995603    -0.757504
O      6.841520     7.897835    21.762753    -0.744558
O      6.194389     0.180233    22.614950    -0.765250
O     -0.364959     6.217453    21.331499    -0.763737
O      4.790383     6.514349    12.859028    -0.768502
O      2.863656     7.915499    12.035016    -0.726683
O      2.677101     5.405006    11.995603    -0.757504
O      1.955820     7.071715    21.762753    -0.744558
O      1.308689     4.809617    22.614950    -0.765250
O      4.636610     1.227603     1.583175    -0.763737
O      9.252668     1.524499    10.055646    -0.768502
O      1.407995     2.925649    10.879658    -0.726683
O      1.594550     0.415156    10.919071    -0.757504
O      2.315831     2.081865     1.151921    -0.744558
O      2.962962     9.799467     0.299724    -0.765250

The following XYZ coordinates are in angstroms. Other properties are in atomic units.
The sperically averaged electron density of each atom fit to a function of the form exp(a - br)
eigen_1, eigen_2 and eigen_3 are the three eigenvalues of traceless quadrupole moment tensor
  atom number  atomic symbol              X              Y              Z     net charge C6 coefficient C8 coefficient C10 coefficient fluctuating dipole atomic polarizability isotropic forcefield polarizability              a              b squared Pearson coefficient          <r^3>          <r^4>         wp_QDO          m_QDO          q_QDO       dipole_x       dipole_y       dipole_z         dipole            Qxy            Qxz            Qyz     Q(x^2-y^2)  Q(3z^2 - R^2)        eigen_1        eigen_2        eigen_3 static polarizability      alpha(xx)      alpha(xy)      alpha(xz)      alpha(yy)      alpha(yz)      alpha(zz) atomic spin moment
            1             Zn       1.043946       3.173145       0.249083       0.948676      85.930733 0.17310268E+04  0.54182588E+05                                16.058647                           13.766483       0.233559       1.946118                    0.998591      45.235392     123.668030       0.476625       0.410557      -1.133117       0.069593       0.056663       0.121260       0.150857      -0.002732       0.007281      -0.015551       0.009086      -0.018432      -0.020065       0.003011       0.017054             17.937412      19.144916      -2.004058       0.346133      20.851302       0.415990      13.816019          -0.000001
            2             Zn       3.075321       3.581016      11.542121       0.940296      83.694600 0.17505546E+04  0.54954336E+05                                15.803823                           13.838348       0.227537       1.946252                    0.997984      45.326217     124.146611       0.475615       0.410227      -1.133209      -0.063087       0.064442      -0.097242       0.132622      -0.011669      -0.012965       0.024423      -0.002710      -0.083382      -0.039838       0.002841       0.036997             17.722145      20.752699       0.551867       0.869493      19.287397      -0.466951      13.126339          -0.000005
            3             Zn       3.227705       8.162995      22.665591       0.948676      85.930736 0.17310269E+04  0.54182591E+05                                16.058647                           13.766483       0.233559       1.946118                    0.998591      45.235393     123.668033       0.476625       0.410557      -1.133117      -0.069593       0.056663      -0.121260       0.150857       0.002732       0.007281       0.015551       0.009086      -0.018432      -0.020065       0.003011       0.017054             17.937412      19.144916       2.004057       0.346133      20.851302      -0.415990      13.816019          -0.000001
            4             Zn       1.196330       8.570866      11.372553       0.940296      83.694605 0.17505547E+04  0.54954340E+05                                15.803824                           13.838348       0.227537       1.946252                    0.997984      45.326218     124.146617       0.475615       0.410227      -1.133209       0.063087       0.064442       0.097242       0.132622       0.011669      -0.012965      -0.024423      -0.002710      -0.083382      -0.039838       0.002841       0.036997             17.722146      20.752702      -0.551867       0.869493      19.287397       0.466951      13.126340          -0.000005
            5             Zn       8.113405       6.806555      22.665591       0.948676      85.930729 0.17310267E+04  0.54182585E+05                                16.058647                           13.766482       0.233559       1.946118                    0.998591      45.235391     123.668026       0.476625       0.410557      -1.133117      -0.069593      -0.056663      -0.121260       0.150857      -0.002732       0.007281      -0.015551       0.009086      -0.018431      -0.020065       0.003011       0.017054             17.937411      19.144915      -2.004058       0.346132      20.851301       0.415990      13.816019          -0.000001
            6             Zn       6.082030       6.398684      11.372553       0.940296      83.694598 0.17505545E+04  0.54954334E+05                                15.803823                           13.838348       0.227537       1.946252                    0.997984      45.326216     124.146610       0.475615       0.410227      -1.133209       0.063087      -0.064442       0.097242       0.132622      -0.011669      -0.012965       0.024423      -0.002710      -0.083383      -0.039838       0.002841       0.036997             17.722145      20.752700       0.551867       0.869493      19.287396      -0.466951      13.126339          -0.000005
            7             Zn       5.929646       1.816705       0.249083       0.948675      85.930734 0.17310269E+04  0.54182590E+05                                16.058647                           13.766483       0.233559       1.946118                    0.998591      45.235393     123.668031       0.476625       0.410557      -1.133117       0.069593      -0.056663       0.121260       0.150857       0.002732       0.007281       0.015551       0.009086      -0.018431      -0.020065       0.003011       0.017054             17.937412      19.144916       2.004058       0.346133      20.851301      -0.415990      13.816019          -0.000001
            8             Zn       7.961021       1.408834      11.542121       0.940296      83.694605 0.17505547E+04  0.54954341E+05                                15.803824                           13.838349       0.227537       1.946252                    0.997984      45.326218     124.146617       0.475615       0.410227      -1.133209      -0.063087      -0.064442      -0.097242       0.132622       0.011669      -0.012965      -0.024423      -0.002710      -0.083382      -0.039838       0.002841       0.036997             17.722146      20.752701      -0.551867       0.869492      19.287398       0.466951      13.126340          -0.000005
            9              P       5.891575       3.363758      10.224298       1.238850      70.844429 0.12759820E+04  0.38681124E+05                                13.331219                           10.900072       0.634475       1.955283                    0.999774      51.009927     158.578059       0.578637       0.349177      -1.128869      -0.025405      -0.019015       0.062963       0.070508       0.024421       0.005725       0.011930       0.029637       0.018768      -0.033229       0.002748       0.030482             15.002125      15.614058      -1.326370       0.052045      18.597579      -1.717219      10.794739          -0.000003
           10              P       8.051623       4.116726       1.371443       1.248889      70.890838 0.12656916E+04  0.38271164E+05                                13.302357                           10.836203       0.588775       1.942199                    0.999792      50.799277     157.446849       0.582244       0.347903      -1.130504       0.013805      -0.045347      -0.056127       0.073466      -0.013076       0.014534      -0.014972      -0.001892       0.087339      -0.027672      -0.012023       0.039694             14.787501      16.613137       1.693607      -0.531785      16.797470       1.041375      10.951897           0.000004
           11              P       8.151476       8.353608      12.690376       1.238850      70.844407 0.12759814E+04  0.38681104E+05                                13.331216                           10.900069       0.634475       1.955283                    0.999774      51.009921     158.578039       0.578637       0.349177      -1.128869       0.025405      -0.019015      -0.062963       0.070508      -0.024421       0.005725      -0.011930       0.029637       0.018768      -0.033229       0.002748       0.030482             15.002122      15.614054       1.326369       0.052042      18.597571       1.717219      10.794740          -0.000003
           12              P       5.991428       9.106576      21.543231       1.248889      70.890837 0.12656916E+04  0.38271162E+05                                13.302356                           10.836203       0.588776       1.942199                    0.999792      50.799276     157.446841       0.582244       0.347903      -1.130504      -0.013805      -0.045347       0.056127       0.073466       0.013076       0.014534       0.014972      -0.001892       0.087339      -0.027672      -0.012023       0.039694             14.787501      16.613136      -1.693607      -0.531786      16.797469      -1.041376      10.951897           0.000004
           13              P       3.265776       6.615942      12.690376       1.238850      70.844427 0.12759819E+04  0.38681121E+05                                13.331219                           10.900072       0.634475       1.955283                    0.999774      51.009928     158.578067       0.578637       0.349177      -1.128869       0.025405       0.019015      -0.062963       0.070508       0.024421       0.005725       0.011930       0.029637       0.018768      -0.033229       0.002748       0.030482             15.002125      15.614058      -1.326370       0.052044      18.597579      -1.717219      10.794739          -0.000003
           14              P       1.105728       5.862974      21.543231       1.248889      70.890843 0.12656917E+04  0.38271168E+05                                13.302358                           10.836204       0.588775       1.942199                    0.999792      50.799280     157.446865       0.582243       0.347903      -1.130504      -0.013805       0.045347       0.056127       0.073466      -0.013076       0.014534      -0.014972      -0.001892       0.087339      -0.027672      -0.012023       0.039694             14.787502      16.613138       1.693607      -0.531785      16.797471       1.041376      10.951898           0.000004
           15              P       1.005875       1.626092      10.224298       1.238850      70.844401 0.12759813E+04  0.38681100E+05                                13.331215                           10.900068       0.634475       1.955284                    0.999774      51.009917     158.578021       0.578637       0.349177      -1.128869      -0.025405       0.019015       0.062963       0.070507      -0.024421       0.005725      -0.011930       0.029637       0.018768      -0.033229       0.002748       0.030482             15.002121      15.614052       1.326369       0.052042      18.597571       1.717219      10.794739          -0.000003
           16              P       3.165923       0.873124       1.371443       1.248889      70.890835 0.12656915E+04  0.38271160E+05                                13.302357                           10.836203       0.588775       1.942199                    0.999792      50.799276     157.446848       0.582244       0.347903      -1.130504       0.013805       0.045347      -0.056127       0.073466       0.013076       0.014534       0.014972      -0.001892       0.087339      -0.027672      -0.012023       0.039694             14.787501      16.613137      -1.693607      -0.531786      16.797470      -1.041376      10.951898           0.000004
           17              H       4.701862       4.208439      13.934413       0.090394       1.194680 0.88696295E+01  0.89911077E+02                                 1.892863                            1.762850      -1.188963       2.296224                    0.995158       3.866924      11.227387       0.459877       1.313882      -0.699887       0.006536       0.047563       0.001770       0.048042       0.002451       0.011455       0.008078      -0.010106      -0.008242      -0.015430       0.000291       0.015139              1.952541       1.578301      -0.191874       0.008445       2.699978      -0.184578       1.579342           0.000001
           18              H       6.064687       3.162567      15.476571       0.127121       1.102458 0.83258320E+01  0.81798031E+02                                 1.708682                            1.648180      -0.900908       2.451628                    0.999175       3.320548       9.023311       0.509540       1.223525      -0.723580       0.018540       0.020280       0.020168       0.034085       0.001285       0.010702       0.004416      -0.021386      -0.010406      -0.017361       0.002936       0.014425              1.718274       1.697472       0.113282       0.364499       1.573200       0.174613       1.884150           0.000002
           19              H       4.944014       9.588496      13.904624       0.137862       1.043897 0.77093274E+01  0.75597122E+02                                 1.754852                            1.667542      -1.100067       2.375094                    0.995989       3.523779      10.123629       0.461795       1.352597      -0.693540       0.003324      -0.037195      -0.004802       0.037651      -0.000115       0.008331      -0.000868      -0.016761      -0.006302      -0.013455       0.003910       0.009545              1.788586       1.493128      -0.001725       0.079788       2.379126       0.142721       1.493503          -0.000000
           20              H       3.568537       0.741492      12.433502       0.105606       1.005896 0.70398490E+01  0.67937348E+02                                 1.746296                            1.614673      -1.187305       2.315378                    0.994925       3.751498      10.929438       0.457008       1.388791      -0.684360      -0.022453      -0.030872      -0.032745       0.050294       0.002643       0.005760       0.004096      -0.012720      -0.004415      -0.009674      -0.000533       0.010207              1.823563       1.827333       0.331089       0.464618       1.765858       0.407882       1.877499          -0.000000
           21              H       7.433379       0.283423      15.304711       0.119359       1.066497 0.83263187E+01  0.83322353E+02                                 1.781020                            1.725142      -1.111125       2.336262                    0.994489       3.819298      11.123090       0.456636       1.340380      -0.694378       0.024656      -0.001807      -0.010267       0.026770      -0.003585      -0.003045       0.002899       0.014556       0.006953      -0.009678       0.000681       0.008996              1.811467       2.043348      -0.138289      -0.372548       1.482396       0.158496       1.908656           0.000000
           22              H       6.172209       9.644382      16.058604       0.123530       1.116482 0.87995311E+01  0.87025506E+02                                 1.685948                            1.660275      -0.672510       2.550886                    0.999720       3.280941       8.736678       0.527215       1.174713      -0.736280      -0.016972      -0.020440       0.013780       0.029929       0.009436      -0.000825      -0.003498      -0.000950       0.004414      -0.010471       0.000591       0.009880              1.683904       1.557980       0.261301      -0.002435       1.873098      -0.141232       1.620634           0.000001
           23              H       7.426745       2.120686      16.828537       0.090921       1.216370 0.10212551E+02  0.10607163E+03                                 1.852046                            1.840640      -0.916353       2.420476                    0.996535       3.762366      10.669332       0.474031       1.244041      -0.717312       0.017949       0.020865      -0.011330       0.029764       0.006028       0.003293      -0.004087      -0.010589      -0.004019      -0.009983       0.000690       0.009293              1.839950       1.738589       0.256988       0.011579       1.920404      -0.221255       1.860857           0.000002
           24              H       6.192382       1.455040      17.603053       0.099237       1.102710 0.87358039E+01  0.87250864E+02                                 1.736877                            1.704024      -0.715019       2.519905                    0.998974       3.566147       9.913906       0.491993       1.246464      -0.717030      -0.025289      -0.005065       0.017620       0.031235       0.001859      -0.003249      -0.000217       0.011784       0.003280      -0.006736      -0.000586       0.007323              1.742495       1.952083      -0.138478      -0.293940       1.378852       0.093056       1.896551           0.000002
           25              H       7.545585       9.549575      18.118633       0.130074       1.141181 0.90119727E+01  0.89796504E+02                                 1.721113                            1.687467      -0.736336       2.524432                    0.999396       3.314507       8.903423       0.518782       1.184901      -0.733573      -0.018716      -0.022108       0.006270       0.029637       0.005221       0.004230      -0.006472      -0.004230      -0.014942      -0.011507       0.002469       0.009039              1.723377       1.552594       0.280125      -0.028120       1.938695      -0.198879       1.678841           0.000002
           26              H       8.775548       0.247497      17.362448       0.121459       1.149452 0.90557663E+01  0.90391162E+02                                 1.729893                            1.692160      -0.686848       2.540042                    0.999628       3.357441       9.042619       0.517507       1.185739      -0.733047       0.020261      -0.000039      -0.018843       0.027669      -0.004549      -0.004174      -0.000720       0.015160       0.005693      -0.010082       0.000292       0.009790              1.736172       1.916350      -0.085737      -0.309937       1.395673       0.056884       1.896492           0.000001
           27              H       7.372364       2.807290      19.113130       0.123567       1.160644 0.88683053E+01  0.88945484E+02                                 1.791535                            1.717475      -1.132582       2.338835                    0.996914       3.529825       9.846941       0.489611       1.247301      -0.716609      -0.022097       0.018385      -0.017345       0.033573      -0.007379       0.009432       0.000518      -0.017902      -0.002743      -0.016492       0.003724       0.012768              1.807077       1.888048      -0.276654       0.401368       1.604953      -0.111384       1.928228           0.000003
           28              H       8.177424       3.703467      21.086083       0.096876       1.158987 0.85466972E+01  0.86351142E+02                                 1.897188                            1.763175      -1.291411       2.258476                    0.993742       3.921525      11.590587       0.444439       1.364029      -0.689243      -0.019388       0.045725       0.009931       0.050649      -0.014328       0.009793      -0.000372      -0.014615      -0.005944      -0.019159       0.000503       0.018655              1.955378       1.700543      -0.282688      -0.098252       2.455739       0.471783       1.709851           0.000002
           29              H      -0.166249       9.497680      19.805153       0.140926       1.057986 0.78421982E+01  0.76057023E+02                                 1.681964                            1.615681      -0.826713       2.504554                    0.999536       3.214875       8.737761       0.505941       1.248260      -0.718505       0.009004      -0.036880      -0.005798       0.038404      -0.008719       0.008110       0.006482      -0.011647       0.001696      -0.016811       0.005954       0.010857              1.687671       1.485066      -0.254753       0.013071       2.085718       0.116138       1.492229           0.000003
           30              H       0.599361       0.494993      21.755191       0.105428       1.012878 0.70445381E+01  0.67805239E+02                                 1.735410                            1.600335      -1.044644       2.375245                    0.997059       3.710519      10.698391       0.466761       1.363328      -0.689446       0.028430      -0.031295       0.025538       0.049394      -0.008852       0.002455       0.004594      -0.014005      -0.007763      -0.011965      -0.001241       0.013206              1.808587       1.933685      -0.339092       0.499591       1.657072      -0.345909       1.835004           0.000001
           31              H       6.387530       3.344696       9.044422      -0.140563       2.645378 0.26322811E+02  0.33593881E+03                                 2.751403                            2.661680      -0.960242       2.259383                    0.996104       5.268060      14.979417       0.475518       1.009278      -0.779383       0.039188      -0.006786      -0.076304       0.086047       0.001454      -0.003868       0.002914       0.007625       0.005306      -0.006690       0.000365       0.006325              2.796319       2.511383       0.102652      -0.543380       2.544187      -0.265588       3.333388           0.000000
           32              H       7.645087       4.647546       2.481659      -0.149591       2.570778 0.25050022E+02  0.31879316E+03                                 2.775581                            2.647531      -1.135351       2.170675                    0.994658       5.636071      16.511099       0.458670       1.049313      -0.764492      -0.028392       0.032763       0.072609       0.084567       0.000315      -0.001734       0.004967      -0.001925       0.026505      -0.006254      -0.004483       0.010737              2.863595       2.560790      -0.352111      -0.612138       2.633757       0.766623       3.396238           0.000002
           33              H       9.341189       9.198289       8.980261       0.090394       1.194680 0.88696302E+01  0.89911083E+02                                 1.892863                            1.762850      -1.188963       2.296224                    0.995158       3.866924      11.227386       0.459877       1.313882      -0.699887      -0.006536       0.047563      -0.001770       0.048042      -0.002451       0.011455      -0.008078      -0.010106      -0.008242      -0.015430       0.000291       0.015139              1.952540       1.578301       0.191874       0.008445       2.699978       0.184578       1.579342           0.000001
           34              H       7.978364       8.152417       7.438103       0.127121       1.102458 0.83258317E+01  0.81798023E+02                                 1.708682                            1.648179      -0.900908       2.451628                    0.999175       3.320548       9.023309       0.509540       1.223524      -0.723581      -0.018540       0.020280      -0.020168       0.034085      -0.001285       0.010702      -0.004416      -0.021386      -0.010406      -0.017361       0.002936       0.014425              1.718273       1.697471      -0.113282       0.364499       1.573200      -0.174613       1.884149           0.000002
           35              H       9.099037       4.598646       9.010050       0.137862       1.043897 0.77093226E+01  0.75597067E+02                                 1.754852                            1.667542      -1.100067       2.375095                    0.995989       3.523778      10.123627       0.461794       1.352598      -0.693540      -0.003324      -0.037195       0.004802       0.037651       0.000115       0.008331       0.000868      -0.016761      -0.006302      -0.013455       0.003910       0.009545              1.788586       1.493128       0.001725       0.079788       2.379126      -0.142721       1.493503          -0.000000
           36              H       0.703114       5.731342      10.481172       0.105606       1.005896 0.70398499E+01  0.67937357E+02                                 1.746296                            1.614673      -1.187305       2.315378                    0.994925       3.751498      10.929437       0.457008       1.388791      -0.684360       0.022453      -0.030872       0.032745       0.050294      -0.002643       0.005760      -0.004096      -0.012720      -0.004414      -0.009674      -0.000533       0.010207              1.823563       1.827333      -0.331089       0.464618       1.765858      -0.407882       1.877499          -0.000000
           37              H       6.609672       5.273273       7.609963       0.119359       1.066497 0.83263193E+01  0.83322362E+02                                 1.781020                            1.725142      -1.111126       2.336262                    0.994489       3.819298      11.123091       0.456636       1.340380      -0.694378      -0.024656      -0.001807       0.010267       0.026770       0.003585      -0.003045      -0.002899       0.014556       0.006953      -0.009678       0.000681       0.008996              1.811467       2.043348       0.138289      -0.372548       1.482396      -0.158496       1.908657           0.000000
           38              H       7.870842       4.654532       6.856070       0.123529       1.116483 0.87995402E+01  0.87025612E+02                                 1.685949                            1.660275      -0.672510       2.550886                    0.999720       3.280943       8.736682       0.527215       1.174712      -0.736280       0.016972      -0.020440      -0.013780       0.029929      -0.009436      -0.000825       0.003498      -0.000950       0.004414      -0.010471       0.000591       0.009880              1.683904       1.557980      -0.261301      -0.002435       1.873098       0.141232       1.620634           0.000001
           39              H       6.616306       7.110536       6.086137       0.090921       1.216370 0.10212552E+02  0.10607163E+03                                 1.852046                            1.840640      -0.916353       2.420476                    0.996535       3.762366      10.669331       0.474031       1.244041      -0.717312      -0.017949       0.020865       0.011330       0.029764      -0.006028       0.003293       0.004087      -0.010589      -0.004019      -0.009983       0.000690       0.009293              1.839950       1.738589      -0.256988       0.011579       1.920404       0.221255       1.860857           0.000002
           40              H       7.850669       6.444890       5.311621       0.099237       1.102710 0.87358042E+01  0.87250866E+02                                 1.736876                            1.704024      -0.715019       2.519905                    0.998974       3.566147       9.913905       0.491994       1.246464      -0.717030       0.025289      -0.005065      -0.017620       0.031235      -0.001859      -0.003249       0.000217       0.011784       0.003280      -0.006736      -0.000586       0.007323              1.742495       1.952083       0.138478      -0.293940       1.378851      -0.093056       1.896551           0.000002
           41              H       6.497466       4.559725       4.796041       0.130074       1.141181 0.90119769E+01  0.89796549E+02                                 1.721113                            1.687467      -0.736337       2.524432                    0.999396       3.314508       8.903423       0.518782       1.184900      -0.733573       0.018716      -0.022108      -0.006270       0.029637      -0.005221       0.004230       0.006472      -0.004230      -0.014942      -0.011507       0.002469       0.009039              1.723376       1.552593      -0.280125      -0.028120       1.938695       0.198879       1.678841           0.000002
           42              H       5.267503       5.237347       5.552226       0.121459       1.149452 0.90557646E+01  0.90391138E+02                                 1.729893                            1.692160      -0.686848       2.540042                    0.999628       3.357441       9.042618       0.517507       1.185739      -0.733047      -0.020261      -0.000039       0.018843       0.027669       0.004549      -0.004174       0.000720       0.015160       0.005693      -0.010082       0.000292       0.009790              1.736171       1.916350       0.085737      -0.309937       1.395672      -0.056884       1.896491           0.000001
           43              H       6.670687       7.797140       3.801544       0.123567       1.160644 0.88683065E+01  0.88945502E+02                                 1.791535                            1.717475      -1.132582       2.338835                    0.996914       3.529825       9.846942       0.489611       1.247301      -0.716609       0.022097       0.018385       0.017345       0.033573       0.007379       0.009432      -0.000518      -0.017902      -0.002743      -0.016492       0.003724       0.012768              1.807077       1.888049       0.276654       0.401368       1.604954       0.111384       1.928229           0.000003
           44              H       5.865627       8.693317       1.828591       0.096876       1.158987 0.85466964E+01  0.86351134E+02                                 1.897189                            1.763175      -1.291411       2.258475                    0.993742       3.921525      11.590588       0.444439       1.364030      -0.689243       0.019388       0.045725      -0.009931       0.050649       0.014328       0.009793       0.000372      -0.014615      -0.005944      -0.019159       0.000503       0.018655              1.955378       1.700543       0.282688      -0.098252       2.455739      -0.471783       1.709851           0.000002
           45              H       4.437900       4.507830       3.109521       0.140926       1.057986 0.78421983E+01  0.76057027E+02                                 1.681964                            1.615682      -0.826713       2.504554                    0.999536       3.214875       8.737762       0.505941       1.248260      -0.718505      -0.009004      -0.036880       0.005798       0.038404       0.008719       0.008110      -0.006482      -0.011647       0.001696      -0.016811       0.005954       0.010857              1.687671       1.485066       0.254753       0.013071       2.085718      -0.116138       1.492230           0.000003
           46              H       3.672290       5.484843       1.159483       0.105428       1.012878 0.70445381E+01  0.67805239E+02                                 1.735410                            1.600335      -1.044644       2.375245                    0.997059       3.710519      10.698391       0.466761       1.363328      -0.689446      -0.028430      -0.031295      -0.025538       0.049394       0.008852       0.002455      -0.004594      -0.014005      -0.007763      -0.011965      -0.001241       0.013206              1.808587       1.933685       0.339092       0.499591       1.657072       0.345909       1.835004           0.000001
           47              H       7.655521       8.334546      13.870252      -0.140564       2.645385 0.26322902E+02  0.33594031E+03                                 2.751410                            2.661686      -0.960245       2.259382                    0.996104       5.268067      14.979451       0.475517       1.009279      -0.779382      -0.039188      -0.006786       0.076304       0.086047      -0.001454      -0.003868      -0.002914       0.007625       0.005306      -0.006690       0.000365       0.006325              2.796327       2.511389      -0.102652      -0.543382       2.544193       0.265589       3.333397           0.000000
           48              H       6.397964       9.637396      20.433015      -0.149591       2.570780 0.25050042E+02  0.31879346E+03                                 2.775581                            2.647531      -1.135352       2.170674                    0.994658       5.636073      16.511105       0.458670       1.049313      -0.764492       0.028392       0.032763      -0.072609       0.084567      -0.000315      -0.001734      -0.004967      -0.001925       0.026505      -0.006254      -0.004483       0.010737              2.863596       2.560791       0.352111      -0.612138       2.633758      -0.766623       3.396239           0.000003
           49              H       4.455489       5.771261       8.980261       0.090394       1.194680 0.88696302E+01  0.89911083E+02                                 1.892863                            1.762850      -1.188963       2.296224                    0.995158       3.866924      11.227386       0.459877       1.313882      -0.699887      -0.006537      -0.047563      -0.001770       0.048042       0.002451       0.011455       0.008078      -0.010106      -0.008242      -0.015430       0.000291       0.015139              1.952540       1.578301      -0.191874       0.008445       2.699978      -0.184578       1.579342           0.000001
           50              H       3.092664       6.817133       7.438103       0.127121       1.102457 0.83258280E+01  0.81797986E+02                                 1.708682                            1.648180      -0.900908       2.451628                    0.999175       3.320547       9.023309       0.509540       1.223525      -0.723580      -0.018540      -0.020280      -0.020168       0.034085       0.001285       0.010702       0.004416      -0.021386      -0.010406      -0.017361       0.002936       0.014425              1.718274       1.697472       0.113282       0.364499       1.573200       0.174613       1.884149           0.000002
           51              H       4.213337       0.391204       9.010050       0.137862       1.043897 0.77093285E+01  0.75597131E+02                                 1.754852                            1.667542      -1.100067       2.375095                    0.995989       3.523779      10.123627       0.461795       1.352597      -0.693540      -0.003324       0.037195       0.004802       0.037651      -0.000115       0.008331      -0.000868      -0.016761      -0.006302      -0.013455       0.003910       0.009545              1.788585       1.493128      -0.001725       0.079788       2.379126       0.142721       1.493503          -0.000000
           52              H       5.588814       9.238208      10.481172       0.105606       1.005897 0.70398540E+01  0.67937404E+02                                 1.746296                            1.614673      -1.187305       2.315378                    0.994925       3.751499      10.929439       0.457008       1.388790      -0.684360       0.022453       0.030872       0.032745       0.050294       0.002643       0.005760       0.004096      -0.012720      -0.004415      -0.009674      -0.000533       0.010207              1.823563       1.827333       0.331089       0.464618       1.765858       0.407882       1.877499          -0.000000
           53              H       1.723972       9.696277       7.609963       0.119359       1.066497 0.83263195E+01  0.83322361E+02                                 1.781020                            1.725142      -1.111125       2.336262                    0.994489       3.819298      11.123089       0.456636       1.340379      -0.694378      -0.024656       0.001807       0.010267       0.026770      -0.003585      -0.003045       0.002899       0.014556       0.006953      -0.009678       0.000681       0.008996              1.811467       2.043348      -0.138289      -0.372548       1.482396       0.158496       1.908656           0.000000
           54              H       2.985142       0.335318       6.856070       0.123529       1.116483 0.87995370E+01  0.87025577E+02                                 1.685949                            1.660276      -0.672510       2.550886                    0.999720       3.280942       8.736681       0.527214       1.174713      -0.736280       0.016972       0.020440      -0.013780       0.029929       0.009436      -0.000825      -0.003498      -0.000950       0.004414      -0.010471       0.000591       0.009880              1.683905       1.557980       0.261301      -0.002435       1.873098      -0.141232       1.620635           0.000001
           55              H       1.730606       7.859014       6.086137       0.090921       1.216370 0.10212551E+02  0.10607163E+03                                 1.852046                            1.840640      -0.916353       2.420476                    0.996535       3.762366      10.669332       0.474031       1.244041      -0.717312      -0.017949      -0.020865       0.011330       0.029764       0.006028       0.003293      -0.004087      -0.010589      -0.004019      -0.009983       0.000690       0.009293              1.839950       1.738589       0.256988       0.011579       1.920404      -0.221255       1.860857           0.000002
           56              H       2.964969       8.524660       5.311621       0.099237       1.102710 0.87358035E+01  0.87250852E+02                                 1.736876                            1.704024      -0.715019       2.519905                    0.998974       3.566147       9.913903       0.491994       1.246464      -0.717030       0.025289       0.005065      -0.017620       0.031235       0.001859      -0.003249      -0.000217       0.011784       0.003280      -0.006736      -0.000586       0.007323              1.742494       1.952082      -0.138477      -0.293940       1.378851       0.093056       1.896550           0.000002
           57              H       1.611766       0.430125       4.796041       0.130074       1.141182 0.90119834E+01  0.89796633E+02                                 1.721114                            1.687467      -0.736337       2.524432                    0.999396       3.314509       8.903428       0.518782       1.184900      -0.733573       0.018716       0.022108      -0.006270       0.029637       0.005221       0.004230      -0.006472      -0.004230      -0.014942      -0.011507       0.002469       0.009039              1.723377       1.552594       0.280125      -0.028120       1.938696      -0.198879       1.678842           0.000002
           58              H       0.381803       9.732203       5.552226       0.121459       1.149452 0.90557586E+01  0.90391062E+02                                 1.729892                            1.692159      -0.686848       2.540042                    0.999628       3.357440       9.042614       0.517507       1.185739      -0.733047      -0.020261       0.000039       0.018843       0.027669      -0.004549      -0.004174      -0.000720       0.015160       0.005693      -0.010082       0.000292       0.009790              1.736171       1.916349      -0.085737      -0.309937       1.395672       0.056884       1.896491           0.000001
           59              H       1.784987       7.172410       3.801544       0.123567       1.160643 0.88683009E+01  0.88945432E+02                                 1.791535                            1.717475      -1.132581       2.338835                    0.996914       3.529824       9.846939       0.489611       1.247302      -0.716609       0.022097      -0.018385       0.017345       0.033573      -0.007379       0.009432       0.000518      -0.017902      -0.002743      -0.016492       0.003724       0.012768              1.807076       1.888048      -0.276654       0.401368       1.604953      -0.111384       1.928228           0.000003
           60              H       0.979927       6.276233       1.828591       0.096876       1.158987 0.85466964E+01  0.86351134E+02                                 1.897189                            1.763175      -1.291411       2.258476                    0.993742       3.921525      11.590588       0.444439       1.364030      -0.689243       0.019388      -0.045725      -0.009931       0.050649      -0.014328       0.009793      -0.000372      -0.014615      -0.005944      -0.019159       0.000503       0.018655              1.955378       1.700543      -0.282688      -0.098252       2.455739       0.471783       1.709851           0.000002
           61              H       9.323600       0.482020       3.109521       0.140926       1.057986 0.78421967E+01  0.76057000E+02                                 1.681963                            1.615681      -0.826713       2.504554                    0.999536       3.214875       8.737759       0.505941       1.248259      -0.718505      -0.009004       0.036880       0.005798       0.038404      -0.008719       0.008110       0.006482      -0.011647       0.001696      -0.016811       0.005954       0.010857              1.687670       1.485066      -0.254753       0.013071       2.085717       0.116138       1.492229           0.000003
           62              H       8.557990       9.484707       1.159483       0.105428       1.012878 0.70445381E+01  0.67805239E+02                                 1.735410                            1.600335      -1.044644       2.375245                    0.997059       3.710519      10.698391       0.466761       1.363328      -0.689446      -0.028430       0.031295      -0.025538       0.049394      -0.008852       0.002455       0.004594      -0.014005      -0.007762      -0.011965      -0.001241       0.013206              1.808587       1.933685      -0.339092       0.499591       1.657072      -0.345909       1.835004           0.000001
           63              H       2.769821       6.635004      13.870252      -0.140563       2.645379 0.26322821E+02  0.33593899E+03                                 2.751404                            2.661681      -0.960243       2.259383                    0.996104       5.268061      14.979422       0.475518       1.009278      -0.779383      -0.039188       0.006786       0.076304       0.086047       0.001454      -0.003868       0.002914       0.007625       0.005306      -0.006690       0.000365       0.006325              2.796320       2.511384       0.102652      -0.543381       2.544188      -0.265588       3.333389           0.000000
           64              H       1.512264       5.332154      20.433015      -0.149591       2.570779 0.25050029E+02  0.31879326E+03                                 2.775581                            2.647531      -1.135352       2.170674                    0.994658       5.636072      16.511101       0.458670       1.049313      -0.764492       0.028392      -0.032763      -0.072608       0.084567       0.000315      -0.001734       0.004967      -0.001925       0.026505      -0.006254      -0.004483       0.010737              2.863595       2.560790      -0.352111      -0.612138       2.633757       0.766623       3.396238           0.000003
           65              H      -0.183838       0.781411      13.934413       0.090394       1.194680 0.88696296E+01  0.89911077E+02                                 1.892863                            1.762850      -1.188963       2.296224                    0.995158       3.866924      11.227387       0.459877       1.313882      -0.699887       0.006537      -0.047563       0.001770       0.048042      -0.002451       0.011455      -0.008078      -0.010106      -0.008242      -0.015430       0.000291       0.015139              1.952541       1.578301       0.191874       0.008445       2.699978       0.184578       1.579342           0.000001
           66              H       1.178987       1.827283      15.476571       0.127121       1.102457 0.83258266E+01  0.81797966E+02                                 1.708682                            1.648179      -0.900907       2.451628                    0.999175       3.320547       9.023308       0.509540       1.223525      -0.723580       0.018540      -0.020280       0.020168       0.034085      -0.001285       0.010702      -0.004416      -0.021386      -0.010406      -0.017361       0.002936       0.014425              1.718273       1.697471      -0.113282       0.364499       1.573200      -0.174613       1.884149           0.000002
           67              H       0.058314       5.381054      13.904624       0.137862       1.043897 0.77093231E+01  0.75597071E+02                                 1.754852                            1.667542      -1.100067       2.375095                    0.995989       3.523778      10.123626       0.461794       1.352598      -0.693540       0.003324       0.037195      -0.004802       0.037651       0.000115       0.008331       0.000868      -0.016761      -0.006302      -0.013455       0.003910       0.009545              1.788585       1.493128       0.001725       0.079788       2.379125      -0.142721       1.493503          -0.000000
           68              H       8.454237       4.248358      12.433502       0.105606       1.005897 0.70398549E+01  0.67937413E+02                                 1.746296                            1.614673      -1.187305       2.315378                    0.994925       3.751499      10.929438       0.457009       1.388790      -0.684360      -0.022453       0.030872      -0.032745       0.050294      -0.002643       0.005760      -0.004096      -0.012720      -0.004415      -0.009674      -0.000533       0.010207              1.823563       1.827333      -0.331089       0.464618       1.765858      -0.407882       1.877499          -0.000000
           69              H       2.547679       4.706427      15.304711       0.119358       1.066497 0.83263174E+01  0.83322341E+02                                 1.781020                            1.725142      -1.111126       2.336262                    0.994489       3.819298      11.123092       0.456635       1.340380      -0.694378       0.024656       0.001807      -0.010267       0.026770       0.003585      -0.003045      -0.002899       0.014556       0.006953      -0.009678       0.000681       0.008996              1.811467       2.043349       0.138289      -0.372549       1.482396      -0.158496       1.908657           0.000000
           70              H       1.286509       5.325168      16.058604       0.123529       1.116483 0.87995417E+01  0.87025637E+02                                 1.685950                            1.660276      -0.672510       2.550886                    0.999720       3.280943       8.736685       0.527214       1.174713      -0.736280      -0.016972       0.020440       0.013780       0.029929      -0.009436      -0.000825       0.003498      -0.000950       0.004414      -0.010471       0.000591       0.009880              1.683905       1.557981      -0.261301      -0.002435       1.873099       0.141232       1.620635           0.000001
           71              H       2.541045       2.869164      16.828537       0.090921       1.216370 0.10212552E+02  0.10607163E+03                                 1.852046                            1.840640      -0.916353       2.420476                    0.996535       3.762366      10.669331       0.474031       1.244041      -0.717312       0.017949      -0.020865      -0.011330       0.029764      -0.006028       0.003293       0.004087      -0.010589      -0.004019      -0.009983       0.000690       0.009293              1.839950       1.738589      -0.256988       0.011579       1.920404       0.221255       1.860857           0.000002
           72              H       1.306682       3.534810      17.603053       0.099237       1.102710 0.87358029E+01  0.87250849E+02                                 1.736876                            1.704024      -0.715019       2.519905                    0.998974       3.566147       9.913905       0.491994       1.246464      -0.717030      -0.025289       0.005065       0.017620       0.031235      -0.001859      -0.003249       0.000217       0.011784       0.003280      -0.006736      -0.000586       0.007323              1.742495       1.952082       0.138478      -0.293940       1.378851      -0.093056       1.896551           0.000002
           73              H       2.659885       5.419975      18.118633       0.130074       1.141181 0.90119796E+01  0.89796589E+02                                 1.721114                            1.687467      -0.736337       2.524432                    0.999396       3.314508       8.903426       0.518782       1.184900      -0.733573      -0.018716       0.022108       0.006270       0.029637      -0.005221       0.004230       0.006472      -0.004230      -0.014942      -0.011507       0.002469       0.009039              1.723377       1.552594      -0.280125      -0.028120       1.938696       0.198879       1.678842           0.000002
           74              H       3.889848       4.742353      17.362448       0.121459       1.149452 0.90557625E+01  0.90391108E+02                                 1.729892                            1.692159      -0.686848       2.540042                    0.999628       3.357441       9.042616       0.517507       1.185738      -0.733047       0.020261       0.000039      -0.018843       0.027669       0.004549      -0.004174       0.000720       0.015160       0.005693      -0.010082       0.000292       0.009790              1.736171       1.916349       0.085737      -0.309937       1.395672      -0.056884       1.896491           0.000001
           75              H       2.486664       2.182560      19.113130       0.123567       1.160644 0.88683010E+01  0.88945431E+02                                 1.791535                            1.717474      -1.132581       2.338835                    0.996914       3.529824       9.846938       0.489611       1.247301      -0.716609      -0.022097      -0.018385      -0.017345       0.033573       0.007379       0.009432      -0.000518      -0.017902      -0.002743      -0.016492       0.003724       0.012768              1.807076       1.888048       0.276654       0.401368       1.604953       0.111384       1.928228           0.000003
           76              H       3.291724       1.286383      21.086083       0.096876       1.158988 0.85467027E+01  0.86351207E+02                                 1.897189                            1.763175      -1.291411       2.258475                    0.993742       3.921526      11.590589       0.444440       1.364029      -0.689243      -0.019388      -0.045725       0.009931       0.050649       0.014328       0.009793       0.000372      -0.014615      -0.005944      -0.019159       0.000503       0.018655              1.955378       1.700543       0.282688      -0.098252       2.455739      -0.471783       1.709851           0.000002
           77              H       4.719451       5.471870      19.805153       0.140926       1.057986 0.78421981E+01  0.76057020E+02                                 1.681964                            1.615681      -0.826713       2.504553                    0.999536       3.214875       8.737760       0.505941       1.248259      -0.718505       0.009004       0.036880      -0.005798       0.038404       0.008719       0.008110      -0.006482      -0.011647       0.001696      -0.016811       0.005954       0.010857              1.687671       1.485066       0.254753       0.013071       2.085717      -0.116138       1.492229           0.000003
           78              H       5.485061       4.494857      21.755191       0.105428       1.012878 0.70445381E+01  0.67805239E+02                                 1.735410                            1.600335      -1.044644       2.375245                    0.997059       3.710519      10.698391       0.466761       1.363328      -0.689446       0.028430       0.031295       0.025538       0.049394       0.008852       0.002455      -0.004594      -0.014005      -0.007763      -0.011965      -0.001241       0.013206              1.808587       1.933685       0.339092       0.499591       1.657072       0.345909       1.835004           0.000001
           79              H       1.501830       1.645154       9.044422      -0.140564       2.645384 0.26322889E+02  0.33594010E+03                                 2.751409                            2.661686      -0.960244       2.259382                    0.996104       5.268066      14.979447       0.475518       1.009279      -0.779382       0.039188       0.006786      -0.076304       0.086047      -0.001454      -0.003868      -0.002914       0.007625       0.005306      -0.006690       0.000365       0.006325              2.796326       2.511388      -0.102652      -0.543382       2.544193       0.265589       3.333396           0.000000
           80              H       2.759387       0.342304       2.481659      -0.149591       2.570780 0.25050041E+02  0.31879345E+03                                 2.775582                            2.647532      -1.135352       2.170674                    0.994658       5.636073      16.511107       0.458670       1.049313      -0.764492      -0.028392      -0.032763       0.072609       0.084567      -0.000315      -0.001734      -0.004967      -0.001925       0.026505      -0.006254      -0.004483       0.010737              2.863596       2.560791       0.352111      -0.612138       2.633758      -0.766623       3.396239           0.000003
           81              C       4.744819       3.259769      13.935788       0.096151      26.058454 0.35549574E+03  0.80029825E+04                                 7.838767                            6.446660       0.054643       2.032356                    0.999184      26.680174      76.778653       0.620615       0.438396      -1.043333       0.003612      -0.045390      -0.035109       0.057497       0.020934      -0.036092       0.015107      -0.006065      -0.026244      -0.051036       0.016450       0.034585              8.509365       7.562909      -1.339336       3.200144       9.536940      -1.008292       8.428246           0.000000
           82              C       5.573178       2.642126      14.853292      -0.212061      31.134329 0.45896559E+03  0.10916217E+05                                 8.512565                            7.101072       0.365252       2.088559                    0.999647      29.804430      85.635783       0.625051       0.412002      -1.069120       0.010626       0.012002      -0.017179       0.023496       0.009252       0.011209       0.005741       0.002038       0.017768      -0.013163      -0.005318       0.018481              9.163329       8.371274      -2.042977       3.847411       9.623809      -1.542109       9.494904           0.000000
           83              C       5.685353       1.250656      14.860624       0.188057      29.944894 0.38991301E+03  0.88977324E+04                                 8.597812                            6.722543      -0.078966       2.001500                    0.999568      25.393407      71.318029       0.617538       0.434641      -1.055592       0.032644      -0.014940       0.015502       0.039104      -0.006099       0.005192      -0.013814       0.009572       0.061863      -0.020977      -0.005845       0.026822              9.908147       9.290652      -1.426146       5.483500       9.096051      -0.898255      11.337737          -0.000002
           84              C       4.909144       0.557566      13.933268      -0.192732      32.142133 0.45692482E+03  0.10891292E+05                                 8.817470                            7.160491       0.052331       1.996581                    0.998407      29.801264      86.644295       0.610660       0.420797      -1.060002       0.012555      -0.002844      -0.032960       0.035384      -0.000345      -0.014199      -0.003167      -0.022910      -0.003546      -0.021161       0.007721       0.013440              9.737552       9.136779      -0.387035       4.568213       9.974107       0.556213      10.101769          -0.000003
           85              C       4.087791       1.239579      13.053344       0.123760      25.817690 0.34969791E+03  0.78374376E+04                                 7.833430                            6.426897      -0.036902       2.015175                    0.998754      26.103958      74.868049       0.616998       0.442936      -1.041011       0.031439       0.043747      -0.000332       0.053873       0.013218      -0.033094       0.020139       0.014981      -0.003947      -0.044998       0.007861       0.037137              8.549203       7.748751      -0.379669       3.222176      10.130544       0.175270       7.768315          -0.000001
           86              C       6.607759       0.514454      15.798293      -0.248389      31.460505 0.45120453E+03  0.10742972E+05                                 8.795942                            7.061800      -0.224074       1.916526                    0.997341      30.145475      88.180710       0.620678       0.414466      -1.061863      -0.008428       0.064382       0.046125       0.079646       0.015221       0.018188       0.001375       0.002898       0.068021      -0.029372      -0.002778       0.032150             10.369663       9.153630      -0.713143       4.072409       6.875545      -0.197595      15.079815          -0.000002
           87              C       7.003529       1.258939      17.069828      -0.161902      29.281588 0.42963476E+03  0.10117627E+05                                 8.431590                            6.900171      -0.100868       1.954014                    0.999315      29.508536      86.198437       0.625857       0.415577      -1.059817       0.031485      -0.096138      -0.023435       0.103841       0.010708       0.025940      -0.007469       0.017955       0.079512      -0.033747      -0.007553       0.041300              9.984872       8.417435      -0.362204       4.033994       6.149286      -0.135643      15.387895          -0.000002
           88              C       7.973291       0.437610      17.910338      -0.248141      30.811312 0.43512415E+03  0.10242544E+05                                 8.607234                            6.881379      -0.125193       1.946321                    0.998276      29.774653      85.941021       0.637591       0.408102      -1.068476      -0.045256       0.066500      -0.007541       0.080792      -0.011692       0.021338      -0.009184       0.017383       0.031161      -0.019921      -0.013174       0.033095             10.195183       8.313156      -0.025052       3.933829       6.546425       0.128072      15.725968          -0.000001
           89              C       8.424639       1.065133      19.204559       0.183482      30.847065 0.39221294E+03  0.89528094E+04                                 8.735185                            6.715367      -0.052285       2.006266                    0.999263      25.402565      71.079443       0.622329       0.431170      -1.058959      -0.024077      -0.018403      -0.023813       0.038541       0.011667       0.004135       0.002824       0.006532       0.063707      -0.022735       0.000303       0.022432             10.225105       7.687282      -0.730079       4.404212       8.058118       2.046585      14.929914          -0.000001
           90              C       7.998489       2.316288      19.631918      -0.213762      31.645979 0.46161249E+03  0.11025395E+05                                 8.677523                            7.168594       0.203651       2.035764                    0.999364      30.195300      87.729695       0.614282       0.417467      -1.062663      -0.009695       0.003876       0.015933       0.019049       0.000936       0.012162      -0.013701      -0.007971       0.007853      -0.018554      -0.000691       0.019245              9.350275       7.409124      -0.669955       2.942187       8.723972       2.958403      11.917729           0.000004
           91              C       8.484713       2.847408      20.813398       0.105490      26.577310 0.35674638E+03  0.80522337E+04                                 8.003104                            6.496525      -0.094861       1.987174                    0.998407      26.763519      77.560533       0.611668       0.443643      -1.038420       0.021565      -0.044492       0.012642       0.051034       0.004302      -0.026521      -0.025359      -0.011339      -0.079359      -0.047452       0.008458       0.038994              8.717859       7.488441      -1.033791       2.664519       8.771482       2.431028       9.893653           0.000003
           92              C      -0.461545       0.389208      20.038653      -0.196505      30.875484 0.43892724E+03  0.10318996E+05                                 8.470304                            6.940352       0.317828       2.081154                    0.999626      29.231244      83.376582       0.633081       0.411530      -1.069919      -0.012169      -0.015496       0.024354       0.031326      -0.003535      -0.010221       0.007276      -0.019672      -0.029242      -0.018255      -0.000252       0.018507              9.251869       8.060179      -1.090757       3.961890       8.323310       0.615760      11.372120           0.000001
           93              C      -0.008627       0.976114      21.205010       0.111572      25.781810 0.34952168E+03  0.78136501E+04                                 7.768643                            6.385714       0.198023       2.090343                    0.999340      25.930146      73.692990       0.626254       0.437498      -1.046750      -0.040190       0.033874       0.001878       0.052594      -0.002472      -0.024391      -0.023237       0.015706      -0.082161      -0.047068       0.013353       0.033714              8.408772       7.428547      -1.296905       2.944393       8.707275       0.951708       9.090494           0.000002
           94              C       9.298232       8.249619       8.978886       0.096151      26.058454 0.35549574E+03  0.80029824E+04                                 7.838768                            6.446660       0.054642       2.032356                    0.999184      26.680174      76.778654       0.620615       0.438396      -1.043333      -0.003612      -0.045390       0.035109       0.057497      -0.020934      -0.036092      -0.015107      -0.006065      -0.026244      -0.051036       0.016450       0.034585              8.509365       7.562909       1.339336       3.200144       9.536940       1.008292       8.428246          -0.000000
           95              C       8.469873       7.631976       8.061382      -0.212061      31.134331 0.45896562E+03  0.10916218E+05                                 8.512565                            7.101072       0.365252       2.088559                    0.999647      29.804431      85.635784       0.625051       0.412002      -1.069120      -0.010626       0.012002       0.017178       0.023496      -0.009252       0.011209      -0.005741       0.002038       0.017768      -0.013163      -0.005318       0.018481              9.163329       8.371274       2.042977       3.847411       9.623809       1.542110       9.494904           0.000000
           96              C       8.357698       6.240506       8.054050       0.188057      29.944892 0.38991300E+03  0.88977319E+04                                 8.597812                            6.722543      -0.078965       2.001500                    0.999568      25.393406      71.318026       0.617538       0.434641      -1.055592      -0.032644      -0.014940      -0.015502       0.039104       0.006099       0.005192       0.013814       0.009573       0.061863      -0.020977      -0.005845       0.026822              9.908147       9.290652       1.426146       5.483500       9.096051       0.898256      11.337737          -0.000002
           97              C       9.133907       5.547416       8.981406      -0.192731      32.142128 0.45692474E+03  0.10891290E+05                                 8.817469                            7.160490       0.052332       1.996582                    0.998407      29.801260      86.644276       0.610660       0.420796      -1.060002      -0.012554      -0.002844       0.032960       0.035384       0.000345      -0.014199       0.003167      -0.022909      -0.003547      -0.021161       0.007721       0.013440              9.737550       9.136777       0.387035       4.568211       9.974105      -0.556213      10.101767          -0.000003
           98              C       0.183860       6.229429       9.861330       0.123760      25.817684 0.34969782E+03  0.78374349E+04                                 7.833429                            6.426896      -0.036901       2.015175                    0.998754      26.103954      74.868031       0.616999       0.442936      -1.041011      -0.031438       0.043747       0.000332       0.053873      -0.013218      -0.033094      -0.020138       0.014981      -0.003947      -0.044998       0.007861       0.037137              8.549202       7.748750       0.379669       3.222175      10.130542      -0.175270       7.768314          -0.000001
           99              C       7.435292       5.504304       7.116381      -0.248389      31.460496 0.45120438E+03  0.10742967E+05                                 8.795940                            7.061798      -0.224074       1.916526                    0.997341      30.145471      88.180694       0.620678       0.414466      -1.061863       0.008428       0.064382      -0.046125       0.079646      -0.015221       0.018188      -0.001375       0.002898       0.068021      -0.029372      -0.002778       0.032150             10.369661       9.153628       0.713143       4.072407       6.875544       0.197595      15.079811          -0.000002
          100              C       7.039522       6.248789       5.844846      -0.161902      29.281591 0.42963482E+03  0.10117629E+05                                 8.431591                            6.900172      -0.100867       1.954014                    0.999315      29.508538      86.198445       0.625857       0.415577      -1.059817      -0.031485      -0.096138       0.023435       0.103841      -0.010708       0.025940       0.007469       0.017955       0.079512      -0.033747      -0.007553       0.041300              9.984873       8.417436       0.362204       4.033995       6.149286       0.135643      15.387897          -0.000002
          101              C       6.069760       5.427460       5.004336      -0.248140      30.811306 0.43512405E+03  0.10242541E+05                                 8.607233                            6.881378      -0.125193       1.946321                    0.998276      29.774649      85.941004       0.637591       0.408102      -1.068476       0.045256       0.066500       0.007541       0.080792       0.011692       0.021338       0.009184       0.017383       0.031161      -0.019921      -0.013174       0.033094             10.195181       8.313155       0.025052       3.933828       6.546424      -0.128072      15.725965          -0.000001
          102              C       5.618412       6.054983       3.710115       0.183481      30.847066 0.39221296E+03  0.89528100E+04                                 8.735185                            6.715367      -0.052285       2.006266                    0.999263      25.402566      71.079447       0.622329       0.431170      -1.058959       0.024077      -0.018403       0.023813       0.038541      -0.011667       0.004135      -0.002824       0.006532       0.063707      -0.022735       0.000303       0.022432             10.225105       7.687282       0.730079       4.404212       8.058119      -2.046585      14.929914          -0.000001
          103              C       6.044562       7.306138       3.282756      -0.213762      31.645980 0.46161250E+03  0.11025396E+05                                 8.677523                            7.168594       0.203651       2.035764                    0.999364      30.195301      87.729700       0.614282       0.417467      -1.062663       0.009695       0.003876      -0.015933       0.019049      -0.000936       0.012162       0.013701      -0.007971       0.007853      -0.018554      -0.000691       0.019245              9.350275       7.409124       0.669956       2.942188       8.723972      -2.958403      11.917729           0.000003
          104              C       5.558338       7.837258       2.101276       0.105489      26.577313 0.35674643E+03  0.80522349E+04                                 8.003105                            6.496525      -0.094861       1.987174                    0.998407      26.763521      77.560540       0.611668       0.443643      -1.038420      -0.021565      -0.044492      -0.012642       0.051034      -0.004302      -0.026521       0.025359      -0.011339      -0.079359      -0.047452       0.008458       0.038994              8.717859       7.488442       1.033791       2.664520       8.771483      -2.431028       9.893654           0.000003
          105              C       4.733196       5.379058       2.876021      -0.196505      30.875487 0.43892729E+03  0.10318997E+05                                 8.470304                            6.940352       0.317828       2.081154                    0.999626      29.231246      83.376591       0.633081       0.411530      -1.069919       0.012169      -0.015496      -0.024354       0.031326       0.003535      -0.010221      -0.007276      -0.019672      -0.029242      -0.018255      -0.000252       0.018507              9.251870       8.060179       1.090757       3.961891       8.323310      -0.615760      11.372120           0.000001
          106              C       4.280278       5.965964       1.709664       0.111572      25.781811 0.34952170E+03  0.78136507E+04                                 7.768643                            6.385714       0.198023       2.090343                    0.999340      25.930147      73.692996       0.626253       0.437498      -1.046750       0.040190       0.033874      -0.001878       0.052594       0.002472      -0.024391       0.023237       0.015706      -0.082161      -0.047068       0.013353       0.033714              8.408773       7.428548       1.296905       2.944393       8.707276      -0.951708       9.090495           0.000002
          107              C       4.412532       6.719931       8.978886       0.096151      26.058454 0.35549573E+03  0.80029824E+04                                 7.838768                            6.446660       0.054642       2.032356                    0.999184      26.680174      76.778654       0.620615       0.438396      -1.043333      -0.003612       0.045390       0.035109       0.057497       0.020934      -0.036092       0.015107      -0.006065      -0.026244      -0.051036       0.016450       0.034585              8.509365       7.562909      -1.339336       3.200144       9.536940      -1.008292       8.428246          -0.000000
          108              C       3.584173       7.337574       8.061382      -0.212061      31.134333 0.45896567E+03  0.10916219E+05                                 8.512566                            7.101072       0.365252       2.088559                    0.999647      29.804432      85.635790       0.625051       0.412002      -1.069120      -0.010626      -0.012002       0.017179       0.023496       0.009252       0.011209       0.005741       0.002038       0.017768      -0.013163      -0.005318       0.018481              9.163329       8.371274      -2.042977       3.847411       9.623810      -1.542109       9.494905           0.000000
          109              C       3.471998       8.729044       8.054050       0.188057      29.944890 0.38991297E+03  0.88977311E+04                                 8.597811                            6.722542      -0.078966       2.001500                    0.999568      25.393405      71.318022       0.617538       0.434641      -1.055592      -0.032644       0.014940      -0.015502       0.039104      -0.006099       0.005192      -0.013814       0.009573       0.061863      -0.020977      -0.005845       0.026822              9.908146       9.290651      -1.426146       5.483499       9.096051      -0.898255      11.337737          -0.000002
          110              C       4.248207       9.422134       8.981406      -0.192732      32.142128 0.45692473E+03  0.10891289E+05                                 8.817469                            7.160491       0.052332       1.996581                    0.998407      29.801261      86.644280       0.610660       0.420797      -1.060002      -0.012555       0.002844       0.032960       0.035384      -0.000345      -0.014199      -0.003167      -0.022909      -0.003546      -0.021161       0.007721       0.013440              9.737550       9.136777      -0.387035       4.568212       9.974106       0.556213      10.101767          -0.000003
          111              C       5.069560       8.740121       9.861330       0.123760      25.817689 0.34969790E+03  0.78374371E+04                                 7.833430                            6.426897      -0.036901       2.015175                    0.998754      26.103958      74.868045       0.616999       0.442936      -1.041011      -0.031439      -0.043747       0.000332       0.053873       0.013218      -0.033094       0.020139       0.014981      -0.003947      -0.044998       0.007861       0.037137              8.549203       7.748750      -0.379669       3.222176      10.130543       0.175270       7.768315          -0.000001
          112              C       2.549592       9.465246       7.116381      -0.248389      31.460494 0.45120434E+03  0.10742966E+05                                 8.795940                            7.061798      -0.224074       1.916526                    0.997341      30.145469      88.180688       0.620678       0.414466      -1.061863       0.008428      -0.064382      -0.046125       0.079646       0.015221       0.018188       0.001375       0.002898       0.068021      -0.029372      -0.002778       0.032150             10.369661       9.153628      -0.713143       4.072407       6.875544      -0.197595      15.079811          -0.000002
          113              C       2.153822       8.720761       5.844846      -0.161902      29.281592 0.42963483E+03  0.10117630E+05                                 8.431590                            6.900172      -0.100867       1.954014                    0.999315      29.508538      86.198442       0.625857       0.415577      -1.059817      -0.031485       0.096138       0.023435       0.103841       0.010708       0.025940      -0.007469       0.017955       0.079512      -0.033747      -0.007553       0.041300              9.984873       8.417435      -0.362204       4.033995       6.149286      -0.135643      15.387897          -0.000002
          114              C       1.184060       9.542090       5.004336      -0.248140      30.811309 0.43512409E+03  0.10242543E+05                                 8.607234                            6.881379      -0.125193       1.946321                    0.998276      29.774651      85.941014       0.637591       0.408102      -1.068476       0.045256      -0.066500       0.007541       0.080792      -0.011692       0.021338      -0.009184       0.017383       0.031161      -0.019921      -0.013174       0.033094             10.195182       8.313155      -0.025052       3.933829       6.546425       0.128072      15.725967          -0.000001
          115              C       0.732712       8.914567       3.710115       0.183482      30.847064 0.39221294E+03  0.89528094E+04                                 8.735185                            6.715367      -0.052284       2.006266                    0.999263      25.402565      71.079443       0.622329       0.431170      -1.058959       0.024077       0.018403       0.023813       0.038541       0.011667       0.004135       0.002824       0.006532       0.063707      -0.022735       0.000303       0.022432             10.225105       7.687282      -0.730078       4.404212       8.058118       2.046585      14.929914          -0.000001
          116              C       1.158862       7.663412       3.282756      -0.213762      31.645980 0.46161250E+03  0.11025396E+05                                 8.677523                            7.168594       0.203651       2.035764                    0.999364      30.195300      87.729695       0.614282       0.417466      -1.062663       0.009695      -0.003876      -0.015933       0.019049       0.000936       0.012162      -0.013701      -0.007971       0.007853      -0.018554      -0.000691       0.019245              9.350275       7.409124      -0.669955       2.942187       8.723972       2.958403      11.917729           0.000004
          117              C       0.672638       7.132292       2.101276       0.105490      26.577310 0.35674639E+03  0.80522338E+04                                 8.003104                            6.496524      -0.094861       1.987174                    0.998407      26.763519      77.560533       0.611668       0.443643      -1.038420      -0.021565       0.044492      -0.012642       0.051034       0.004302      -0.026521      -0.025359      -0.011339      -0.079359      -0.047452       0.008458       0.038994              8.717859       7.488441      -1.033791       2.664519       8.771482       2.431028       9.893653           0.000003
          118              C       9.618896       9.590492       2.876021      -0.196505      30.875484 0.43892725E+03  0.10318996E+05                                 8.470304                            6.940352       0.317828       2.081154                    0.999626      29.231244      83.376581       0.633081       0.411530      -1.069919       0.012169       0.015496      -0.024354       0.031326      -0.003535      -0.010221       0.007276      -0.019672      -0.029242      -0.018255      -0.000252       0.018507              9.251869       8.060179      -1.090756       3.961891       8.323309       0.615760      11.372120           0.000001
          119              C       9.165978       9.003586       1.709664       0.111572      25.781810 0.34952168E+03  0.78136501E+04                                 7.768643                            6.385714       0.198023       2.090343                    0.999340      25.930146      73.692991       0.626254       0.437498      -1.046750       0.040190      -0.033874      -0.001878       0.052594      -0.002472      -0.024391      -0.023237       0.015706      -0.082161      -0.047068       0.013353       0.033714              8.408772       7.428548      -1.296905       2.944393       8.707276       0.951708       9.090494           0.000002
          120              C      -0.140881       1.730081      13.935788       0.096151      26.058454 0.35549573E+03  0.80029823E+04                                 7.838768                            6.446660       0.054642       2.032356                    0.999184      26.680174      76.778655       0.620615       0.438396      -1.043333       0.003612       0.045390      -0.035109       0.057497      -0.020934      -0.036092      -0.015107      -0.006065      -0.026244      -0.051036       0.016450       0.034585              8.509365       7.562909       1.339336       3.200144       9.536941       1.008292       8.428246          -0.000000
          121              C       0.687478       2.347724      14.853292      -0.212061      31.134338 0.45896576E+03  0.10916222E+05                                 8.512567                            7.101073       0.365251       2.088559                    0.999647      29.804435      85.635803       0.625050       0.412002      -1.069120       0.010626      -0.012002      -0.017178       0.023496      -0.009252       0.011209      -0.005741       0.002038       0.017768      -0.013163      -0.005318       0.018481              9.163331       8.371275       2.042978       3.847412       9.623811       1.542110       9.494906           0.000000
          122              C       0.799653       3.739194      14.860624       0.188057      29.944892 0.38991299E+03  0.88977318E+04                                 8.597812                            6.722542      -0.078965       2.001500                    0.999568      25.393406      71.318026       0.617538       0.434641      -1.055592       0.032644       0.014940       0.015502       0.039104       0.006099       0.005192       0.013814       0.009572       0.061863      -0.020977      -0.005845       0.026822              9.908147       9.290652       1.426146       5.483500       9.096051       0.898256      11.337737          -0.000002
          123              C       0.023444       4.432284      13.933268      -0.192732      32.142130 0.45692477E+03  0.10891291E+05                                 8.817470                            7.160491       0.052332       1.996582                    0.998407      29.801261      86.644283       0.610660       0.420797      -1.060002       0.012555       0.002844      -0.032960       0.035384       0.000345      -0.014199       0.003167      -0.022910      -0.003546      -0.021161       0.007721       0.013440              9.737551       9.136778       0.387035       4.568212       9.974106      -0.556213      10.101768          -0.000003
          124              C       8.973491       3.750271      13.053344       0.123760      25.817685 0.34969782E+03  0.78374351E+04                                 7.833429                            6.426896      -0.036901       2.015175                    0.998754      26.103955      74.868036       0.616999       0.442936      -1.041011       0.031438      -0.043747      -0.000332       0.053873      -0.013218      -0.033094      -0.020139       0.014981      -0.003947      -0.044998       0.007861       0.037137              8.549202       7.748750       0.379669       3.222176      10.130543      -0.175270       7.768314          -0.000001
          125              C       1.722059       4.475396      15.798293      -0.248389      31.460492 0.45120431E+03  0.10742965E+05                                 8.795940                            7.061798      -0.224074       1.916527                    0.997341      30.145469      88.180691       0.620678       0.414466      -1.061863      -0.008428      -0.064382       0.046125       0.079646      -0.015221       0.018188      -0.001375       0.002898       0.068021      -0.029372      -0.002778       0.032150             10.369660       9.153627       0.713142       4.072406       6.875544       0.197595      15.079809          -0.000002
          126              C       2.117829       3.730911      17.069828      -0.161902      29.281593 0.42963485E+03  0.10117630E+05                                 8.431591                            6.900172      -0.100867       1.954014                    0.999315      29.508539      86.198449       0.625857       0.415577      -1.059817       0.031485       0.096138      -0.023435       0.103841      -0.010708       0.025940       0.007469       0.017955       0.079512      -0.033747      -0.007553       0.041300              9.984873       8.417436       0.362204       4.033995       6.149287       0.135643      15.387898          -0.000002
          127              C       3.087591       4.552240      17.910338      -0.248140      30.811307 0.43512407E+03  0.10242542E+05                                 8.607233                            6.881378      -0.125193       1.946321                    0.998276      29.774650      85.941007       0.637591       0.408102      -1.068476      -0.045256      -0.066500      -0.007541       0.080792       0.011692       0.021338       0.009184       0.017383       0.031161      -0.019921      -0.013174       0.033094             10.195181       8.313154       0.025052       3.933828       6.546424      -0.128072      15.725965          -0.000001
          128              C       3.538939       3.924717      19.204559       0.183482      30.847064 0.39221294E+03  0.89528094E+04                                 8.735185                            6.715367      -0.052285       2.006266                    0.999263      25.402565      71.079443       0.622329       0.431170      -1.058959      -0.024077       0.018403      -0.023813       0.038541      -0.011667       0.004135      -0.002824       0.006532       0.063707      -0.022734       0.000303       0.022432             10.225104       7.687282       0.730079       4.404212       8.058118      -2.046585      14.929913          -0.000002
          129              C       3.112789       2.673562      19.631918      -0.213762      31.645985 0.46161259E+03  0.11025398E+05                                 8.677524                            7.168595       0.203651       2.035764                    0.999364      30.195303      87.729708       0.614282       0.417467      -1.062663      -0.009695      -0.003876       0.015933       0.019049      -0.000936       0.012162       0.013701      -0.007971       0.007853      -0.018554      -0.000691       0.019245              9.350276       7.409125       0.669955       2.942188       8.723973      -2.958404      11.917730           0.000004
          130              C       3.599013       2.142442      20.813398       0.105490      26.577311 0.35674638E+03  0.80522338E+04                                 8.003105                            6.496525      -0.094861       1.987174                    0.998407      26.763520      77.560538       0.611668       0.443643      -1.038420       0.021565       0.044492       0.012642       0.051034      -0.004302      -0.026521       0.025359      -0.011339      -0.079359      -0.047452       0.008458       0.038994              8.717859       7.488441       1.033791       2.664519       8.771483      -2.431028       9.893653           0.000003
          131              C       4.424155       4.600642      20.038653      -0.196505      30.875482 0.43892722E+03  0.10318995E+05                                 8.470303                            6.940352       0.317828       2.081154                    0.999626      29.231243      83.376579       0.633081       0.411530      -1.069919      -0.012169       0.015496       0.024354       0.031326       0.003535      -0.010221      -0.007276      -0.019672      -0.029242      -0.018255      -0.000252       0.018507              9.251869       8.060179       1.090757       3.961890       8.323309      -0.615760      11.372119           0.000001
          132              C       4.877073       4.013736      21.205010       0.111572      25.781810 0.34952169E+03  0.78136502E+04                                 7.768643                            6.385714       0.198023       2.090343                    0.999340      25.930146      73.692989       0.626254       0.437498      -1.046750      -0.040190      -0.033874       0.001878       0.052594       0.002472      -0.024391       0.023237       0.015706      -0.082161      -0.047068       0.013353       0.033715              8.408772       7.428547       1.296905       2.944393       8.707275      -0.951708       9.090494           0.000002
          133              N       3.997480       2.585640      13.043262      -0.257083      33.537959 0.54294135E+03  0.13251996E+05                                 8.601422                            7.511066       0.042066       2.036224                    0.998376      28.214713      77.907737       0.644015       0.389656      -1.101762       0.112385      -0.081588       0.091526       0.166325       0.044469      -0.025050       0.051270      -0.061990      -0.027631      -0.082151       0.006488       0.075663              9.140738       7.645289      -0.442207       2.608652      11.259014       0.004723       8.517909          -0.000002
          134              N      -0.401023       2.209406      21.590664      -0.250618      33.358751 0.52560267E+03  0.12716796E+05                                 8.552762                            7.374598       0.184946       2.086399                    0.998666      27.887415      76.503284       0.652432       0.388017      -1.103646      -0.068862      -0.076600      -0.128453       0.164650      -0.038844      -0.017444      -0.044113      -0.021741      -0.161338      -0.081877       0.009025       0.072853              9.053514       8.351034      -1.619878       2.554158      10.255596       1.437267       8.553913           0.000001
          135              N       0.274171       7.575490       9.871412      -0.257083      33.537958 0.54294132E+03  0.13251995E+05                                 8.601422                            7.511066       0.042066       2.036225                    0.998376      28.214712      77.907734       0.644015       0.389656      -1.101762      -0.112385      -0.081588      -0.091526       0.166325      -0.044469      -0.025050      -0.051270      -0.061990      -0.027631      -0.082151       0.006488       0.075663              9.140737       7.645289       0.442207       2.608652      11.259014      -0.004723       8.517909          -0.000002
          136              N       4.672674       7.199256       1.324010      -0.250618      33.358751 0.52560266E+03  0.12716796E+05                                 8.552762                            7.374598       0.184946       2.086399                    0.998666      27.887415      76.503284       0.652432       0.388017      -1.103646       0.068862      -0.076600       0.128453       0.164650       0.038844      -0.017444       0.044113      -0.021741      -0.161338      -0.081877       0.009025       0.072853              9.053514       8.351034       1.619878       2.554158      10.255596      -1.437267       8.553913           0.000002
          137              N       5.159871       7.394060       9.871412      -0.257083      33.537959 0.54294135E+03  0.13251996E+05                                 8.601422                            7.511065       0.042066       2.036225                    0.998376      28.214713      77.907734       0.644015       0.389656      -1.101762      -0.112385       0.081588      -0.091526       0.166325       0.044469      -0.025050       0.051270      -0.061990      -0.027631      -0.082151       0.006488       0.075663              9.140737       7.645289      -0.442207       2.608652      11.259013       0.004723       8.517909          -0.000002
          138              N       9.558374       7.770294       1.324010      -0.250618      33.358751 0.52560267E+03  0.12716796E+05                                 8.552761                            7.374598       0.184946       2.086399                    0.998666      27.887415      76.503280       0.652433       0.388017      -1.103646       0.068862       0.076600       0.128453       0.164650      -0.038844      -0.017444      -0.044113      -0.021741      -0.161338      -0.081877       0.009025       0.072853              9.053514       8.351034      -1.619878       2.554158      10.255595       1.437267       8.553912           0.000001
          139              N       8.883180       2.404210      13.043262      -0.257083      33.537958 0.54294132E+03  0.13251995E+05                                 8.601422                            7.511065       0.042066       2.036225                    0.998376      28.214712      77.907731       0.644015       0.389656      -1.101762       0.112385       0.081588       0.091526       0.166325      -0.044469      -0.025050      -0.051270      -0.061990      -0.027631      -0.082151       0.006488       0.075663              9.140737       7.645289       0.442207       2.608652      11.259013      -0.004723       8.517909          -0.000002
          140              N       4.484677       2.780444      21.590664      -0.250618      33.358750 0.52560264E+03  0.12716795E+05                                 8.552761                            7.374598       0.184946       2.086399                    0.998666      27.887414      76.503279       0.652432       0.388017      -1.103646      -0.068862       0.076600      -0.128453       0.164650       0.038844      -0.017444       0.044113      -0.021741      -0.161338      -0.081877       0.009025       0.072853              9.053514       8.351034       1.619878       2.554158      10.255595      -1.437267       8.553912           0.000001
          141              O       9.522310       3.762247       1.583175      -0.763737      39.473018 0.67549861E+03  0.17174825E+05                                 9.143370                            7.979570       0.168301       2.057601                    0.998286      30.610053      82.472750       0.681510       0.353481      -1.144577       0.047812      -0.014015       0.018715       0.053223      -0.006867      -0.003099      -0.000994       0.089762      -0.110038      -0.036922      -0.026911       0.063833              9.946192      15.186640      -2.352388      -1.440772       7.774427       0.834959       6.877511           0.000003
          142              O       4.366968       3.465351      10.055646      -0.768502      39.473419 0.70185616E+03  0.17998438E+05                                 9.124473                            8.135385       0.250033       2.083969                    0.998320      30.680172      82.743885       0.675429       0.353622      -1.145615      -0.048847      -0.002108      -0.013628       0.050756      -0.021061      -0.001557      -0.009599       0.064617      -0.102472      -0.039374      -0.016289       0.055663              9.855858      15.055833      -0.058488      -1.425138       7.437438      -0.481010       7.074303          -0.000005
          143              O       6.293695       2.064201      10.879658      -0.726683      44.423463 0.71499749E+03  0.18402927E+05                                 9.928975                            8.247873       0.115871       2.070569                    0.995360      29.554749      79.604303       0.666980       0.356788      -1.144167      -0.012035      -0.049175       0.019300       0.054180      -0.017559       0.010948      -0.014248      -0.013280      -0.105047      -0.039298      -0.001245       0.040543             11.348500      11.578469      -4.450814       1.867884      14.917648      -3.029030       7.549383          -0.000004
          144              O       6.480250       4.574694      10.919071      -0.757504      45.446771 0.79622974E+03  0.21043774E+05                                10.020118                            8.698384       0.108947       2.052501                    0.995736      30.459214      83.021270       0.650356       0.356344      -1.144999       0.032372       0.021103       0.040901       0.056269       0.009306       0.018344       0.030309      -0.028864      -0.055854      -0.039119      -0.006176       0.045295             11.107381       8.360479       0.930904       0.510915      17.803375       1.504079       7.158287          -0.000005
          145              O       7.201531       2.907985       1.151921      -0.744558      46.206444 0.67834754E+03  0.17258495E+05                                10.199790                            8.023998       0.261355       2.107075                    0.997374      29.828047      80.286729       0.676386       0.355927      -1.143064      -0.009966      -0.047461       0.002558       0.048563       0.023233       0.007534      -0.008600      -0.028090      -0.080471      -0.033045      -0.007734       0.040780             11.817368      12.942745       6.997255       2.040664      15.363786       2.548593       7.145572           0.000001
          146              O       7.848662       5.170083       0.299724      -0.765250      43.571550 0.80615550E+03  0.21377936E+05                                 9.754078                            8.765086       0.094687       2.045165                    0.996090      30.664932      83.796218       0.646300       0.357376      -1.143865      -0.019953       0.013421      -0.054927       0.059960       0.006616       0.010435      -0.040491      -0.020405       0.017872      -0.039470      -0.007732       0.047202             10.395952       8.256364       1.653299      -0.207977      14.794356      -2.462773       8.137136          -0.000002
          147              O       4.520741       8.752097      21.331499      -0.763737      39.473006 0.67549835E+03  0.17174817E+05                                 9.143368                            7.979568       0.168301       2.057601                    0.998286      30.610050      82.472734       0.681511       0.353481      -1.144577      -0.047812      -0.014015      -0.018715       0.053223       0.006867      -0.003099       0.000994       0.089762      -0.110038      -0.036922      -0.026911       0.063833              9.946190      15.186635       2.352387      -1.440772       7.774425      -0.834958       6.877509           0.000003
          148              O      -0.095317       8.455201      12.859028      -0.768502      39.473423 0.70185623E+03  0.17998440E+05                                 9.124474                            8.135386       0.250033       2.083969                    0.998320      30.680173      82.743889       0.675429       0.353622      -1.145615       0.048847      -0.002108       0.013628       0.050756       0.021061      -0.001557       0.009599       0.064617      -0.102471      -0.039374      -0.016289       0.055663              9.855859      15.055836       0.058488      -1.425140       7.437438       0.481010       7.074304          -0.000004
          149              O       7.749356       7.054051      12.035016      -0.726683      44.423468 0.71499756E+03  0.18402930E+05                                 9.928976                            8.247873       0.115871       2.070569                    0.995360      29.554750      79.604307       0.666980       0.356788      -1.144167       0.012035      -0.049175      -0.019300       0.054180       0.017559       0.010948       0.014248      -0.013280      -0.105047      -0.039298      -0.001245       0.040543             11.348501      11.578469       4.450814       1.867884      14.917649       3.029032       7.549384          -0.000003
          150              O       7.562801       9.564544      11.995603      -0.757504      45.446774 0.79622980E+03  0.21043776E+05                                10.020118                            8.698384       0.108947       2.052501                    0.995736      30.459215      83.021272       0.650356       0.356344      -1.144999      -0.032372       0.021103      -0.040901       0.056269      -0.009306       0.018344      -0.030309      -0.028864      -0.055854      -0.039119      -0.006176       0.045295             11.107381       8.360479      -0.930904       0.510915      17.803375      -1.504080       7.158288          -0.000005
          151              O       6.841520       7.897835      21.762753      -0.744558      46.206445 0.67834755E+03  0.17258495E+05                                10.199791                            8.023998       0.261355       2.107075                    0.997374      29.828047      80.286729       0.676386       0.355927      -1.143064       0.009965      -0.047461      -0.002558       0.048563      -0.023233       0.007534       0.008600      -0.028090      -0.080471      -0.033045      -0.007735       0.040780             11.817368      12.942745      -6.997255       2.040664      15.363786      -2.548593       7.145572           0.000001
          152              O       6.194389       0.180233      22.614950      -0.765250      43.571550 0.80615551E+03  0.21377936E+05                                 9.754078                            8.765087       0.094687       2.045165                    0.996090      30.664932      83.796219       0.646300       0.357376      -1.143865       0.019953       0.013420       0.054927       0.059960      -0.006616       0.010435       0.040491      -0.020405       0.017872      -0.039470      -0.007732       0.047202             10.395952       8.256364      -1.653300      -0.207977      14.794356       2.462773       8.137137          -0.000002
          153              O      -0.364959       6.217453      21.331499      -0.763737      39.473020 0.67549865E+03  0.17174826E+05                                 9.143371                            7.979570       0.168300       2.057601                    0.998286      30.610053      82.472752       0.681510       0.353481      -1.144577      -0.047812       0.014015      -0.018715       0.053223      -0.006867      -0.003099      -0.000994       0.089762      -0.110038      -0.036922      -0.026911       0.063833              9.946193      15.186641      -2.352388      -1.440772       7.774427       0.834959       6.877511           0.000003
          154              O       4.790383       6.514349      12.859028      -0.768502      39.473436 0.70185652E+03  0.17998450E+05                                 9.124477                            8.135388       0.250032       2.083969                    0.998320      30.680177      82.743908       0.675429       0.353622      -1.145615       0.048847       0.002108       0.013628       0.050756      -0.021061      -0.001557      -0.009599       0.064617      -0.102472      -0.039375      -0.016288       0.055663              9.855862      15.055839      -0.058488      -1.425139       7.437441      -0.481010       7.074305          -0.000005
          155              O       2.863656       7.915499      12.035016      -0.726683      44.423472 0.71499765E+03  0.18402933E+05                                 9.928977                            8.247873       0.115871       2.070568                    0.995360      29.554752      79.604314       0.666980       0.356788      -1.144167       0.012035       0.049175      -0.019300       0.054180      -0.017559       0.010948      -0.014248      -0.013280      -0.105047      -0.039298      -0.001245       0.040543             11.348501      11.578471      -4.450815       1.867884      14.917650      -3.029031       7.549384          -0.000003
          156              O       2.677101       5.405006      11.995603      -0.757504      45.446774 0.79622979E+03  0.21043776E+05                                10.020119                            8.698384       0.108947       2.052501                    0.995736      30.459215      83.021274       0.650356       0.356344      -1.144999      -0.032372      -0.021103      -0.040901       0.056269       0.009306       0.018344       0.030309      -0.028864      -0.055854      -0.039119      -0.006176       0.045295             11.107381       8.360480       0.930905       0.510915      17.803377       1.504079       7.158287          -0.000005
          157              O       1.955820       7.071715      21.762753      -0.744558      46.206446 0.67834756E+03  0.17258495E+05                                10.199791                            8.023998       0.261355       2.107075                    0.997374      29.828047      80.286730       0.676386       0.355927      -1.143064       0.009966       0.047461      -0.002558       0.048563       0.023233       0.007534      -0.008600      -0.028090      -0.080471      -0.033045      -0.007735       0.040780             11.817368      12.942745       6.997256       2.040664      15.363786       2.548593       7.145573           0.000001
          158              O       1.308689       4.809617      22.614950      -0.765250      43.571550 0.80615551E+03  0.21377936E+05                                 9.754078                            8.765087       0.094687       2.045165                    0.996090      30.664932      83.796219       0.646300       0.357376      -1.143865       0.019953      -0.013420       0.054927       0.059960       0.006616       0.010435      -0.040491      -0.020405       0.017872      -0.039470      -0.007732       0.047202             10.395952       8.256364       1.653299      -0.207977      14.794356      -2.462773       8.137136          -0.000002
          159              O       4.636610       1.227603       1.583175      -0.763737      39.473012 0.67549847E+03  0.17174820E+05                                 9.143369                            7.979569       0.168300       2.057601                    0.998286      30.610052      82.472742       0.681510       0.353481      -1.144577       0.047812       0.014015       0.018715       0.053223       0.006867      -0.003099       0.000994       0.089762      -0.110038      -0.036922      -0.026911       0.063833              9.946191      15.186637       2.352388      -1.440772       7.774425      -0.834958       6.877510           0.000003
          160              O       9.252668       1.524499      10.055646      -0.768502      39.473423 0.70185623E+03  0.17998440E+05                                 9.124474                            8.135386       0.250033       2.083969                    0.998320      30.680174      82.743891       0.675429       0.353622      -1.145615      -0.048847       0.002108      -0.013628       0.050756       0.021061      -0.001557       0.009599       0.064617      -0.102472      -0.039374      -0.016289       0.055663              9.855859      15.055835       0.058488      -1.425140       7.437438       0.481010       7.074304          -0.000005
          161              O       1.407995       2.925649      10.879658      -0.726683      44.423466 0.71499755E+03  0.18402929E+05                                 9.928975                            8.247872       0.115871       2.070569                    0.995360      29.554751      79.604305       0.666980       0.356788      -1.144167      -0.012035       0.049175       0.019300       0.054180       0.017559       0.010948       0.014248      -0.013280      -0.105047      -0.039298      -0.001245       0.040543             11.348499      11.578468       4.450813       1.867884      14.917647       3.029031       7.549383          -0.000004
          162              O       1.594550       0.415156      10.919071      -0.757504      45.446774 0.79622980E+03  0.21043776E+05                                10.020118                            8.698384       0.108947       2.052501                    0.995736      30.459215      83.021272       0.650356       0.356344      -1.144999       0.032372      -0.021103       0.040901       0.056269      -0.009306       0.018344      -0.030309      -0.028864      -0.055854      -0.039119      -0.006176       0.045295             11.107381       8.360479      -0.930904       0.510915      17.803375      -1.504080       7.158288          -0.000005
          163              O       2.315831       2.081865       1.151921      -0.744558      46.206453 0.67834768E+03  0.17258499E+05                                10.199792                            8.023999       0.261355       2.107075                    0.997374      29.828049      80.286738       0.676386       0.355927      -1.143064      -0.009965       0.047461       0.002558       0.048563      -0.023233       0.007534       0.008600      -0.028090      -0.080471      -0.033045      -0.007734       0.040780             11.817370      12.942747      -6.997257       2.040664      15.363789      -2.548593       7.145573           0.000001
          164              O       2.962962       9.799467       0.299724      -0.765250      43.571557 0.80615566E+03  0.21377941E+05                                 9.754079                            8.765087       0.094688       2.045165                    0.996090      30.664935      83.796229       0.646300       0.357376      -1.143865      -0.019953      -0.013421      -0.054927       0.059960      -0.006616       0.010435       0.040491      -0.020405       0.017872      -0.039470      -0.007732       0.047202             10.395953       8.256364      -1.653300      -0.207977      14.794358       2.462773       8.137137          -0.000002

******************************************************
Auxiliary information for the entire system
The total spin magnetic moment of the unit cell is   0.000024
The total net atomic charge of the unit cell is   0.000003
Accuracy of reproducing the electrostatic potential in the unit cell:
  The inner radius (bohr) =    5.0000
  The outer radius (bohr) =   12.0000
  Valid grid points have density less than (e/(bohr^3)) =    0.0001
  The number of valid grid points were=        27216
  The rms potential error without charges in kcal/mol is=      4.71424
  The rms potential error with partial charges in kcal/mol is=      0.38547
  The RRMSE value at monopole order=      0.08177
  The rms potential error with partial charges and cloud penetration in kcal/mol is=      0.37973
  The RRMSE value at monopole order with cloud penetration is=      0.08055
  The rms potential error with partial charges and atomic dipoles in kcal/mol is=      0.20625
  The RRMSE value at dipole order=      0.04375
  The rms potential error with partial charges, atomic dipoles and cloud penetration in kcal/mol is=      0.19640
  The RRMSE value at dipole order with cloud penetration=      0.04166

******************************************************
The electron densities and ab initio electrostatic potential were computed in VASP using the PBE functional and
projector augmented wave method. See the main text of the journal article for a description of computational details.
The atomic charges, dipoles, and quadrupoles were computed with the DDEC6 method as described in
(a) T. A. Manz and N. Gabaldon Limas, RSC Adv. 6 (2016) 47771-47801 DOI: 10.1039/c6ra04656h
(b) N. Gabaldon Limas and T. A. Manz, RSC Adv. 8 (2018) 2678-2707 DOI: 10.1039/c7ra11829e.
For each atom in the material, the electron cloud parameters were fit to the spherically averaged atom-in-material
electron density using radial positions for which this density was between 10^-4 and 10^-2 electrons per cubic bohr.
The polarizabilities, dispersion coefficients, and quantum Drude oscillator (QDO) parameters were fit using the MCLF method.
The magnetic structure of the system was optimized in VASP from the default ferromagnetic initial guess using spin polarization.
The atomic spin moments (ASMs) were computed on this optimized magnetic structure using the DDEC6 partition as inputs
to the method of T. A. Manz and D. S. Sholl, J. Chem. Theory Comput. 7 (2011) 4146-4164 DOI: 10.1021/ct200539n.
The RMSE and RRMSE were computed using a uniform grid with Ewald summation.
