# Supplementary material for: A collection of forcefield precursors for metal–organic frameworks
Source: RSC Adv. 2019 Nov 13;9(63):36492–507. doi: 10.1039/c9ra07327b (PMC9075174; doi:10.1039/c9ra07327b)
Supplement: RA-009-C9RA07327B-s5116 [file RA-009-C9RA07327B-s5116.xyz]

  159
jmolscript: load "" {1 1 1} spacegroup "x,y,z" unitcell [{      8.384800     0.000000     0.000000 }, {     -2.794924    17.006161     0.000000 }, {      2.794924     8.503074    14.727770 }]
Co     0.900925    13.821587     0.982931     0.928518
Co     2.301034    11.664605    13.744397     0.930009
Co     3.695851     2.443529     2.266457     0.929075
Co     7.890908    23.076845    12.481491     0.928439
Co     6.490780     9.244119    11.478382     0.929184
Co     5.095980    16.277020     3.229653     0.928318
H      4.578664     9.113601     0.465398     0.116742
H      4.945919    11.070160     1.536106     0.160526
H      6.035944    11.947678     0.829173     0.178640
H      6.352888    11.253826     2.201802     0.164221
H      7.739165    14.501997    14.310974     0.170387
H      7.501038    15.325947    12.998730     0.167188
H      6.703643    15.677974    14.303610     0.163346
H      9.600591    14.320882    13.125389     0.118733
H      2.720863    14.746887    13.014930     0.123167
H      4.468255    16.236626    14.646767     0.156893
H      4.473287    17.716162    14.125404     0.157056
H      4.063271    16.547839    13.162208     0.170193
H      1.188690    10.192642     1.094273     0.110460
H      0.064288    11.098220     1.673075     0.115024
H      2.347742    19.682925    13.349251     0.126184
H      3.456214    20.593605    12.717429     0.141620
H      5.210312    19.499258    13.617296     0.122650
H      2.874036    11.419637     0.335793     0.143359
H      6.481173     5.922395     1.094273     0.122735
H      7.524241     5.098446     1.914610     0.140610
H      1.042792     5.975964     1.092801     0.117079
H      4.288819    14.032627    14.381667     0.143607
H      7.373589     4.349323     6.602459     0.116938
H      7.740846     4.298305     4.372675     0.160313
H      8.830869     3.247325     3.966188     0.179274
H      0.763016     4.782981     3.880767     0.164189
H      4.944240    22.148820     9.740947     0.170211
H      4.706111    20.600409     9.683509     0.167248
H      3.908718    21.554455     8.726204     0.164148
H      6.805664    21.212630    10.490591     0.119193
H     -0.074064    20.903969    10.176889     0.123161
H      1.673331    21.572312     8.070818     0.156623
H      1.678362    20.381031     7.050183     0.157731
H      1.268344    20.131039     8.543579     0.169822
H      3.983616     4.354425     5.353544     0.110658
H      2.859215     4.402893     4.279890     0.114105
H     -0.447185    18.725481     5.734994     0.127117
H      0.661286    17.722968     5.262232     0.141970
H      2.415386    19.049449     5.760031     0.122338
H      5.668961     3.084065     4.670176     0.143509
H      9.276099     6.489547     9.051687     0.122370
H      1.934369     7.611954     9.355080     0.140705
H      3.837718     6.461487     9.006031     0.116866
H      1.493895    22.444727    10.112087     0.143748
H      1.783726    12.046311     7.659913     0.116861
H      2.150978    10.140770     8.818989     0.160179
H      3.241001    10.314232     9.932408     0.178592
H      3.557947     9.472428     8.645201     0.163719
H      2.149306    14.367653     5.403619     0.171155
H      1.911177    15.092115     6.773301     0.167882
H      1.113782    13.786042     6.425726     0.164040
H      4.010732    15.484957     5.839561     0.119363
H      5.515803    15.367615     6.263721     0.122710
H      7.263194    13.209533     6.737955     0.157155
H      7.268223    12.921277     8.279952     0.157353
H      6.858208    14.339592     7.749753     0.169854
H      6.778550    10.962168     8.279952     0.110569
H      5.654147    10.008122     8.774805     0.114129
H      5.142674    12.610064    10.371296     0.127004
H      6.251144    12.701897    11.475878     0.141359
H      8.005245    12.469763    10.078213     0.121482
H      8.463893    11.005533     9.721801     0.142880
H      3.686240    13.097293     4.581809     0.122472
H      4.729310    12.798835     3.458080     0.140018
H      6.632659    13.071784     4.628938     0.116844
H      7.083762    14.541116     4.961786     0.143260
C     -0.616557     9.733476     0.396177    -0.049610
C      2.554006    17.024861    14.503908     0.083822
C      1.616585    16.063163    14.175479    -0.060774
C      8.617893    16.318255    14.358103     0.159891
C      5.475838     8.973301     0.266573    -0.274495
C      6.390620     9.952855     0.634767     0.162618
C      5.885855    11.167095     1.365264    -0.512873
C      7.545477    15.371863    13.958980    -0.511173
C      1.971262    14.667808    13.626133    -0.168754
C      4.029731    16.866704    14.067966    -0.516203
C      0.402196    10.705378     0.854211    -0.156462
C      2.863408    20.494119    13.478855    -0.290788
C      1.925149    21.667544    13.525984     0.645296
C      5.620330    21.550201    13.743955     0.634018
C      5.132334    20.185456    14.299192    -0.305418
C      7.012769     5.111201     1.091328    -0.291898
C      6.064447     3.925021     1.101637     0.632976
C      1.435199     3.922471     0.997070     0.632633
C      0.948882     5.284664     0.419741    -0.294397
C      2.178367     3.979439     6.100242    -0.052497
C     -0.240919    21.054474     7.459616     0.084681
C      7.206460    21.250895     8.456686    -0.059593
C      5.822968    21.281506     8.144457     0.159106
C      8.270763     4.247286     6.823376    -0.274915
C      9.185545     4.076374     5.790959     0.164658
C      8.680782     4.101884     4.374148    -0.514036
C      4.750551    21.409052     9.163618    -0.511943
C      7.561135    21.472825     9.939772    -0.169870
C      1.234806    20.756016     7.814555    -0.516331
C      3.197122     3.890157     5.029533    -0.153959
C      0.068481    18.432125     4.967677    -0.292963
C     -0.869777    17.886228     3.927896     0.647032
C      2.825404    18.133668     3.920532     0.633387
C      2.337409    19.296889     4.824817    -0.305269
C      9.807695     6.892593     9.755675    -0.292127
C      8.859374     7.494610    10.777782     0.633117
C      4.230125     7.405328    10.832275     0.634374
C      3.743807     6.224251     9.941245    -0.295684
C      4.973303    11.796320     8.231351    -0.051556
C      5.348943    12.939134     7.492017     0.084494
C      4.411524    13.704412     6.823376    -0.060814
C      3.028032    13.418708     6.952980     0.160747
C      2.680900    12.288649     7.637822    -0.275238
C      3.595680    11.480005     8.302044     0.164422
C      3.090914    10.240256     8.988358    -0.512929
C      1.955617    14.237555     6.332941    -0.513663
C      4.766202    14.877837     5.889635    -0.169088
C      6.824668    13.395750     7.573019    -0.515875
C      5.992055    10.913700     8.844026    -0.155286
C      5.658339    12.092226    11.009008    -0.291829
C      4.720078    11.464698    12.001660     0.647909
C      8.415260    11.334601    11.791053     0.636443
C      7.927266    11.536125    10.331531    -0.303704
C      4.217838    13.505441     3.880767    -0.289777
C      3.269518    14.089603     2.848351     0.633324
C     -1.359730    14.181436     2.898425     0.630426
C      6.538750    14.000320     4.366784    -0.293566
N      0.880970    11.853294    -0.017673    -0.066441
N     -0.463118     5.182628     0.007364    -0.044699
N      3.675893     2.561126     4.471351    -0.065889
N      2.331806     5.918140    10.235800    -0.042284
N      6.470826    11.094815    10.274092    -0.066278
N      5.126750    14.408468     4.484606    -0.045389
O      2.170824    22.593529    14.310974    -0.541087
O      1.006176    21.659891    12.655573    -0.566698
O      5.174259    22.570571    14.259427    -0.515748
O      6.599676    21.471123    12.938346    -0.573650
O      6.325215     2.945467     0.324011    -0.555775
O      5.209197     3.907165     2.001504    -0.546794
O      0.952235     2.904652     0.509581    -0.517448
O      2.415382     3.976040     1.811516    -0.578516
O     -0.624101    18.103057     2.733474    -0.542395
O      6.596048    17.136256     4.369729    -0.566323
O      2.379334    18.069895     2.779130    -0.516188
O      3.804748    17.475529     4.391821    -0.573095
O      9.120140     7.310943    12.014915    -0.556396
O      8.004125     8.282846    10.343313    -0.546405
O      3.747160     7.492059    11.957476    -0.517990
O      5.210309     8.083874    10.378660    -0.579129
O      4.965752    10.321884    12.411092    -0.542749
O      3.801104    12.222322    12.430238    -0.567437
O      7.969187    10.378004    12.416983    -0.517201
O      9.394605    12.071818    12.125373    -0.575149
O      3.530286    15.252825     2.388844    -0.556475
O      2.414268    13.319224     2.382953    -0.547675
O     -1.842693    15.112524     2.260713    -0.516827
O     -0.379547    13.449321     2.537595    -0.576974

The following XYZ coordinates are in angstroms. Other properties are in atomic units.
The sperically averaged electron density of each atom fit to a function of the form exp(a - br)
eigen_1, eigen_2 and eigen_3 are the three eigenvalues of traceless quadrupole moment tensor
  atom number  atomic symbol              X              Y              Z     net charge C6 coefficient C8 coefficient C10 coefficient fluctuating dipole atomic polarizability isotropic forcefield polarizability              a              b squared Pearson coefficient          <r^3>          <r^4>         wp_QDO          m_QDO          q_QDO       dipole_x       dipole_y       dipole_z         dipole            Qxy            Qxz            Qyz     Q(x^2-y^2)  Q(3z^2 - R^2)        eigen_1        eigen_2        eigen_3 static polarizability      alpha(xx)      alpha(xy)      alpha(xz)      alpha(yy)      alpha(yz)      alpha(zz) atomic spin moment
            1             Co       0.900925      13.821587       0.982931       0.928518      97.200701 0.19961121E+04  0.63462932E+05                                15.863168                           13.455110       0.939478       2.182241                    0.994706      44.578649     115.055296       0.566435       0.340111      -1.211725       0.006420       0.133058       0.055080       0.144151      -0.017958      -0.000109      -0.134449       0.027310       0.105129      -0.138041      -0.003195       0.141235             18.609501      22.688347       0.395328      -0.108966      11.567056       3.971990      21.573099           2.809598
            2             Co       2.301034      11.664605      13.744397       0.930009      95.729486 0.20138552E+04  0.64202166E+05                                15.726229                           13.542672       0.884732       2.165385                    0.994206      44.686332     115.686805       0.562565       0.341517      -1.209848       0.000222      -0.127823      -0.050216       0.137333       0.019398      -0.004788      -0.137002       0.025407       0.095153      -0.139783      -0.003799       0.143582             18.250868      21.799820      -0.022214      -0.157956      11.594923       3.704548      21.357861           2.807986
            3             Co       3.695851       2.443529       2.266457       0.929075      97.145459 0.19946404E+04  0.63401978E+05                                15.854526                           13.447738       0.942822       2.183210                    0.994722      44.573188     115.013710       0.566765       0.339989      -1.211881       0.006162      -0.018326      -0.142609       0.143914       0.008829       0.015321       0.038318      -0.138341      -0.392914      -0.137840      -0.003056       0.140897             18.599018      22.675669      -0.294040      -0.284657      15.626396      -6.316985      17.494988           2.810137
            4             Co       7.890908      23.076845      12.481491       0.928439      95.843177 0.20165446E+04  0.64309532E+05                                15.737074                           13.550264       0.890867       2.166764                    0.994237      44.717223     115.787272       0.562496       0.341444      -1.209910       0.000384       0.020991       0.137113       0.138711      -0.014883      -0.014001       0.042199      -0.137547      -0.398121      -0.140178      -0.003389       0.143567             18.265397      21.818931      -0.128222       0.098597      15.720949      -6.086011      17.256309           2.804530
            5             Co       6.490780       9.244119      11.478382       0.929184      97.087643 0.19931120E+04  0.63341241E+05                                15.848687                           13.442909       0.938861       2.182368                    0.994781      44.557168     114.961257       0.566846       0.340006      -1.211867       0.006601      -0.114133       0.087516       0.143976       0.009056      -0.014996       0.095874       0.094502       0.308533      -0.138456      -0.003480       0.141936             18.591916      22.667222      -0.099500       0.398410      22.488563       2.346521      10.619963           2.809980
            6             Co       5.095980      16.277020       3.229653       0.928318      95.885713 0.20177867E+04  0.64361714E+05                                15.745091                           13.557380       0.888566       2.165934                    0.994305      44.719387     115.819832       0.562142       0.341592      -1.209728      -0.000630       0.107922      -0.086127       0.138077      -0.005528       0.020015       0.094475       0.099245       0.317186      -0.140089      -0.004012       0.144101             18.274530      21.829040       0.148675       0.061317      22.154836       2.376858      10.839715           2.805658
            7              H       4.578664       9.113601       0.465398       0.116742       1.065814 0.77194235E+01  0.74499209E+02                                 1.668508                            1.581402      -0.945809       2.425782                    0.998898       3.366970       9.099787       0.522406       1.214873      -0.724094      -0.026643       0.002894       0.006693       0.027623       0.001883      -0.003365       0.007082       0.004463      -0.022176      -0.012139       0.005389       0.006751              1.699837       2.238602      -0.134673      -0.096119       1.582581       0.120077       1.278329           0.000022
            8              H       4.945919      11.070160       1.536106       0.160526       0.978796 0.70144141E+01  0.66295798E+02                                 1.611775                            1.532322      -0.842144       2.494671                    0.999427       3.169682       8.562557       0.516264       1.255277      -0.716006      -0.011475      -0.004974      -0.001064       0.012551       0.000902      -0.001897      -0.000028      -0.001112      -0.008611      -0.003681       0.000982       0.002699              1.641778       2.189528      -0.014785      -0.117505       1.390888       0.102235       1.344916           0.000028
            9              H       6.035944      11.947678       0.829173       0.178640       0.787855 0.57015806E+01  0.52124314E+02                                 1.493612                            1.462290      -0.856112       2.508524                    0.998784       3.235786       9.133481       0.476385       1.406382      -0.683166       0.004685       0.013148      -0.013744       0.019589      -0.001700      -0.003340      -0.003618      -0.003285      -0.005807      -0.006390       0.001776       0.004615              1.505475       1.315138       0.083126      -0.089459       1.763554      -0.274541       1.437733          -0.000136
           10              H       6.352888      11.253826       2.201802       0.164221       1.046540 0.79589834E+01  0.77492040E+02                                 1.671522                            1.621900      -0.993738       2.419581                    0.998775       3.261457       8.887930       0.507557       1.239429      -0.719628       0.010768      -0.003324       0.011646       0.016206      -0.003860       0.004952      -0.003200       0.000294       0.016616      -0.006790      -0.002779       0.009569              1.684557       1.598605       0.035705       0.260210       1.454196       0.261958       2.000869           0.000050
           11              H       7.739165      14.501997      14.310974       0.170387       0.864158 0.61160368E+01  0.56731546E+02                                 1.569003                            1.497395      -0.949423       2.454833                    0.998793       3.289299       9.260575       0.480306       1.374782      -0.689133       0.007167      -0.014447       0.009786       0.018864      -0.001481       0.001216      -0.002737      -0.005232      -0.015483      -0.005960      -0.000389       0.006348              1.607982       1.475955      -0.172852       0.102220       2.019054      -0.270005       1.328938          -0.000035
           12              H       7.501038      15.325947      12.998730       0.167188       0.938995 0.69160860E+01  0.64185810E+02                                 1.483683                            1.456818      -0.760063       2.532756                    0.999969       2.944445       7.512469       0.573517       1.150751      -0.742573       0.005086       0.004320      -0.012666       0.014316       0.001389      -0.004191      -0.002344       0.001190       0.015612      -0.004177      -0.003619       0.007795              1.478336       1.319164       0.006088       0.103728       1.262889       0.108313       1.852954           0.000070
           13              H       6.703643      15.677974      14.303610       0.163346       0.871141 0.59071927E+01  0.53739505E+02                                 1.514502                            1.421181      -0.825494       2.506043                    0.999645       3.136370       8.442814       0.525104       1.282179      -0.708833      -0.007344       0.007924       0.008631       0.013828       0.001071      -0.001368       0.001495      -0.003657      -0.001265      -0.003099       0.000314       0.002785              1.561498       2.120209      -0.215707      -0.193081       1.367746       0.087281       1.196538           0.000007
           14              H       9.600591      14.320882      13.125389       0.118733       1.193274 0.92193583E+01  0.94061409E+02                                 1.875293                            1.781439      -1.327454       2.245666                    0.993653       3.796760      10.943812       0.465075       1.290840      -0.705252      -0.025433      -0.007540      -0.018552       0.032371       0.001977       0.002321      -0.005977       0.004513       0.019625      -0.008928      -0.000271       0.009199              1.937036       2.184341       0.241434       0.350580       1.845935       0.319569       1.780834           0.000042
           15              H       2.720863      14.746887      13.014930       0.123167       1.196584 0.94479917E+01  0.96320541E+02                                 1.847236                            1.783376      -1.034652       2.390077                    0.996555       3.552997      10.009545       0.475937       1.262343      -0.714101       0.021192       0.004099      -0.023343       0.031793      -0.001079      -0.001662      -0.007881       0.006475       0.029573      -0.011390      -0.001523       0.012913              1.875278       2.085503       0.036230      -0.352881       1.705309       0.048813       1.835021          -0.000053
           16              H       4.468255      16.236626      14.646767       0.156893       0.990620 0.71940623E+01  0.68586863E+02                                 1.626626                            1.550386      -1.006069       2.405575                    0.998702       3.340428       9.133323       0.512746       1.252959      -0.714646      -0.000088      -0.009537       0.012712       0.015892      -0.001677       0.004254      -0.002940      -0.001670       0.012482      -0.004937      -0.002526       0.007463              1.668248       1.608081      -0.259056       0.168628       1.992499      -0.357534       1.404165           0.000043
           17              H       4.473287      17.716162      14.125404       0.157056       0.927542 0.62013437E+01  0.57351340E+02                                 1.594262                            1.465125      -1.114610       2.362042                    0.997556       3.365006       9.262403       0.510215       1.298061      -0.703620       0.000344       0.017752       0.001827       0.017850      -0.000957      -0.000056      -0.000286      -0.002066      -0.008231      -0.002764      -0.000027       0.002791              1.673880       1.497170       0.365812      -0.021213       2.334600       0.065463       1.189871           0.000090
           18              H       4.063271      16.547839      13.162208       0.170193       0.930954 0.69283795E+01  0.64540779E+02                                 1.494853                            1.475631      -0.761027       2.537790                    0.999952       2.957921       7.642797       0.557890       1.178569      -0.735724      -0.005640      -0.002688      -0.014996       0.016246       0.000904       0.001621       0.002582       0.002028       0.018445      -0.004805      -0.002306       0.007111              1.482200       1.297857       0.029517      -0.037988       1.445710       0.221842       1.703031           0.000008
           19              H       1.188690      10.192642       1.094273       0.110460       1.168631 0.91240899E+01  0.91671632E+02                                 1.781544                            1.723381      -0.768587       2.505409                    0.999184       3.437879       9.432460       0.499409       1.220688      -0.724351       0.023666      -0.019877       0.008331       0.032009      -0.004182       0.004548      -0.008862      -0.002213      -0.010706      -0.009973      -0.002287       0.012259              1.806810       2.092909      -0.280698       0.062913       1.835657      -0.004890       1.491863           0.000267
           20              H       0.064288      11.098220       1.673075       0.115024       1.262633 0.98592651E+01  0.10168581E+03                                 1.912649                            1.816568      -1.187105       2.307853                    0.995896       3.704841      10.530452       0.473152       1.255134      -0.714449      -0.013315       0.011438       0.027206       0.032377       0.000488       0.000287      -0.002341       0.001379       0.031502      -0.006414      -0.004416       0.010831              1.964932       1.852643      -0.153503      -0.325344       1.893818       0.488674       2.148334           0.000567
           21              H       2.347742      19.682925      13.349251       0.126184       1.194062 0.96228308E+01  0.98914541E+02                                 1.860435                            1.811195      -1.104308       2.342003                    0.997782       3.695196      10.578643       0.466112       1.278376      -0.709254      -0.014764      -0.019427      -0.003468       0.024646      -0.000047       0.007279       0.005940       0.004403       0.003960      -0.009217      -0.000933       0.010150              1.892181       1.801661       0.399137       0.021241       2.323127      -0.154089       1.551755           0.000798
           22              H       3.456214      20.593605      12.717429       0.141620       0.953411 0.72454617E+01  0.69425274E+02                                 1.614884                            1.583413      -0.801066       2.508786                    0.999222       3.324761       9.210670       0.492607       1.297639      -0.706114       0.019086       0.004526      -0.020541       0.028402      -0.000258      -0.001635      -0.006134       0.005599       0.016708      -0.008394      -0.000117       0.008511              1.630932       1.758626       0.072634      -0.308494       1.347449      -0.180032       1.786722          -0.000034
           23              H       5.210312      19.499258      13.617296       0.122650       1.137306 0.91106504E+01  0.91980092E+02                                 1.776434                            1.744117      -1.032779       2.384984                    0.997266       3.544213       9.914778       0.484539       1.252082      -0.716033       0.001850      -0.016152      -0.021606       0.027039       0.002239       0.001055       0.010346       0.010544       0.004194      -0.013353       0.003728       0.009625              1.785150       1.619734       0.033685      -0.046007       2.017272       0.234923       1.718443           0.001032
           24              H       2.874036      11.419637       0.335793       0.143359       0.957491 0.72169543E+01  0.69945450E+02                                 1.691520                            1.635437      -1.116901       2.365043                    0.995613       3.581146      10.389866       0.454732       1.389776      -0.685559       0.015380      -0.005311       0.022112       0.027453       0.000867      -0.001359      -0.003506       0.015465       0.009922      -0.010306       0.003355       0.006951              1.724592       1.896878      -0.079671       0.395313       1.484152      -0.112660       1.792746          -0.000147
           25              H       6.481173       5.922395       1.094273       0.122735       1.227797 0.97550124E+01  0.10093091E+03                                 1.914150                            1.834690      -1.227114       2.282005                    0.996720       3.826335      11.102742       0.457489       1.293984      -0.704899      -0.015142       0.019571      -0.003211       0.024952      -0.006536      -0.004595       0.002494       0.013242       0.008143      -0.010687      -0.000466       0.011154              1.966325       1.901419      -0.473192       0.078524       2.404119      -0.295074       1.593438           0.000941
           26              H       7.524241       5.098446       1.914610       0.140610       0.999057 0.76416592E+01  0.74759012E+02                                 1.713029                            1.660371      -1.022159       2.406424                    0.996420       3.527203      10.117418       0.462782       1.352864      -0.693595       0.019034      -0.001236       0.020798       0.028220       0.000536       0.000112      -0.001285       0.005474       0.010320      -0.004713       0.001069       0.003644              1.742355       1.750487      -0.058345       0.377180       1.388309      -0.213419       2.088268           0.000076
           27              H       1.042792       5.975964       1.092801       0.117079       1.202109 0.99523189E+01  0.10268055E+03                                 1.844683                            1.826027      -1.009918       2.394527                    0.997036       3.600932      10.169944       0.472521       1.256381      -0.715707      -0.001402       0.018955       0.019430       0.027181      -0.003058       0.000385       0.009362       0.006137      -0.002547      -0.011578       0.003227       0.008351              1.843884       1.619430       0.060655       0.051491       2.058618       0.193980       1.853604           0.001143
           28              H       4.288819      14.032627      14.381667       0.143607       0.961980 0.73803203E+01  0.71969650E+02                                 1.699701                            1.656606      -1.148211       2.349494                    0.995608       3.612836      10.532927       0.450440       1.394423      -0.684612       0.016651       0.005915      -0.025115       0.030708      -0.003275      -0.004806      -0.003779       0.021957       0.004271      -0.013549       0.001075       0.012473              1.725830       1.751734       0.072494      -0.319563       1.600298      -0.147644       1.825459          -0.000267
           29              H       7.373589       4.349323       6.602459       0.116938       1.065073 0.77120241E+01  0.74402397E+02                                 1.666948                            1.580016      -0.903237       2.445010                    0.999138       3.365346       9.090828       0.523000       1.213909      -0.724311      -0.026436       0.004393      -0.006030       0.027469      -0.003786      -0.000047       0.000476       0.017591       0.015936      -0.012244       0.005311       0.006932              1.698208       2.236126      -0.015878       0.164475       1.249489       0.071617       1.609008           0.000025
           30              H       7.740846       4.298305       4.372675       0.160313       0.978071 0.70076851E+01  0.66209948E+02                                 1.610313                            1.531083      -0.837049       2.496820                    0.999425       3.168199       8.554428       0.516777       1.254453      -0.716192      -0.011695       0.001730       0.005064       0.012861      -0.002046       0.000152       0.002089       0.002685       0.002439      -0.003688       0.001026       0.002662              1.640221       2.186817      -0.094303       0.071664       1.267028      -0.031194       1.466819           0.000027
           31              H       8.830869       3.247325       3.966188       0.179274       0.786253 0.56868767E+01  0.51955812E+02                                 1.491574                            1.460412      -0.858333       2.507943                    0.998790       3.231323       9.117592       0.476692       1.406398      -0.683171       0.004760      -0.018226      -0.004741       0.019425      -0.002056       0.003261       0.003536      -0.003198      -0.005101      -0.006367       0.001885       0.004482              1.503387       1.313644      -0.118787      -0.027212       1.753985       0.277686       1.442532          -0.000135
           32              H       0.763016       4.782981       3.880767       0.164189       1.042543 0.79171120E+01  0.76949557E+02                                 1.663985                            1.614967      -0.974777       2.427560                    0.998817       3.254707       8.849291       0.510123       1.235355      -0.720531       0.010765       0.011790      -0.003132       0.016270       0.006232       0.000834      -0.002019      -0.008629      -0.010889      -0.006714      -0.002832       0.009546              1.676820       1.591721       0.206012      -0.159792       1.630029      -0.364935       1.808708           0.000053
           33              H       4.944240      22.148820       9.740947       0.170211       0.864199 0.61153183E+01  0.56710819E+02                                 1.567574                            1.496130      -0.931446       2.462522                    0.998916       3.287748       9.248456       0.481181       1.372622      -0.689554       0.007027       0.015739       0.007521       0.018806       0.001952       0.000920       0.005951      -0.000023       0.001006      -0.005976      -0.000669       0.006645              1.606467       1.474721       0.174687       0.098430       1.733533       0.433114       1.611147          -0.000022
           34              H       4.706111      20.600409       9.683509       0.167248       0.938318 0.69085677E+01  0.64088615E+02                                 1.481761                            1.455015      -0.754455       2.534796                    0.999975       2.943904       7.505661       0.574559       1.149154      -0.742947       0.004755      -0.013040       0.002586       0.014119      -0.004370       0.000781      -0.002391      -0.007287      -0.009416      -0.004277      -0.003550       0.007827              1.476402       1.317599       0.086567      -0.056957       1.609420      -0.308971       1.502186           0.000093
           35              H       3.908718      21.554455       8.726204       0.164148       0.869801 0.58969427E+01  0.53633581E+02                                 1.514228                            1.420964      -0.828829       2.504983                    0.999607       3.134641       8.442617       0.524476       1.284016      -0.708439      -0.007117       0.003764      -0.010880       0.013535      -0.001622      -0.000248       0.000345      -0.000588       0.008338      -0.003038       0.000190       0.002849              1.561205       2.119776      -0.059338       0.283119       1.163626       0.030518       1.400214           0.000019
           36              H       6.805664      21.212630      10.490591       0.119193       1.192587 0.92113775E+01  0.93941375E+02                                 1.872868                            1.779316      -1.322540       2.247457                    0.993653       3.793878      10.926318       0.465973       1.288881      -0.705657      -0.025119      -0.012300       0.015639       0.032043       0.001065      -0.002987      -0.002263      -0.009399      -0.023118      -0.009002      -0.000085       0.009087              1.934413       2.181200       0.182528      -0.383499       1.518694      -0.131391       2.103345           0.000057
           37              H      -0.074064      20.903969      10.176889       0.123161       1.197717 0.94565336E+01  0.96397464E+02                                 1.845520                            1.781858      -1.039872       2.388000                    0.996429       3.552867       9.997826       0.477229       1.259058      -0.714803       0.021044      -0.022367       0.007733       0.031670      -0.001061       0.001887      -0.004038      -0.013500      -0.030861      -0.011291      -0.001447       0.012738              1.873468       2.083255      -0.323097       0.144813       1.758775      -0.080495       1.778374          -0.000026
           38              H       1.673331      21.572312       8.070818       0.156623       0.991203 0.71987166E+01  0.68633459E+02                                 1.626265                            1.550097      -1.004337       2.405683                    0.998699       3.341073       9.131377       0.513253       1.251681      -0.714921      -0.000274       0.015578       0.001900       0.015696       0.004666      -0.000841      -0.000861      -0.008609      -0.007423      -0.005180      -0.002530       0.007710              1.667849       1.607758       0.275431       0.139952       1.860320       0.433296       1.535469           0.000053
           39              H       1.678362      20.381031       7.050183       0.157731       0.926478 0.61920643E+01  0.57230965E+02                                 1.591403                            1.462777      -1.103798       2.366597                    0.997620       3.360526       9.240358       0.511397       1.295842      -0.704082       0.000401      -0.007384      -0.016077       0.017696       0.000507       0.000948       0.002365       0.001610       0.002987      -0.002785      -0.000132       0.002916              1.670702       1.494488      -0.200669      -0.305197       1.416980       0.461539       2.100638           0.000088
           40              H       1.268344      20.131039       8.543579       0.169822       0.931087 0.69288342E+01  0.64538795E+02                                 1.494139                            1.474977      -0.757513       2.538906                    0.999966       2.958626       7.641435       0.558475       1.177447      -0.735982      -0.005397      -0.011716       0.010072       0.016365       0.001047      -0.001621      -0.005676      -0.003575       0.001900      -0.004736      -0.002387       0.007124              1.481475       1.297305      -0.047645      -0.006514       1.446007      -0.222100       1.701113           0.000024
           41              H       3.983616       4.354425       5.353544       0.110658       1.170975 0.91467788E+01  0.91962272E+02                                 1.784482                            1.725962      -0.771889       2.504097                    0.999153       3.439765       9.442731       0.498815       1.221308      -0.724215       0.023612       0.016962       0.013234       0.031943       0.005984       0.001342       0.007264      -0.005182      -0.019802      -0.010117      -0.002223       0.012339              1.809858       2.097134       0.195713       0.212328       1.584428       0.151930       1.748012           0.000274
           42              H       2.859215       4.402893       4.279890       0.114105       1.264281 0.98717263E+01  0.10182787E+03                                 1.912947                            1.816608      -1.178700       2.311031                    0.995953       3.705732      10.527397       0.473666       1.253605      -0.714797      -0.013351       0.017929      -0.023705       0.032582      -0.000266      -0.000521      -0.006117      -0.012622      -0.011620      -0.006578      -0.004220       0.010798              1.965329       1.852538      -0.205239       0.296121       1.661689      -0.355120       2.381760           0.000578
           43              H      -0.447185      18.725481       5.734994       0.127117       1.194287 0.96257769E+01  0.98961974E+02                                 1.861475                            1.812074      -1.108791       2.340601                    0.997815       3.694767      10.581676       0.465722       1.279225      -0.709068      -0.014927       0.006620       0.018207       0.024457       0.006519      -0.003329      -0.004804       0.006051       0.010617      -0.009419      -0.000643       0.010062              1.893331       1.802775      -0.181601      -0.356736       1.879308       0.411614       1.997910           0.000787
           44              H       0.661286      17.722968       5.262232       0.141970       0.954779 0.72634667E+01  0.69678898E+02                                 1.620216                            1.588439      -0.805097       2.507955                    0.999177       3.331127       9.250108       0.490140       1.302652      -0.705050       0.018936      -0.020108       0.006615       0.028402      -0.001176       0.000978      -0.001690      -0.007975      -0.023985      -0.008260      -0.000096       0.008356              1.636409       1.764802      -0.305047       0.091802       1.839280      -0.100722       1.305146          -0.000057
           45              H       2.415386      19.049449       5.760031       0.122338       1.136887 0.91052091E+01  0.91897331E+02                                 1.774715                            1.742566      -1.023735       2.388468                    0.997341       3.543597       9.906589       0.485259       1.250604      -0.716354       0.002144      -0.010789       0.024964       0.027280      -0.000382      -0.002521      -0.008240       0.014001       0.014694      -0.013311       0.003737       0.009574              1.783386       1.618411      -0.056503      -0.006191       1.588397       0.011968       2.143350           0.001020
           46              H       5.668961       3.084065       4.670176       0.143509       0.958804 0.72287566E+01  0.70075963E+02                                 1.691587                            1.635580      -1.110207       2.367127                    0.995680       3.582040      10.387603       0.455291       1.387751      -0.685932       0.015329       0.021692      -0.006616       0.027373      -0.001557      -0.000184      -0.003703       0.003009      -0.027185      -0.010128       0.003308       0.006820              1.724620       1.896859       0.381916      -0.128561       1.813108      -0.077152       1.463893          -0.000146
           47              H       9.276099       6.489547       9.051687       0.122370       1.230771 0.97825962E+01  0.10127964E+03                                 1.916541                            1.836668      -1.225641       2.282099                    0.996782       3.830098      11.114219       0.457509       1.293119      -0.705073      -0.015120      -0.012768      -0.015135       0.024914      -0.000789       0.008037      -0.005835       0.007778      -0.009180      -0.010660      -0.000685       0.011345              1.968924       1.903889       0.305568       0.371694       2.054334       0.499942       1.948549           0.000954
           48              H       1.934369       7.611954       9.355080       0.140705       1.000611 0.76574539E+01  0.74968223E+02                                 1.716425                            1.663366      -1.025039       2.405114                    0.996360       3.530629      10.138011       0.461733       1.354948      -0.693180       0.018913       0.018492      -0.009018       0.027946      -0.000142      -0.000803      -0.002752      -0.001729      -0.010101      -0.004568       0.000928       0.003640              1.745935       1.754063       0.357347      -0.138640       2.103029      -0.197206       1.380711           0.000088
           49              H       3.837718       6.461487       9.006031       0.116866       1.204245 0.99741885E+01  0.10295336E+03                                 1.845923                            1.827225      -1.009245       2.394346                    0.997053       3.604744      10.180035       0.472722       1.255271      -0.715930      -0.001399       0.007646      -0.026132       0.027264       0.001728       0.002440      -0.005425       0.013075       0.018115      -0.011636       0.003189       0.008447              1.845119       1.620400       0.014254      -0.078263       1.738021      -0.008373       2.176937           0.001157
           50              H       1.493895      22.444727      10.112087       0.143748       0.964241 0.74045099E+01  0.72280841E+02                                 1.703694                            1.660346      -1.156698       2.345834                    0.995493       3.620734      10.569198       0.449414       1.396151      -0.684246       0.016412      -0.024519       0.007328       0.030401      -0.002649       0.005419      -0.003859       0.008518      -0.035787      -0.013847       0.001236       0.012611              1.729954       1.755981      -0.314146       0.097364       1.901777      -0.023737       1.532106          -0.000250
           51              H       1.783726      12.046311       7.659913       0.116861       1.065564 0.77177381E+01  0.74488263E+02                                 1.669335                            1.582081      -0.951079       2.424093                    0.998872       3.366363       9.102217       0.521807       1.216182      -0.723808      -0.026520      -0.007371      -0.000569       0.027531       0.001895       0.003425      -0.007488       0.005319      -0.020203      -0.012213       0.005325       0.006888              1.700733       2.240109       0.150784      -0.068689       1.458944      -0.191881       1.403148           0.000015
           52              H       2.150978      10.140770       8.818989       0.160179       0.978126 0.70063614E+01  0.66178055E+02                                 1.608538                            1.529439      -0.834631       2.497424                    0.999457       3.167843       8.545354       0.517943       1.251996      -0.716719      -0.011722       0.003411      -0.003975       0.012839       0.001139       0.001691      -0.002080       0.002789       0.002667      -0.003690       0.000944       0.002745              1.638399       2.184301       0.108800       0.045834       1.442273      -0.070777       1.288623           0.000031
           53              H       3.241001      10.314232       9.932408       0.178592       0.787544 0.56977986E+01  0.52073164E+02                                 1.492315                            1.461088      -0.856206       2.508270                    0.998799       3.233080       9.119851       0.477005       1.405001      -0.683438       0.004655       0.004982       0.018429       0.019650       0.003799       0.000233      -0.000110       0.003200       0.012969      -0.006289       0.001953       0.004335              1.504144       1.314108       0.035866       0.116483       1.280468      -0.003867       1.917856          -0.000129
           54              H       3.557947       9.472428       8.645201       0.163719       1.044154 0.79348215E+01  0.77187571E+02                                 1.668139                            1.618787      -0.991556       2.420630                    0.998775       3.257403       8.868957       0.508420       1.238436      -0.719870       0.010793      -0.008519      -0.008683       0.016262      -0.002496      -0.005703       0.005353      -0.003087       0.005927      -0.006612      -0.003013       0.009625              1.681083       1.595366      -0.242318      -0.098893       2.086265       0.105457       1.361618           0.000061
           55              H       2.149306      14.367653       5.403619       0.171155       0.862133 0.60973940E+01  0.56502946E+02                                 1.565058                            1.493944      -0.943747       2.457503                    0.998819       3.282818       9.231094       0.481530       1.372637      -0.689555       0.007225      -0.001356      -0.017159       0.018668      -0.000392      -0.001990      -0.003183       0.004879       0.015081      -0.006035      -0.000423       0.006457              1.603793       1.472546      -0.002138      -0.199887       1.264985      -0.163033       2.073848          -0.000044
           56              H       1.911177      15.092115       6.773301       0.167882       0.936531 0.68921810E+01  0.63900002E+02                                 1.479916                            1.453319      -0.750833       2.536446                    0.999977       2.941393       7.497629       0.574864       1.149203      -0.742923       0.005277       0.008623       0.009957       0.014190       0.002620       0.003255       0.004820      -0.002972       0.002731      -0.004239      -0.003362       0.007601              1.474550       1.316196      -0.092415      -0.046409       1.793944       0.200351       1.313510           0.000062
           57              H       1.113782      13.786042       6.425726       0.164040       0.869882 0.58971328E+01  0.53623746E+02                                 1.512770                            1.419772      -0.822499       2.507403                    0.999654       3.133826       8.433348       0.525487       1.281821      -0.708901      -0.007215      -0.011359       0.002273       0.013647       0.000350       0.001567      -0.002016      -0.003011      -0.000111      -0.002975      -0.000020       0.002995              1.559612       2.117151       0.274214      -0.089957       1.313463      -0.117493       1.248223           0.000002
           58              H       4.010732      15.484957       5.839561       0.119363       1.191609 0.92030649E+01  0.93847903E+02                                 1.872996                            1.779445      -1.329197       2.245111                    0.993678       3.793093      10.928299       0.465528       1.290232      -0.705379      -0.025095       0.019705       0.002917       0.032040      -0.003040       0.000625       0.008090       0.000834       0.008443      -0.008924      -0.000171       0.009095              1.934563       2.181273      -0.423435       0.033718       2.071171      -0.187506       1.551244           0.000034
           59              H       5.515803      15.367615       6.263721       0.122710       1.198597 0.94647978E+01  0.96495769E+02                                 1.845775                            1.782103      -1.037957       2.388265                    0.996464       3.554712      10.001373       0.477445       1.258304      -0.714962       0.021487       0.018007       0.015732       0.032147       0.002113      -0.000348       0.011750      -0.000888       0.009058      -0.011314      -0.001671       0.012984              1.873730       2.083509       0.286983       0.207461       1.843470       0.031731       1.694210          -0.000058
           60              H       7.263194      13.209533       6.737955       0.157155       0.991085 0.71985377E+01  0.68643760E+02                                 1.627421                            1.551090      -1.010388       2.403692                    0.998720       3.341372       9.138399       0.512493       1.253317      -0.714558      -0.000196      -0.006175      -0.014546       0.015803      -0.002975      -0.003494       0.003786      -0.003302       0.007567      -0.004967      -0.002455       0.007422              1.669080       1.608806      -0.016563      -0.308995       1.242062      -0.075965       2.156373           0.000039
           61              H       7.268223      12.921277       8.279952       0.157353       0.927836 0.62028300E+01  0.57356519E+02                                 1.593087                            1.464126      -1.108336       2.364393                    0.997591       3.363400       9.250966       0.511111       1.295980      -0.704050       0.000073      -0.010417       0.014342       0.017726       0.000570      -0.000730      -0.002199       0.002370       0.004065      -0.002987       0.000160       0.002828              1.672584       1.495983      -0.164371       0.327056       1.531646      -0.527864       1.990124           0.000082
           62              H       6.858208      14.339592       7.749753       0.169854       0.931966 0.69375236E+01  0.64643363E+02                                 1.495497                            1.476241      -0.757224       2.539209                    0.999960       2.959580       7.646602       0.558014       1.177990      -0.735859      -0.005443       0.014638       0.005016       0.016403      -0.001899      -0.000028       0.003231      -0.007729      -0.011342      -0.004879      -0.002234       0.007113              1.482822       1.298283       0.018187       0.044582       1.831775       0.000623       1.318410          -0.000004
           63              H       6.778550      10.962168       8.279952       0.110569       1.168941 0.91289355E+01  0.91750278E+02                                 1.783576                            1.725260      -0.772281       2.504304                    0.999184       3.437850       9.439897       0.498423       1.222701      -0.723912       0.023605       0.002869      -0.021435       0.032014      -0.001759      -0.005871       0.001708       0.010376       0.026642      -0.009953      -0.002252       0.012205              1.808888       2.095603       0.085818      -0.275024       1.575082      -0.146615       1.755978           0.000271
           64              H       5.654147      10.008122       8.774805       0.114129       1.261313 0.98443993E+01  0.10147764E+03                                 1.910060                            1.814198      -1.170337       2.314558                    0.995974       3.703300      10.517622       0.473929       1.253751      -0.714762      -0.013388      -0.029882      -0.003873       0.032972      -0.000363       0.000373       0.008222      -0.008488       0.000017      -0.006486      -0.004127       0.010614              1.962229       1.850054       0.357938       0.029563       2.504334      -0.133935       1.532300           0.000584
           65              H       5.142674      12.610064      10.371296       0.127004       1.194312 0.96285077E+01  0.99022044E+02                                 1.863678                            1.814114      -1.120161       2.336101                    0.997742       3.696183      10.596169       0.464656       1.281744      -0.708541      -0.014711       0.012457      -0.014782       0.024292      -0.006184      -0.003783      -0.001214      -0.004123      -0.020816      -0.009301      -0.000782       0.010083              1.895629       1.804863      -0.218582       0.336287       1.613539      -0.257717       2.268484           0.000781
           66              H       6.251144      12.701897      11.475878       0.141359       0.956319 0.72765674E+01  0.69822313E+02                                 1.620531                            1.588685      -0.796213       2.511025                    0.999233       3.333044       9.250670       0.490747       1.300710      -0.705451       0.018943       0.015677       0.014304       0.028446       0.001541       0.000708       0.007849       0.002502       0.007279      -0.008322      -0.000143       0.008465              1.636758       1.765188       0.232172       0.218496       1.526165       0.281843       1.618922          -0.000057
           67              H       8.005245      12.469763      10.078213       0.121482       1.138441 0.91188679E+01  0.92053661E+02                                 1.774943                            1.742723      -1.020841       2.389469                    0.997416       3.545905       9.908402       0.485801       1.248956      -0.716715       0.002057       0.027220      -0.003124       0.027475      -0.001941       0.001496      -0.002103      -0.004173      -0.039066      -0.013321       0.003683       0.009638              1.783619       1.618410       0.022872       0.052060       1.994922      -0.246386       1.737525           0.001017
           68              H       8.463893      11.005533       9.721801       0.142880       0.959615 0.72374749E+01  0.70196163E+02                                 1.694088                            1.637808      -1.117845       2.364069                    0.995606       3.586175      10.409280       0.454370       1.389858      -0.685529       0.015272      -0.016605      -0.015564       0.027408       0.000579       0.001249       0.007101       0.008868      -0.009252      -0.010104       0.003457       0.006647              1.727254       1.899992      -0.303196      -0.267296       1.620341       0.190381       1.661430          -0.000146
           69              H       3.686240      13.097293       4.581809       0.122472       1.234189 0.98197340E+01  0.10179492E+03                                 1.922820                            1.842334      -1.238502       2.276529                    0.996740       3.837124      11.154089       0.455839       1.296189      -0.704417      -0.014856      -0.006626       0.018333       0.024509       0.007338      -0.003629       0.003162       0.003255      -0.022521      -0.010751      -0.000560       0.011312              1.975582       1.909953       0.170190      -0.452504       1.546552      -0.205553       2.470242           0.000937
           70              H       4.729310      12.798835       3.458080       0.140018       0.999274 0.76411281E+01  0.74741630E+02                                 1.712307                            1.659490      -1.011738       2.410421                    0.996545       3.526760      10.110511       0.463317       1.351521      -0.693868       0.019194      -0.017324      -0.011895       0.028461      -0.000584       0.000580       0.003941       0.000473      -0.004014      -0.004613       0.001023       0.003590              1.741709       1.749865      -0.297752      -0.239618       1.727669       0.410013       1.747593           0.000072
           71              H       6.632659      13.071784       4.628938       0.116844       1.204446 0.99763838E+01  0.10298314E+03                                 1.846320                            1.827591      -1.010439       2.394069                    0.996960       3.604453      10.180036       0.472603       1.255499      -0.715887      -0.001547      -0.026537       0.006346       0.027329       0.001179      -0.002826      -0.003996      -0.003048      -0.030820      -0.011585       0.003309       0.008276              1.845506       1.620591      -0.075006       0.026785       2.075016      -0.186046       1.840910           0.001136
           72              H       7.083762      14.541116       4.961786       0.143260       0.962972 0.73906455E+01  0.72102343E+02                                 1.701523                            1.658279      -1.150330       2.348519                    0.995600       3.616326      10.548698       0.449961       1.395289      -0.684441       0.016725       0.018740       0.017659       0.030705       0.005790      -0.000395       0.007839       0.015416      -0.014999      -0.013781       0.001334       0.012446              1.727719       1.753624       0.241044       0.223033       1.643074       0.171755       1.786461          -0.000278
           73              C      -0.616557       9.733476       0.396177      -0.049610      36.862768 0.45462167E+03  0.10701255E+05                                 9.466392                            7.010304       0.198990       2.061780                    0.999616      27.503815      76.588354       0.641899       0.405373      -1.082088       0.060096       0.054058       0.015168       0.082243       0.029242       0.009194       0.017938      -0.006910      -0.053169      -0.027311      -0.017159       0.044470             11.466541      12.470670       2.485523      -0.437669      16.306704       2.967543       5.622250           0.000985
           74              C       2.554006      17.024861      14.503908       0.083822      35.572173 0.43036793E+03  0.10015638E+05                                 9.354927                            6.919608       0.105246       2.034977                    0.999497      26.664890      74.391815       0.630831       0.417210      -1.071842       0.083662      -0.012107      -0.022909       0.087583      -0.010744      -0.020839      -0.000210       0.070971      -0.117875      -0.043904      -0.017051       0.060954             11.254679      11.639591       1.830344      -0.755991      16.811107       2.871843       5.313339           0.000648
           75              C       1.616585      16.063163      14.175479      -0.060774      38.476489 0.47030294E+03  0.11180812E+05                                 9.809850                            7.177182       0.067379       2.015691                    0.999482      27.984477      78.686056       0.627262       0.410735      -1.076978       0.030741      -0.067216      -0.012158       0.074906      -0.020742      -0.008408       0.026233      -0.046086      -0.027224      -0.026888      -0.021764       0.048652             12.057267      11.950446       0.791827      -0.181757      18.895131       2.562088       5.326226           0.001838
           76              C       8.617893      16.318255      14.358103       0.159891      32.224386 0.38972510E+03  0.88662247E+04                                 8.833722                            6.619731      -0.069461       1.987643                    0.999246      25.737743      71.483477       0.638517       0.421651      -1.066766      -0.069296      -0.039905      -0.017298       0.081814       0.026027       0.011849       0.014346      -0.004205      -0.063047      -0.026572      -0.015519       0.042091             10.356465      11.836625       0.964493       0.415987      13.960495       3.074270       5.272275           0.000796
           77              C       5.475838       8.973301       0.266573      -0.274495      37.096997 0.46433954E+03  0.11083395E+05                                 9.514395                            7.100976       0.215293       2.020270                    0.999905      31.044229      89.546052       0.630140       0.407222      -1.071549      -0.012613       0.007238       0.004325       0.015172       0.000944      -0.000908       0.001244       0.016260      -0.025015      -0.008727      -0.003661       0.012388             11.080598      10.778881       1.281966       0.080972      16.566402       3.993974       5.896511           0.000063
           78              C       6.390620       9.952855       0.634767       0.162618      32.661206 0.39821968E+03  0.91053504E+04                                 8.958853                            6.720263       0.039097       2.027434                    0.999282      25.648626      71.336914       0.629870       0.425286      -1.064841      -0.047020       0.058680       0.028405       0.080381      -0.006781      -0.007043       0.025340      -0.051390      -0.039981      -0.026686      -0.018233       0.044919             10.508408      11.415507       0.430033      -0.942079      14.111082       3.808584       5.998635           0.000884
           79              C       5.885855      11.167095       1.365264      -0.512873      27.888550 0.43652761E+03  0.10277089E+05                                 7.804810                            6.740676       0.239813       2.041550                    0.997915      31.864943      91.783562       0.666532       0.390325      -1.081151       0.022449      -0.052224      -0.039698       0.069334      -0.006595      -0.005292       0.007281      -0.014389      -0.029996      -0.013312      -0.004223       0.017535              8.518715       7.827768      -1.316380      -0.850728      10.459009       2.431234       7.269367          -0.000006
           80              C       7.545477      15.371863      13.958980      -0.511173      28.112115 0.43071126E+03  0.10079343E+05                                 7.795280                            6.665762       0.434110       2.099161                    0.999347      31.517584      89.726821       0.676574       0.386852      -1.086457       0.044137       0.047882       0.026175       0.070184       0.014559      -0.003715       0.001739      -0.014067      -0.024636      -0.014643      -0.005641       0.020284              8.495175      10.210832       1.603243       1.026781       9.316542       0.791564       5.958150           0.000121
           81              C       1.971262      14.667808      13.626133      -0.168754      28.708926 0.42441765E+03  0.10015503E+05                                 8.388875                            6.972455      -0.396106       1.867912                    0.996059      30.059745      89.384048       0.604251       0.429546      -1.045719       0.002667       0.006454       0.076576       0.076893      -0.008156       0.007300      -0.031461       0.025842       0.123148      -0.045669      -0.008408       0.054077              9.689117       7.758436      -1.369716       0.294440      13.625776       0.347901       7.683140          -0.001264
           82              C       4.029731      16.866704      14.067966      -0.516203      28.795078 0.46440887E+03  0.11093763E+05                                 7.988577                            7.000193       0.112709       1.988439                    0.998346      32.561960      94.190792       0.648003       0.395686      -1.078468      -0.082583       0.015896       0.018436       0.086096       0.004248      -0.010193      -0.002864       0.010498      -0.015202      -0.010722      -0.004166       0.014887              8.478762       9.797667      -0.048203      -0.652618      10.078405       0.017138       5.560214           0.000172
           83              C       0.402196      10.705378       0.854211      -0.156462      28.098534 0.39906959E+03  0.92838470E+04                                 8.276531                            6.770348      -0.401046       1.868606                    0.997072      29.662888      87.897460       0.611255       0.430729      -1.043830      -0.024212       0.028445      -0.084993       0.092839      -0.008308       0.009059      -0.041175       0.019689       0.043515      -0.045462      -0.000744       0.046206              9.569583       9.516239       3.362794      -0.584074      12.322806      -0.018648       6.869703           0.000830
           84              C       2.863408      20.494119      13.478855      -0.290788      27.661432 0.44746488E+03  0.10669644E+05                                 8.063422                            7.061316      -0.298689       1.885329                    0.997459      30.936247      91.618084       0.614712       0.417872      -1.055933       0.049144      -0.008503       0.067155       0.083649       0.010819       0.018637      -0.027153       0.034744       0.115656      -0.050906      -0.000520       0.051426              8.868864       9.980926      -1.798295       1.548967       9.271527      -1.720730       7.354138           0.002106
           85              C       1.925149      21.667544      13.525984       0.645296      21.011235 0.23705700E+03  0.48525130E+04                                 7.102864                            5.520179       0.047853       2.085251                    0.999696      21.641140      60.600064       0.620737       0.482042      -1.012573      -0.026841       0.034034      -0.014244       0.045625       0.036133      -0.069568      -0.054773      -0.002459       0.034360      -0.070139      -0.039466       0.109605              8.178301       9.133942      -2.249312       3.758791       7.479437      -0.098268       7.921525           0.001271
           86              C       5.620330      21.550201      13.743955       0.634018      21.604070 0.24515582E+03  0.50551190E+04                                 7.221709                            5.602527      -0.027390       2.056358                    0.999464      21.883744      61.285828       0.618671       0.480128      -1.014683       0.028223       0.037192      -0.016750       0.049602      -0.000138       0.085471      -0.015373       0.046896       0.069593      -0.071192      -0.032915       0.104107              8.377809       9.491570       1.287605      -4.327963       7.928340      -0.776537       7.713517          -0.001361
           87              C       5.132334      20.185456      14.299192      -0.305418      31.176082 0.49680667E+03  0.12123051E+05                                 8.688034                            7.396832      -0.210429       1.899818                    0.997817      31.718804      94.085744       0.607780       0.412986      -1.062275      -0.056313       0.001000       0.025661       0.061893       0.005664      -0.012678       0.011102       0.139851      -0.045935      -0.065253      -0.014150       0.079403              9.836344      12.589740       2.101926      -1.085655       9.832869      -1.246593       7.086424           0.002550
           88              C       7.012769       5.111201       1.091328      -0.291898      28.061560 0.43484640E+03  0.10321354E+05                                 8.158607                            6.958691      -0.373510       1.861491                    0.997168      31.130213      92.756565       0.617952       0.417590      -1.053401       0.056353      -0.003526      -0.060437       0.082708      -0.018688      -0.011484      -0.021867       0.041210       0.085346      -0.049752       0.013283       0.036469              9.112223      10.228512       1.945333      -1.736660       9.365476      -2.052344       7.742681           0.002334
           89              C       6.064447       3.925021       1.101637       0.632976      21.942689 0.24763220E+03  0.51177202E+04                                 7.294078                            5.632308       0.070905       2.088460                    0.999655      21.871096      61.268409       0.616935       0.480393      -1.014802      -0.027086      -0.041258       0.013497       0.051166      -0.032694       0.075444      -0.044690       0.008143       0.023257      -0.072691      -0.033345       0.106035              8.460228       9.482883       2.563439      -3.888144       7.856595      -0.286441       8.041206           0.002607
           90              C       1.435199       3.922471       0.997070       0.632633      21.619138 0.24695266E+03  0.51046535E+04                                 7.254799                            5.643496      -0.050651       2.051490                    0.999562      21.911906      61.565010       0.612688       0.483631      -1.012210       0.027108      -0.038403       0.020401       0.051243      -0.002762      -0.087160      -0.011037       0.051926       0.072362      -0.071092      -0.035490       0.106583              8.389392       9.012132      -1.361676       4.285327       8.048847      -1.065863       8.107197          -0.000600
           91              C       0.948882       5.284664       0.419741      -0.294397      29.608454 0.47449595E+03  0.11468187E+05                                 8.390258                            7.229366      -0.280937       1.882426                    0.997398      31.499203      93.567500       0.613543       0.413047      -1.060216      -0.063890       0.004866      -0.024347       0.068545      -0.011759      -0.001425       0.004858       0.113138      -0.048865      -0.050281      -0.015686       0.065967              9.367438      10.814609      -1.946682       1.307161      10.004859      -1.631390       7.282847           0.002209
           92              C       2.178367       3.979439       6.100242      -0.052497      37.018931 0.45690604E+03  0.10770296E+05                                 9.497167                            7.031518       0.191363       2.058513                    0.999611      27.576945      76.888117       0.640328       0.405791      -1.081630       0.059891      -0.013497      -0.054721       0.082240      -0.006559      -0.030231       0.004190       0.031212       0.061899      -0.027413      -0.017498       0.044911             11.505121      12.511701      -1.627845      -1.942268       5.741789       3.156175      16.261874           0.000985
           93              C      -0.240919      21.054474       7.459616       0.084681      35.537266 0.42991908E+03  0.10002333E+05                                 9.347478                            6.914958       0.103664       2.034786                    0.999463      26.652039      74.339261       0.631201       0.417084      -1.071950       0.083852      -0.013930       0.021824       0.087758      -0.012924       0.019956       0.010413       0.088395      -0.066868      -0.044183      -0.017095       0.061279             11.244589      11.629134      -1.567548      -1.204307       5.696274       3.538730      16.408360           0.000656
           94              C       7.206460      21.250895       8.456686      -0.059593      38.423931 0.46958382E+03  0.11159068E+05                                 9.800869                            7.171404       0.068631       2.016384                    0.999509      27.960040      78.592278       0.627574       0.410702      -1.077036       0.029385       0.022858       0.065462       0.075307       0.002944       0.022645       0.002430       0.005321       0.121486      -0.026519      -0.021910       0.048429             12.045408      11.939576      -0.552447      -0.594122       6.493907       4.589328      17.702742           0.001855
           95              C       5.822968      21.281506       8.144457       0.159106      32.241937 0.38998942E+03  0.88737167E+04                                 8.836399                            6.621676      -0.070684       1.987213                    0.999224      25.747907      71.516998       0.638468       0.421613      -1.066793      -0.069876       0.005044       0.042877       0.082137      -0.002503      -0.029061       0.006947       0.032875       0.051370      -0.026414      -0.016219       0.042633             10.359534      11.841256      -0.122195      -1.044536       4.783783       2.226377      14.453564           0.000806
           96              C       8.270763       4.247286       6.823376      -0.274915      37.107063 0.46452367E+03  0.11088712E+05                                 9.515769                            7.102370       0.215071       2.020037                    0.999905      31.049377      89.559966       0.630090       0.407221      -1.071567      -0.012619      -0.000337      -0.007799       0.014839      -0.001123       0.000066       0.000806       0.021292      -0.011324      -0.008944      -0.003648       0.012592             11.081804      10.780706      -0.571290      -1.152230       5.106341       2.624289      17.358363           0.000072
           97              C       9.185545       4.076374       5.790959       0.164658      32.592610 0.39724663E+03  0.90779691E+04                                 8.948643                            6.713643       0.039292       2.028016                    0.999241      25.616111      71.237141       0.629927       0.425488      -1.064665      -0.046681      -0.004781      -0.065624       0.080675      -0.002684       0.009834       0.007034       0.004488       0.129604      -0.026783      -0.018549       0.045332             10.495050      11.403793      -1.029088       0.099556       4.723991       1.606326      15.357366           0.000878
           98              C       8.680782       4.101884       4.374148      -0.514036      27.913875 0.43705997E+03  0.10291811E+05                                 7.809318                            6.745255       0.241867       2.042023                    0.997923      31.872905      91.788662       0.666298       0.390379      -1.081212       0.021557      -0.007616       0.064543       0.068473      -0.000954       0.008478       0.005272       0.009807       0.036088      -0.012883      -0.003983       0.016866              8.523803       7.832145      -0.079666       1.570869       5.962297       0.167733      11.776967          -0.000004
           99              C       4.750551      21.409052       9.163618      -0.511943      28.120552 0.43087800E+03  0.10084186E+05                                 7.797869                            6.668061       0.429858       2.098014                    0.999346      31.521637      89.741555       0.676306       0.386969      -1.086379       0.045068      -0.001070      -0.054132       0.070445      -0.010023      -0.010404       0.007530       0.000704       0.025676      -0.014525      -0.005475       0.020000              8.498150      10.216130       0.087070      -1.903816       6.113188       1.059312       9.165133           0.000164
          100              C       7.561135      21.472825       9.939772      -0.169870      28.705392 0.42438681E+03  0.10014793E+05                                 8.391071                            6.974783      -0.390941       1.869589                    0.996109      30.055826      89.378289       0.603803       0.429864      -1.045505       0.003167       0.063542      -0.043166       0.076882       0.010107       0.003465      -0.016534      -0.057861      -0.126896      -0.045879      -0.008488       0.054367              9.691546       7.759430       0.941512       1.040957       8.869896       2.401058      12.445311          -0.001237
          101              C       1.234806      20.756016       7.814555      -0.516331      28.794683 0.46442075E+03  0.11094329E+05                                 7.990878                            7.002896       0.105095       1.986371                    0.998341      32.558495      94.187822       0.647503       0.395982      -1.078246      -0.082989       0.008674      -0.022441       0.086406      -0.010184       0.002676       0.001903       0.009314      -0.019331      -0.010375      -0.004118       0.014493              8.480870       9.801169      -0.540578       0.370912       6.676611       1.947945       8.964831           0.000188
          102              C       3.197122       3.890157       5.029533      -0.153959      27.989892 0.39715858E+03  0.92272689E+04                                 8.251443                            6.750982      -0.395465       1.871121                    0.997108      29.587428      87.584085       0.612626       0.430330      -1.044190      -0.025973      -0.087771       0.017787       0.093245       0.011552       0.002528       0.006306      -0.040138      -0.131394      -0.044322      -0.001242       0.045565              9.538298       9.486845      -2.175583      -2.604518       8.222897       2.356938      10.905152           0.000841
          103              C       0.068481      18.432125       4.967677      -0.292963      27.695921 0.44817464E+03  0.10690241E+05                                 8.065704                            7.062905      -0.295249       1.885878                    0.997408      30.965892      91.705907       0.615198       0.417398      -1.056288       0.049795       0.062063      -0.026280       0.083797       0.010683      -0.018322      -0.018413      -0.043903      -0.125906      -0.050975       0.000133       0.050843              8.871362       9.983973       2.237730       0.782533       9.325858       1.690566       7.304254           0.002095
          104              C      -0.869777      17.886228       3.927896       0.647032      21.008045 0.23701434E+03  0.48516505E+04                                 7.103878                            5.521003       0.051214       2.086082                    0.999701      21.638387      60.601769       0.620438       0.482273      -1.012404      -0.026663      -0.029010      -0.023609       0.045934      -0.078112       0.003573       0.019951      -0.061843      -0.142722      -0.069776      -0.039371       0.109147              8.179465       9.135783       4.380170       0.069074       7.895862      -0.142378       7.506751           0.001216
          105              C       2.825404      18.133668       3.920532       0.633387      21.602244 0.24514162E+03  0.50545940E+04                                 7.219818                            5.601303      -0.023505       2.057684                    0.999464      21.884058      61.279001       0.618934       0.479946      -1.014811       0.027637      -0.032854      -0.024822       0.049592       0.074973      -0.042266      -0.017897      -0.010359      -0.099032      -0.071330      -0.033298       0.104627              8.375277       9.488035      -4.389943       1.048775       8.437237       0.480827       7.200559          -0.001413
          106              C       2.337409      19.296889       4.824817      -0.305269      31.215607 0.49761595E+03  0.12149032E+05                                 8.700618                            7.407685      -0.216040       1.897848                    0.997854      31.748094      94.229498       0.606676       0.413525      -1.061815      -0.056304       0.020634      -0.013385       0.061441      -0.013797       0.001865      -0.025304       0.114048      -0.124587      -0.064776      -0.014861       0.079636              9.850770      12.609609      -1.995136      -1.280082       8.865625       1.817133       8.077076           0.002545
          107              C       9.807695       6.892593       9.755675      -0.292127      27.994974 0.43355690E+03  0.10281966E+05                                 8.140231                            6.943460      -0.364086       1.865036                    0.997143      31.082121      92.540123       0.619354       0.417001      -1.053891       0.055461      -0.050238       0.032304       0.081506      -0.000376       0.021660      -0.016213      -0.024321      -0.113025      -0.049276       0.013525       0.035751              9.090482      10.202773      -2.462999      -0.812118       9.901603       1.722577       7.167071           0.002357
          108              C       8.859374       7.494610      10.777782       0.633117      21.952645 0.24778684E+03  0.51219069E+04                                 7.297537                            5.635038       0.073156       2.088854                    0.999649      21.878254      61.301878       0.616603       0.480559      -1.014677      -0.026741       0.032237       0.028841       0.050854       0.081836      -0.009649       0.015350      -0.042656      -0.125788      -0.072997      -0.032805       0.105801              8.464293       9.488030      -4.651651      -0.275741       8.246582       0.062640       7.658266           0.002627
          109              C       4.230125       7.405328      10.832275       0.634374      21.600703 0.24671206E+03  0.50985952E+04                                 7.251843                            5.641455      -0.049583       2.052116                    0.999577      21.901080      61.534251       0.612665       0.483752      -1.012115       0.027357       0.037325       0.023273       0.051800      -0.074006       0.045504      -0.021312      -0.004519      -0.094829      -0.070747      -0.035353       0.106100              8.385821       9.007037       4.389576      -0.963101       9.012756       0.507722       7.137670          -0.000586
          110              C       3.743807       6.224251       9.941245      -0.295684      29.616933 0.47471361E+03  0.11475319E+05                                 8.391714                            7.230591      -0.281308       1.882197                    0.997383      31.515931      93.639656       0.613516       0.412997      -1.060196      -0.063424      -0.023942       0.007276       0.068181       0.004352       0.010069      -0.016240       0.094412      -0.108248      -0.050197      -0.016122       0.066319              9.368810      10.814825       2.103926       1.032058       9.378688       1.994012       7.912919           0.002230
          111              C       4.973303      11.796320       8.231351      -0.051556      36.987431 0.45639194E+03  0.10754978E+05                                 9.491268                            7.026909       0.193720       2.059336                    0.999605      27.561879      76.830669       0.640638       0.405716      -1.081697       0.060816      -0.040734       0.039443       0.083148      -0.022701       0.020827      -0.021849      -0.001390      -0.032163      -0.027209      -0.017346       0.044555             11.498443      12.503909      -0.868323       2.380910      10.891693      -6.129884      11.099726           0.000980
          112              C       5.348943      12.939134       7.492017       0.084494      35.550767 0.43008224E+03  0.10007070E+05                                 9.349908                            6.916258       0.107946       2.036040                    0.999493      26.657060      74.356574       0.631144       0.417083      -1.071952       0.083029       0.025970       0.000529       0.086997       0.023426       0.001027      -0.010066       0.088731      -0.063993      -0.043946      -0.016915       0.060861             11.248420      11.631535      -0.260580       1.961838      10.669228      -6.411330      11.444498           0.000636
          113              C       4.411524      13.704412       6.823376      -0.060814      38.478751 0.47031296E+03  0.11181025E+05                                 9.809985                            7.176853       0.069775       2.016552                    0.999498      27.984737      78.684757       0.627334       0.410688      -1.077016       0.029650       0.045398      -0.052555       0.075512       0.018242      -0.014561      -0.028602      -0.041770      -0.014246      -0.027735      -0.021332       0.049067             12.058110      11.949813      -0.238649       0.776621      10.937243      -7.157661      13.287272           0.001821
          114              C       3.028032      13.418708       6.952980       0.160747      32.222961 0.38968187E+03  0.88655288E+04                                 8.835595                            6.620928      -0.069551       1.987621                    0.999214      25.736440      71.495065       0.638194       0.421851      -1.066576      -0.069782       0.033944      -0.025907       0.081810      -0.023659       0.016583      -0.021828       0.007360      -0.024706      -0.026460      -0.015935       0.042394             10.358741      11.840446      -0.842156       0.626598      10.106935      -5.299657       9.128842           0.000780
          115              C       2.680900      12.288649       7.637822      -0.275238      37.100305 0.46442569E+03  0.11085425E+05                                 9.512288                            7.099352       0.213815       2.019696                    0.999892      31.049188      89.546008       0.630547       0.406961      -1.071774      -0.013009      -0.007792       0.004685       0.015872       0.000172       0.001686      -0.002018       0.019323      -0.019821      -0.008590      -0.004520       0.013109             11.078012      10.779595      -0.710825       1.069756      12.017209      -6.613957      10.437230           0.000036
          116              C       3.595680      11.480005       8.302044       0.164422      32.602225 0.39737150E+03  0.90816082E+04                                 8.951249                            6.715301       0.041933       2.028761                    0.999267      25.618383      71.248393       0.629759       0.425565      -1.064609      -0.046405      -0.054886       0.037510       0.081073       0.010250      -0.002632      -0.032988      -0.039065      -0.001058      -0.027236      -0.018405       0.045641             10.498638      11.407311       0.599442       0.843427      11.312279      -5.409923       8.776324           0.000875
          117              C       3.090914      10.240256       8.988358      -0.512929      27.892155 0.43661306E+03  0.10278578E+05                                 7.804012                            6.740664       0.244877       2.042991                    0.997941      31.860867      91.739566       0.666699       0.390247      -1.081312       0.022195       0.059036      -0.025573       0.068058       0.007422      -0.003599      -0.012504      -0.003341       0.000070      -0.012409      -0.004363       0.016773              8.517745       7.825372       1.396459      -0.715572      10.171927      -2.597795       7.555937           0.000010
          118              C       1.955617      14.237555       6.332941      -0.513663      28.158333 0.43164599E+03  0.10106511E+05                                 7.805534                            6.675090       0.429334       2.097617                    0.999347      31.545035      89.823212       0.675795       0.387095      -1.086306       0.043983      -0.046865       0.028608       0.070351      -0.004043       0.014608      -0.009550      -0.001761       0.015001      -0.015013      -0.005587       0.020600              8.506712      10.228660      -1.696828       0.879305       7.491730      -1.854131       7.799748           0.000092
          119              C       4.766202      14.877837       5.889635      -0.169088      28.717549 0.42458699E+03  0.10021066E+05                                 8.393800                            6.976689      -0.398081       1.867439                    0.996041      30.067710      89.431285       0.603664       0.429896      -1.045447       0.003522      -0.069343      -0.034078       0.077345      -0.002017      -0.010812       0.048083      -0.002821       0.037483      -0.045808      -0.008372       0.054180              9.695184       7.761068       0.431071      -1.336150       9.475675      -2.750725      11.848810          -0.001288
          120              C       6.824668      13.395750       7.573019      -0.515875      28.768475 0.46385080E+03  0.11076899E+05                                 7.983157                            6.995830       0.110751       1.988161                    0.998342      32.542891      94.115005       0.648238       0.395668      -1.078500      -0.083666      -0.023815       0.004947       0.087130       0.007073       0.008531       0.000691       0.015182      -0.003348      -0.010759      -0.004369       0.015128              8.472548       9.789067       0.589263       0.282792       6.700694      -1.962526       8.927883           0.000145
          121              C       5.992055      10.913700       8.844026      -0.155286      28.074320 0.39864215E+03  0.92712308E+04                                 8.270971                            6.766067      -0.398151       1.869663                    0.997073      29.644875      87.825617       0.611549       0.430646      -1.043902      -0.024864       0.058930       0.067223       0.092789      -0.003194      -0.011223       0.034047       0.031114       0.079851      -0.045123      -0.000711       0.045835              9.562706       9.510082      -1.175033       3.200111       8.210710      -2.349844      10.967324           0.000850
          122              C       5.658339      12.092226      11.009008      -0.291829      27.671095 0.44769788E+03  0.10676429E+05                                 8.061930                            7.059831      -0.293958       1.886447                    0.997441      30.950069      91.659823       0.615220       0.417479      -1.056197       0.050670      -0.053638      -0.040591       0.084215      -0.021442      -0.000313       0.046345       0.003080       0.017154      -0.051165      -0.000327       0.051491              8.866798       9.976690      -0.440428      -2.325678       6.343241       0.029507      10.280462           0.002090
          123              C       4.720078      11.464698      12.001660       0.647909      20.983772 0.23670581E+03  0.48436085E+04                                 7.097802                            5.516921       0.050087       2.086135                    0.999697      21.622746      60.541087       0.620769       0.482187      -1.012480      -0.026946      -0.005523       0.036645       0.045820       0.042047       0.065792       0.034200       0.030787       0.141616      -0.069988      -0.039172       0.109160              8.171838       9.125844      -2.127425      -3.823086       7.721201       0.238604       7.668469           0.001255
          124              C       8.415260      11.334601      11.791053       0.636443      21.547658 0.24442828E+03  0.50360974E+04                                 7.208208                            5.593415      -0.025433       2.057713                    0.999499      21.847304      61.148415       0.619341       0.479992      -1.014811       0.028607      -0.003554       0.041397       0.050445      -0.073694      -0.043209       0.032402       0.014494      -0.020864      -0.071134      -0.032562       0.103696              8.360862       9.470423       3.097221       3.269464       7.082395       0.293722       8.529770          -0.001386
          125              C       7.927266      11.536125      10.331531      -0.303704      31.151756 0.49636411E+03  0.12110287E+05                                 8.687120                            7.396814      -0.213023       1.899231                    0.997818      31.704275      94.053631       0.607340       0.413352      -1.061975      -0.056520      -0.021436      -0.013010       0.061833       0.008205       0.010647       0.014439       0.095510      -0.180703      -0.065096      -0.014491       0.079587              9.834584      12.586851      -0.112294       2.360417       6.692428      -0.565150      10.224472           0.002548
          126              C       4.217838      13.505441       3.880767      -0.289777      27.965381 0.43296318E+03  0.10264722E+05                                 8.135685                            6.939503      -0.370838       1.863049                    0.997155      31.062427      92.477655       0.619402       0.417097      -1.053794       0.056205       0.053711       0.026658       0.082186       0.019518      -0.009687       0.037595       0.013177      -0.000558      -0.048994       0.013040       0.035954              9.085454      10.196048       0.529639       2.535054       6.354659       0.320379      10.705654           0.002330
          127              C       3.269518      14.089603       2.848351       0.633324      21.923964 0.24739850E+03  0.51116911E+04                                 7.290733                            5.630208       0.072454       2.089062                    0.999602      21.859262      61.228366       0.616958       0.480489      -1.014750      -0.028500       0.009251      -0.042742       0.052199      -0.049110      -0.065801       0.029405       0.034314       0.103285      -0.072531      -0.033333       0.105864              8.456065       9.476816       2.084711       4.161477       7.744169       0.222704       8.147210           0.002599
          128              C      -1.359730      14.181436       2.898425       0.630426      21.668832 0.24762375E+03  0.51220318E+04                                 7.265179                            5.650697      -0.048546       2.051722                    0.999553      21.944770      61.679744       0.612369       0.483552      -1.012245       0.026853       0.001843      -0.043440       0.051103       0.077445       0.041434       0.032901       0.013432      -0.039146      -0.071558      -0.035840       0.107398              8.402277       9.026287      -3.035649      -3.329275       7.179311       0.560412       9.001235          -0.000620
          129              C       6.538750      14.000320       4.366784      -0.293566      29.574958 0.47384612E+03  0.11448841E+05                                 8.383358                            7.223575      -0.278974       1.883053                    0.997384      31.484958      93.517883       0.613880       0.412951      -1.060251      -0.063919       0.019252       0.016577       0.068782       0.006692      -0.009641       0.011266       0.085597      -0.132920      -0.049953      -0.016220       0.066174              9.359246      10.802793      -0.157972      -2.336172       6.546812      -0.361937      10.728134           0.002188
          130              N       0.880970      11.853294      -0.017673      -0.066441      30.898807 0.46987839E+03  0.11082306E+05                                 8.638671                            7.305094      -0.164457       1.988903                    0.997635      26.123496      71.340185       0.609767       0.425890      -1.075538       0.006393      -0.152321      -0.111230       0.188718       0.017109       0.011698      -0.116698       0.194242       0.025167      -0.176999       0.082442       0.094557              9.996394      12.258816       2.007219      -0.174205       9.601652      -2.107066       8.128714           0.040802
          131              N      -0.463118       5.182628       0.007364      -0.044699      28.402219 0.42716531E+03  0.98955758E+04                                 8.383332                            7.155584      -0.254691       1.957528                    0.997659      26.170510      72.200062       0.588214       0.449496      -1.054923       0.006055       0.143325       0.096799       0.173057      -0.011438      -0.006189      -0.111805       0.207761       0.075822      -0.178636       0.086765       0.091872              9.498823      11.298001      -0.990649      -0.420762       8.661781      -2.280126       8.536686           0.043592
          132              N       3.675893       2.561126       4.471351      -0.065889      30.870544 0.46943789E+03  0.11065847E+05                                 8.620640                            7.291375      -0.156278       1.991941                    0.997675      26.084601      71.141447       0.611826       0.424690      -1.076635       0.006284      -0.020634       0.187701       0.188937       0.001914      -0.020566       0.010528       0.010300      -0.526135      -0.177382       0.082869       0.094513              9.973988      12.229650      -1.149256      -1.646613      10.301123       1.684721       7.391190           0.040845
          133              N       2.331806       5.918140      10.235800      -0.042284      28.333185 0.42593554E+03  0.98640973E+04                                 8.388558                            7.160366      -0.272368       1.952943                    0.997597      26.152462      72.237833       0.585915       0.451396      -1.053371       0.006270       0.012587      -0.172015       0.172589       0.000446       0.012761      -0.005069       0.004199      -0.535233      -0.179111       0.087194       0.091917              9.504807      11.305866       0.130463       1.069359      10.547560       1.194705       6.660994           0.043522
          134              N       6.470826      11.094815      10.274092      -0.066278      30.864239 0.46931690E+03  0.11063923E+05                                 8.625850                            7.295600      -0.162902       1.989988                    0.997600      26.090321      71.194531       0.610908       0.425292      -1.076094       0.005756       0.172195      -0.076142       0.188366      -0.018765       0.009089       0.106216       0.212878       0.080530      -0.177199       0.082537       0.094662              9.980277      12.236423      -0.852500       1.820422       6.663270       0.415690      11.041137           0.040906
          135              N       5.126750      14.408468       4.484606      -0.045389      28.407089 0.42733019E+03  0.99037499E+04                                 8.398118                            7.168170      -0.265573       1.954344                    0.997623      26.196640      72.369153       0.586119       0.450904      -1.053736       0.006450      -0.155005       0.075261       0.172431       0.010727      -0.007235       0.117100       0.198727       0.047674      -0.178641       0.086529       0.092112              9.516203      11.319667       0.862175      -0.651076       6.604786       1.084632      10.624156           0.043527
          136              O       2.170824      22.593529      14.310974      -0.541087      31.430870 0.52569917E+03  0.12573305E+05                                 7.840657                            7.095670       0.373423       2.161802                    0.998928      27.607159      72.504690       0.713039       0.359154      -1.138283      -0.001477       0.018970      -0.021753       0.028900       0.068905      -0.026127       0.010689      -0.024260       0.121049      -0.095480       0.039045       0.056435              8.296178       7.235964       0.414113       2.521971       7.787726       2.163802       9.864843           0.034234
          137              O       1.006176      21.659891      12.655573      -0.566698      41.525444 0.55166836E+03  0.13318458E+05                                 9.544245                            7.234970       0.371793       2.169944                    0.997303      27.558539      72.078498       0.713023       0.355817      -1.144024       0.011365       0.019020       0.014709       0.026594       0.016753       0.026933      -0.038284       0.107960       0.006171      -0.079850       0.015291       0.064558             11.551340      14.927079      -3.220425       7.243269       7.452242      -2.832986      12.274700           0.035818
          138              O       5.174259      22.570571      14.259427      -0.515748      30.602418 0.50748722E+03  0.12044184E+05                                 7.742695                            7.007786       0.220910       2.125692                    0.997711      27.150392      71.280319       0.711191       0.362884      -1.134123       0.021676       0.013667      -0.012150       0.028359      -0.045405       0.038074       0.026711       0.035929       0.057622      -0.078305       0.024138       0.054167              8.189780       8.044576      -0.912629      -2.650722       8.256171       1.392181       8.268592           0.032050
          139              O       6.599676      21.471123      12.938346      -0.573650      39.691149 0.53928260E+03  0.12926888E+05                                 9.191329                            7.101290       0.630316       2.246425                    0.998955      27.588437      71.558329       0.728684       0.350662      -1.149880      -0.004769       0.015925       0.019721       0.025793      -0.004426      -0.027581      -0.013815       0.107806       0.082138      -0.070224       0.007903       0.062321             11.014901      14.504820       2.395223      -6.862958       6.932574      -2.183681      11.607311           0.034683
          140              O       6.325215       2.945467       0.324011      -0.555775      32.117276 0.54495123E+03  0.13128188E+05                                 7.909075                            7.183693       0.443962       2.178007                    0.999251      27.874392      73.046892       0.715962       0.355115      -1.143532      -0.005639      -0.021014       0.021977       0.030925      -0.069384       0.023441       0.024513      -0.024493       0.109582      -0.097223       0.043530       0.053693              8.340711       7.382722      -0.234155      -2.409750       7.821214       2.259909       9.818196           0.037587
          141              O       5.209197       3.907165       2.001504      -0.546794      38.696541 0.50637533E+03  0.11980798E+05                                 9.114092                            6.936303       0.434391       2.195246                    0.997420      27.173744      70.644352       0.726571       0.356299      -1.142219       0.014844      -0.024812      -0.014741       0.032454      -0.016238      -0.016357      -0.039971       0.102838       0.021716      -0.078342       0.024713       0.053629             11.016703      14.543472       3.257409      -6.713055       7.175802      -2.727880      11.330835           0.034256
          142              O       0.952235       2.904652       0.509581      -0.517448      30.261035 0.50856949E+03  0.12076019E+05                                 7.678864                            7.011942       0.327321       2.159573                    0.998131      27.179995      71.370819       0.711500       0.362541      -1.134418       0.020269      -0.012253       0.010965       0.026100       0.044731      -0.040471       0.030043       0.044410       0.053549      -0.081589       0.024036       0.057552              8.090112       7.668630       0.972262       2.593949       8.169401       1.304973       8.432304           0.032434
          143              O       2.415382       3.976040       1.811516      -0.578516      40.258829 0.55248242E+03  0.13339008E+05                                 9.288651                            7.207253       0.438172       2.180502                    0.998276      27.865544      72.812181       0.719530       0.352576      -1.146990      -0.012271      -0.019384      -0.017363       0.028772      -0.002462       0.026992      -0.013148       0.108889       0.084221      -0.070252       0.007535       0.062717             11.005163      14.420361      -2.622277       6.340510       7.005631      -2.309889      11.589496           0.036766
          144              O      -0.624101      18.103057       2.733474      -0.542395      31.440674 0.52592798E+03  0.12579912E+05                                 7.841466                            7.096451       0.375002       2.162158                    0.998897      27.614876      72.523800       0.713128       0.359077      -1.138365      -0.000912      -0.028197      -0.007211       0.029119      -0.057413      -0.045775      -0.026191      -0.050991       0.037688      -0.094911       0.037973       0.056937              8.296999       7.236422       1.977039      -1.619478       7.471878      -1.981635      10.182697           0.034320
          145              O       6.596048      17.136256       4.369729      -0.566323      41.456669 0.55060826E+03  0.13285736E+05                                 9.531920                            7.226522       0.375976       2.171658                    0.997370      27.537008      71.989797       0.713700       0.355670      -1.144206       0.011240       0.002765      -0.024288       0.026905       0.015040      -0.027823      -0.005527       0.032564      -0.220258      -0.079327       0.014779       0.064548             11.535576      14.907190       7.870751      -0.832157      13.502365      -0.671246       6.197172           0.035835
          146              O       2.379334      18.069895       2.779130      -0.516188      30.626404 0.50800355E+03  0.12059822E+05                                 7.747717                            7.012212       0.271115       2.141673                    0.997823      27.160605      71.323295       0.710816       0.362973      -1.134024       0.021104      -0.017551      -0.006058       0.028109       0.055499       0.019943      -0.033887       0.024353       0.018950      -0.077985       0.023397       0.054587              8.195224       8.049691      -1.840924       2.117308       7.064773      -0.702289       9.471206           0.032029
          147              O       3.804748      17.475529       4.391821      -0.573095      39.673668 0.53898464E+03  0.12917875E+05                                 9.188583                            7.099210       0.630342       2.246329                    0.998975      27.582033      71.534994       0.728814       0.350651      -1.149897      -0.005618       0.009543      -0.024098       0.026521      -0.021682       0.017712      -0.034236       0.024669      -0.167008      -0.070137       0.007810       0.062326             11.011551      14.499494      -7.138999       1.357265      12.326533      -0.932564       6.208625           0.034731
          148              O       9.120140       7.310943      12.014915      -0.556396      32.150807 0.54565960E+03  0.13149997E+05                                 7.915769                            7.189379       0.437840       2.176030                    0.999209      27.885711      73.098353       0.715501       0.355216      -1.143410      -0.004931       0.029219       0.007947       0.030679       0.054881       0.048421      -0.030465      -0.034752       0.075573      -0.096866       0.043416       0.053450              8.348169       7.390241      -1.973066       1.409468       7.369019      -1.997318      10.285247           0.037491
          149              O       8.004125       8.282846      10.343313      -0.546405      38.649642 0.50568753E+03  0.11960251E+05                                 9.106411                            6.931236       0.432900       2.195110                    0.997447      27.158406      70.587836       0.726905       0.356263      -1.142268       0.014902      -0.000888       0.029820       0.033348      -0.006599       0.022467      -0.006802       0.021428      -0.221738      -0.078226       0.024375       0.053851             11.006691      14.529769      -7.434271       0.536974      12.642307      -0.436596       5.847995           0.034234
          150              O       3.747160       7.492059      11.957476      -0.517990      30.284202 0.50906853E+03  0.12091132E+05                                 7.683742                            7.016224       0.330611       2.160430                    0.998145      27.187389      71.405642       0.711137       0.362628      -1.134321       0.019947       0.015357       0.005702       0.025812      -0.057271      -0.018395      -0.035895       0.032899       0.021174      -0.081099       0.023760       0.057339              8.095519       7.673766       1.762330      -2.140597       7.241906      -0.766925       9.370886           0.032285
          151              O       5.210309       8.083874      10.378660      -0.579129      40.260623 0.55255259E+03  0.13340988E+05                                 9.288879                            7.207578       0.438268       2.180584                    0.998278      27.865662      72.810825       0.719541       0.352563      -1.147013      -0.011380      -0.004771       0.025540       0.028364       0.024465      -0.011163      -0.034783       0.024167      -0.166310      -0.069639       0.007491       0.062147             11.005427      14.419534       6.802628      -0.899468      12.445414      -0.830266       6.151334           0.036774
          152              O       4.965752      10.321884      12.411092      -0.542749      31.484386 0.52687537E+03  0.12608790E+05                                 7.850391                            7.104261       0.372514       2.161019                    0.998909      27.631934      72.596752       0.712491       0.359221      -1.138202      -0.000903       0.007536       0.028257       0.029259      -0.011012       0.072990       0.016175      -0.068374      -0.015591      -0.095252       0.037898       0.057354              8.306720       7.245186      -2.394231      -0.904362      11.233881      -0.182859       6.441093           0.034323
          153              O       3.801104      12.222322      12.430238      -0.567437      41.479864 0.55106947E+03  0.13299145E+05                                 9.533252                            7.227982       0.378022       2.171930                    0.997287      27.553814      72.031002       0.713887       0.355516      -1.144373       0.010709      -0.021775       0.009491       0.026056      -0.030957       0.001582       0.043468       0.097144      -0.022936      -0.078990       0.015541       0.063449             11.536621      14.907882      -4.656345      -6.400400       8.606177       3.499005      11.095804           0.035897
          154              O       7.969187      10.378004      12.416983      -0.517201      30.672621 0.50898201E+03  0.12089000E+05                                 7.755958                            7.019308       0.225139       2.126270                    0.997663      27.181610      71.398649       0.710396       0.363009      -1.133983       0.021168       0.003138       0.018315       0.028166      -0.010337      -0.058180       0.007290      -0.021504      -0.116820      -0.077983       0.023603       0.054380              8.204447       8.060287       2.758061       0.537784       9.487569      -0.690730       7.065483           0.032066
          155              O       9.394605      12.071818      12.125373      -0.575149      39.718264 0.53981203E+03  0.12942633E+05                                 9.195245                            7.104681       0.628604       2.245650                    0.998959      27.600927      71.597015       0.728531       0.350653      -1.149898      -0.003790      -0.024636       0.003738       0.025204       0.025198       0.009769       0.047973       0.047193      -0.094322      -0.069661       0.008554       0.061107             11.019290      14.509416       4.748212       5.507503       8.552155       3.117556       9.996298           0.034724
          156              O       3.530286      15.252825       2.388844      -0.556475      32.159342 0.54583790E+03  0.13155281E+05                                 7.916915                            7.190270       0.439896       2.176561                    0.999229      27.890863      73.113000       0.715503       0.355188      -1.143440      -0.005225      -0.008598      -0.029461       0.031131       0.013960      -0.071493       0.006297      -0.077386      -0.049956      -0.096807       0.043699       0.053107              8.349559       7.391708       2.208217       1.004423      11.287627      -0.263942       6.369342           0.037527
          157              O       2.414268      13.319224       2.382953      -0.547675      38.723809 0.50685326E+03  0.11994946E+05                                 9.118060                            6.939449       0.439626       2.196585                    0.997451      27.185068      70.682374       0.726425       0.356286      -1.142229       0.014571       0.024995      -0.014580       0.032399       0.022457      -0.005794       0.046564       0.090913      -0.014658      -0.078080       0.024281       0.053800             11.021551      14.549595       4.187676       6.180399       7.933908       3.165053      10.581151           0.034263
          158              O      -1.842693      15.112524       2.260713      -0.516827      30.249717 0.50831875E+03  0.12068860E+05                                 7.677590                            7.010824       0.323189       2.158366                    0.998109      27.172852      71.353954       0.711447       0.362605      -1.134342       0.019380      -0.003514      -0.015636       0.025148       0.012628       0.058111       0.006414      -0.019074      -0.133774      -0.080731       0.023882       0.056848              8.088660       7.667181      -2.731666      -0.454825       9.494761      -0.538883       7.104038           0.032316
          159              O      -0.379547      13.449321       2.537595      -0.576974      40.190715 0.55132711E+03  0.13303923E+05                                 9.278097                            7.199478       0.437839       2.180797                    0.998257      27.838773      72.718530       0.719966       0.352553      -1.147029      -0.012947       0.025898      -0.007977       0.030033      -0.022834      -0.016138       0.048550       0.047737      -0.098137      -0.070285       0.006748       0.063537             10.992227      14.402796      -4.175041      -5.433628       8.434571       3.136621      10.139315           0.036725

******************************************************
Auxiliary information for the entire system
The total spin magnetic moment of the unit cell is   17.996431
The total net atomic charge of the unit cell is   -0.000007
Accuracy of reproducing the electrostatic potential in the unit cell:
  The inner radius (bohr) =    5.0000
  The outer radius (bohr) =   12.0000
  Valid grid points have density less than (e/(bohr^3)) =    0.0001
  The number of valid grid points were=        62319
  The rms potential error without charges in kcal/mol is=      9.54834
  The rms potential error with partial charges in kcal/mol is=      2.08596
  The RRMSE value at monopole order=      0.21846
  The rms potential error with partial charges and cloud penetration in kcal/mol is=      2.07403
  The RRMSE value at monopole order with cloud penetration is=      0.21721
  The rms potential error with partial charges and atomic dipoles in kcal/mol is=      0.32331
  The RRMSE value at dipole order=      0.03386
  The rms potential error with partial charges, atomic dipoles and cloud penetration in kcal/mol is=      0.33899
  The RRMSE value at dipole order with cloud penetration=      0.03550

******************************************************
The electron densities and ab initio electrostatic potential were computed in VASP using the PBE functional and
projector augmented wave method. See the main text of the journal article for a description of computational details.
The atomic charges, dipoles, and quadrupoles were computed with the DDEC6 method as described in
(a) T. A. Manz and N. Gabaldon Limas, RSC Adv. 6 (2016) 47771-47801 DOI: 10.1039/c6ra04656h
(b) N. Gabaldon Limas and T. A. Manz, RSC Adv. 8 (2018) 2678-2707 DOI: 10.1039/c7ra11829e.
For each atom in the material, the electron cloud parameters were fit to the spherically averaged atom-in-material
electron density using radial positions for which this density was between 10^-4 and 10^-2 electrons per cubic bohr.
The polarizabilities, dispersion coefficients, and quantum Drude oscillator (QDO) parameters were fit using the MCLF method.
The magnetic structure of the system was optimized in VASP from the default ferromagnetic initial guess using spin polarization.
The atomic spin moments (ASMs) were computed on this optimized magnetic structure using the DDEC6 partition as inputs
to the method of T. A. Manz and D. S. Sholl, J. Chem. Theory Comput. 7 (2011) 4146-4164 DOI: 10.1021/ct200539n.
The RMSE and RRMSE were computed using a uniform grid with Ewald summation.
