# Supplementary material for: A collection of forcefield precursors for metal–organic frameworks
Source: RSC Adv. 2019 Nov 13;9(63):36492–507. doi: 10.1039/c9ra07327b (PMC9075174; doi:10.1039/c9ra07327b)
Supplement: RA-009-C9RA07327B-s5117 [file RA-009-C9RA07327B-s5117.xyz]

  159
jmolscript: load "" {1 1 1} spacegroup "x,y,z" unitcell [{      8.306500     0.000000     0.000000 }, {     -2.768835    16.898464     0.000000 }, {      2.768835     8.449237    14.634496 }]
Ni     6.101345    13.759406     0.924315     0.863929
Ni     7.477263    11.605447    13.713254     0.851124
Ni     0.563679     2.370010     2.256347     0.866341
Ni     4.708429    22.971776    12.361759     0.851721
Ni     3.332513     9.218285    11.453835     0.866052
Ni     1.939594    16.118179     3.193979     0.850681
H      4.065754    11.408153     0.237079     0.134569
H      7.381156    19.492383    13.443248     0.117453
H      0.924514    20.326322    12.715914     0.135690
H      1.986085    19.532939    13.542763     0.122278
H      5.615747    10.685744     1.672723     0.118954
H     -1.192260    11.136933     1.617112     0.117536
H      3.836773    16.169300    14.419369     0.118136
H      4.302489     9.164882     1.362472     0.165895
H      3.920390     7.798641     0.693675     0.157473
H      6.676765    17.565958    14.479370     0.164623
H      0.689162    10.619840     1.573208     0.165401
H      1.196689    10.678139     0.090734     0.178293
H      1.746579     9.580585     1.066855     0.165067
H      3.380746    13.931098    13.703742     0.167214
H      2.502749    14.217527    12.437858     0.166593
H      1.897206    13.426679    13.649594     0.171021
H      8.261646    14.253014    12.958846     0.122991
H      7.141099    15.168066    13.539836     0.116748
H      6.046024     5.768291     1.400521     0.130885
H      4.963687     4.822822     2.025414     0.148811
H      5.518009    13.933633    14.375465     0.142915
H      3.225967     5.912773     1.179540     0.122892
H      6.834589     2.950473     4.636208     0.135276
H      4.612322    18.794474     5.666477     0.119123
H      6.462179    17.747614     5.307932     0.135914
H     -0.782750    18.860378     5.581597     0.124709
H      8.384581     4.554983     4.544011     0.121297
H      1.576574     4.281227     4.181076     0.117191
H      1.067938    21.301362     8.056290     0.118803
H      7.071324     5.046728     6.016241     0.165287
H      6.689225     5.150654     7.533839     0.154389
H      3.907930    20.654995     6.816748     0.164783
H      3.457996     4.501752     4.650843     0.164578
H      3.965524     3.188742     5.341591     0.177298
H      4.515414     4.582865     5.804041     0.165269
H      0.611912    21.800712    10.352442     0.167067
H     -0.266085    20.561210    10.737330     0.165728
H      7.434871    22.006028    10.816356     0.169633
H      5.492811    20.994655    10.446103     0.123134
H      4.372264    21.040281     9.363151     0.115363
H      8.814859     6.777977     8.938750     0.131073
H      7.732522     7.791885     9.445104     0.148926
H      2.749174    22.381174    10.014386     0.142248
H      5.994802     6.514361     8.924116     0.123270
H      1.296922    10.989074     9.761209     0.137494
H      1.843490    12.408546    10.159267     0.118791
H      3.693347    12.621467    11.245147     0.135730
H      4.754918    12.302085    10.144633     0.122766
H      2.846915    10.106974     8.417762     0.118350
H      4.345408     9.929540     8.836309     0.115979
H      6.605606    13.224740     6.793333     0.117387
H      1.533657    11.136090     7.255783     0.164464
H      1.151558    12.398405     6.406982     0.156271
H      1.139098    12.474449     7.972873     0.164063
H      6.226830    10.226108     8.410445     0.165009
H      6.734357    11.480820     9.202171     0.176837
H      7.284247    11.184251     7.763600     0.165014
H      6.149578    14.963592     5.212807     0.167571
H      5.271581    15.916665     6.093804     0.165505
H      4.666037    15.262694     4.803042     0.167888
H      2.723978    15.447733     5.864043     0.122956
H      1.603431    14.487055     6.366006     0.115422
H      3.277191    12.801433     4.295225     0.130646
H      2.194853    12.732994     3.163978     0.149658
H     -0.019659    14.380595     4.879141     0.141310
H      0.457134    12.920567     4.530840     0.122241
C      6.947557    21.573429    13.608618     0.665723
C      7.423519    20.146354    14.157411    -0.315300
C      1.440347    20.333926    13.539836    -0.291429
C      2.375659    21.535407    13.490078     0.640905
C      6.379945    10.792204     1.084416    -0.160152
C      6.770350     9.428498     0.540013    -0.056140
C     -0.178037     9.131930     0.389278     0.144016
C      2.933026    16.377151    14.480834    -0.268224
C      2.024295    15.451960    14.016920     0.160866
C      8.961884    15.634464    14.227657    -0.049353
C      5.817595     8.417125     0.181468     0.079779
C      4.349836     8.645254     0.556111    -0.524764
C      0.974905    10.095143     0.822459    -0.515034
C      2.495273    14.133880    13.393491    -0.517883
C      7.934370    14.661112    13.776915    -0.155347
C      5.547634     4.949561     1.261494    -0.283230
C      6.478793     3.839331     1.197102     0.607388
C      2.854667     3.879888     1.047830     0.615434
C      3.304048     5.228385     0.497573    -0.300513
C      4.178722    17.897165     3.781554     0.668290
C      4.654685    19.085972     4.743040    -0.320256
C     -1.328487    18.457349     4.889385    -0.295911
C     -0.393175    17.813517     3.873751     0.645804
C      0.842280     3.992264     4.745967    -0.165019
C      1.232685     4.202650     6.199173    -0.055529
C      2.590798     4.220394     6.531376     0.144150
C      0.164191    21.250666     7.845553    -0.268261
C     -0.744540    21.311501     8.878749     0.158077
C      6.193049    21.402753     8.615328    -0.047714
C      8.586430     4.397828     7.254320     0.079819
C      7.118671     4.608213     6.869432    -0.520740
C      3.743740     4.113933     5.480619    -0.513609
C     -0.273561    21.430636    10.331954    -0.514500
C      5.165535    21.499074     9.683646    -0.153316
C      8.316469     7.066941     9.717305    -0.283077
C      9.247628     7.566291    10.710988     0.608882
C      5.623502     7.416740    10.750501     0.617910
C      6.072883     6.265954     9.857797    -0.301531
C      9.716391    11.224809    11.878820     0.668157
C      1.885853    11.463077    10.368540    -0.321205
C      4.209181    11.904127    10.839771    -0.293282
C      5.144493    11.346478    11.905162     0.644087
C      3.611113    10.563233     8.804113    -0.158517
C      4.001518    11.716553     7.895311    -0.055764
C      5.359631    11.995377     7.713843     0.143324
C      5.701858    13.067585     6.942605    -0.266219
C      4.793127    13.931941     6.373323     0.157032
C      3.424216    13.658186     6.426007    -0.047075
C      3.048762    12.532748     7.198709     0.079391
C      1.581004    12.094233     7.208953    -0.521212
C      6.512573    11.138625     8.331419    -0.513175
C      5.264105    15.130887     5.543547    -0.512802
C      2.396702    14.535216     5.808431    -0.153645
C      2.778800    13.331199     3.655697    -0.284196
C      3.709959    13.942079     2.726407     0.608451
C      0.085833    14.051074     2.836165     0.618648
C      0.535215    13.853362     4.279127    -0.298974
N      6.037717    11.798508     0.026342    -0.012266
N      4.730274     5.094042     0.062928    -0.033155
N      8.806552     2.572793     4.403520    -0.009857
N      7.499109     5.956712    10.191463    -0.034483
N      3.268885    10.976401    10.204634    -0.010892
N      1.961441    14.296947     4.380105    -0.033668
O      7.460898    22.498620    14.054970    -0.488991
O      5.998954    21.441620    12.824209    -0.586269
O      2.091577    22.478342    14.245218    -0.532784
O      3.229567    21.553150    12.587130    -0.555323
O      7.389186     3.773428     2.104441    -0.542085
O      6.222953     2.817819     0.384887    -0.533057
O      1.871177     3.935653     1.841020    -0.558263
O      3.333121     2.833028     0.540013    -0.500994
O      4.692064    17.821121     2.757139    -0.490800
O      3.230120    17.283750     4.287907    -0.586189
O     -0.677258    17.996020     2.679576    -0.534925
O      0.460733    17.022669     4.309859    -0.557204
O      1.851520     8.385021    10.314393    -0.542664
O      8.991788     7.373649    12.001750    -0.534431
O      4.640012     8.075779    10.305612    -0.558739
O      6.101956     7.500387    11.911016    -0.502849
O      1.923233    10.375661    12.456883    -0.490709
O      8.767789    11.970031    12.156876    -0.586756
O      4.860411    10.221040    12.344197    -0.534786
O      5.998401    12.119583    12.372003    -0.556485
O      4.620351    13.189252     2.215663    -0.541219
O      3.454118    15.156233     2.247859    -0.533983
O     -0.897657    13.336269     2.487864    -0.559532
O      0.564287    15.014286     2.183467    -0.502873

The following XYZ coordinates are in angstroms. Other properties are in atomic units.
The sperically averaged electron density of each atom fit to a function of the form exp(a - br)
eigen_1, eigen_2 and eigen_3 are the three eigenvalues of traceless quadrupole moment tensor
  atom number  atomic symbol              X              Y              Z     net charge C6 coefficient C8 coefficient C10 coefficient fluctuating dipole atomic polarizability isotropic forcefield polarizability              a              b squared Pearson coefficient          <r^3>          <r^4>         wp_QDO          m_QDO          q_QDO       dipole_x       dipole_y       dipole_z         dipole            Qxy            Qxz            Qyz     Q(x^2-y^2)  Q(3z^2 - R^2)        eigen_1        eigen_2        eigen_3 static polarizability      alpha(xx)      alpha(xy)      alpha(xz)      alpha(yy)      alpha(yz)      alpha(zz) atomic spin moment
            1             Ni       6.101345      13.759406       0.924315       0.863929      88.811591 0.18036003E+04  0.55826266E+05                                14.826271                           12.699925       0.869540       2.187259                    0.993166      42.744918     108.343207       0.590085       0.335346      -1.217760       0.000107       0.157511       0.061022       0.168919       0.021034       0.009145      -0.015742      -0.103460      -0.074949      -0.049601      -0.020728       0.070329             17.294213      20.688095       0.114959      -0.130928      11.069756       3.231238      20.124789           1.763105
            2             Ni       7.477263      11.605447      13.713254       0.851124      91.066052 0.18470615E+04  0.57532135E+05                                15.080899                           12.843100       0.882039       2.186360                    0.993438      43.164871     109.872405       0.587202       0.334880      -1.217775      -0.010997      -0.155121      -0.062358       0.167547      -0.019922       0.000846      -0.007381      -0.132842      -0.082921      -0.055526      -0.028134       0.083660             17.681652      21.921832       0.460757       0.074981      10.863489       3.461443      20.259637           1.770473
            3             Ni       0.563679       2.370010       2.256347       0.866341      88.703239 0.18008347E+04  0.55721493E+05                                14.820974                           12.695444       0.851915       2.182995                    0.993024      42.696605     108.216174       0.589799       0.335624      -1.217460      -0.000167      -0.026537      -0.165548       0.167661      -0.002326      -0.022871       0.046416      -0.050568       0.082171      -0.049695      -0.020238       0.069933             17.287516      20.682959      -0.171969      -0.033359      15.060155      -5.533755      16.119433           1.763689
            4             Ni       4.708429      22.971776      12.361759       0.851721      91.123924 0.18483333E+04  0.57585847E+05                                15.093601                           12.852289       0.867530       2.182202                    0.993405      43.162095     109.904931       0.586622       0.335129      -1.217460      -0.010980       0.023651       0.163998       0.166058       0.011007       0.016823       0.050521      -0.057219       0.142948      -0.055396      -0.028661       0.084057             17.698421      21.947399      -0.163131      -0.437925      14.925818      -5.805534      16.222046           1.770017
            5             Ni       3.332513       9.218285      11.453835       0.866052      88.621244 0.17988505E+04  0.55642646E+05                                14.808388                           12.685759       0.852263       2.183392                    0.993090      42.685747     108.158270       0.590234       0.335482      -1.217635      -0.000199      -0.130601       0.105435       0.167848      -0.018424       0.014272      -0.029770      -0.021706       0.166427      -0.049192      -0.020575       0.069767             17.271986      20.661170       0.056324       0.166558      20.631992       2.302902      10.522796           1.761614
            6             Ni       1.939594      16.118179       3.193979       0.850681      91.187641 0.18500284E+04  0.57651432E+05                                15.098117                           12.856592       0.879480       2.185345                    0.993444      43.184644     109.971789       0.586637       0.335046      -1.217545      -0.011552       0.130950      -0.103470       0.167294       0.009201      -0.017013      -0.043065      -0.045211       0.180249      -0.055409      -0.028372       0.083781             17.703190      21.950727      -0.297580       0.360873      20.933210       2.339873      10.225634           1.771559
            7              H       4.065754      11.408153       0.237079       0.134569       0.959604 0.73569666E+01  0.71651674E+02                                 1.689792                            1.648042      -1.182549       2.325610                    0.994767       3.659888      10.647161       0.454265       1.384424      -0.686164      -0.018271      -0.007183       0.022642       0.029968      -0.001501      -0.003822      -0.002850       0.021136       0.005479      -0.012303       0.001087       0.011216              1.715143       1.781386       0.104531      -0.323171       1.608460      -0.176842       1.755582          -0.000136
            8              H       7.381156      19.492383      13.443248       0.117453       1.197610 0.10001411E+02  0.10334553E+03                                 1.839238                            1.829886      -1.029749       2.383363                    0.996935       3.627159      10.262081       0.472126       1.255503      -0.715614      -0.000210      -0.017551      -0.020192       0.026754      -0.002863       0.002197       0.009745       0.008424       0.002045      -0.012807       0.004652       0.008155              1.832778       1.618421       0.033213       0.024406       1.980228       0.182966       1.899683           0.002276
            9              H       0.924514      20.326322      12.715914       0.135690       1.034557 0.80237688E+01  0.79370246E+02                                 1.741360                            1.691320      -1.078235       2.373809                    0.996032       3.601680      10.349792       0.463151       1.336916      -0.696446      -0.016527       0.001762      -0.020585       0.026458      -0.001068      -0.001247      -0.001166       0.006056       0.012900      -0.005551       0.000782       0.004770              1.769680       1.809004      -0.048766       0.383032       1.408326      -0.207949       2.091711           0.000205
           10              H       1.986085      19.532939      13.542763       0.122278       1.220914 0.97286949E+01  0.10061873E+03                                 1.911373                            1.836680      -1.198001       2.297469                    0.996671       3.803134      11.043296       0.455447       1.300300      -0.703845       0.017077      -0.018979       0.002311       0.025636      -0.007239      -0.004554       0.002697       0.010500       0.017429      -0.011854       0.000644       0.011210              1.959580       1.912234      -0.461465       0.074270       2.385870      -0.301394       1.580636           0.001228
           11              H       5.615747      10.685744       1.672723       0.118954       1.209502 0.95407679E+01  0.97390872E+02                                 1.849141                            1.781918      -1.082768       2.364525                    0.996107       3.582638      10.061186       0.480781       1.248026      -0.716974      -0.021481      -0.005189       0.022041       0.031212      -0.001004      -0.002875      -0.009661       0.004597       0.030131      -0.012102      -0.002535       0.014637              1.880093       2.119998       0.080697      -0.335983       1.729654       0.041007       1.790626          -0.000011
           12              H      -1.192260      11.136933       1.617112       0.117536       1.186014 0.90344007E+01  0.91638427E+02                                 1.862565                            1.758629      -1.273230       2.267038                    0.994839       3.771596      10.812580       0.470378       1.283750      -0.706764       0.021794       0.009132       0.017933       0.029665       0.002691       0.001104      -0.006793       0.002457       0.023810      -0.009357      -0.001461       0.010818              1.929802       2.178923       0.241383       0.379723       1.841885       0.322149       1.768598           0.000559
           13              H       3.836773      16.169300      14.419369       0.118136       1.028847 0.73121613E+01  0.69985835E+02                                 1.662226                            1.563253      -0.876988       2.461288                    0.999095       3.400128       9.309821       0.510620       1.253268      -0.714717       0.027732      -0.006136      -0.000213       0.028403      -0.000471       0.000148       0.007849       0.003081      -0.028335      -0.013210       0.006112       0.007099              1.703382       2.279743      -0.197994      -0.001468       1.593546       0.092492       1.236857           0.000050
           14              H       4.302489       9.164882       1.362472       0.165895       0.972733 0.71829898E+01  0.67756786E+02                                 1.555394                            1.512984      -0.897464       2.469855                    0.999361       3.083154       8.109053       0.543330       1.195074      -0.730598       0.006660       0.006863       0.014907       0.017710      -0.000176       0.001030       0.003269      -0.001230       0.022888      -0.004789      -0.003819       0.008608              1.560426       1.380654       0.039882      -0.036154       1.690528       0.335698       1.610098           0.000029
           15              H       3.920390       7.798641       0.693675       0.157473       0.951960 0.64303892E+01  0.59843554E+02                                 1.607072                            1.481305      -1.063838       2.386477                    0.997864       3.327662       9.104745       0.514332       1.279625      -0.708120       0.001048      -0.016569       0.002174       0.016743      -0.000829       0.000152      -0.001976      -0.004822      -0.005703      -0.002574      -0.001571       0.004145              1.683826       1.503443       0.355846      -0.077775       2.343661      -0.079768       1.204373           0.000095
           16              H       6.676765      17.565958      14.479370       0.164623       1.002600 0.75780348E+01  0.73110133E+02                                 1.641073                            1.595745      -0.918261       2.457676                    0.999029       3.272056       8.966429       0.503829       1.260090      -0.714440      -0.001976       0.007910      -0.015773       0.017756      -0.002528       0.005998      -0.003186       0.001478       0.019383      -0.006113      -0.004450       0.010563              1.657176       1.618388      -0.208406       0.215527       1.815888      -0.328865       1.537251           0.000077
           17              H       0.689162      10.619840       1.573208       0.165401       0.919518 0.66046803E+01  0.61179124E+02                                 1.510893                            1.459035      -0.863367       2.482639                    0.999741       3.073584       8.084406       0.547071       1.208679      -0.726494      -0.009588       0.005568       0.010297       0.015131       0.000854      -0.004098       0.000507       0.000938       0.008457      -0.004028      -0.001420       0.005448              1.527828       1.451038      -0.141358      -0.120746       1.531221       0.373581       1.601225           0.000063
           18              H       1.196689      10.678139       0.090734       0.178293       0.848811 0.61656966E+01  0.56769696E+02                                 1.499378                            1.465222      -0.733421       2.559506                    0.999989       3.087964       8.398667       0.509467       1.305738      -0.704686       0.001502       0.009426      -0.014400       0.017276       0.001095      -0.001318      -0.002574      -0.004602       0.007365      -0.003883      -0.000899       0.004782              1.509006       1.425498       0.114399      -0.093604       1.587917      -0.351423       1.513604          -0.000009
           19              H       1.746579       9.580585       1.066855       0.165067       0.949287 0.65518639E+01  0.60618945E+02                                 1.547216                            1.454563      -0.887452       2.475325                    0.999278       3.098452       8.167368       0.546677       1.210965      -0.725543       0.008241      -0.011927       0.002330       0.014683      -0.001894       0.003463      -0.001127      -0.004302      -0.010485      -0.005742       0.000441       0.005301              1.588413       2.019931      -0.371302       0.151898       1.526041      -0.056508       1.219268           0.000005
           20              H       3.380746      13.931098      13.703742       0.167214       0.815318 0.56252865E+01  0.50934518E+02                                 1.493139                            1.422384      -0.749355       2.545923                    0.999633       3.178972       8.749564       0.501555       1.348715      -0.694683       0.010729      -0.003406       0.010149       0.015156      -0.002621       0.004749       0.000390      -0.003741      -0.009249      -0.007004       0.001654       0.005350              1.527749       2.005843      -0.193616       0.233637       1.303385       0.010951       1.274020           0.000014
           21              H       2.502749      14.217527      12.437858       0.166593       1.000927 0.74980520E+01  0.71738960E+02                                 1.614415                            1.568719      -0.760785       2.533329                    0.999776       3.117075       8.350179       0.520147       1.230759      -0.722746      -0.003455       0.004505      -0.012300       0.013547      -0.000554       0.001755      -0.003920      -0.002190       0.017056      -0.004267      -0.003393       0.007659              1.624472       1.339437      -0.041468      -0.094283       1.396142       0.133761       2.137836           0.000114
           22              H       1.897206      13.426679      13.649594       0.171021       0.859228 0.62777420E+01  0.59522523E+02                                 1.645222                            1.580289      -1.432238       2.226219                    0.993094       3.706662      11.095118       0.433040       1.491766      -0.664884      -0.011874      -0.011352       0.006891       0.017814      -0.003359      -0.005728       0.000245       0.000641      -0.011133      -0.007492       0.000213       0.007279              1.680692       1.762984       0.374204      -0.176945       1.861565      -0.080078       1.417526          -0.000321
           23              H       8.261646      14.253014      12.958846       0.122991       1.245342 0.96835625E+01  0.99489188E+02                                 1.903361                            1.807242      -1.201393       2.309018                    0.995537       3.652332      10.382831       0.471343       1.264820      -0.712622       0.014070      -0.011785      -0.031206       0.036203       0.001342      -0.002968      -0.001579       0.002506       0.034034      -0.007513      -0.004542       0.012055              1.958676       1.812892      -0.166536      -0.287128       1.918752       0.500823       2.144385           0.001150
           24              H       7.141099      15.168066      13.539836       0.116748       1.148017 0.88940637E+01  0.88843920E+02                                 1.766560                            1.706751      -0.767682       2.512037                    0.999157       3.392690       9.299307       0.499238       1.228206      -0.722817      -0.023949       0.020074      -0.009769       0.032741      -0.004257       0.004323      -0.009450       0.000031      -0.008033      -0.010383      -0.001924       0.012307              1.791780       2.064589      -0.284467       0.070394       1.838558      -0.013607       1.472193           0.000454
           25              H       6.046024       5.768291       1.400521       0.130885       1.172722 0.93909248E+01  0.95929319E+02                                 1.840601                            1.791447      -1.071234       2.363178                    0.997757       3.634127      10.366232       0.467877       1.281536      -0.708924       0.015286       0.019345       0.003853       0.024954      -0.000090       0.006349       0.006488       0.005716       0.000689      -0.009546       0.000054       0.009492              1.872246       1.768422       0.391626       0.024278       2.313700      -0.134866       1.534616           0.001263
           26              H       4.963687       4.822822       2.025414       0.148811       0.937179 0.70840082E+01  0.67713818E+02                                 1.617638                            1.582096      -0.850229       2.493019                    0.998772       3.331332       9.314805       0.483604       1.325006      -0.700189      -0.018517      -0.006158       0.022324       0.029651      -0.001150      -0.001603      -0.006335       0.002456       0.019393      -0.007867      -0.001584       0.009452              1.636508       1.767127       0.077752      -0.307884       1.344701      -0.187172       1.797697          -0.000156
           27              H       5.518009      13.933633      14.375465       0.142915       0.996966 0.75477808E+01  0.73970332E+02                                 1.736382                            1.670403      -1.243823       2.303786                    0.994283       3.641517      10.621285       0.450831       1.386291      -0.686043      -0.014396       0.005281      -0.023645       0.028182      -0.000199      -0.000271      -0.005249       0.012430       0.013636      -0.010344       0.003933       0.006411              1.776689       1.989023      -0.086940       0.411962       1.515060      -0.115967       1.825986          -0.000099
           28              H       3.225967       5.912773       1.179540       0.122892       1.135929 0.90738605E+01  0.91473003E+02                                 1.773399                            1.739538      -1.023126       2.391479                    0.997314       3.522705       9.832191       0.485846       1.250567      -0.716587      -0.001643       0.015994       0.021940       0.027201       0.003070       0.000615       0.010395       0.010389       0.004175      -0.013523       0.003738       0.009785              1.782951       1.615836       0.008932      -0.048349       2.004717       0.237793       1.728301           0.001750
           29              H       6.834589       2.950473       4.636208       0.135276       0.961930 0.73851769E+01  0.72037266E+02                                 1.696273                            1.654161      -1.202387       2.317115                    0.994475       3.672537      10.712572       0.451943       1.389396      -0.685150      -0.017884       0.023013      -0.005031       0.029576      -0.002459       0.003308      -0.004407       0.009122      -0.031412      -0.012255       0.000951       0.011304              1.721839       1.788468      -0.333800       0.071360       1.879380       0.025247       1.497668          -0.000137
           30              H       4.612322      18.794474       5.666477       0.119123       1.193880 0.99636393E+01  0.10287582E+03                                 1.836952                            1.827689      -1.032790       2.382725                    0.996905       3.620583      10.245359       0.471838       1.257240      -0.715242      -0.000201      -0.008688       0.024573       0.026065       0.003446       0.001258      -0.006862       0.012993       0.015443      -0.012653       0.004729       0.007924              1.830514       1.616700       0.004335      -0.040639       1.759708      -0.056491       2.115136           0.002272
           31              H       6.462179      17.747614       5.307932       0.135914       1.033177 0.80101731E+01  0.79189988E+02                                 1.738605                            1.688917      -1.073857       2.375409                    0.996132       3.598639      10.332872       0.463951       1.335383      -0.696753      -0.016691      -0.019075       0.008398       0.026702      -0.000983       0.001392      -0.003357      -0.002017      -0.011292      -0.005301       0.000474       0.004828              1.766747       1.806005       0.354737      -0.148777       2.096935      -0.191272       1.397300           0.000204
           32              H      -0.782750      18.860378       5.581597       0.124709       1.215379 0.96760393E+01  0.99949907E+02                                 1.906476                            1.832427      -1.198789       2.297999                    0.996682       3.793299      11.012021       0.455653       1.301328      -0.703625       0.016653       0.011361       0.014257       0.024692      -0.000543       0.008511      -0.007335       0.002660      -0.005570      -0.011525       0.000171       0.011354              1.954310       1.907283       0.293637       0.360685       2.037412       0.496938       1.918235           0.001226
           33              H       8.384581       4.554983       4.544011       0.121297       1.199035 0.94363618E+01  0.96049259E+02                                 1.837482                            1.771365      -1.072964       2.369558                    0.996241       3.566072       9.996493       0.482585       1.246932      -0.717215      -0.020806       0.020999      -0.006661       0.030302      -0.001972       0.002287      -0.002616      -0.016510      -0.033493      -0.011909      -0.002484       0.014394              1.868002       2.105741      -0.327471       0.096415       1.728897      -0.046322       1.769366          -0.000011
           34              H       1.576574       4.281227       4.181076       0.117191       1.186828 0.90448485E+01  0.91780193E+02                                 1.864178                            1.760292      -1.272910       2.267291                    0.994655       3.774459      10.826473       0.469850       1.284693      -0.706563       0.022363       0.011058      -0.016869       0.030116      -0.000640      -0.002852      -0.002070      -0.013675      -0.023641      -0.009405      -0.001608       0.011013              1.931414       2.179768       0.208307      -0.398768       1.509507      -0.129472       2.104968           0.000560
           35              H       1.067938      21.301362       8.056290       0.118803       1.027738 0.73042364E+01  0.69908474E+02                                 1.662908                            1.563895      -0.878922       2.461122                    0.999071       3.399021       9.314277       0.509659       1.255658      -0.714199       0.027220       0.002938       0.005691       0.027964       0.000312      -0.000037       0.001743       0.019594       0.019862      -0.013265       0.006491       0.006774              1.704074       2.280696       0.097754       0.172215       1.246368       0.108274       1.585158           0.000048
           36              H       7.071324       5.046728       6.016241       0.165287       0.978936 0.72415144E+01  0.68453402E+02                                 1.562502                            1.519531      -0.908716       2.463886                    0.999274       3.092610       8.144795       0.541900       1.195697      -0.730440       0.006410       0.009406      -0.013598       0.017733       0.001055      -0.000440      -0.006217      -0.007159       0.006917      -0.004979      -0.003689       0.008668              1.567614       1.386206      -0.051638      -0.016313       1.344968      -0.134277       1.971668           0.000028
           37              H       6.689225       5.150654       7.533839       0.154389       0.957150 0.64692430E+01  0.60259030E+02                                 1.608785                            1.482558      -1.050526       2.390840                    0.997845       3.334198       9.108503       0.516103       1.274092      -0.709321       0.000416       0.010964       0.014580       0.018248       0.000503       0.000696       0.002964      -0.002874       0.000808      -0.002295      -0.001626       0.003921              1.685791       1.504748      -0.245823      -0.270122       1.559919       0.534524       1.992704           0.000095
           38              H       3.907930      20.654995       6.816748       0.164783       1.003279 0.75845889E+01  0.73198619E+02                                 1.642769                            1.597194      -0.929678       2.452459                    0.998979       3.273240       8.975001       0.503177       1.261289      -0.714179      -0.001131      -0.017602       0.001394       0.017693       0.006612      -0.000726      -0.002801      -0.008865      -0.012604      -0.006170      -0.004427       0.010597              1.658926       1.619780       0.291749       0.072805       1.894532       0.285487       1.462465           0.000075
           39              H       3.457996       4.501752       4.650843       0.164578       0.919244 0.65999826E+01  0.61100165E+02                                 1.507760                            1.456261      -0.853683       2.485987                    0.999760       3.072710       8.069160       0.549085       1.204944      -0.727349      -0.009303       0.006265      -0.009789       0.014888      -0.004040       0.001631      -0.002318      -0.002575      -0.000049      -0.004233      -0.001429       0.005662              1.524543       1.448096      -0.033721       0.181977       1.258036      -0.216342       1.867496           0.000063
           40              H       3.965524       3.188742       5.341591       0.177298       0.851592 0.61887968E+01  0.57008875E+02                                 1.499260                            1.465191      -0.727331       2.560659                    0.999994       3.091965       8.398595       0.511159       1.300810      -0.705684       0.001666      -0.017512      -0.001255       0.017636      -0.001941      -0.000461       0.000665      -0.007753      -0.002621      -0.003927      -0.000944       0.004871              1.508860       1.425628      -0.138299      -0.052307       1.835868       0.207835       1.265084          -0.000009
           41              H       4.515414       4.582865       5.804041       0.165269       0.946633 0.65282326E+01  0.60327286E+02                                 1.542055                            1.450185      -0.876405       2.480090                    0.999268       3.093790       8.141998       0.548663       1.208043      -0.726204       0.008058       0.008119       0.008612       0.014319       0.004080       0.000198       0.003890       0.000523       0.003330      -0.005838       0.000228       0.005611              1.582873       2.011764       0.315328       0.244097       1.340864       0.160174       1.395990           0.000005
           42              H       0.611912      21.800712      10.352442       0.167067       0.816606 0.56373597E+01  0.51089470E+02                                 1.496956                            1.425676      -0.752609       2.545127                    0.999621       3.184594       8.779205       0.499866       1.352063      -0.694005       0.010569       0.010468      -0.001952       0.015003       0.005467      -0.000215       0.002434       0.001950       0.005851      -0.006986       0.001745       0.005241              1.531812       2.012359       0.300579       0.051076       1.274665       0.007280       1.308412           0.000012
           43              H      -0.266085      20.561210      10.737330       0.165728       1.003419 0.75197347E+01  0.71988458E+02                                 1.616102                            1.570145      -0.756969       2.534432                    0.999793       3.120923       8.359170       0.520400       1.229443      -0.723039      -0.003736      -0.013065       0.002539       0.013824       0.001936      -0.000143      -0.001357      -0.011367      -0.010143      -0.004322      -0.003538       0.007860              1.626231       1.340383      -0.060992       0.083175       1.839192      -0.389020       1.699119           0.000112
           44              H       7.434871      22.006028      10.816356       0.169633       0.862621 0.63077887E+01  0.59875412E+02                                 1.649060                            1.583632      -1.432660       2.225848                    0.993054       3.715364      11.125401       0.432785       1.490948      -0.665014      -0.012017       0.012021       0.006452       0.018181      -0.003200       0.005628       0.002265       0.005060       0.001325      -0.007445       0.000254       0.007190              1.684759       1.767543      -0.341997      -0.236816       1.601548       0.233398       1.685185          -0.000322
           45              H       5.492811      20.994655      10.446103       0.123134       1.243663 0.96672534E+01  0.99274993E+02                                 1.901263                            1.805459      -1.198425       2.310315                    0.995503       3.649241      10.369974       0.471700       1.264455      -0.712708       0.013894      -0.020994       0.025531       0.035855      -0.003376       0.000077      -0.007165      -0.012218      -0.010348      -0.007642      -0.004252       0.011895              1.956410       1.811072      -0.164987       0.287179       1.652559      -0.347441       2.405599           0.001147
           46              H       4.372264      21.040281       9.363151       0.115363       1.148593 0.88959779E+01  0.88828847E+02                                 1.763547                            1.704010      -0.752340       2.517524                    0.999286       3.394010       9.287817       0.501146       1.224001      -0.723754      -0.024475      -0.018756      -0.012960       0.033449       0.005810       0.001013       0.006480      -0.005309      -0.023793      -0.010523      -0.001663       0.012186              1.788660       2.060650       0.202574       0.210540       1.573006       0.164877       1.732324           0.000451
           47              H       8.814859       6.777977       8.938750       0.131073       1.176916 0.94341130E+01  0.96492384E+02                                 1.845921                            1.796284      -1.087909       2.356182                    0.997632       3.639621      10.392436       0.466911       1.282568      -0.708699       0.015203      -0.006629      -0.018472       0.024825       0.005896      -0.003194      -0.004761       0.008645       0.010372      -0.009720      -0.000081       0.009802              1.877830       1.773452      -0.175705      -0.353067       1.851579       0.406853       2.008458           0.001261
           48              H       7.732522       7.791885       9.445104       0.148926       0.939445 0.71053468E+01  0.67968388E+02                                 1.619998                            1.584213      -0.844062       2.495673                    0.998856       3.335734       9.330369       0.483405       1.324565      -0.700252      -0.018106       0.022417      -0.005651       0.029365      -0.001155       0.001877      -0.001549      -0.010899      -0.020982      -0.007691      -0.001565       0.009256              1.638987       1.769960      -0.306590       0.086782       1.849601      -0.102823       1.297399          -0.000156
           49              H       2.749174      22.381174      10.014386       0.142248       0.999772 0.75712115E+01  0.74219034E+02                                 1.735574                            1.669714      -1.232003       2.308020                    0.994350       3.642732      10.608235       0.452487       1.380861      -0.687072      -0.014518      -0.023264       0.007431       0.028411      -0.000205       0.000245      -0.002818      -0.001997      -0.029304      -0.010263       0.003865       0.006398              1.775846       1.988192       0.399679      -0.130473       1.847463      -0.076362       1.491883          -0.000100
           50              H       5.994802       6.514361       8.924116       0.123270       1.131766 0.90292958E+01  0.90895693E+02                                 1.767758                            1.734236      -1.010677       2.397315                    0.997432       3.514861       9.797729       0.487105       1.249091      -0.716925      -0.001763       0.010904      -0.024737       0.027091      -0.000999      -0.003063      -0.008289       0.013586       0.014156      -0.013301       0.003613       0.009688              1.777246       1.611113      -0.045978       0.016212       1.586980       0.000848       2.133645           0.001746
           51              H       1.296922      10.989074       9.761209       0.137494       0.955246 0.73203365E+01  0.71251360E+02                                 1.689089                            1.647495      -1.198778       2.320051                    0.994590       3.656437      10.656008       0.452580       1.390428      -0.684986      -0.017093      -0.015492      -0.017060       0.028692       0.004238       0.000688       0.006919       0.013257      -0.017997      -0.012068       0.000742       0.011326              1.714407       1.780606       0.227054       0.251614       1.564907       0.151536       1.797709          -0.000137
           52              H       1.843490      12.408546      10.159267       0.118791       1.191603 0.99373905E+01  0.10252320E+03                                 1.833457                            1.824328      -1.023391       2.386715                    0.997073       3.617908      10.229170       0.472707       1.255928      -0.715526       0.000053       0.025954      -0.005012       0.026433      -0.000924      -0.003375      -0.002611      -0.003559      -0.034123      -0.012465       0.004580       0.007885              1.827036       1.614008      -0.037421       0.016602       2.070704      -0.125400       1.796397           0.002274
           53              H       3.693347      12.621467      11.245147       0.135730       1.033667 0.80152150E+01  0.79259064E+02                                 1.739854                            1.690037      -1.074282       2.375409                    0.996118       3.599603      10.339776       0.463515       1.336314      -0.696572      -0.016595       0.017053       0.012230       0.026754       0.001751      -0.000134       0.004481       0.000453      -0.004816      -0.005354       0.000766       0.004588              1.768053       1.807230      -0.306685      -0.233075       1.739367       0.399111       1.757563           0.000206
           54              H       4.754918      12.302085      10.144633       0.122766       1.217070 0.96881959E+01  0.10006719E+03                                 1.904999                            1.830981      -1.185569       2.302482                    0.996794       3.795368      11.003302       0.456984       1.297646      -0.704403       0.017052       0.006963      -0.017673       0.025526       0.007814      -0.003728       0.004408      -0.002468      -0.021572      -0.011653       0.000095       0.011558              1.952807       1.905927       0.165420      -0.434431       1.516603      -0.196704       2.435892           0.001230
           55              H       2.846915      10.106974       8.417762       0.118350       1.207101 0.95115775E+01  0.96971354E+02                                 1.842586                            1.775874      -1.068543       2.369494                    0.996236       3.578327      10.026838       0.483183       1.243378      -0.717992      -0.021797      -0.016546      -0.015619       0.031509       0.002996       0.000614       0.012075      -0.000365       0.015843      -0.011753      -0.002638       0.014391              1.873314       2.112176       0.249069       0.236720       1.804342       0.005879       1.703424          -0.000010
           56              H       4.345408       9.929540       8.836309       0.115979       1.187884 0.90492067E+01  0.91794366E+02                                 1.861716                            1.757883      -1.261008       2.271543                    0.994924       3.773326      10.805637       0.471520       1.280562      -0.707449       0.022908      -0.020557      -0.000859       0.030791      -0.002028       0.001719       0.009243      -0.001786       0.012346      -0.009255      -0.001835       0.011089              1.928866       2.177652      -0.449197       0.019025       2.065013      -0.192650       1.543934           0.000560
           57              H       6.605606      13.224740       6.793333       0.117387       1.032453 0.73432688E+01  0.70362449E+02                                 1.666549                            1.566907      -0.926991       2.438278                    0.998703       3.406029       9.333050       0.509831       1.253800      -0.714598       0.027572       0.003055      -0.005603       0.028301       0.000051      -0.000330      -0.009379       0.005853      -0.020689      -0.013276       0.006292       0.006984              1.707993       2.287324       0.100792      -0.171562       1.409201      -0.201463       1.427453           0.000049
           58              H       1.533657      11.136090       7.255783       0.164464       0.976801 0.72192673E+01  0.68174065E+02                                 1.558677                            1.515930      -0.903434       2.466551                    0.999274       3.089368       8.125690       0.543355       1.193704      -0.730922       0.006596      -0.017214      -0.001733       0.018516      -0.000706      -0.000578       0.003138      -0.011880      -0.008555      -0.004705      -0.003602       0.008307              1.563781       1.383100       0.011473       0.052718       1.926054      -0.203592       1.382189           0.000029
           59              H       1.151558      12.398405       6.406982       0.156271       0.955337 0.64570865E+01  0.60155865E+02                                 1.611091                            1.484527      -1.067618       2.384619                    0.997759       3.333976       9.127650       0.513681       1.279885      -0.708065       0.000922       0.006796      -0.015934       0.017347       0.000115      -0.000926      -0.001155       0.001234       0.010926      -0.002652      -0.001368       0.004020              1.688325       1.507043      -0.111219       0.348774       1.423424      -0.455613       2.134507           0.000095
           60              H       1.139098      12.474449       7.972873       0.164063       1.004387 0.75930489E+01  0.73279985E+02                                 1.641888                            1.596366      -0.919915       2.456131                    0.999031       3.274516       8.970200       0.504263       1.258577      -0.714765      -0.002089       0.009864       0.014920       0.018008      -0.003985      -0.005428       0.006175      -0.003811       0.003583      -0.006429      -0.004347       0.010776              1.658048       1.618986      -0.082609      -0.288787       1.322547       0.044159       2.032611           0.000077
           61              H       6.226830      10.226108       8.410445       0.165009       0.921304 0.66206021E+01  0.61361278E+02                                 1.512535                            1.460547      -0.867004       2.480647                    0.999746       3.076553       8.093531       0.546946       1.208272      -0.726582      -0.009390      -0.011511      -0.000508       0.014864       0.003428       0.002881       0.001826      -0.003215      -0.003501      -0.004262      -0.001525       0.005787              1.529499       1.452458       0.175513      -0.062097       1.909698      -0.156721       1.226341           0.000064
           62              H       6.734357      11.480820       9.202171       0.176837       0.851464 0.61893538E+01  0.57034095E+02                                 1.501616                            1.467317      -0.731944       2.559280                    0.999983       3.092800       8.411399       0.509545       1.304470      -0.704956       0.001826       0.007810       0.015945       0.017849       0.000494       0.001549       0.001844      -0.003567       0.010268      -0.003829      -0.000735       0.004563              1.511281       1.427527       0.023948       0.146393       1.229459       0.143846       1.876857          -0.000007
           63              H       7.284247      11.184251       7.763600       0.165014       0.948888 0.65477720E+01  0.60563745E+02                                 1.545789                            1.453327      -0.881038       2.477571                    0.999292       3.097928       8.161349       0.547422       1.209664      -0.725832       0.008107       0.003921      -0.011372       0.014506      -0.001722      -0.003578      -0.002598       0.002476       0.009284      -0.005601       0.000025       0.005576              1.586888       2.017624       0.054095      -0.397052       1.246001      -0.104487       1.497038           0.000006
           64              H       6.149578      14.963592       5.212807       0.167571       0.815621 0.56275484E+01  0.50971123E+02                                 1.494910                            1.423745      -0.756156       2.543670                    0.999633       3.180599       8.761603       0.500639       1.350754      -0.694271       0.010645      -0.006633      -0.007787       0.014763      -0.003022      -0.004706      -0.002840       0.001108       0.004233      -0.007086       0.001677       0.005409              1.529705       2.009635      -0.106197      -0.285300       1.291884      -0.018064       1.287596           0.000012
           65              H       5.271581      15.916665       6.093804       0.165505       1.005236 0.75383441E+01  0.72227618E+02                                 1.619968                            1.573670      -0.761033       2.533088                    0.999784       3.122775       8.373874       0.518915       1.231920      -0.722511      -0.003735       0.008931       0.009928       0.013866      -0.001205      -0.001532       0.005402      -0.004221       0.010863      -0.004247      -0.003685       0.007932              1.630182       1.343031       0.103114       0.011428       2.076847       0.256377       1.470668           0.000111
           66              H       4.666037      15.262694       4.803042       0.167888       0.868065 0.63555052E+01  0.60420873E+02                                 1.653314                            1.587415      -1.427412       2.226466                    0.993005       3.725406      11.151208       0.433318       1.486833      -0.665707      -0.012414      -0.000199      -0.013951       0.018676       0.006533      -0.000130      -0.002558       0.004606       0.000144      -0.007500       0.000236       0.007265              1.689224       1.772166      -0.034198       0.416547       1.465524      -0.153584       1.829981          -0.000323
           67              H       2.723978      15.447733       5.864043       0.122956       1.244224 0.96707390E+01  0.99299318E+02                                 1.899853                            1.804160      -1.196586       2.310051                    0.995507       3.650665      10.366457       0.472605       1.262181      -0.713175       0.013611       0.032674       0.005716       0.035854       0.002265       0.002925       0.008513      -0.009973      -0.003596      -0.007507      -0.004603       0.012111              1.954935       1.809926       0.331132      -0.000792       2.516121      -0.152188       1.538758           0.001145
           68              H       1.603431      14.487055       6.366006       0.115422       1.152197 0.89313873E+01  0.89271754E+02                                 1.767027                            1.707218      -0.760578       2.513685                    0.999204       3.399602       9.308024       0.500750       1.223743      -0.723786      -0.024204      -0.001971       0.022443       0.033066      -0.002096      -0.005965       0.003019       0.011517       0.026182      -0.010723      -0.001927       0.012650              1.792246       2.065173       0.081210      -0.281597       1.552405      -0.151852       1.759162           0.000451
           69              H       3.277191      12.801433       4.295225       0.130646       1.177577 0.94385158E+01  0.96528321E+02                                 1.844832                            1.795213      -1.071616       2.362404                    0.997714       3.640501      10.387302       0.467731       1.280440      -0.709142       0.015314      -0.012834       0.014865       0.024904      -0.005674      -0.003115      -0.001827      -0.002392      -0.023636      -0.009551      -0.000205       0.009756              1.876720       1.772563      -0.217843       0.328697       1.615856      -0.271198       2.241740           0.001261
           70              H       2.194853      12.732994       3.163978       0.149658       0.937031 0.70868732E+01  0.67793148E+02                                 1.622251                            1.586280      -0.866147       2.487638                    0.998682       3.334613       9.347849       0.480882       1.331484      -0.698871      -0.017944      -0.015701      -0.016127       0.028785       0.002142       0.000018       0.007939      -0.000166       0.010808      -0.007932      -0.001526       0.009458              1.641326       1.772657       0.229122       0.222686       1.526552       0.291308       1.624771          -0.000157
           71              H      -0.019659      14.380595       4.879141       0.141310       1.000804 0.75820030E+01  0.74367830E+02                                 1.738586                            1.672358      -1.237326       2.305450                    0.994255       3.647339      10.632446       0.451439       1.383266      -0.686620      -0.015004       0.018178       0.017182       0.029168       0.000439       0.000130       0.008016       0.006926      -0.002181      -0.010021       0.003770       0.006251              1.779040       1.991985      -0.314028      -0.281918       1.649831       0.192991       1.695305          -0.000100
           72              H       0.457134      12.920567       4.530840       0.122241       1.136324 0.90771049E+01  0.91510605E+02                                 1.773594                            1.739685      -1.021119       2.392373                    0.997340       3.523549       9.833657       0.485911       1.250331      -0.716646      -0.001577      -0.027168       0.002880       0.027366      -0.001968       0.002578      -0.002003      -0.004166      -0.039478      -0.013660       0.003863       0.009797              1.783178       1.615989       0.037309       0.031944       2.003678      -0.238657       1.729866           0.001747
           73              C       6.947557      21.573429      13.608618       0.665723      19.123028 0.21199625E+03  0.42356834E+04                                 6.732160                            5.283146      -0.084638       2.056510                    0.999276      21.187897      59.331972       0.620901       0.493729      -1.002797      -0.029345       0.038675      -0.020829       0.052828      -0.008716      -0.089638      -0.010217       0.047137       0.088987      -0.075784      -0.033686       0.109470              7.693320       8.335207      -0.699172       3.936571       7.195495      -0.630911       7.549259           0.002309
           74              C       7.423519      20.146354      14.157411      -0.315300      30.044714 0.49604512E+03  0.12114593E+05                                 8.483681                            7.405890      -0.368185       1.855766                    0.997997      31.931287      95.133877       0.604859       0.414634      -1.059924       0.059958      -0.012885       0.033010       0.069646      -0.004586       0.016717       0.008362       0.122886      -0.041955      -0.056613      -0.015152       0.071764              9.421736      10.801564      -1.843069       1.382916       9.965100      -1.682915       7.498543           0.007048
           75              C       1.440347      20.333926      13.539836      -0.291429      28.580495 0.45082989E+03  0.10782329E+05                                 8.262618                            7.091458      -0.353419       1.868153                    0.996911      31.146564      92.724972       0.612233       0.418302      -1.054458      -0.056332       0.006763       0.071082       0.090949      -0.023049      -0.015649      -0.018552       0.046226       0.114492      -0.057366       0.011987       0.045379              9.232770      10.328886       2.083750      -1.770405       9.575452      -2.128597       7.793971           0.004144
           76              C       2.375659      21.535407      13.490078       0.640905      21.169059 0.23476747E+03  0.47887306E+04                                 7.123365                            5.487392       0.140706       2.119119                    0.999727      21.491045      59.858292       0.624307       0.480978      -1.014247       0.027596       0.036781      -0.012064       0.047539      -0.027409       0.076292      -0.044249       0.013916       0.023775      -0.073546      -0.030818       0.104363              8.275323       9.322413       2.411950      -3.960490       7.522679      -0.336700       7.980876           0.000832
           77              C       6.379945      10.792204       1.084416      -0.160152      28.662545 0.41134879E+03  0.96417471E+04                                 8.406260                            6.882070      -0.424060       1.861381                    0.996303      29.860319      88.799662       0.605203       0.431777      -1.043255      -0.002821      -0.002586      -0.079748       0.079840      -0.004524       0.002535      -0.032719       0.019099       0.105916      -0.041497      -0.008095       0.049592              9.806433       7.827089      -1.512207       0.321443      14.061255       0.238801       7.530955          -0.000464
           78              C       6.770350       9.428498       0.540013      -0.056140      38.689655 0.47544059E+03  0.11325399E+05                                 9.833650                            7.201429       0.109172       2.027521                    0.999569      28.006530      78.637889       0.628603       0.409046      -1.078877      -0.035630       0.067373       0.012600       0.077248      -0.018878      -0.007685       0.024096      -0.039054      -0.036979      -0.024410      -0.020113       0.044522             12.115916      11.793655      -0.206698      -0.173737      19.240247       2.585194       5.313847           0.003721
           79              C      -0.178037       9.131930       0.389278       0.144016      33.097353 0.40379521E+03  0.92572783E+04                                 8.975170                            6.729008      -0.056517       1.989212                    0.999142      25.991719      72.190289       0.635348       0.420506      -1.068743       0.072071       0.035056       0.014991       0.081535       0.030168       0.017959       0.020005      -0.010456      -0.075668      -0.034550      -0.017967       0.052517             10.544665      11.997357       0.391632       0.447758      14.504620       2.835761       5.132019           0.000925
           80              C       2.933026      16.377151      14.480834      -0.268224      37.721043 0.46202250E+03  0.11025895E+05                                 9.646166                            7.103523       0.154405       2.002604                    0.999893      31.038353      89.828254       0.626671       0.409558      -1.068893       0.007630      -0.004755       0.001930       0.009196      -0.002034      -0.005466      -0.000783       0.022733      -0.041935      -0.014993      -0.004410       0.019404             11.326758      11.195732       1.055150       0.561644      17.034943       3.819260       5.749599           0.000272
           81              C       2.024295      15.451960      14.016920       0.160866      32.454546 0.39301517E+03  0.89619164E+04                                 8.927777                            6.678137       0.018802       2.020906                    0.999238      25.660717      71.405435       0.631222       0.425532      -1.064084       0.043069      -0.057585      -0.022756       0.075425      -0.011679      -0.004817       0.025756      -0.057446      -0.037874      -0.024738      -0.023804       0.048542             10.510323      11.287590       0.710644      -0.454483      14.467965       3.739942       5.775414           0.001113
           82              C       8.961884      15.634464      14.227657      -0.049353      36.718657 0.45209506E+03  0.10634356E+05                                 9.457221                            7.003909       0.166326       2.051556                    0.999594      27.525153      76.795247       0.639944       0.406895      -1.080323      -0.063411      -0.061194      -0.019698       0.090298       0.025425       0.012209       0.017201      -0.005791      -0.042894      -0.023280      -0.017457       0.040737             11.470640      12.418630       2.327530      -0.297602      16.526927       2.823394       5.466363           0.001457
           83              C       5.817595       8.417125       0.181468       0.079779      36.198048 0.44638297E+03  0.10467612E+05                                 9.445557                            7.026713       0.144735       2.044297                    0.999468      26.838206      74.785104       0.629706       0.414790      -1.075049      -0.081280       0.016937       0.021660       0.085804      -0.012969      -0.017156      -0.001055       0.078992      -0.116855      -0.042367      -0.021423       0.063790             11.368892      11.617160       1.066296      -0.662778      17.240662       2.936480       5.248854           0.001195
           84              C       4.349836       8.645254       0.556111      -0.524764      28.716361 0.46244953E+03  0.11046150E+05                                 7.960510                            6.971485       0.085579       1.975004                    0.998793      32.837403      95.289818       0.650642       0.394110      -1.078483       0.086211      -0.015124      -0.013167       0.088513       0.003455      -0.001162      -0.005564       0.000093       0.018093      -0.007405      -0.001811       0.009216              8.445769       9.817459      -0.244118      -0.571062      10.088953       0.048583       5.430895           0.000250
           85              C       0.974905      10.095143       0.822459      -0.515034      27.932968 0.43910959E+03  0.10306283E+05                                 7.736749                            6.724589       0.473178       2.111433                    0.999060      31.586343      89.506164       0.675752       0.386180      -1.088967      -0.054209      -0.045821      -0.022367       0.074421       0.013474       0.005071       0.010240      -0.011213      -0.063053      -0.023755      -0.003986       0.027741              8.348051      10.034111       1.458453       0.863375       9.095290       0.718435       5.914754           0.000204
           86              C       2.495273      14.133880      13.393491      -0.517883      28.854319 0.45750026E+03  0.10891136E+05                                 7.996762                            6.901791       0.185518       2.025281                    0.997134      32.045255      92.627620       0.658962       0.390448      -1.081741      -0.020191       0.051379       0.032114       0.063865      -0.017325       0.001501       0.012635      -0.035152      -0.034837      -0.023057      -0.010229       0.033286              8.777790       8.068794      -1.240801      -0.910498      10.895494       2.369911       7.369082           0.000051
           87              C       7.934370      14.661112      13.776915      -0.155347      27.939191 0.39728045E+03  0.92242352E+04                                 8.229178                            6.745709      -0.395876       1.873970                    0.996905      29.429860      86.887569       0.614163       0.429526      -1.045423       0.023624      -0.019900       0.078721       0.084564       0.001740       0.006523      -0.040469       0.016639       0.062245      -0.044567      -0.001919       0.046486              9.498291       9.312668       3.139449      -0.508028      12.276266      -0.031204       6.905941           0.000483
           88              C       5.547634       4.949561       1.261494      -0.283230      27.097681 0.42432461E+03  0.10006574E+05                                 7.974381                            6.885467      -0.356450       1.870131                    0.997655      30.705303      91.088920       0.619896       0.418986      -1.052896      -0.046367       0.004236      -0.060419       0.076278       0.009728       0.021303      -0.028900       0.030414       0.101088      -0.049144      -0.001024       0.050167              8.840209      10.187988      -1.862932       1.610306       9.061085      -1.680234       7.271553           0.003006
           89              C       6.478793       3.839331       1.197102       0.607388      23.271956 0.26878296E+03  0.56571675E+04                                 7.549612                            5.833585       0.083813       2.083527                    0.999681      22.282834      62.535899       0.612926       0.474789      -1.020061       0.025728      -0.032149       0.013736       0.043407       0.033695      -0.065449      -0.046197      -0.008271       0.014426      -0.067472      -0.030865       0.098336              8.794360       9.975903      -2.900876       3.977933       8.125506      -0.473747       8.281671          -0.003084
           90              C       2.854667       3.879888       1.047830       0.615434      22.399461 0.25389120E+03  0.52761898E+04                                 7.376302                            5.685419      -0.023773       2.052873                    0.999575      22.111352      61.969916       0.617340       0.477429      -1.017092      -0.027218      -0.035863       0.015236       0.047530       0.003372       0.082036      -0.012736       0.037309       0.062663      -0.070727      -0.026500       0.097226              8.612557       9.836156       1.400925      -4.505717       8.108892      -0.977353       7.892623          -0.002084
           91              C       3.304048       5.228385       0.497573      -0.300513      30.699800 0.47934340E+03  0.11606846E+05                                 8.601307                            7.259208      -0.254769       1.887418                    0.997935      31.560541      93.626322       0.613586       0.412252      -1.061455       0.055380       0.001040      -0.024277       0.060477       0.008957      -0.015191       0.010044       0.129789      -0.036968      -0.061897      -0.012221       0.074118              9.779137      12.579695       1.999993      -1.178306       9.620226      -1.307104       7.137490           0.004213
           92              C       4.178722      17.897165       3.781554       0.668290      19.065903 0.21124484E+03  0.42171879E+04                                 6.721977                            5.276004      -0.089046       2.055858                    0.999302      21.147536      59.206556       0.620889       0.494146      -1.002522      -0.027852      -0.037453      -0.022251       0.051706      -0.073115       0.051401      -0.022953      -0.013212      -0.091086      -0.075615      -0.032630       0.108245              7.680833       8.319278       3.749764      -1.361448       7.994631       0.162223       6.728591           0.002298
           93              C       4.654685      19.085972       4.743040      -0.320256      30.162660 0.49843538E+03  0.12187156E+05                                 8.503129                            7.421442      -0.366993       1.855178                    0.998052      32.008653      95.408398       0.604524       0.414380      -1.060125       0.060048       0.034960      -0.005678       0.069715       0.015832      -0.003872      -0.021458       0.101068      -0.113714      -0.056886      -0.015494       0.072379              9.444637      10.830073       2.124403       0.907598       9.597893       1.917238       7.905945           0.007058
           94              C      -1.328487      18.457349       4.889385      -0.295911      28.681846 0.45288892E+03  0.10842389E+05                                 8.279107                            7.106093      -0.347390       1.869150                    0.996903      31.205568      92.904113       0.611887       0.418120      -1.054721      -0.058741       0.057770      -0.041728       0.092353      -0.001878       0.027342      -0.027812      -0.030679      -0.110681      -0.057265       0.010708       0.046557              9.251576      10.351758      -2.586953      -0.923714      10.103403       1.840631       7.299568           0.004148
           95              C      -0.393175      17.813517       3.873751       0.645804      21.111286 0.23400397E+03  0.47696893E+04                                 7.114302                            5.481162       0.145381       2.121252                    0.999692      21.452832      59.747249       0.624146       0.481452      -1.013909       0.028476      -0.029709      -0.025720       0.048529       0.078830      -0.013965       0.013295      -0.038185      -0.131145      -0.072197      -0.030792       0.102989              8.264044       9.309057      -4.627621      -0.107098       8.146412      -0.031128       7.336664           0.000818
           96              C       0.842280       3.992264       4.745967      -0.165019      28.788139 0.41356287E+03  0.97058597E+04                                 8.430318                            6.901392      -0.428313       1.859367                    0.996463      29.928393      89.034136       0.604297       0.431880      -1.043279      -0.000813      -0.068015       0.041031       0.079437       0.005422       0.000429      -0.011353      -0.056053      -0.118977      -0.041146      -0.008648       0.049794              9.836463       7.844020       1.043835       1.153667       8.982261       2.723564      12.683106          -0.000459
           97              C       1.232685       4.202650       6.199173      -0.055529      38.630188 0.47459484E+03  0.11299451E+05                                 9.820966                            7.193113       0.115123       2.029591                    0.999555      27.982288      78.532181       0.629259       0.408829      -1.079094      -0.035672      -0.022513      -0.066946       0.079127       0.003662       0.021293       0.004922       0.009638       0.119356      -0.026111      -0.021441       0.047553             12.098602      11.779116      -0.047993       0.263053       6.547973       4.729502      17.968715           0.003725
           98              C       2.590798       4.220394       6.531376       0.144150      33.057288 0.40319877E+03  0.92404886E+04                                 8.970618                            6.725791      -0.059996       1.988487                    0.999155      25.968112      72.120200       0.635231       0.420725      -1.068569       0.071559      -0.004978      -0.038702       0.081506       0.000785      -0.036131       0.008767       0.041229       0.070658      -0.035409      -0.018122       0.053531             10.539039      11.989406       0.191282      -0.561581       5.017052       2.639663      14.610659           0.000926
           99              C       0.164191      21.250666       7.845553      -0.268261      37.745941 0.46243243E+03  0.11038279E+05                                 9.649873                            7.106275       0.158537       2.003559                    0.999897      31.052511      89.883925       0.626594       0.409512      -1.068908       0.006611       0.004348       0.001900       0.008138      -0.004209       0.003796       0.004594       0.030323      -0.020813      -0.015402      -0.004185       0.019587             11.330962      11.198853      -0.041529      -1.195199       5.265483       2.978907      17.528550           0.000270
          100              C      -0.744540      21.311501       8.878749       0.158077      32.500144 0.39370896E+03  0.89810540E+04                                 8.933034                            6.682010       0.019873       2.021064                    0.999234      25.685637      71.471287       0.631370       0.425275      -1.064321       0.044066       0.008973       0.061372       0.076084       0.001617       0.011636       0.008327      -0.001058       0.134596      -0.024927      -0.022910       0.047837             10.516705      11.293979      -0.749594      -0.388118       4.712295       1.896055      15.543842           0.001112
          101              C       6.193049      21.402753       8.615328      -0.047714      36.626086 0.45084532E+03  0.10596531E+05                                 9.438628                            6.991969       0.172078       2.053885                    0.999635      27.484167      76.624624       0.640866       0.406633      -1.080608      -0.061374       0.013425       0.062462       0.088592      -0.002027      -0.027961       0.002251       0.029199       0.055690      -0.024028      -0.016789       0.040816             11.446081      12.394132      -1.417574      -1.860292       5.775316       3.368014      16.168794           0.001452
          102              C       8.586430       4.397828       7.254320       0.079819      36.240260 0.44703671E+03  0.10487059E+05                                 9.454566                            7.033176       0.148451       2.044920                    0.999470      26.854710      74.852336       0.629223       0.414945      -1.074919      -0.080060       0.010320      -0.027016       0.085124      -0.009166       0.019217       0.009038       0.091925      -0.071872      -0.042598      -0.020139       0.062737             11.380073      11.628603      -1.108389      -0.590724       5.709156       3.728946      16.802460           0.001194
          103              C       7.118671       4.608213       6.869432      -0.520740      28.619472 0.46030577E+03  0.10982514E+05                                 7.941556                            6.954199       0.084096       1.975506                    0.998742      32.774666      95.063428       0.651586       0.393984      -1.078536       0.084059      -0.001472       0.021888       0.086874      -0.003106      -0.002920       0.000441      -0.010892      -0.013262      -0.007003      -0.001588       0.008591              8.425208       9.785386      -0.370321       0.494048       6.541096       1.985735       8.949141           0.000247
          104              C       3.743740       4.113933       5.480619      -0.513609      27.925573 0.43901843E+03  0.10305375E+05                                 7.746102                            6.733946       0.457979       2.107104                    0.999012      31.571871      89.520630       0.673655       0.387336      -1.087968      -0.055002       0.002394       0.050290       0.074565      -0.003376      -0.013906       0.010379       0.025851       0.050284      -0.023953      -0.004147       0.028100              8.357954      10.045638       0.015758      -1.702323       6.093698       1.020538       8.934526           0.000203
          105              C      -0.273561      21.430636      10.331954      -0.514500      28.768823 0.45568530E+03  0.10837402E+05                                 7.979832                            6.886482       0.187182       2.026432                    0.997148      31.989823      92.429388       0.659910       0.390266      -1.081843      -0.021011       0.001672      -0.060693       0.064249       0.008672       0.013365       0.010174       0.001940       0.078019      -0.021784      -0.011682       0.033467              8.758524       8.055021      -0.168131       1.521419       6.188812       0.340559      12.031739           0.000046
          106              C       5.165535      21.499074       9.683646      -0.153316      27.932262 0.39716700E+03  0.92217267E+04                                 8.234550                            6.750597      -0.401652       1.872508                    0.996945      29.418092      86.877541       0.613090       0.430271      -1.044881       0.022268       0.078209      -0.022002       0.084241       0.005058      -0.003870       0.002963      -0.047086      -0.132918      -0.044781      -0.001524       0.046304              9.504632       9.319130      -2.012321      -2.469098       8.280399       2.343538      10.914366           0.000474
          107              C       8.316469       7.066941       9.717305      -0.283077      27.073842 0.42381062E+03  0.99909628E+04                                 7.967025                            6.878951      -0.355128       1.870668                    0.997740      30.691065      91.017026       0.620536       0.418701      -1.053125      -0.047739      -0.055276       0.027073       0.077894       0.014215      -0.018041      -0.014357      -0.042419      -0.121876      -0.048412      -0.001553       0.049965              8.831574      10.177282       2.318469       0.804688       9.163223       1.612588       7.154216           0.003007
          108              C       9.247628       7.566291      10.710988       0.608882      23.227942 0.26818863E+03  0.56417024E+04                                 7.541900                            5.828453       0.087090       2.084964                    0.999704      22.256560      62.451841       0.612969       0.475004      -1.019915       0.025298       0.027438       0.020845       0.042748      -0.073872       0.002922       0.022106      -0.050771      -0.107742      -0.067807      -0.030265       0.098072              8.784580       9.963191       4.887522       0.522598       8.642117       0.168517       7.748431          -0.003097
          109              C       5.623502       7.416740      10.750501       0.617910      22.369791 0.25350124E+03  0.52660681E+04                                 7.369730                            5.680893      -0.021351       2.053792                    0.999553      22.093611      61.908571       0.617611       0.477402      -1.017105      -0.027977       0.031063       0.024366       0.048387       0.068586      -0.043679      -0.014340      -0.009332      -0.079298      -0.070283      -0.025345       0.095628              8.604315       9.826511      -4.596743       1.039534       8.784315       0.580602       7.202117          -0.002089
          110              C       6.072883       6.265954       9.857797      -0.301531      30.734606 0.47998069E+03  0.11627466E+05                                 8.616097                            7.271425      -0.265685       1.884438                    0.997857      31.581440      93.744200       0.612066       0.413092      -1.060794       0.054332      -0.022961       0.010928       0.059988      -0.016761      -0.001024      -0.025015       0.102071      -0.113994      -0.061309      -0.011490       0.072799              9.796929      12.606874      -2.027020      -1.146160       8.905456       1.734287       7.878459           0.004211
          111              C       9.716391      11.224809      11.878820       0.668157      19.076268 0.21136600E+03  0.42199495E+04                                 6.722052                            5.275725      -0.094658       2.054472                    0.999298      21.153919      59.214825       0.621260       0.493811      -1.002755      -0.028612      -0.001742       0.043964       0.052483       0.081690       0.036959       0.034483       0.004988      -0.040075      -0.075069      -0.034172       0.109241              7.681230       8.320928      -3.054146      -2.567806       6.904924       0.467252       7.817837           0.002306
          112              C       1.885853      11.463077      10.368540      -0.321205      30.191892 0.49909070E+03  0.12206830E+05                                 8.508702                            7.426477      -0.284353       1.875477                    0.997315      32.020923      95.450119       0.604318       0.414398      -1.060145       0.060538      -0.021501      -0.025353       0.069064      -0.012977      -0.014257       0.012433       0.088024      -0.155908      -0.056789      -0.017104       0.073893              9.451405      10.839781      -0.278493      -2.300414       6.671292      -0.227705      10.843142           0.007061
          113              C       4.209181      11.904127      10.839771      -0.293282      28.630922 0.45187429E+03  0.10812685E+05                                 8.271304                            7.099525      -0.349780       1.868981                    0.996936      31.174444      92.806499       0.611953       0.418285      -1.054554      -0.057023      -0.063452      -0.029409       0.090237       0.025064      -0.012615       0.043151       0.002612      -0.023655      -0.057171       0.012892       0.044279              9.242435      10.341857       0.492559       2.697360       6.402143       0.294279      10.983305           0.004149
          114              C       5.144493      11.346478      11.905162       0.644087      21.114710 0.23405995E+03  0.47706351E+04                                 7.112240                            5.479739       0.145587       2.121173                    0.999713      21.453586      59.728469       0.624645       0.481087      -1.014203       0.028122      -0.008003       0.038164       0.048077      -0.051486      -0.061750       0.030179       0.035743       0.092633      -0.071982      -0.031263       0.103245              8.261483       9.306442       2.220195       4.059665       7.564040       0.365978       7.913968           0.000826
          115              C       3.611113      10.563233       8.804113      -0.158517      28.625568 0.41064154E+03  0.96208505E+04                                 8.402589                            6.879436      -0.427784       1.860986                    0.996361      29.824694      88.668420       0.604897       0.432189      -1.043025      -0.002728       0.068739       0.038096       0.078637      -0.000371      -0.005116       0.045122      -0.000489       0.046369      -0.042805      -0.008048       0.050854              9.802128       7.823254       0.475896      -1.471916       9.365596      -2.946341      12.217536          -0.000465
          116              C       4.001518      11.716553       7.895311      -0.055764      38.677672 0.47534704E+03  0.11322238E+05                                 9.829985                            7.199427       0.117260       2.029958                    0.999565      28.004812      78.621305       0.628881       0.408899      -1.079010      -0.035752      -0.045972       0.052833       0.078632       0.017221      -0.012257      -0.029549      -0.032306      -0.016681      -0.025378      -0.020793       0.046171             12.110369      11.790440       0.252226      -0.090941      11.027287      -7.317741      13.513379           0.003722
          117              C       5.359631      11.995377       7.713843       0.143324      33.093653 0.40374935E+03  0.92563610E+04                                 8.977232                            6.730665      -0.062307       1.987309                    0.999191      25.986702      72.186994       0.634954       0.420761      -1.068535       0.072320      -0.030982       0.023080       0.081993      -0.030839       0.017404      -0.028548       0.004251      -0.028758      -0.034294      -0.018354       0.052648             10.547044      11.999659      -0.583828       0.115983       9.933408      -5.478262       9.708064           0.000928
          118              C       5.701858      13.067585       6.942605      -0.266219      37.638417 0.46079772E+03  0.10989088E+05                                 9.629792                            7.092031       0.158966       2.004179                    0.999893      31.004263      89.691119       0.627469       0.409319      -1.069077       0.008477       0.000736      -0.005160       0.009951       0.006230       0.001704      -0.004514       0.032099      -0.018478      -0.016354      -0.003969       0.020323             11.306353      11.182785      -1.010899       0.630459      11.853480      -6.779546      10.882794           0.000272
          119              C       4.793127      13.931941       6.373323       0.157032      32.554921 0.39452024E+03  0.90043889E+04                                 8.943189                            6.689173       0.019969       2.020300                    0.999239      25.711967      71.568824       0.630978       0.425311      -1.064275       0.043179       0.048945      -0.037992       0.075521       0.009174      -0.007328      -0.033609      -0.044411       0.007239      -0.025362      -0.023131       0.048493             10.529010      11.307758       0.036879       0.845751      11.206901      -5.645520       9.072371           0.001111
          120              C       3.424216      13.658186       6.426007      -0.047075      36.625150 0.45083133E+03  0.10597133E+05                                 9.442255                            6.994564       0.164706       2.051592                    0.999629      27.483322      76.649584       0.640314       0.406948      -1.080296      -0.061384       0.046825      -0.042386       0.088075      -0.022807       0.014638      -0.019279      -0.000427      -0.033034      -0.023669      -0.016039       0.039708             11.450651      12.400755      -0.903811       2.160298      10.656427      -6.186559      11.294771           0.001452
          121              C       3.048762      12.532748       7.198709       0.079391      36.240513 0.44704293E+03  0.10487378E+05                                 9.454581                            7.033287       0.146876       2.044451                    0.999488      26.855822      74.859236       0.629201       0.414953      -1.074900      -0.080146      -0.028446       0.004387       0.085157       0.021813      -0.002451      -0.008466       0.095527      -0.070985      -0.043701      -0.020839       0.064541             11.379790      11.629785       0.041102       1.256866      10.798358      -6.666984      11.711226           0.001195
          122              C       1.581004      12.094233       7.208953      -0.521212      28.634970 0.46062887E+03  0.10991699E+05                                 7.943558                            6.955611       0.084615       1.975451                    0.998727      32.782632      95.080161       0.651691       0.393868      -1.078660       0.085044       0.018609      -0.006835       0.087324      -0.000637       0.004324       0.005667      -0.004090       0.013385      -0.007441      -0.001646       0.009087              8.427863       9.790352       0.612755       0.075555       6.626782      -2.036799       8.866455           0.000249
          123              C       6.512573      11.138625       8.331419      -0.513175      27.905736 0.43857417E+03  0.10291420E+05                                 7.734706                            6.723145       0.469040       2.110491                    0.999069      31.568983      89.470927       0.675368       0.386486      -1.088663      -0.054557       0.042595      -0.027139       0.074346      -0.011649       0.009892      -0.021068       0.007086      -0.005050      -0.023358      -0.005141       0.028499              8.345388      10.028025      -1.475408       0.832275       7.331070      -1.735670       7.677068           0.000208
          124              C       5.264105      15.130887       5.543547      -0.512802      28.720836 0.45468582E+03  0.10807458E+05                                 7.968363                            6.876581       0.195858       2.029053                    0.997104      31.964529      92.323271       0.660738       0.390000      -1.082051      -0.022881      -0.053467       0.027558       0.064356       0.006631      -0.013014      -0.022399      -0.020776       0.017921      -0.021235      -0.012000       0.033234              8.744819       8.042851       1.396922      -0.610367      10.258198      -2.691011       7.933408           0.000044
          125              C       2.396702      14.535216       5.808431      -0.153645      27.906925 0.39673991E+03  0.92097242E+04                                 8.230613                            6.747456      -0.401681       1.872644                    0.996906      29.408735      86.852133       0.613140       0.430334      -1.044799       0.022944      -0.057762      -0.056789       0.084189      -0.006560      -0.002889       0.037212       0.023417       0.077247      -0.044796      -0.001383       0.046178              9.499841       9.316377      -1.130777       2.974063       8.220790      -2.310498      10.962356           0.000477
          126              C       2.778800      13.331199       3.655697      -0.284196      27.056689 0.42349147E+03  0.99800535E+04                                 7.956087                            6.869878      -0.346406       1.873296                    0.997725      30.676167      90.912612       0.621918       0.417912      -1.053780      -0.046689       0.050433       0.035389       0.077303      -0.023377      -0.001848       0.042533       0.006006       0.025223      -0.048922      -0.000558       0.049480              8.819023      10.162392      -0.459915      -2.403915       6.251768       0.064456      10.042909           0.003004
          127              C       3.709959      13.942079       2.726407       0.608451      23.230546 0.26821823E+03  0.56422719E+04                                 7.541849                            5.828327       0.089428       2.085835                    0.999694      22.255849      62.442001       0.613069       0.474931      -1.019992       0.023391       0.004687      -0.034284       0.041767       0.040289       0.062565       0.023186       0.027994       0.129985      -0.068883      -0.029749       0.098632              8.784837       9.964549      -1.991373      -4.494941       7.825304       0.303423       8.564659          -0.003098
          128              C       0.085833      14.051074       2.836165       0.618648      22.364837 0.25342320E+03  0.52643068E+04                                 7.371022                            5.681634      -0.018369       2.054596                    0.999519      22.089160      61.905455       0.617277       0.477674      -1.016909      -0.028355       0.004681      -0.039506       0.048853      -0.070851      -0.036396       0.027614       0.010443      -0.016837      -0.068661      -0.025854       0.094515              8.606306       9.828590       3.198970       3.462958       7.095219       0.394632       8.895111          -0.002115
          129              C       0.535215      13.853362       4.279127      -0.298974      30.668172 0.47871445E+03  0.11588561E+05                                 8.598135                            7.256564      -0.254223       1.887932                    0.997915      31.545070      93.587846       0.613389       0.412493      -1.061232       0.053431       0.020785       0.014745       0.059197       0.008807       0.015141       0.015870       0.084143      -0.167609      -0.062250      -0.010868       0.073118              9.775556      12.574213       0.019689       2.319218       6.624698      -0.420957      10.127757           0.004210
          130              N       6.037717      11.798508       0.026342      -0.012266      27.442590 0.41178952E+03  0.94352965E+04                                 8.183461                            7.015044      -0.235645       1.976767                    0.997549      25.431719      69.367436       0.596498       0.448143      -1.057627      -0.006013      -0.133885      -0.087486       0.160047      -0.008616      -0.008119      -0.097562       0.179644       0.067044      -0.155306       0.074317       0.080989              9.285981      10.459390      -1.015848      -0.029433       8.911315      -2.326925       8.487236           0.075992
          131              N       4.730274       5.094042       0.062928      -0.033155      29.458589 0.43181923E+03  0.99960854E+04                                 8.526162                            7.130150      -0.285659       1.956532                    0.997546      25.662569      69.982287       0.599310       0.441496      -1.063320      -0.006445       0.137750       0.099777       0.170212       0.016233       0.015150      -0.107754       0.171813       0.035561      -0.161536       0.076434       0.085103              9.929428      12.287676       1.895529      -0.222337       9.286125      -2.225517       8.214483           0.066608
          132              N       8.806552       2.572793       4.403520      -0.009857      27.398180 0.41089253E+03  0.94011015E+04                                 8.137944                            6.977556      -0.205579       1.986641                    0.997639      25.339100      68.860868       0.602485       0.444334      -1.060846      -0.007301      -0.008049       0.161422       0.161788      -0.002378       0.013027      -0.003718       0.003707      -0.467536      -0.156618       0.074929       0.081689              9.231868      10.404623       0.479061       0.887298      10.544794       1.334665       6.746188           0.075947
          133              N       7.499109       5.956712      10.191463      -0.034483      29.501076 0.43269799E+03  0.10016419E+05                                 8.511422                            7.118850      -0.264344       1.962874                    0.997607      25.657635      69.852546       0.602438       0.439204      -1.065247      -0.008408       0.018198      -0.168951       0.170137       0.004881      -0.021073       0.009572       0.004447      -0.481574      -0.162750       0.076389       0.086361              9.910894      12.265484      -1.136565      -1.527801      10.389365       1.571000       7.077833           0.066578
          134              N       3.268885      10.976401      10.204634      -0.010892      27.417391 0.41128159E+03  0.94199785E+04                                 8.175060                            7.007798      -0.233330       1.977699                    0.997537      25.409336      69.274289       0.597228       0.447770      -1.057934      -0.006142       0.143326      -0.071986       0.160505       0.011714      -0.004350       0.102488       0.173031       0.043350      -0.156174       0.075123       0.081051              9.275980      10.449836       0.532869      -0.864985       6.570938       0.978794      10.807166           0.075925
          135              N       1.961441      14.296947       4.380105      -0.033668      29.485706 0.43237436E+03  0.10012920E+05                                 8.534297                            7.137214      -0.289823       1.954818                    0.997551      25.685966      70.077609       0.598655       0.441803      -1.063054      -0.007821      -0.155405       0.069594       0.170456      -0.020358       0.006985       0.098092       0.189265       0.082337      -0.161622       0.077013       0.084608              9.939093      12.300347      -0.756464       1.754930       6.562061       0.647722      10.954871           0.066560
          136              O       7.460898      22.498620      14.054970      -0.488991      28.400648 0.45041275E+03  0.10399354E+05                                 7.380871                            6.632146       0.325677       2.175323                    0.998075      26.262737      68.519172       0.724405       0.366209      -1.128946      -0.015506       0.014211      -0.009911       0.023251       0.022427      -0.039777       0.019234       0.074424       0.079348      -0.067038       0.001993       0.065045              7.821813       7.632285       1.061342       2.682014       7.734725       1.143863       8.098429           0.030967
          137              O       5.998954      21.441620      12.824209      -0.586269      39.811561 0.54165235E+03  0.13018611E+05                                 9.197868                            7.138688       0.477324       2.195539                    0.998463      27.737399      72.416444       0.722295       0.352815      -1.146298       0.011605       0.022220       0.013406       0.028428      -0.004458       0.022909       0.001475       0.082747       0.068196      -0.053084       0.003460       0.049624             10.859485      14.226155      -2.287504       6.256656       6.852084      -2.087392      11.500216           0.035955
          138              O       2.091577      22.478342      14.245218      -0.532784      30.014642 0.49585276E+03  0.11662656E+05                                 7.522989                            6.827695       0.577136       2.232442                    0.999461      27.084768      70.052939       0.738643       0.352555      -1.146001       0.003438       0.018801      -0.016307       0.025124      -0.062924       0.018748       0.017343      -0.001011       0.105729      -0.085924       0.040463       0.045462              7.936366       7.140183      -0.230824      -2.389859       7.309866       1.998815       9.359048           0.038190
          139              O       3.229567      21.553150      12.587130      -0.555323      39.629034 0.51288116E+03  0.12166477E+05                                 9.235150                            6.963868       0.481094       2.206750                    0.997803      27.272702      70.860322       0.728186       0.354581      -1.144262      -0.011218       0.034893       0.019016       0.041292      -0.004614      -0.023394      -0.032030       0.100964       0.038538      -0.070860       0.013049       0.057811             11.228873      14.889041       3.367019      -6.923048       7.242971      -2.804609      11.554609           0.031060
          140              O       7.389186       3.773428       2.104441      -0.542085      41.582506 0.54681667E+03  0.13155135E+05                                 9.541442                            7.183914       0.480350       2.207241                    0.998001      27.288000      70.944759       0.719351       0.353925      -1.147036      -0.013613      -0.029841      -0.014075       0.035692       0.008506       0.023323      -0.044068       0.108563       0.029854      -0.083137       0.021688       0.061449             11.656286      14.936661      -3.618735       7.327386       7.634329      -3.167961      12.397868           0.031445
          141              O       6.222953       2.817819       0.384887      -0.533057      31.007814 0.53953117E+03  0.12932297E+05                                 7.685370                            7.107731       0.594308       2.229042                    0.999369      27.570055      71.472310       0.727730       0.351137      -1.149672      -0.004152      -0.035919       0.015070       0.039173       0.064201      -0.011533       0.038748      -0.052797       0.097915      -0.093701       0.021023       0.072679              8.080962       7.138265       0.293071       2.191479       7.652466       1.928122       9.452154           0.045657
          142              O       1.871177       3.935653       1.841020      -0.558263      40.141783 0.53482458E+03  0.12791545E+05                                 9.264809                            7.072897       0.636145       2.251243                    0.998832      27.388409      70.926051       0.730096       0.350764      -1.149968       0.006941      -0.027028      -0.020973       0.034908       0.000888      -0.022181      -0.014299       0.096901       0.090606      -0.065744       0.010803       0.054942             11.196712      14.835987       2.598515      -7.057338       6.980073      -2.289513      11.774077           0.035327
          143              O       3.333121       2.833028       0.540013      -0.500994      29.726623 0.49702205E+03  0.11707327E+05                                 7.533460                            6.882321       0.417143       2.190600                    0.998465      26.838240      69.665953       0.727610       0.357376      -1.141113      -0.017137      -0.020280       0.006442       0.027321      -0.045431       0.021135       0.035415       0.023764       0.033944      -0.072640       0.029632       0.043008              7.946802       7.880120      -0.888479      -2.564270       7.998192       1.164067       7.962096           0.039250
          144              O       4.692064      17.821121       2.757139      -0.490800      28.425456 0.45094852E+03  0.10414456E+05                                 7.383973                            6.634847       0.326473       2.175508                    0.998023      26.278418      68.561255       0.724487       0.366072      -1.129091      -0.016859      -0.015725      -0.008298       0.024502      -0.046537       0.000120      -0.042294       0.033892      -0.047538      -0.067240       0.001387       0.065854              7.825166       7.635310       1.792609      -2.261878       7.020145      -0.729722       8.820044           0.030931
          145              O       3.230120      17.283750       4.287907      -0.586189      39.828567 0.54197611E+03  0.13028428E+05                                 9.200878                            7.141224       0.481384       2.196639                    0.998501      27.740186      72.431005       0.722101       0.352855      -1.146258       0.011014       0.000467      -0.026811       0.028989       0.021951      -0.008327      -0.033886       0.028210      -0.096252      -0.053248       0.003300       0.049947             10.863022      14.229044       6.564758      -1.147005      12.151914      -0.968865       6.208110           0.035960
          146              O      -0.677258      17.996020       2.679576      -0.534925      30.042400 0.49647011E+03  0.11680491E+05                                 7.526748                            6.830953       0.574900       2.231793                    0.999475      27.100856      70.098263       0.738648       0.352453      -1.146115       0.002936      -0.023483      -0.009304       0.025429       0.048015       0.043618      -0.030679      -0.026696       0.031822      -0.084887       0.039736       0.045152              7.940484       7.144315      -1.955624       1.395788       7.119596      -1.888012       9.557540           0.038186
          147              O       0.460733      17.022669       4.309859      -0.557204      39.637207 0.51306075E+03  0.12171172E+05                                 9.234075                            6.963207       0.480634       2.206231                    0.997805      27.282043      70.873858       0.728554       0.354390      -1.144476      -0.009807      -0.002332      -0.039006       0.040287      -0.017737       0.015620      -0.013473       0.020496      -0.199865      -0.070115       0.012993       0.057122             11.227472      14.886964      -7.677723       0.546265      12.903983      -0.465102       5.891470           0.031111
          148              O       1.851520       8.385021      10.314393      -0.542664      41.620184 0.54746198E+03  0.13174716E+05                                 9.547552                            7.188683       0.484126       2.208161                    0.997886      27.298844      70.986918       0.719023       0.353978      -1.146979      -0.014148       0.002874       0.033311       0.036305       0.015169      -0.019774      -0.008708       0.020344      -0.237970      -0.082651       0.021421       0.061229             11.663662      14.946006       8.160854      -0.529911      13.959541      -0.478880       6.085438           0.031454
          149              O       8.991788       7.373649      12.001750      -0.534431      31.062418 0.54073578E+03  0.12968781E+05                                 7.695675                            7.116516       0.589277       2.227285                    0.999371      27.591163      71.554913       0.727128       0.351221      -1.149570      -0.004181       0.030880       0.024702       0.039765      -0.042015      -0.049683      -0.029346      -0.035774       0.147414      -0.093525       0.020963       0.072561              8.092536       7.149502       1.755392      -1.352479       7.343262      -1.747048       9.784844           0.045643
          150              O       4.640012       8.075779      10.305612      -0.558739      40.140879 0.53480679E+03  0.12791133E+05                                 9.265539                            7.073406       0.636612       2.251306                    0.998824      27.386528      70.923374       0.729966       0.350826      -1.149907       0.006922      -0.003873       0.034204       0.035111      -0.019497       0.009958      -0.032914       0.015814      -0.158215      -0.065672       0.011005       0.054667             11.197737      14.838308      -7.411797       1.278689      12.558710      -0.931294       6.196194           0.035343
          151              O       6.101956       7.500387      11.911016      -0.502849      29.767034 0.49789726E+03  0.11733043E+05                                 7.539661                            6.887767       0.416433       2.190009                    0.998484      26.861554      69.740478       0.727422       0.357313      -1.141170      -0.016256       0.016411       0.015721       0.027942       0.041796       0.027938      -0.030354       0.032756       0.059899      -0.072883       0.030778       0.042105              7.953635       7.887536      -1.778839       2.053646       6.969292      -0.567445       9.004079           0.039258
          152              O       1.923233      10.375661      12.456883      -0.490709      28.417084 0.45076211E+03  0.10409155E+05                                 7.383072                            6.634072       0.319277       2.173405                    0.998061      26.272486      68.544230       0.724426       0.366137      -1.129031      -0.015154       0.000154       0.018325       0.023779       0.023196       0.038657       0.024989       0.000953      -0.144076      -0.067072       0.001708       0.065364              7.824264       7.633927      -2.854262      -0.421769       9.001259      -0.414864       6.837607           0.030905
          153              O       8.767789      11.970031      12.156876      -0.586756      39.853976 0.54234397E+03  0.13039474E+05                                 9.204763                            7.143513       0.475401       2.194497                    0.998443      27.751189      72.465707       0.722006       0.352842      -1.146269       0.011398      -0.022578       0.012327       0.028136      -0.017676      -0.014777       0.031602       0.025051      -0.106412      -0.052978       0.003576       0.049402             10.868194      14.236476      -4.278314      -5.114985       8.537079       3.059684       9.831027           0.035921
          154              O       4.860411      10.221040      12.344197      -0.534786      30.037203 0.49633943E+03  0.11676270E+05                                 7.524246                            6.828847       0.582107       2.233469                    0.999459      27.105067      70.098289       0.738981       0.352328      -1.146254       0.004085       0.004400       0.025562       0.026257       0.014249      -0.063986       0.014208      -0.056714      -0.055514      -0.086065       0.040883       0.045182              7.937768       7.141621       2.185171       0.995366      10.579596      -0.112022       6.092086           0.038175
          155              O       5.998401      12.119583      12.372003      -0.556485      39.641700 0.51315264E+03  0.12174124E+05                                 9.235859                            6.964712       0.482502       2.206711                    0.997778      27.282413      70.881397       0.728323       0.354479      -1.144382      -0.010130      -0.033585       0.021505       0.041147       0.022721       0.007252       0.045933       0.076072      -0.035736      -0.070591       0.013057       0.057534             11.229396      14.889867       4.312485       6.376686       8.048784       3.269261      10.749537           0.031113
          156              O       4.620351      13.189252       2.215663      -0.541219      41.605726 0.54721821E+03  0.13167362E+05                                 9.545357                            7.187004       0.479957       2.206824                    0.997978      27.293334      70.968214       0.719120       0.353970      -1.146987      -0.013450       0.028024      -0.019122       0.036495      -0.024320      -0.004367       0.051782       0.094249      -0.013640      -0.082660       0.021241       0.061420             11.661227      14.943514      -4.539064      -6.800850       8.467207       3.648395      11.572962           0.031453
          157              O       3.454118      15.156233       2.247859      -0.533983      31.055219 0.54056709E+03  0.12963764E+05                                 7.694575                            7.115633       0.593309       2.228549                    0.999394      27.586625      71.541185       0.727136       0.351244      -1.149548      -0.004224       0.005677      -0.038503       0.039148      -0.022134       0.061386      -0.010093      -0.102964      -0.053447      -0.093584       0.020716       0.072868              8.091286       7.148633      -2.048613      -0.844205      10.684878      -0.183394       6.440346           0.045659
          158              O      -0.897657      13.336269       2.487864      -0.559532      40.183994 0.53550519E+03  0.12812422E+05                                 9.273200                            7.078778       0.635373       2.250744                    0.998888      27.399188      70.976204       0.729549       0.350901      -1.149809       0.005873       0.032100      -0.013887       0.035465       0.018961       0.011555       0.047146       0.038512      -0.084957      -0.065335       0.010609       0.054726             11.207708      14.851394       4.817666       5.786554       8.599743       3.224249      10.171985           0.035368
          159              O       0.564287      15.014286       2.183467      -0.502873      29.742600 0.49735049E+03  0.11716660E+05                                 7.534859                            6.883419       0.418443       2.191032                    0.998465      26.849175      69.692504       0.727759       0.357254      -1.141244      -0.015976       0.005768      -0.022035       0.027822       0.003126      -0.050029      -0.004353      -0.028331      -0.123136      -0.072741       0.031137       0.041603              7.948539       7.882697       2.666167       0.513195       8.980787      -0.597414       6.982132           0.039221

******************************************************
Auxiliary information for the entire system
The total spin magnetic moment of the unit cell is   11.994045
The total net atomic charge of the unit cell is   0.000001
Accuracy of reproducing the electrostatic potential in the unit cell:
  The inner radius (bohr) =    5.0000
  The outer radius (bohr) =   12.0000
  Valid grid points have density less than (e/(bohr^3)) =    0.0001
  The number of valid grid points were=        62934
  The rms potential error without charges in kcal/mol is=      8.96034
  The rms potential error with partial charges in kcal/mol is=      2.64867
  The RRMSE value at monopole order=      0.29560
  The rms potential error with partial charges and cloud penetration in kcal/mol is=      2.63842
  The RRMSE value at monopole order with cloud penetration is=      0.29446
  The rms potential error with partial charges and atomic dipoles in kcal/mol is=      0.29065
  The RRMSE value at dipole order=      0.03244
  The rms potential error with partial charges, atomic dipoles and cloud penetration in kcal/mol is=      0.30294
  The RRMSE value at dipole order with cloud penetration=      0.03381

******************************************************
The electron densities and ab initio electrostatic potential were computed in VASP using the PBE functional and
projector augmented wave method. See the main text of the journal article for a description of computational details.
The atomic charges, dipoles, and quadrupoles were computed with the DDEC6 method as described in
(a) T. A. Manz and N. Gabaldon Limas, RSC Adv. 6 (2016) 47771-47801 DOI: 10.1039/c6ra04656h
(b) N. Gabaldon Limas and T. A. Manz, RSC Adv. 8 (2018) 2678-2707 DOI: 10.1039/c7ra11829e.
For each atom in the material, the electron cloud parameters were fit to the spherically averaged atom-in-material
electron density using radial positions for which this density was between 10^-4 and 10^-2 electrons per cubic bohr.
The polarizabilities, dispersion coefficients, and quantum Drude oscillator (QDO) parameters were fit using the MCLF method.
The magnetic structure of the system was optimized in VASP from the default ferromagnetic initial guess using spin polarization.
The atomic spin moments (ASMs) were computed on this optimized magnetic structure using the DDEC6 partition as inputs
to the method of T. A. Manz and D. S. Sholl, J. Chem. Theory Comput. 7 (2011) 4146-4164 DOI: 10.1021/ct200539n.
The RMSE and RRMSE were computed using a uniform grid with Ewald summation.
