# Supplementary material for: A collection of forcefield precursors for metal–organic frameworks
Source: RSC Adv. 2019 Nov 13;9(63):36492–507. doi: 10.1039/c9ra07327b (PMC9075174; doi:10.1039/c9ra07327b)
Supplement: RA-009-C9RA07327B-s5118 [file RA-009-C9RA07327B-s5118.xyz]

   26
jmolscript: load "" {1 1 1} spacegroup "x,y,z" unitcell [{      8.307000     0.000000     0.000000 }, {      4.153487     7.281130     0.000000 }, {      4.153487     2.133552     6.961523 }]
Co     0.000000     0.000000     0.000000     0.927300
Co     8.306987     4.707341     3.480761     0.929165
H      8.714023     7.061011     5.221142     0.032205
H      7.899950     2.353670     1.740381     0.032205
H     10.383738     5.540448     1.404835     0.002938
H      6.230236     6.448023     2.075926     0.002938
H      6.230236     3.874234     5.556688     0.002938
H     10.383738     2.966659     4.885597     0.002939
C      7.784470     7.061011     5.221142     0.517017
C      8.829504     2.353670     1.740381     0.517017
C     10.383736     6.287974     1.957580     0.563438
C      6.230238     5.700497     1.523181     0.563439
C      6.230238     3.126708     5.003943     0.563437
C     10.383736     3.714185     5.438342     0.563438
O     11.195329     7.100059     1.635262    -0.438800
O      7.041833     4.888412     1.845500    -0.438221
O      9.572141     6.217765     2.828467    -0.438225
O      5.418645     5.770706     0.652295    -0.438794
O      5.418645     2.314623     5.326261    -0.438800
O      9.572141     4.526270     5.116023    -0.438221
O      7.041833     3.196917     4.133056    -0.438225
O     11.195329     3.643976     6.309228    -0.438794
O      7.205470     7.944109     5.874133    -0.427453
O      7.205475     6.177914     4.568151    -0.428715
O      9.408499     3.236768     2.393372    -0.428715
O      9.408504     1.470573     1.087390    -0.427453

The following XYZ coordinates are in angstroms. Other properties are in atomic units.
The sperically averaged electron density of each atom fit to a function of the form exp(a - br)
eigen_1, eigen_2 and eigen_3 are the three eigenvalues of traceless quadrupole moment tensor
  atom number  atomic symbol              X              Y              Z     net charge C6 coefficient C8 coefficient C10 coefficient fluctuating dipole atomic polarizability isotropic forcefield polarizability              a              b squared Pearson coefficient          <r^3>          <r^4>         wp_QDO          m_QDO          q_QDO       dipole_x       dipole_y       dipole_z         dipole            Qxy            Qxz            Qyz     Q(x^2-y^2)  Q(3z^2 - R^2)        eigen_1        eigen_2        eigen_3 static polarizability      alpha(xx)      alpha(xy)      alpha(xz)      alpha(yy)      alpha(yz)      alpha(zz) atomic spin moment
            1             Co       0.000000       0.000000       0.000000       0.927300     113.333923 0.22354870E+04  0.72854308E+05                                17.453824                           14.359905       0.677254       2.101163                    0.992814      45.274476     116.935835       0.543326       0.345909      -1.210926      -0.000000       0.000000       0.000000       0.000000      -0.025236      -0.018690       0.022992      -0.003403      -0.024829      -0.025269      -0.020383       0.045652             20.285364      20.198225      -0.847878      -0.626976      19.772669      -1.814996      20.885199           0.085412
            2             Co       8.306987       4.707341       3.480761       0.929165     113.166709 0.22314874E+04  0.72692861E+05                                17.441489                           14.350811       0.674019       2.100578                    0.992749      45.229514     116.802322       0.543274       0.346091      -1.210743       0.000000      -0.000000      -0.000000       0.000000       0.025380       0.018757       0.023239      -0.003141      -0.025298      -0.025626      -0.020343       0.045969             20.270230      20.180403       0.843361       0.623602      19.760833      -1.808684      20.869453           0.082849
            3              H       8.714023       7.061011       5.221142       0.032205       1.434423 0.11367548E+02  0.12240336E+03                                 2.110474                            1.973963      -1.502669       2.138700                    0.992963       4.311284      12.831353       0.442524       1.285412      -0.704900       0.063560       0.000180       0.000133       0.063560      -0.000199      -0.000147       0.000055       0.026157      -0.026225      -0.008782      -0.008670       0.017452              2.159962       2.805072       0.000051       0.000038       1.888052       0.165247       1.786763          -0.001012
            4              H       7.899950       2.353670       1.740381       0.032205       1.434423 0.11367554E+02  0.12240344E+03                                 2.110474                            1.973963      -1.502668       2.138700                    0.992963       4.311283      12.831348       0.442524       1.285412      -0.704901      -0.063560      -0.000180      -0.000133       0.063560      -0.000199      -0.000147       0.000055       0.026157      -0.026225      -0.008782      -0.008670       0.017452              2.159962       2.805071       0.000051       0.000037       1.888052       0.165247       1.786763          -0.001012
            5              H      10.383738       5.540448       1.404835       0.002938       1.347736 0.10579902E+02  0.11029380E+03                                 1.918361                            1.819535      -1.176884       2.273093                    0.995761       4.029806      11.258241       0.500687       1.173465      -0.731613       0.000014      -0.044499      -0.032894       0.055337      -0.002556       0.003384       0.009348      -0.004463      -0.007187      -0.011067       0.000758       0.010308              1.942908       1.612935       0.107431      -0.145260       2.251411       0.468185       1.964380          -0.003154
            6              H       6.230236       6.448023       2.075926       0.002938       1.347737 0.10579911E+02  0.11029392E+03                                 1.918362                            1.819535      -1.176887       2.273092                    0.995761       4.029808      11.258249       0.500687       1.173465      -0.731613      -0.000014       0.044490       0.032907       0.055337       0.002487      -0.003436       0.009375      -0.004376      -0.006926      -0.011067       0.000758       0.010308              1.942909       1.612936      -0.107405       0.145280       2.251363       0.468200       1.964430          -0.003122
            7              H       6.230236       3.874234       5.556688       0.002938       1.347736 0.10579902E+02  0.11029380E+03                                 1.918361                            1.819535      -1.176884       2.273093                    0.995761       4.029806      11.258241       0.500687       1.173465      -0.731613      -0.000014       0.044499       0.032894       0.055337      -0.002556       0.003384       0.009348      -0.004463      -0.007187      -0.011067       0.000758       0.010308              1.942908       1.612935       0.107431      -0.145260       2.251411       0.468185       1.964380          -0.003154
            8              H      10.383738       2.966659       4.885597       0.002939       1.347736 0.10579906E+02  0.11029386E+03                                 1.918362                            1.819535      -1.176886       2.273092                    0.995761       4.029807      11.258248       0.500687       1.173466      -0.731613       0.000014      -0.044490      -0.032907       0.055337       0.002487      -0.003436       0.009375      -0.004376      -0.006926      -0.011067       0.000758       0.010308              1.942909       1.612935      -0.107405       0.145280       2.251362       0.468200       1.964429          -0.003123
            9              C       7.784470       7.061011       5.221142       0.517017      21.294907 0.22026862E+03  0.44610285E+04                                 7.123577                            5.291936      -0.227483       1.983990                    0.998425      22.877774      65.344991       0.634331       0.476769      -1.007574      -0.083007      -0.000691      -0.000512       0.083012       0.000055       0.000040      -0.124540      -0.020781       0.173457      -0.110608      -0.039300       0.149908              8.160556       7.161655       0.000048       0.000036      10.006496       4.393432       7.313517          -0.000350
           10              C       8.829504       2.353670       1.740381       0.517017      21.294926 0.22026886E+03  0.44610343E+04                                 7.123582                            5.291940      -0.227482       1.983990                    0.998425      22.877773      65.344988       0.634331       0.476769      -1.007574       0.083007       0.000691       0.000512       0.083012       0.000055       0.000040      -0.124540      -0.020782       0.173457      -0.110608      -0.039300       0.149908              8.160562       7.161659       0.000046       0.000033      10.006504       4.393436       7.313522          -0.000350
           11              C      10.383736       6.287974       1.957580       0.563438      19.026719 0.17634310E+03  0.33638826E+04                                 6.451898                            4.649439       0.180017       2.139394                    0.999756      21.019819      57.461861       0.698473       0.459699      -1.021144       0.000960       0.072774       0.053570       0.090370      -0.080121       0.108357      -0.023088       0.007933       0.021275      -0.123064      -0.024424       0.147488              7.491664       8.438227       2.816137      -3.808638       6.695887      -1.052127       7.340877          -0.000671
           12              C       6.230238       5.700497       1.523181       0.563439      19.026695 0.17634276E+03  0.33638750E+04                                 6.451901                            4.649440       0.179996       2.139388                    0.999756      21.019789      57.461804       0.698472       0.459701      -1.021143      -0.000960      -0.072544      -0.053883       0.090371       0.080124      -0.108355      -0.023214       0.007520       0.020037      -0.123065      -0.024424       0.147489              7.491668       8.438233      -2.816261       3.808553       6.695963      -1.052153       7.340807          -0.000666
           13              C       6.230238       3.126708       5.003943       0.563437      19.026725 0.17634317E+03  0.33638842E+04                                 6.451899                            4.649440       0.180017       2.139393                    0.999756      21.019824      57.461877       0.698473       0.459699      -1.021144      -0.000960      -0.072774      -0.053570       0.090370      -0.080121       0.108356      -0.023088       0.007933       0.021275      -0.123064      -0.024424       0.147488              7.491665       8.438229       2.816138      -3.808640       6.695888      -1.052127       7.340879          -0.000671
           14              C      10.383736       3.714185       5.438342       0.563438      19.026697 0.17634280E+03  0.33638758E+04                                 6.451901                            4.649441       0.179997       2.139388                    0.999756      21.019791      57.461808       0.698472       0.459700      -1.021143       0.000960       0.072544       0.053883       0.090371       0.080124      -0.108355      -0.023214       0.007520       0.020037      -0.123065      -0.024424       0.147489              7.491668       8.438233      -2.816261       3.808553       6.695964      -1.052153       7.340807          -0.000666
           15              O      11.195329       7.100059       1.635262      -0.438800      34.882831 0.43658292E+03  0.99499676E+04                                 8.458094                            6.450472       0.560970       2.256313                    0.999129      25.561769      65.144446       0.751975       0.357394      -1.141756      -0.052944      -0.047855       0.018156       0.073639       0.003510      -0.010647      -0.053009       0.075730       0.027965      -0.075676       0.026031       0.049645              9.880381      11.379839       5.030184      -4.127619       9.837453      -2.917077       8.423853          -0.015040
           16              O       7.041833       4.888412       1.845500      -0.438221      34.852244 0.43613119E+03  0.99367010E+04                                 8.451853                            6.445939       0.565860       2.257767                    0.999146      25.554307      65.107149       0.752479       0.357262      -1.141907      -0.053252       0.049078      -0.018630       0.074776      -0.004014       0.010649      -0.053398       0.073947       0.027165      -0.075352       0.025388       0.049964              9.872940      11.371393      -5.026454       4.123836       9.830396      -2.914574       8.417032          -0.014371
           17              O       9.572141       6.217765       2.828467      -0.438225      34.852401 0.43613366E+03  0.99367715E+04                                 8.451879                            6.445958       0.565855       2.257764                    0.999146      25.554368      65.107354       0.752478       0.357262      -1.141907       0.053252       0.003434      -0.052380       0.074775       0.009005      -0.006958      -0.058391       0.057652      -0.021708      -0.075350       0.025387       0.049962              9.872971      11.371427       2.469952      -6.014224       6.905302      -2.018098      11.342184          -0.014453
           18              O       5.418645       5.770706       0.652295      -0.438794      34.882631 0.43658013E+03  0.99498865E+04                                 8.458058                            6.450448       0.561003       2.256325                    0.999129      25.561699      65.144178       0.751978       0.357394      -1.141756       0.052943      -0.003331       0.051080       0.073642      -0.009152       0.006474      -0.058433       0.058036      -0.025129      -0.075678       0.026033       0.049645              9.880337      11.379785      -2.472450       6.018848       6.910687      -2.020085      11.350541          -0.014855
           19              O       5.418645       2.314623       5.326261      -0.438800      34.882829 0.43658290E+03  0.99499669E+04                                 8.458094                            6.450472       0.560970       2.256313                    0.999129      25.561768      65.144444       0.751975       0.357394      -1.141756       0.052944       0.047855      -0.018156       0.073639       0.003510      -0.010647      -0.053009       0.075730       0.027965      -0.075676       0.026031       0.049645              9.880381      11.379838       5.030184      -4.127619       9.837452      -2.917077       8.423853          -0.015040
           20              O       9.572141       4.526270       5.116023      -0.438221      34.852237 0.43613113E+03  0.99366991E+04                                 8.451852                            6.445939       0.565860       2.257767                    0.999146      25.554305      65.107140       0.752479       0.357262      -1.141907       0.053252      -0.049078       0.018630       0.074776      -0.004014       0.010649      -0.053398       0.073947       0.027165      -0.075352       0.025388       0.049964              9.872938      11.371390      -5.026454       4.123834       9.830395      -2.914574       8.417030          -0.014371
           21              O       7.041833       3.196917       4.133056      -0.438225      34.852401 0.43613363E+03  0.99367706E+04                                 8.451879                            6.445958       0.565856       2.257764                    0.999146      25.554367      65.107351       0.752478       0.357262      -1.141907      -0.053252      -0.003434       0.052380       0.074775       0.009005      -0.006958      -0.058390       0.057652      -0.021708      -0.075350       0.025387       0.049962              9.872971      11.371426       2.469951      -6.014225       6.905301      -2.018098      11.342186          -0.014453
           22              O      11.195329       3.643976       6.309228      -0.438794      34.882630 0.43658013E+03  0.99498865E+04                                 8.458058                            6.450448       0.561002       2.256324                    0.999129      25.561699      65.144178       0.751978       0.357394      -1.141756      -0.052943       0.003331      -0.051080       0.073642      -0.009152       0.006474      -0.058434       0.058036      -0.025129      -0.075679       0.026033       0.049646              9.880337      11.379784      -2.472450       6.018848       6.910686      -2.020085      11.350541          -0.014854
           23              O       7.205470       7.944109       5.874133      -0.427453      32.732155 0.44912762E+03  0.10313992E+05                                 8.147253                            6.555499       0.437951       2.214654                    0.998323      25.826813      66.183188       0.743320       0.358817      -1.140028       0.027894      -0.059525      -0.044014       0.079111      -0.005583      -0.004129       0.021870      -0.108365       0.081560      -0.068161       0.011014       0.057147              9.210514       6.842100      -1.782356      -1.317932      11.820553       4.652314       8.968889          -0.007420
           24              O       7.205475       6.177914       4.568151      -0.428715      32.793571 0.45016596E+03  0.10344247E+05                                 8.158410                            6.564076       0.440197       2.215038                    0.998314      25.849908      66.272136       0.742633       0.358927      -1.139892       0.027063       0.059533       0.044021       0.078832       0.005566       0.004115       0.021354      -0.107451       0.081272      -0.067658       0.011301       0.056357              9.223349       6.851215       1.784365       1.319418      11.837462       4.659544       8.981371          -0.007133
           25              O       9.408499       3.236768       2.393372      -0.428715      32.793564 0.45016592E+03  0.10344246E+05                                 8.158409                            6.564076       0.440196       2.215038                    0.998314      25.849902      66.272113       0.742633       0.358927      -1.139892      -0.027063      -0.059533      -0.044021       0.078832       0.005566       0.004116       0.021354      -0.107451       0.081273      -0.067659       0.011301       0.056357              9.223348       6.851212       1.784362       1.319414      11.837465       4.659543       8.981367          -0.007133
           26              O       9.408504       1.470573       1.087390      -0.427453      32.732132 0.44912716E+03  0.10313979E+05                                 8.147249                            6.555495       0.437951       2.214654                    0.998323      25.826809      66.183172       0.743321       0.358817      -1.140028      -0.027894       0.059525       0.044014       0.079111      -0.005583      -0.004129       0.021870      -0.108365       0.081560      -0.068162       0.011015       0.057147              9.210508       6.842098      -1.782356      -1.317933      11.820542       4.652311       8.968885          -0.007420

******************************************************
Auxiliary information for the entire system
The total spin magnetic moment of the unit cell is   0.003766
The total net atomic charge of the unit cell is   -0.000002
Accuracy of reproducing the electrostatic potential in the unit cell:
  The inner radius (bohr) =    5.0000
  The outer radius (bohr) =   12.0000
  Valid grid points have density less than (e/(bohr^3)) =    0.0001
  The number of valid grid points were=         8462
  The rms potential error without charges in kcal/mol is=      4.27927
  The rms potential error with partial charges in kcal/mol is=      0.64763
  The RRMSE value at monopole order=      0.15134
  The rms potential error with partial charges and cloud penetration in kcal/mol is=      0.63197
  The RRMSE value at monopole order with cloud penetration is=      0.14768
  The rms potential error with partial charges and atomic dipoles in kcal/mol is=      0.99582
  The RRMSE value at dipole order=      0.23271
  The rms potential error with partial charges, atomic dipoles and cloud penetration in kcal/mol is=      0.97900
  The RRMSE value at dipole order with cloud penetration=      0.22878

******************************************************
The electron densities and ab initio electrostatic potential were computed in VASP using the PBE functional and
projector augmented wave method. See the main text of the journal article for a description of computational details.
The atomic charges, dipoles, and quadrupoles were computed with the DDEC6 method as described in
(a) T. A. Manz and N. Gabaldon Limas, RSC Adv. 6 (2016) 47771-47801 DOI: 10.1039/c6ra04656h
(b) N. Gabaldon Limas and T. A. Manz, RSC Adv. 8 (2018) 2678-2707 DOI: 10.1039/c7ra11829e.
For each atom in the material, the electron cloud parameters were fit to the spherically averaged atom-in-material
electron density using radial positions for which this density was between 10^-4 and 10^-2 electrons per cubic bohr.
The polarizabilities, dispersion coefficients, and quantum Drude oscillator (QDO) parameters were fit using the MCLF method.
The magnetic structure of the system was optimized in VASP from the default ferromagnetic initial guess using spin polarization.
The atomic spin moments (ASMs) were computed on this optimized magnetic structure using the DDEC6 partition as inputs
to the method of T. A. Manz and D. S. Sholl, J. Chem. Theory Comput. 7 (2011) 4146-4164 DOI: 10.1021/ct200539n.
The RMSE and RRMSE were computed using a uniform grid with Ewald summation.
