# Supplementary material for: A collection of forcefield precursors for metal–organic frameworks
Source: RSC Adv. 2019 Nov 13;9(63):36492–507. doi: 10.1039/c9ra07327b (PMC9075174; doi:10.1039/c9ra07327b)
Supplement: RA-009-C9RA07327B-s5119 [file RA-009-C9RA07327B-s5119.xyz]

  484
jmolscript: load "" {1 1 1} spacegroup "x,y,z" unitcell [{     15.069900     0.000000     0.000000 }, {      0.000000    15.700200     0.000000 }, {     -5.623305     0.000000    26.661432 }]
Gd     7.299113     9.686081    16.724983     2.017410
Gd    -0.664170     1.835981    23.267165     2.017410
Gd     2.147482     6.014119     9.936449     2.017410
Gd    10.110765    13.864219     3.394267     2.017410
H     10.542019     9.942937    18.052456     0.049377
H     -2.317287    12.046763    15.559612     0.156725
H     11.782161    10.966590    14.887744     0.135922
H     11.174547    12.313667    15.503623     0.145518
H     -1.510094    11.549067    17.369923     0.152059
H     -2.508676    11.489406    18.617678     0.141359
H     -1.924049    10.136049    17.996467     0.148023
H      7.377325    12.166085    14.258534     0.059644
H     10.046089    10.897509    11.629717     0.142830
H     10.099790    10.230250    13.082765     0.142036
H      8.934760     9.829895    12.061632     0.147996
H      9.430744    12.883584    11.517739     0.159039
H      7.895298    13.172468    11.867003     0.149858
H      9.045258    13.612073    12.888136     0.149193
H      9.379775     8.013382    14.474491     0.049746
H     11.269524     5.300388    16.618071     0.137956
H     10.527066     6.452782    17.444575     0.144216
H      9.672789     5.309808    16.722050     0.143167
H     -3.003794     5.812214    14.770433     0.149174
H     11.017543     6.181169    13.618659     0.126133
H     11.900971     7.331993    14.295860     0.142112
H      6.329464     6.788766    15.218345     0.061448
H      2.443954     6.848427    14.570473     0.145675
H      2.969795     7.810849    15.735577     0.149213
H      3.216278     8.200214    14.202545     0.136506
H      3.445835     5.077445    14.314523     0.143660
H      4.926581     5.174786    13.717307     0.149159
H      4.707043     4.797981    15.258338     0.149873
H      7.973946     6.725966    18.617678     0.055870
H      4.493691     5.225027    19.649475     0.146353
H      4.631434     6.818597    19.689468     0.142571
H      4.514867     6.063417    18.284410     0.150744
H      6.237949     4.127583    20.110718     0.152111
H      7.491301     4.257894    19.126911     0.133573
H      7.491447     5.030344    20.526636     0.132385
H      4.755260     9.088846    19.030930     0.054277
H      1.314867     9.482921    19.273549     0.155893
H      2.280084     8.220625    19.084253     0.141357
H      2.529246     9.244278    20.289350     0.135720
H      1.532627    10.900649    17.833832     0.144207
H      2.881496    11.759450    17.761846     0.145985
H      2.622887    10.583505    16.708719     0.146855
H      7.352152     9.591252    20.443986     0.069004
H      9.955865    12.469099    21.174509     0.150111
H     10.257229    11.574187    19.881430     0.137243
H      9.074399    12.652791    19.852102     0.146256
H      9.054673    11.541217    22.782194     0.142783
H      7.552205    11.016830    22.603562     0.137793
H      8.766862     9.974337    22.624891     0.154003
H      5.766640    12.681052    17.772511     0.060605
H      6.901780     0.182122    18.492369     0.161066
H      5.507503    15.254314    18.015130     0.150619
H      6.230915    14.693817    19.329538     0.134529
H      8.599897    15.367356    17.343262     0.148908
H      9.059169    13.833446    17.359258     0.144261
H      8.312994    14.433194    16.074177     0.144696
H     -3.907076     2.092837    21.939692     0.049377
H      8.952230     4.196663    24.432536     0.156725
H     -5.147219     3.116490    25.104404     0.135922
H     -4.539605     4.463567    24.488525     0.145518
H      8.145037     3.698967    22.622225     0.152059
H      9.143619     3.639306    21.374470     0.141359
H      8.558992     2.285949    21.995681     0.148023
H     -0.742382     4.315985    25.733614     0.059644
H      2.212158     3.047409     1.700999     0.142830
H      2.158458     2.380150     0.247951     0.142036
H      3.323488     1.979795     1.269084     0.147996
H      2.827504     5.033484     1.812977     0.159039
H      4.362950     5.322368     1.463713     0.149858
H      3.212989     5.761973     0.442580     0.149193
H     -2.744833     0.163282    25.517657     0.049746
H     -4.634581    13.150488    23.374077     0.137956
H     -3.892124    14.302882    22.547573     0.144216
H     -3.037846    13.159908    23.270098     0.143167
H      9.638736    13.662314    25.221715     0.149174
H     -4.382600    14.031269    26.373489     0.126133
H     -5.266028    15.182093    25.696288     0.142112
H      0.305478    14.638866    24.773803     0.061448
H      4.190988    14.698527    25.421675     0.145675
H      3.665148    15.660950    24.256571     0.149213
H      3.418664     0.350114    25.789603     0.136506
H      3.189108    12.927545    25.677625     0.143660
H      1.708362    13.024886    26.274841     0.149159
H      1.927900    12.648081    24.733810     0.149873
H     -1.339004    14.576066    21.374470     0.055870
H      2.141252    13.075127    20.342673     0.146353
H      2.003509    14.668697    20.302680     0.142571
H      2.120076    13.913517    21.707738     0.150744
H      0.396993    11.977683    19.881430     0.152111
H     -0.856358    12.107994    20.865237     0.133573
H     -0.856505    12.880444    19.465512     0.132385
H      1.879683     1.238746    20.961218     0.054277
H      5.320075     1.632821    20.718599     0.155893
H      4.354858     0.370525    20.907895     0.141357
H      4.105697     1.394178    19.702798     0.135720
H      5.102315     3.050549    22.158316     0.144207
H      3.753446     3.909350    22.230302     0.145985
H      4.012056     2.733405    23.283429     0.146855
H     -0.717210     1.741152    19.548162     0.069003
H     -3.320923     4.618999    18.817639     0.150111
H     -3.622286     3.724087    20.110718     0.137243
H     -2.439457     4.802691    20.140046     0.146256
H     -2.419730     3.691117    17.209954     0.142783
H     -0.917263     3.166730    17.388586     0.137793
H     -2.131919     2.124237    17.367257     0.154003
H      0.868303     4.830952    22.219637     0.060605
H     -0.266837     8.032222    21.499779     0.161066
H      1.127439     7.404214    21.977018     0.150619
H      0.404027     6.843717    20.662610     0.134529
H     -1.964954     7.517256    22.648886     0.148908
H     -2.424226     5.983346    22.632890     0.144261
H     -1.678051     6.583094    23.917971     0.144697
H     -1.095424     5.757263     8.608976     0.049377
H     11.763882     3.653437    11.101820     0.156725
H     -2.335566     4.733610    11.773688     0.135922
H     -1.727952     3.386533    11.157809     0.145518
H     10.956689     4.151133     9.291509     0.152059
H     11.955271     4.210794     8.043754     0.141359
H     11.370644     5.564151     8.664965     0.148023
H      2.069270     3.534115    12.402898     0.059644
H     -0.599494     4.802691    15.031715     0.142830
H     -0.653195     5.469950    13.578667     0.142036
H      0.511835     5.870305    14.599800     0.147996
H      0.015851     2.816616    15.143693     0.159039
H      1.551297     2.527732    14.794429     0.149858
H      0.401337     2.088127    13.773296     0.149193
H      0.066820     7.686818    12.186941     0.049746
H     -1.822929    10.399812    10.043361     0.137956
H     -1.080471     9.247418     9.216857     0.144216
H     -0.226194    10.390392     9.939382     0.143167
H     12.450389     9.887986    11.890999     0.149175
H     -1.570948     9.519031    13.042773     0.126133
H     -2.454376     8.368207    12.365572     0.142112
H      3.117131     8.911434    11.443087     0.061448
H      7.002641     8.851773    12.090959     0.145675
H      6.476800     7.889351    10.925855     0.149213
H      6.230317     7.499986    12.458887     0.136505
H      6.000760    10.622755    12.346909     0.143660
H      4.520014    10.525414    12.944125     0.149159
H      4.739552    10.902219    11.403094     0.149874
H      1.472649     8.974234     8.043754     0.055870
H      4.952904    10.475173     7.011957     0.146353
H      4.815161     8.881603     6.971964     0.142572
H      4.931728     9.636783     8.377022     0.150744
H      3.208646    11.572617     6.550714     0.152111
H      1.955294    11.442306     7.534521     0.133573
H      1.955148    10.669856     6.134796     0.132385
H      4.691335     6.611354     7.630502     0.054277
H      8.131728     6.217279     7.387883     0.155893
H      7.166511     7.479575     7.577179     0.141357
H      6.917349     6.455922     6.372082     0.135720
H      7.913968     4.799551     8.827600     0.144207
H      6.565099     3.940750     8.899586     0.145985
H      6.823708     5.116695     9.952713     0.146855
H      2.094443     6.108948     6.217446     0.069004
H     -0.509270     3.231101     5.486923     0.150111
H     -0.810634     4.126013     6.780002     0.137243
H      0.372196     3.047409     6.809330     0.146256
H      0.391922     4.158983     3.879238     0.142783
H      1.894390     4.683370     4.057870     0.137793
H      0.679733     5.725863     4.036541     0.154003
H      3.679955     3.019148     8.888921     0.060605
H      2.544815    15.518078     8.169063     0.161066
H      3.939092     0.445886     8.646302     0.150619
H      3.215680     1.006383     7.331894     0.134529
H      0.846698     0.332844     9.318170     0.148908
H      0.387426     1.866754     9.302174     0.144261
H      1.133601     1.267006    10.587255     0.144697
H     13.353671    13.607363     4.721740     0.049377
H      0.494365    11.503537     2.228896     0.156725
H     14.593814    12.583710     1.557028     0.135922
H     13.986200    11.236633     2.172907     0.145518
H      1.301558    12.001233     4.039207     0.152059
H      0.302976    12.060894     5.286962     0.141359
H      0.887603    13.414251     4.665751     0.148023
H     10.188977    11.384215     0.927818     0.059644
H      7.234437    12.652791    24.960433     0.142830
H      7.288137    13.320050    26.413481     0.142036
H      6.123107    13.720405    25.392348     0.147996
H      6.619091    10.666716    24.848455     0.159039
H      5.083645    10.377832    25.197719     0.149858
H      6.233606     9.938227    26.218852     0.149193
H     12.191428    15.536918     1.143775     0.049746
H     14.081176     2.549712     3.287355     0.137956
H     13.338719     1.397318     4.113859     0.144216
H     12.484441     2.540292     3.391334     0.143167
H     -0.192141     2.037886     1.439717     0.149175
H     13.829195     1.668931     0.287943     0.126133
H     14.712623     0.518107     0.965144     0.142112
H      9.141117     1.061334     1.887629     0.061448
H      5.255607     1.001673     1.239757     0.145675
H      5.781447     0.039251     2.404861     0.149213
H      6.027931    15.350086     0.871829     0.136505
H      6.257487     2.772655     0.983807     0.143660
H      7.738233     2.675314     0.386591     0.149159
H      7.518695     3.052119     1.927622     0.149874
H     10.785599     1.124134     5.286962     0.055870
H      7.305343     2.625073     6.318759     0.146353
H      7.443086     1.031503     6.358752     0.142572
H      7.326519     1.786683     4.953694     0.150744
H      9.049602     3.722517     6.780002     0.152111
H     10.302953     3.592206     5.796195     0.133573
H     10.303100     2.819756     7.195920     0.132385
H      7.566912    14.461454     5.700214     0.054277
H      4.126520    14.067379     5.942833     0.155893
H      5.091737    15.329675     5.753537     0.141357
H      5.340898    14.306022     6.958634     0.135720
H      4.344280    12.649651     4.503116     0.144207
H      5.693149    11.790850     4.431130     0.145985
H      5.434539    12.966795     3.378003     0.146855
H     10.163805    13.959048     7.113270     0.069004
H     12.767518    11.081201     7.843793     0.150111
H     13.068881    11.976113     6.550714     0.137243
H     11.886052    10.897509     6.521386     0.146256
H     11.866325    12.009083     9.451478     0.142783
H     10.363858    12.533470     9.272846     0.137793
H     11.578514    13.575963     9.294175     0.154003
H      8.578292    10.869248     4.441795     0.060605
H      9.713432     7.667978     5.161653     0.161066
H      8.319156     8.295986     4.684414     0.150619
H      9.042568     8.856483     5.998822     0.134529
H     11.411549     8.182944     4.012546     0.148908
H     11.870821     9.716854     4.028542     0.144261
H     11.124646     9.117106     2.743461     0.144697
C     10.596603    10.360562    17.200623     0.314272
C     -3.202408    11.627568    15.604936    -0.341159
C     -2.234892    11.041951    17.791174    -0.352366
C      7.863163    11.421896    13.919934     0.310119
C      9.507368    10.559955    12.376237    -0.356176
C      8.769271    12.932255    12.238930    -0.350299
C      9.407187     7.520396    15.287665     0.326828
C     10.474440     5.870305    16.658063    -0.346726
C     11.429259     6.487323    14.453162    -0.349697
C      5.546437     7.324143    15.186885     0.313488
C      3.160245     7.457595    14.839753    -0.346247
C      4.370765     5.333358    14.509151    -0.349480
C      7.029839     6.835867    18.621144     0.330595
C      4.871094     6.008467    19.196231    -0.349026
C      6.934586     4.730470    19.780116    -0.354097
C      4.395611     9.746684    18.449711     0.312249
C      2.237797     9.161067    19.356200    -0.355608
C      2.491997    10.869248    17.636537    -0.351816
C      7.961159    10.220830    20.078724     0.336192
C      9.553078    12.005943    20.411992    -0.340698
C      8.488340    10.870818    22.344946    -0.356531
C      6.602797    12.900854    17.380588     0.318806
C      6.373704    15.058062    18.431048    -0.350735
C      8.368835    14.459884    17.052652    -0.347115
C     -3.961661     2.510462    22.791525     0.314271
C      9.837351     3.777468    24.387212    -0.341159
C      8.869835     3.191851    22.200974    -0.352366
C     -1.228220     3.571796    26.072214     0.310119
C      2.750879     2.709855     0.954479    -0.356176
C      3.488977     5.082155     1.091786    -0.350299
C     -2.772245    15.370496    24.704483     0.326828
C     -3.839498    13.720405    23.334085    -0.346726
C     -4.794317    14.337423    25.538986    -0.349697
C      1.088506    15.174243    24.805263     0.313488
C      3.474698    15.307695    25.152395    -0.346247
C      2.264177    13.183458    25.482997    -0.349480
C     -0.394897    14.685967    21.371004     0.330595
C      1.763848    13.858567    20.795917    -0.349026
C     -0.299644    12.580570    20.212032    -0.354097
C      2.239332     1.896584    21.542437     0.312249
C      4.397146     1.310967    20.635948    -0.355608
C      4.142946     3.019148    22.355611    -0.351816
C     -1.326217     2.370730    19.913424     0.336192
C     -2.918135     4.155843    19.580156    -0.340698
C     -1.853398     3.020718    17.647202    -0.356531
C      0.032145     5.050754    22.611560     0.318806
C      0.261238     7.207962    21.561100    -0.350735
C     -1.733892     6.609784    22.939496    -0.347115
C     -1.150008     5.339638     9.460809     0.314272
C     12.649003     4.072632    11.056496    -0.341159
C     11.681487     4.658249     8.870258    -0.352366
C      1.583432     4.278305    12.741498     0.310119
C     -0.060773     5.140245    14.285195    -0.356176
C      0.677324     2.767945    14.422502    -0.350299
C      0.039408     8.179804    11.373767     0.326828
C     -1.027845     9.829895    10.003369    -0.346726
C     -1.982664     9.212877    12.208270    -0.349697
C      3.900158     8.376057    11.474547     0.313488
C      6.286350     8.242605    11.821679    -0.346247
C      5.075830    10.366842    12.152281    -0.349480
C      2.416756     8.864333     8.040288     0.330595
C      4.575501     9.691733     7.465201    -0.349026
C      2.512009    10.969730     6.881316    -0.354097
C      5.050984     5.953516     8.211721     0.312249
C      7.208798     6.539133     7.305232    -0.355608
C      6.954598     4.830952     9.024895    -0.351816
C      1.485436     5.479370     6.582708     0.336192
C     -0.106483     3.694257     6.249440    -0.340698
C      0.958255     4.829382     4.316486    -0.356531
C      2.843798     2.799346     9.280844     0.318806
C      3.072891     0.642138     8.230384    -0.350735
C      1.077760     1.240316     9.608780    -0.347116
C     13.408256    13.189738     3.869907     0.314272
C     -0.390756    11.922732     2.274220    -0.341159
C      0.576760    12.508349     4.460458    -0.352366
C     10.674815    12.128405     0.589218     0.310119
C      6.695716    12.990345    25.706953    -0.356176
C      5.957618    10.618045    25.569646    -0.350299
C     12.218840     0.329704     1.956949     0.326828
C     13.286093     1.979795     3.327347    -0.346726
C     14.240912     1.362777     1.122446    -0.349697
C      8.358089     0.525957     1.856169     0.313488
C      5.971897     0.392505     1.509037    -0.346247
C      7.182418     2.516742     1.178435    -0.349480
C      9.841492     1.014233     5.290428     0.330595
C      7.682747     1.841633     5.865515    -0.349026
C      9.746239     3.119630     6.449400    -0.354097
C      7.207263    13.803616     5.118995     0.312249
C      5.049449    14.389233     6.025484    -0.355608
C      5.303649    12.681052     4.305821    -0.351816
C     10.772812    13.329470     6.748008     0.336192
C     12.364730    11.544357     7.081276    -0.340698
C     11.299993    12.679482     9.014230    -0.356531
C      9.414450    10.649446     4.049872     0.318806
C      9.185357     8.492238     5.100332    -0.350735
C     11.180487     9.090416     3.721936    -0.347116
C      8.879812     2.386430    17.695192    -0.152664
C     -1.834601     7.432475    18.508366    -0.118079
C     -2.916217    15.346946    18.713659    -0.166193
C      1.678917     1.406738    17.940478    -0.135574
C      0.198076    13.214858    16.287469    -0.166985
C      0.934712     5.603401    17.817835    -0.138631
C      4.492742     2.961058    17.303269    -0.129015
C      0.179527     9.102976    15.303662    -0.122425
C      8.193194     4.538928    13.919934    -0.128569
C     -2.244869    10.236530    22.296956    -0.152661
C      8.469544    15.282575    21.483782    -0.118079
C      9.551159     7.496846    21.278489    -0.166193
C      4.956026     9.256838    22.051670    -0.135573
C      6.436867     5.364758    23.704679    -0.166986
C      5.700230    13.453501    22.174313    -0.138631
C      2.142200    10.811158    22.688879    -0.129016
C      6.455415     1.252876    24.688486    -0.122425
C     -1.558251    12.389028    26.072214    -0.128569
C      0.566783    13.313770     8.966240    -0.152663
C     11.281196     8.267725     8.153066    -0.118078
C     12.362812     0.353255     7.947773    -0.166193
C      7.767678    14.293462     8.720954    -0.135574
C      9.248519     2.485342    10.373963    -0.166986
C      8.511883    10.096799     8.843597    -0.138631
C      4.953853    12.739142     9.358163    -0.129016
C      9.267068     6.597224    11.357770    -0.122426
C      1.253401    11.161272    12.741498    -0.128569
C     11.691464     5.463670     4.364476    -0.152664
C      0.977051     0.417625     5.177650    -0.118079
C     -0.104564     8.203354     5.382943    -0.166195
C      4.490569     6.443362     4.609762    -0.135575
C      3.009728    10.335442     2.956753    -0.166985
C      3.746365     2.246699     4.487119    -0.138631
C      7.304395     4.889042     3.972553    -0.129016
C      2.991180    14.447324     1.972946    -0.122425
C     11.004846     3.311172     0.589218    -0.128569
N     -3.358639    10.971300    16.888684     0.082075
N      8.676417    11.638558    12.900667     0.066122
N     10.402103     6.688285    15.450566     0.081191
N      4.420111     6.744806    14.861082     0.083963
N      6.315376     5.886005    19.143441     0.076609
N      3.114152     9.963347    18.495035     0.089070
N      8.619550    10.994850    20.894031     0.079998
N      7.090127    14.081509    17.620807     0.086650
N      9.993581     3.121200    23.103464     0.082075
N      3.581831     3.788458     0.430049     0.066122
N     -3.767160    14.538385    24.541582     0.081191
N      2.214832    14.594906    25.131066     0.083963
N      0.319567    13.736105    20.848707     0.076609
N      3.520791     2.113247    21.497113     0.089070
N     -1.984607     3.144750    19.098117     0.079998
N     -0.455184     6.231409    22.371341     0.086650
N     12.805234     4.728900     9.772748     0.082075
N      0.770178     4.061642    13.760765     0.066122
N     -0.955508     9.011915    11.210866     0.081191
N      5.026484     8.955394    11.800350     0.083963
N      3.131219     9.814195     7.517991     0.076609
N      6.332443     5.736853     8.166397     0.089069
N      0.827045     4.705350     5.767401     0.079998
N      2.356468     1.618691     9.040625     0.086650
N     -0.546986    12.579000     3.557968     0.082075
N      5.864764    11.911742    26.231383     0.066122
N     13.213755     1.161815     2.119850     0.081191
N      7.231763     1.105294     1.530366     0.083963
N      9.127028     1.964095     5.812725     0.076609
N      5.925804    13.586953     5.164319     0.089069
N     11.431202    12.555450     7.563315     0.079998
N      9.901779     9.468791     4.290091     0.086650
N      9.654996     1.846344    18.349731    -0.323950
N     -2.716432     7.774739    19.195431    -0.345225
N     -1.919002    14.968571    18.265480    -0.325672
N      1.034128     0.447456    17.846629    -0.335318
N      0.413030    12.310527    15.604136    -0.295537
N      1.638566     4.677090    17.903152    -0.312323
N      5.608648     2.943788    17.013993    -0.327464
N     -0.044277     8.182944    15.971797    -0.320903
N      7.896668     4.115022    14.975726    -0.336378
N     -3.020053     9.696444    21.642417    -0.323951
N      9.351374    15.624839    20.796717    -0.345224
N      8.553944     7.118471    21.726668    -0.325672
N      5.600814     8.297556    22.145519    -0.335319
N      6.221913     4.460427    24.388012    -0.295536
N      4.996377    12.527190    22.088996    -0.312322
N      1.026295    10.793888    22.978155    -0.327463
N      6.679220     0.332844    24.020351    -0.320903
N     -1.261726    11.965122    25.016422    -0.336377
N     -0.208401    13.853856     8.311701    -0.323950
N     12.163027     7.925461     7.466001    -0.345226
N     11.365597     0.731629     8.395952    -0.325672
N      8.412467    15.252744     8.814803    -0.335318
N      9.033565     3.389673    11.057296    -0.295536
N      7.808029    11.023110     8.758280    -0.312324
N      3.837947    12.756413     9.647439    -0.327463
N      9.490872     7.517256    10.689635    -0.320904
N      1.549927    11.585178    11.685706    -0.336377
N     12.466648     6.003756     5.019015    -0.323949
N      0.095221     0.075361     5.864715    -0.345226
N      0.892651     8.581729     4.934764    -0.325670
N      3.845781     7.402644     4.515913    -0.335317
N      3.224682    11.239773     2.273420    -0.295537
N      4.450218     3.173010     4.572436    -0.312324
N      8.420300     4.906313     3.683277    -0.327463
N      2.767375    15.367356     2.641081    -0.320904
N     10.708321     3.735078     1.645010    -0.336379
O      9.608620    10.293051    16.461835    -0.572881
O      7.683467    10.316601    14.471825    -0.550344
O      8.499422     7.719788    16.104838    -0.568208
O      5.654173     8.542479    15.462031    -0.572791
O      6.569537     7.883070    18.124175    -0.577546
O      5.196413    10.351142    17.682395    -0.578267
O      8.094830    10.267931    18.837635    -0.607169
O      7.154519    12.038913    16.672460    -0.578608
O     -2.973677     2.442951    23.530313    -0.572881
O     -1.048524     2.466501    25.520323    -0.550344
O     -1.864479    15.569888    23.887310    -0.568208
O      0.980769     0.692379    24.530117    -0.572791
O      0.065406     0.032970    21.867973    -0.577546
O      1.438529     2.501042    22.309753    -0.578267
O     -1.459887     2.417831    21.154513    -0.607169
O     -0.519576     4.188813    23.319688    -0.578608
O     -0.162025     5.407149    10.199597    -0.572881
O      1.763128     5.383599    12.189607    -0.550344
O      0.947173     7.980412    10.556594    -0.568208
O      3.792422     7.157721    11.199401    -0.572791
O      2.877058     7.817130     8.537257    -0.577546
O      4.250182     5.349058     8.979037    -0.578267
O      1.351765     5.432269     7.823797    -0.607169
O      2.292076     3.661287     9.988972    -0.578608
O     12.420272    13.257249     3.131119    -0.572881
O     10.495119    13.233699     1.141109    -0.550344
O     11.311074     0.130312     2.774122    -0.568208
O      8.465826    15.007821     2.131315    -0.572791
O      9.381189    -0.032970     4.793459    -0.577546
O      8.008066    13.199158     4.351679    -0.578267
O     10.906482    13.282369     5.506919    -0.607169
O      9.966171    11.511387     3.341744    -0.578608
Cu     2.654912     3.018206    17.754381     0.240991
Cu    -0.184873    14.674349    17.417914     0.335895
Cu    10.554935     0.386853    19.360199     0.336354
Cu     7.513678     3.133603    16.605806     0.340195
Cu    -0.306427     6.979367    17.493365     0.239164
Cu     0.655028    10.718527    14.446764     0.238867
Cu     3.980030    10.868306    22.237767     0.240990
Cu     6.819815     6.824249    22.574234     0.335896
Cu    -3.919993     8.236953    20.631949     0.336353
Cu    -0.878735    10.983703    23.386342     0.340194
Cu     6.941369    14.829467    22.498783     0.239160
Cu     5.979915     2.868427    25.545384     0.238868
Cu     6.791683    12.681994     8.907051     0.240989
Cu     9.631468     1.025851     9.243518     0.335895
Cu    -1.108340    15.313347     7.301233     0.336353
Cu     1.932917    12.566597    10.055626     0.340195
Cu     9.753022     8.720833     9.168067     0.239169
Cu     8.791567     4.981673    12.214668     0.238867
Cu     5.466565     4.831894     4.423665     0.240987
Cu     2.626780     8.875951     4.087198     0.335896
Cu    13.366588     7.463247     6.029483     0.336352
Cu    10.325330     4.716497     3.275090     0.340197
Cu     2.505226     0.870733     4.162649     0.239168
Cu     3.466680    12.831773     1.116048     0.238868

The following XYZ coordinates are in angstroms. Other properties are in atomic units.
The sperically averaged electron density of each atom fit to a function of the form exp(a - br)
eigen_1, eigen_2 and eigen_3 are the three eigenvalues of traceless quadrupole moment tensor
  atom number  atomic symbol              X              Y              Z     net charge C6 coefficient C8 coefficient C10 coefficient fluctuating dipole atomic polarizability isotropic forcefield polarizability              a              b squared Pearson coefficient          <r^3>          <r^4>         wp_QDO          m_QDO          q_QDO       dipole_x       dipole_y       dipole_z         dipole            Qxy            Qxz            Qyz     Q(x^2-y^2)  Q(3z^2 - R^2)        eigen_1        eigen_2        eigen_3 static polarizability      alpha(xx)      alpha(xy)      alpha(xz)      alpha(yy)      alpha(yz)      alpha(zz) atomic spin moment
            1             Gd       7.299113       9.686081      16.724983       2.017410     190.321875 0.41704595E+04  0.15302982E+06                                21.828335                           17.649411       2.013855       2.347709                    0.998321      79.175147     192.105939       0.595945       0.280097      -1.325028      -0.006209       0.018769      -0.007502       0.021144      -0.013721       0.040552      -0.031118       0.065419      -0.079674      -0.059559      -0.011927       0.071486             25.814102      25.079351       2.995232      -0.943584      25.495400       3.580497      26.867554          -0.000004
            2             Gd      -0.664170       1.835981      23.267165       2.017410     190.321905 0.41704593E+04  0.15302981E+06                                21.828337                           17.649410       2.013855       2.347709                    0.998321      79.175148     192.105941       0.595945       0.280097      -1.325028       0.006209       0.018769       0.007502       0.021144       0.013721       0.040552       0.031118       0.065419      -0.079674      -0.059559      -0.011927       0.071486             25.814106      25.079362      -2.995233      -0.943585      25.495396      -3.580500      26.867561          -0.000004
            3             Gd       2.147482       6.014119       9.936449       2.017410     190.321877 0.41704592E+04  0.15302981E+06                                21.828335                           17.649410       2.013855       2.347709                    0.998321      79.175146     192.105934       0.595945       0.280097      -1.325028       0.006209      -0.018769       0.007502       0.021144      -0.013721       0.040552      -0.031118       0.065419      -0.079674      -0.059559      -0.011927       0.071486             25.814103      25.079358       2.995232      -0.943585      25.495393       3.580498      26.867557          -0.000005
            4             Gd      10.110765      13.864219       3.394267       2.017410     190.321899 0.41704589E+04  0.15302979E+06                                21.828336                           17.649409       2.013856       2.347709                    0.998321      79.175145     192.105930       0.595945       0.280097      -1.325028      -0.006209      -0.018769      -0.007502       0.021144       0.013721       0.040552       0.031118       0.065419      -0.079674      -0.059559      -0.011927       0.071486             25.814106      25.079355      -2.995234      -0.943588      25.495404      -3.580502      26.867559          -0.000004
            5              H      10.542019       9.942937      18.052456       0.049377       1.174651 0.91622729E+01  0.94244782E+02                                 1.903917                            1.815165      -1.455766       2.163939                    0.992447       4.263069      12.735804       0.441562       1.348529      -0.690844      -0.014015      -0.028459       0.041247       0.052035       0.007314       0.000739      -0.004070       0.001988       0.012942      -0.010412       0.003146       0.007266              1.921866       1.675678       0.056718      -0.107828       1.698401      -0.350727       2.391518          -0.000001
            6              H      -2.317287      12.046763      15.559612       0.156725       1.086078 0.80756857E+01  0.79745126E+02                                 1.775948                            1.681038      -1.191725       2.328182                    0.996853       3.492452       9.918077       0.472688       1.312220      -0.702048       0.022794       0.012751      -0.000355       0.026121       0.005299       0.000458      -0.009138       0.002266       0.021538      -0.012172      -0.000287       0.012459              1.805721       2.344176       0.429850       0.006242       1.563608      -0.012751       1.509380           0.000002
            7              H      11.782161      10.966590      14.887744       0.135922       0.961063 0.70190090E+01  0.66636267E+02                                 1.611918                            1.546190      -0.806596       2.494778                    0.999582       3.347886       9.192510       0.505114       1.277266      -0.709843      -0.000227      -0.015479      -0.010501       0.018706       0.001867      -0.000642      -0.001117      -0.024438       0.015453      -0.014952       0.004891       0.010061              1.643483       1.344940       0.061527       0.078853       1.628312       0.492486       1.957198          -0.000001
            8              H      11.174547      12.313667      15.503623       0.145518       1.000108 0.74758072E+01  0.71102411E+02                                 1.576332                            1.536870      -0.762279       2.519758                    0.999927       3.121185       8.196016       0.543541       1.184806      -0.733457      -0.013680       0.014821       0.003335       0.020443      -0.007840      -0.005971      -0.003022      -0.000608       0.010708      -0.012252       0.004309       0.007943              1.571860       1.733209      -0.397088       0.078584       1.642809      -0.049183       1.339562           0.000002
            9              H      -1.510094      11.549067      17.369923       0.152059       0.928443 0.67791856E+01  0.65321161E+02                                 1.710859                            1.624081      -1.379001       2.235037                    0.994131       3.810228      11.381663       0.435673       1.459046      -0.670655       0.018379       0.009782      -0.011445       0.023759       0.001271       0.005709      -0.005112       0.016080       0.008799      -0.011911       0.000951       0.010960              1.754042       2.061620       0.415969      -0.190963       1.603844      -0.140976       1.596660          -0.000001
           10              H      -2.508676      11.489406      18.617678       0.141359       0.922857 0.67626434E+01  0.64127203E+02                                 1.618033                            1.557206      -0.837556       2.487857                    0.998823       3.431458       9.669874       0.480367       1.344643      -0.695104      -0.004593       0.010727       0.017955       0.021414      -0.007129       0.002291       0.007114       0.007431       0.014640      -0.013397       0.004764       0.008633              1.651136       1.473610      -0.028175      -0.095518       1.512788       0.415535       1.967008          -0.000001
           11              H      -1.924049      10.136049      17.996467       0.148023       0.931103 0.69402944E+01  0.66606208E+02                                 1.656671                            1.600046      -1.117179       2.355881                    0.997284       3.580490      10.335118       0.461372       1.383306      -0.686399       0.006485      -0.022322       0.003530       0.023511       0.000561       0.008919       0.001163      -0.006674      -0.004309      -0.010976       0.003606       0.007370              1.675070       1.523636      -0.277157       0.096864       2.124575      -0.157330       1.376998          -0.000001
           12              H       7.377325      12.166085      14.258534       0.059644       1.351743 0.10517367E+02  0.10875048E+03                                 1.896533                            1.800276      -1.005873       2.376549                    0.998092       3.642620       9.916298       0.512601       1.155586      -0.739350      -0.036214       0.035673       0.028399       0.058228      -0.009084      -0.007261      -0.001440       0.001945      -0.032908      -0.014790      -0.000633       0.015423              1.920494       1.726737      -0.344769      -0.289143       2.075148       0.381186       1.959596           0.000002
           13              H      10.046089      10.897509      11.629717       0.142830       1.027931 0.75356159E+01  0.73448033E+02                                 1.739655                            1.644304      -1.057388       2.382856                    0.997377       3.547610      10.149630       0.467055       1.345479      -0.694700       0.009013       0.007566      -0.017452       0.021049      -0.000191      -0.006320      -0.001141      -0.004013      -0.012163      -0.008741       0.003796       0.004945              1.794061       1.758481       0.115719      -0.474845       1.544146      -0.272516       2.079556          -0.000001
           14              H      10.099790      10.230250      13.082765       0.142036       0.946057 0.69444049E+01  0.66406409E+02                                 1.653980                            1.584115      -0.992249       2.413696                    0.997474       3.510029       9.990587       0.472674       1.355094      -0.692532       0.008828      -0.007572       0.016763       0.020403      -0.008099       0.003932       0.000725      -0.004469       0.004777      -0.010286       0.002122       0.008163              1.687771       1.757591      -0.201083       0.402389       1.411023      -0.196765       1.894699          -0.000001
           15              H       8.934760       9.829895      12.061632       0.147996       0.958193 0.71592300E+01  0.69889164E+02                                 1.740565                            1.662407      -1.451094       2.197301                    0.993156       3.900726      11.705789       0.433434       1.447571      -0.672375      -0.015757      -0.016147      -0.007298       0.023712       0.001964       0.003814       0.001144       0.002598      -0.027839      -0.010215       0.002328       0.007887              1.773391       1.846404       0.444948       0.183148       1.917021       0.272866       1.556749          -0.000001
           16              H       9.430744      12.883584      11.517739       0.159039       0.964350 0.68885287E+01  0.65189356E+02                                 1.633304                            1.547054      -0.849188       2.496752                    0.999306       3.229845       8.897845       0.496753       1.302913      -0.705263       0.015170       0.001404      -0.018289       0.023803      -0.000258      -0.006798      -0.005857      -0.001741      -0.011736      -0.010571       0.002285       0.008287              1.674467       1.666997      -0.004656      -0.523845       1.382280      -0.073890       1.974123           0.000001
           17              H       7.895298      13.172468      11.867003       0.149858       1.213491 0.95480745E+01  0.97161612E+02                                 1.843551                            1.777781      -1.030086       2.397920                    0.998362       3.387241       9.395361       0.484903       1.241287      -0.720328      -0.020886       0.006840      -0.008105       0.023424       0.001320      -0.000840      -0.003593       0.003477      -0.029581      -0.010798       0.003435       0.007363              1.847269       2.165832      -0.228893       0.390913       1.607165      -0.211503       1.768811           0.000005
           18              H       9.045258      13.612073      12.888136       0.149193       1.012857 0.73699890E+01  0.69226539E+02                                 1.539558                            1.486458      -0.755889       2.527209                    0.999940       2.987364       7.572013       0.580003       1.124268      -0.749794       0.005300       0.014185       0.012750       0.019796       0.001067       0.003990      -0.000737      -0.010730       0.013089      -0.008886       0.003243       0.005642              1.544329       1.270507       0.170951       0.136618       1.691799       0.350432       1.670679           0.000005
           19              H       9.379775       8.013382      14.474491       0.049746       1.148445 0.87089666E+01  0.88110475E+02                                 1.856400                            1.755289      -1.263217       2.259522                    0.993730       4.052571      11.855974       0.456334       1.326668      -0.696368      -0.013939       0.032321      -0.043481       0.055942      -0.004664      -0.001829      -0.011618       0.013783       0.013392      -0.016927       0.005703       0.011224              1.899834       1.572178      -0.125635       0.060113       1.827557      -0.491641       2.299766          -0.000001
           20              H      11.269524       5.300388      16.618071       0.137956       1.004873 0.72539162E+01  0.70041180E+02                                 1.715744                            1.613380      -1.007123       2.402965                    0.997778       3.534636      10.069361       0.471404       1.345649      -0.694588       0.011453      -0.012285      -0.002329       0.016956      -0.005588      -0.002765      -0.003257      -0.006644       0.011514      -0.009630       0.003396       0.006234              1.772868       2.061225      -0.537126       0.068849       1.735524      -0.166770       1.521855          -0.000001
           21              H      10.527066       6.452782      17.444575       0.144216       0.992551 0.76738883E+01  0.75776551E+02                                 1.747465                            1.696882      -1.306809       2.264884                    0.994382       3.779895      11.190667       0.440827       1.407081      -0.681166       0.000596       0.016469       0.016675       0.023445       0.001987      -0.000666      -0.002192      -0.020320       0.008371      -0.011762       0.002072       0.009690              1.758014       1.487818       0.011782       0.117896       1.722310       0.365667       2.063915          -0.000002
           22              H       9.672789       5.309808      16.722050       0.143167       1.045336 0.80319890E+01  0.80162697E+02                                 1.794067                            1.722078      -1.449913       2.184350                    0.995283       3.917680      11.632368       0.443244       1.384567      -0.684426      -0.017773      -0.010003      -0.002764       0.020581      -0.000346       0.002197      -0.004524       0.008430       0.019605      -0.008825       0.000313       0.008512              1.820071       2.172869       0.457995      -0.035970       1.792178      -0.104637       1.495168          -0.000002
           23              H      -3.003794       5.812214      14.770433       0.149174       0.960246 0.69502649E+01  0.65865131E+02                                 1.619484                            1.547178      -0.811655       2.504974                    0.999548       3.274101       9.001312       0.500428       1.291548      -0.707403       0.011658      -0.016506       0.007317       0.021491      -0.004581      -0.003788      -0.002531      -0.001757      -0.009949      -0.007704       0.001353       0.006351              1.652410       1.859857      -0.433914       0.096265       1.606674      -0.183205       1.490699          -0.000001
           24              H      11.017543       6.181169      13.618659       0.126133       1.189653 0.92117252E+01  0.94170822E+02                                 1.868285                            1.775349      -1.476814       2.149990                    0.996599       4.004052      11.636046       0.466953       1.283092      -0.704764      -0.009543      -0.006260      -0.014045       0.018097       0.000760      -0.003877       0.000333       0.000261       0.010762      -0.004044      -0.001601       0.005645              1.912405       1.726748       0.101154       0.328136       1.546429       0.329715       2.464037          -0.000001
           25              H      11.900971       7.331993      14.295860       0.142112       0.896296 0.65416209E+01  0.61218230E+02                                 1.557872                            1.509790      -0.784355       2.513114                    0.999595       3.307997       9.113989       0.500877       1.306710      -0.703525       0.008009       0.021419       0.001564       0.022921       0.002015      -0.004811       0.004183      -0.013343      -0.017152      -0.010682       0.000036       0.010647              1.569785       1.564430       0.340950      -0.155222       1.779799      -0.160885       1.365127          -0.000002
           26              H       6.329464       6.788766      15.218345       0.061448       1.089691 0.83118229E+01  0.83433720E+02                                 1.818434                            1.734941      -1.239632       2.266643                    0.993810       4.057183      11.970702       0.449320       1.358015      -0.689685       0.050300      -0.025021       0.006353       0.056538      -0.003776       0.000441      -0.002305       0.002143      -0.023505      -0.008320       0.000283       0.008037              1.853420       2.403230      -0.356147       0.130677       1.681981      -0.009256       1.475049          -0.000001
           27              H       2.443954       6.848427      14.570473       0.145675       0.897641 0.64312265E+01  0.60992152E+02                                 1.663479                            1.575013      -1.220777       2.314372                    0.994683       3.656974      10.742106       0.446499       1.446457      -0.673931      -0.017575      -0.013370      -0.006838       0.023117      -0.000332       0.003090      -0.000326       0.004509      -0.024677      -0.008859       0.001835       0.007024              1.715046       2.045032       0.448202       0.238133       1.690581       0.201055       1.409526          -0.000001
           28              H       2.969795       7.810849      15.735577       0.149213       0.922082 0.68467801E+01  0.65476805E+02                                 1.651229                            1.593838      -1.035052       2.403288                    0.996852       3.511610      10.113608       0.460333       1.391339      -0.685505      -0.002997       0.007599       0.022670       0.024096      -0.006337       0.002447       0.006642       0.002093       0.026317      -0.012887       0.001493       0.011394              1.675921       1.458668      -0.081340      -0.162603       1.435267       0.345082       2.133828          -0.000001
           29              H       3.216278       8.200214      14.202545       0.136506       1.042242 0.82273109E+01  0.82631576E+02                                 1.798882                            1.751335      -1.345423       2.240285                    0.993272       3.889585      11.596775       0.436221       1.398015      -0.682569       0.004644       0.013439      -0.013873       0.019865       0.002373      -0.002327      -0.005804      -0.000336       0.002918      -0.005524      -0.001990       0.007514              1.805695       1.525799       0.028273      -0.039110       1.885295      -0.486623       2.005991          -0.000001
           30              H       3.445835       5.077445      14.314523       0.143660       0.945114 0.67859544E+01  0.64593305E+02                                 1.659865                            1.571015      -1.038241       2.392777                    0.997946       3.510587      10.007348       0.471790       1.363895      -0.690604      -0.017637      -0.005219      -0.003850       0.018791      -0.002511      -0.000345       0.006356      -0.006471      -0.028013      -0.011444       0.000776       0.010668              1.704847       2.280901       0.288238       0.304923       1.434765       0.094568       1.398875           0.000000
           31              H       4.926581       5.174786      13.717307       0.149159       1.092534 0.85069831E+01  0.84544422E+02                                 1.753594                            1.705211      -0.856679       2.483370                    0.999209       3.348051       9.335229       0.480822       1.281776      -0.710853       0.013514      -0.004650      -0.016526       0.021849       0.002023      -0.006462       0.002786      -0.013331      -0.000103      -0.011170       0.003473       0.007697              1.756948       1.739775      -0.063404      -0.403974       1.447388       0.121173       2.083680           0.000001
           32              H       4.707043       4.797981      15.258338       0.149873       0.985290 0.72773276E+01  0.70758599E+02                                 1.727930                            1.642864      -1.300139       2.273766                    0.995070       3.656146      10.664408       0.452935       1.390794      -0.684649       0.011896      -0.014479       0.018700       0.026474      -0.002023       0.006924       0.004571      -0.015175       0.014416      -0.013429       0.003168       0.010261              1.762023       1.513105      -0.187932       0.306262       1.739440      -0.502121       2.033522           0.000000
           33              H       7.973946       6.725966      18.617678       0.055870       1.138838 0.86794752E+01  0.87591120E+02                                 1.837556                            1.747204      -1.214049       2.287326                    0.994294       3.956323      11.496872       0.460166       1.318939      -0.698552       0.055241       0.003179      -0.002056       0.055370      -0.002981       0.000431      -0.004751       0.005156      -0.034275      -0.012847       0.002903       0.009944              1.879291       2.558653      -0.058290      -0.095842       1.552808      -0.065502       1.526411          -0.000002
           34              H       4.493691       5.225027      19.649475       0.146353       0.994857 0.72748712E+01  0.70259143E+02                                 1.703576                            1.617934      -0.988338       2.421254                    0.998042       3.461017       9.844685       0.470003       1.349359      -0.694457      -0.009873      -0.017686       0.010405       0.022771      -0.000852      -0.005145      -0.008589       0.006872      -0.023723      -0.014339       0.004832       0.009507              1.752242       1.629920       0.318855      -0.161377       2.075838      -0.418514       1.550967          -0.000000
           35              H       4.631434       6.818597      19.689468       0.142571       0.989158 0.74662070E+01  0.72777219E+02                                 1.710041                            1.647964      -1.093499       2.365531                    0.996915       3.588349      10.347106       0.460663       1.364039      -0.690671      -0.002955       0.018990       0.012627       0.022996      -0.000624      -0.001426       0.007846       0.003212      -0.025015      -0.012493       0.004964       0.007529              1.729135       1.502240      -0.232251      -0.112791       2.140554       0.334782       1.544611          -0.000001
           36              H       4.514867       6.063417      18.284410       0.150744       0.919952 0.69171248E+01  0.66330768E+02                                 1.647137                            1.601384      -1.063980       2.388580                    0.996712       3.532595      10.193992       0.459431       1.390262      -0.685514      -0.006314       0.000463      -0.023470       0.024309      -0.005343       0.000586      -0.001194       0.015467       0.030242      -0.014478       0.004218       0.010260              1.660332       1.536296      -0.005265       0.339116       1.366609      -0.060854       2.078090          -0.000001
           37              H       6.237949       4.127583      20.110718       0.152111       0.850570 0.59909371E+01  0.55217107E+02                                 1.545676                            1.476535      -0.778430       2.526692                    0.999308       3.312259       9.258357       0.486971       1.364658      -0.691253      -0.015167      -0.015956       0.005968       0.022809      -0.000853       0.001390      -0.008695      -0.000485      -0.026604      -0.013161       0.003863       0.009298              1.594013       1.718492       0.372205      -0.182442       1.687494      -0.272237       1.376053          -0.000001
           38              H       7.491301       4.257894      19.126911       0.133573       1.044280 0.79852119E+01  0.79352015E+02                                 1.771426                            1.700872      -1.353200       2.220711                    0.996869       3.890375      11.419046       0.453677       1.358588      -0.689646       0.013747      -0.010004      -0.010735       0.020108      -0.003676      -0.001741      -0.007500      -0.000089      -0.004238      -0.009320       0.001635       0.007685              1.792054       1.753990      -0.322866      -0.316680       1.778926       0.288194       1.843245          -0.000002
           39              H       7.491447       5.030344      20.526636       0.132385       1.045663 0.78905296E+01  0.78436678E+02                                 1.793393                            1.705324      -1.465194       2.169687                    0.995197       3.981463      11.815291       0.445814       1.382099      -0.684427       0.015417       0.007253       0.012743       0.021276       0.000727       0.004438      -0.001890      -0.004831      -0.015494      -0.007985       0.002646       0.005339              1.836597       1.812553       0.092879       0.535671       1.611036       0.085793       2.086203          -0.000001
           40              H       4.755260       9.088846      19.030930       0.054277       1.107226 0.83769326E+01  0.84432275E+02                                 1.846459                            1.747002      -1.443705       2.172684                    0.992519       4.204631      12.518518       0.444784       1.366259      -0.687168       0.030997      -0.033625       0.029808       0.054589       0.002920       0.007377      -0.012119       0.010081      -0.006048      -0.017404       0.005370       0.012034              1.883537       1.887834      -0.392687       0.244087       2.013174      -0.376888       1.749601          -0.000001
           41              H       1.314867       9.482921      19.273549       0.155893       0.893602 0.64338059E+01  0.60109103E+02                                 1.573455                            1.512908      -0.780527       2.526805                    0.999609       3.265113       9.061747       0.491412       1.334100      -0.698145      -0.022708       0.006689       0.000530       0.023678      -0.003205      -0.005730      -0.007382       0.014691      -0.009490      -0.013653       0.002437       0.011216              1.608435       2.059490      -0.227067       0.003209       1.445031      -0.055798       1.320783          -0.000001
           42              H       2.280084       8.220625      19.084253       0.141357       0.950702 0.71167765E+01  0.68513739E+02                                 1.660662                            1.606272      -1.023423       2.396450                    0.997926       3.545636      10.145527       0.467978       1.359521      -0.691557       0.005423      -0.020280      -0.005947       0.021819      -0.005308      -0.008985      -0.000326      -0.011384       0.002296      -0.013400       0.004020       0.009379              1.680340       1.430909       0.017345      -0.044109       2.195166       0.222043       1.414944          -0.000001
           43              H       2.529246       9.244278      20.289350       0.135720       1.096984 0.85100090E+01  0.86080633E+02                                 1.840731                            1.763805      -1.413350       2.192704                    0.996284       4.001361      11.920335       0.441701       1.370889      -0.686839       0.003573      -0.000142       0.019654       0.019977       0.003436      -0.002659      -0.004689       0.003193       0.003659      -0.005811      -0.001476       0.007288              1.858892       1.619224       0.054338       0.199619       1.525174       0.128150       2.432276           0.000000
           44              H       1.532627      10.900649      17.833832       0.144207       0.945812 0.68372778E+01  0.65509993E+02                                 1.690512                            1.600541      -1.111076       2.363080                    0.996322       3.599101      10.451703       0.454988       1.405017      -0.682298      -0.024777      -0.000390       0.000306       0.024782      -0.002368      -0.000677      -0.006419       0.015173      -0.017869      -0.011931       0.000999       0.010932              1.747555       2.375471      -0.182897      -0.139232       1.423334       0.004532       1.443858          -0.000001
           45              H       2.881496      11.759450      17.761846       0.145985       1.069867 0.82100332E+01  0.80931275E+02                                 1.731627                            1.675857      -0.877054       2.471219                    0.999113       3.359586       9.351777       0.484367       1.282804      -0.710187       0.011445       0.018544       0.001205       0.021825       0.005611       0.008128      -0.002864      -0.010972      -0.000353      -0.013376       0.005392       0.007983              1.744671       1.606942       0.252648       0.054147       2.218353       0.170278       1.408716           0.000000
           46              H       2.622887      10.583505      16.708719       0.146855       1.126014 0.87746386E+01  0.88961874E+02                                 1.862271                            1.785573      -1.234613       2.303765                    0.995132       3.672801      10.764191       0.443378       1.362566      -0.691579       0.005999      -0.008947      -0.020231       0.022920      -0.005707      -0.002978      -0.000741      -0.012244       0.013892      -0.011267       0.005057       0.006210              1.893102       1.574468      -0.094727      -0.034314       1.595066       0.348951       2.509772          -0.000000
           47              H       7.352152       9.591252      20.443986       0.069004       1.005382 0.74253264E+01  0.72568094E+02                                 1.737363                            1.651981      -1.203454       2.296767                    0.993836       3.906128      11.425938       0.454726       1.378244      -0.686144      -0.038793      -0.043384       0.011886       0.059400       0.009135       0.002439       0.000516      -0.002744       0.005787      -0.010391       0.001540       0.008851              1.769335       1.851080       0.490238      -0.171573       1.876862      -0.141925       1.580064          -0.000001
           48              H       9.955865      12.469099      21.174509       0.150111       0.911242 0.64586392E+01  0.61121113E+02                                 1.664293                            1.566825      -1.070607       2.390747                    0.996045       3.539886      10.278882       0.454072       1.425383      -0.678579       0.013431       0.012226       0.015984       0.024194       0.010421       0.003386      -0.000408       0.004867       0.001501      -0.011454       0.000441       0.011013              1.726065       1.527704       0.268998       0.335773       1.645452       0.440805       2.005040          -0.000001
           49              H      10.257229      11.574187      19.881430       0.137243       0.981925 0.73566507E+01  0.71687074E+02                                 1.719263                            1.648034      -1.204653       2.307611                    0.995789       3.704321      10.798615       0.454006       1.384470      -0.685783       0.014637      -0.010075      -0.010508       0.020644       0.002289      -0.007759       0.002377      -0.002041      -0.013371      -0.010650       0.003922       0.006728              1.751773       1.936262      -0.305216      -0.413050       1.572951       0.296751       1.746106          -0.000001
           50              H       9.074399      12.652791      19.852102       0.146256       0.917865 0.69327928E+01  0.66681646E+02                                 1.658479                            1.613720      -1.107991       2.366877                    0.995733       3.607097      10.508360       0.452094       1.408574      -0.681604      -0.014150       0.015051      -0.012577       0.024185      -0.001708       0.005263      -0.008140       0.007151      -0.013177      -0.011703       0.001224       0.010479              1.660967       1.540991      -0.283677       0.262866       1.802479      -0.313273       1.639431          -0.000001
           51              H       9.054673      11.541217      22.782194       0.142783       1.020345 0.73069577E+01  0.70325793E+02                                 1.705298                            1.598045      -0.887014       2.462839                    0.998974       3.409952       9.539767       0.485574       1.310607      -0.702726       0.014689       0.009742       0.008348       0.019504       0.006559       0.002597      -0.001825       0.002857       0.034655      -0.012870       0.000869       0.012001              1.765997       1.720936       0.469695       0.232153       1.888315       0.383630       1.688742          -0.000000
           52              H       7.552205      11.016830      22.603562       0.137793       1.005971 0.74793219E+01  0.73543556E+02                                 1.774728                            1.681567      -1.358054       2.235115                    0.993547       3.876933      11.535956       0.439366       1.417743      -0.678394      -0.023352       0.000636      -0.000418       0.023364      -0.003322       0.001228      -0.002347       0.016551       0.010139      -0.010911       0.003042       0.007868              1.819904       2.343050      -0.177536      -0.397242       1.445202       0.130758       1.671458          -0.000000
           53              H       8.766862       9.974337      22.624891       0.154003       1.193743 0.94131295E+01  0.96420084E+02                                 1.896974                            1.821723      -1.112342       2.367547                    0.997101       3.504841      10.081739       0.452283       1.322093      -0.701912       0.006676      -0.024737       0.005018       0.026109      -0.003199       0.002635      -0.001353      -0.013340       0.018333      -0.010762       0.003230       0.007533              1.912836       1.610142      -0.296541       0.050130       2.492458      -0.187396       1.635907           0.000001
           54              H       5.766640      12.681052      17.772511       0.060605       1.217596 0.91560806E+01  0.92001023E+02                                 1.799405                            1.700849      -1.015587       2.371390                    0.998080       3.665094      10.030440       0.514481       1.184823      -0.730347      -0.045435      -0.022368       0.017374       0.053540      -0.000649      -0.004968       0.001295       0.011718       0.006157      -0.007069      -0.001641       0.008710              1.822619       2.237607       0.330443      -0.357577       1.718840      -0.032571       1.511410          -0.000000
           55              H       6.901780       0.182122      18.492369       0.161066       0.946447 0.69766769E+01  0.67267260E+02                                 1.700958                            1.625817      -1.171910       2.347273                    0.995667       3.558837      10.409471       0.447121       1.420777      -0.679554       0.013961       0.021069       0.003949       0.025582       0.001225      -0.004268       0.010727       0.000298      -0.014313      -0.013637       0.003293       0.010343              1.739240       1.647901       0.344406      -0.033185       2.194239       0.105226       1.375581          -0.000001
           56              H       5.507503      15.254314      18.015130       0.150619       1.048481 0.79060014E+01  0.76592473E+02                                 1.663211                            1.610587      -0.712726       2.551889                    0.999971       3.161568       8.501312       0.513847       1.230390      -0.723349      -0.019279       0.005943      -0.011515       0.023229      -0.003671       0.004913       0.005715       0.010180       0.010601      -0.011397       0.002846       0.008550              1.671517       2.047390      -0.280423       0.241232       1.515057      -0.032136       1.452102           0.000002
           57              H       6.230915      14.693817      19.329538       0.134529       1.080547 0.84491758E+01  0.84785811E+02                                 1.785877                            1.729992      -1.336171       2.233379                    0.996634       3.815009      11.093376       0.459507       1.328327      -0.696573      -0.001278      -0.008171       0.015362       0.017447      -0.004321      -0.005332      -0.002726      -0.009579      -0.016185      -0.010597       0.001415       0.009182              1.788119       1.481947      -0.015235      -0.191382       1.595644      -0.203753       2.286767          -0.000001
           58              H       8.599897      15.367356      17.343262       0.148908       1.080671 0.78782506E+01  0.78030642E+02                                 1.822065                            1.696987      -1.356048       2.242718                    0.994900       3.754846      11.005354       0.451141       1.370751      -0.688067       0.006507       0.024470       0.006307       0.026094       0.005051      -0.008820       0.003300       0.003733      -0.008126      -0.011888       0.001798       0.010090              1.887455       1.553090       0.298443       0.053215       2.599790       0.351350       1.509484           0.000001
           59              H       9.059169      13.833446      17.359258       0.144261       1.007491 0.77171630E+01  0.75597951E+02                                 1.711903                            1.661548      -1.044860       2.390252                    0.997878       3.526038      10.083481       0.466073       1.341527      -0.695842       0.013930      -0.015714       0.007625       0.022341      -0.005677      -0.005147      -0.010918       0.002192      -0.019010      -0.016522       0.006138       0.010384              1.716680       1.864282      -0.421481       0.181584       1.830209      -0.148458       1.455547          -0.000000
           60              H       8.312994      14.433194      16.074177       0.144696       1.022641 0.76085845E+01  0.72644826E+02                                 1.598975                            1.549178      -0.779474       2.512198                    0.999866       3.124381       8.205610       0.542344       1.182851      -0.734160      -0.004015       0.001321      -0.018598       0.019073       0.004045       0.001943      -0.001050       0.019700       0.011753      -0.012727       0.003483       0.009244              1.601709       1.272049       0.014535       0.009272       1.361068       0.097094       2.172009           0.000004
           61              H      -3.907076       2.092837      21.939692       0.049377       1.174650 0.91622647E+01  0.94244675E+02                                 1.903916                            1.815164      -1.455765       2.163939                    0.992447       4.263067      12.735796       0.441562       1.348529      -0.690844       0.014015      -0.028459      -0.041247       0.052036      -0.007314       0.000739       0.004070       0.001988       0.012942      -0.010412       0.003146       0.007266              1.921865       1.675677      -0.056718      -0.107829       1.698400       0.350726       2.391516          -0.000001
           62              H       8.952230       4.196663      24.432536       0.156725       1.086078 0.80756801E+01  0.79745058E+02                                 1.775948                            1.681037      -1.191724       2.328182                    0.996853       3.492451       9.918074       0.472688       1.312220      -0.702048      -0.022794       0.012751       0.000355       0.026121      -0.005299       0.000458       0.009138       0.002266       0.021538      -0.012172      -0.000287       0.012459              1.805720       2.344175      -0.429850       0.006242       1.563607       0.012751       1.509379           0.000002
           63              H      -5.147219       3.116490      25.104404       0.135922       0.961063 0.70190050E+01  0.66636218E+02                                 1.611917                            1.546190      -0.806595       2.494778                    0.999582       3.347885       9.192506       0.505115       1.277266      -0.709843       0.000227      -0.015479       0.010501       0.018706      -0.001867      -0.000642       0.001117      -0.024438       0.015453      -0.014952       0.004891       0.010061              1.643483       1.344939      -0.061526       0.078852       1.628312      -0.492486       1.957197          -0.000000
           64              H      -4.539605       4.463567      24.488525       0.145518       1.000108 0.74758035E+01  0.71102368E+02                                 1.576332                            1.536870      -0.762279       2.519758                    0.999927       3.121185       8.196016       0.543541       1.184807      -0.733457       0.013680       0.014821      -0.003335       0.020443       0.007840      -0.005971       0.003022      -0.000608       0.010708      -0.012252       0.004309       0.007943              1.571860       1.733209       0.397088       0.078584       1.642809       0.049183       1.339561           0.000002
           65              H       8.145037       3.698967      22.622225       0.152059       0.928443 0.67791838E+01  0.65321144E+02                                 1.710860                            1.624081      -1.379002       2.235037                    0.994131       3.810228      11.381665       0.435673       1.459047      -0.670655      -0.018379       0.009782       0.011445       0.023759      -0.001271       0.005709       0.005112       0.016080       0.008799      -0.011911       0.000951       0.010960              1.754042       2.061621      -0.415969      -0.190963       1.603845       0.140976       1.596660          -0.000001
           66              H       9.143619       3.639306      21.374470       0.141359       0.922858 0.67626444E+01  0.64127210E+02                                 1.618033                            1.557206      -0.837556       2.487857                    0.998823       3.431458       9.669871       0.480367       1.344642      -0.695104       0.004593       0.010727      -0.017955       0.021414       0.007129       0.002291      -0.007114       0.007431       0.014640      -0.013397       0.004764       0.008633              1.651135       1.473610       0.028175      -0.095518       1.512787      -0.415535       1.967008          -0.000001
           67              H       8.558992       2.285949      21.995681       0.148023       0.931104 0.69402965E+01  0.66606233E+02                                 1.656671                            1.600046      -1.117180       2.355881                    0.997284       3.580491      10.335121       0.461372       1.383306      -0.686399      -0.006485      -0.022322      -0.003530       0.023511      -0.000561       0.008919      -0.001163      -0.006674      -0.004309      -0.010976       0.003606       0.007370              1.675070       1.523636       0.277157       0.096864       2.124576       0.157330       1.376998          -0.000001
           68              H      -0.742382       4.315985      25.733614       0.059644       1.351743 0.10517366E+02  0.10875047E+03                                 1.896533                            1.800276      -1.005873       2.376549                    0.998092       3.642620       9.916297       0.512601       1.155586      -0.739350       0.036214       0.035673      -0.028399       0.058228       0.009084      -0.007261       0.001440       0.001945      -0.032908      -0.014790      -0.000633       0.015423              1.920494       1.726737       0.344769      -0.289143       2.075148      -0.381186       1.959596           0.000003
           69              H       2.212158       3.047409       1.700999       0.142830       1.027932 0.75356235E+01  0.73448127E+02                                 1.739656                            1.644305      -1.057390       2.382855                    0.997377       3.547612      10.149638       0.467054       1.345479      -0.694700      -0.009013       0.007566       0.017452       0.021049       0.000191      -0.006320       0.001142      -0.004013      -0.012163      -0.008741       0.003796       0.004945              1.794062       1.758482      -0.115719      -0.474845       1.544146       0.272517       2.079557          -0.000001
           70              H       2.158458       2.380150       0.247951       0.142036       0.946057 0.69444017E+01  0.66406372E+02                                 1.653979                            1.584114      -0.992249       2.413695                    0.997474       3.510029       9.990587       0.472674       1.355094      -0.692532      -0.008828      -0.007572      -0.016763       0.020403       0.008099       0.003932      -0.000725      -0.004469       0.004777      -0.010286       0.002122       0.008163              1.687771       1.757590       0.201083       0.402389       1.411023       0.196765       1.894699          -0.000001
           71              H       3.323488       1.979795       1.269084       0.147996       0.958193 0.71592337E+01  0.69889212E+02                                 1.740566                            1.662408      -1.451094       2.197301                    0.993156       3.900727      11.705795       0.433433       1.447572      -0.672375       0.015757      -0.016147       0.007298       0.023712      -0.001964       0.003814      -0.001144       0.002598      -0.027839      -0.010215       0.002328       0.007887              1.773392       1.846405      -0.444948       0.183149       1.917021      -0.272866       1.556749          -0.000001
           72              H       2.827504       5.033484       1.812977       0.159039       0.964349 0.68885236E+01  0.65189295E+02                                 1.633303                            1.547053      -0.849188       2.496752                    0.999306       3.229844       8.897841       0.496753       1.302913      -0.705263      -0.015170       0.001404       0.018289       0.023803       0.000258      -0.006798       0.005857      -0.001741      -0.011736      -0.010571       0.002285       0.008287              1.674466       1.666997       0.004656      -0.523844       1.382280       0.073889       1.974122           0.000001
           73              H       4.362950       5.322368       1.463713       0.149858       1.213495 0.95481072E+01  0.97162018E+02                                 1.843553                            1.777783      -1.030092       2.397917                    0.998362       3.387247       9.395378       0.484903       1.241285      -0.720328       0.020886       0.006840       0.008105       0.023424      -0.001320      -0.000840       0.003593       0.003477      -0.029581      -0.010798       0.003435       0.007363              1.847272       2.165835       0.228893       0.390914       1.607167       0.211503       1.768813           0.000005
           74              H       3.212989       5.761973       0.442580       0.149193       1.012855 0.73699700E+01  0.69226307E+02                                 1.539555                            1.486456      -0.755888       2.527210                    0.999940       2.987361       7.571999       0.580004       1.124267      -0.749794      -0.005300       0.014185      -0.012750       0.019796      -0.001067       0.003990       0.000737      -0.010730       0.013089      -0.008886       0.003243       0.005642              1.544326       1.270506      -0.170951       0.136618       1.691796      -0.350430       1.670676           0.000005
           75              H      -2.744833       0.163282      25.517657       0.049746       1.148445 0.87089585E+01  0.88110377E+02                                 1.856399                            1.755289      -1.263216       2.259523                    0.993730       4.052569      11.855969       0.456334       1.326668      -0.696367       0.013939       0.032321       0.043481       0.055942       0.004663      -0.001829       0.011618       0.013783       0.013392      -0.016927       0.005703       0.011224              1.899834       1.572178       0.125635       0.060113       1.827557       0.491642       2.299765          -0.000001
           76              H      -4.634581      13.150488      23.374077       0.137956       1.004874 0.72539234E+01  0.70041273E+02                                 1.715746                            1.613381      -1.007125       2.402964                    0.997778       3.534639      10.069374       0.471404       1.345650      -0.694588      -0.011453      -0.012285       0.002329       0.016956       0.005588      -0.002765       0.003257      -0.006644       0.011514      -0.009630       0.003396       0.006234              1.772869       2.061226       0.537127       0.068849       1.735526       0.166771       1.521856          -0.000001
           77              H      -3.892124      14.302882      22.547573       0.144216       0.992550 0.76738818E+01  0.75776469E+02                                 1.747464                            1.696881      -1.306808       2.264884                    0.994382       3.779893      11.190659       0.440827       1.407080      -0.681166      -0.000596       0.016469      -0.016675       0.023445      -0.001987      -0.000666       0.002192      -0.020320       0.008371      -0.011762       0.002072       0.009690              1.758013       1.487817      -0.011782       0.117896       1.722309      -0.365666       2.063914          -0.000002
           78              H      -3.037846      13.159908      23.270098       0.143167       1.045333 0.80319548E+01  0.80162276E+02                                 1.794064                            1.722076      -1.449908       2.184353                    0.995283       3.917670      11.632335       0.443244       1.384569      -0.684425       0.017773      -0.010004       0.002764       0.020581       0.000346       0.002197       0.004524       0.008430       0.019605      -0.008825       0.000314       0.008511              1.820068       2.172866      -0.457994      -0.035970       1.792174       0.104636       1.495165          -0.000001
           79              H       9.638736      13.662314      25.221715       0.149174       0.960247 0.69502768E+01  0.65865272E+02                                 1.619485                            1.547179      -0.811657       2.504973                    0.999548       3.274104       9.001322       0.500428       1.291547      -0.707403      -0.011658      -0.016506      -0.007316       0.021491       0.004581      -0.003788       0.002531      -0.001757      -0.009949      -0.007704       0.001353       0.006351              1.652412       1.859859       0.433914       0.096265       1.606676       0.183206       1.490700          -0.000001
           80              H      -4.382600      14.031269      26.373489       0.126133       1.189650 0.92116996E+01  0.94170499E+02                                 1.868282                            1.775347      -1.476811       2.149992                    0.996599       4.004046      11.636026       0.466953       1.283092      -0.704764       0.009543      -0.006260       0.014045       0.018097      -0.000760      -0.003877      -0.000333       0.000261       0.010762      -0.004044      -0.001601       0.005645              1.912402       1.726747      -0.101154       0.328136       1.546428      -0.329715       2.464032          -0.000000
           81              H      -5.266028      15.182093      25.696288       0.142112       0.896296 0.65416215E+01  0.61218240E+02                                 1.557873                            1.509791      -0.784356       2.513113                    0.999595       3.307998       9.113994       0.500877       1.306711      -0.703525      -0.008009       0.021419      -0.001564       0.022921      -0.002015      -0.004811      -0.004183      -0.013343      -0.017152      -0.010682       0.000036       0.010647              1.569785       1.564429      -0.340949      -0.155222       1.779800       0.160885       1.365127          -0.000002
           82              H       0.305478      14.638866      24.773803       0.061448       1.089692 0.83118313E+01  0.83433823E+02                                 1.818435                            1.734942      -1.239632       2.266642                    0.993810       4.057183      11.970702       0.449320       1.358015      -0.689685      -0.050300      -0.025021      -0.006353       0.056538       0.003776       0.000441       0.002305       0.002143      -0.023505      -0.008320       0.000283       0.008037              1.853421       2.403232       0.356147       0.130677       1.681981       0.009256       1.475050          -0.000001
           83              H       4.190988      14.698527      25.421675       0.145675       0.897641 0.64312222E+01  0.60992103E+02                                 1.663479                            1.575012      -1.220777       2.314372                    0.994683       3.656974      10.742107       0.446499       1.446458      -0.673931       0.017575      -0.013370       0.006838       0.023117       0.000332       0.003090       0.000326       0.004509      -0.024677      -0.008859       0.001835       0.007024              1.715046       2.045031      -0.448202       0.238133       1.690581      -0.201055       1.409525          -0.000001
           84              H       3.665148      15.660950      24.256571       0.149213       0.922083 0.68467880E+01  0.65476900E+02                                 1.651230                            1.593838      -1.035054       2.403287                    0.996852       3.511612      10.113616       0.460333       1.391339      -0.685505       0.002997       0.007599      -0.022670       0.024096       0.006337       0.002447      -0.006642       0.002093       0.026317      -0.012887       0.001493       0.011394              1.675922       1.458669       0.081340      -0.162603       1.435268      -0.345083       2.133830          -0.000001
           85              H       3.418664       0.350114      25.789603       0.136506       1.042241 0.82273008E+01  0.82631446E+02                                 1.798881                            1.751334      -1.345421       2.240286                    0.993272       3.889582      11.596763       0.436221       1.398015      -0.682569      -0.004644       0.013439       0.013873       0.019865      -0.002373      -0.002327       0.005804      -0.000336       0.002918      -0.005524      -0.001990       0.007514              1.805694       1.525799      -0.028274      -0.039111       1.885293       0.486622       2.005990          -0.000001
           86              H       3.189108      12.927545      25.677625       0.143660       0.945114 0.67859599E+01  0.64593367E+02                                 1.659865                            1.571015      -1.038241       2.392777                    0.997946       3.510587      10.007347       0.471790       1.363894      -0.690604       0.017637      -0.005219       0.003850       0.018791       0.002511      -0.000345      -0.006356      -0.006471      -0.028013      -0.011444       0.000776       0.010668              1.704847       2.280902      -0.288238       0.304923       1.434765      -0.094568       1.398876           0.000000
           87              H       1.708362      13.024886      26.274841       0.149159       1.092534 0.85069766E+01  0.84544336E+02                                 1.753593                            1.705210      -0.856678       2.483370                    0.999209       3.348050       9.335223       0.480823       1.281775      -0.710853      -0.013514      -0.004650       0.016527       0.021849      -0.002023      -0.006462      -0.002786      -0.013331      -0.000103      -0.011170       0.003473       0.007697              1.756947       1.739773       0.063404      -0.403974       1.447388      -0.121173       2.083679           0.000001
           88              H       1.927900      12.648081      24.733810       0.149873       0.985290 0.72773232E+01  0.70758544E+02                                 1.727929                            1.642864      -1.300138       2.273766                    0.995070       3.656144      10.664400       0.452935       1.390794      -0.684649      -0.011896      -0.014479      -0.018700       0.026474       0.002023       0.006924      -0.004571      -0.015175       0.014416      -0.013428       0.003168       0.010261              1.762022       1.513104       0.187932       0.306261       1.739440       0.502121       2.033522           0.000000
           89              H      -1.339004      14.576066      21.374470       0.055870       1.138838 0.86794743E+01  0.87591108E+02                                 1.837556                            1.747204      -1.214049       2.287326                    0.994294       3.956322      11.496869       0.460166       1.318939      -0.698552      -0.055241       0.003179       0.002056       0.055370       0.002981       0.000431       0.004751       0.005156      -0.034275      -0.012847       0.002903       0.009944              1.879291       2.558654       0.058290      -0.095842       1.552808       0.065502       1.526411          -0.000002
           90              H       2.141252      13.075127      20.342673       0.146353       0.994856 0.72748702E+01  0.70259131E+02                                 1.703576                            1.617934      -0.988337       2.421254                    0.998042       3.461016       9.844682       0.470003       1.349359      -0.694457       0.009873      -0.017686      -0.010405       0.022771       0.000852      -0.005145       0.008589       0.006872      -0.023723      -0.014339       0.004832       0.009507              1.752242       1.629921      -0.318856      -0.161377       2.075838       0.418514       1.550967          -0.000000
           91              H       2.003509      14.668697      20.302680       0.142571       0.989157 0.74662020E+01  0.72777159E+02                                 1.710040                            1.647964      -1.093498       2.365531                    0.996915       3.588347      10.347100       0.460663       1.364040      -0.690671       0.002955       0.018990      -0.012627       0.022996       0.000624      -0.001426      -0.007846       0.003212      -0.025015      -0.012493       0.004964       0.007529              1.729135       1.502240       0.232251      -0.112791       2.140554      -0.334781       1.544611          -0.000001
           92              H       2.120076      13.913517      21.707738       0.150744       0.919953 0.69171273E+01  0.66330796E+02                                 1.647137                            1.601384      -1.063980       2.388580                    0.996712       3.532595      10.193991       0.459431       1.390262      -0.685514       0.006314       0.000463       0.023470       0.024309       0.005343       0.000586       0.001194       0.015467       0.030242      -0.014478       0.004218       0.010260              1.660332       1.536297       0.005265       0.339117       1.366609       0.060854       2.078090          -0.000001
           93              H       0.396993      11.977683      19.881430       0.152111       0.850570 0.59909393E+01  0.55217132E+02                                 1.545676                            1.476535      -0.778430       2.526692                    0.999308       3.312259       9.258357       0.486971       1.364658      -0.691253       0.015167      -0.015956      -0.005968       0.022809       0.000853       0.001390       0.008695      -0.000485      -0.026604      -0.013161       0.003863       0.009298              1.594014       1.718493      -0.372205      -0.182442       1.687494       0.272237       1.376054          -0.000001
           94              H      -0.856358      12.107994      20.865237       0.133573       1.044275 0.79851650E+01  0.79351438E+02                                 1.771422                            1.700867      -1.353195       2.220715                    0.996869       3.890364      11.419008       0.453677       1.358590      -0.689646      -0.013747      -0.010004       0.010736       0.020108       0.003676      -0.001741       0.007500      -0.000089      -0.004237      -0.009320       0.001635       0.007685              1.792049       1.753985       0.322864      -0.316679       1.778921      -0.288193       1.843240          -0.000002
           95              H      -0.856505      12.880444      19.465512       0.132385       1.045662 0.78905239E+01  0.78436611E+02                                 1.793393                            1.705324      -1.465194       2.169687                    0.995197       3.981461      11.815286       0.445814       1.382099      -0.684427      -0.015417       0.007253      -0.012743       0.021276      -0.000727       0.004438       0.001890      -0.004831      -0.015494      -0.007985       0.002646       0.005339              1.836597       1.812554      -0.092880       0.535672       1.611036      -0.085793       2.086202          -0.000001
           96              H       1.879683       1.238746      20.961218       0.054277       1.107225 0.83769276E+01  0.84432215E+02                                 1.846459                            1.747002      -1.443705       2.172685                    0.992519       4.204630      12.518516       0.444784       1.366260      -0.687168      -0.030997      -0.033625      -0.029808       0.054589      -0.002920       0.007377       0.012119       0.010081      -0.006048      -0.017404       0.005370       0.012034              1.883536       1.887834       0.392687       0.244087       2.013174       0.376888       1.749601          -0.000001
           97              H       5.320075       1.632821      20.718599       0.155893       0.893602 0.64338129E+01  0.60109189E+02                                 1.573456                            1.512909      -0.780530       2.526804                    0.999609       3.265117       9.061762       0.491411       1.334100      -0.698145       0.022708       0.006689      -0.000530       0.023678       0.003205      -0.005730       0.007382       0.014691      -0.009490      -0.013653       0.002437       0.011216              1.608436       2.059491       0.227068       0.003209       1.445033       0.055798       1.320784          -0.000001
           98              H       4.354858       0.370525      20.907895       0.141357       0.950704 0.71167878E+01  0.68513882E+02                                 1.660664                            1.606274      -1.023426       2.396449                    0.997926       3.545640      10.145545       0.467978       1.359522      -0.691557      -0.005423      -0.020280       0.005947       0.021819       0.005308      -0.008985       0.000326      -0.011384       0.002296      -0.013400       0.004020       0.009379              1.680342       1.430910      -0.017344      -0.044109       2.195169      -0.222044       1.414946          -0.000001
           99              H       4.105697       1.394178      19.702798       0.135720       1.096984 0.85100025E+01  0.86080558E+02                                 1.840731                            1.763805      -1.413350       2.192705                    0.996284       4.001360      11.920334       0.441701       1.370890      -0.686839      -0.003573      -0.000142      -0.019654       0.019977      -0.003436      -0.002659       0.004689       0.003194       0.003659      -0.005811      -0.001476       0.007288              1.858892       1.619224      -0.054338       0.199619       1.525174      -0.128150       2.432276           0.000000
          100              H       5.102315       3.050549      22.158316       0.144207       0.945811 0.68372677E+01  0.65509876E+02                                 1.690511                            1.600540      -1.111075       2.363080                    0.996322       3.599100      10.451701       0.454988       1.405017      -0.682298       0.024777      -0.000390      -0.000306       0.024782       0.002368      -0.000678       0.006419       0.015173      -0.017869      -0.011931       0.000999       0.010932              1.747554       2.375470       0.182897      -0.139232       1.423334      -0.004532       1.443858          -0.000001
          101              H       3.753446       3.909350      22.230302       0.145985       1.069868 0.82100402E+01  0.80931359E+02                                 1.731628                            1.675858      -0.877054       2.471219                    0.999113       3.359587       9.351780       0.484367       1.282804      -0.710187      -0.011445       0.018544      -0.001205       0.021825      -0.005611       0.008128       0.002864      -0.010972      -0.000353      -0.013376       0.005392       0.007983              1.744671       1.606943      -0.252649       0.054147       2.218354      -0.170277       1.408717           0.000000
          102              H       4.012056       2.733405      23.283429       0.146855       1.126012 0.87746240E+01  0.88961686E+02                                 1.862269                            1.785572      -1.234611       2.303766                    0.995132       3.672798      10.764178       0.443378       1.362565      -0.691579      -0.005999      -0.008947       0.020231       0.022920       0.005707      -0.002978       0.000741      -0.012244       0.013892      -0.011267       0.005057       0.006210              1.893100       1.574467       0.094727      -0.034314       1.595065      -0.348951       2.509770          -0.000000
          103              H      -0.717210       1.741152      19.548162       0.069003       1.005382 0.74253308E+01  0.72568145E+02                                 1.737363                            1.651982      -1.203454       2.296767                    0.993836       3.906129      11.425940       0.454726       1.378244      -0.686144       0.038793      -0.043384      -0.011886       0.059400      -0.009135       0.002439      -0.000516      -0.002743       0.005787      -0.010391       0.001540       0.008851              1.769336       1.851080      -0.490239      -0.171573       1.876863       0.141925       1.580064          -0.000001
          104              H      -3.320923       4.618999      18.817639       0.150111       0.911242 0.64586411E+01  0.61121136E+02                                 1.664293                            1.566826      -1.070607       2.390747                    0.996045       3.539886      10.278882       0.454072       1.425383      -0.678579      -0.013431       0.012226      -0.015984       0.024194      -0.010421       0.003386       0.000408       0.004868       0.001501      -0.011454       0.000441       0.011013              1.726066       1.527704      -0.268998       0.335773       1.645452      -0.440805       2.005040          -0.000001
          105              H      -3.622286       3.724087      20.110718       0.137243       0.981925 0.73566490E+01  0.71687057E+02                                 1.719263                            1.648034      -1.204653       2.307610                    0.995789       3.704321      10.798617       0.454006       1.384470      -0.685783      -0.014637      -0.010075       0.010508       0.020644      -0.002289      -0.007759      -0.002377      -0.002041      -0.013371      -0.010650       0.003922       0.006728              1.751773       1.936262       0.305216      -0.413050       1.572951      -0.296751       1.746106          -0.000001
          106              H      -2.439457       4.802691      20.140046       0.146256       0.917864 0.69327871E+01  0.66681579E+02                                 1.658478                            1.613720      -1.107990       2.366878                    0.995733       3.607096      10.508357       0.452094       1.408574      -0.681604       0.014150       0.015050       0.012577       0.024185       0.001708       0.005263       0.008140       0.007151      -0.013177      -0.011703       0.001224       0.010479              1.660966       1.540990       0.283677       0.262866       1.802478       0.313273       1.639431          -0.000001
          107              H      -2.419730       3.691117      17.209954       0.142783       1.020343 0.73069438E+01  0.70325617E+02                                 1.705296                            1.598042      -0.887012       2.462840                    0.998974       3.409949       9.539752       0.485575       1.310606      -0.702727      -0.014689       0.009742      -0.008348       0.019503      -0.006559       0.002597       0.001825       0.002857       0.034655      -0.012870       0.000869       0.012001              1.765995       1.720933      -0.469694       0.232153       1.888312      -0.383630       1.688739          -0.000000
          108              H      -0.917263       3.166730      17.388586       0.137793       1.005971 0.74793182E+01  0.73543508E+02                                 1.774728                            1.681566      -1.358054       2.235115                    0.993547       3.876931      11.535948       0.439366       1.417742      -0.678394       0.023351       0.000636       0.000418       0.023364       0.003322       0.001228       0.002347       0.016551       0.010139      -0.010911       0.003042       0.007868              1.819903       2.343049       0.177536      -0.397242       1.445202      -0.130758       1.671458          -0.000000
          109              H      -2.131919       2.124237      17.367257       0.154003       1.193743 0.94131237E+01  0.96420002E+02                                 1.896973                            1.821722      -1.112341       2.367547                    0.997101       3.504840      10.081732       0.452284       1.322092      -0.701912      -0.006676      -0.024737      -0.005018       0.026109       0.003199       0.002635       0.001353      -0.013340       0.018333      -0.010762       0.003230       0.007533              1.912835       1.610141       0.296541       0.050130       2.492457       0.187396       1.635906           0.000001
          110              H       0.868303       4.830952      22.219637       0.060605       1.217597 0.91560889E+01  0.92001128E+02                                 1.799406                            1.700850      -1.015587       2.371390                    0.998080       3.665094      10.030441       0.514481       1.184823      -0.730347       0.045435      -0.022368      -0.017374       0.053540       0.000649      -0.004968      -0.001295       0.011718       0.006157      -0.007069      -0.001641       0.008710              1.822620       2.237608      -0.330444      -0.357577       1.718841       0.032571       1.511411           0.000000
          111              H      -0.266837       8.032222      21.499779       0.161066       0.946446 0.69766661E+01  0.67267126E+02                                 1.700957                            1.625816      -1.171907       2.347275                    0.995667       3.558833      10.409455       0.447121       1.420777      -0.679554      -0.013961       0.021069      -0.003949       0.025582      -0.001225      -0.004268      -0.010727       0.000298      -0.014313      -0.013636       0.003293       0.010343              1.739239       1.647899      -0.344405      -0.033185       2.194237      -0.105226       1.375580          -0.000001
          112              H       1.127439       7.404214      21.977018       0.150619       1.048482 0.79060045E+01  0.76592512E+02                                 1.663212                            1.610587      -0.712727       2.551888                    0.999971       3.161568       8.501313       0.513847       1.230390      -0.723349       0.019279       0.005943       0.011515       0.023229       0.003671       0.004913      -0.005715       0.010180       0.010601      -0.011397       0.002846       0.008550              1.671517       2.047391       0.280423       0.241233       1.515058       0.032136       1.452103           0.000002
          113              H       0.404027       6.843717      20.662610       0.134529       1.080545 0.84491517E+01  0.84785507E+02                                 1.785874                            1.729990      -1.336168       2.233381                    0.996634       3.815003      11.093354       0.459507       1.328328      -0.696573       0.001278      -0.008171      -0.015362       0.017447       0.004321      -0.005332       0.002726      -0.009579      -0.016184      -0.010597       0.001415       0.009182              1.788117       1.481945       0.015234      -0.191381       1.595642       0.203752       2.286764          -0.000001
          114              H      -1.964954       7.517256      22.648886       0.148908       1.080670 0.78782461E+01  0.78030563E+02                                 1.822062                            1.696985      -1.356047       2.242719                    0.994900       3.754842      11.005329       0.451142       1.370748      -0.688068      -0.006507       0.024470      -0.006307       0.026094      -0.005051      -0.008820      -0.003300       0.003733      -0.008126      -0.011888       0.001798       0.010090              1.887452       1.553087      -0.298442       0.053215       2.599785      -0.351349       1.509482           0.000001
          115              H      -2.424226       5.983346      22.632890       0.144261       1.007492 0.77171757E+01  0.75598105E+02                                 1.711904                            1.661549      -1.044862       2.390251                    0.997878       3.526041      10.083491       0.466073       1.341527      -0.695842      -0.013930      -0.015714      -0.007625       0.022341       0.005677      -0.005147       0.010918       0.002192      -0.019010      -0.016522       0.006138       0.010384              1.716681       1.864283       0.421481       0.181584       1.830210       0.148459       1.455548           0.000000
          116              H      -1.678051       6.583094      23.917971       0.144697       1.022639 0.76085636E+01  0.72644563E+02                                 1.598971                            1.549175      -0.779473       2.512198                    0.999866       3.124377       8.205591       0.542346       1.182849      -0.734161       0.004015       0.001321       0.018598       0.019073      -0.004045       0.001943       0.001050       0.019699       0.011753      -0.012727       0.003483       0.009243              1.601705       1.272046      -0.014535       0.009272       1.361065      -0.097093       2.172003           0.000004
          117              H      -1.095424       5.757263       8.608976       0.049377       1.174654 0.91623083E+01  0.94245240E+02                                 1.903920                            1.815168      -1.455771       2.163936                    0.992447       4.263079      12.735842       0.441562       1.348528      -0.690844       0.014015       0.028459      -0.041247       0.052035       0.007314       0.000739      -0.004070       0.001989       0.012942      -0.010412       0.003146       0.007266              1.921869       1.675681       0.056718      -0.107829       1.698404      -0.350728       2.391523          -0.000001
          118              H      11.763882       3.653437      11.101820       0.156725       1.086078 0.80756843E+01  0.79745109E+02                                 1.775948                            1.681037      -1.191725       2.328182                    0.996853       3.492452       9.918077       0.472688       1.312220      -0.702048      -0.022794      -0.012751       0.000355       0.026121       0.005299       0.000458      -0.009138       0.002266       0.021538      -0.012172      -0.000287       0.012459              1.805721       2.344176       0.429850       0.006242       1.563607      -0.012751       1.509380           0.000001
          119              H      -2.335566       4.733610      11.773688       0.135922       0.961063 0.70190036E+01  0.66636203E+02                                 1.611917                            1.546190      -0.806595       2.494778                    0.999582       3.347885       9.192507       0.505114       1.277267      -0.709842       0.000227       0.015479       0.010501       0.018706       0.001867      -0.000642      -0.001117      -0.024438       0.015453      -0.014952       0.004891       0.010061              1.643483       1.344940       0.061527       0.078853       1.628311       0.492486       1.957197          -0.000001
          120              H      -1.727952       3.386533      11.157809       0.145518       1.000108 0.74758058E+01  0.71102392E+02                                 1.576332                            1.536870      -0.762279       2.519758                    0.999927       3.121185       8.196015       0.543541       1.184806      -0.733457       0.013680      -0.014821      -0.003335       0.020443      -0.007840      -0.005971      -0.003022      -0.000608       0.010708      -0.012252       0.004309       0.007943              1.571860       1.733209      -0.397088       0.078584       1.642808      -0.049183       1.339561           0.000001
          121              H      10.956689       4.151133       9.291509       0.152059       0.928443 0.67791846E+01  0.65321151E+02                                 1.710859                            1.624081      -1.379002       2.235037                    0.994131       3.810228      11.381664       0.435673       1.459046      -0.670655      -0.018379      -0.009782       0.011445       0.023759       0.001271       0.005709      -0.005112       0.016080       0.008799      -0.011911       0.000951       0.010960              1.754042       2.061620       0.415969      -0.190963       1.603845      -0.140976       1.596660          -0.000001
          122              H      11.955271       4.210794       8.043754       0.141359       0.922857 0.67626386E+01  0.64127145E+02                                 1.618033                            1.557206      -0.837556       2.487857                    0.998823       3.431457       9.669870       0.480367       1.344643      -0.695104       0.004593      -0.010727      -0.017955       0.021414      -0.007129       0.002291       0.007114       0.007431       0.014640      -0.013397       0.004764       0.008633              1.651135       1.473610      -0.028175      -0.095518       1.512787       0.415535       1.967008          -0.000001
          123              H      11.370644       5.564151       8.664965       0.148023       0.931103 0.69402887E+01  0.66606134E+02                                 1.656670                            1.600045      -1.117178       2.355882                    0.997284       3.580488      10.335108       0.461372       1.383305      -0.686399      -0.006485       0.022322      -0.003530       0.023511       0.000561       0.008919       0.001163      -0.006674      -0.004309      -0.010976       0.003606       0.007370              1.675068       1.523635      -0.277157       0.096863       2.124574      -0.157330       1.376997          -0.000001
          124              H       2.069270       3.534115      12.402898       0.059644       1.351743 0.10517378E+02  0.10875062E+03                                 1.896534                            1.800277      -1.005873       2.376548                    0.998092       3.642620       9.916299       0.512601       1.155586      -0.739350       0.036214      -0.035672      -0.028399       0.058228      -0.009084      -0.007261      -0.001440       0.001946      -0.032908      -0.014790      -0.000633       0.015423              1.920495       1.726738      -0.344770      -0.289143       2.075150       0.381186       1.959597           0.000002
          125              H      -0.599494       4.802691      15.031715       0.142830       1.027933 0.75356394E+01  0.73448318E+02                                 1.739657                            1.644307      -1.057393       2.382853                    0.997377       3.547616      10.149651       0.467054       1.345479      -0.694700      -0.009013      -0.007566       0.017452       0.021049      -0.000191      -0.006320      -0.001142      -0.004013      -0.012163      -0.008741       0.003796       0.004945              1.794064       1.758484       0.115720      -0.474846       1.544148      -0.272517       2.079559          -0.000001
          126              H      -0.653195       5.469950      13.578667       0.142036       0.946057 0.69444006E+01  0.66406358E+02                                 1.653979                            1.584114      -0.992249       2.413696                    0.997474       3.510028       9.990584       0.472674       1.355094      -0.692532      -0.008828       0.007572      -0.016763       0.020403      -0.008099       0.003932       0.000725      -0.004469       0.004777      -0.010286       0.002122       0.008163              1.687771       1.757591      -0.201083       0.402389       1.411023      -0.196765       1.894699          -0.000001
          127              H       0.511835       5.870305      14.599800       0.147996       0.958193 0.71592302E+01  0.69889177E+02                                 1.740566                            1.662408      -1.451095       2.197300                    0.993156       3.900728      11.705802       0.433433       1.447573      -0.672374       0.015757       0.016147       0.007297       0.023712       0.001964       0.003814       0.001144       0.002598      -0.027839      -0.010215       0.002328       0.007887              1.773392       1.846405       0.444948       0.183148       1.917022       0.272866       1.556749          -0.000001
          128              H       0.015851       2.816616      15.143693       0.159039       0.964348 0.68885175E+01  0.65189220E+02                                 1.633302                            1.547052      -0.849187       2.496753                    0.999306       3.229842       8.897833       0.496753       1.302913      -0.705263      -0.015170      -0.001404       0.018289       0.023803      -0.000258      -0.006798      -0.005857      -0.001741      -0.011736      -0.010571       0.002285       0.008287              1.674465       1.666996      -0.004656      -0.523844       1.382279      -0.073889       1.974121           0.000001
          129              H       1.551297       2.527732      14.794429       0.149858       1.213488 0.95480380E+01  0.97161140E+02                                 1.843547                            1.777778      -1.030079       2.397923                    0.998362       3.387235       9.395337       0.484904       1.241286      -0.720328       0.020886      -0.006840       0.008105       0.023424       0.001320      -0.000840      -0.003593       0.003477      -0.029580      -0.010797       0.003435       0.007363              1.847265       2.165827      -0.228892       0.390912       1.607162      -0.211502       1.768807           0.000005
          130              H       0.401337       2.088127      13.773296       0.149193       1.012857 0.73699903E+01  0.69226552E+02                                 1.539558                            1.486458      -0.755890       2.527209                    0.999940       2.987364       7.572012       0.580003       1.124268      -0.749794      -0.005300      -0.014185      -0.012750       0.019796       0.001067       0.003990      -0.000737      -0.010730       0.013089      -0.008886       0.003243       0.005642              1.544329       1.270507       0.170951       0.136618       1.691799       0.350432       1.670679           0.000005
          131              H       0.066820       7.686818      12.186941       0.049746       1.148445 0.87089657E+01  0.88110465E+02                                 1.856400                            1.755289      -1.263217       2.259522                    0.993730       4.052571      11.855975       0.456334       1.326668      -0.696367       0.013939      -0.032321       0.043481       0.055942      -0.004664      -0.001829      -0.011618       0.013783       0.013392      -0.016927       0.005703       0.011224              1.899834       1.572178      -0.125635       0.060113       1.827558      -0.491642       2.299766          -0.000001
          132              H      -1.822929      10.399812      10.043361       0.137956       1.004872 0.72539122E+01  0.70041123E+02                                 1.715743                            1.613379      -1.007121       2.402966                    0.997778       3.534634      10.069350       0.471404       1.345648      -0.694589      -0.011453       0.012285       0.002329       0.016956      -0.005588      -0.002765      -0.003257      -0.006644       0.011514      -0.009629       0.003396       0.006234              1.772866       2.061223      -0.537125       0.068849       1.735522      -0.166770       1.521854          -0.000001
          133              H      -1.080471       9.247418       9.216857       0.144216       0.992554 0.76739188E+01  0.75776929E+02                                 1.747468                            1.696885      -1.306815       2.264881                    0.994382       3.779904      11.190700       0.440826       1.407080      -0.681166      -0.000596      -0.016469      -0.016675       0.023445       0.001987      -0.000666      -0.002192      -0.020320       0.008370      -0.011762       0.002072       0.009690              1.758017       1.487820       0.011782       0.117897       1.722313       0.365668       2.063919          -0.000002
          134              H      -0.226194      10.390392       9.939382       0.143167       1.045335 0.80319789E+01  0.80162578E+02                                 1.794067                            1.722078      -1.449912       2.184350                    0.995283       3.917678      11.632364       0.443244       1.384568      -0.684426       0.017773       0.010003       0.002764       0.020581      -0.000346       0.002197      -0.004524       0.008430       0.019605      -0.008825       0.000313       0.008511              1.820071       2.172868       0.457995      -0.035970       1.792177      -0.104637       1.495167          -0.000002
          135              H      12.450389       9.887986      11.890999       0.149175       0.960245 0.69502543E+01  0.65864997E+02                                 1.619482                            1.547176      -0.811652       2.504975                    0.999548       3.274098       9.001297       0.500429       1.291546      -0.707403      -0.011658       0.016506      -0.007317       0.021491      -0.004581      -0.003788      -0.002531      -0.001757      -0.009949      -0.007704       0.001353       0.006351              1.652408       1.859854      -0.433913       0.096265       1.606672      -0.183205       1.490697          -0.000001
          136              H      -1.570948       9.519031      13.042773       0.126133       1.189653 0.92117318E+01  0.94170900E+02                                 1.868285                            1.775349      -1.476815       2.149990                    0.996599       4.004053      11.636047       0.466953       1.283091      -0.704764       0.009543       0.006260       0.014045       0.018097       0.000760      -0.003877       0.000333       0.000261       0.010762      -0.004044      -0.001601       0.005645              1.912405       1.726748       0.101154       0.328136       1.546429       0.329716       2.464037          -0.000001
          137              H      -2.454376       8.368207      12.365572       0.142112       0.896296 0.65416185E+01  0.61218200E+02                                 1.557872                            1.509790      -0.784355       2.513114                    0.999595       3.307996       9.113985       0.500878       1.306710      -0.703525      -0.008009      -0.021419      -0.001564       0.022921       0.002015      -0.004811       0.004183      -0.013343      -0.017152      -0.010682       0.000036       0.010647              1.569785       1.564429       0.340950      -0.155222       1.779799      -0.160885       1.365126          -0.000002
          138              H       3.117131       8.911434      11.443087       0.061448       1.089691 0.83118220E+01  0.83433711E+02                                 1.818434                            1.734941      -1.239632       2.266642                    0.993810       4.057183      11.970703       0.449320       1.358015      -0.689685      -0.050300       0.025021      -0.006353       0.056538      -0.003776       0.000441      -0.002305       0.002143      -0.023505      -0.008320       0.000283       0.008037              1.853420       2.403230      -0.356147       0.130677       1.681981      -0.009256       1.475050          -0.000001
          139              H       7.002641       8.851773      12.090959       0.145675       0.897641 0.64312223E+01  0.60992105E+02                                 1.663479                            1.575013      -1.220776       2.314372                    0.994683       3.656973      10.742104       0.446499       1.446458      -0.673931       0.017575       0.013370       0.006838       0.023117      -0.000332       0.003090      -0.000326       0.004509      -0.024677      -0.008859       0.001835       0.007024              1.715046       2.045031       0.448202       0.238133       1.690581       0.201055       1.409525          -0.000001
          140              H       6.476800       7.889351      10.925855       0.149213       0.922082 0.68467763E+01  0.65476752E+02                                 1.651227                            1.593836      -1.035050       2.403289                    0.996852       3.511608      10.113597       0.460333       1.391338      -0.685505       0.002997      -0.007599      -0.022670       0.024096      -0.006337       0.002447       0.006642       0.002093       0.026317      -0.012887       0.001493       0.011394              1.675920       1.458667      -0.081340      -0.162603       1.435266       0.345082       2.133826          -0.000001
          141              H       6.230317       7.499986      12.458887       0.136505       1.042241 0.82273053E+01  0.82631509E+02                                 1.798882                            1.751335      -1.345423       2.240285                    0.993272       3.889584      11.596773       0.436220       1.398016      -0.682569      -0.004644      -0.013439       0.013873       0.019865       0.002373      -0.002327      -0.005804      -0.000336       0.002918      -0.005524      -0.001990       0.007514              1.805695       1.525799       0.028273      -0.039110       1.885295      -0.486623       2.005991          -0.000001
          142              H       6.000760      10.622755      12.346909       0.143660       0.945114 0.67859589E+01  0.64593364E+02                                 1.659866                            1.571016      -1.038243       2.392776                    0.997946       3.510589      10.007358       0.471790       1.363895      -0.690604       0.017637       0.005219       0.003850       0.018791      -0.002511      -0.000345       0.006356      -0.006471      -0.028013      -0.011444       0.000776       0.010668              1.704848       2.280903       0.288238       0.304923       1.434766       0.094568       1.398876           0.000000
          143              H       4.520014      10.525414      12.944125       0.149159       1.092534 0.85069831E+01  0.84544420E+02                                 1.753594                            1.705211      -0.856678       2.483370                    0.999209       3.348051       9.335228       0.480823       1.281775      -0.710853      -0.013514       0.004650       0.016526       0.021849       0.002023      -0.006462       0.002786      -0.013331      -0.000103      -0.011170       0.003473       0.007697              1.756947       1.739774      -0.063404      -0.403974       1.447388       0.121173       2.083680           0.000001
          144              H       4.739552      10.902219      11.403094       0.149874       0.985290 0.72773292E+01  0.70758627E+02                                 1.727930                            1.642865      -1.300140       2.273765                    0.995070       3.656147      10.664416       0.452935       1.390795      -0.684649      -0.011896       0.014479      -0.018700       0.026474      -0.002023       0.006924       0.004571      -0.015175       0.014416      -0.013429       0.003168       0.010261              1.762023       1.513106      -0.187932       0.306262       1.739441      -0.502121       2.033523           0.000000
          145              H       1.472649       8.974234       8.043754       0.055870       1.138838 0.86794763E+01  0.87591140E+02                                 1.837557                            1.747204      -1.214050       2.287326                    0.994294       3.956324      11.496878       0.460166       1.318940      -0.698552      -0.055241      -0.003179       0.002056       0.055370      -0.002981       0.000431      -0.004751       0.005155      -0.034275      -0.012847       0.002903       0.009944              1.879292       2.558655      -0.058290      -0.095842       1.552808      -0.065502       1.526412          -0.000002
          146              H       4.952904      10.475173       7.011957       0.146353       0.994858 0.72748825E+01  0.70259286E+02                                 1.703578                            1.617936      -0.988340       2.421252                    0.998042       3.461020       9.844699       0.470003       1.349360      -0.694457       0.009873       0.017685      -0.010405       0.022771      -0.000852      -0.005145      -0.008589       0.006872      -0.023723      -0.014339       0.004832       0.009507              1.752244       1.629922       0.318856      -0.161377       2.075841      -0.418515       1.550969          -0.000000
          147              H       4.815161       8.881603       6.971964       0.142572       0.989157 0.74661974E+01  0.72777097E+02                                 1.710039                            1.647963      -1.093497       2.365531                    0.996915       3.588346      10.347093       0.460664       1.364038      -0.690671       0.002955      -0.018990      -0.012627       0.022996      -0.000624      -0.001426       0.007846       0.003212      -0.025015      -0.012493       0.004964       0.007529              1.729134       1.502239      -0.232250      -0.112790       2.140552       0.334781       1.544610          -0.000001
          148              H       4.931728       9.636783       8.377022       0.150744       0.919953 0.69171328E+01  0.66330864E+02                                 1.647138                            1.601385      -1.063982       2.388580                    0.996712       3.532597      10.193999       0.459431       1.390262      -0.685514       0.006314      -0.000463       0.023470       0.024309      -0.005343       0.000586      -0.001194       0.015467       0.030242      -0.014478       0.004218       0.010260              1.660333       1.536297      -0.005265       0.339117       1.366610      -0.060854       2.078091          -0.000001
          149              H       3.208646      11.572617       6.550714       0.152111       0.850571 0.59909412E+01  0.55217146E+02                                 1.545676                            1.476534      -0.778430       2.526693                    0.999308       3.312259       9.258353       0.486972       1.364656      -0.691253       0.015167       0.015956      -0.005968       0.022809      -0.000853       0.001390      -0.008695      -0.000485      -0.026604      -0.013161       0.003863       0.009298              1.594013       1.718492       0.372205      -0.182442       1.687494      -0.272237       1.376053          -0.000001
          150              H       1.955294      11.442306       7.534521       0.133573       1.044279 0.79852018E+01  0.79351889E+02                                 1.771425                            1.700871      -1.353199       2.220712                    0.996869       3.890372      11.419035       0.453677       1.358588      -0.689646      -0.013747       0.010004       0.010735       0.020108      -0.003676      -0.001741      -0.007500      -0.000089      -0.004237      -0.009320       0.001635       0.007685              1.792052       1.753989      -0.322866      -0.316679       1.778925       0.288193       1.843243          -0.000002
          151              H       1.955148      10.669856       6.134796       0.132385       1.045661 0.78905135E+01  0.78436483E+02                                 1.793392                            1.705323      -1.465192       2.169688                    0.995197       3.981459      11.815278       0.445814       1.382099      -0.684427      -0.015417      -0.007253      -0.012743       0.021276       0.000727       0.004438      -0.001890      -0.004831      -0.015494      -0.007985       0.002646       0.005339              1.836596       1.812552       0.092879       0.535671       1.611035       0.085793       2.086201          -0.000001
          152              H       4.691335       6.611354       7.630502       0.054277       1.107225 0.83769232E+01  0.84432164E+02                                 1.846459                            1.747002      -1.443705       2.172684                    0.992519       4.204630      12.518518       0.444784       1.366260      -0.687168      -0.030997       0.033625      -0.029808       0.054589       0.002920       0.007377      -0.012119       0.010081      -0.006048      -0.017404       0.005370       0.012034              1.883536       1.887834      -0.392687       0.244087       2.013174      -0.376888       1.749601          -0.000001
          153              H       8.131728       6.217279       7.387883       0.155893       0.893600 0.64337907E+01  0.60108916E+02                                 1.573452                            1.512905      -0.780523       2.526808                    0.999609       3.265108       9.061725       0.491413       1.334099      -0.698146       0.022708      -0.006689      -0.000530       0.023678      -0.003205      -0.005730      -0.007382       0.014691      -0.009490      -0.013653       0.002437       0.011216              1.608432       2.059485      -0.227066       0.003209       1.445029      -0.055798       1.320781          -0.000001
          154              H       7.166511       7.479575       7.577179       0.141357       0.950700 0.71167533E+01  0.68513452E+02                                 1.660658                            1.606269      -1.023418       2.396453                    0.997926       3.545629      10.145499       0.467979       1.359521      -0.691558      -0.005423       0.020280       0.005947       0.021819      -0.005308      -0.008985      -0.000326      -0.011384       0.002296      -0.013400       0.004020       0.009379              1.680336       1.430906       0.017345      -0.044109       2.195161       0.222043       1.414942          -0.000001
          155              H       6.917349       6.455922       6.372082       0.135720       1.096990 0.85100639E+01  0.86081328E+02                                 1.840736                            1.763810      -1.413356       2.192700                    0.996284       4.001374      11.920383       0.441701       1.370888      -0.686839      -0.003573       0.000143      -0.019654       0.019976       0.003436      -0.002659      -0.004689       0.003194       0.003659      -0.005811      -0.001476       0.007288              1.858897       1.619229       0.054338       0.199620       1.525178       0.128150       2.432285           0.000000
          156              H       7.913968       4.799551       8.827600       0.144207       0.945811 0.68372755E+01  0.65509963E+02                                 1.690511                            1.600540      -1.111075       2.363080                    0.996322       3.599100      10.451699       0.454988       1.405017      -0.682298       0.024777       0.000390      -0.000306       0.024782      -0.002368      -0.000678      -0.006419       0.015173      -0.017869      -0.011931       0.000999       0.010932              1.747554       2.375471      -0.182897      -0.139232       1.423334       0.004532       1.443858          -0.000001
          157              H       6.565099       3.940750       8.899586       0.145985       1.069867 0.82100359E+01  0.80931310E+02                                 1.731628                            1.675858      -0.877054       2.471219                    0.999113       3.359587       9.351781       0.484366       1.282805      -0.710187      -0.011445      -0.018544      -0.001205       0.021825       0.005611       0.008128      -0.002864      -0.010972      -0.000354      -0.013376       0.005392       0.007983              1.744671       1.606943       0.252648       0.054147       2.218354       0.170278       1.408717           0.000000
          158              H       6.823708       5.116695       9.952713       0.146855       1.126013 0.87746325E+01  0.88961799E+02                                 1.862271                            1.785573      -1.234612       2.303765                    0.995132       3.672800      10.764188       0.443378       1.362566      -0.691579      -0.005999       0.008947       0.020231       0.022920      -0.005707      -0.002978      -0.000741      -0.012244       0.013892      -0.011267       0.005057       0.006210              1.893102       1.574468      -0.094727      -0.034314       1.595066       0.348951       2.509771          -0.000000
          159              H       2.094443       6.108948       6.217446       0.069004       1.005381 0.74253202E+01  0.72568019E+02                                 1.737362                            1.651981      -1.203454       2.296767                    0.993836       3.906127      11.425934       0.454726       1.378244      -0.686144       0.038793       0.043384      -0.011886       0.059400       0.009135       0.002439       0.000516      -0.002743       0.005787      -0.010391       0.001540       0.008851              1.769334       1.851079       0.490238      -0.171573       1.876861      -0.141925       1.580063          -0.000001
          160              H      -0.509270       3.231101       5.486923       0.150111       0.911241 0.64586313E+01  0.61121021E+02                                 1.664292                            1.566825      -1.070606       2.390747                    0.996045       3.539884      10.278875       0.454072       1.425383      -0.678579      -0.013431      -0.012226      -0.015984       0.024194       0.010421       0.003386      -0.000408       0.004868       0.001501      -0.011454       0.000441       0.011013              1.726064       1.527703       0.268998       0.335772       1.645452       0.440805       2.005039          -0.000001
          161              H      -0.810634       4.126013       6.780002       0.137243       0.981927 0.73566661E+01  0.71687268E+02                                 1.719265                            1.648036      -1.204656       2.307609                    0.995788       3.704326      10.798636       0.454006       1.384470      -0.685783      -0.014637       0.010075       0.010508       0.020644       0.002289      -0.007759       0.002377      -0.002041      -0.013371      -0.010650       0.003922       0.006729              1.751776       1.936265      -0.305217      -0.413051       1.572953       0.296752       1.746109          -0.000001
          162              H       0.372196       3.047409       6.809330       0.146256       0.917864 0.69327844E+01  0.66681542E+02                                 1.658478                            1.613719      -1.107989       2.366878                    0.995733       3.607094      10.508348       0.452094       1.408573      -0.681604       0.014150      -0.015050       0.012577       0.024185      -0.001708       0.005263      -0.008140       0.007151      -0.013177      -0.011703       0.001224       0.010479              1.660966       1.540990      -0.283677       0.262866       1.802477      -0.313273       1.639430          -0.000001
          163              H       0.391922       4.158983       3.879238       0.142783       1.020342 0.73069310E+01  0.70325460E+02                                 1.705294                            1.598041      -0.887009       2.462841                    0.998974       3.409945       9.539737       0.485575       1.310606      -0.702727      -0.014689      -0.009742      -0.008348       0.019503       0.006558       0.002597      -0.001825       0.002856       0.034655      -0.012870       0.000869       0.012001              1.765993       1.720932       0.469694       0.232152       1.888309       0.383629       1.688737          -0.000000
          164              H       1.894390       4.683370       4.057870       0.137793       1.005971 0.74793199E+01  0.73543526E+02                                 1.774728                            1.681566      -1.358054       2.235115                    0.993547       3.876932      11.535950       0.439366       1.417742      -0.678394       0.023351      -0.000636       0.000418       0.023364      -0.003322       0.001228      -0.002347       0.016551       0.010139      -0.010911       0.003042       0.007868              1.819903       2.343050      -0.177536      -0.397242       1.445202       0.130758       1.671458          -0.000000
          165              H       0.679733       5.725863       4.036541       0.154003       1.193743 0.94131280E+01  0.96420061E+02                                 1.896974                            1.821723      -1.112342       2.367547                    0.997101       3.504841      10.081737       0.452284       1.322092      -0.701912      -0.006676       0.024737      -0.005018       0.026109      -0.003199       0.002635      -0.001353      -0.013340       0.018333      -0.010762       0.003230       0.007533              1.912835       1.610142      -0.296541       0.050130       2.492457      -0.187396       1.635907           0.000001
          166              H       3.679955       3.019148       8.888921       0.060605       1.217597 0.91560854E+01  0.92001080E+02                                 1.799406                            1.700849      -1.015587       2.371390                    0.998080       3.665095      10.030442       0.514482       1.184822      -0.730347       0.045435       0.022369      -0.017374       0.053540      -0.000649      -0.004968       0.001295       0.011718       0.006157      -0.007069      -0.001641       0.008710              1.822619       2.237607       0.330444      -0.357577       1.718840      -0.032571       1.511410          -0.000000
          167              H       2.544815      15.518078       8.169063       0.161066       0.946447 0.69766726E+01  0.67267208E+02                                 1.700958                            1.625817      -1.171909       2.347274                    0.995667       3.558835      10.409464       0.447121       1.420777      -0.679554      -0.013961      -0.021069      -0.003949       0.025582       0.001225      -0.004268       0.010727       0.000298      -0.014313      -0.013636       0.003293       0.010343              1.739240       1.647901       0.344406      -0.033185       2.194238       0.105226       1.375581          -0.000001
          168              H       3.939092       0.445886       8.646302       0.150619       1.048482 0.79060085E+01  0.76592562E+02                                 1.663212                            1.610588      -0.712727       2.551888                    0.999971       3.161569       8.501317       0.513847       1.230390      -0.723348       0.019279      -0.005943       0.011515       0.023229      -0.003671       0.004913       0.005715       0.010180       0.010601      -0.011397       0.002846       0.008550              1.671518       2.047392      -0.280423       0.241233       1.515058      -0.032136       1.452103           0.000002
          169              H       3.215680       1.006383       7.331894       0.134529       1.080542 0.84491230E+01  0.84785148E+02                                 1.785871                            1.729987      -1.336164       2.233383                    0.996634       3.814997      11.093332       0.459507       1.328328      -0.696573       0.001278       0.008171      -0.015362       0.017447      -0.004321      -0.005332      -0.002726      -0.009579      -0.016184      -0.010597       0.001415       0.009182              1.788114       1.481943      -0.015234      -0.191381       1.595639      -0.203752       2.286760          -0.000001
          170              H       0.846698       0.332844       9.318170       0.148908       1.080671 0.78782576E+01  0.78030721E+02                                 1.822065                            1.696987      -1.356049       2.242718                    0.994900       3.754847      11.005354       0.451141       1.370750      -0.688067      -0.006507      -0.024470      -0.006307       0.026094       0.005051      -0.008820       0.003300       0.003733      -0.008126      -0.011888       0.001798       0.010090              1.887455       1.553090       0.298443       0.053215       2.599790       0.351350       1.509484           0.000001
          171              H       0.387426       1.866754       9.302174       0.144261       1.007493 0.77171781E+01  0.75598132E+02                                 1.711904                            1.661549      -1.044863       2.390251                    0.997878       3.526042      10.083493       0.466073       1.341526      -0.695842      -0.013930       0.015714      -0.007625       0.022341      -0.005677      -0.005147      -0.010918       0.002192      -0.019010      -0.016522       0.006138       0.010384              1.716681       1.864283      -0.421481       0.181584       1.830210      -0.148459       1.455548          -0.000000
          172              H       1.133601       1.267006      10.587255       0.144697       1.022641 0.76085767E+01  0.72644725E+02                                 1.598973                            1.549176      -0.779473       2.512198                    0.999866       3.124380       8.205603       0.542345       1.182850      -0.734161       0.004015      -0.001321       0.018598       0.019073       0.004045       0.001943      -0.001050       0.019700       0.011753      -0.012727       0.003483       0.009244              1.601707       1.272047       0.014535       0.009272       1.361067       0.097093       2.172006           0.000003
          173              H      13.353671      13.607363       4.721740       0.049377       1.174651 0.91622799E+01  0.94244873E+02                                 1.903917                            1.815166      -1.455767       2.163938                    0.992447       4.263071      12.735812       0.441562       1.348529      -0.690844      -0.014015       0.028459       0.041247       0.052035      -0.007314       0.000739       0.004070       0.001988       0.012942      -0.010412       0.003146       0.007266              1.921866       1.675679      -0.056718      -0.107829       1.698401       0.350726       2.391519          -0.000001
          174              H       0.494365      11.503537       2.228896       0.156725       1.086077 0.80756749E+01  0.79744984E+02                                 1.775946                            1.681036      -1.191723       2.328183                    0.996853       3.492449       9.918063       0.472689       1.312219      -0.702048       0.022794      -0.012751      -0.000355       0.026121      -0.005299       0.000458       0.009138       0.002266       0.021538      -0.012172      -0.000287       0.012459              1.805719       2.344173      -0.429850       0.006242       1.563606       0.012751       1.509378           0.000002
          175              H      14.593814      12.583710       1.557028       0.135922       0.961063 0.70190054E+01  0.66636216E+02                                 1.611917                            1.546189      -0.806594       2.494779                    0.999582       3.347885       9.192503       0.505115       1.277265      -0.709843      -0.000227       0.015479      -0.010501       0.018706      -0.001867      -0.000642       0.001117      -0.024437       0.015453      -0.014951       0.004891       0.010061              1.643482       1.344939      -0.061526       0.078852       1.628311      -0.492486       1.957197          -0.000000
          176              H      13.986200      11.236633       2.172907       0.145518       1.000107 0.74757995E+01  0.71102320E+02                                 1.576332                            1.536869      -0.762279       2.519758                    0.999927       3.121184       8.196013       0.543541       1.184807      -0.733457      -0.013680      -0.014821       0.003335       0.020443       0.007840      -0.005971       0.003022      -0.000608       0.010708      -0.012252       0.004309       0.007943              1.571859       1.733209       0.397088       0.078584       1.642808       0.049183       1.339561           0.000002
          177              H       1.301558      12.001233       4.039207       0.152059       0.928442 0.67791789E+01  0.65321083E+02                                 1.710859                            1.624080      -1.379000       2.235037                    0.994131       3.810226      11.381657       0.435673       1.459046      -0.670655       0.018379      -0.009782      -0.011445       0.023759      -0.001271       0.005709       0.005112       0.016080       0.008799      -0.011911       0.000951       0.010960              1.754041       2.061620      -0.415969      -0.190963       1.603844       0.140975       1.596659          -0.000001
          178              H       0.302976      12.060894       5.286962       0.141359       0.922857 0.67626423E+01  0.64127190E+02                                 1.618033                            1.557206      -0.837556       2.487857                    0.998823       3.431458       9.669874       0.480367       1.344643      -0.695104      -0.004593      -0.010727       0.017955       0.021414       0.007129       0.002291      -0.007114       0.007431       0.014640      -0.013397       0.004764       0.008633              1.651136       1.473610       0.028175      -0.095518       1.512788      -0.415535       1.967009          -0.000001
          179              H       0.887603      13.414251       4.665751       0.148023       0.931103 0.69402921E+01  0.66606180E+02                                 1.656671                            1.600045      -1.117179       2.355882                    0.997284       3.580489      10.335114       0.461372       1.383306      -0.686399       0.006485       0.022322       0.003530       0.023511      -0.000561       0.008919      -0.001163      -0.006674      -0.004309      -0.010976       0.003606       0.007370              1.675069       1.523636       0.277157       0.096864       2.124575       0.157330       1.376997          -0.000001
          180              H      10.188977      11.384215       0.927818       0.059644       1.351743 0.10517376E+02  0.10875060E+03                                 1.896534                            1.800276      -1.005873       2.376548                    0.998092       3.642620       9.916298       0.512601       1.155586      -0.739350      -0.036214      -0.035673       0.028399       0.058228       0.009084      -0.007261       0.001440       0.001946      -0.032908      -0.014790      -0.000633       0.015423              1.920495       1.726738       0.344769      -0.289143       2.075150      -0.381186       1.959597           0.000003
          181              H       7.234437      12.652791      24.960433       0.142830       1.027935 0.75356539E+01  0.73448501E+02                                 1.739659                            1.644309      -1.057397       2.382851                    0.997377       3.547620      10.149668       0.467054       1.345479      -0.694700       0.009013      -0.007566      -0.017452       0.021049       0.000191      -0.006320       0.001142      -0.004013      -0.012163      -0.008741       0.003796       0.004945              1.794066       1.758486      -0.115720      -0.474847       1.544149       0.272518       2.079562          -0.000001
          182              H       7.288137      13.320050      26.413481       0.142036       0.946056 0.69443969E+01  0.66406314E+02                                 1.653979                            1.584114      -0.992249       2.413696                    0.997474       3.510028       9.990583       0.472674       1.355094      -0.692532       0.008828       0.007572       0.016763       0.020403       0.008099       0.003932      -0.000725      -0.004469       0.004777      -0.010286       0.002122       0.008163              1.687770       1.757589       0.201082       0.402388       1.411023       0.196765       1.894699          -0.000001
          183              H       6.123107      13.720405      25.392348       0.147996       0.958194 0.71592428E+01  0.69889329E+02                                 1.740567                            1.662410      -1.451097       2.197300                    0.993156       3.900731      11.705812       0.433433       1.447572      -0.672374      -0.015757       0.016147      -0.007297       0.023712      -0.001964       0.003814      -0.001144       0.002598      -0.027839      -0.010215       0.002328       0.007887              1.773393       1.846407      -0.444949       0.183149       1.917023      -0.272866       1.556750          -0.000001
          184              H       6.619091      10.666716      24.848455       0.159039       0.964349 0.68885208E+01  0.65189263E+02                                 1.633303                            1.547053      -0.849187       2.496753                    0.999306       3.229843       8.897838       0.496753       1.302913      -0.705262       0.015170      -0.001404      -0.018289       0.023803       0.000258      -0.006798       0.005857      -0.001741      -0.011736      -0.010571       0.002285       0.008287              1.674466       1.666996       0.004656      -0.523844       1.382280       0.073889       1.974122           0.000001
          185              H       5.083645      10.377832      25.197719       0.149858       1.213488 0.95480402E+01  0.97161172E+02                                 1.843548                            1.777778      -1.030079       2.397923                    0.998362       3.387235       9.395339       0.484904       1.241287      -0.720328      -0.020886      -0.006840      -0.008105       0.023424      -0.001320      -0.000840       0.003593       0.003477      -0.029581      -0.010797       0.003435       0.007363              1.847266       2.165828       0.228892       0.390912       1.607162       0.211502       1.768808           0.000005
          186              H       6.233606       9.938227      26.218852       0.149193       1.012858 0.73699977E+01  0.69226640E+02                                 1.539559                            1.486459      -0.755890       2.527209                    0.999940       2.987365       7.572016       0.580003       1.124268      -0.749794       0.005300      -0.014185       0.012750       0.019796      -0.001067       0.003990       0.000737      -0.010730       0.013089      -0.008886       0.003243       0.005642              1.544329       1.270508      -0.170952       0.136618       1.691800      -0.350432       1.670680           0.000005
          187              H      12.191428      15.536918       1.143775       0.049746       1.148445 0.87089590E+01  0.88110379E+02                                 1.856399                            1.755289      -1.263215       2.259523                    0.993730       4.052569      11.855967       0.456334       1.326668      -0.696367      -0.013939      -0.032321      -0.043481       0.055942       0.004663      -0.001829       0.011618       0.013783       0.013392      -0.016927       0.005703       0.011224              1.899833       1.572178       0.125635       0.060113       1.827557       0.491641       2.299765          -0.000001
          188              H      14.081176       2.549712       3.287355       0.137956       1.004872 0.72539056E+01  0.70041051E+02                                 1.715743                            1.613379      -1.007121       2.402966                    0.997778       3.534634      10.069353       0.471404       1.345649      -0.694588       0.011453       0.012285      -0.002329       0.016956       0.005588      -0.002765       0.003257      -0.006644       0.011514      -0.009629       0.003396       0.006234              1.772866       2.061223       0.537126       0.068849       1.735523       0.166770       1.521854          -0.000001
          189              H      13.338719       1.397318       4.113859       0.144216       0.992552 0.76739005E+01  0.75776697E+02                                 1.747466                            1.696882      -1.306810       2.264883                    0.994382       3.779898      11.190675       0.440827       1.407079      -0.681166       0.000596      -0.016469       0.016675       0.023445      -0.001987      -0.000666       0.002192      -0.020320       0.008371      -0.011762       0.002072       0.009690              1.758015       1.487818      -0.011782       0.117896       1.722310      -0.365667       2.063916          -0.000002
          190              H      12.484441       2.540292       3.391334       0.143167       1.045337 0.80319972E+01  0.80162800E+02                                 1.794068                            1.722079      -1.449914       2.184349                    0.995283       3.917681      11.632373       0.443244       1.384567      -0.684426      -0.017773       0.010003      -0.002764       0.020581       0.000346       0.002197       0.004524       0.008430       0.019605      -0.008825       0.000313       0.008512              1.820072       2.172871      -0.457996      -0.035970       1.792178       0.104637       1.495168          -0.000002
          191              H      -0.192141       2.037886       1.439717       0.149175       0.960245 0.69502584E+01  0.65865044E+02                                 1.619482                            1.547176      -0.811653       2.504974                    0.999548       3.274099       9.001300       0.500429       1.291546      -0.707403       0.011658       0.016506       0.007317       0.021491       0.004581      -0.003788       0.002531      -0.001757      -0.009949      -0.007704       0.001353       0.006351              1.652408       1.859854       0.433913       0.096265       1.606673       0.183205       1.490697          -0.000001
          192              H      13.829195       1.668931       0.287943       0.126133       1.189651 0.92117096E+01  0.94170623E+02                                 1.868283                            1.775347      -1.476813       2.149991                    0.996599       4.004048      11.636032       0.466953       1.283092      -0.704764      -0.009543       0.006260      -0.014045       0.018097      -0.000760      -0.003877      -0.000333       0.000261       0.010762      -0.004044      -0.001601       0.005645              1.912403       1.726747      -0.101154       0.328136       1.546428      -0.329715       2.464033          -0.000000
          193              H      14.712623       0.518107       0.965144       0.142112       0.896296 0.65416203E+01  0.61218221E+02                                 1.557872                            1.509790      -0.784355       2.513114                    0.999595       3.307997       9.113988       0.500878       1.306710      -0.703525       0.008009      -0.021419       0.001564       0.022921      -0.002015      -0.004811      -0.004183      -0.013343      -0.017152      -0.010682       0.000036       0.010647              1.569785       1.564429      -0.340949      -0.155222       1.779799       0.160885       1.365126          -0.000002
          194              H       9.141117       1.061334       1.887629       0.061448       1.089692 0.83118294E+01  0.83433796E+02                                 1.818434                            1.734942      -1.239631       2.266643                    0.993810       4.057183      11.970700       0.449321       1.358014      -0.689685       0.050300       0.025021       0.006353       0.056538       0.003776       0.000441       0.002305       0.002143      -0.023505      -0.008320       0.000283       0.008037              1.853420       2.403231       0.356147       0.130677       1.681980       0.009256       1.475050          -0.000001
          195              H       5.255607       1.001673       1.239757       0.145675       0.897641 0.64312190E+01  0.60992066E+02                                 1.663478                            1.575012      -1.220776       2.314372                    0.994683       3.656973      10.742104       0.446499       1.446458      -0.673930      -0.017575       0.013370      -0.006838       0.023117       0.000332       0.003090       0.000326       0.004509      -0.024677      -0.008859       0.001835       0.007024              1.715046       2.045030      -0.448202       0.238133       1.690581      -0.201055       1.409525          -0.000001
          196              H       5.781447       0.039251       2.404861       0.149213       0.922082 0.68467781E+01  0.65476776E+02                                 1.651228                            1.593837      -1.035051       2.403289                    0.996852       3.511609      10.113602       0.460333       1.391338      -0.685505      -0.002997      -0.007599       0.022670       0.024096       0.006337       0.002447      -0.006642       0.002093       0.026317      -0.012887       0.001493       0.011394              1.675920       1.458667       0.081340      -0.162603       1.435266      -0.345082       2.133827          -0.000001
          197              H       6.027931      15.350086       0.871829       0.136505       1.042240 0.82272918E+01  0.82631339E+02                                 1.798881                            1.751334      -1.345421       2.240287                    0.993272       3.889580      11.596758       0.436221       1.398016      -0.682569       0.004644      -0.013439      -0.013873       0.019865      -0.002373      -0.002327       0.005804      -0.000336       0.002918      -0.005524      -0.001990       0.007514              1.805694       1.525798      -0.028274      -0.039111       1.885293       0.486622       2.005989          -0.000001
          198              H       6.257487       2.772655       0.983807       0.143660       0.945115 0.67859704E+01  0.64593499E+02                                 1.659867                            1.571017      -1.038244       2.392776                    0.997946       3.510591      10.007365       0.471789       1.363895      -0.690604      -0.017637       0.005219      -0.003850       0.018791       0.002511      -0.000345      -0.006356      -0.006471      -0.028013      -0.011444       0.000776       0.010668              1.704850       2.280905      -0.288238       0.304924       1.434767      -0.094568       1.398877           0.000000
          199              H       7.738233       2.675314       0.386591       0.149159       1.092533 0.85069723E+01  0.84544283E+02                                 1.753592                            1.705210      -0.856678       2.483371                    0.999209       3.348050       9.335223       0.480823       1.281775      -0.710853       0.013514       0.004650      -0.016527       0.021849      -0.002023      -0.006462      -0.002786      -0.013331      -0.000103      -0.011170       0.003473       0.007697              1.756946       1.739773       0.063404      -0.403974       1.447387      -0.121173       2.083679           0.000001
          200              H       7.518695       3.052119       1.927622       0.149874       0.985290 0.72773326E+01  0.70758675E+02                                 1.727931                            1.642866      -1.300142       2.273764                    0.995070       3.656150      10.664429       0.452934       1.390795      -0.684649       0.011896       0.014479       0.018700       0.026474       0.002023       0.006925      -0.004571      -0.015175       0.014416      -0.013429       0.003168       0.010261              1.762024       1.513106       0.187932       0.306262       1.739442       0.502122       2.033525           0.000000
          201              H      10.785599       1.124134       5.286962       0.055870       1.138838 0.86794742E+01  0.87591110E+02                                 1.837556                            1.747204      -1.214050       2.287326                    0.994294       3.956323      11.496873       0.460166       1.318940      -0.698552       0.055241      -0.003179      -0.002056       0.055370       0.002981       0.000431       0.004751       0.005156      -0.034275      -0.012847       0.002903       0.009944              1.879291       2.558654       0.058290      -0.095842       1.552808       0.065502       1.526412          -0.000002
          202              H       7.305343       2.625073       6.318759       0.146353       0.994860 0.72749013E+01  0.70259516E+02                                 1.703580                            1.617938      -0.988344       2.421250                    0.998042       3.461025       9.844718       0.470003       1.349360      -0.694456      -0.009873       0.017685       0.010405       0.022771       0.000852      -0.005145       0.008589       0.006872      -0.023723      -0.014339       0.004832       0.009507              1.752246       1.629925      -0.318857      -0.161378       2.075844       0.418515       1.550971          -0.000000
          203              H       7.443086       1.031503       6.358752       0.142572       0.989157 0.74661993E+01  0.72777123E+02                                 1.710039                            1.647963      -1.093497       2.365531                    0.996915       3.588347      10.347098       0.460664       1.364039      -0.690671      -0.002955      -0.018990       0.012627       0.022996       0.000624      -0.001426      -0.007846       0.003212      -0.025015      -0.012493       0.004964       0.007529              1.729134       1.502239       0.232251      -0.112791       2.140553      -0.334781       1.544610          -0.000001
          204              H       7.326519       1.786683       4.953694       0.150744       0.919953 0.69171299E+01  0.66330834E+02                                 1.647138                            1.601385      -1.063982       2.388580                    0.996712       3.532597      10.194002       0.459430       1.390263      -0.685513      -0.006314      -0.000463      -0.023470       0.024309       0.005343       0.000586       0.001194       0.015467       0.030242      -0.014478       0.004218       0.010260              1.660333       1.536298       0.005265       0.339117       1.366610       0.060854       2.078091          -0.000001
          205              H       9.049602       3.722517       6.780002       0.152111       0.850570 0.59909372E+01  0.55217107E+02                                 1.545676                            1.476535      -0.778430       2.526693                    0.999308       3.312259       9.258357       0.486971       1.364658      -0.691253      -0.015167       0.015956       0.005968       0.022809       0.000853       0.001390       0.008695      -0.000485      -0.026604      -0.013161       0.003863       0.009298              1.594013       1.718492      -0.372205      -0.182442       1.687494       0.272237       1.376053          -0.000001
          206              H      10.302953       3.592206       5.796195       0.133573       1.044280 0.79852151E+01  0.79352050E+02                                 1.771426                            1.700871      -1.353200       2.220711                    0.996869       3.890376      11.419047       0.453677       1.358587      -0.689646       0.013747       0.010004      -0.010735       0.020108       0.003676      -0.001741       0.007500      -0.000089      -0.004238      -0.009320       0.001635       0.007685              1.792053       1.753989       0.322866      -0.316680       1.778926      -0.288194       1.843245          -0.000002
          207              H      10.303100       2.819756       7.195920       0.132385       1.045663 0.78905300E+01  0.78436686E+02                                 1.793394                            1.705324      -1.465194       2.169687                    0.995197       3.981463      11.815292       0.445814       1.382099      -0.684427       0.015417      -0.007253       0.012743       0.021276      -0.000727       0.004438       0.001890      -0.004831      -0.015494      -0.007985       0.002646       0.005339              1.836598       1.812554      -0.092880       0.535672       1.611037      -0.085793       2.086203          -0.000001
          208              H       7.566912      14.461454       5.700214       0.054277       1.107225 0.83769240E+01  0.84432173E+02                                 1.846459                            1.747002      -1.443705       2.172685                    0.992519       4.204630      12.518517       0.444784       1.366260      -0.687168       0.030997       0.033625       0.029808       0.054589      -0.002920       0.007377       0.012119       0.010081      -0.006048      -0.017404       0.005370       0.012034              1.883536       1.887834       0.392686       0.244086       2.013173       0.376888       1.749601          -0.000001
          209              H       4.126520      14.067379       5.942833       0.155893       0.893600 0.64337930E+01  0.60108948E+02                                 1.573453                            1.512906      -0.780525       2.526807                    0.999609       3.265110       9.061734       0.491412       1.334099      -0.698146      -0.022708      -0.006689       0.000530       0.023678       0.003205      -0.005730       0.007382       0.014691      -0.009490      -0.013653       0.002437       0.011216              1.608433       2.059487       0.227067       0.003209       1.445030       0.055798       1.320781          -0.000001
          210              H       5.091737      15.329675       5.753537       0.141357       0.950701 0.71167630E+01  0.68513571E+02                                 1.660660                            1.606270      -1.023420       2.396452                    0.997926       3.545632      10.145510       0.467979       1.359521      -0.691558       0.005423       0.020280      -0.005947       0.021819       0.005308      -0.008985       0.000326      -0.011384       0.002296      -0.013400       0.004020       0.009379              1.680338       1.430907      -0.017344      -0.044109       2.195163      -0.222043       1.414943          -0.000001
          211              H       5.340898      14.306022       6.958634       0.135720       1.096987 0.85100390E+01  0.86081011E+02                                 1.840734                            1.763808      -1.413354       2.192702                    0.996284       4.001368      11.920360       0.441701       1.370888      -0.686839       0.003573       0.000143       0.019654       0.019977      -0.003436      -0.002659       0.004689       0.003194       0.003659      -0.005811      -0.001476       0.007288              1.858895       1.619227      -0.054338       0.199620       1.525176      -0.128150       2.432281           0.000000
          212              H       4.344280      12.649651       4.503116       0.144207       0.945811 0.68372701E+01  0.65509904E+02                                 1.690511                            1.600540      -1.111075       2.363080                    0.996322       3.599100      10.451701       0.454988       1.405017      -0.682298      -0.024777       0.000390       0.000306       0.024782       0.002368      -0.000678       0.006419       0.015173      -0.017869      -0.011931       0.000999       0.010932              1.747554       2.375470       0.182898      -0.139232       1.423334      -0.004532       1.443858          -0.000001
          213              H       5.693149      11.790850       4.431130       0.145985       1.069867 0.82100360E+01  0.80931307E+02                                 1.731627                            1.675857      -0.877054       2.471219                    0.999113       3.359586       9.351776       0.484367       1.282804      -0.710187       0.011445      -0.018544       0.001205       0.021825      -0.005611       0.008128       0.002864      -0.010972      -0.000354      -0.013376       0.005392       0.007983              1.744671       1.606943      -0.252649       0.054147       2.218353      -0.170277       1.408716           0.000000
          214              H       5.434539      12.966795       3.378003       0.146855       1.126011 0.87746157E+01  0.88961585E+02                                 1.862269                            1.785571      -1.234610       2.303767                    0.995132       3.672796      10.764173       0.443378       1.362566      -0.691579       0.005999       0.008947      -0.020231       0.022920       0.005707      -0.002978       0.000741      -0.012244       0.013892      -0.011267       0.005057       0.006210              1.893100       1.574467       0.094727      -0.034314       1.595065      -0.348951       2.509769          -0.000000
          215              H      10.163805      13.959048       7.113270       0.069004       1.005382 0.74253262E+01  0.72568090E+02                                 1.737363                            1.651981      -1.203454       2.296767                    0.993836       3.906128      11.425937       0.454726       1.378244      -0.686144      -0.038793       0.043384       0.011886       0.059400      -0.009135       0.002439      -0.000516      -0.002743       0.005787      -0.010391       0.001540       0.008851              1.769335       1.851080      -0.490238      -0.171573       1.876862       0.141925       1.580063          -0.000001
          216              H      12.767518      11.081201       7.843793       0.150111       0.911242 0.64586426E+01  0.61121156E+02                                 1.664294                            1.566826      -1.070608       2.390746                    0.996045       3.539887      10.278887       0.454071       1.425383      -0.678579       0.013431      -0.012226       0.015984       0.024194      -0.010421       0.003386       0.000408       0.004868       0.001501      -0.011454       0.000441       0.011013              1.726066       1.527705      -0.268998       0.335773       1.645453      -0.440805       2.005041          -0.000001
          217              H      13.068881      11.976113       6.550714       0.137243       0.981926 0.73566569E+01  0.71687159E+02                                 1.719264                            1.648035      -1.204655       2.307609                    0.995788       3.704324      10.798630       0.454006       1.384471      -0.685783       0.014637       0.010075      -0.010508       0.020644      -0.002289      -0.007759      -0.002377      -0.002041      -0.013371      -0.010650       0.003922       0.006728              1.751775       1.936264       0.305216      -0.413051       1.572952      -0.296752       1.746108          -0.000001
          218              H      11.886052      10.897509       6.521386       0.146256       0.917864 0.69327871E+01  0.66681579E+02                                 1.658478                            1.613720      -1.107990       2.366877                    0.995733       3.607096      10.508357       0.452094       1.408574      -0.681604      -0.014150      -0.015050      -0.012577       0.024185       0.001708       0.005263       0.008140       0.007151      -0.013177      -0.011703       0.001224       0.010479              1.660966       1.540990       0.283677       0.262866       1.802478       0.313273       1.639431          -0.000001
          219              H      11.866325      12.009083       9.451478       0.142783       1.020342 0.73069285E+01  0.70325424E+02                                 1.705293                            1.598040      -0.887008       2.462842                    0.998974       3.409945       9.539734       0.485576       1.310605      -0.702727       0.014689      -0.009742       0.008348       0.019503      -0.006558       0.002597       0.001825       0.002856       0.034655      -0.012870       0.000869       0.012001              1.765992       1.720931      -0.469693       0.232152       1.888309      -0.383629       1.688736          -0.000000
          220              H      10.363858      12.533470       9.272846       0.137793       1.005971 0.74793188E+01  0.73543512E+02                                 1.774727                            1.681566      -1.358054       2.235115                    0.993547       3.876931      11.535946       0.439366       1.417742      -0.678394      -0.023351      -0.000636      -0.000418       0.023364       0.003322       0.001228       0.002347       0.016551       0.010139      -0.010911       0.003042       0.007868              1.819903       2.343049       0.177536      -0.397242       1.445202      -0.130758       1.671457          -0.000000
          221              H      11.578514      13.575963       9.294175       0.154003       1.193743 0.94131308E+01  0.96420100E+02                                 1.896975                            1.821723      -1.112342       2.367547                    0.997101       3.504841      10.081739       0.452283       1.322093      -0.701912       0.006676       0.024737       0.005018       0.026109       0.003199       0.002635       0.001353      -0.013340       0.018333      -0.010762       0.003230       0.007533              1.912836       1.610142       0.296541       0.050130       2.492459       0.187397       1.635907           0.000001
          222              H       8.578292      10.869248       4.441795       0.060605       1.217597 0.91560903E+01  0.92001144E+02                                 1.799407                            1.700850      -1.015587       2.371390                    0.998080       3.665094      10.030441       0.514481       1.184823      -0.730347      -0.045435       0.022368       0.017374       0.053540       0.000649      -0.004968      -0.001295       0.011718       0.006157      -0.007069      -0.001641       0.008710              1.822620       2.237609      -0.330444      -0.357577       1.718841       0.032571       1.511411          -0.000000
          223              H       9.713432       7.667978       5.161653       0.161066       0.946447 0.69766703E+01  0.67267184E+02                                 1.700958                            1.625817      -1.171910       2.347273                    0.995667       3.558836      10.409469       0.447121       1.420778      -0.679554       0.013961      -0.021069       0.003949       0.025582      -0.001225      -0.004268      -0.010728       0.000298      -0.014313      -0.013637       0.003293       0.010343              1.739240       1.647900      -0.344406      -0.033185       2.194239      -0.105227       1.375581          -0.000001
          224              H       8.319156       8.295986       4.684414       0.150619       1.048483 0.79060127E+01  0.76592613E+02                                 1.663213                            1.610588      -0.712727       2.551888                    0.999971       3.161570       8.501320       0.513847       1.230390      -0.723349      -0.019279      -0.005943      -0.011515       0.023229       0.003671       0.004913      -0.005715       0.010180       0.010601      -0.011397       0.002846       0.008550              1.671518       2.047392       0.280423       0.241233       1.515058       0.032136       1.452103           0.000002
          225              H       9.042568       8.856483       5.998822       0.134529       1.080541 0.84491118E+01  0.84785006E+02                                 1.785870                            1.729986      -1.336162       2.233385                    0.996634       3.814994      11.093321       0.459508       1.328328      -0.696573      -0.001278       0.008171       0.015362       0.017447       0.004321      -0.005332       0.002726      -0.009579      -0.016184      -0.010597       0.001415       0.009182              1.788113       1.481942       0.015234      -0.191380       1.595639       0.203752       2.286758          -0.000001
          226              H      11.411549       8.182944       4.012546       0.148908       1.080674 0.78782777E+01  0.78030985E+02                                 1.822068                            1.696990      -1.356053       2.242715                    0.994900       3.754854      11.005386       0.451140       1.370751      -0.688067       0.006507      -0.024470       0.006307       0.026094      -0.005051      -0.008820      -0.003300       0.003733      -0.008126      -0.011888       0.001798       0.010090              1.887458       1.553092      -0.298444       0.053215       2.599796      -0.351351       1.509487           0.000001
          227              H      11.870821       9.716854       4.028542       0.144261       1.007493 0.77171892E+01  0.75598284E+02                                 1.711907                            1.661552      -1.044866       2.390249                    0.997878       3.526046      10.083514       0.466073       1.341528      -0.695842       0.013930       0.015714       0.007625       0.022341       0.005677      -0.005147       0.010918       0.002192      -0.019011      -0.016522       0.006138       0.010384              1.716683       1.864286       0.421482       0.181585       1.830213       0.148459       1.455550          -0.000000
          228              H      11.124646       9.117106       2.743461       0.144697       1.022641 0.76085796E+01  0.72644768E+02                                 1.598974                            1.549177      -0.779473       2.512198                    0.999866       3.124381       8.205610       0.542345       1.182851      -0.734160      -0.004015      -0.001321      -0.018598       0.019073      -0.004045       0.001943       0.001050       0.019700       0.011753      -0.012727       0.003483       0.009244              1.601708       1.272048      -0.014535       0.009272       1.361068      -0.097094       2.172007           0.000004
          229              C      10.596603      10.360562      17.200623       0.314272      22.030537 0.25690584E+03  0.53515288E+04                                 6.998435                            5.507818       0.340110       2.162274                    0.999076      23.812240      66.690399       0.664027       0.442809      -1.037012      -0.055946      -0.003585      -0.055378       0.078801      -0.049596      -0.021580       0.025085      -0.121386      -0.008152      -0.079035      -0.011069       0.090104              7.760703      11.245142       2.555643       0.726041       5.205823      -0.733445       6.831143          -0.000002
          230              C      -3.202408      11.627568      15.604936      -0.341159      23.520162 0.38305549E+03  0.87177804E+04                                 6.923666                            6.311004       0.435613       2.122649                    0.999101      29.602535      83.503231       0.690233       0.389912      -1.082749      -0.005634      -0.037074       0.080361       0.088680       0.007818      -0.009083      -0.048663      -0.036748       0.172923      -0.048804      -0.035220       0.084024              7.055448       7.140904       0.525520      -0.124374       6.075142      -0.311807       7.950299           0.000003
          231              C      -2.234892      11.041951      17.791174      -0.352366      26.435813 0.41625985E+03  0.96850792E+04                                 7.539171                            6.604106       0.218580       2.061747                    0.996498      29.939362      85.757435       0.669997       0.392912      -1.079262      -0.056857      -0.003033      -0.057975       0.081259      -0.002848       0.061953      -0.006582       0.068862       0.082592      -0.049074      -0.037410       0.086483              8.118685       9.656940       0.868197       1.798441       6.937064       0.595168       7.762052          -0.000002
          232              C       7.863163      11.421896      13.919934       0.310119      22.075778 0.26010936E+03  0.54167794E+04                                 6.942689                            5.504225       0.282590       2.135883                    0.999282      23.848434      66.051203       0.673369       0.436785      -1.044083       0.000568      -0.072952       0.034292       0.080612      -0.017116       0.057084       0.036114       0.056043      -0.039647      -0.078629       0.005625       0.073005              7.652356       6.084995       0.364533      -3.067432       7.147538      -1.472734       9.724535           0.000001
          233              C       9.507368      10.559955      12.376237      -0.356176      26.368712 0.43498384E+03  0.10260710E+05                                 7.598785                            6.808613       0.051836       1.992810                    0.997704      30.943342      90.045390       0.649720       0.399646      -1.071750      -0.054228       0.065215       0.029434       0.089778      -0.046986      -0.022707       0.014896      -0.046692      -0.069870      -0.047722      -0.022926       0.070648              7.919296       7.941081      -0.792814      -0.852997       7.451712       0.597701       8.365094          -0.000002
          234              C       8.769271      12.932255      12.238930      -0.350299      24.551944 0.37761228E+03  0.85524236E+04                                 7.074118                            6.229695       0.514594       2.146437                    0.999342      29.560724      82.842136       0.701688       0.385406      -1.087269      -0.001277      -0.069722       0.023202       0.073492      -0.005890      -0.013103      -0.045763      -0.102307      -0.086641      -0.057383      -0.026745       0.084128              7.419954       5.906888       0.290684      -0.303506       8.233937      -1.785536       8.119037           0.000009
          235              C       9.407187       7.520396      15.287665       0.326828      22.521650 0.26501723E+03  0.55807596E+04                                 7.203424                            5.673037       0.070310       2.070319                    0.998472      24.225021      68.906923       0.638702       0.455395      -1.026598      -0.063195      -0.008080       0.058297       0.086356       0.066965       0.036946       0.003136      -0.037836       0.003131      -0.079992       0.002327       0.077665              8.037568       9.742595      -3.556098      -1.450389       7.210292      -0.396791       7.159815          -0.000002
          236              C      10.474440       5.870305      16.658063      -0.346726      25.850125 0.42152247E+03  0.98748666E+04                                 7.513730                            6.693605       0.012590       1.987904                    0.996788      30.640570      89.138194       0.655941       0.398594      -1.071421      -0.009022       0.047271      -0.078947       0.092459      -0.013871      -0.002528      -0.043859      -0.052001       0.151778      -0.056942      -0.019345       0.076287              7.928713       7.518261      -0.603469       0.815836       7.589318      -1.685607       8.678560          -0.000003
          237              C      11.429259       6.487323      14.453162      -0.349697      26.634248 0.41439162E+03  0.96458015E+04                                 7.618169                            6.637476       0.215055       2.046748                    0.998112      30.479712      87.770013       0.660013       0.398682      -1.073661      -0.061815       0.002533       0.066688       0.090967      -0.007760      -0.053482      -0.008677       0.011554       0.029209      -0.051618      -0.007387       0.059005              8.193172       9.338829      -0.537109      -1.903567       6.168330       0.398264       9.072356          -0.000003
          238              C       5.546437       7.324143      15.186885       0.313488      21.657911 0.26434894E+03  0.55397401E+04                                 6.943524                            5.603584       0.383216       2.180349                    0.998912      23.736498      66.431403       0.656158       0.445436      -1.036655      -0.006118       0.079000       0.017923       0.081238      -0.033817      -0.028633      -0.037586       0.002799       0.187483      -0.080538       0.002289       0.078249              7.675235      10.203185       2.083786       2.017514       7.804297       1.506543       5.018223          -0.000002
          239              C       3.160245       7.457595      14.839753      -0.346247      25.798897 0.43340305E+03  0.10221294E+05                                 7.506054                            6.800470       0.007042       1.983726                    0.997122      30.782344      89.773205       0.649045       0.400145      -1.070664       0.072304      -0.047918       0.001003       0.086747      -0.039291       0.005249       0.008141       0.050410      -0.103759      -0.041994      -0.021984       0.063978              7.835840       9.778116      -0.528523       0.446369       6.611812       0.207287       7.117592          -0.000003
          240              C       4.370765       5.333358      14.509151      -0.349480      24.145126 0.39475469E+03  0.90693173E+04                                 7.063629                            6.410166       0.304846       2.086201                    0.997355      29.880370      85.220639       0.682993       0.390339      -1.080369      -0.002711       0.072528       0.016360       0.074399      -0.016508       0.004394       0.039439      -0.114846      -0.156725      -0.065113      -0.030783       0.095896              7.242533       7.003786       0.452416       0.668673       7.896816       0.216425       6.826997           0.000002
          241              C       7.029839       6.835867      18.621144       0.330595      21.736951 0.25484600E+03  0.53084042E+04                                 7.002822                            5.541267       0.272197       2.147312                    0.998391      23.708526      66.827595       0.650801       0.451826      -1.029766      -0.039712       0.068208      -0.023939       0.082477      -0.012414       0.018367       0.066450       0.039164       0.155013      -0.084040      -0.002655       0.086695              7.803313       7.747090       1.001769      -0.781674       9.871737      -3.175426       5.791114          -0.000002
          242              C       4.871094       6.008467      19.196231      -0.349026      25.465246 0.42236056E+03  0.98903780E+04                                 7.413131                            6.701699       0.087965       2.006987                    0.997895      30.651783      88.886676       0.655932       0.398766      -1.072285       0.085940      -0.009872      -0.000855       0.086509      -0.013554      -0.011104      -0.006951       0.112323      -0.125036      -0.048389      -0.031088       0.079477              7.738689       9.343544       0.329748       0.098079       7.494803      -0.328327       6.377721          -0.000001
          243              C       6.934586       4.730470      19.780116      -0.354097      27.679593 0.43768993E+03  0.10356052E+05                                 7.898299                            6.879540      -0.036951       1.967171                    0.997209      31.052111      90.943211       0.638403       0.405493      -1.066268      -0.038448       0.055902      -0.037682       0.077609      -0.037084       0.021463      -0.054985      -0.030623      -0.155519      -0.077537      -0.012224       0.089761              8.549192       7.646081      -1.087133       1.005081       9.961685      -1.707074       8.039810          -0.000003
          244              C       4.395611       9.746684      18.449711       0.312249      23.567925 0.27134015E+03  0.57369219E+04                                 7.414828                            5.722114       0.132729       2.091624                    0.998516      24.181379      68.500328       0.640193       0.452512      -1.030159       0.042500       0.045535      -0.060711       0.086981       0.010154       0.042892       0.044657      -0.105364       0.065559      -0.081984      -0.004060       0.086043              8.402669      13.515439      -0.961952      -1.174496       5.893236      -1.378409       5.799332          -0.000000
          245              C       2.237797       9.161067      19.356200      -0.355608      26.471004 0.43136396E+03  0.10138496E+05                                 7.564915                            6.761899       0.108782       2.017168                    0.997103      30.549015      88.292629       0.655619       0.397489      -1.074851       0.039886       0.046317      -0.050925       0.079558       0.015428      -0.048546      -0.056553       0.007499       0.023197      -0.065654      -0.018349       0.084003              7.923489       8.512379       1.011766      -1.225869       7.464058      -0.576575       7.794030          -0.000001
          246              C       2.491997      10.869248      17.636537      -0.351816      25.358091 0.40117433E+03  0.92952850E+04                                 7.407823                            6.522947       0.040926       1.992339                    0.998285      30.620875      88.986575       0.664647       0.397728      -1.070547       0.035776      -0.054519       0.039490       0.076235      -0.018960       0.021541      -0.050417      -0.024264      -0.022236      -0.048318      -0.018300       0.066618              7.829234       8.600841      -1.674462       1.092535       7.553224      -0.511072       7.333636           0.000000
          247              C       7.961159      10.220830      20.078724       0.336192      22.140767 0.26021658E+03  0.54573178E+04                                 7.170338                            5.654916       0.094026       2.091966                    0.997056      23.844571      67.793223       0.633743       0.460838      -1.023059       0.007492       0.006780      -0.079333       0.079974      -0.049067      -0.012186      -0.030471       0.000468      -0.174316      -0.075586      -0.003822       0.079408              8.009646       6.279882       2.591457       1.274296       7.096658       2.140809      10.652396          -0.000000
          248              C       9.553078      12.005943      20.411992      -0.340698      25.670875 0.42952883E+03  0.10098311E+05                                 7.464511                            6.760011       0.064133       2.003237                    0.996942      30.580088      88.788232       0.653004       0.398964      -1.072399      -0.052007      -0.057329       0.029976       0.083006       0.059904      -0.015860      -0.026796       0.007056      -0.058442      -0.053089      -0.025814       0.078902              7.750248       7.664039       1.159339       0.004399       8.408228       0.445964       7.178476          -0.000003
          249              C       8.488340      10.870818      22.344946      -0.356531      25.685781 0.40745128E+03  0.94558859E+04                                 7.403405                            6.523358       0.125201       2.020283                    0.997086      30.600529      88.339481       0.673878       0.391650      -1.077125       0.015323       0.002878      -0.090133       0.091472       0.026374       0.001198      -0.021367       0.019592       0.216844      -0.066703      -0.009439       0.076142              7.809957       6.946930       0.017107      -0.569991       7.063811       0.842468       9.419128           0.000001
          250              C       6.602797      12.900854      17.380588       0.318806      22.121275 0.24156014E+03  0.49260867E+04                                 6.914607                            5.267568       0.406049       2.183682                    0.999743      23.117601      62.848599       0.697273       0.430751      -1.050319       0.041343      -0.055289      -0.049459       0.084925      -0.015545       0.042229      -0.055521       0.079861       0.152786      -0.087659      -0.009876       0.097535              7.897657       6.323815       1.015152      -1.079656      11.905413       2.794267       5.463742           0.000001
          251              C       6.373704      15.058062      18.431048      -0.350735      25.792224 0.40143619E+03  0.92552958E+04                                 7.384175                            6.466393       0.271169       2.074728                    0.997109      29.919794      85.293192       0.680132       0.390606      -1.080921       0.051148      -0.045567      -0.048345       0.083843      -0.037294      -0.039089       0.045782      -0.001192      -0.026557      -0.049478      -0.032163       0.081641              7.922889       7.171375      -1.520739      -1.056700       9.384576       1.696591       7.212717           0.000001
          252              C       8.368835      14.459884      17.052652      -0.347115      24.572952 0.40329374E+03  0.93291373E+04                                 7.229520                            6.549857       0.229254       2.053741                    0.998301      30.329590      87.223227       0.663762       0.398909      -1.072915      -0.075960      -0.016959       0.030274       0.083511       0.026586      -0.049787      -0.016830       0.092131      -0.077016      -0.050424      -0.039427       0.089851              7.381268       7.546551       0.838999      -0.455459       8.167640       0.396745       6.429612           0.000004
          253              C      -3.961661       2.510462      22.791525       0.314271      22.030550 0.25690605E+03  0.53515340E+04                                 6.998438                            5.507820       0.340110       2.162274                    0.999076      23.812239      66.690393       0.664027       0.442809      -1.037012       0.055946      -0.003585       0.055378       0.078801       0.049596      -0.021580      -0.025085      -0.121386      -0.008152      -0.079035      -0.011069       0.090104              7.760707      11.245152      -2.555647       0.726038       5.205825       0.733445       6.831142          -0.000002
          254              C       9.837351       3.777468      24.387212      -0.341159      23.520152 0.38305525E+03  0.87177738E+04                                 6.923664                            6.311001       0.435614       2.122649                    0.999101      29.602534      83.503225       0.690233       0.389912      -1.082749       0.005634      -0.037074      -0.080361       0.088680      -0.007818      -0.009083       0.048663      -0.036748       0.172923      -0.048804      -0.035220       0.084024              7.055446       7.140898      -0.525517      -0.124374       6.075141       0.311808       7.950299           0.000003
          255              C       8.869835       3.191851      22.200974      -0.352366      26.435809 0.41625963E+03  0.96850730E+04                                 7.539170                            6.604105       0.218581       2.061747                    0.996498      29.939360      85.757427       0.669997       0.392912      -1.079262       0.056857      -0.003033       0.057975       0.081259       0.002848       0.061953       0.006582       0.068862       0.082592      -0.049074      -0.037410       0.086484              8.118685       9.656938      -0.868198       1.798444       6.937063      -0.595168       7.762053          -0.000002
          256              C      -1.228220       3.571796      26.072214       0.310119      22.075778 0.26010935E+03  0.54167793E+04                                 6.942689                            5.504226       0.282590       2.135883                    0.999281      23.848434      66.051205       0.673369       0.436785      -1.044083      -0.000568      -0.072952      -0.034292       0.080612       0.017116       0.057084      -0.036114       0.056043      -0.039647      -0.078629       0.005625       0.073005              7.652357       6.084996      -0.364534      -3.067432       7.147538       1.472735       9.724536           0.000001
          257              C       2.750879       2.709855       0.954479      -0.356176      26.368716 0.43498399E+03  0.10260715E+05                                 7.598786                            6.808615       0.051835       1.992809                    0.997704      30.943345      90.045406       0.649720       0.399646      -1.071750       0.054228       0.065215      -0.029434       0.089778       0.046986      -0.022707      -0.014896      -0.046692      -0.069870      -0.047722      -0.022926       0.070648              7.919297       7.941085       0.792813      -0.852997       7.451709      -0.597697       8.365097          -0.000002
          258              C       3.488977       5.082155       1.091786      -0.350299      24.551948 0.37761238E+03  0.85524265E+04                                 7.074119                            6.229697       0.514592       2.146436                    0.999342      29.560725      82.842143       0.701688       0.385406      -1.087269       0.001277      -0.069722      -0.023202       0.073492       0.005890      -0.013103       0.045763      -0.102307      -0.086641      -0.057384      -0.026745       0.084128              7.419956       5.906892      -0.290685      -0.303504       8.233937       1.785539       8.119038           0.000009
          259              C      -2.772245      15.370496      24.704483       0.326828      22.521654 0.26501720E+03  0.55807586E+04                                 7.203424                            5.673036       0.070311       2.070320                    0.998472      24.225016      68.906901       0.638703       0.455395      -1.026598       0.063195      -0.008080      -0.058297       0.086356      -0.066965       0.036946      -0.003137      -0.037836       0.003132      -0.079992       0.002327       0.077665              8.037569       9.742599       3.556101      -1.450387       7.210294       0.396793       7.159813          -0.000002
          260              C      -3.839498      13.720405      23.334085      -0.346726      25.850130 0.42152255E+03  0.98748684E+04                                 7.513731                            6.693605       0.012592       1.987904                    0.996788      30.640567      89.138176       0.655941       0.398594      -1.071421       0.009022       0.047271       0.078947       0.092459       0.013871      -0.002528       0.043859      -0.052001       0.151778      -0.056942      -0.019345       0.076287              7.928714       7.518263       0.603475       0.815840       7.589319       1.685609       8.678560          -0.000003
          261              C      -4.794317      14.337423      25.538986      -0.349697      26.634246 0.41439178E+03  0.96458060E+04                                 7.618168                            6.637477       0.215055       2.046748                    0.998112      30.479711      87.770006       0.660013       0.398682      -1.073661       0.061816       0.002533      -0.066688       0.090967       0.007760      -0.053482       0.008676       0.011553       0.029209      -0.051618      -0.007386       0.059005              8.193170       9.338830       0.537110      -1.903562       6.168333      -0.398262       9.072348          -0.000003
          262              C       1.088506      15.174243      24.805263       0.313488      21.657929 0.26434912E+03  0.55397449E+04                                 6.943528                            5.603586       0.383216       2.180349                    0.998912      23.736497      66.431397       0.656158       0.445436      -1.036656       0.006118       0.079000      -0.017923       0.081238       0.033817      -0.028633       0.037586       0.002799       0.187483      -0.080538       0.002289       0.078249              7.675240      10.203195      -2.083793       2.017517       7.804299      -1.506545       5.018226          -0.000002
          263              C       3.474698      15.307695      25.152395      -0.346247      25.798895 0.43340297E+03  0.10221291E+05                                 7.506053                            6.800468       0.007043       1.983726                    0.997122      30.782343      89.773196       0.649046       0.400145      -1.070664      -0.072304      -0.047918      -0.001003       0.086747       0.039291       0.005249      -0.008141       0.050409      -0.103759      -0.041994      -0.021984       0.063978              7.835839       9.778113       0.528520       0.446366       6.611813      -0.207291       7.117591          -0.000003
          264              C       2.264177      13.183458      25.482997      -0.349480      24.145129 0.39475475E+03  0.90693190E+04                                 7.063630                            6.410166       0.304846       2.086201                    0.997355      29.880373      85.220649       0.682993       0.390340      -1.080369       0.002711       0.072528      -0.016360       0.074399       0.016508       0.004394      -0.039439      -0.114847      -0.156724      -0.065112      -0.030783       0.095896              7.242534       7.003783      -0.452415       0.668671       7.896818      -0.216425       6.827001           0.000002
          265              C      -0.394897      14.685967      21.371004       0.330595      21.736940 0.25484601E+03  0.53084038E+04                                 7.002819                            5.541266       0.272201       2.147313                    0.998391      23.708513      66.827535       0.650801       0.451826      -1.029766       0.039712       0.068208       0.023939       0.082477       0.012414       0.018367      -0.066450       0.039164       0.155013      -0.084040      -0.002655       0.086695              7.803308       7.747093      -1.001767      -0.781673       9.871723       3.175420       5.791109          -0.000002
          266              C       1.763848      13.858567      20.795917      -0.349026      25.465257 0.42236059E+03  0.98903784E+04                                 7.413132                            6.701698       0.087967       2.006988                    0.997895      30.651778      88.886646       0.655932       0.398766      -1.072285      -0.085940      -0.009872       0.000854       0.086509       0.013554      -0.011104       0.006951       0.112324      -0.125036      -0.048389      -0.031088       0.079477              7.738691       9.343555      -0.329748       0.098078       7.494801       0.328328       6.377718          -0.000001
          267              C      -0.299644      12.580570      20.212032      -0.354097      27.679570 0.43768958E+03  0.10356041E+05                                 7.898293                            6.879536      -0.036947       1.967173                    0.997209      31.052091      90.943117       0.638403       0.405493      -1.066268       0.038448       0.055902       0.037682       0.077610       0.037084       0.021463       0.054985      -0.030624      -0.155518      -0.077536      -0.012225       0.089761              8.549185       7.646078       1.087131       1.005083       9.961673       1.707071       8.039804          -0.000003
          268              C       2.239332       1.896584      21.542437       0.312249      23.567937 0.27134028E+03  0.57369251E+04                                 7.414830                            5.722115       0.132729       2.091624                    0.998516      24.181377      68.500320       0.640193       0.452512      -1.030159      -0.042500       0.045535       0.060711       0.086981      -0.010154       0.042892      -0.044657      -0.105364       0.065559      -0.081984      -0.004060       0.086043              8.402673      13.515449       0.961951      -1.174499       5.893236       1.378408       5.799333          -0.000000
          269              C       4.397146       1.310967      20.635948      -0.355608      26.471001 0.43136392E+03  0.10138496E+05                                 7.564916                            6.761899       0.108779       2.017167                    0.997103      30.549028      88.292689       0.655619       0.397489      -1.074851      -0.039886       0.046317       0.050925       0.079558      -0.015428      -0.048546       0.056553       0.007499       0.023197      -0.065654      -0.018349       0.084003              7.923490       8.512379      -1.011763      -1.225871       7.464060       0.576574       7.794030          -0.000001
          270              C       4.142946       3.019148      22.355611      -0.351816      25.358081 0.40117414E+03  0.92952794E+04                                 7.407820                            6.522945       0.040927       1.992339                    0.998285      30.620871      88.986555       0.664647       0.397728      -1.070547      -0.035776      -0.054519      -0.039490       0.076235       0.018960       0.021541       0.050417      -0.024264      -0.022236      -0.048318      -0.018300       0.066618              7.829231       8.600839       1.674459       1.092533       7.553221       0.511072       7.333634           0.000000
          271              C      -1.326217       2.370730      19.913424       0.336192      22.140763 0.26021639E+03  0.54573129E+04                                 7.170336                            5.654914       0.094026       2.091966                    0.997056      23.844567      67.793206       0.633743       0.460838      -1.023059      -0.007492       0.006780       0.079333       0.079974       0.049067      -0.012186       0.030471       0.000468      -0.174316      -0.075586      -0.003822       0.079408              8.009645       6.279880      -2.591457       1.274299       7.096657      -2.140811      10.652397          -0.000000
          272              C      -2.918135       4.155843      19.580156      -0.340698      25.670874 0.42952881E+03  0.10098311E+05                                 7.464510                            6.760010       0.064134       2.003238                    0.996942      30.580086      88.788218       0.653004       0.398964      -1.072399       0.052007      -0.057329      -0.029976       0.083006      -0.059904      -0.015861       0.026796       0.007056      -0.058442      -0.053088      -0.025814       0.078902              7.750246       7.664038      -1.159341       0.004401       8.408227      -0.445962       7.178474          -0.000003
          273              C      -1.853398       3.020718      17.647202      -0.356531      25.685765 0.40745090E+03  0.94558746E+04                                 7.403401                            6.523355       0.125202       2.020283                    0.997086      30.600521      88.339440       0.673879       0.391650      -1.077125      -0.015323       0.002878       0.090133       0.091472      -0.026374       0.001198       0.021368       0.019591       0.216844      -0.066703      -0.009439       0.076142              7.809952       6.946925      -0.017109      -0.569989       7.063808      -0.842467       9.419125           0.000001
          274              C       0.032145       5.050754      22.611560       0.318806      22.121289 0.24156019E+03  0.49260877E+04                                 6.914609                            5.267568       0.406049       2.183682                    0.999743      23.117602      62.848599       0.697273       0.430751      -1.050319      -0.041343      -0.055289       0.049459       0.084925       0.015545       0.042229       0.055521       0.079861       0.152786      -0.087659      -0.009876       0.097535              7.897660       6.323814      -1.015151      -1.079655      11.905422      -2.794272       5.463744           0.000001
          275              C       0.261238       7.207962      21.561100      -0.350735      25.792211 0.40143575E+03  0.92552827E+04                                 7.384171                            6.466389       0.271172       2.074729                    0.997109      29.919782      85.293133       0.680133       0.390606      -1.080921      -0.051148      -0.045567       0.048345       0.083843       0.037294      -0.039089      -0.045781      -0.001193      -0.026556      -0.049478      -0.032163       0.081641              7.922886       7.171370       1.520739      -1.056698       9.384575      -1.696593       7.212713           0.000001
          276              C      -1.733892       6.609784      22.939496      -0.347115      24.572948 0.40329371E+03  0.93291359E+04                                 7.229519                            6.549858       0.229254       2.053741                    0.998301      30.329586      87.223205       0.663762       0.398909      -1.072915       0.075960      -0.016959      -0.030274       0.083511      -0.026586      -0.049787       0.016830       0.092131      -0.077016      -0.050424      -0.039427       0.089851              7.381267       7.546553      -0.838999      -0.455458       8.167638      -0.396744       6.429610           0.000005
          277              C      -1.150008       5.339638       9.460809       0.314272      22.030542 0.25690588E+03  0.53515304E+04                                 6.998438                            5.507819       0.340107       2.162273                    0.999076      23.812248      66.690444       0.664027       0.442809      -1.037012       0.055946       0.003585       0.055378       0.078801      -0.049596      -0.021580       0.025085      -0.121386      -0.008153      -0.079035      -0.011069       0.090104              7.760706      11.245146       2.555645       0.726041       5.205825      -0.733447       6.831147          -0.000002
          278              C      12.649003       4.072632      11.056496      -0.341159      23.520163 0.38305550E+03  0.87177806E+04                                 6.923667                            6.311004       0.435614       2.122649                    0.999101      29.602534      83.503227       0.690232       0.389912      -1.082749       0.005634       0.037074      -0.080361       0.088680       0.007818      -0.009083      -0.048663      -0.036748       0.172923      -0.048804      -0.035220       0.084024              7.055449       7.140904       0.525520      -0.124375       6.075142      -0.311807       7.950300           0.000002
          279              C      11.681487       4.658249       8.870258      -0.352366      26.435812 0.41625984E+03  0.96850787E+04                                 7.539171                            6.604106       0.218581       2.061747                    0.996498      29.939359      85.757422       0.669997       0.392912      -1.079262       0.056857       0.003033       0.057975       0.081259      -0.002848       0.061953      -0.006582       0.068862       0.082592      -0.049074      -0.037410       0.086484              8.118685       9.656940       0.868199       1.798442       6.937063       0.595168       7.762052          -0.000002
          280              C       1.583432       4.278305      12.741498       0.310119      22.075781 0.26010934E+03  0.54167790E+04                                 6.942689                            5.504225       0.282590       2.135883                    0.999282      23.848433      66.051199       0.673369       0.436785      -1.044083      -0.000568       0.072952      -0.034292       0.080612      -0.017116       0.057084       0.036114       0.056043      -0.039647      -0.078629       0.005625       0.073005              7.652357       6.084995       0.364536      -3.067430       7.147541      -1.472738       9.724534           0.000000
          281              C      -0.060773       5.140245      14.285195      -0.356176      26.368722 0.43498408E+03  0.10260718E+05                                 7.598788                            6.808616       0.051834       1.992809                    0.997704      30.943355      90.045453       0.649720       0.399646      -1.071750       0.054228      -0.065215      -0.029434       0.089778      -0.046986      -0.022707       0.014895      -0.046692      -0.069871      -0.047722      -0.022926       0.070648              7.919299       7.941084      -0.792813      -0.852999       7.451714       0.597702       8.365099          -0.000002
          282              C       0.677324       2.767945      14.422502      -0.350299      24.551932 0.37761203E+03  0.85524159E+04                                 7.074114                            6.229692       0.514598       2.146438                    0.999342      29.560708      82.842061       0.701689       0.385406      -1.087269       0.001277       0.069722      -0.023202       0.073492      -0.005890      -0.013102      -0.045763      -0.102307      -0.086640      -0.057383      -0.026745       0.084128              7.419950       5.906885       0.290685      -0.303506       8.233935      -1.785534       8.119031           0.000009
          283              C       0.039408       8.179804      11.373767       0.326828      22.521650 0.26501724E+03  0.55807600E+04                                 7.203424                            5.673037       0.070310       2.070319                    0.998472      24.225022      68.906930       0.638702       0.455395      -1.026598       0.063195       0.008080      -0.058297       0.086356       0.066965       0.036946       0.003136      -0.037836       0.003131      -0.079991       0.002327       0.077665              8.037568       9.742595      -3.556097      -1.450389       7.210292      -0.396791       7.159817          -0.000002
          284              C      -1.027845       9.829895      10.003369      -0.346726      25.850122 0.42152240E+03  0.98748645E+04                                 7.513730                            6.693605       0.012590       1.987904                    0.996788      30.640570      89.138196       0.655941       0.398594      -1.071421       0.009022      -0.047271       0.078947       0.092459      -0.013871      -0.002528      -0.043859      -0.052001       0.151777      -0.056942      -0.019345       0.076287              7.928713       7.518259      -0.603469       0.815837       7.589318      -1.685606       8.678562          -0.000003
          285              C      -1.982664       9.212877      12.208270      -0.349697      26.634243 0.41439151E+03  0.96457983E+04                                 7.618168                            6.637475       0.215056       2.046748                    0.998112      30.479706      87.769986       0.660013       0.398682      -1.073661       0.061815      -0.002533      -0.066688       0.090967      -0.007760      -0.053482      -0.008677       0.011554       0.029209      -0.051618      -0.007387       0.059005              8.193171       9.338827      -0.537108      -1.903567       6.168329       0.398265       9.072357          -0.000003
          286              C       3.900158       8.376057      11.474547       0.313488      21.657910 0.26434892E+03  0.55397397E+04                                 6.943524                            5.603584       0.383216       2.180349                    0.998912      23.736497      66.431401       0.656158       0.445436      -1.036655       0.006118      -0.079000      -0.017923       0.081238      -0.033817      -0.028633      -0.037586       0.002799       0.187483      -0.080538       0.002289       0.078249              7.675235      10.203185       2.083787       2.017514       7.804297       1.506544       5.018223          -0.000002
          287              C       6.286350       8.242605      11.821679      -0.346247      25.798897 0.43340305E+03  0.10221294E+05                                 7.506053                            6.800469       0.007043       1.983727                    0.997122      30.782341      89.773185       0.649046       0.400145      -1.070664      -0.072304       0.047918      -0.001003       0.086747      -0.039291       0.005249       0.008141       0.050410      -0.103759      -0.041994      -0.021984       0.063978              7.835839       9.778113      -0.528523       0.446370       6.611812       0.207287       7.117591          -0.000003
          288              C       5.075830      10.366842      12.152281      -0.349480      24.145131 0.39475479E+03  0.90693205E+04                                 7.063631                            6.410166       0.304845       2.086201                    0.997355      29.880375      85.220663       0.682993       0.390339      -1.080369       0.002711      -0.072528      -0.016360       0.074399      -0.016508       0.004394       0.039439      -0.114847      -0.156725      -0.065113      -0.030783       0.095896              7.242535       7.003787       0.452417       0.668673       7.896818       0.216424       6.826999           0.000002
          289              C       2.416756       8.864333       8.040288       0.330595      21.736947 0.25484594E+03  0.53084026E+04                                 7.002821                            5.541267       0.272198       2.147312                    0.998391      23.708522      66.827580       0.650801       0.451826      -1.029766       0.039712      -0.068208       0.023939       0.082477      -0.012414       0.018367       0.066450       0.039164       0.155013      -0.084040      -0.002655       0.086695              7.803312       7.747091       1.001769      -0.781673       9.871735      -3.175425       5.791112          -0.000002
          290              C       4.575501       9.691733       7.465201      -0.349026      25.465246 0.42236054E+03  0.98903774E+04                                 7.413131                            6.701699       0.087966       2.006987                    0.997895      30.651783      88.886675       0.655932       0.398766      -1.072285      -0.085940       0.009872       0.000854       0.086510      -0.013554      -0.011104      -0.006951       0.112324      -0.125036      -0.048389      -0.031088       0.079477              7.738690       9.343544       0.329751       0.098078       7.494805      -0.328328       6.377721          -0.000002
          291              C       2.512009      10.969730       6.881316      -0.354097      27.679578 0.43768963E+03  0.10356042E+05                                 7.898295                            6.879537      -0.036948       1.967172                    0.997209      31.052094      90.943135       0.638403       0.405493      -1.066268       0.038448      -0.055902       0.037682       0.077610      -0.037084       0.021463      -0.054985      -0.030623      -0.155518      -0.077536      -0.012225       0.089761              8.549188       7.646079      -1.087131       1.005080       9.961680      -1.707073       8.039804          -0.000003
          292              C       5.050984       5.953516       8.211721       0.312249      23.567951 0.27134051E+03  0.57369318E+04                                 7.414835                            5.722119       0.132723       2.091622                    0.998516      24.181400      68.500426       0.640193       0.452512      -1.030159      -0.042500      -0.045535       0.060712       0.086981       0.010154       0.042892       0.044657      -0.105364       0.065558      -0.081983      -0.004059       0.086043              8.402679      13.515456      -0.961953      -1.174500       5.893241      -1.378410       5.799339          -0.000001
          293              C       7.208798       6.539133       7.305232      -0.355608      26.471002 0.43136389E+03  0.10138494E+05                                 7.564916                            6.761899       0.108781       2.017168                    0.997103      30.549015      88.292635       0.655619       0.397489      -1.074851      -0.039885      -0.046317       0.050925       0.079558       0.015428      -0.048546      -0.056553       0.007500       0.023198      -0.065654      -0.018349       0.084003              7.923490       8.512378       1.011768      -1.225871       7.464055      -0.576576       7.794037          -0.000001
          294              C       6.954598       4.830952       9.024895      -0.351816      25.358092 0.40117434E+03  0.92952852E+04                                 7.407823                            6.522947       0.040925       1.992339                    0.998285      30.620876      88.986582       0.664647       0.397728      -1.070547      -0.035776       0.054519      -0.039490       0.076235      -0.018960       0.021541      -0.050417      -0.024264      -0.022236      -0.048318      -0.018300       0.066618              7.829235       8.600842      -1.674464       1.092535       7.553225      -0.511073       7.333637          -0.000000
          295              C       1.485436       5.479370       6.582708       0.336192      22.140779 0.26021679E+03  0.54573237E+04                                 7.170342                            5.654920       0.094022       2.091964                    0.997056      23.844584      67.793287       0.633742       0.460839      -1.023058      -0.007492      -0.006780       0.079333       0.079974      -0.049067      -0.012186      -0.030471       0.000468      -0.174316      -0.075586      -0.003822       0.079408              8.009650       6.279887       2.591458       1.274297       7.096661       2.140811      10.652403          -0.000000
          296              C      -0.106483       3.694257       6.249440      -0.340698      25.670874 0.42952880E+03  0.10098310E+05                                 7.464510                            6.760010       0.064134       2.003238                    0.996942      30.580086      88.788221       0.653004       0.398964      -1.072399       0.052008       0.057329      -0.029976       0.083006       0.059904      -0.015861      -0.026796       0.007057      -0.058441      -0.053088      -0.025814       0.078902              7.750247       7.664041       1.159339       0.004399       8.408226       0.445964       7.178475          -0.000003
          297              C       0.958255       4.829382       4.316486      -0.356531      25.685771 0.40745109E+03  0.94558799E+04                                 7.403402                            6.523357       0.125203       2.020284                    0.997086      30.600516      88.339421       0.673878       0.391650      -1.077125      -0.015323      -0.002878       0.090133       0.091472       0.026374       0.001198      -0.021368       0.019591       0.216843      -0.066703      -0.009439       0.076142              7.809954       6.946931       0.017106      -0.569992       7.063805       0.842466       9.419125           0.000001
          298              C       2.843798       2.799346       9.280844       0.318806      22.121272 0.24156012E+03  0.49260859E+04                                 6.914605                            5.267568       0.406049       2.183682                    0.999743      23.117600      62.848591       0.697273       0.430751      -1.050319      -0.041343       0.055289       0.049459       0.084925      -0.015545       0.042229      -0.055521       0.079861       0.152786      -0.087659      -0.009876       0.097535              7.897655       6.323815       1.015152      -1.079657      11.905409       2.794265       5.463740           0.000001
          299              C       3.072891       0.642138       8.230384      -0.350735      25.792213 0.40143599E+03  0.92552892E+04                                 7.384171                            6.466390       0.271173       2.074729                    0.997109      29.919778      85.293115       0.680133       0.390606      -1.080921      -0.051148       0.045566       0.048345       0.083843      -0.037294      -0.039089       0.045781      -0.001193      -0.026556      -0.049477      -0.032163       0.081641              7.922885       7.171375      -1.520739      -1.056698       9.384570       1.696589       7.212709           0.000000
          300              C       1.077760       1.240316       9.608780      -0.347116      24.572959 0.40329388E+03  0.93291415E+04                                 7.229522                            6.549860       0.229252       2.053741                    0.998301      30.329597      87.223258       0.663762       0.398909      -1.072915       0.075960       0.016959      -0.030274       0.083511       0.026586      -0.049787      -0.016830       0.092131      -0.077016      -0.050424      -0.039427       0.089851              7.381271       7.546556       0.839000      -0.455458       8.167644       0.396745       6.429612           0.000004
          301              C      13.408256      13.189738       3.869907       0.314272      22.030551 0.25690606E+03  0.53515346E+04                                 6.998438                            5.507821       0.340109       2.162274                    0.999076      23.812242      66.690411       0.664027       0.442809      -1.037012      -0.055946       0.003585      -0.055378       0.078801       0.049596      -0.021580      -0.025085      -0.121386      -0.008153      -0.079035      -0.011069       0.090104              7.760707      11.245151      -2.555647       0.726038       5.205826       0.733446       6.831144          -0.000002
          302              C      -0.390756      11.922732       2.274220      -0.341159      23.520147 0.38305515E+03  0.87177706E+04                                 6.923663                            6.311001       0.435615       2.122649                    0.999102      29.602529      83.503200       0.690233       0.389912      -1.082749      -0.005633       0.037074       0.080361       0.088680      -0.007818      -0.009083       0.048663      -0.036748       0.172923      -0.048804      -0.035220       0.084024              7.055445       7.140896      -0.525516      -0.124374       6.075141       0.311807       7.950298           0.000003
          303              C       0.576760      12.508349       4.460458      -0.352366      26.435809 0.41625965E+03  0.96850735E+04                                 7.539170                            6.604105       0.218581       2.061747                    0.996498      29.939359      85.757423       0.669997       0.392912      -1.079262      -0.056857       0.003033      -0.057975       0.081259       0.002848       0.061953       0.006582       0.068862       0.082592      -0.049074      -0.037410       0.086483              8.118685       9.656939      -0.868198       1.798444       6.937063      -0.595169       7.762053          -0.000002
          304              C      10.674815      12.128405       0.589218       0.310119      22.075782 0.26010935E+03  0.54167790E+04                                 6.942689                            5.504225       0.282590       2.135883                    0.999282      23.848433      66.051197       0.673369       0.436785      -1.044083       0.000568       0.072952       0.034292       0.080612       0.017116       0.057084      -0.036114       0.056043      -0.039647      -0.078629       0.005625       0.073005              7.652357       6.084995      -0.364536      -3.067431       7.147542       1.472738       9.724535           0.000001
          305              C       6.695716      12.990345      25.706953      -0.356176      26.368731 0.43498433E+03  0.10260725E+05                                 7.598791                            6.808618       0.051832       1.992808                    0.997704      30.943364      90.045494       0.649720       0.399646      -1.071750      -0.054228      -0.065215       0.029434       0.089778       0.046986      -0.022706      -0.014895      -0.046692      -0.069871      -0.047722      -0.022926       0.070648              7.919302       7.941088       0.792811      -0.853001       7.451713      -0.597699       8.365104          -0.000002
          306              C       5.957618      10.618045      25.569646      -0.350299      24.551931 0.37761203E+03  0.85524157E+04                                 7.074114                            6.229692       0.514598       2.146438                    0.999342      29.560706      82.842056       0.701689       0.385406      -1.087269      -0.001277       0.069722       0.023202       0.073493       0.005890      -0.013103       0.045763      -0.102307      -0.086640      -0.057383      -0.026745       0.084128              7.419950       5.906885      -0.290686      -0.303505       8.233934       1.785534       8.119031           0.000009
          307              C      12.218840       0.329704       1.956949       0.326828      22.521652 0.26501720E+03  0.55807587E+04                                 7.203423                            5.673036       0.070312       2.070320                    0.998472      24.225016      68.906901       0.638702       0.455395      -1.026598      -0.063195       0.008080       0.058297       0.086356      -0.066965       0.036946      -0.003137      -0.037836       0.003131      -0.079992       0.002327       0.077665              8.037568       9.742595       3.556099      -1.450387       7.210294       0.396793       7.159814          -0.000002
          308              C      13.286093       1.979795       3.327347      -0.346726      25.850127 0.42152244E+03  0.98748657E+04                                 7.513731                            6.693605       0.012590       1.987904                    0.996788      30.640569      89.138189       0.655941       0.398594      -1.071421      -0.009022      -0.047271      -0.078947       0.092459       0.013871      -0.002528       0.043859      -0.052001       0.151777      -0.056942      -0.019345       0.076287              7.928714       7.518262       0.603471       0.815839       7.589320       1.685607       8.678560          -0.000003
          309              C      14.240912       1.362777       1.122446      -0.349697      26.634241 0.41439166E+03  0.96458020E+04                                 7.618167                            6.637476       0.215057       2.046748                    0.998112      30.479703      87.769970       0.660013       0.398682      -1.073661      -0.061815      -0.002533       0.066688       0.090967       0.007760      -0.053482       0.008677       0.011554       0.029209      -0.051618      -0.007387       0.059004              8.193170       9.338828       0.537109      -1.903563       6.168331      -0.398263       9.072349          -0.000003
          310              C       8.358089       0.525957       1.856169       0.313488      21.657928 0.26434910E+03  0.55397444E+04                                 6.943528                            5.603587       0.383216       2.180349                    0.998912      23.736496      66.431398       0.656158       0.445436      -1.036655      -0.006118      -0.079000       0.017923       0.081238       0.033817      -0.028633       0.037586       0.002799       0.187483      -0.080538       0.002289       0.078249              7.675241      10.203194      -2.083794       2.017517       7.804302      -1.506545       5.018226          -0.000002
          311              C       5.971897       0.392505       1.509037      -0.346247      25.798884 0.43340277E+03  0.10221285E+05                                 7.506051                            6.800466       0.007044       1.983727                    0.997122      30.782336      89.773165       0.649046       0.400145      -1.070664       0.072304       0.047918       0.001003       0.086747       0.039291       0.005249      -0.008141       0.050409      -0.103759      -0.041994      -0.021984       0.063978              7.835836       9.778108       0.528520       0.446367       6.611810      -0.207288       7.117590          -0.000003
          312              C       7.182418       2.516742       1.178435      -0.349480      24.145137 0.39475494E+03  0.90693249E+04                                 7.063632                            6.410168       0.304843       2.086201                    0.997355      29.880382      85.220692       0.682993       0.390339      -1.080369      -0.002711      -0.072528       0.016360       0.074399       0.016509       0.004394      -0.039440      -0.114847      -0.156725      -0.065113      -0.030783       0.095896              7.242536       7.003785      -0.452416       0.668673       7.896820      -0.216423       6.827003           0.000002
          313              C       9.841492       1.014233       5.290428       0.330595      21.736953 0.25484619E+03  0.53084091E+04                                 7.002824                            5.541270       0.272196       2.147311                    0.998391      23.708526      66.827600       0.650801       0.451827      -1.029766      -0.039712      -0.068208      -0.023939       0.082477       0.012414       0.018367      -0.066450       0.039164       0.155013      -0.084040      -0.002655       0.086695              7.803314       7.747097      -1.001769      -0.781674       9.871733       3.175423       5.791113          -0.000002
          314              C       7.682747       1.841633       5.865515      -0.349026      25.465266 0.42236080E+03  0.98903852E+04                                 7.413136                            6.701701       0.087963       2.006987                    0.997894      30.651793      88.886725       0.655932       0.398766      -1.072285       0.085940       0.009872      -0.000855       0.086509       0.013554      -0.011104       0.006951       0.112324      -0.125036      -0.048389      -0.031089       0.079477              7.738695       9.343559      -0.329750       0.098078       7.494806       0.328328       6.377721          -0.000002
          315              C       9.746239       3.119630       6.449400      -0.354097      27.679577 0.43768973E+03  0.10356046E+05                                 7.898297                            6.879539      -0.036951       1.967171                    0.997209      31.052108      90.943202       0.638403       0.405493      -1.066268      -0.038448      -0.055902      -0.037682       0.077609       0.037084       0.021463       0.054985      -0.030623      -0.155520      -0.077537      -0.012224       0.089761              8.549189       7.646081       1.087134       1.005083       9.961677       1.707069       8.039808          -0.000003
          316              C       7.207263      13.803616       5.118995       0.312249      23.567951 0.27134050E+03  0.57369313E+04                                 7.414834                            5.722118       0.132726       2.091622                    0.998516      24.181390      68.500381       0.640193       0.452512      -1.030159       0.042500      -0.045535      -0.060711       0.086981      -0.010154       0.042892      -0.044657      -0.105364       0.065559      -0.081984      -0.004059       0.086043              8.402678      13.515458       0.961953      -1.174500       5.893240       1.378409       5.799336          -0.000001
          317              C       5.049449      14.389233       6.025484      -0.355608      26.470987 0.43136360E+03  0.10138486E+05                                 7.564913                            6.761897       0.108782       2.017168                    0.997103      30.549013      88.292626       0.655619       0.397489      -1.074851       0.039885      -0.046317      -0.050925       0.079558      -0.015428      -0.048546       0.056553       0.007499       0.023197      -0.065654      -0.018349       0.084003              7.923487       8.512375      -1.011763      -1.225870       7.464055       0.576575       7.794031          -0.000001
          318              C       5.303649      12.681052       4.305821      -0.351816      25.358083 0.40117417E+03  0.92952802E+04                                 7.407821                            6.522945       0.040927       1.992339                    0.998285      30.620872      88.986558       0.664647       0.397728      -1.070547       0.035776       0.054519       0.039490       0.076235       0.018960       0.021541       0.050417      -0.024264      -0.022236      -0.048318      -0.018300       0.066618              7.829232       8.600840       1.674460       1.092534       7.553221       0.511072       7.333633           0.000000
          319              C      10.772812      13.329470       6.748008       0.336192      22.140772 0.26021654E+03  0.54573169E+04                                 7.170339                            5.654916       0.094025       2.091965                    0.997056      23.844575      67.793241       0.633743       0.460838      -1.023059       0.007492      -0.006780      -0.079333       0.079974       0.049067      -0.012186       0.030471       0.000468      -0.174316      -0.075586      -0.003822       0.079408              8.009647       6.279882      -2.591458       1.274299       7.096660      -2.140811      10.652400          -0.000000
          320              C      12.364730      11.544357       7.081276      -0.340698      25.670878 0.42952887E+03  0.10098313E+05                                 7.464511                            6.760011       0.064133       2.003237                    0.996942      30.580090      88.788240       0.653004       0.398964      -1.072399      -0.052008       0.057329       0.029976       0.083006      -0.059904      -0.015861       0.026796       0.007057      -0.058441      -0.053088      -0.025814       0.078902              7.750248       7.664040      -1.159342       0.004401       8.408230      -0.445962       7.178475          -0.000003
          321              C      11.299993      12.679482       9.014230      -0.356531      25.685756 0.40745072E+03  0.94558692E+04                                 7.403399                            6.523353       0.125204       2.020284                    0.997086      30.600512      88.339403       0.673879       0.391650      -1.077125       0.015323      -0.002878      -0.090133       0.091472      -0.026374       0.001198       0.021367       0.019591       0.216843      -0.066702      -0.009439       0.076142              7.809950       6.946923      -0.017108      -0.569989       7.063806      -0.842465       9.419122           0.000001
          322              C       9.414450      10.649446       4.049872       0.318806      22.121287 0.24156015E+03  0.49260866E+04                                 6.914608                            5.267568       0.406049       2.183682                    0.999743      23.117600      62.848591       0.697273       0.430751      -1.050319       0.041343       0.055289      -0.049459       0.084925       0.015545       0.042229       0.055521       0.079861       0.152786      -0.087659      -0.009876       0.097535              7.897660       6.323814      -1.015153      -1.079655      11.905424      -2.794270       5.463743           0.000001
          323              C       9.185357       8.492238       5.100332      -0.350735      25.792208 0.40143572E+03  0.92552815E+04                                 7.384170                            6.466388       0.271174       2.074729                    0.997109      29.919776      85.293107       0.680133       0.390606      -1.080921       0.051148       0.045566      -0.048345       0.083843       0.037294      -0.039089      -0.045781      -0.001193      -0.026556      -0.049477      -0.032163       0.081641              7.922885       7.171370       1.520740      -1.056698       9.384576      -1.696593       7.212708           0.000000
          324              C      11.180487       9.090416       3.721936      -0.347116      24.572976 0.40329429E+03  0.93291542E+04                                 7.229527                            6.549864       0.229248       2.053739                    0.998301      30.329618      87.223361       0.663762       0.398909      -1.072915      -0.075960       0.016959       0.030274       0.083511      -0.026586      -0.049787       0.016830       0.092131      -0.077016      -0.050424      -0.039427       0.089851              7.381276       7.546560      -0.839001      -0.455458       8.167653      -0.396746       6.429616           0.000004
          325              C       8.879812       2.386430      17.695192      -0.152664      50.606812 0.62426912E+03  0.15916717E+05                                11.463595                            8.253801       0.798935       2.144104                    0.998834      33.451301      97.140958       0.587026       0.409230      -1.078867       0.072329      -0.040576       0.046904       0.095278       0.098022      -0.106709       0.090458      -0.079020       0.023986      -0.202070       0.088284       0.113786             13.827356      15.109008      -6.257364       6.935648      13.616747      -5.832306      12.756313          -0.000003
          326              C      -1.834601       7.432475      18.508366      -0.118079      48.710837 0.64923840E+03  0.16740062E+05                                11.258405                            8.502393       0.672845       2.115592                    0.999616      33.172377      97.320507       0.568910       0.417551      -1.071937      -0.056466       0.031608       0.043405       0.077919       0.063190       0.111524      -0.055067      -0.106888       0.045720      -0.172673       0.074872       0.097801             12.949652      17.444209      -3.435006      -7.134865       8.799486       2.216932      12.605261          -0.000006
          327              C      -2.916217      15.346946      18.713659      -0.166193      51.254603 0.65469275E+03  0.16911280E+05                                11.550248                            8.447074       0.604975       2.074429                    0.998891      34.256893     100.500773       0.580177       0.408702      -1.077996       0.078514      -0.030784      -0.054771       0.100558       0.072164       0.121355      -0.033283      -0.193310       0.138179      -0.206267       0.095012       0.111256             13.562645      22.110801      -5.297174      -4.907462      10.021313       2.032593       8.555820          -0.000001
          328              C       1.678917       1.406738      17.940478      -0.135574      52.351489 0.65612641E+03  0.16999364E+05                                11.905428                            8.592001       0.586620       2.082424                    0.999760      33.822431     100.177527       0.560310       0.421922      -1.066822      -0.030930      -0.068253      -0.016769       0.076788      -0.117473      -0.007997      -0.033933       0.083439       0.290194      -0.176857       0.070690       0.106167             14.320244      13.990692       9.151527      -0.248711      21.053015      -1.043230       7.917026           0.000005
          329              C       0.198076      13.214858      16.287469      -0.166985      57.776673 0.65918683E+03  0.17090348E+05                                12.627055                            8.545156       0.515547       2.051616                    0.999918      34.438113     101.876478       0.568723       0.415396      -1.071500       0.034802      -0.057418      -0.069547       0.096669       0.028476       0.032219      -0.131939       0.181038      -0.002265      -0.190992       0.085872       0.105120             16.086544       8.760464      -3.183881      -2.479218      23.562621      11.382696      15.936546           0.000005
          330              C       0.934712       5.603401      17.817835      -0.138631      49.604137 0.65482464E+03  0.16900999E+05                                11.322539                            8.492097       0.733377       2.126290                    0.998849      33.478981      97.903458       0.574622       0.412987      -1.076114       0.045793      -0.057554       0.006400       0.073827       0.119941       0.005255       0.009599       0.071416       0.303148      -0.175743       0.071300       0.104444             12.946288      13.716380      -7.789297       0.869281      17.503231      -1.393050       7.619252          -0.000004
          331              C       4.492742       2.961058      17.303269      -0.129015      49.780003 0.62944599E+03  0.16126922E+05                                11.464890                            8.388045       0.596322       2.088817                    0.999762      33.381854      98.067105       0.570320       0.419174      -1.069415       0.069607      -0.014355      -0.023076       0.074724       0.010646       0.064082       0.011984      -0.231997       0.225234      -0.170488       0.069525       0.100963             13.414364      24.377504       0.778833      -3.691036       7.705231      -0.775130       8.160358           0.000006
          332              C       0.179527       9.102976      15.303662      -0.122425      46.607002 0.63885917E+03  0.16400435E+05                                10.926126                            8.431867       0.786067       2.153851                    0.999424      32.963392      96.384904       0.571719       0.417324      -1.072460      -0.010878      -0.050592       0.057934       0.077680      -0.036524       0.041182       0.130998       0.145054      -0.074888      -0.185694       0.085338       0.100356             12.168521       7.951215       1.951671      -1.413614      16.126177      -6.298238      12.428169          -0.000003
          333              C       8.193194       4.538928      13.919934      -0.128569      56.243564 0.66948660E+03  0.17438222E+05                                12.491528                            8.673455       0.426542       2.030527                    0.999902      34.063608     101.257483       0.558049       0.421380      -1.066854      -0.014248      -0.061319       0.058390       0.085863      -0.021999       0.054565       0.121746       0.036017      -0.321728      -0.189963       0.081988       0.107975             15.525475       9.367638       1.534916      -5.611305       9.325386      -5.196845      27.883402           0.000007
          334              C      -2.244869      10.236530      22.296956      -0.152661      50.606363 0.62426303E+03  0.15916520E+05                                11.463525                            8.253758       0.798949       2.144111                    0.998834      33.451136      97.140300       0.587027       0.409230      -1.078867      -0.072328      -0.040576      -0.046903       0.095277      -0.098022      -0.106708      -0.090457      -0.079019       0.023985      -0.202068       0.088284       0.113785             13.827264      15.108912       6.257316       6.935594      13.616656       5.832257      12.756226          -0.000003
          335              C       8.469544      15.282575      21.483782      -0.118079      48.711025 0.64924146E+03  0.16740162E+05                                11.258430                            8.502411       0.672839       2.115589                    0.999616      33.172475      97.320872       0.568910       0.417551      -1.071937       0.056466       0.031608      -0.043405       0.077920      -0.063191       0.111524       0.055066      -0.106888       0.045720      -0.172674       0.074873       0.097801             12.949681      17.444243       3.435015      -7.134883       8.799507      -2.216939      12.605294          -0.000006
          336              C       9.551159       7.496846      21.278489      -0.166193      51.254700 0.65469423E+03  0.16911327E+05                                11.550259                            8.447081       0.604972       2.074428                    0.998891      34.256942     100.500946       0.580177       0.408701      -1.077996      -0.078514      -0.030784       0.054771       0.100559      -0.072164       0.121355       0.033283      -0.193310       0.138179      -0.206267       0.095012       0.111256             13.562658      22.110821       5.297179      -4.907470      10.021322      -2.032595       8.555830          -0.000001
          337              C       4.956026       9.256838      22.051670      -0.135573      52.351471 0.65612614E+03  0.16999355E+05                                11.905423                            8.591998       0.586620       2.082424                    0.999760      33.822440     100.177552       0.560310       0.421922      -1.066822       0.030930      -0.068253       0.016769       0.076788       0.117472      -0.007996       0.033933       0.083439       0.290193      -0.176857       0.070690       0.106167             14.320238      13.990678      -9.151519      -0.248710      21.053013       1.043229       7.917024           0.000005
          338              C       6.436867       5.364758      23.704679      -0.166986      57.776878 0.65918929E+03  0.17090429E+05                                12.627087                            8.545174       0.515541       2.051614                    0.999918      34.438174     101.876740       0.568722       0.415397      -1.071500      -0.034802      -0.057419       0.069548       0.096669      -0.028476       0.032219       0.131940       0.181038      -0.002263      -0.190992       0.085872       0.105120             16.086590       8.760483       3.183889      -2.479225      23.562693     -11.382735      15.936594           0.000006
          339              C       5.700230      13.453501      22.174313      -0.138631      49.604343 0.65482774E+03  0.16901100E+05                                11.322566                            8.492114       0.733372       2.126287                    0.998849      33.479085      97.903839       0.574622       0.412987      -1.076114      -0.045794      -0.057554      -0.006400       0.073828      -0.119942       0.005256      -0.009599       0.071416       0.303149      -0.175744       0.071300       0.104444             12.946319      13.716404       7.789315       0.869283      17.503283       1.393055       7.619269          -0.000004
          340              C       2.142200      10.811158      22.688879      -0.129016      49.779958 0.62944552E+03  0.16126908E+05                                11.464886                            8.388044       0.596320       2.088816                    0.999762      33.381850      98.067094       0.570320       0.419174      -1.069415      -0.069607      -0.014355       0.023076       0.074724      -0.010646       0.064082      -0.011984      -0.231998       0.225236      -0.170488       0.069525       0.100963             13.414356      24.377484      -0.778830      -3.691032       7.705229       0.775130       8.160355           0.000006
          341              C       6.455415       1.252876      24.688486      -0.122425      46.606934 0.63885786E+03  0.16400393E+05                                10.926117                            8.431859       0.786069       2.153852                    0.999424      32.963354      96.384770       0.571719       0.417324      -1.072459       0.010877      -0.050592      -0.057933       0.077680       0.036524       0.041182      -0.130998       0.145053      -0.074886      -0.185693       0.085338       0.100355             12.168512       7.951210      -1.951671      -1.413614      16.126166       6.298235      12.428161          -0.000002
          342              C      -1.558251      12.389028      26.072214      -0.128569      56.243321 0.66948394E+03  0.17438134E+05                                12.491495                            8.673440       0.426546       2.030529                    0.999902      34.063527     101.257162       0.558049       0.421380      -1.066854       0.014248      -0.061319      -0.058389       0.085862       0.021999       0.054565      -0.121745       0.036018      -0.321729      -0.189963       0.081988       0.107975             15.525426       9.367613      -1.534909      -5.611280       9.325363       5.196827      27.883302           0.000007
          343              C       0.566783      13.313770       8.966240      -0.152663      50.606685 0.62426725E+03  0.15916657E+05                                11.463576                            8.253788       0.798939       2.144106                    0.998834      33.451251      97.140764       0.587026       0.409230      -1.078867      -0.072329       0.040576      -0.046903       0.095278       0.098022      -0.106708       0.090458      -0.079020       0.023986      -0.202069       0.088284       0.113786             13.827332      15.108986      -6.257354       6.935635      13.616723      -5.832293      12.756288          -0.000003
          344              C      11.281196       8.267725       8.153066      -0.118078      48.710584 0.64923436E+03  0.16739932E+05                                11.258371                            8.502369       0.672852       2.115595                    0.999616      33.172267      97.320110       0.568911       0.417551      -1.071936       0.056465      -0.031608      -0.043405       0.077919       0.063189       0.111523      -0.055067      -0.106888       0.045720      -0.172672       0.074870       0.097802             12.949611      17.444150      -3.434995      -7.134839       8.799462       2.216926      12.605223          -0.000006
          345              C      12.362812       0.353255       7.947773      -0.166193      51.254776 0.65469539E+03  0.16911366E+05                                11.550272                            8.447090       0.604968       2.074426                    0.998891      34.256977     100.501091       0.580177       0.408701      -1.077996      -0.078514       0.030784       0.054772       0.100559       0.072164       0.121355      -0.033282      -0.193310       0.138179      -0.206268       0.095012       0.111256             13.562673      22.110854      -5.297184      -4.907473      10.021331       2.032596       8.555836          -0.000002
          346              C       7.767678      14.293462       8.720954      -0.135574      52.351748 0.65612991E+03  0.16999479E+05                                11.905463                            8.592022       0.586615       2.082421                    0.999760      33.822536     100.177929       0.560310       0.421922      -1.066822       0.030931       0.068254       0.016769       0.076789      -0.117473      -0.007996      -0.033933       0.083439       0.290196      -0.176857       0.070690       0.106168             14.320292      13.990739       9.151565      -0.248714      21.053088      -1.043236       7.917048           0.000004
          347              C       9.248519       2.485342      10.373963      -0.166986      57.776868 0.65918920E+03  0.17090426E+05                                12.627085                            8.545173       0.515541       2.051614                    0.999918      34.438173     101.876734       0.568722       0.415397      -1.071500      -0.034802       0.057419       0.069547       0.096669       0.028476       0.032219      -0.131940       0.181039      -0.002264      -0.190992       0.085872       0.105120             16.086587       8.760483      -3.183890      -2.479225      23.562687      11.382732      15.936590           0.000005
          348              C       8.511883      10.096799       8.843597      -0.138631      49.603892 0.65482072E+03  0.16900873E+05                                11.322510                            8.492077       0.733381       2.126293                    0.998849      33.478868      97.903067       0.574623       0.412987      -1.076113      -0.045792       0.057553      -0.006400       0.073826       0.119940       0.005255       0.009598       0.071416       0.303148      -0.175742       0.071299       0.104443             12.946253      13.716342      -7.789274       0.869277      17.503186      -1.393044       7.619233          -0.000003
          349              C       4.953853      12.739142       9.358163      -0.129016      49.780266 0.62944981E+03  0.16127046E+05                                11.464929                            8.388070       0.596314       2.088813                    0.999762      33.381961      98.067519       0.570319       0.419174      -1.069415      -0.069608       0.014355       0.023076       0.074725       0.010646       0.064082       0.011984      -0.231998       0.225237      -0.170489       0.069525       0.100964             13.414413      24.377600       0.778835      -3.691051       7.705255      -0.775133       8.160383           0.000005
          350              C       9.267068       6.597224      11.357770      -0.122426      46.606964 0.63885874E+03  0.16400421E+05                                10.926121                            8.431864       0.786069       2.153851                    0.999424      32.963376      96.384836       0.571719       0.417324      -1.072460       0.010877       0.050591      -0.057933       0.077679      -0.036525       0.041182       0.130998       0.145055      -0.074888      -0.185694       0.085339       0.100355             12.168514       7.951212       1.951669      -1.413612      16.126168      -6.298232      12.428162          -0.000003
          351              C       1.253401      11.161272      12.741498      -0.128569      56.243564 0.66948665E+03  0.17438223E+05                                12.491528                            8.673456       0.426541       2.030527                    0.999902      34.063606     101.257475       0.558049       0.421380      -1.066854       0.014248       0.061319      -0.058390       0.085863      -0.021999       0.054565       0.121746       0.036018      -0.321728      -0.189964       0.081988       0.107975             15.525475       9.367638       1.534917      -5.611305       9.325388      -5.196847      27.883399           0.000007
          352              C      11.691464       5.463670       4.364476      -0.152664      50.606894 0.62426997E+03  0.15916746E+05                                11.463611                            8.253809       0.798930       2.144103                    0.998834      33.451322      97.141073       0.587025       0.409230      -1.078866       0.072330       0.040576       0.046904       0.095278      -0.098022      -0.106708      -0.090458      -0.079021       0.023986      -0.202070       0.088284       0.113786             13.827380      15.109040       6.257380       6.935663      13.616769       5.832316      12.756329          -0.000002
          353              C       0.977051       0.417625       5.177650      -0.118079      48.710617 0.64923515E+03  0.16739958E+05                                11.258377                            8.502375       0.672850       2.115594                    0.999616      33.172296      97.320218       0.568911       0.417551      -1.071936      -0.056465      -0.031608       0.043405       0.077919      -0.063190       0.111524       0.055067      -0.106888       0.045720      -0.172673       0.074871       0.097801             12.949617      17.444154       3.434997      -7.134840       8.799468      -2.216928      12.605228          -0.000006
          354              C      -0.104564       8.203354       5.382943      -0.166195      51.255100 0.65470006E+03  0.16911517E+05                                11.550318                            8.447119       0.604958       2.074421                    0.998891      34.257102     100.501568       0.580176       0.408701      -1.077996       0.078515       0.030784      -0.054772       0.100560      -0.072165       0.121356       0.033282      -0.193311       0.138178      -0.206269       0.095012       0.111257             13.562731      22.110955       5.297213      -4.907496      10.021372      -2.032606       8.555867          -0.000001
          355              C       4.490569       6.443362       4.609762      -0.135575      52.351925 0.65613256E+03  0.16999565E+05                                11.905489                            8.592040       0.586609       2.082418                    0.999760      33.822616     100.178239       0.560309       0.421922      -1.066822      -0.030931       0.068254      -0.016769       0.076789       0.117473      -0.007996       0.033933       0.083439       0.290198      -0.176858       0.070690       0.106169             14.320324      13.990772      -9.151587      -0.248717      21.053135       1.043240       7.917065           0.000005
          356              C       3.009728      10.335442       2.956753      -0.166985      57.776589 0.65918574E+03  0.17090312E+05                                12.627046                            8.545151       0.515548       2.051617                    0.999918      34.438076     101.876347       0.568723       0.415397      -1.071500       0.034802       0.057418      -0.069547       0.096668      -0.028476       0.032219       0.131939       0.181039      -0.002265      -0.190992       0.085872       0.105120             16.086532       8.760457       3.183876      -2.479213      23.562608     -11.382686      15.936533           0.000005
          357              C       3.746365       2.246699       4.487119      -0.138631      49.603979 0.65482189E+03  0.16900912E+05                                11.322520                            8.492083       0.733379       2.126291                    0.998849      33.478920      97.903260       0.574623       0.412987      -1.076113       0.045793       0.057553       0.006400       0.073826      -0.119940       0.005255      -0.009598       0.071416       0.303149      -0.175742       0.071299       0.104443             12.946266      13.716353       7.789282       0.869279      17.503206       1.393047       7.619239          -0.000003
          358              C       7.304395       4.889042       3.972553      -0.129016      49.780449 0.62945220E+03  0.16127123E+05                                11.464952                            8.388083       0.596310       2.088811                    0.999762      33.382061      98.067885       0.570319       0.419174      -1.069415       0.069608       0.014355      -0.023076       0.074725      -0.010646       0.064082      -0.011984      -0.231998       0.225238      -0.170489       0.069525       0.100964             13.414443      24.377661      -0.778834      -3.691062       7.705269       0.775134       8.160399           0.000006
          359              C       2.991180      14.447324       1.972946      -0.122425      46.606860 0.63885711E+03  0.16400368E+05                                10.926103                            8.431853       0.786073       2.153853                    0.999424      32.963330      96.384653       0.571719       0.417324      -1.072460      -0.010877       0.050591       0.057933       0.077679       0.036525       0.041181      -0.130998       0.145054      -0.074887      -0.185694       0.085339       0.100355             12.168493       7.951201      -1.951666      -1.413609      16.126140       6.298218      12.428137          -0.000002
          360              C      11.004846       3.311172       0.589218      -0.128569      56.243418 0.66948463E+03  0.17438157E+05                                12.491506                            8.673441       0.426547       2.030529                    0.999902      34.063561     101.257287       0.558049       0.421380      -1.066854      -0.014248       0.061319       0.058390       0.085863       0.021999       0.054565      -0.121745       0.036017      -0.321727      -0.189963       0.081987       0.107975             15.525449       9.367622      -1.534913      -5.611293       9.325374       5.196840      27.883351           0.000008
          361              N      -3.358639      10.971300      16.888684       0.082075      25.372658 0.31484076E+03  0.66681669E+04                                 7.159776                            5.671682       0.521057       2.282331                    0.998873      21.812568      55.082163       0.754791       0.383146      -1.112665       0.090180       0.052643      -0.036139       0.110497       0.045928       0.053207      -0.066792       0.114258       0.147452      -0.134218       0.036024       0.098194              8.039847      11.203797       2.658666       1.004912       5.223995      -1.075259       7.691749          -0.000001
          362              N       8.676417      11.638558      12.900667       0.066122      26.300595 0.32930412E+03  0.70397413E+04                                 7.275765                            5.767017       0.429383       2.244658                    0.998869      22.100911      55.720750       0.756502       0.378736      -1.118031       0.063074       0.004024      -0.088209       0.108514      -0.047565      -0.080152      -0.042773      -0.144776      -0.091142      -0.142803       0.037429       0.105374              8.139233       6.510527      -0.235975      -3.302078       8.433012      -1.994917       9.474158          -0.000000
          363              N      10.402103       6.688285      15.450566       0.081191      26.447579 0.32779340E+03  0.70310449E+04                                 7.420764                            5.824302       0.266408       2.195280                    0.999211      22.183369      56.854467       0.735813       0.388078      -1.106239       0.065714      -0.086921       0.017944       0.110433      -0.054755      -0.071116      -0.056501       0.049246       0.143500      -0.127482       0.026573       0.100909              8.443429       9.685513      -3.242688      -1.752425       7.035201      -1.270098       8.609573          -0.000001
          364              N       4.420111       6.744806      14.861082       0.083963      24.870268 0.32216669E+03  0.68675893E+04                                 7.068984                            5.749666       0.480569       2.269731                    0.999125      21.904229      55.622603       0.746701       0.384801      -1.110672      -0.098076      -0.038923      -0.025916       0.108654      -0.024996       0.021624       0.047231      -0.050342      -0.356084      -0.133373       0.032310       0.101063              7.821655      10.672470       1.306973       1.748873       8.197609       1.397757       4.594884          -0.000000
          365              N       6.315376       5.886005      19.143441       0.076609      26.786869 0.33578915E+03  0.72563895E+04                                 7.495110                            5.914558       0.174214       2.160044                    0.999074      22.443051      58.003425       0.725509       0.390669      -1.102830      -0.066745      -0.063995       0.053705       0.106932      -0.033611       0.012570      -0.079155       0.047244      -0.272258      -0.131700       0.030079       0.101622              8.550417       9.378199       0.374638      -0.257679      10.355770      -3.494915       5.917282          -0.000002
          366              N       3.114152       9.963347      18.495035       0.089070      25.915455 0.31250176E+03  0.66233944E+04                                 7.293412                            5.662036       0.418549       2.245945                    0.998982      21.948932      55.916468       0.751197       0.384702      -1.108670      -0.105507       0.011305      -0.025435       0.109117       0.004461      -0.031100      -0.104107       0.044337      -0.050032      -0.121790       0.023467       0.098323              8.299307      12.439211      -1.142886      -0.579283       6.228291      -2.136988       6.230418          -0.000000
          367              N       8.619550      10.994850      20.894031       0.079998      26.386378 0.33907485E+03  0.73514620E+04                                 7.462848                            5.975935       0.178500       2.163108                    0.999025      22.504760      58.419386       0.715287       0.394955      -1.098897       0.062414       0.061042       0.059912       0.105882       0.096167      -0.021870      -0.023012      -0.017842       0.265859      -0.140892       0.033871       0.107021              8.376481       6.617427       3.037412       0.889158       7.639314       1.820321      10.872703          -0.000001
          368              N       7.090127      14.081509      17.620807       0.086650      25.295086 0.30329193E+03  0.63441736E+04                                 7.075279                            5.508332       0.522080       2.282848                    0.998740      21.531692      53.492423       0.780515       0.375155      -1.122010       0.048194       0.097256       0.012189       0.109224       0.006326      -0.086131       0.060356       0.003814      -0.153425      -0.126536       0.030740       0.095796              8.096410       7.110381       0.604849      -1.614517      11.606019       2.801880       5.572830           0.000001
          369              N       9.993581       3.121200      23.103464       0.082075      25.372654 0.31484064E+03  0.66681639E+04                                 7.159776                            5.671681       0.521057       2.282331                    0.998873      21.812568      55.082165       0.754791       0.383146      -1.112665      -0.090180       0.052643       0.036139       0.110497      -0.045928       0.053207       0.066792       0.114258       0.147452      -0.134218       0.036024       0.098194              8.039847      11.203794      -2.658664       1.004918       5.223994       1.075259       7.691753          -0.000001
          370              N       3.581831       3.788458       0.430049       0.066122      26.300604 0.32930430E+03  0.70397460E+04                                 7.275767                            5.767019       0.429382       2.244658                    0.998869      22.100914      55.720765       0.756502       0.378736      -1.118031      -0.063074       0.004024       0.088209       0.108514       0.047565      -0.080152       0.042773      -0.144776      -0.091142      -0.142803       0.037429       0.105374              8.139235       6.510531       0.235974      -3.302080       8.433012       1.994919       9.474163           0.000000
          371              N      -3.767160      14.538385      24.541582       0.081191      26.447578 0.32779334E+03  0.70310433E+04                                 7.420764                            5.824301       0.266408       2.195280                    0.999211      22.183369      56.854464       0.735813       0.388078      -1.106239      -0.065714      -0.086921      -0.017944       0.110433       0.054755      -0.071116       0.056501       0.049246       0.143500      -0.127483       0.026573       0.100909              8.443429       9.685515       3.242693      -1.752417       7.035204       1.270101       8.609567          -0.000001
          372              N       2.214832      14.594906      25.131066       0.083963      24.870269 0.32216668E+03  0.68675889E+04                                 7.068984                            5.749666       0.480569       2.269731                    0.999125      21.904229      55.622602       0.746701       0.384801      -1.110672       0.098076      -0.038923       0.025916       0.108654       0.024996       0.021624      -0.047231      -0.050342      -0.356084      -0.133373       0.032310       0.101063              7.821655      10.672472      -1.306972       1.748873       8.197609      -1.397756       4.594884          -0.000000
          373              N       0.319567      13.736105      20.848707       0.076609      26.786842 0.33578884E+03  0.72563804E+04                                 7.495104                            5.914554       0.174218       2.160046                    0.999074      22.443038      58.003365       0.725510       0.390669      -1.102831       0.066745      -0.063995      -0.053705       0.106932       0.033611       0.012570       0.079155       0.047244      -0.272258      -0.131700       0.030079       0.101621              8.550409       9.378202      -0.374636      -0.257679      10.355750       3.494907       5.917275          -0.000002
          374              N       3.520791       2.113247      21.497113       0.089070      25.915455 0.31250177E+03  0.66233946E+04                                 7.293412                            5.662037       0.418548       2.245945                    0.998982      21.948932      55.916472       0.751197       0.384702      -1.108670       0.105507       0.011305       0.025435       0.109117      -0.004461      -0.031100       0.104107       0.044337      -0.050032      -0.121790       0.023467       0.098323              8.299307      12.439212       1.142885      -0.579284       6.228292       2.136988       6.230418          -0.000000
          375              N      -1.984607       3.144750      19.098117       0.079998      26.386368 0.33907454E+03  0.73514535E+04                                 7.462845                            5.975932       0.178502       2.163109                    0.999025      22.504753      58.419354       0.715288       0.394955      -1.098898      -0.062414       0.061042      -0.059912       0.105882      -0.096167      -0.021870       0.023012      -0.017842       0.265859      -0.140892       0.033871       0.107021              8.376478       6.617424      -3.037411       0.889161       7.639310      -1.820322      10.872701          -0.000001
          376              N      -0.455184       6.231409      22.371341       0.086650      25.295081 0.30329169E+03  0.63441672E+04                                 7.075277                            5.508329       0.522080       2.282849                    0.998740      21.531689      53.492407       0.780515       0.375155      -1.122010      -0.048194       0.097256      -0.012189       0.109224      -0.006326      -0.086131      -0.060356       0.003814      -0.153425      -0.126536       0.030740       0.095796              8.096409       7.110376      -0.604846      -1.614515      11.606021      -2.801883       5.572829           0.000001
          377              N      12.805234       4.728900       9.772748       0.082075      25.372657 0.31484074E+03  0.66681663E+04                                 7.159777                            5.671682       0.521057       2.282331                    0.998873      21.812567      55.082163       0.754791       0.383146      -1.112665      -0.090180      -0.052643       0.036139       0.110497       0.045928       0.053207      -0.066792       0.114258       0.147452      -0.134218       0.036024       0.098194              8.039848      11.203798       2.658668       1.004911       5.223996      -1.075259       7.691750          -0.000001
          378              N       0.770178       4.061642      13.760765       0.066122      26.300593 0.32930410E+03  0.70397403E+04                                 7.275764                            5.767016       0.429384       2.244658                    0.998869      22.100909      55.720738       0.756502       0.378736      -1.118031      -0.063074      -0.004024       0.088209       0.108514      -0.047565      -0.080152      -0.042773      -0.144776      -0.091142      -0.142803       0.037429       0.105374              8.139231       6.510526      -0.235973      -3.302078       8.433011      -1.994917       9.474156           0.000000
          379              N      -0.955508       9.011915      11.210866       0.081191      26.447575 0.32779335E+03  0.70310434E+04                                 7.420763                            5.824301       0.266408       2.195280                    0.999211      22.183367      56.854458       0.735813       0.388078      -1.106239      -0.065714       0.086921      -0.017944       0.110433      -0.054755      -0.071116      -0.056501       0.049246       0.143500      -0.127482       0.026573       0.100909              8.443428       9.685510      -3.242687      -1.752425       7.035199      -1.270099       8.609574          -0.000001
          380              N       5.026484       8.955394      11.800350       0.083963      24.870270 0.32216672E+03  0.68675900E+04                                 7.068984                            5.749667       0.480569       2.269731                    0.999125      21.904230      55.622606       0.746701       0.384801      -1.110672       0.098076       0.038923       0.025916       0.108654      -0.024996       0.021624       0.047231      -0.050342      -0.356084      -0.133373       0.032310       0.101063              7.821655      10.672470       1.306975       1.748874       8.197610       1.397757       4.594885          -0.000001
          381              N       3.131219       9.814195       7.517991       0.076609      26.786856 0.33578896E+03  0.72563839E+04                                 7.495107                            5.914555       0.174217       2.160045                    0.999074      22.443043      58.003388       0.725510       0.390669      -1.102831       0.066745       0.063995      -0.053705       0.106932      -0.033611       0.012570      -0.079155       0.047244      -0.272258      -0.131700       0.030079       0.101621              8.550413       9.378196       0.374640      -0.257680      10.355764      -3.494912       5.917278          -0.000002
          382              N       6.332443       5.736853       8.166397       0.089069      25.915485 0.31250217E+03  0.66234056E+04                                 7.293419                            5.662041       0.418542       2.245942                    0.998982      21.948948      55.916537       0.751196       0.384702      -1.108670       0.105508      -0.011305       0.025435       0.109117       0.004461      -0.031101      -0.104108       0.044337      -0.050033      -0.121791       0.023467       0.098323              8.299316      12.439224      -1.142888      -0.579285       6.228297      -2.136990       6.230426          -0.000000
          383              N       0.827045       4.705350       5.767401       0.079998      26.386378 0.33907486E+03  0.73514623E+04                                 7.462848                            5.975935       0.178499       2.163108                    0.999025      22.504761      58.419389       0.715287       0.394955      -1.098897      -0.062413      -0.061042      -0.059912       0.105882       0.096167      -0.021870      -0.023012      -0.017842       0.265859      -0.140892       0.033871       0.107021              8.376481       6.617430       3.037412       0.889158       7.639312       1.820319      10.872701          -0.000001
          384              N       2.356468       1.618691       9.040625       0.086650      25.295079 0.30329186E+03  0.63441714E+04                                 7.075276                            5.508331       0.522080       2.282849                    0.998740      21.531690      53.492410       0.780515       0.375155      -1.122010      -0.048194      -0.097256      -0.012188       0.109224       0.006326      -0.086131       0.060356       0.003814      -0.153425      -0.126536       0.030740       0.095796              8.096407       7.110381       0.604850      -1.614515      11.606014       2.801877       5.572826           0.000001
          385              N      -0.546986      12.579000       3.557968       0.082075      25.372652 0.31484061E+03  0.66681630E+04                                 7.159775                            5.671680       0.521057       2.282331                    0.998873      21.812567      55.082161       0.754791       0.383146      -1.112665       0.090180      -0.052643      -0.036139       0.110497      -0.045928       0.053207       0.066792       0.114258       0.147452      -0.134218       0.036024       0.098194              8.039846      11.203792      -2.658664       1.004917       5.223994       1.075258       7.691752          -0.000001
          386              N       5.864764      11.911742      26.231383       0.066122      26.300598 0.32930418E+03  0.70397426E+04                                 7.275765                            5.767017       0.429384       2.244658                    0.998869      22.100909      55.720741       0.756502       0.378736      -1.118031       0.063074      -0.004024      -0.088209       0.108514       0.047565      -0.080152       0.042773      -0.144776      -0.091142      -0.142803       0.037429       0.105374              8.139233       6.510529       0.235971      -3.302080       8.433012       1.994919       9.474159           0.000000
          387              N      13.213755       1.161815       2.119850       0.081191      26.447572 0.32779329E+03  0.70310418E+04                                 7.420762                            5.824301       0.266409       2.195280                    0.999211      22.183367      56.854454       0.735813       0.388078      -1.106239       0.065714       0.086921       0.017944       0.110433       0.054755      -0.071116       0.056501       0.049246       0.143500      -0.127482       0.026573       0.100909              8.443426       9.685509       3.242690      -1.752418       7.035202       1.270101       8.609567          -0.000001
          388              N       7.231763       1.105294       1.530366       0.083963      24.870271 0.32216672E+03  0.68675900E+04                                 7.068984                            5.749667       0.480569       2.269731                    0.999125      21.904230      55.622609       0.746701       0.384801      -1.110672      -0.098076       0.038923      -0.025916       0.108654       0.024996       0.021624      -0.047231      -0.050342      -0.356084      -0.133373       0.032310       0.101063              7.821656      10.672472      -1.306973       1.748873       8.197611      -1.397756       4.594885          -0.000000
          389              N       9.127028       1.964095       5.812725       0.076609      26.786864 0.33578919E+03  0.72563904E+04                                 7.495110                            5.914558       0.174214       2.160044                    0.999074      22.443051      58.003426       0.725509       0.390669      -1.102830      -0.066745       0.063995       0.053705       0.106932       0.033611       0.012570       0.079155       0.047244      -0.272258      -0.131700       0.030079       0.101621              8.550416       9.378210      -0.374637      -0.257679      10.355759       3.494909       5.917278          -0.000002
          390              N       5.925804      13.586953       5.164319       0.089069      25.915468 0.31250196E+03  0.66234001E+04                                 7.293416                            5.662039       0.418545       2.245943                    0.998982      21.948940      55.916505       0.751197       0.384702      -1.108670      -0.105508      -0.011305      -0.025435       0.109117      -0.004461      -0.031100       0.104108       0.044337      -0.050032      -0.121791       0.023467       0.098323              8.299311      12.439217       1.142888      -0.579284       6.228295       2.136989       6.230422          -0.000000
          391              N      11.431202      12.555450       7.563315       0.079998      26.386365 0.33907451E+03  0.73514524E+04                                 7.462844                            5.975931       0.178502       2.163109                    0.999025      22.504752      58.419346       0.715288       0.394955      -1.098898       0.062414      -0.061042       0.059912       0.105882      -0.096167      -0.021870       0.023012      -0.017842       0.265859      -0.140892       0.033871       0.107021              8.376477       6.617424      -3.037411       0.889160       7.639309      -1.820320      10.872697          -0.000001
          392              N       9.901779       9.468791       4.290091       0.086650      25.295087 0.30329177E+03  0.63441693E+04                                 7.075278                            5.508330       0.522080       2.282849                    0.998740      21.531691      53.492419       0.780515       0.375155      -1.122010       0.048194      -0.097256       0.012188       0.109224      -0.006326      -0.086131      -0.060356       0.003814      -0.153425      -0.126536       0.030740       0.095796              8.096412       7.110379      -0.604848      -1.614515      11.606028      -2.801882       5.572828           0.000001
          393              N       9.654996       1.846344      18.349731      -0.323950      47.620490 0.62038384E+03  0.15719979E+05                                11.015222                            8.255848       0.070249       1.995979                    0.998582      31.120407      88.739385       0.586706       0.411997      -1.082053      -0.012004      -0.005344      -0.004712       0.013959       0.054259      -0.070368       0.029197      -0.087900      -0.000094      -0.118646       0.048272       0.070374             12.960162      13.731842      -5.263617       5.826698      13.614748      -5.236921      11.533895           0.000002
          394              N      -2.716432       7.774739      19.195431      -0.345225      49.575724 0.68225877E+03  0.17713088E+05                                11.271503                            8.644638      -0.067576       1.943728                    0.998837      32.121933      92.876502       0.574361       0.410748      -1.082297       0.019057       0.008723       0.013552       0.024959       0.030877       0.069834      -0.007994      -0.094004       0.093793      -0.106809       0.036664       0.070144             12.800706      15.538424      -3.412482      -6.772630       9.133927       2.643918      13.729768          -0.000001
          395              N      -1.919002      14.968571      18.265480      -0.325672      49.198302 0.65640956E+03  0.16925128E+05                                11.370689                            8.580183      -0.128101       1.927412                    0.997627      31.953689      92.911338       0.564806       0.420581      -1.072933      -0.005718       0.010264      -0.002824       0.012083       0.065410       0.058983      -0.025450      -0.075815       0.060004      -0.115680       0.047550       0.068130             13.099008      20.113234      -4.630920      -5.154153       9.984195       2.121288       9.199595          -0.000002
          396              N       1.034128       0.447456      17.846629      -0.335318      51.971035 0.65431797E+03  0.16832125E+05                                11.724004                            8.493439      -0.069647       1.943751                    0.999103      31.999505      92.476247       0.575899       0.413437      -1.079178      -0.002960       0.002733      -0.008100       0.009047      -0.053441      -0.001584      -0.018004       0.093395       0.187473      -0.103963       0.038349       0.065614             14.110515      13.281436       8.850663       0.749655      21.290223       1.004770       7.759885           0.000001
          397              N       0.413030      12.310527      15.604136      -0.295537      52.884771 0.63540161E+03  0.16268950E+05                                12.034186                            8.499585      -0.185980       1.920067                    0.997230      31.401226      91.318392       0.561069       0.426362      -1.068082       0.020271      -0.000822      -0.022077       0.029983       0.015942       0.026191      -0.065506       0.073900       0.014651      -0.092710       0.033393       0.059317             14.916059       8.697249      -3.085927      -2.450009      19.826216      10.243220      16.224712           0.000008
          398              N       1.638566       4.677090      17.903152      -0.312323      47.133095 0.63185030E+03  0.16065031E+05                                10.835792                            8.264878       0.122983       2.003351                    0.999623      31.260329      88.946416       0.594222       0.405406      -1.087707       0.003175      -0.009769      -0.005899       0.011845       0.056692      -0.001447       0.024048       0.008574       0.143396      -0.083436       0.024249       0.059188             12.274406      12.681728      -6.990884       0.587685      17.119222      -1.053621       7.022267           0.000001
          399              N       5.608648       2.943788      17.013993      -0.327464      48.111788 0.62541530E+03  0.15895762E+05                                11.085632                            8.281707       0.008398       1.969623                    0.998635      31.540440      90.375559       0.585991       0.411247      -1.081439      -0.003075       0.006266      -0.007730       0.010415       0.021255       0.029085       0.006910      -0.131992       0.171705      -0.102761       0.035954       0.066807             12.782079      22.727914       0.309126      -3.578496       7.663759      -0.618794       7.954565           0.000001
          400              N      -0.044277       8.182944      15.971797      -0.320903      46.072752 0.63749983E+03  0.16256943E+05                                10.721277                            8.340051       0.132529       2.010737                    0.999479      31.259772      89.295140       0.587028       0.409156      -1.084395       0.003008       0.006400       0.026698       0.027619      -0.015414       0.016545       0.052338       0.086343       0.056679      -0.084132       0.033492       0.050640             11.966603       7.882950       1.807899      -1.867303      14.588040      -6.443728      13.428821          -0.000003
          401              N       7.896668       4.115022      14.975726      -0.336378      54.945645 0.67548920E+03  0.17515798E+05                                12.184497                            8.637615      -0.138635       1.922557                    0.998327      32.220011      93.488137       0.570288       0.414191      -1.078676      -0.000401      -0.016881      -0.012150       0.020803       0.002529       0.026340       0.047529       0.023662      -0.226388      -0.098050       0.036383       0.061667             14.957929       8.989329       1.901656      -4.287310      10.987041      -7.540545      24.897417           0.000001
          402              N      -3.020053       9.696444      21.642417      -0.323951      47.620529 0.62038483E+03  0.15720010E+05                                11.015229                            8.255855       0.070250       1.995978                    0.998582      31.120421      88.739432       0.586706       0.411997      -1.082053       0.012004      -0.005344       0.004712       0.013959      -0.054260      -0.070368      -0.029197      -0.087900      -0.000095      -0.118646       0.048272       0.070374             12.960166      13.731851       5.263619       5.826699      13.614752       5.236920      11.533896           0.000002
          403              N       9.351374      15.624839      20.796717      -0.345224      49.575637 0.68225720E+03  0.17713038E+05                                11.271490                            8.644629      -0.067577       1.943728                    0.998837      32.121915      92.876440       0.574362       0.410748      -1.082297      -0.019058       0.008723      -0.013552       0.024959      -0.030877       0.069834       0.007994      -0.094003       0.093792      -0.106809       0.036664       0.070144             12.800691      15.538397       3.412477      -6.772620       9.133919      -2.643918      13.729757          -0.000001
          404              N       8.553944       7.118471      21.726668      -0.325672      49.198423 0.65641143E+03  0.16925190E+05                                11.370713                            8.580200      -0.128106       1.927410                    0.997627      31.953733      92.911548       0.564805       0.420581      -1.072933       0.005718       0.010264       0.002823       0.012084      -0.065410       0.058984       0.025450      -0.075815       0.060003      -0.115680       0.047550       0.068130             13.099036      20.113277       4.630931      -5.154168       9.984215      -2.121294       9.199616          -0.000001
          405              N       5.600814       8.297556      22.145519      -0.335319      51.971163 0.65431971E+03  0.16832184E+05                                11.724028                            8.493454      -0.069653       1.943748                    0.999103      31.999554      92.476470       0.575898       0.413438      -1.079177       0.002960       0.002733       0.008100       0.009047       0.053442      -0.001584       0.018004       0.093396       0.187473      -0.103964       0.038349       0.065614             14.110545      13.281457      -8.850682       0.749657      21.290279      -1.004773       7.759900           0.000002
          406              N       6.221913       4.460427      24.388012      -0.295536      52.884687 0.63540033E+03  0.16268909E+05                                12.034172                            8.499575      -0.185977       1.920068                    0.997230      31.401199      91.318280       0.561070       0.426362      -1.068082      -0.020271      -0.000822       0.022077       0.029983      -0.015942       0.026191       0.065506       0.073900       0.014651      -0.092709       0.033393       0.059317             14.916043       8.697238       3.085923      -2.450006      19.826195     -10.243208      16.224695           0.000009
          407              N       4.996377      12.527190      22.088996      -0.312322      47.133105 0.63185024E+03  0.16065031E+05                                10.835796                            8.264880       0.122979       2.003350                    0.999623      31.260340      88.946478       0.594222       0.405406      -1.087707      -0.003174      -0.009768       0.005899       0.011844      -0.056692      -0.001447      -0.024049       0.008574       0.143396      -0.083436       0.024248       0.059188             12.274411      12.681726       6.990885       0.587686      17.119237       1.053623       7.022270           0.000001
          408              N       1.026295      10.793888      22.978155      -0.327463      48.111395 0.62540946E+03  0.15895573E+05                                11.085564                            8.281662       0.008411       1.969629                    0.998635      31.540322      90.375042       0.585993       0.411246      -1.081439       0.003075       0.006266       0.007730       0.010415      -0.021255       0.029085      -0.006910      -0.131990       0.171704      -0.102760       0.035953       0.066806             12.781994      22.727750      -0.309121      -3.578466       7.663716       0.618789       7.954518           0.000002
          409              N       6.679220       0.332844      24.020351      -0.320903      46.072887 0.63750197E+03  0.16257012E+05                                10.721299                            8.340066       0.132525       2.010734                    0.999479      31.259823      89.295343       0.587027       0.409156      -1.084394      -0.003007       0.006400      -0.026698       0.027619       0.015414       0.016545      -0.052339       0.086343       0.056680      -0.084132       0.033492       0.050640             11.966630       7.882965      -1.807905      -1.867310      14.588072       6.443746      13.428852          -0.000004
          410              N      -1.261726      11.965122      25.016422      -0.336377      54.945161 0.67548311E+03  0.17515595E+05                                12.184413                            8.637566      -0.138621       1.922563                    0.998327      32.219877      93.487517       0.570291       0.414190      -1.078677       0.000401      -0.016882       0.012149       0.020803      -0.002529       0.026340      -0.047529       0.023661      -0.226385      -0.098049       0.036383       0.061666             14.957814       8.989267      -1.901639      -4.287267      10.986964       7.540476      24.897210           0.000001
          411              N      -0.208401      13.853856       8.311701      -0.323950      47.620579 0.62038520E+03  0.15720023E+05                                11.015237                            8.255858       0.070247       1.995977                    0.998582      31.120438      88.739512       0.586705       0.411997      -1.082052       0.012004       0.005344       0.004712       0.013959       0.054260      -0.070368       0.029197      -0.087900      -0.000094      -0.118646       0.048272       0.070374             12.960181      13.731865      -5.263629       5.826708      13.614769      -5.236929      11.533908           0.000002
          412              N      12.163027       7.925461       7.466001      -0.345226      49.575958 0.68226275E+03  0.17713219E+05                                11.271539                            8.644664      -0.067580       1.943725                    0.998837      32.122026      92.876872       0.574360       0.410748      -1.082297      -0.019057      -0.008724      -0.013553       0.024959       0.030876       0.069835      -0.007995      -0.094005       0.093795      -0.106810       0.036665       0.070145             12.800749      15.538473      -3.412495      -6.772653       9.133958       2.643930      13.729817          -0.000002
          413              N      11.365597       0.731629       8.395952      -0.325672      49.198398 0.65641094E+03  0.16925175E+05                                11.370708                            8.580196      -0.128106       1.927410                    0.997627      31.953731      92.911536       0.564805       0.420581      -1.072933       0.005718      -0.010264       0.002823       0.012084       0.065410       0.058984      -0.025450      -0.075815       0.060003      -0.115680       0.047550       0.068131             13.099031      20.113277      -4.630924      -5.154165       9.984207       2.121290       9.199610          -0.000002
          414              N       8.412467      15.252744       8.814803      -0.335318      51.971209 0.65432011E+03  0.16832197E+05                                11.724035                            8.493457      -0.069656       1.943748                    0.999103      31.999557      92.476494       0.575898       0.413438      -1.079177       0.002960      -0.002733       0.008100       0.009047      -0.053441      -0.001584      -0.018004       0.093396       0.187474      -0.103964       0.038349       0.065615             14.110558      13.281476       8.850697       0.749657      21.290293       1.004772       7.759904           0.000001
          415              N       9.033565       3.389673      11.057296      -0.295536      52.884758 0.63540127E+03  0.16268940E+05                                12.034184                            8.499583      -0.185979       1.920067                    0.997230      31.401221      91.318378       0.561069       0.426362      -1.068082      -0.020271       0.000822       0.022077       0.029983       0.015942       0.026191      -0.065506       0.073900       0.014651      -0.092710       0.033393       0.059317             14.916058       8.697247      -3.085927      -2.450009      19.826213      10.243220      16.224714           0.000008
          416              N       7.808029      11.023110       8.758280      -0.312324      47.133253 0.63185292E+03  0.16065115E+05                                10.835815                            8.264894       0.122979       2.003349                    0.999623      31.260394      88.946656       0.594222       0.405406      -1.087707      -0.003175       0.009769       0.005899       0.011846       0.056693      -0.001448       0.024048       0.008574       0.143398      -0.083437       0.024249       0.059188             12.274433      12.681753      -6.990901       0.587685      17.119266      -1.053622       7.022280           0.000000
          417              N       3.837947      12.756413       9.647439      -0.327463      48.111724 0.62541415E+03  0.15895725E+05                                11.085624                            8.281700       0.008398       1.969624                    0.998635      31.540414      90.375471       0.585991       0.411247      -1.081439       0.003076      -0.006266       0.007730       0.010415       0.021255       0.029085       0.006910      -0.131991       0.171706      -0.102760       0.035954       0.066807             12.782070      22.727898       0.309123      -3.578492       7.663754      -0.618793       7.954558           0.000001
          418              N       9.490872       7.517256      10.689635      -0.320904      46.072578 0.63749712E+03  0.16256854E+05                                10.721247                            8.340031       0.132537       2.010740                    0.999479      31.259701      89.294842       0.587029       0.409155      -1.084395      -0.003008      -0.006400      -0.026698       0.027619      -0.015414       0.016545       0.052338       0.086343       0.056678      -0.084131       0.033492       0.050639             11.966569       7.882929       1.807892      -1.867296      14.587998      -6.443705      13.428780          -0.000004
          419              N       1.549927      11.585178      11.685706      -0.336377      54.945502 0.67548726E+03  0.17515734E+05                                12.184472                            8.637600      -0.138631       1.922559                    0.998327      32.219967      93.487943       0.570288       0.414191      -1.078677       0.000401       0.016881       0.012150       0.020803       0.002529       0.026340       0.047529       0.023662      -0.226387      -0.098050       0.036383       0.061667             14.957897       8.989312       1.901653      -4.287300      10.987020      -7.540527      24.897357           0.000001
          420              N      12.466648       6.003756       5.019015      -0.323949      47.620699 0.62038681E+03  0.15720075E+05                                11.015256                            8.255870       0.070244       1.995976                    0.998582      31.120484      88.739698       0.586705       0.411997      -1.082052      -0.012005       0.005344      -0.004712       0.013960      -0.054260      -0.070368      -0.029197      -0.087901      -0.000094      -0.118646       0.048272       0.070375             12.960206      13.731896       5.263643       5.826723      13.614794       5.236940      11.533929           0.000002
          421              N       0.095221       0.075361       5.864715      -0.345226      49.575713 0.68225885E+03  0.17713091E+05                                11.271499                            8.644637      -0.067573       1.943728                    0.998837      32.121946      92.876537       0.574361       0.410748      -1.082297       0.019057      -0.008724       0.013553       0.024959      -0.030876       0.069834       0.007995      -0.094004       0.093793      -0.106809       0.036665       0.070144             12.800701      15.538409       3.412480      -6.772623       9.133927      -2.643920      13.729765          -0.000002
          422              N       0.892651       8.581729       4.934764      -0.325670      49.198303 0.65640925E+03  0.16925120E+05                                11.370694                            8.580185      -0.128103       1.927412                    0.997627      31.953688      92.911378       0.564806       0.420581      -1.072933      -0.005719      -0.010264      -0.002823       0.012084      -0.065410       0.058984       0.025449      -0.075815       0.060004      -0.115680       0.047549       0.068131             13.099016      20.113252       4.630922      -5.154157       9.984198      -2.121288       9.199598          -0.000002
          423              N       3.845781       7.402644       4.515913      -0.335317      51.971018 0.65431729E+03  0.16832105E+05                                11.724004                            8.493437      -0.069652       1.943750                    0.999103      31.999505      92.476275       0.575899       0.413437      -1.079177      -0.002960      -0.002734      -0.008100       0.009047       0.053441      -0.001583       0.018004       0.093395       0.187474      -0.103963       0.038349       0.065615             14.110518      13.281440      -8.850668       0.749653      21.290229      -1.004766       7.759885           0.000001
          424              N       3.224682      11.239773       2.273420      -0.295537      52.884634 0.63539989E+03  0.16268892E+05                                12.034159                            8.499569      -0.185976       1.920069                    0.997230      31.401188      91.318199       0.561070       0.426361      -1.068082       0.020271       0.000822      -0.022077       0.029983      -0.015942       0.026191       0.065505       0.073900       0.014651      -0.092709       0.033393       0.059317             14.916024       8.697230       3.085918      -2.450000      19.826173     -10.243191      16.224668           0.000008
          425              N       4.450218       3.173010       4.572436      -0.312324      47.133417 0.63185533E+03  0.16065195E+05                                10.835844                            8.264914       0.122969       2.003345                    0.999623      31.260464      88.946959       0.594220       0.405406      -1.087707       0.003175       0.009769      -0.005899       0.011845      -0.056693      -0.001448      -0.024048       0.008574       0.143399      -0.083437       0.024249       0.059188             12.274468      12.681789       6.990924       0.587687      17.119316       1.053627       7.022298           0.000001
          426              N       8.420300       4.906313       3.683277      -0.327463      48.111869 0.62541593E+03  0.15895786E+05                                11.085655                            8.281719       0.008387       1.969620                    0.998635      31.540470      90.375750       0.585989       0.411248      -1.081438      -0.003076      -0.006266      -0.007730       0.010415      -0.021255       0.029085      -0.006910      -0.131991       0.171707      -0.102761       0.035954       0.066807             12.782110      22.727977      -0.309122      -3.578506       7.663773       0.618794       7.954579           0.000002
          427              N       2.767375      15.367356       2.641081      -0.320904      46.072644 0.63749830E+03  0.16256892E+05                                10.721259                            8.340040       0.132535       2.010739                    0.999479      31.259725      89.294941       0.587028       0.409156      -1.084395       0.003008      -0.006400       0.026698       0.027619       0.015414       0.016545      -0.052338       0.086343       0.056679      -0.084132       0.033492       0.050640             11.966580       7.882937      -1.807894      -1.867298      14.588012       6.443711      13.428791          -0.000003
          428              N      10.708321       3.735078       1.645010      -0.336379      54.945668 0.67548953E+03  0.17515810E+05                                12.184503                            8.637619      -0.138638       1.922556                    0.998327      32.220017      93.488173       0.570287       0.414191      -1.078676      -0.000401       0.016882      -0.012150       0.020803      -0.002529       0.026340      -0.047530       0.023661      -0.226387      -0.098050       0.036383       0.061667             14.957939       8.989332      -1.901659      -4.287312      10.987049       7.540553      24.897434           0.000001
          429              O       9.608620      10.293051      16.461835      -0.572881      42.386427 0.66403353E+03  0.16847777E+05                                 9.737871                            8.126184       0.040556       2.045060                    0.996589      28.847213      78.194117       0.647350       0.372919      -1.126911       0.108260       0.020215       0.048049       0.120156      -0.029400       0.056101       0.050814       0.021176      -0.096044      -0.098999       0.038364       0.060634             10.831801      16.292644       1.947102       4.158749       6.817358       1.031217       9.385401          -0.000002
          430              O       7.683467      10.316601      14.471825      -0.550344      41.492521 0.64633696E+03  0.16288987E+05                                 9.625465                            8.040348      -0.051549       2.027290                    0.994450      28.407972      76.754083       0.647961       0.375078      -1.125246       0.024276       0.079091      -0.078515       0.114058       0.045677       0.047322      -0.041847      -0.042788      -0.055440      -0.093517       0.031535       0.061982             10.574667       7.252065       1.724253      -0.793540      11.322063      -4.063394      13.149874          -0.000002
          431              O       8.499422       7.719788      16.104838      -0.568208      42.145788 0.66018433E+03  0.16736185E+05                                 9.732566                            8.125839      -0.002287       2.041473                    0.994594      28.618927      77.700603       0.644188       0.375061      -1.124599       0.074080      -0.075392      -0.068909       0.126175       0.034885      -0.032776       0.050233       0.070752      -0.031742      -0.089097       0.030542       0.058555             10.882596      14.275181      -2.798842      -4.773727       8.335363       1.996331      10.037245          -0.000003
          432              O       5.654173       8.542479      15.462031      -0.572791      37.785593 0.61918747E+03  0.15428404E+05                                 8.977495                            7.807259       0.215850       2.105346                    0.996837      28.509087      76.431353       0.665888       0.369153      -1.130455      -0.049464      -0.101874      -0.050438       0.123971       0.037171      -0.025131       0.008638      -0.150548       0.103512      -0.106173       0.039216       0.066957              9.735438       8.564665       3.288414       1.980629      12.179245       2.985108       8.462402          -0.000003
          433              O       6.569537       7.883070      18.124175      -0.577546      42.896781 0.69192107E+03  0.17733073E+05                                 9.822425                            8.314635      -0.024806       2.030205                    0.994849      28.845821      78.530919       0.637849       0.374680      -1.125822       0.005711      -0.103086       0.066751       0.122943      -0.052355       0.023691       0.014003      -0.118080       0.112821      -0.102950       0.041690       0.061260             10.778842       7.951161      -1.490173       0.455412      15.189083      -3.973455       9.196281          -0.000002
          434              O       5.196413      10.351142      17.682395      -0.578267      40.055528 0.63086790E+03  0.15782218E+05                                 9.317034                            7.855671       0.104748       2.065257                    0.996406      28.703766      76.933949       0.667448       0.366825      -1.133022      -0.097158      -0.023250       0.068511       0.121137       0.072838      -0.050846       0.017207      -0.034906       0.034340      -0.103290       0.027395       0.075894             10.205768      14.399856       2.397254      -3.867461       8.154840      -1.102293       8.062610          -0.000001
          435              O       8.094830      10.267931      18.837635      -0.607169      43.665367 0.70040237E+03  0.18012392E+05                                 9.918334                            8.333420       0.054192       2.041303                    0.996558      29.410908      80.312175       0.640549       0.371818      -1.127532       0.015939       0.018924       0.134570       0.136826      -0.062278      -0.024912      -0.003226       0.012642       0.151848      -0.090528       0.027251       0.063277             10.944089       7.363083       0.738910       0.893502       7.209041       2.307410      18.260144          -0.000001
          436              O       7.154519      12.038913      16.672460      -0.578608      41.168881 0.60502901E+03  0.14968371E+05                                 9.469149                            7.671402      -0.023853       2.023270                    0.996728      28.484285      75.756382       0.678740       0.364758      -1.135384      -0.044041       0.108708       0.047626       0.126591      -0.068597       0.018378       0.031868      -0.038800       0.148088      -0.103545       0.036885       0.066660             10.804767       7.195036      -2.371493      -2.066855      15.201220       5.083009      10.018044           0.000000
          437              O      -2.973677       2.442951      23.530313      -0.572881      42.386445 0.66403402E+03  0.16847792E+05                                 9.737873                            8.126187       0.040556       2.045060                    0.996589      28.847214      78.194118       0.647350       0.372919      -1.126911      -0.108260       0.020215      -0.048049       0.120156       0.029400       0.056101      -0.050814       0.021176      -0.096044      -0.098999       0.038364       0.060634             10.831805      16.292653      -1.947102       4.158749       6.817360      -1.031217       9.385402          -0.000002
          438              O      -1.048524       2.466501      25.520323      -0.550344      41.492524 0.64633694E+03  0.16288987E+05                                 9.625465                            8.040348      -0.051549       2.027290                    0.994450      28.407972      76.754082       0.647961       0.375078      -1.125246      -0.024276       0.079091       0.078515       0.114058      -0.045677       0.047322       0.041847      -0.042788      -0.055440      -0.093517       0.031535       0.061982             10.574668       7.252066      -1.724253      -0.793540      11.322062       4.063394      13.149877          -0.000002
          439              O      -1.864479      15.569888      23.887310      -0.568208      42.145810 0.66018479E+03  0.16736199E+05                                 9.732569                            8.125841      -0.002287       2.041473                    0.994594      28.618928      77.700605       0.644188       0.375061      -1.124599      -0.074080      -0.075392       0.068909       0.126175      -0.034885      -0.032776      -0.050232       0.070753      -0.031742      -0.089097       0.030542       0.058555             10.882601      14.275194       2.798844      -4.773727       8.335365      -1.996331      10.037244          -0.000002
          440              O       0.980769       0.692379      24.530117      -0.572791      37.785600 0.61918741E+03  0.15428402E+05                                 8.977495                            7.807258       0.215850       2.105346                    0.996837      28.509087      76.431349       0.665888       0.369153      -1.130455       0.049464      -0.101874       0.050438       0.123971      -0.037171      -0.025131      -0.008638      -0.150548       0.103512      -0.106173       0.039216       0.066957              9.735439       8.564669      -3.288419       1.980631      12.179245      -2.985108       8.462404          -0.000002
          441              O       0.065406       0.032970      21.867973      -0.577546      42.896773 0.69192130E+03  0.17733080E+05                                 9.822424                            8.314636      -0.024806       2.030205                    0.994849      28.845821      78.530920       0.637848       0.374681      -1.125822      -0.005711      -0.103086      -0.066751       0.122943       0.052355       0.023691      -0.014003      -0.118080       0.112821      -0.102950       0.041690       0.061260             10.778839       7.951165       1.490175       0.455413      15.189073       3.973451       9.196280          -0.000002
          442              O       1.438529       2.501042      22.309753      -0.578267      40.055546 0.63086819E+03  0.15782227E+05                                 9.317037                            7.855672       0.104748       2.065257                    0.996406      28.703766      76.933948       0.667447       0.366825      -1.133022       0.097158      -0.023250      -0.068511       0.121137      -0.072838      -0.050846      -0.017207      -0.034906       0.034340      -0.103290       0.027395       0.075894             10.205773      14.399867      -2.397255      -3.867464       8.154841       1.102291       8.062611          -0.000001
          443              O      -1.459887       2.417831      21.154513      -0.607169      43.665364 0.70040210E+03  0.18012383E+05                                 9.918333                            8.333418       0.054193       2.041304                    0.996558      29.410905      80.312157       0.640549       0.371818      -1.127532      -0.015939       0.018924      -0.134570       0.136826       0.062278      -0.024912       0.003226       0.012642       0.151848      -0.090528       0.027251       0.063277             10.944088       7.363083      -0.738910       0.893509       7.209039      -2.307410      18.260143          -0.000001
          444              O      -0.519576       4.188813      23.319688      -0.578608      41.168886 0.60502881E+03  0.14968365E+05                                 9.469149                            7.671400      -0.023853       2.023270                    0.996728      28.484287      75.756386       0.678740       0.364758      -1.135384       0.044041       0.108708      -0.047626       0.126591       0.068597       0.018378      -0.031868      -0.038800       0.148088      -0.103545       0.036885       0.066660             10.804768       7.195034       2.371491      -2.066854      15.201222      -5.083012      10.018046           0.000001
          445              O      -0.162025       5.407149      10.199597      -0.572881      42.386433 0.66403360E+03  0.16847780E+05                                 9.737872                            8.126184       0.040556       2.045060                    0.996589      28.847214      78.194124       0.647350       0.372919      -1.126911      -0.108260      -0.020215      -0.048049       0.120156      -0.029400       0.056101       0.050814       0.021176      -0.096044      -0.098999       0.038364       0.060634             10.831804      16.292647       1.947102       4.158752       6.817358       1.031217       9.385405          -0.000002
          446              O       1.763128       5.383599      12.189607      -0.550344      41.492507 0.64633639E+03  0.16288970E+05                                 9.625462                            8.040344      -0.051549       2.027290                    0.994450      28.407971      76.754079       0.647961       0.375078      -1.125246      -0.024276      -0.079091       0.078515       0.114058       0.045677       0.047322      -0.041847      -0.042788      -0.055440      -0.093517       0.031535       0.061982             10.574665       7.252063       1.724253      -0.793541      11.322059      -4.063394      13.149872          -0.000002
          447              O       0.947173       7.980412      10.556594      -0.568208      42.145793 0.66018446E+03  0.16736190E+05                                 9.732567                            8.125840      -0.002287       2.041473                    0.994594      28.618929      77.700613       0.644188       0.375061      -1.124599      -0.074080       0.075392       0.068909       0.126175       0.034885      -0.032776       0.050232       0.070752      -0.031743      -0.089097       0.030542       0.058555             10.882597      14.275182      -2.798841      -4.773727       8.335363       1.996331      10.037247          -0.000003
          448              O       3.792422       7.157721      11.199401      -0.572791      37.785592 0.61918742E+03  0.15428403E+05                                 8.977495                            7.807258       0.215850       2.105346                    0.996837      28.509086      76.431349       0.665888       0.369153      -1.130455       0.049464       0.101874       0.050438       0.123971       0.037171      -0.025131       0.008638      -0.150548       0.103512      -0.106173       0.039216       0.066957              9.735438       8.564665       3.288414       1.980629      12.179246       2.985108       8.462403          -0.000003
          449              O       2.877058       7.817130       8.537257      -0.577546      42.896775 0.69192100E+03  0.17733071E+05                                 9.822425                            8.314635      -0.024806       2.030205                    0.994849      28.845819      78.530913       0.637849       0.374680      -1.125822      -0.005711       0.103086      -0.066751       0.122943      -0.052355       0.023691       0.014003      -0.118080       0.112821      -0.102950       0.041690       0.061260             10.778841       7.951163      -1.490174       0.455412      15.189080      -3.973452       9.196279          -0.000002
          450              O       4.250182       5.349058       8.979037      -0.578267      40.055555 0.63086835E+03  0.15782232E+05                                 9.317040                            7.855675       0.104746       2.065257                    0.996406      28.703772      76.933985       0.667447       0.366825      -1.133022       0.097158       0.023250      -0.068511       0.121137       0.072838      -0.050845       0.017207      -0.034906       0.034340      -0.103289       0.027395       0.075894             10.205776      14.399870       2.397255      -3.867466       8.154843      -1.102293       8.062615          -0.000001
          451              O       1.351765       5.432269       7.823797      -0.607169      43.665407 0.70040321E+03  0.18012420E+05                                 9.918342                            8.333426       0.054188       2.041302                    0.996558      29.410922      80.312241       0.640548       0.371818      -1.127532      -0.015939      -0.018924      -0.134570       0.136826      -0.062278      -0.024912      -0.003226       0.012642       0.151848      -0.090528       0.027250       0.063278             10.944098       7.363091       0.738911       0.893505       7.209045       2.307412      18.260157          -0.000002
          452              O       2.292076       3.661287       9.988972      -0.578608      41.168872 0.60502893E+03  0.14968368E+05                                 9.469147                            7.671401      -0.023853       2.023270                    0.996728      28.484284      75.756375       0.678740       0.364758      -1.135384       0.044041      -0.108708      -0.047626       0.126591      -0.068597       0.018378       0.031868      -0.038800       0.148088      -0.103545       0.036885       0.066660             10.804763       7.195036      -2.371492      -2.066854      15.201214       5.083006      10.018040           0.000000
          453              O      12.420272      13.257249       3.131119      -0.572881      42.386442 0.66403403E+03  0.16847793E+05                                 9.737873                            8.126187       0.040557       2.045060                    0.996589      28.847214      78.194119       0.647350       0.372919      -1.126911       0.108260      -0.020215       0.048049       0.120156       0.029400       0.056101      -0.050814       0.021176      -0.096044      -0.098999       0.038364       0.060634             10.831804      16.292648      -1.947102       4.158749       6.817361      -1.031217       9.385403          -0.000002
          454              O      10.495119      13.233699       1.141109      -0.550344      41.492511 0.64633638E+03  0.16288969E+05                                 9.625462                            8.040344      -0.051549       2.027290                    0.994450      28.407971      76.754078       0.647961       0.375078      -1.125246       0.024276      -0.079091      -0.078515       0.114058      -0.045677       0.047322       0.041847      -0.042788      -0.055440      -0.093517       0.031535       0.061982             10.574666       7.252063      -1.724255      -0.793543      11.322061       4.063395      13.149874          -0.000002
          455              O      11.311074       0.130312       2.774122      -0.568208      42.145808 0.66018484E+03  0.16736201E+05                                 9.732569                            8.125842      -0.002287       2.041473                    0.994594      28.618928      77.700605       0.644188       0.375061      -1.124599       0.074080       0.075392      -0.068909       0.126175      -0.034885      -0.032776      -0.050233       0.070752      -0.031742      -0.089097       0.030542       0.058555             10.882600      14.275190       2.798842      -4.773726       8.335366      -1.996331      10.037244          -0.000003
          456              O       8.465826      15.007821       2.131315      -0.572791      37.785600 0.61918738E+03  0.15428402E+05                                 8.977495                            7.807258       0.215850       2.105346                    0.996837      28.509087      76.431348       0.665888       0.369153      -1.130455      -0.049464       0.101874      -0.050438       0.123971      -0.037171      -0.025131      -0.008638      -0.150548       0.103512      -0.106173       0.039216       0.066957              9.735440       8.564668      -3.288420       1.980630      12.179248      -2.985109       8.462404          -0.000002
          457              O       9.381189      -0.032970       4.793459      -0.577546      42.896771 0.69192119E+03  0.17733076E+05                                 9.822424                            8.314636      -0.024806       2.030205                    0.994849      28.845819      78.530913       0.637849       0.374680      -1.125822       0.005711       0.103086       0.066751       0.122943       0.052355       0.023691      -0.014003      -0.118080       0.112821      -0.102950       0.041690       0.061260             10.778839       7.951163       1.490175       0.455412      15.189077       3.973451       9.196279          -0.000002
          458              O       8.008066      13.199158       4.351679      -0.578267      40.055560 0.63086846E+03  0.15782235E+05                                 9.317040                            7.855675       0.104747       2.065257                    0.996406      28.703770      76.933971       0.667447       0.366825      -1.133022      -0.097158       0.023250       0.068511       0.121137      -0.072838      -0.050845      -0.017207      -0.034906       0.034340      -0.103289       0.027395       0.075894             10.205777      14.399871      -2.397256      -3.867466       8.154845       1.102292       8.062614          -0.000001
          459              O      10.906482      13.282369       5.506919      -0.607169      43.665380 0.70040247E+03  0.18012395E+05                                 9.918336                            8.333420       0.054191       2.041303                    0.996558      29.410911      80.312186       0.640549       0.371818      -1.127532       0.015939      -0.018924       0.134570       0.136826       0.062278      -0.024912       0.003226       0.012642       0.151848      -0.090528       0.027251       0.063277             10.944091       7.363085      -0.738911       0.893509       7.209042      -2.307411      18.260147          -0.000002
          460              O       9.966171      11.511387       3.341744      -0.578608      41.168880 0.60502871E+03  0.14968362E+05                                 9.469149                            7.671400      -0.023853       2.023270                    0.996728      28.484284      75.756377       0.678740       0.364758      -1.135384      -0.044041      -0.108708       0.047626       0.126591       0.068597       0.018378      -0.031868      -0.038800       0.148088      -0.103545       0.036885       0.066660             10.804768       7.195033       2.371489      -2.066852      15.201226      -5.083011      10.018043           0.000000
          461             Cu       2.654912       3.018206      17.754381       0.240991     121.789224 0.19392679E+04  0.62452347E+05                                20.762427                           15.230805       1.032523       2.080520                    0.999559      56.571509     156.900594       0.423990       0.448579      -1.108248      -0.058653       0.092452       0.008947       0.109853      -0.023666       0.086077       0.024270      -0.007048       0.577043      -0.141105      -0.075687       0.216792             25.182612      33.393646       3.012365      -2.794809      28.633113      -3.271152      13.521077           0.000001
          462             Cu      -0.184873      14.674349      17.417914       0.335895     117.077318 0.17386124E+04  0.54658449E+05                                20.610901                           14.646360       0.796157       2.030314                    0.999230      54.420286     150.709334       0.421079       0.462688      -1.096156      -0.022443       0.104410       0.068837       0.127058      -0.040501       0.051683      -0.088285      -0.059663       0.188390      -0.082629      -0.062765       0.145394             26.212653      22.145710       0.982345      -4.103075      35.904022      11.943663      20.588227           0.000007
          463             Cu      10.554935       0.386853      19.360199       0.336354     110.895841 0.18195101E+04  0.57614650E+05                                19.675281                           14.840488       1.004907       2.091496                    0.999790      53.948808     147.910058       0.426142       0.453914      -1.106026      -0.111071       0.075939       0.011720       0.135058       0.082879       0.039634       0.094666       0.023035       0.005945      -0.113260      -0.032342       0.145603             23.418763      32.125954      -4.665324      -5.497630      18.767713      -3.126622      19.362623           0.000028
          464             Cu       7.513678       3.133603      16.605806       0.340195     110.222320 0.16823362E+04  0.52381731E+05                                19.717405                           14.335825       0.950266       2.076753                    0.999561      53.919021     147.917232       0.429413       0.458104      -1.100445      -0.092976       0.030385      -0.090513       0.133268      -0.010161       0.000501       0.105446      -0.152258      -0.006849      -0.081429      -0.069053       0.150482             24.291980      26.933420      -2.521165       0.792341      19.265202     -10.228848      26.677317           0.000008
          465             Cu      -0.306427       6.979367      17.493365       0.239164     118.159724 0.19229248E+04  0.61705660E+05                                20.212695                           15.083624       1.189681       2.125652                    0.999922      56.282806     155.085979       0.430193       0.443691      -1.112900       0.021454       0.076877      -0.096527       0.125250       0.102952       0.084858       0.112060      -0.097152      -0.012940      -0.116569      -0.091848       0.208417             23.998982      26.312950      -7.306207      -6.066423      23.803794      -3.999685      21.880202          -0.000004
          466             Cu       0.655028      10.718527      14.446764       0.238867     124.139409 0.18814443E+04  0.60154364E+05                                21.000258                           14.971273       1.068029       2.090804                    0.999661      56.502953     156.323787       0.428818       0.446743      -1.108999       0.002288       0.120167       0.084061       0.146669      -0.027333       0.116251      -0.045846       0.262579      -0.200998      -0.141560      -0.077333       0.218893             26.290280      14.669362       1.046160      -6.839191      25.415848      -0.675365      38.785628          -0.000001
          467             Cu       3.980030      10.868306      22.237767       0.240990     121.789301 0.19392697E+04  0.62452417E+05                                20.762431                           15.230809       1.032525       2.080521                    0.999559      56.571535     156.900663       0.423990       0.448579      -1.108248       0.058653       0.092452      -0.008947       0.109853       0.023666       0.086077      -0.024269      -0.007047       0.577043      -0.141105      -0.075687       0.216792             25.182616      33.393641      -3.012362      -2.794803      28.633127       3.271153      13.521081           0.000003
          468             Cu       6.819815       6.824249      22.574234       0.335896     117.077570 0.17386157E+04  0.54658582E+05                                20.610926                           14.646371       0.796163       2.030315                    0.999230      54.420347     150.709547       0.421079       0.462687      -1.096156       0.022444       0.104410      -0.068837       0.127058       0.040501       0.051682       0.088283      -0.059664       0.188388      -0.082629      -0.062763       0.145392             26.212690      22.145731      -0.982349      -4.103080      35.904081     -11.943688      20.588258           0.000005
          469             Cu      -3.919993       8.236953      20.631949       0.336353     110.896031 0.18195142E+04  0.57614809E+05                                19.675298                           14.840501       1.004910       2.091496                    0.999790      53.948875     147.910274       0.426142       0.453913      -1.106026       0.111071       0.075939      -0.011720       0.135059      -0.082878       0.039633      -0.094666       0.023036       0.005945      -0.113260      -0.032341       0.145601             23.418782      32.125994       4.665326      -5.497647      18.767720       3.126614      19.362632           0.000027
          470             Cu      -0.878735      10.983703      23.386342       0.340194     110.221444 0.16823228E+04  0.52381216E+05                                19.717331                           14.335790       0.950242       2.076749                    0.999561      53.918742     147.916376       0.429412       0.458105      -1.100444       0.092975       0.030384       0.090512       0.133266       0.010160       0.000500      -0.105450      -0.152267      -0.006851      -0.081431      -0.069058       0.150489             24.291873      26.933313       2.521153       0.792337      19.265126      10.228783      26.677179           0.000015
          471             Cu       6.941369      14.829467      22.498783       0.239160     118.160574 0.19229413E+04  0.61706313E+05                                20.212760                           15.083668       1.189698       2.125655                    0.999922      56.283104     155.086891       0.430193       0.443689      -1.112901      -0.021454       0.076878       0.096528       0.125252      -0.102951       0.084858      -0.112060      -0.097152      -0.012942      -0.116568      -0.091848       0.208417             23.999063      26.313028       7.306238      -6.066437      23.803886       3.999705      21.880274          -0.000002
          472             Cu       5.979915       2.868427      25.545384       0.238868     124.139147 0.18814392E+04  0.60154167E+05                                21.000245                           14.971264       1.068020       2.090802                    0.999661      56.502841     156.323474       0.428818       0.446743      -1.108998      -0.002288       0.120166      -0.084060       0.146667       0.027333       0.116252       0.045845       0.262581      -0.201000      -0.141560      -0.077334       0.218894             26.290269      14.669355      -1.046160      -6.839189      25.415841       0.675368      38.785612          -0.000004
          473             Cu       6.791683      12.681994       8.907051       0.240989     121.790039 0.19392826E+04  0.62452928E+05                                20.762486                           15.230840       1.032542       2.080523                    0.999559      56.571788     156.901431       0.423991       0.448578      -1.108249       0.058653      -0.092453      -0.008947       0.109854      -0.023666       0.086076       0.024270      -0.007047       0.577033      -0.141104      -0.075685       0.216788             25.182692      33.393755       3.012392      -2.794821      28.633209      -3.271163      13.521111           0.000004
          474             Cu       9.631468       1.025851       9.243518       0.335895     117.077584 0.17386158E+04  0.54658582E+05                                20.610920                           14.646366       0.796166       2.030316                    0.999230      54.420367     150.709565       0.421079       0.462687      -1.096157       0.022444      -0.104410      -0.068838       0.127058      -0.040501       0.051683      -0.088283      -0.059663       0.188388      -0.082629      -0.062763       0.145392             26.212685      22.145737       0.982355      -4.103080      35.904071      11.943679      20.588247           0.000006
          475             Cu      -1.108340      15.313347       7.301233       0.336353     110.896164 0.18195168E+04  0.57614910E+05                                19.675307                           14.840506       1.004915       2.091497                    0.999790      53.948928     147.910422       0.426142       0.453913      -1.106026       0.111072      -0.075939      -0.011720       0.135060       0.082878       0.039632       0.094666       0.023037       0.005945      -0.113260      -0.032340       0.145601             23.418794      32.126000      -4.665342      -5.497629      18.767742      -3.126624      19.362639           0.000026
          476             Cu       1.932917      12.566597      10.055626       0.340195     110.222106 0.16823325E+04  0.52381589E+05                                19.717388                           14.335815       0.950259       2.076752                    0.999561      53.918942     147.916992       0.429413       0.458104      -1.100445       0.092976      -0.030385       0.090513       0.133268      -0.010161       0.000501       0.105447      -0.152261      -0.006850      -0.081429      -0.069055       0.150484             24.291959      26.933410      -2.521160       0.792340      19.265186     -10.228834      26.677282           0.000010
          477             Cu       9.753022       8.720833       9.168067       0.239169     118.158717 0.19229054E+04  0.61704888E+05                                20.212619                           15.083574       1.189661       2.125649                    0.999922      56.282444     155.084877       0.430192       0.443692      -1.112899      -0.021454      -0.076875       0.096525       0.125248       0.102953       0.084858       0.112060      -0.097151      -0.012937      -0.116570      -0.091847       0.208417             23.998891      26.312850      -7.306181      -6.066398      23.803706      -3.999660      21.880116          -0.000007
          478             Cu       8.791567       4.981673      12.214668       0.238867     124.139342 0.18814429E+04  0.60154311E+05                                21.000254                           14.971270       1.068028       2.090804                    0.999661      56.502925     156.323704       0.428818       0.446743      -1.108998      -0.002288      -0.120167      -0.084061       0.146668      -0.027333       0.116251      -0.045846       0.262579      -0.200999      -0.141560      -0.077333       0.218893             26.290278      14.669360       1.046156      -6.839191      25.415839      -0.675353      38.785634          -0.000002
          479             Cu       5.466565       4.831894       4.423665       0.240987     121.790748 0.19392952E+04  0.62453429E+05                                20.762540                           15.230872       1.032558       2.080526                    0.999559      56.572015     156.902121       0.423991       0.448577      -1.108250      -0.058654      -0.092454       0.008948       0.109854       0.023667       0.086075      -0.024270      -0.007047       0.577025      -0.141103      -0.075683       0.216786             25.182764      33.393885      -3.012393      -2.794835      28.633262       3.271172      13.521145           0.000004
          480             Cu       2.626780       8.875951       4.087198       0.335896     117.077053 0.17386069E+04  0.54658236E+05                                20.610876                           14.646341       0.796156       2.030315                    0.999230      54.420192     150.709021       0.421079       0.462688      -1.096156      -0.022443      -0.104409       0.068837       0.127057       0.040502       0.051684       0.088286      -0.059663       0.188392      -0.082630      -0.062765       0.145396             26.212625      22.145700      -0.982359      -4.103069      35.903981     -11.943640      20.588195           0.000006
          481             Cu      13.366588       7.463247       6.029483       0.336352     110.896898 0.18195300E+04  0.57615426E+05                                19.675361                           14.840537       1.004934       2.091501                    0.999790      53.949186     147.911179       0.426143       0.453912      -1.106027      -0.111074      -0.075941       0.011720       0.135062      -0.082876       0.039630      -0.094666       0.023041       0.005943      -0.113261      -0.032337       0.145598             23.418867      32.126123       4.665362      -5.497651      18.767786       3.126632      19.362692           0.000026
          482             Cu      10.325330       4.716497       3.275090       0.340197     110.222357 0.16823355E+04  0.52381710E+05                                19.717419                           14.335829       0.950265       2.076753                    0.999561      53.918982     147.917163       0.429413       0.458104      -1.100445      -0.092976      -0.030385      -0.090513       0.133268       0.010161       0.000501      -0.105445      -0.152257      -0.006849      -0.081428      -0.069052       0.150480             24.292005      26.933477       2.521169       0.792339      19.265213      10.228853      26.677325           0.000006
          483             Cu       2.505226       0.870733       4.162649       0.239168     118.159015 0.19229115E+04  0.61705130E+05                                20.212641                           15.083590       1.189667       2.125650                    0.999922      56.282553     155.085204       0.430192       0.443692      -1.112899       0.021454      -0.076876      -0.096525       0.125249      -0.102952       0.084858      -0.112060      -0.097152      -0.012938      -0.116569      -0.091848       0.208417             23.998916      26.312875       7.306200      -6.066388      23.803743       3.999670      21.880129          -0.000007
          484             Cu       3.466680      12.831773       1.116048       0.238868     124.138818 0.18814355E+04  0.60154019E+05                                21.000210                           14.971251       1.068019       2.090802                    0.999661      56.502783     156.323264       0.428818       0.446743      -1.108998       0.002288      -0.120166       0.084060       0.146667       0.027333       0.116252       0.045845       0.262581      -0.201001      -0.141560      -0.077335       0.218895             26.290207      14.669331      -1.046152      -6.839161      25.415792       0.675348      38.785497          -0.000001

******************************************************
Auxiliary information for the entire system
The total spin magnetic moment of the unit cell is   0.000043
The total net atomic charge of the unit cell is   0.000013
Accuracy of reproducing the electrostatic potential in the unit cell:
  The inner radius (bohr) =    5.0000
  The outer radius (bohr) =   12.0000
  Valid grid points have density less than (e/(bohr^3)) =    0.0001
  The number of valid grid points were=        94836
  The rms potential error without charges in kcal/mol is=      6.08632
  The rms potential error with partial charges in kcal/mol is=      0.89763
  The RRMSE value at monopole order=      0.14748
  The rms potential error with partial charges and cloud penetration in kcal/mol is=      0.88047
  The RRMSE value at monopole order with cloud penetration is=      0.14466
  The rms potential error with partial charges and atomic dipoles in kcal/mol is=      0.29206
  The RRMSE value at dipole order=      0.04799
  The rms potential error with partial charges, atomic dipoles and cloud penetration in kcal/mol is=      0.29758
  The RRMSE value at dipole order with cloud penetration=      0.04889

******************************************************
The electron densities and ab initio electrostatic potential were computed in VASP using the PBE functional and
projector augmented wave method. See the main text of the journal article for a description of computational details.
The atomic charges, dipoles, and quadrupoles were computed with the DDEC6 method as described in
(a) T. A. Manz and N. Gabaldon Limas, RSC Adv. 6 (2016) 47771-47801 DOI: 10.1039/c6ra04656h
(b) N. Gabaldon Limas and T. A. Manz, RSC Adv. 8 (2018) 2678-2707 DOI: 10.1039/c7ra11829e.
For each atom in the material, the electron cloud parameters were fit to the spherically averaged atom-in-material
electron density using radial positions for which this density was between 10^-4 and 10^-2 electrons per cubic bohr.
The polarizabilities, dispersion coefficients, and quantum Drude oscillator (QDO) parameters were fit using the MCLF method.
The magnetic structure of the system was optimized in VASP from the default ferromagnetic initial guess using spin polarization.
The atomic spin moments (ASMs) were computed on this optimized magnetic structure using the DDEC6 partition as inputs
to the method of T. A. Manz and D. S. Sholl, J. Chem. Theory Comput. 7 (2011) 4146-4164 DOI: 10.1021/ct200539n.
The RMSE and RRMSE were computed using a uniform grid with Ewald summation.
