# Supplementary material for: A collection of forcefield precursors for metal–organic frameworks
Source: RSC Adv. 2019 Nov 13;9(63):36492–507. doi: 10.1039/c9ra07327b (PMC9075174; doi:10.1039/c9ra07327b)
Supplement: RA-009-C9RA07327B-s5120 [file RA-009-C9RA07327B-s5120.xyz]

  352
jmolscript: load "" {1 1 1} spacegroup "x,y,z" unitcell [{     20.131900     0.000000     0.000000 }, {      8.400070    18.295688     0.000000 }, {      9.752319     6.253525    16.815531 }]
Zn    19.725890     6.564785     0.269889     0.840680
Zn    31.795854    13.565279    15.446074     0.844348
Zn    19.072838    18.314305     8.677655     0.840680
Zn    20.718718    20.108885     7.038309     0.844348
Zn    19.211451     6.234908     8.137876     0.840680
Zn    17.565571     4.440328     9.777222     0.844348
Zn    18.558399    17.984428    16.545642     0.840680
Zn     6.488435    10.983934     1.369457     0.844348
H     26.250730    14.411099    14.447904     0.134940
H     29.575754    16.114631    12.947959     0.114583
H     28.317737    17.376012    11.513594     0.114506
H     26.405269    18.535305     9.986744     0.124132
H     24.453557    19.233100     8.940818     0.109898
H     22.271408    16.788180    11.256316     0.119472
H     22.928299    14.364197    12.270293     0.155686
H     24.108762    13.690803    13.052215     0.159288
H     24.285337    14.075124    11.542180     0.162031
H     22.751358    16.251673    13.921578     0.158907
H     23.999256    17.155143    14.215850     0.150786
H     23.928044    15.702369    14.801030     0.161411
H      9.131843     3.273800     4.311502     0.120476
H     15.396237    19.430626     6.948177     0.113509
H     13.459184    20.101674     5.977921     0.114000
H     23.228165     2.992355     4.543556     0.113026
H     21.894560     4.151048     3.083968     0.113232
H      5.045787     5.455929     1.141775     0.119604
H      8.514664     5.552845     3.055382     0.158144
H      7.307983     6.209426     2.302046     0.163396
H      7.230931     5.976706     3.850757     0.156255
H      8.477672     3.569496     1.589068     0.159823
H      7.181671     2.699728     1.444454     0.158824
H      7.261408     4.108913     0.761744     0.159240
H     23.628324    20.622250     6.811972     0.098556
H     16.756531     3.283309     5.409556     0.124371
H     13.771030     4.482619     3.129370     0.124084
H     12.325223     3.416097     4.531786     0.099943
H     17.753161     5.187492     4.572143     0.131105
H     19.248227     6.125525     3.124326     0.088430
H     16.925831     5.532228     0.156384     0.099368
H     15.412188     4.401553     1.479767     0.129067
H     19.173679    14.716607     6.040139     0.134940
H     22.109206    17.027557     4.540193     0.114583
H     22.730628    15.357969     3.105829     0.114506
H     22.986203    13.136218     1.578978     0.124132
H     22.805997    11.071364     0.533052     0.109898
H     19.673570    10.108394     2.848551     0.119472
H     17.744766    11.716782     3.862527     0.155686
H     17.625342    13.070550     4.644450     0.159288
H     18.048285    13.070661     3.134415     0.162031
H     19.386258    10.768426     5.513813     0.158907
H     20.728010    11.525530     5.808084     0.150786
H     19.378030    12.066987     6.393265     0.161411
H     11.661637    10.059700    12.719268     0.120476
H     28.958644     9.011261    15.355943     0.113509
H     28.760248     6.970889    14.385687     0.114000
H     17.287577    22.987742    12.951322     0.113026
H     17.784138    21.292308    11.491734     0.113232
H     11.939822     5.435833     9.549540     0.119604
H     13.475293     8.547878    11.463147     0.158144
H     13.568498     7.177297    10.709812     0.163395
H     13.324855     7.204376    12.258522     0.156255
H     11.657408     9.341815     9.996833     0.159823
H     10.326213     8.526934     9.852220     0.158825
H     11.640137     8.011413     9.169509     0.159240
H     33.476433    15.995300    15.219737     0.098556
H     14.851693    16.984979    13.817322     0.124371
H     14.695909    13.771369    11.537136     0.124084
H     13.123398    12.902441    12.939551     0.099942
H     16.998042    17.096184    12.979908     0.131105
H     18.474338    18.063491    11.532091     0.088430
H     16.966130    16.200473     8.564150     0.099368
H     15.307013    15.296664     9.887532     0.129067
H     19.110610     9.832606    10.775392     0.134940
H     16.175083     7.521656    12.275338     0.114583
H     15.553661     9.191244    13.709702     0.114506
H     15.298086    11.412995    15.236553     0.124132
H     15.478292    13.477849    16.282479     0.109898
H     18.610719    14.440819    13.966980     0.119472
H     20.539523    12.832431    12.953004     0.155686
H     20.658947    11.478663    12.171081     0.159289
H     20.236004    11.478552    13.681116     0.162032
H     18.898031    13.780787    11.301718     0.158907
H     17.556279    13.023683    11.007447     0.150786
H     18.906259    12.482226    10.422266     0.161411
H     26.622652    14.489513     4.096263     0.120476
H      9.325645    15.537952     1.459588     0.113509
H      9.524041    17.578324     2.429844     0.114000
H     20.996712     1.561471     3.864209     0.113026
H     20.500151     3.256905     5.323797     0.113232
H     26.344467    19.113380     7.265991     0.119604
H     24.808996    16.001335     5.352384     0.158144
H     24.715791    17.371916     6.105719     0.163395
H     24.959434    17.344837     4.557009     0.156256
H     26.626881    15.207398     6.818698     0.159823
H     27.958076    16.022279     6.963311     0.158825
H     26.644152    16.537800     7.646022     0.159240
H      4.807856     8.553913     1.595794     0.098556
H     23.432596     7.564234     2.998209     0.124371
H     23.588380    10.777844     5.278395     0.124084
H     25.160891    11.646772     3.875980     0.099942
H     21.286247     7.453029     3.835623     0.131105
H     19.809951     6.485722     5.283440     0.088430
H     21.318159     8.348740     8.251381     0.099368
H     22.977276     9.252549     6.927999     0.129068
H     12.033559    10.138114     2.367627     0.134940
H      8.708535     8.434582     3.867572     0.114583
H      9.966552     7.173201     5.301937     0.114506
H     11.879020     6.013908     6.828787     0.124132
H     13.830732     5.316113     7.874713     0.109898
H     16.012881     7.761033     5.559215     0.119472
H     15.355990    10.185016     4.545238     0.155686
H     14.175527    10.858410     3.763316     0.159289
H     13.998952    10.474089     5.273351     0.162032
H     15.532931     8.297540     2.893953     0.158907
H     14.285033     7.394070     2.599681     0.150786
H     14.356245     8.846844     2.014501     0.161411
H     29.152446    21.275413    12.504029     0.120476
H     22.888052     5.118587     9.867354     0.113509
H     24.825105     4.447539    10.837610     0.114001
H     15.056124    21.556858    12.271975     0.113026
H     16.389729    20.398165    13.731563     0.113232
H     33.238502    19.093284    15.673756     0.119604
H     29.769625    18.996368    13.760149     0.158144
H     30.976306    18.339787    14.513485     0.163396
H     31.053358    18.572507    12.964774     0.156256
H     29.806617    20.979717    15.226463     0.159823
H     31.102618    21.849485    15.371077     0.158825
H     31.022881    20.440300    16.053787     0.159240
H     14.655965     3.926963    10.003559     0.098556
H     21.527758    21.265904    11.405975     0.124371
H     24.513259    20.066594    13.686161     0.124084
H     25.959066    21.133116    12.283745     0.099943
H     20.531128    19.361721    12.243388     0.131105
H     19.036062    18.423688    13.691205     0.088430
H     21.358458    19.016985    16.659147     0.099368
H     22.872101    20.147660    15.335764     0.129068
C     26.657153    14.986697    13.840864    -0.184584
C     28.063675    15.134707    13.820685    -0.019979
C     28.648148    16.020698    12.946277    -0.111031
C     27.905815    16.765905    12.081959    -0.138222
C     25.582879    18.178362    10.232251    -0.145640
C     24.408593    18.589786     9.611758    -0.121958
C     23.175154    18.067375     9.968247    -0.030627
C     23.096087    17.128517    10.995676    -0.171041
C     24.395453    15.715502    12.784848     0.191525
C     25.904378    15.709718    12.951322     0.018602
C     26.519637    16.607705    12.055054     0.011174
C     25.489903    17.220258    11.222685     0.019015
C     24.231282    16.715264    11.616169     0.017928
C     23.882911    14.333445    12.374549    -0.519844
C     23.702025    16.257120    14.049376    -0.521794
C     28.914790    14.358561    14.769081     0.607290
C     21.940837    18.515179     9.258631     0.601106
C      8.308584     2.970519     4.622589    -0.172609
C      8.248085     2.118441     5.735778    -0.020692
C     15.427964    19.998323     6.211657    -0.110413
C      5.874045     2.096182     5.636566    -0.140943
C      3.480857     3.497155     3.864209    -0.143361
C     22.817362     4.182519     2.991483    -0.126466
C      3.254277     4.937123     1.955646    -0.035762
C      4.652660     4.968893     1.829530    -0.172236
C      6.953570     4.234249     2.781289     0.193032
C      7.160417     3.349636     4.003778     0.018480
C      5.909174     2.939737     4.525059     0.016641
C      4.854327     3.549096     3.743137     0.026304
C      5.437404     4.292191     2.715708     0.028436
C      7.558441     5.623872     3.020069    -0.520883
C      7.522231     3.594552     1.528532    -0.518803
C     17.919457    20.000369     6.433622     0.604150
C     22.512691     5.706668     1.019021     0.593037
C     14.924962     2.754307     6.043502     0.114732
C     15.851591     3.338166     5.207770    -0.169241
C     15.442889     3.992651     4.094582     0.115956
C     14.100512     4.027776     3.869254    -0.183397
C     13.233836     3.397160     4.726846     0.104355
C     16.421043     4.643114     3.206722     0.122524
C     17.567720     5.192509     3.660741    -0.179007
C     18.465671     5.763143     2.779607     0.103216
C     17.130904     5.397796     1.054334     0.107316
C     16.190140     4.753236     1.854753    -0.192211
C     19.866359    14.845791     5.433098    -0.184584
C     20.587742    16.062269     5.412919    -0.019979
C     21.636795    16.223751     4.538512    -0.111031
C     22.004293    15.238186     3.674194    -0.138222
C     22.318673    12.537772     1.824485    -0.145640
C     22.202598    11.298925     1.203992    -0.121958
C     21.213181    10.395964     1.560481    -0.030627
C     20.326964    10.715849     2.587910    -0.171041
C     19.584991    12.486283     4.377083     0.191525
C     20.209336    13.859994     4.543556     0.018602
C     21.282137    14.044449     3.647289     0.011174
C     21.409161    12.853048     2.814920     0.019015
C     20.425066    11.919934     3.208403     0.017928
C     18.115132    12.597155     3.966784    -0.519844
C     19.787875    11.630111     5.641611    -0.521794
C     20.237518    17.159602     6.361315     0.607290
C     21.105120     9.087381     0.850866     0.601106
C     11.042512     9.438074    13.030355    -0.172609
C     10.242907     9.738624    14.143543    -0.020692
C     29.487800     8.803221    14.619423    -0.110413
C      9.232106     7.590406    14.044331    -0.140941
C      9.506735     4.830940    12.271975    -0.143362
C     18.197778    22.117811    11.399248    -0.126466
C     10.720825     4.024197    10.363412    -0.035762
C     11.333175     5.281778    10.237295    -0.172236
C     11.625596     7.679356    11.189054     0.193032
C     10.907975     8.236443    12.411543     0.018481
C     10.013379     7.270356    12.932825     0.016638
C     10.127023     6.057465    12.150903     0.026306
C     11.045630     6.277302    11.123474     0.028436
C     13.140856     7.649234    11.427835    -0.520883
C     11.281520     8.463064     9.936297    -0.518803
C     30.529239    11.066614    14.841388     0.604150
C     19.455787    21.204975     9.426787     0.593037
C     13.606715    15.541193    14.451267     0.114733
C     14.523959    16.139689    13.615535    -0.169241
C     14.948217    15.495180    12.502347     0.115956
C     14.420029    14.260584    12.277019    -0.183396
C     13.485308    13.736082    13.134611     0.104356
C     15.947488    16.112710    11.614487     0.122524
C     16.925227    16.925564    12.068507    -0.179007
C     17.818485    17.503515    11.187373     0.103216
C     16.929527    16.442933     9.462099     0.107316
C     15.951221    15.856919    10.262519    -0.192211
C     18.417930     9.703422    11.382433    -0.184584
C     17.696547     8.486944    11.402612    -0.019979
C     16.647494     8.325462    12.277019    -0.111031
C     16.279996     9.311027    13.141337    -0.138222
C     15.965616    12.011441    14.991046    -0.145640
C     16.081691    13.250288    15.611539    -0.121958
C     17.071108    14.153249    15.255050    -0.030627
C     17.957325    13.833364    14.227621    -0.171040
C     18.699298    12.062930    12.438448     0.191525
C     18.074953    10.689219    12.271975     0.018602
C     17.002152    10.504764    13.168242     0.011174
C     16.875128    11.696165    14.000611     0.019015
C     17.859223    12.629279    13.607128     0.017928
C     20.169157    11.952058    12.848747    -0.519844
C     18.496414    12.919102    11.173920    -0.521794
C     18.046771     7.389611    10.454216     0.607290
C     17.179169    15.461832    15.964665     0.601106
C     27.241777    15.111139     3.785176    -0.172609
C      7.909482    14.810589     2.671988    -0.020692
C      8.796489    15.745992     2.196108    -0.110413
C      8.920283    16.958807     2.771200    -0.140941
C     28.777554    19.718273     4.543556    -0.143362
C     20.086511     2.431402     5.416283    -0.126466
C     27.563464    20.525016     6.452119    -0.035762
C     26.951114    19.267435     6.578236    -0.172236
C     26.658693    16.869857     5.626477     0.193032
C     27.376314    16.312770     4.403988     0.018481
C     28.270910    17.278857     3.882706     0.016638
C     28.157266    18.491748     4.664628     0.026306
C     27.238659    18.271911     5.692057     0.028436
C     25.143433    16.899979     5.387696    -0.520883
C     27.002769    16.086149     6.879234    -0.518803
C      7.755050    13.482599     1.974143     0.604150
C     18.828502     3.344238     7.388744     0.593037
C     24.677574     9.008020     2.364264     0.114733
C     23.760330     8.409524     3.199996    -0.169241
C     23.336072     9.054033     4.313184     0.115956
C     23.864260    10.288629     4.538512    -0.183396
C     24.798981    10.813131     3.680920     0.104356
C     22.336801     8.436503     5.201044     0.122524
C     21.359062     7.623649     4.747024    -0.179007
C     20.465804     7.045698     5.628158     0.103216
C     21.354762     8.106280     7.353432     0.107316
C     22.333068     8.692294     6.553012    -0.192211
C     11.627136     9.562516     2.974667    -0.184584
C     10.220614     9.414506     2.994846    -0.019979
C      9.636141     8.528515     3.869254    -0.111031
C     10.378474     7.783308     4.733572    -0.138222
C     12.701410     6.370851     6.583280    -0.145640
C     13.875696     5.959427     7.203773    -0.121958
C     15.109135     6.481838     6.847284    -0.030627
C     15.188202     7.420696     5.819855    -0.171040
C     13.888836     8.833711     4.030683     0.191525
C     12.379911     8.839495     3.864209     0.018602
C     11.764652     7.941508     4.760477     0.011174
C     12.794386     7.328955     5.592846     0.019015
C     14.053007     7.833949     5.199362     0.017928
C     14.401378    10.215768     4.440982    -0.519844
C     14.582264     8.292093     2.766155    -0.521794
C      9.369499    10.190652     2.046450     0.607290
C     16.343452     6.034034     7.556900     0.601106
C     29.975705    21.578694    12.192942    -0.172609
C     21.636134     4.135084    11.079753    -0.020692
C     22.856325     4.550890    10.603874    -0.110413
C     24.010174     4.157343    11.178965    -0.140943
C     34.803432    21.052058    12.951322    -0.143361
C     15.466927    20.366694    13.824048    -0.126466
C     35.030012    19.612090    14.859885    -0.035762
C     33.631629    19.580320    14.986001    -0.172236
C     31.330719    20.314964    14.034242     0.193032
C     31.123872    21.199577    12.811753     0.018480
C     32.375115    21.609476    12.290472     0.016641
C     33.429962    21.000117    13.072394     0.026304
C     32.846885    20.257022    14.099823     0.028436
C     30.725848    18.925341    13.795462    -0.520883
C     30.762058    20.954661    15.286999    -0.518803
C     20.364832     4.548844    10.381909     0.604150
C     15.771598    18.842545    15.796510     0.593037
C     23.359327    21.794906    10.772029     0.114732
C     22.432698    21.211047    11.607761    -0.169241
C     22.841400    20.556562    12.720949     0.115956
C     24.183777    20.521437    12.946277    -0.183397
C     25.050453    21.152053    12.088685     0.104355
C     21.863246    19.906099    13.608809     0.122524
C     20.716569    19.356704    13.154790    -0.179007
C     19.818618    18.786070    14.035924     0.103216
C     21.153385    19.151417    15.761197     0.107316
C     22.094149    19.795977    14.960778    -0.192211
N     13.628293     2.769686     5.806403    -0.182550
N     18.277453     5.820599     1.496582    -0.170751
N     13.079654    14.356375    14.214168    -0.182552
N     17.792166    17.308491     9.904348    -0.170751
N     25.204635    10.192838     2.601363    -0.182552
N     20.492123     7.240722     6.911183    -0.170751
N     24.655996    21.779527    11.009128    -0.182550
N     20.006836    18.728614    15.318949    -0.170751
O     28.329677    13.748418    15.710751    -0.568642
O     30.141095    14.383264    14.584110    -0.563102
O     22.073072    19.408092     8.387587    -0.568744
O     20.869159    17.962238     9.571400    -0.561089
O     18.997613    20.464517     6.035094    -0.552859
O     17.780756    19.175601     7.366884    -0.572162
O      2.918754     6.222031     0.016816    -0.545929
O     21.304312     5.794153     1.333472    -0.573370
O     19.438886    16.882440     7.302985    -0.568642
O     20.771645    18.263750     6.176345    -0.563102
O     21.971767     8.834985    -0.020179    -0.568744
O     20.155453     8.344165     1.163635    -0.561089
O     31.400915    11.852766    14.442860    -0.552859
O     29.721824    11.284700    15.774650    -0.572163
O     11.748540     3.183146     8.424581    -0.545929
O     19.031094    20.070308     9.741237    -0.573370
O     18.845403     7.666773     9.512546    -0.568642
O     17.512644     6.285463    10.639186    -0.563102
O      6.560203     9.460703     0.020179    -0.568744
O     18.128836    16.205048    15.651896    -0.561089
O      6.883374    12.696447     2.372671    -0.552859
O      8.562465    13.264513     1.040881    -0.572162
O     26.535749    21.366067     8.390950    -0.545929
O     19.253195     4.478905     7.074294    -0.573370
O      9.954612    10.800795     1.104780    -0.568642
O      8.143194    10.165949     2.231421    -0.563102
O     16.211217     5.141121     8.427944    -0.568744
O     17.415130     6.586975     7.244131    -0.561089
O     19.286676     4.084696    10.780437    -0.552859
O     20.503533     5.373612     9.448647    -0.572163
O     25.613216    12.073657    -0.016816    -0.545929
O     16.979977    18.755060    15.482059    -0.573370

The following XYZ coordinates are in angstroms. Other properties are in atomic units.
The sperically averaged electron density of each atom fit to a function of the form exp(a - br)
eigen_1, eigen_2 and eigen_3 are the three eigenvalues of traceless quadrupole moment tensor
  atom number  atomic symbol              X              Y              Z     net charge C6 coefficient C8 coefficient C10 coefficient fluctuating dipole atomic polarizability isotropic forcefield polarizability              a              b squared Pearson coefficient          <r^3>          <r^4>         wp_QDO          m_QDO          q_QDO       dipole_x       dipole_y       dipole_z         dipole            Qxy            Qxz            Qyz     Q(x^2-y^2)  Q(3z^2 - R^2)        eigen_1        eigen_2        eigen_3 static polarizability      alpha(xx)      alpha(xy)      alpha(xz)      alpha(yy)      alpha(yz)      alpha(zz) atomic spin moment
            1             Zn      19.725890       6.564785       0.269889       0.840680     108.017308 0.19926472E+04  0.64435698E+05                                18.676527                           14.744954       0.283913       1.945284                    0.996125      47.238039     130.140492       0.462937       0.409155      -1.137072      -0.006143      -0.004581       0.002410       0.008033      -0.024173       0.070581       0.027396      -0.080007       0.009917      -0.102326       0.042674       0.059651             24.354919      22.903668       0.037427      -0.578020      23.822876      -1.703825      26.338212          -0.000000
            2             Zn      31.795854      13.565279      15.446074       0.844348     104.606834 0.19381949E+04  0.62269893E+05                                18.452673                           14.695774       0.306903       1.953631                    0.996274      47.064609     129.430627       0.456254       0.417848      -1.130609       0.005661       0.001740      -0.004096       0.007200      -0.036867       0.072045       0.035560      -0.072494      -0.018600      -0.110402       0.051270       0.059132             23.856977      24.148086       0.446290      -0.010134      24.341785      -0.556960      23.081061          -0.000002
            3             Zn      19.072838      18.314305       8.677655       0.840680     108.017307 0.19926475E+04  0.64435709E+05                                18.676527                           14.744956       0.283913       1.945284                    0.996125      47.238037     130.140488       0.462937       0.409155      -1.137072      -0.006727      -0.003671       0.002410       0.008033      -0.046094       0.054347       0.052712       0.015483       0.009917      -0.102326       0.042674       0.059651             24.354919      23.691227      -0.324160      -1.789605      23.035320       0.185616      26.338209          -0.000000
            4             Zn      20.718718      20.108885       7.038309       0.844348     104.606827 0.19381945E+04  0.62269878E+05                                18.452670                           14.695771       0.306903       1.953631                    0.996274      47.064600     129.430590       0.456254       0.417848      -1.130609       0.003943       0.004418      -0.004096       0.007200      -0.051519       0.062378       0.050635      -0.008669      -0.018597      -0.110401       0.051269       0.059132             23.856976      24.646514       0.217432      -0.510384      23.843353       0.223200      23.081060          -0.000002
            5             Zn      19.211451       6.234908       8.137876       0.840680     108.017311 0.19926475E+04  0.64435712E+05                                18.676527                           14.744956       0.283913       1.945284                    0.996125      47.238038     130.140489       0.462937       0.409155      -1.137072       0.006727       0.003671      -0.002410       0.008033      -0.046094       0.054347       0.052712       0.015483       0.009917      -0.102326       0.042674       0.059651             24.354918      23.691226      -0.324160      -1.789605      23.035319       0.185616      26.338210          -0.000000
            6             Zn      17.565571       4.440328       9.777222       0.844348     104.606824 0.19381945E+04  0.62269875E+05                                18.452670                           14.695771       0.306903       1.953631                    0.996274      47.064599     129.430586       0.456254       0.417848      -1.130609      -0.003943      -0.004418       0.004096       0.007200      -0.051519       0.062378       0.050635      -0.008668      -0.018597      -0.110401       0.051269       0.059132             23.856975      24.646513       0.217432      -0.510384      23.843353       0.223200      23.081059          -0.000002
            7             Zn      18.558399      17.984428      16.545642       0.840680     108.017305 0.19926471E+04  0.64435697E+05                                18.676527                           14.744954       0.283913       1.945284                    0.996125      47.238038     130.140491       0.462937       0.409155      -1.137072       0.006143       0.004582      -0.002410       0.008033      -0.024173       0.070581       0.027396      -0.080007       0.009917      -0.102326       0.042674       0.059651             24.354919      22.903668       0.037428      -0.578020      23.822876      -1.703825      26.338212          -0.000000
            8             Zn       6.488435      10.983934       1.369457       0.844348     104.606831 0.19381948E+04  0.62269891E+05                                18.452673                           14.695774       0.306904       1.953631                    0.996274      47.064608     129.430625       0.456254       0.417848      -1.130609      -0.005661      -0.001740       0.004096       0.007200      -0.036867       0.072045       0.035560      -0.072494      -0.018600      -0.110402       0.051270       0.059132             23.856977      24.148085       0.446290      -0.010135      24.341785      -0.556960      23.081061          -0.000002
            9              H      26.250730      14.411099      14.447904       0.134940       1.130046 0.85209804E+01  0.84981759E+02                                 1.803685                            1.718092      -1.612045       2.166358                    0.993803       3.433365       9.687692       0.472754       1.299076      -0.706278      -0.013078      -0.017442       0.019361       0.029156       0.004773      -0.005414      -0.007581       0.007472      -0.011604      -0.010554      -0.001878       0.012432              1.837029       1.792642       0.058043      -0.019000       1.785148      -0.489027       1.933296           0.000000
           10              H      29.575754      16.114631      12.947959       0.114583       1.166533 0.83954935E+01  0.82748441E+02                                 1.777141                            1.652637      -1.010648       2.399626                    0.997781       3.425592       9.358446       0.509392       1.219945      -0.723288       0.037985       0.004093      -0.001619       0.038239       0.005592      -0.004106      -0.007075       0.020782      -0.011064      -0.013800      -0.001675       0.015475              1.859492       2.580512       0.043493       0.209403       1.533626      -0.101576       1.464338          -0.000001
           11              H      28.317737      17.376012      11.513594       0.114506       1.122231 0.81383711E+01  0.78929824E+02                                 1.685075                            1.595501      -0.752950       2.521624                    0.999769       3.211251       8.467810       0.538412       1.172973      -0.736558       0.017185       0.023782      -0.022079       0.036721       0.002463       0.000546      -0.015426       0.014158      -0.014013      -0.020286       0.008676       0.011611              1.700156       1.647011       0.212614      -0.087194       1.732059      -0.400128       1.721397          -0.000002
           12              H      26.405269      18.535305       9.986744       0.124132       1.057124 0.76620077E+01  0.74348500E+02                                 1.716568                            1.623193      -0.824851       2.497197                    0.999336       3.353509       9.307621       0.489494       1.289523      -0.708186       0.032797       0.015899      -0.009296       0.037615       0.003560       0.001111      -0.011178       0.017616      -0.018434      -0.017490       0.004828       0.012661              1.755077       2.045645       0.242581      -0.191983       1.577178      -0.199801       1.642406          -0.000002
           13              H      24.453557      19.233100       8.940818       0.109898       1.006157 0.70944946E+01  0.68722161E+02                                 1.755848                            1.627869      -1.261234       2.278502                    0.994142       3.819215      11.214105       0.451421       1.400711      -0.681657       0.003113       0.027860      -0.026319       0.038452       0.003329      -0.001010      -0.012706      -0.003518       0.004611      -0.011761      -0.002761       0.014522              1.872158       1.592815      -0.007845      -0.044795       1.912508      -0.555222       2.111151          -0.000001
           14              H      22.271408      16.788180      11.256316       0.119472       1.118012 0.84564261E+01  0.84100171E+02                                 1.770750                            1.694979      -1.094400       2.360513                    0.997123       3.539764       9.943826       0.483418       1.274010      -0.710382      -0.029394      -0.015228       0.008529       0.034186       0.007248      -0.004540      -0.008864       0.006702      -0.007190      -0.011425      -0.002616       0.014041              1.813549       2.262601       0.174043      -0.101756       1.593349      -0.181310       1.584697          -0.000001
           15              H      22.928299      14.364197      12.270293       0.155686       0.961917 0.68952194E+01  0.64347189E+02                                 1.531851                            1.471441      -0.863129       2.477438                    0.999508       3.122916       8.155704       0.557386       1.177521      -0.733688      -0.009955       0.007930      -0.001488       0.012814      -0.004424       0.002507       0.002454      -0.002104      -0.007140      -0.006396       0.000638       0.005758              1.558048       2.119226       0.099443       0.093055       1.319836      -0.003918       1.235082           0.000000
           16              H      24.108762      13.690803      13.052215       0.159288       1.021895 0.75019470E+01  0.70951807E+02                                 1.556967                            1.507629      -0.864577       2.480471                    0.999567       3.035896       7.783130       0.569994       1.136177      -0.746003       0.007382      -0.002645       0.010720       0.013281      -0.000542       0.004149       0.001298      -0.003263       0.009806      -0.005486       0.000041       0.005445              1.562205       1.379288      -0.081579       0.162880       1.680229      -0.369336       1.627098           0.000003
           17              H      24.285337      14.075124      11.542180       0.162031       1.042130 0.79645804E+01  0.76449307E+02                                 1.577256                            1.554596      -0.957139       2.437234                    0.999256       3.072507       7.930900       0.560779       1.137898      -0.745852       0.008591       0.001113      -0.012352       0.015087       0.002695      -0.004531       0.000556       0.000616       0.005366      -0.005539       0.000014       0.005525              1.556080       1.428780      -0.052628      -0.233356       1.403999       0.185251       1.835462           0.000003
           18              H      22.751358      16.251673      13.921578       0.158907       0.988637 0.73222489E+01  0.69949169E+02                                 1.621096                            1.567132      -0.832447       2.499099                    0.999593       3.196990       8.681327       0.509765       1.257761      -0.715685      -0.011629      -0.003316      -0.007165       0.014056       0.000330       0.001347       0.001907       0.007238       0.006989      -0.005263       0.001233       0.004030              1.647468       2.234511      -0.045806       0.032569       1.342042      -0.008304       1.365850          -0.000001
           19              H      23.999256      17.155143      14.215850       0.150786       1.109170 0.88526751E+01  0.88543940E+02                                 1.731829                            1.708195      -1.074743       2.371406                    0.998250       3.424068       9.466738       0.495439       1.236037      -0.719904       0.008931       0.010075      -0.002409       0.013677       0.006179      -0.001463      -0.000444      -0.003856      -0.004490      -0.005919      -0.001472       0.007391              1.708583       1.498153       0.129089      -0.003316       2.169989       0.078884       1.457606          -0.000001
           20              H      23.928044      15.702369      14.801030       0.161411       0.967045 0.69640190E+01  0.64951694E+02                                 1.527716                            1.472863      -0.832547       2.498631                    0.999695       3.026028       7.821819       0.562185       1.168144      -0.737409       0.007321      -0.010825       0.005906       0.014341      -0.004340       0.001129       0.000094      -0.003377      -0.002435      -0.004515      -0.000601       0.005116              1.551234       1.345655      -0.143061       0.129742       1.492801      -0.390783       1.815246          -0.000001
           21              H       9.131843       3.273800       4.311502       0.120476       1.103276 0.82085322E+01  0.80638707E+02                                 1.721160                            1.642409      -1.086471       2.363915                    0.997398       3.456956       9.500406       0.505941       1.232333      -0.719788       0.028278       0.011996      -0.011550       0.032817       0.005697      -0.006344      -0.008782       0.010038      -0.001468      -0.011696      -0.002673       0.014368              1.751188       2.245321       0.107919       0.004480       1.478470      -0.182259       1.529773          -0.000001
           22              H      15.396237      19.430626       6.948177       0.113509       1.178315 0.84006401E+01  0.82251508E+02                                 1.744955                            1.619915      -1.013715       2.395788                    0.998225       3.328733       8.864911       0.534037       1.171394      -0.735646      -0.004582      -0.022372       0.029995       0.037699       0.006088      -0.006339      -0.012098       0.007514       0.008341      -0.014023      -0.002788       0.016811              1.816672       1.595021      -0.097100       0.142965       1.752800      -0.585330       2.102195           0.000000
           23              H      13.459184      20.101674       5.977921       0.114000       1.146249 0.81844856E+01  0.79252087E+02                                 1.691877                            1.586408      -0.760704       2.518619                    0.999727       3.176160       8.287391       0.548551       1.153107      -0.741924      -0.029599      -0.012454       0.014352       0.035174       0.001152      -0.000100      -0.016204       0.016937      -0.001172      -0.021032       0.008525       0.012507              1.721138       2.220241       0.200585      -0.201474       1.427670      -0.182087       1.515503           0.000001
           24              H      23.228165       2.992355       4.543556       0.113026       1.106241 0.78167433E+01  0.75941687E+02                                 1.737531                            1.611799      -0.822009       2.487844                    0.999132       3.407973       9.348049       0.505853       1.246314      -0.716958      -0.013953      -0.018314       0.025684       0.034493      -0.001261      -0.000806      -0.013037       0.017453       0.001918      -0.018195       0.008488       0.009707              1.804444       1.900735       0.278183      -0.299977       1.679312      -0.439452       1.833285          -0.000000
           25              H      21.894560       4.151048       3.083968       0.113232       1.086161 0.76558100E+01  0.74637687E+02                                 1.771000                            1.634949      -1.022863       2.394369                    0.997550       3.555781      10.051596       0.479834       1.309327      -0.702048      -0.037385      -0.004413       0.004095       0.037867       0.004439      -0.004498      -0.006688       0.022353      -0.004097      -0.014166      -0.000692       0.014859              1.878155       2.591380       0.048223      -0.115377       1.533979      -0.151925       1.509105          -0.000001
           26              H       5.045787       5.455929       1.141775       0.119604       0.949743 0.67474620E+01  0.64482815E+02                                 1.685495                            1.585203      -1.222354       2.304418                    0.994464       3.697164      10.748058       0.458925       1.396563      -0.682833       0.015474       0.016581      -0.026082       0.034563       0.002789      -0.004511      -0.008312       0.007295       0.000881      -0.010339      -0.000347       0.010685              1.755531       1.656563       0.080766      -0.198370       1.613923      -0.433262       1.996107          -0.000001
           27              H       8.514664       5.552845       3.055382       0.158144       1.064861 0.80388135E+01  0.78384411E+02                                 1.684895                            1.626968      -0.924711       2.454221                    0.998849       3.256139       8.850267       0.508711       1.234802      -0.721040       0.010671      -0.006956      -0.000505       0.012748      -0.003622      -0.000237       0.000824      -0.001394      -0.007156      -0.002823      -0.002143       0.004965              1.706665       2.315748       0.048427       0.147514       1.454982      -0.005821       1.349265          -0.000001
           28              H       7.307983       6.209426       2.302046       0.163396       0.903299 0.65249985E+01  0.60963342E+02                                 1.564174                            1.508533      -0.781928       2.527390                    0.999769       3.192049       8.758953       0.501253       1.307858      -0.704068      -0.006022       0.004448      -0.013330       0.015288       0.000297       0.003658      -0.001383      -0.005432       0.005589      -0.005580       0.001371       0.004209              1.592847       1.383954      -0.110851       0.218721       1.656358      -0.401729       1.738229          -0.000001
           29              H       7.230931       5.976706       3.850757       0.156255       1.094057 0.88011508E+01  0.87433365E+02                                 1.697368                            1.691387      -0.887419       2.466452                    0.999588       3.229352       8.744708       0.505814       1.218927      -0.726275      -0.006729       0.000841       0.012883       0.014559       0.002949      -0.004208       0.002978      -0.000814       0.010216      -0.007174       0.001234       0.005940              1.662328       1.532632      -0.039314      -0.156652       1.570543       0.221083       1.883809          -0.000002
           30              H       8.477672       3.569496       1.589068       0.159823       0.986020 0.72473472E+01  0.67886597E+02                                 1.513649                            1.477099      -0.836982       2.494354                    0.999716       2.994829       7.615944       0.579202       1.128941      -0.747946       0.010033       0.002661       0.006325       0.012155       0.000111       0.003212       0.002780       0.002037       0.006706      -0.004082      -0.001175       0.005257              1.506916       1.971394      -0.067513       0.054834       1.233492       0.006794       1.315860           0.000001
           31              H       7.181671       2.699728       1.444454       0.158824       1.081154 0.83854955E+01  0.81653029E+02                                 1.629749                            1.606547      -0.961825       2.432336                    0.999282       3.116794       8.142344       0.544970       1.154223      -0.742104      -0.007660      -0.011262       0.003712       0.014117       0.003645      -0.003378      -0.000085      -0.002452      -0.003542      -0.005250       0.000058       0.005191              1.602480       1.390167       0.199153       0.024849       2.000038       0.097595       1.417236           0.000003
           32              H       7.261408       4.108913       0.761744       0.159240       0.938831 0.67148457E+01  0.62917268E+02                                 1.569183                            1.500288      -0.949538       2.441770                    0.998783       3.244879       8.792264       0.520029       1.257027      -0.714147      -0.006807       0.010059      -0.005738       0.013433      -0.003255       0.000236       0.002211      -0.002279      -0.002725      -0.003837      -0.000614       0.004451              1.600663       1.320379      -0.151381       0.182005       1.485057      -0.388326       1.996552          -0.000001
           33              H      23.628324      20.622250       6.811972       0.098556       0.988104 0.67915798E+01  0.64613118E+02                                 1.694114                            1.562645      -0.972643       2.414822                    0.997933       3.594834      10.220460       0.477502       1.348282      -0.693100       0.018290      -0.018510       0.040026       0.047741      -0.003103       0.007930      -0.007384       0.015563       0.009455      -0.012797      -0.002099       0.014896              1.795172       1.532806      -0.112641       0.162624       1.714439      -0.518247       2.138272          -0.000002
           34              H      16.756531       3.283309       5.409556       0.124371       0.951742 0.68572821E+01  0.65920608E+02                                 1.697734                            1.607754      -1.262040       2.287846                    0.994392       3.725641      10.929492       0.450732       1.413574      -0.679497       0.031573       0.000804       0.007906       0.032558       0.003328      -0.000080      -0.003786       0.013247       0.011120      -0.010234       0.004094       0.006139              1.748721       2.298623      -0.073068       0.140291       1.478598      -0.128518       1.468943          -0.000001
           35              H      13.771030       4.482619       3.129370       0.124084       1.105770 0.80658046E+01  0.78092918E+02                                 1.669330                            1.589138      -0.840354       2.484838                    0.999446       3.206203       8.462103       0.538809       1.174105      -0.735986      -0.014801       0.018652      -0.025766       0.035084      -0.001166       0.006415      -0.011487       0.019364       0.004845      -0.017635       0.002742       0.014893              1.695021       1.585460      -0.104466       0.134527       1.597187      -0.387712       1.902417          -0.000001
           36              H      12.325223       3.416097       4.531786       0.099943       1.148347 0.79607052E+01  0.77230135E+02                                 1.746090                            1.599369      -0.858218       2.470332                    0.999328       3.327497       8.944133       0.523955       1.204972      -0.727372      -0.045810       0.001371      -0.011951       0.047363      -0.003259       0.009890      -0.010091       0.016205       0.006532      -0.015353      -0.002457       0.017810              1.835377       2.638679       0.083963       0.131765       1.430998      -0.069982       1.436453          -0.000001
           37              H      17.753161       5.187492       4.572143       0.131105       0.899075 0.63461401E+01  0.59959918E+02                                 1.648632                            1.557814      -1.269054       2.291584                    0.994291       3.666731      10.735823       0.452066       1.434012      -0.675672       0.004901      -0.000665       0.035601       0.035942       0.007986       0.000262      -0.001299       0.010198       0.027529      -0.014132       0.004851       0.009280              1.701621       1.514516       0.085138       0.057324       1.400909      -0.094721       2.189437          -0.000001
           38              H      19.248227       6.125525       3.124326       0.088430       1.062417 0.71746149E+01  0.69299269E+02                                 1.788272                            1.612290      -1.049969       2.376496                    0.996331       3.704052      10.660916       0.466721       1.358685      -0.690777       0.038733       0.018483       0.015421       0.045604       0.011107       0.007078       0.000027       0.012881       0.016122      -0.016139       0.001649       0.014491              1.908539       2.448732       0.502090       0.265368       1.608979       0.122394       1.667904          -0.000001
           39              H      16.925831       5.532228       0.156384       0.099368       1.235881 0.86051616E+01  0.84310763E+02                                 1.775734                            1.619980      -0.840391       2.480041                    0.999234       3.244779       8.494764       0.546626       1.143646      -0.744031      -0.011877       0.009219      -0.047080       0.049423       0.008008       0.008720      -0.003280       0.020042       0.033862      -0.019700       0.002379       0.017321              1.865759       1.522892       0.011410       0.085297       1.457242      -0.267499       2.617144           0.000001
           40              H      15.412188       4.401553       1.479767       0.129067       1.061378 0.76032298E+01  0.71938861E+02                                 1.568976                            1.498853      -0.862850       2.475603                    0.999418       3.083815       7.831815       0.584238       1.108029      -0.752913      -0.029168      -0.016131      -0.016203       0.037061       0.011430       0.007985      -0.001505       0.011853       0.023240      -0.017961       0.003077       0.014884              1.580385       1.854005       0.270234       0.141833       1.382455       0.065489       1.504696           0.000002
           41              H      19.173679      14.716607       6.040139       0.134940       1.130047 0.85209920E+01  0.84981902E+02                                 1.803686                            1.718094      -1.612045       2.166358                    0.993803       3.433365       9.687693       0.472754       1.299076      -0.706278      -0.021308      -0.004608       0.019361       0.029156       0.005944      -0.009148      -0.001757       0.002369      -0.011604      -0.010554      -0.001878       0.012432              1.837030       1.830473       0.040674      -0.452352       1.747319       0.186780       1.933298           0.000000
           42              H      22.109206      17.027557       4.540193       0.114583       1.166533 0.83954933E+01  0.82748440E+02                                 1.777141                            1.652637      -1.010648       2.399626                    0.997781       3.425592       9.358447       0.509392       1.219945      -0.723288       0.019569       0.032813      -0.001619       0.038239       0.011526      -0.008143      -0.000780      -0.005064      -0.011064      -0.013800      -0.001675       0.015475              1.859492       1.748873       0.425323      -0.004938       2.365265       0.232686       1.464338          -0.000001
           43              H      22.730628      15.357969       3.105829       0.114506       1.122231 0.81383728E+01  0.78929845E+02                                 1.685075                            1.595501      -0.752950       2.521624                    0.999769       3.211251       8.467810       0.538412       1.172973      -0.736558       0.028784       0.005695      -0.022079       0.036721       0.006974      -0.013791       0.006933      -0.005492      -0.014013      -0.020286       0.008676       0.011611              1.700156       1.878497       0.106333      -0.400015       1.500574       0.087713       1.721397          -0.000002
           44              H      22.986203      13.136218       1.578978       0.124132       1.057125 0.76620115E+01  0.74348541E+02                                 1.716568                            1.623193      -0.824851       2.497197                    0.999336       3.353510       9.307622       0.489494       1.289522      -0.708186       0.028134       0.023172      -0.009296       0.037615       0.009000      -0.009695       0.005674      -0.006082      -0.018434      -0.017490       0.004828       0.012661              1.755076       1.842708       0.335755      -0.261682       1.780115      -0.091105       1.642406          -0.000002
           45              H      22.805997      11.071364       0.533052       0.109898       1.006158 0.70944957E+01  0.68722170E+02                                 1.755848                            1.627869      -1.261233       2.278502                    0.994142       3.819215      11.214103       0.451422       1.400711      -0.681657       0.026618      -0.008795      -0.026319       0.038452       0.000836      -0.011969       0.004384       0.007341       0.004611      -0.011761      -0.002761       0.014522              1.872158       1.850900      -0.126339      -0.523272       1.654423       0.190959       2.111151          -0.000001
           46              H      19.673570      10.108394       2.848551       0.119472       1.118012 0.84564304E+01  0.84100223E+02                                 1.770750                            1.694979      -1.094400       2.360513                    0.997123       3.539764       9.943826       0.483418       1.274010      -0.710382      -0.026104      -0.020359       0.008529       0.034186       0.007266      -0.009950      -0.000427       0.006625      -0.007190      -0.011425      -0.002616       0.014041              1.813549       1.841857       0.367218      -0.207231       2.014094      -0.016823       1.584697          -0.000001
           47              H      17.744766      11.716782       3.862527       0.155686       0.961917 0.68952186E+01  0.64347177E+02                                 1.531850                            1.471440      -0.863130       2.477438                    0.999508       3.122917       8.155705       0.557386       1.177521      -0.733688       0.003053      -0.012356      -0.001488       0.012814      -0.003682       0.003276       0.001254      -0.005340      -0.007139      -0.006396       0.000638       0.005758              1.558048       1.534425       0.367942       0.035267       1.904636       0.086203       1.235082           0.000000
           48              H      17.625342      13.070550       4.644450       0.159288       1.021896 0.75019544E+01  0.70951897E+02                                 1.556968                            1.507630      -0.864579       2.480470                    0.999567       3.035897       7.783134       0.569994       1.136178      -0.746003       0.000676       0.007812       0.010720       0.013281      -0.001591       0.002911       0.003229       0.001304       0.009806      -0.005485       0.000041       0.005445              1.562206       1.565967      -0.167289      -0.267687       1.493551       0.302130       1.627100           0.000003
           49              H      18.048285      13.070661       3.134415       0.162031       1.042130 0.79645813E+01  0.76449315E+02                                 1.577256                            1.554596      -0.957138       2.437234                    0.999256       3.072507       7.930899       0.560779       1.137898      -0.745852       0.004596       0.007343      -0.012352       0.015087       0.001991      -0.001386      -0.004350       0.003687       0.005366      -0.005539       0.000014       0.005525              1.556080       1.368401      -0.024906       0.070987       1.464378      -0.289368       1.835462           0.000003
           50              H      19.386258      10.768426       5.513813       0.158907       0.988638 0.73222516E+01  0.69949195E+02                                 1.621096                            1.567132      -0.832447       2.499099                    0.999593       3.196991       8.681327       0.509765       1.257760      -0.715685      -0.007866      -0.009185      -0.007165       0.014056       0.002960       0.002296       0.000429      -0.004218       0.006989      -0.005263       0.001233       0.004030              1.647467       1.462680       0.308563       0.006043       2.113872       0.033064       1.365849          -0.000001
           51              H      20.728010      11.525530       5.808084       0.150786       1.109169 0.88526704E+01  0.88543885E+02                                 1.731829                            1.708194      -1.074743       2.371406                    0.998250       3.424068       9.466739       0.495439       1.236037      -0.719904       0.012883       0.003912      -0.002409       0.013677       0.002565      -0.001014      -0.001145       0.011885      -0.004490      -0.005919      -0.001472       0.007391              1.708583       2.150923      -0.170616       0.070305       1.517219      -0.035928       1.457606          -0.000001
           52              H      19.378030      12.066987       6.393265       0.161411       0.967045 0.69640199E+01  0.64951705E+02                                 1.527716                            1.472863      -0.832547       2.498631                    0.999695       3.026028       7.821819       0.562185       1.168144      -0.737409      -0.006783       0.011170       0.005906       0.014341      -0.004109       0.000557       0.000987      -0.004381      -0.002435      -0.004515      -0.000601       0.005116              1.551234       1.358687      -0.149044      -0.301004       1.479769       0.280964       1.815246          -0.000001
           53              H      11.661637      10.059700      12.719268       0.120476       1.103277 0.82085384E+01  0.80638781E+02                                 1.721160                            1.642409      -1.086471       2.363915                    0.997398       3.456957       9.500409       0.505941       1.232333      -0.719788       0.022700       0.020693      -0.011550       0.032817       0.007519      -0.010628      -0.002101       0.002098      -0.001468      -0.011696      -0.002673       0.014369              1.751189       1.693824       0.361128      -0.163766       2.029969       0.080119       1.529773          -0.000001
           54              H      28.958644       9.011261      15.355943       0.113509       1.178316 0.84006459E+01  0.82251575E+02                                 1.744956                            1.619915      -1.013715       2.395788                    0.998225       3.328734       8.864913       0.534037       1.171394      -0.735646      -0.022243       0.005171       0.029995       0.037699       0.006818      -0.013640      -0.000713       0.004337       0.008341      -0.014023      -0.002788       0.016812              1.816673       1.651692      -0.123119      -0.472290       1.696131       0.374156       2.102196           0.000000
           55              H      28.760248       6.970889      14.385687       0.114000       1.146249 0.81844856E+01  0.79252081E+02                                 1.691876                            1.586408      -0.760702       2.518620                    0.999727       3.176161       8.287391       0.548551       1.153106      -0.741924      -0.023669      -0.021703       0.014352       0.035174       0.007174      -0.014767       0.006670      -0.009292      -0.001172      -0.021032       0.008525       0.012507              1.721137       1.717777       0.431280      -0.249544       1.930133      -0.107122       1.515502           0.000001
           56              H      17.287577      22.987742      12.951322       0.113026       1.106240 0.78167367E+01  0.75941607E+02                                 1.737530                            1.611799      -0.822009       2.487844                    0.999132       3.407973       9.348048       0.505853       1.246314      -0.716958      -0.022466      -0.005039       0.025684       0.034493       0.005796      -0.012184       0.004707      -0.013288       0.001918      -0.018195       0.008488       0.009707              1.804443       1.928831       0.265283      -0.524535       1.651214      -0.089255       1.833284          -0.000000
           57              H      17.784138      21.292308      11.491734       0.113232       1.086161 0.76558075E+01  0.74637660E+02                                 1.771000                            1.634948      -1.022863       2.394369                    0.997550       3.555781      10.051597       0.479834       1.309328      -0.702048      -0.019610      -0.032134       0.004095       0.037867       0.011370      -0.007954      -0.001297      -0.007837      -0.004097      -0.014166      -0.000692       0.014859              1.878154       1.754642       0.432392      -0.186209       2.370715      -0.041464       1.509105          -0.000001
           58              H      11.939822       5.435833       9.549540       0.119604       0.949743 0.67474637E+01  0.64482834E+02                                 1.685495                            1.585203      -1.222354       2.304418                    0.994464       3.697164      10.748058       0.458925       1.396563      -0.682833       0.021525       0.007144      -0.026082       0.034563       0.004584      -0.009437      -0.000632      -0.000525       0.000881      -0.010339      -0.000347       0.010685              1.755531       1.682599       0.068813      -0.476515       1.587887       0.000501       1.996107          -0.000001
           59              H      13.475293       8.547878      11.463147       0.158144       1.064862 0.80388212E+01  0.78384507E+02                                 1.684896                            1.626969      -0.924711       2.454221                    0.998849       3.256139       8.850269       0.508710       1.234803      -0.721040      -0.001869       0.012600      -0.000505       0.012748      -0.002889       0.000650      -0.000559      -0.004586      -0.007156      -0.002823      -0.002143       0.004965              1.706666       1.641568       0.357963       0.056260       2.129165       0.136488       1.349266          -0.000001
           60              H      13.568498       7.177297      10.709812       0.163395       0.903299 0.65249964E+01  0.60963320E+02                                 1.564174                            1.508533      -0.781928       2.527390                    0.999769       3.192049       8.758954       0.501253       1.307859      -0.704068       0.001530      -0.007329      -0.013330       0.015288      -0.001866       0.000269       0.003902       0.003991       0.005589      -0.005580       0.001371       0.004209              1.592847       1.524865      -0.175547      -0.273826       1.515447       0.366393       1.738230          -0.000001
           61              H      13.324855       7.204376      12.258522       0.156255       1.094056 0.88011478E+01  0.87433338E+02                                 1.697369                            1.691387      -0.887419       2.466452                    0.999588       3.229352       8.744711       0.505813       1.218928      -0.726275      -0.002043      -0.006466       0.012883       0.014559       0.001614       0.000950      -0.005067       0.005004       0.010216      -0.007174       0.001234       0.005940              1.662329       1.534128      -0.040001       0.135556       1.569048      -0.234612       1.883811          -0.000002
           62              H      11.657408       9.341815       9.996833       0.159823       0.986019 0.72473429E+01  0.67886547E+02                                 1.513649                            1.477099      -0.836982       2.494354                    0.999716       2.994828       7.615941       0.579202       1.128942      -0.747946       0.006604       0.008008       0.006325       0.012155       0.000845       0.003866       0.001759      -0.001160       0.006706      -0.004082      -0.001175       0.005257              1.506915       1.310759       0.235803       0.029054       1.894127       0.046997       1.315860           0.000001
           63              H      10.326213       8.526934       9.852220       0.158825       1.081152 0.83854823E+01  0.81652867E+02                                 1.629748                            1.606546      -0.961824       2.432336                    0.999282       3.116792       8.142337       0.544971       1.154222      -0.742104      -0.013431      -0.002262       0.003712       0.014117       0.001446      -0.001486      -0.003035       0.007127      -0.003543      -0.005250       0.000058       0.005191              1.602479       2.044893      -0.101452       0.099060       1.345309      -0.018139       1.417235           0.000003
           64              H      11.640137       8.011413       9.169509       0.159240       0.938831 0.67148434E+01  0.62917241E+02                                 1.569183                            1.500288      -0.949538       2.441770                    0.998783       3.244879       8.792263       0.520029       1.257027      -0.714147       0.006301      -0.010383      -0.005738       0.013433      -0.002986       0.002108      -0.000708      -0.003452      -0.002725      -0.003837      -0.000614       0.004451              1.600663       1.341580      -0.161116      -0.276965       1.463854       0.327434       1.996553          -0.000001
           65              H      33.476433      15.995300      15.219737       0.098556       0.988104 0.67915795E+01  0.64613115E+02                                 1.694114                            1.562645      -0.972642       2.414823                    0.997933       3.594833      10.220458       0.477502       1.348283      -0.693100      -0.009190       0.024345       0.040026       0.047741       0.003879      -0.003401       0.010288      -0.014850       0.009455      -0.012797      -0.002099       0.014896              1.795173       1.597391      -0.142294      -0.403123       1.649854       0.364031       2.138272          -0.000002
           66              H      14.851693      16.984979      13.817322       0.124371       0.951741 0.68572804E+01  0.65920589E+02                                 1.697734                            1.607754      -1.262040       2.287846                    0.994392       3.725641      10.929492       0.450732       1.413574      -0.679497       0.013905       0.028358       0.007906       0.032558       0.007192      -0.003474       0.001507      -0.003586       0.011120      -0.010234       0.004094       0.006139              1.748721       1.565949       0.263323      -0.058260       2.211271       0.181120       1.468943          -0.000001
           67              H      14.695909      13.771369      11.537136       0.124084       1.105770 0.80658033E+01  0.78092896E+02                                 1.669328                            1.589137      -0.840355       2.484838                    0.999446       3.206204       8.462103       0.538810       1.174104      -0.735986       0.010774      -0.021234      -0.025766       0.035084       0.006583      -0.007763       0.010622      -0.014391       0.004845      -0.017635       0.002742       0.014893              1.695020       1.515919      -0.072538      -0.296216       1.666727       0.284030       1.902414          -0.000001
           68              H      13.123398      12.902441      12.939551       0.099942       1.148351 0.79607341E+01  0.77230483E+02                                 1.746093                            1.599372      -0.858219       2.470331                    0.999328       3.327501       8.944147       0.523954       1.204972      -0.727372      -0.017868      -0.042205      -0.011952       0.047364       0.004021      -0.005044       0.013198      -0.015506       0.006533      -0.015353      -0.002457       0.017810              1.835381       1.704934       0.512675      -0.008620       2.364753       0.148948       1.436455          -0.000001
           69              H      16.998042      17.096184      12.979908       0.131105       0.899075 0.63461340E+01  0.59959848E+02                                 1.648632                            1.557813      -1.269054       2.291584                    0.994291       3.666731      10.735823       0.452066       1.434012      -0.675672       0.001440       0.004731       0.035601       0.035942       0.009072      -0.001071       0.000780       0.005465       0.027529      -0.014132       0.004851       0.009280              1.701620       1.485255       0.098572      -0.062164       1.430169       0.091618       2.189437          -0.000001
           70              H      18.474338      18.063491      11.532091       0.088430       1.062418 0.71746183E+01  0.69299310E+02                                 1.788272                            1.612290      -1.049969       2.376496                    0.996331       3.704052      10.660916       0.466721       1.358685      -0.690777       0.032959       0.027489       0.015421       0.045604       0.012124       0.002978       0.006421       0.008451       0.016122      -0.016139       0.001649       0.014491              1.908539       2.135961       0.645694       0.221955       1.921754       0.190094       1.667904          -0.000001
           71              H      16.966130      16.200473       8.564150       0.099368       1.235881 0.86051603E+01  0.84310756E+02                                 1.775735                            1.619981      -0.840390       2.480041                    0.999234       3.244780       8.494770       0.546626       1.143647      -0.744031       0.003423      -0.014641      -0.047080       0.049423       0.012819       0.000657       0.009294      -0.000917       0.033862      -0.019700       0.002379       0.017321              1.865760       1.477326       0.032331      -0.207511       1.502809       0.189131       2.617146           0.000001
           72              H      15.307013      15.296664       9.887532       0.129067       1.061378 0.76032320E+01  0.71938892E+02                                 1.568977                            1.498853      -0.862850       2.475603                    0.999418       3.083815       7.831817       0.584237       1.108030      -0.752912      -0.026830      -0.019778      -0.016203       0.037061       0.011945       0.001964       0.007884       0.009611       0.023240      -0.017961       0.003077       0.014884              1.580386       1.669494       0.354948       0.118696       1.566966       0.101572       1.504697           0.000003
           73              H      19.110610       9.832606      10.775392       0.134940       1.130047 0.85209918E+01  0.84981902E+02                                 1.803687                            1.718094      -1.612045       2.166358                    0.993803       3.433365       9.687694       0.472754       1.299077      -0.706278       0.021308       0.004608      -0.019361       0.029156       0.005944      -0.009148      -0.001757       0.002369      -0.011604      -0.010554      -0.001878       0.012432              1.837030       1.830473       0.040674      -0.452352       1.747319       0.186780       1.933298           0.000000
           74              H      16.175083       7.521656      12.275338       0.114583       1.166533 0.83954962E+01  0.82748471E+02                                 1.777141                            1.652637      -1.010648       2.399626                    0.997781       3.425593       9.358448       0.509392       1.219944      -0.723288      -0.019569      -0.032813       0.001619       0.038239       0.011526      -0.008143      -0.000780      -0.005064      -0.011064      -0.013800      -0.001675       0.015475              1.859491       1.748872       0.425323      -0.004938       2.365264       0.232686       1.464338          -0.000001
           75              H      15.553661       9.191244      13.709702       0.114506       1.122231 0.81383722E+01  0.78929839E+02                                 1.685075                            1.595501      -0.752950       2.521624                    0.999769       3.211251       8.467811       0.538412       1.172973      -0.736558      -0.028784      -0.005695       0.022079       0.036721       0.006974      -0.013791       0.006933      -0.005492      -0.014013      -0.020286       0.008676       0.011611              1.700156       1.878497       0.106333      -0.400015       1.500574       0.087713       1.721397          -0.000002
           76              H      15.298086      11.412995      15.236553       0.124132       1.057125 0.76620113E+01  0.74348541E+02                                 1.716568                            1.623193      -0.824851       2.497197                    0.999336       3.353510       9.307623       0.489494       1.289522      -0.708186      -0.028134      -0.023172       0.009296       0.037615       0.009000      -0.009695       0.005674      -0.006082      -0.018434      -0.017490       0.004828       0.012661              1.755076       1.842708       0.335755      -0.261682       1.780116      -0.091105       1.642406          -0.000002
           77              H      15.478292      13.477849      16.282479       0.109898       1.006158 0.70944957E+01  0.68722170E+02                                 1.755848                            1.627869      -1.261233       2.278502                    0.994142       3.819215      11.214103       0.451422       1.400711      -0.681657      -0.026618       0.008795       0.026319       0.038452       0.000836      -0.011969       0.004384       0.007341       0.004611      -0.011761      -0.002761       0.014522              1.872158       1.850900      -0.126339      -0.523272       1.654423       0.190959       2.111151          -0.000001
           78              H      18.610719      14.440819      13.966980       0.119472       1.118012 0.84564315E+01  0.84100238E+02                                 1.770751                            1.694980      -1.094400       2.360513                    0.997123       3.539764       9.943827       0.483418       1.274011      -0.710382       0.026104       0.020359      -0.008529       0.034186       0.007266      -0.009950      -0.000427       0.006625      -0.007190      -0.011425      -0.002616       0.014041              1.813550       1.841858       0.367218      -0.207231       2.014094      -0.016823       1.584697          -0.000001
           79              H      20.539523      12.832431      12.953004       0.155686       0.961917 0.68952146E+01  0.64347136E+02                                 1.531851                            1.471441      -0.863130       2.477438                    0.999508       3.122916       8.155705       0.557386       1.177522      -0.733688      -0.003053       0.012356       0.001488       0.012814      -0.003682       0.003276       0.001254      -0.005340      -0.007139      -0.006396       0.000638       0.005758              1.558048       1.534426       0.367942       0.035267       1.904636       0.086203       1.235082           0.000000
           80              H      20.658947      11.478663      12.171081       0.159289       1.021896 0.75019489E+01  0.70951832E+02                                 1.556968                            1.507629      -0.864579       2.480470                    0.999567       3.035896       7.783131       0.569994       1.136177      -0.746003      -0.000676      -0.007812      -0.010720       0.013281      -0.001591       0.002911       0.003229       0.001304       0.009806      -0.005485       0.000041       0.005445              1.562205       1.565967      -0.167289      -0.267687       1.493550       0.302130       1.627099           0.000003
           81              H      20.236004      11.478552      13.681116       0.162032       1.042129 0.79645773E+01  0.76449273E+02                                 1.577256                            1.554596      -0.957138       2.437234                    0.999256       3.072506       7.930898       0.560779       1.137899      -0.745852      -0.004596      -0.007343       0.012352       0.015087       0.001991      -0.001386      -0.004350       0.003687       0.005366      -0.005539       0.000014       0.005525              1.556080       1.368401      -0.024906       0.070987       1.464378      -0.289368       1.835462           0.000002
           82              H      18.898031      13.780787      11.301718       0.158907       0.988638 0.73222527E+01  0.69949210E+02                                 1.621096                            1.567132      -0.832447       2.499098                    0.999593       3.196991       8.681328       0.509765       1.257760      -0.715685       0.007866       0.009185       0.007165       0.014056       0.002960       0.002296       0.000429      -0.004218       0.006989      -0.005263       0.001233       0.004030              1.647468       1.462681       0.308563       0.006043       2.113873       0.033064       1.365849          -0.000001
           83              H      17.556279      13.023683      11.007447       0.150786       1.109169 0.88526660E+01  0.88543830E+02                                 1.731828                            1.708194      -1.074743       2.371406                    0.998250       3.424067       9.466735       0.495439       1.236037      -0.719904      -0.012883      -0.003912       0.002409       0.013677       0.002565      -0.001014      -0.001145       0.011885      -0.004490      -0.005919      -0.001472       0.007391              1.708582       2.150922      -0.170616       0.070305       1.517219      -0.035928       1.457605          -0.000001
           84              H      18.906259      12.482226      10.422266       0.161411       0.967045 0.69640163E+01  0.64951665E+02                                 1.527716                            1.472863      -0.832547       2.498632                    0.999695       3.026027       7.821817       0.562185       1.168144      -0.737409       0.006783      -0.011170      -0.005906       0.014341      -0.004109       0.000557       0.000987      -0.004381      -0.002435      -0.004515      -0.000601       0.005116              1.551234       1.358686      -0.149044      -0.301004       1.479769       0.280964       1.815246          -0.000001
           85              H      26.622652      14.489513       4.096263       0.120476       1.103277 0.82085384E+01  0.80638781E+02                                 1.721160                            1.642409      -1.086471       2.363915                    0.997398       3.456957       9.500409       0.505941       1.232333      -0.719788      -0.022700      -0.020693       0.011550       0.032817       0.007519      -0.010628      -0.002101       0.002098      -0.001468      -0.011696      -0.002673       0.014369              1.751189       1.693824       0.361128      -0.163766       2.029969       0.080119       1.529773          -0.000001
           86              H       9.325645      15.537952       1.459588       0.113509       1.178316 0.84006478E+01  0.82251602E+02                                 1.744956                            1.619915      -1.013715       2.395788                    0.998225       3.328734       8.864915       0.534037       1.171395      -0.735646       0.022243      -0.005171      -0.029995       0.037699       0.006818      -0.013640      -0.000713       0.004337       0.008341      -0.014023      -0.002788       0.016812              1.816673       1.651692      -0.123119      -0.472291       1.696131       0.374156       2.102197           0.000000
           87              H       9.524041      17.578324       2.429844       0.114000       1.146249 0.81844864E+01  0.79252092E+02                                 1.691876                            1.586408      -0.760702       2.518620                    0.999727       3.176161       8.287392       0.548551       1.153107      -0.741924       0.023669       0.021703      -0.014352       0.035174       0.007174      -0.014767       0.006670      -0.009292      -0.001172      -0.021032       0.008525       0.012507              1.721138       1.717777       0.431280      -0.249544       1.930133      -0.107122       1.515503           0.000001
           88              H      20.996712       1.561471       3.864209       0.113026       1.106240 0.78167410E+01  0.75941657E+02                                 1.737530                            1.611799      -0.822009       2.487844                    0.999132       3.407974       9.348050       0.505853       1.246313      -0.716958       0.022466       0.005039      -0.025684       0.034493       0.005796      -0.012184       0.004707      -0.013288       0.001918      -0.018195       0.008488       0.009707              1.804443       1.928831       0.265283      -0.524535       1.651214      -0.089255       1.833284          -0.000000
           89              H      20.500151       3.256905       5.323797       0.113232       1.086161 0.76558082E+01  0.74637670E+02                                 1.771000                            1.634949      -1.022863       2.394369                    0.997550       3.555781      10.051598       0.479834       1.309328      -0.702048       0.019610       0.032134      -0.004095       0.037867       0.011370      -0.007954      -0.001297      -0.007837      -0.004097      -0.014166      -0.000692       0.014859              1.878155       1.754643       0.432392      -0.186210       2.370716      -0.041464       1.509105          -0.000001
           90              H      26.344467      19.113380       7.265991       0.119604       0.949743 0.67474637E+01  0.64482834E+02                                 1.685495                            1.585203      -1.222354       2.304418                    0.994464       3.697164      10.748058       0.458925       1.396563      -0.682833      -0.021525      -0.007144       0.026082       0.034563       0.004584      -0.009437      -0.000632      -0.000525       0.000881      -0.010339      -0.000347       0.010685              1.755531       1.682599       0.068813      -0.476515       1.587887       0.000501       1.996107          -0.000001
           91              H      24.808996      16.001335       5.352384       0.158144       1.064862 0.80388237E+01  0.78384534E+02                                 1.684896                            1.626969      -0.924711       2.454221                    0.998849       3.256140       8.850270       0.508711       1.234802      -0.721040       0.001869      -0.012600       0.000505       0.012748      -0.002889       0.000650      -0.000559      -0.004586      -0.007156      -0.002823      -0.002143       0.004965              1.706666       1.641567       0.357963       0.056260       2.129165       0.136488       1.349265          -0.000001
           92              H      24.715791      17.371916       6.105719       0.163395       0.903299 0.65249964E+01  0.60963319E+02                                 1.564174                            1.508533      -0.781928       2.527390                    0.999769       3.192049       8.758954       0.501253       1.307859      -0.704068      -0.001530       0.007329       0.013330       0.015288      -0.001866       0.000269       0.003902       0.003991       0.005589      -0.005580       0.001371       0.004209              1.592847       1.524865      -0.175547      -0.273826       1.515447       0.366393       1.738229          -0.000001
           93              H      24.959434      17.344837       4.557009       0.156256       1.094056 0.88011455E+01  0.87433307E+02                                 1.697368                            1.691387      -0.887419       2.466452                    0.999588       3.229352       8.744710       0.505814       1.218927      -0.726275       0.002043       0.006466      -0.012883       0.014559       0.001614       0.000950      -0.005067       0.005004       0.010216      -0.007174       0.001234       0.005940              1.662328       1.534128      -0.040001       0.135556       1.569048      -0.234612       1.883810          -0.000002
           94              H      26.626881      15.207398       6.818698       0.159823       0.986019 0.72473437E+01  0.67886558E+02                                 1.513649                            1.477099      -0.836982       2.494354                    0.999716       2.994828       7.615942       0.579201       1.128942      -0.747946      -0.006604      -0.008008      -0.006325       0.012155       0.000844       0.003866       0.001759      -0.001160       0.006706      -0.004082      -0.001175       0.005257              1.506916       1.310759       0.235803       0.029054       1.894128       0.046997       1.315860           0.000001
           95              H      27.958076      16.022279       6.963311       0.158825       1.081153 0.83854923E+01  0.81652992E+02                                 1.629749                            1.606547      -0.961825       2.432336                    0.999282       3.116794       8.142344       0.544971       1.154222      -0.742104       0.013431       0.002262      -0.003712       0.014117       0.001446      -0.001486      -0.003035       0.007127      -0.003543      -0.005250       0.000058       0.005191              1.602480       2.044895      -0.101452       0.099061       1.345309      -0.018139       1.417235           0.000003
           96              H      26.644152      16.537800       7.646022       0.159240       0.938831 0.67148426E+01  0.62917236E+02                                 1.569184                            1.500288      -0.949539       2.441770                    0.998783       3.244879       8.792265       0.520029       1.257027      -0.714146      -0.006301       0.010383       0.005738       0.013433      -0.002986       0.002108      -0.000708      -0.003452      -0.002725      -0.003837      -0.000614       0.004451              1.600663       1.341581      -0.161116      -0.276965       1.463855       0.327434       1.996554          -0.000001
           97              H       4.807856       8.553913       1.595794       0.098556       0.988104 0.67915795E+01  0.64613115E+02                                 1.694114                            1.562645      -0.972642       2.414823                    0.997933       3.594833      10.220458       0.477502       1.348283      -0.693100       0.009190      -0.024345      -0.040026       0.047741       0.003879      -0.003401       0.010288      -0.014850       0.009455      -0.012797      -0.002099       0.014896              1.795173       1.597391      -0.142294      -0.403123       1.649854       0.364031       2.138272          -0.000002
           98              H      23.432596       7.564234       2.998209       0.124371       0.951742 0.68572853E+01  0.65920642E+02                                 1.697734                            1.607754      -1.262040       2.287846                    0.994392       3.725642      10.929493       0.450732       1.413573      -0.679497      -0.013905      -0.028358      -0.007906       0.032558       0.007192      -0.003474       0.001507      -0.003586       0.011120      -0.010234       0.004094       0.006139              1.748721       1.565949       0.263323      -0.058260       2.211271       0.181120       1.468944          -0.000001
           99              H      23.588380      10.777844       5.278395       0.124084       1.105770 0.80658038E+01  0.78092904E+02                                 1.669329                            1.589138      -0.840355       2.484838                    0.999446       3.206204       8.462104       0.538810       1.174104      -0.735986      -0.010774       0.021234       0.025766       0.035084       0.006583      -0.007763       0.010622      -0.014391       0.004845      -0.017635       0.002742       0.014893              1.695020       1.515919      -0.072538      -0.296216       1.666727       0.284030       1.902415          -0.000001
          100              H      25.160891      11.646772       3.875980       0.099942       1.148351 0.79607368E+01  0.77230508E+02                                 1.746093                            1.599371      -0.858219       2.470331                    0.999328       3.327502       8.944147       0.523955       1.204971      -0.727372       0.017868       0.042205       0.011952       0.047364       0.004021      -0.005044       0.013198      -0.015506       0.006533      -0.015353      -0.002457       0.017810              1.835380       1.704933       0.512675      -0.008620       2.364752       0.148948       1.436455          -0.000001
          101              H      21.286247       7.453029       3.835623       0.131105       0.899075 0.63461348E+01  0.59959856E+02                                 1.648632                            1.557813      -1.269054       2.291584                    0.994291       3.666731      10.735822       0.452066       1.434012      -0.675672      -0.001440      -0.004731      -0.035601       0.035942       0.009072      -0.001071       0.000780       0.005465       0.027529      -0.014132       0.004851       0.009280              1.701620       1.485255       0.098572      -0.062164       1.430169       0.091618       2.189437          -0.000001
          102              H      19.809951       6.485722       5.283440       0.088430       1.062417 0.71746136E+01  0.69299258E+02                                 1.788272                            1.612290      -1.049969       2.376496                    0.996331       3.704051      10.660915       0.466721       1.358686      -0.690777      -0.032959      -0.027489      -0.015421       0.045604       0.012124       0.002978       0.006421       0.008451       0.016122      -0.016139       0.001649       0.014491              1.908539       2.135960       0.645694       0.221955       1.921754       0.190094       1.667904          -0.000001
          103              H      21.318159       8.348740       8.251381       0.099368       1.235882 0.86051623E+01  0.84310783E+02                                 1.775735                            1.619981      -0.840391       2.480041                    0.999234       3.244780       8.494771       0.546626       1.143647      -0.744031      -0.003423       0.014641       0.047080       0.049423       0.012819       0.000657       0.009294      -0.000917       0.033862      -0.019700       0.002379       0.017321              1.865761       1.477326       0.032331      -0.207511       1.502810       0.189131       2.617147           0.000001
          104              H      22.977276       9.252549       6.927999       0.129068       1.061378 0.76032247E+01  0.71938804E+02                                 1.568975                            1.498852      -0.862850       2.475603                    0.999418       3.083814       7.831813       0.584238       1.108029      -0.752913       0.026830       0.019777       0.016203       0.037061       0.011945       0.001964       0.007884       0.009611       0.023240      -0.017961       0.003077       0.014884              1.580384       1.669492       0.354947       0.118696       1.566965       0.101572       1.504696           0.000003
          105              H      12.033559      10.138114       2.367627       0.134940       1.130046 0.85209805E+01  0.84981758E+02                                 1.803685                            1.718092      -1.612045       2.166358                    0.993803       3.433365       9.687691       0.472754       1.299076      -0.706278       0.013078       0.017442      -0.019361       0.029156       0.004773      -0.005414      -0.007581       0.007472      -0.011604      -0.010554      -0.001878       0.012432              1.837028       1.792641       0.058043      -0.019000       1.785148      -0.489027       1.933296           0.000000
          106              H       8.708535       8.434582       3.867572       0.114583       1.166533 0.83954935E+01  0.82748443E+02                                 1.777141                            1.652638      -1.010648       2.399626                    0.997781       3.425592       9.358447       0.509392       1.219945      -0.723288      -0.037985      -0.004093       0.001619       0.038239       0.005592      -0.004106      -0.007075       0.020782      -0.011064      -0.013800      -0.001675       0.015475              1.859492       2.580512       0.043493       0.209403       1.533626      -0.101576       1.464338          -0.000001
          107              H       9.966552       7.173201       5.301937       0.114506       1.122231 0.81383705E+01  0.78929815E+02                                 1.685075                            1.595501      -0.752950       2.521623                    0.999769       3.211251       8.467809       0.538412       1.172972      -0.736558      -0.017185      -0.023782       0.022079       0.036721       0.002463       0.000546      -0.015426       0.014158      -0.014013      -0.020286       0.008676       0.011611              1.700156       1.647011       0.212614      -0.087194       1.732059      -0.400128       1.721397          -0.000002
          108              H      11.879020       6.013908       6.828787       0.124132       1.057124 0.76620077E+01  0.74348499E+02                                 1.716568                            1.623193      -0.824851       2.497197                    0.999336       3.353509       9.307621       0.489494       1.289523      -0.708186      -0.032797      -0.015899       0.009296       0.037615       0.003560       0.001111      -0.011178       0.017616      -0.018434      -0.017490       0.004828       0.012661              1.755077       2.045645       0.242581      -0.191983       1.577178      -0.199801       1.642406          -0.000002
          109              H      13.830732       5.316113       7.874713       0.109898       1.006158 0.70944955E+01  0.68722170E+02                                 1.755848                            1.627869      -1.261234       2.278502                    0.994142       3.819215      11.214104       0.451421       1.400711      -0.681657      -0.003113      -0.027860       0.026319       0.038452       0.003329      -0.001010      -0.012706      -0.003518       0.004611      -0.011761      -0.002761       0.014522              1.872158       1.592815      -0.007845      -0.044795       1.912508      -0.555222       2.111150          -0.000001
          110              H      16.012881       7.761033       5.559215       0.119472       1.118012 0.84564272E+01  0.84100186E+02                                 1.770750                            1.694979      -1.094401       2.360513                    0.997123       3.539764       9.943827       0.483418       1.274011      -0.710382       0.029394       0.015228      -0.008529       0.034186       0.007248      -0.004540      -0.008864       0.006702      -0.007190      -0.011425      -0.002616       0.014041              1.813549       2.262602       0.174043      -0.101756       1.593349      -0.181311       1.584697          -0.000001
          111              H      15.355990      10.185016       4.545238       0.155686       0.961917 0.68952183E+01  0.64347176E+02                                 1.531851                            1.471441      -0.863129       2.477438                    0.999508       3.122916       8.155704       0.557386       1.177521      -0.733688       0.009955      -0.007930       0.001488       0.012814      -0.004424       0.002507       0.002454      -0.002104      -0.007140      -0.006396       0.000638       0.005758              1.558048       2.119226       0.099443       0.093055       1.319836      -0.003918       1.235082           0.000000
          112              H      14.175527      10.858410       3.763316       0.159289       1.021895 0.75019422E+01  0.70951754E+02                                 1.556967                            1.507628      -0.864576       2.480471                    0.999567       3.035895       7.783128       0.569994       1.136178      -0.746003      -0.007382       0.002645      -0.010720       0.013281      -0.000542       0.004149       0.001298      -0.003263       0.009806      -0.005486       0.000041       0.005445              1.562205       1.379287      -0.081579       0.162880       1.680228      -0.369335       1.627098           0.000003
          113              H      13.998952      10.474089       5.273351       0.162032       1.042129 0.79645777E+01  0.76449273E+02                                 1.577255                            1.554595      -0.957139       2.437234                    0.999256       3.072507       7.930899       0.560780       1.137898      -0.745852      -0.008591      -0.001113       0.012352       0.015087       0.002695      -0.004531       0.000556       0.000616       0.005366      -0.005539       0.000014       0.005525              1.556080       1.428779      -0.052628      -0.233355       1.403999       0.185251       1.835461           0.000003
          114              H      15.532931       8.297540       2.893953       0.158907       0.988638 0.73222518E+01  0.69949199E+02                                 1.621096                            1.567132      -0.832447       2.499099                    0.999593       3.196991       8.681328       0.509765       1.257760      -0.715685       0.011629       0.003316       0.007165       0.014056       0.000330       0.001347       0.001907       0.007238       0.006989      -0.005263       0.001233       0.004030              1.647467       2.234511      -0.045806       0.032569       1.342042      -0.008304       1.365850          -0.000001
          115              H      14.285033       7.394070       2.599681       0.150786       1.109169 0.88526709E+01  0.88543896E+02                                 1.731829                            1.708195      -1.074743       2.371406                    0.998250       3.424067       9.466738       0.495439       1.236038      -0.719904      -0.008931      -0.010075       0.002409       0.013677       0.006179      -0.001463      -0.000444      -0.003856      -0.004490      -0.005919      -0.001472       0.007391              1.708583       1.498153       0.129089      -0.003316       2.169989       0.078884       1.457606          -0.000001
          116              H      14.356245       8.846844       2.014501       0.161411       0.967045 0.69640154E+01  0.64951655E+02                                 1.527716                            1.472863      -0.832547       2.498632                    0.999695       3.026027       7.821817       0.562185       1.168144      -0.737409      -0.007321       0.010825      -0.005906       0.014341      -0.004340       0.001129       0.000094      -0.003377      -0.002435      -0.004515      -0.000601       0.005116              1.551234       1.345655      -0.143061       0.129742       1.492801      -0.390783       1.815246          -0.000001
          117              H      29.152446      21.275413      12.504029       0.120476       1.103276 0.82085333E+01  0.80638722E+02                                 1.721160                            1.642409      -1.086471       2.363915                    0.997398       3.456956       9.500407       0.505941       1.232334      -0.719788      -0.028278      -0.011996       0.011550       0.032817       0.005697      -0.006344      -0.008782       0.010038      -0.001468      -0.011696      -0.002673       0.014368              1.751188       2.245321       0.107919       0.004480       1.478470      -0.182259       1.529773          -0.000001
          118              H      22.888052       5.118587       9.867354       0.113509       1.178315 0.84006398E+01  0.82251501E+02                                 1.744955                            1.619914      -1.013715       2.395788                    0.998225       3.328733       8.864910       0.534037       1.171394      -0.735646       0.004582       0.022372      -0.029995       0.037699       0.006088      -0.006339      -0.012098       0.007514       0.008341      -0.014023      -0.002788       0.016811              1.816672       1.595021      -0.097100       0.142965       1.752800      -0.585330       2.102195           0.000000
          119              H      24.825105       4.447539      10.837610       0.114001       1.146249 0.81844837E+01  0.79252059E+02                                 1.691876                            1.586407      -0.760704       2.518619                    0.999727       3.176160       8.287389       0.548551       1.153107      -0.741924       0.029599       0.012454      -0.014352       0.035174       0.001152      -0.000100      -0.016204       0.016937      -0.001172      -0.021032       0.008525       0.012507              1.721137       2.220240       0.200585      -0.201474       1.427670      -0.182087       1.515502           0.000001
          120              H      15.056124      21.556858      12.271975       0.113026       1.106241 0.78167441E+01  0.75941701E+02                                 1.737532                            1.611800      -0.822009       2.487844                    0.999132       3.407973       9.348051       0.505853       1.246314      -0.716958       0.013953       0.018314      -0.025684       0.034493      -0.001261      -0.000806      -0.013037       0.017453       0.001918      -0.018195       0.008488       0.009707              1.804445       1.900736       0.278183      -0.299977       1.679313      -0.439452       1.833285          -0.000000
          121              H      16.389729      20.398165      13.731563       0.113232       1.086161 0.76558107E+01  0.74637698E+02                                 1.771000                            1.634949      -1.022863       2.394369                    0.997550       3.555781      10.051597       0.479834       1.309328      -0.702048       0.037385       0.004413      -0.004095       0.037867       0.004439      -0.004498      -0.006688       0.022353      -0.004097      -0.014166      -0.000692       0.014859              1.878155       2.591380       0.048223      -0.115377       1.533979      -0.151925       1.509105          -0.000001
          122              H      33.238502      19.093284      15.673756       0.119604       0.949743 0.67474637E+01  0.64482831E+02                                 1.685495                            1.585203      -1.222354       2.304418                    0.994464       3.697164      10.748056       0.458926       1.396562      -0.682833      -0.015474      -0.016581       0.026082       0.034563       0.002789      -0.004511      -0.008312       0.007295       0.000881      -0.010339      -0.000347       0.010685              1.755531       1.656563       0.080766      -0.198370       1.613923      -0.433262       1.996106          -0.000001
          123              H      29.769625      18.996368      13.760149       0.158144       1.064861 0.80388134E+01  0.78384407E+02                                 1.684895                            1.626968      -0.924711       2.454221                    0.998849       3.256139       8.850266       0.508711       1.234802      -0.721040      -0.010671       0.006956       0.000505       0.012748      -0.003622      -0.000237       0.000824      -0.001394      -0.007156      -0.002823      -0.002143       0.004965              1.706665       2.315748       0.048427       0.147514       1.454982      -0.005821       1.349265          -0.000001
          124              H      30.976306      18.339787      14.513485       0.163396       0.903299 0.65249973E+01  0.60963328E+02                                 1.564174                            1.508533      -0.781928       2.527390                    0.999769       3.192049       8.758953       0.501253       1.307858      -0.704068       0.006022      -0.004448       0.013330       0.015288       0.000297       0.003658      -0.001383      -0.005432       0.005589      -0.005580       0.001371       0.004209              1.592847       1.383954      -0.110851       0.218721       1.656358      -0.401729       1.738229          -0.000001
          125              H      31.053358      18.572507      12.964774       0.156256       1.094056 0.88011469E+01  0.87433321E+02                                 1.697368                            1.691387      -0.887418       2.466453                    0.999588       3.229351       8.744706       0.505814       1.218927      -0.726275       0.006729      -0.000841      -0.012883       0.014559       0.002949      -0.004208       0.002978      -0.000814       0.010216      -0.007174       0.001234       0.005940              1.662328       1.532632      -0.039314      -0.156652       1.570543       0.221083       1.883809          -0.000002
          126              H      29.806617      20.979717      15.226463       0.159823       0.986019 0.72473421E+01  0.67886538E+02                                 1.513649                            1.477099      -0.836982       2.494354                    0.999716       2.994828       7.615941       0.579202       1.128942      -0.747946      -0.010033      -0.002661      -0.006325       0.012155       0.000111       0.003212       0.002780       0.002037       0.006706      -0.004082      -0.001175       0.005257              1.506915       1.971393      -0.067513       0.054834       1.233492       0.006794       1.315860           0.000001
          127              H      31.102618      21.849485      15.371077       0.158825       1.081152 0.83854800E+01  0.81652838E+02                                 1.629747                            1.606545      -0.961824       2.432336                    0.999282       3.116792       8.142336       0.544971       1.154222      -0.742104       0.007660       0.011262      -0.003712       0.014117       0.003645      -0.003378      -0.000085      -0.002452      -0.003542      -0.005250       0.000058       0.005191              1.602478       1.390165       0.199152       0.024849       2.000035       0.097594       1.417234           0.000003
          128              H      31.022881      20.440300      16.053787       0.159240       0.938831 0.67148444E+01  0.62917254E+02                                 1.569183                            1.500288      -0.949539       2.441770                    0.998783       3.244879       8.792264       0.520029       1.257027      -0.714147       0.006807      -0.010059       0.005738       0.013433      -0.003255       0.000236       0.002211      -0.002279      -0.002725      -0.003837      -0.000614       0.004451              1.600663       1.320379      -0.151381       0.182005       1.485057      -0.388325       1.996552          -0.000001
          129              H      14.655965       3.926963      10.003559       0.098556       0.988103 0.67915744E+01  0.64613060E+02                                 1.694114                            1.562645      -0.972643       2.414822                    0.997933       3.594833      10.220460       0.477502       1.348284      -0.693100      -0.018290       0.018510      -0.040026       0.047741      -0.003103       0.007930      -0.007384       0.015563       0.009455      -0.012797      -0.002099       0.014896              1.795172       1.532806      -0.112641       0.162624       1.714439      -0.518247       2.138272          -0.000002
          130              H      21.527758      21.265904      11.405975       0.124371       0.951742 0.68572829E+01  0.65920617E+02                                 1.697734                            1.607754      -1.262040       2.287846                    0.994392       3.725641      10.929491       0.450732       1.413574      -0.679497      -0.031573      -0.000804      -0.007906       0.032558       0.003328      -0.000080      -0.003786       0.013247       0.011120      -0.010234       0.004094       0.006139              1.748721       2.298623      -0.073068       0.140291       1.478598      -0.128518       1.468943          -0.000001
          131              H      24.513259      20.066594      13.686161       0.124084       1.105770 0.80658020E+01  0.78092879E+02                                 1.669329                            1.589137      -0.840354       2.484838                    0.999446       3.206203       8.462100       0.538810       1.174104      -0.735986       0.014801      -0.018651       0.025766       0.035084      -0.001166       0.006415      -0.011487       0.019364       0.004845      -0.017635       0.002742       0.014893              1.695020       1.585459      -0.104466       0.134527       1.597186      -0.387711       1.902416          -0.000001
          132              H      25.959066      21.133116      12.283745       0.099943       1.148347 0.79607052E+01  0.77230132E+02                                 1.746089                            1.599369      -0.858218       2.470332                    0.999328       3.327497       8.944132       0.523955       1.204972      -0.727372       0.045810      -0.001371       0.011951       0.047363      -0.003259       0.009890      -0.010091       0.016205       0.006532      -0.015353      -0.002457       0.017810              1.835376       2.638678       0.083963       0.131765       1.430998      -0.069982       1.436452          -0.000001
          133              H      20.531128      19.361721      12.243388       0.131105       0.899076 0.63461409E+01  0.59959926E+02                                 1.648632                            1.557814      -1.269054       2.291584                    0.994291       3.666731      10.735822       0.452066       1.434012      -0.675672      -0.004901       0.000665      -0.035601       0.035942       0.007986       0.000262      -0.001299       0.010198       0.027529      -0.014132       0.004851       0.009280              1.701621       1.514516       0.085138       0.057324       1.400908      -0.094721       2.189437          -0.000001
          134              H      19.036062      18.423688      13.691205       0.088430       1.062417 0.71746157E+01  0.69299277E+02                                 1.788271                            1.612290      -1.049969       2.376496                    0.996331       3.704052      10.660915       0.466721       1.358685      -0.690777      -0.038733      -0.018483      -0.015421       0.045604       0.011107       0.007078       0.000027       0.012881       0.016122      -0.016139       0.001649       0.014491              1.908539       2.448732       0.502090       0.265368       1.608979       0.122394       1.667904          -0.000001
          135              H      21.358458      19.016985      16.659147       0.099368       1.235881 0.86051584E+01  0.84310726E+02                                 1.775734                            1.619980      -0.840390       2.480041                    0.999234       3.244778       8.494762       0.546626       1.143647      -0.744031       0.011877      -0.009219       0.047080       0.049423       0.008008       0.008720      -0.003280       0.020042       0.033862      -0.019700       0.002379       0.017321              1.865759       1.522892       0.011410       0.085297       1.457242      -0.267499       2.617144           0.000001
          136              H      22.872101      20.147660      15.335764       0.129068       1.061378 0.76032233E+01  0.71938786E+02                                 1.568975                            1.498852      -0.862850       2.475603                    0.999418       3.083814       7.831812       0.584238       1.108029      -0.752913       0.029168       0.016131       0.016203       0.037061       0.011430       0.007985      -0.001505       0.011853       0.023240      -0.017961       0.003077       0.014884              1.580384       1.854004       0.270233       0.141833       1.382454       0.065489       1.504695           0.000002
          137              C      26.657153      14.986697      13.840864      -0.184584      42.119714 0.46859693E+03  0.11261374E+05                                10.593749                            7.254489       0.040567       1.966825                    0.999691      30.960381      90.941940       0.605158       0.421158      -1.057779       0.024404       0.014196      -0.013603       0.031338       0.009541      -0.014120       0.007268      -0.010133      -0.000205      -0.022155       0.010197       0.011958             14.669456      20.952033      -5.187838       7.643499      10.117354      -5.940065      12.938981          -0.000000
          138              C      28.063675      15.134707      13.820685      -0.019979      43.025257 0.43587112E+03  0.10165040E+05                                10.648928                            6.880271      -0.041701       1.987101                    0.999255      27.212681      75.733223       0.644868       0.407272      -1.079483      -0.032140       0.022901      -0.030973       0.050167      -0.000455      -0.007234       0.005512       0.009787       0.001550      -0.009543      -0.001453       0.010997             15.845862      20.453647      -5.910722       8.280315      12.177451      -7.920686      14.906488          -0.000001
          139              C      28.648148      16.020698      12.946277      -0.111031      35.281711 0.42147305E+03  0.98753483E+04                                 9.471746                            6.925886      -0.080954       1.943888                    0.999683      29.614585      86.215597       0.612507       0.426788      -1.053065      -0.023814      -0.001132      -0.007006       0.024849       0.009530      -0.007654       0.014356       0.038533      -0.027658      -0.029355       0.002671       0.026684             11.910597      14.415393      -2.671680       4.643467       9.978425      -5.635430      11.337972          -0.000002
          140              C      27.905815      16.765905      12.081959      -0.138222      36.457337 0.41719558E+03  0.97113725E+04                                 9.522793                            6.798541       0.163489       2.020755                    0.999755      29.350641      84.064438       0.633348       0.415454      -1.064416      -0.002862      -0.017405       0.012298       0.021503       0.010947      -0.009424      -0.030975       0.002634       0.005476      -0.031328      -0.005223       0.036551             12.037978      16.950279      -2.459196       5.024648       8.729898      -4.473034      10.433758          -0.000003
          141              C      25.582879      18.178362      10.232251      -0.145640      35.940573 0.44887842E+03  0.10673984E+05                                 9.543534                            7.128029       0.080868       1.997769                    0.999203      29.916615      87.460828       0.606830       0.424465      -1.055534      -0.019547       0.003036      -0.002529       0.019943       0.010542       0.005377      -0.006410       0.030498      -0.064552      -0.025141      -0.004366       0.029507             11.698193      12.114045      -1.900592       2.629847      10.375839      -6.045324      12.604695          -0.000003
          142              C      24.408593      18.589786       9.611758      -0.121958      35.352736 0.47742006E+03  0.11577061E+05                                 9.615436                            7.464457      -0.254896       1.884314                    0.998947      30.759983      92.053245       0.577140       0.437650      -1.043143       0.011318      -0.018519       0.021915       0.030844       0.009248      -0.002027      -0.006741      -0.045420       0.028866      -0.029345       0.006045       0.023300             11.562454      14.875212      -1.254578       2.104400       9.047367      -4.222406      10.764782          -0.000004
          143              C      23.175154      18.067375       9.968247      -0.030627      38.950957 0.44853570E+03  0.10567184E+05                                 9.986223                            7.023787      -0.062557       1.978330                    0.999380      27.665140      78.145673       0.630329       0.412455      -1.072855       0.038647      -0.030522       0.022399       0.054101       0.012881      -0.003983      -0.004258      -0.006553       0.001189      -0.013512      -0.001838       0.015349             13.156315      17.216493      -2.796178       4.944684       9.685883      -5.484251      12.566568          -0.000002
          144              C      23.096087      17.128517      10.995676      -0.171041      37.042085 0.45368333E+03  0.10846079E+05                                 9.800446                            7.210178      -0.032772       1.953278                    0.999285      30.693915      90.766059       0.596233       0.429705      -1.049479       0.008960       0.004597      -0.022946       0.025059       0.018685      -0.014552       0.010472      -0.008330       0.004079      -0.030039       0.011477       0.018562             12.373926      14.480240      -3.302806       4.599700      10.205541      -5.941050      12.435996          -0.000002
          145              C      24.395453      15.715502      12.784848       0.191525      29.534207 0.41681069E+03  0.96759852E+04                                 8.590708                            6.990475      -0.496888       1.881327                    0.995273      25.259988      71.662765       0.600128       0.439649      -1.052083      -0.046992      -0.036028       0.034690       0.068627       0.009169      -0.013651       0.007915      -0.010533       0.011991      -0.022110       0.008576       0.013534             10.003492      11.433360      -0.359955       0.678532       9.287664      -1.427151       9.289452          -0.000001
          146              C      25.904378      15.709718      12.951322       0.018602      41.185016 0.43555734E+03  0.10194025E+05                                10.461959                            6.979519      -0.178114       1.954047                    0.998666      27.075622      76.416058       0.623977       0.419408      -1.067579      -0.005928      -0.014267       0.009811       0.018302       0.007541      -0.009110       0.028076       0.019297      -0.022478      -0.037515       0.015969       0.021546             15.024306      21.207919      -5.173078       7.596361      10.579977      -6.419377      13.285022          -0.000000
          147              C      26.519637      16.607705      12.055054       0.011174      41.989432 0.43360463E+03  0.10123265E+05                                10.492045                            6.907012       0.060131       2.013947                    0.999592      27.356943      76.775625       0.635860       0.412589      -1.073410       0.018872       0.007510      -0.014545       0.024982      -0.007128       0.007594      -0.022164      -0.005014       0.010586      -0.020072      -0.007661       0.027733             14.949099      22.382346      -4.596775       7.649712       9.783648      -5.736953      12.681304          -0.000002
          148              C      25.489903      17.220258      11.222685       0.019015      41.339981 0.43172839E+03  0.10085849E+05                                10.422573                            6.917970       0.062172       2.015723                    0.999619      27.373147      77.277816       0.630705       0.415698      -1.069559       0.013607       0.006459      -0.015891       0.021895      -0.002065       0.011587      -0.006253       0.034312      -0.030219      -0.018493      -0.007829       0.026322             14.700225      15.361878      -4.547575       6.164901      12.707520      -8.884241      16.031278          -0.000001
          149              C      24.231282      16.715264      11.616169       0.017928      38.533334 0.44146450E+03  0.10377730E+05                                10.043070                            7.061791      -0.161208       1.960843                    0.998941      27.147970      77.045221       0.615084       0.423609      -1.063835      -0.018834      -0.009581      -0.000445       0.021136       0.005241      -0.010537       0.000798      -0.038315       0.039144      -0.029031       0.013197       0.015834             13.497125      16.326807      -4.103662       5.701786      10.856137      -6.755969      13.308429          -0.000001
          150              C      23.882911      14.333445      12.374549      -0.519844      25.768253 0.43201321E+03  0.10135453E+05                                 7.361980                            6.725413       0.238921       2.027651                    0.997822      32.317722      92.658114       0.664948       0.392620      -1.080521       0.023274       0.067060       0.024139       0.074977       0.003533       0.006359       0.026667      -0.041596      -0.004049      -0.023354      -0.016411       0.039765              7.527415       7.656590       1.399727       0.472005       8.688125       0.022084       6.237530           0.000004
          151              C      23.702025      16.257120      14.049376      -0.521794      25.931432 0.44535328E+03  0.10544954E+05                                 7.386446                            6.813075       0.198106       2.012276                    0.997558      32.718121      94.730170       0.661840       0.390853      -1.080018       0.031107      -0.036883      -0.058763       0.076033      -0.001274      -0.010311       0.024528      -0.007827       0.038276      -0.022878      -0.009877       0.032756              7.576709       8.056889      -0.829730      -1.250961       6.553235      -0.159766       8.120004          -0.000003
          152              C      28.914790      14.358561      14.769081       0.607290      25.232010 0.24535161E+03  0.50579639E+04                                 8.034841                            5.572220      -0.029745       2.052412                    0.999520      22.110975      61.826933       0.626066       0.474568      -1.018085       0.037092      -0.036349       0.041292       0.066348       0.026179      -0.007135       0.082826      -0.112983      -0.020689      -0.079677      -0.038020       0.117697             11.041303      13.343001      -3.751743       4.178125       8.663844      -5.193192      11.117064          -0.000001
          153              C      21.940837      18.515179       9.258631       0.601106      23.181735 0.24701251E+03  0.51157823E+04                                 7.584651                            5.614770      -0.073466       2.033748                    0.999606      22.489353      63.637139       0.617926       0.478604      -1.012957      -0.053559       0.013151      -0.040659       0.068518      -0.009228      -0.033415       0.070332      -0.092103       0.069029      -0.073245      -0.031513       0.104758              9.435732      12.501199      -0.973911       2.867843       7.117250      -3.095109       8.688748          -0.000001
          154              C       8.308584       2.970519       4.622589      -0.172609      40.982370 0.45342608E+03  0.10816599E+05                                10.458094                            7.185928      -0.009559       1.958450                    0.999550      30.547609      89.644840       0.601217       0.427062      -1.053217      -0.010036      -0.009652       0.013061       0.019091       0.012932      -0.019629       0.005658      -0.007330      -0.003800      -0.027430       0.007810       0.019620             14.282349      17.874098      -4.774453       7.644901      10.148653      -6.752239      14.824296          -0.000002
          155              C       8.248085       2.118441       5.735778      -0.020692      42.942392 0.43703198E+03  0.10198899E+05                                10.645322                            6.894072      -0.040160       1.987476                    0.999321      27.235685      75.822638       0.643571       0.407821      -1.079118      -0.041695       0.015732      -0.027854       0.052552       0.001039      -0.003138      -0.005877      -0.012093       0.005721      -0.008056      -0.001978       0.010035             15.610500      22.184855      -5.078872       8.328298       9.930012      -6.453535      14.716634          -0.000001
          156              C      15.427964      19.998323       6.211657      -0.110413      35.040986 0.41057476E+03  0.95506669E+04                                 9.387759                            6.810197      -0.087987       1.939462                    0.999674      29.481260      85.326955       0.621593       0.423602      -1.055760      -0.005812       0.014044      -0.017175       0.022934       0.007909      -0.012543      -0.012139      -0.034386       0.055476      -0.030313      -0.000013       0.030326             11.676832      16.815168      -2.569508       4.316287       7.691989      -4.145492      10.523339           0.000001
          157              C       5.874045       2.096182       5.636566      -0.140943      36.566588 0.41306032E+03  0.96014083E+04                                 9.569100                            6.790968       0.149664       2.016732                    0.999777      29.404503      84.451669       0.629366       0.418679      -1.061231       0.019109       0.002039       0.000506       0.019224       0.010694      -0.012863      -0.019460       0.040200      -0.024553      -0.031946      -0.002665       0.034610             11.890684      15.000771      -2.638911       4.203305       8.659405      -5.317180      12.011876           0.000002
          158              C       3.480857       3.497155       3.864209      -0.143361      37.094612 0.42512689E+03  0.99677947E+04                                 9.710006                            6.911513       0.120649       2.008365                    0.999654      29.648618      85.930103       0.619964       0.421365      -1.057993       0.004806       0.010970      -0.017418       0.021138       0.003997      -0.006971      -0.020440      -0.000579       0.044104      -0.019338      -0.009411       0.028750             12.043756      18.583461      -1.563424       2.000449       8.163565      -3.858764       9.384243          -0.000002
          159              C      22.817362       4.182519       2.991483      -0.126466      35.999295 0.44809491E+03  0.10660472E+05                                 9.586792                            7.132542      -0.022174       1.954935                    0.999735      30.205409      88.591312       0.604714       0.425745      -1.053772       0.025512      -0.009330      -0.004669       0.027563       0.010650      -0.008008       0.010557       0.042733      -0.029105      -0.027506      -0.002016       0.029523             11.604660      14.160727      -1.520236       1.610894       9.554356      -5.255695      11.098897          -0.000003
          160              C       3.254277       4.937123       1.955646      -0.035762      41.320875 0.45478425E+03  0.10728238E+05                                10.334152                            7.042953      -0.004009       1.994407                    0.999418      27.658671      77.626296       0.634816       0.409011      -1.077439       0.035056      -0.035427       0.024314       0.055454       0.005994      -0.007698      -0.002372       0.019028       0.006533      -0.012336      -0.002819       0.015155             13.822690      17.587332      -4.059424       4.353104      10.749146      -6.356254      13.131591          -0.000002
          161              C       4.652660       4.968893       1.829530      -0.172236      39.859465 0.46659423E+03  0.11212979E+05                                10.265209                            7.294749       0.050273       1.981089                    0.999405      30.543275      90.023039       0.595953       0.427674      -1.052624      -0.017739      -0.013635       0.004660       0.022854       0.015270      -0.017011       0.004258      -0.019762       0.017046      -0.029358       0.010664       0.018694             13.249797      18.547057      -4.165535       4.297440       9.367015      -5.018806      11.835318          -0.000003
          162              C       6.953570       4.234249       2.781289       0.193032      29.301556 0.40758971E+03  0.94134928E+04                                 8.537522                            6.904931      -0.487506       1.884657                    0.995660      25.157540      71.296461       0.604577       0.438659      -1.052192       0.048033       0.029447      -0.042215       0.070401       0.010794      -0.010567       0.006327      -0.011450       0.003596      -0.019980       0.008361       0.011619              9.916529      10.743901      -0.271528       0.760865       8.848160      -1.605414      10.157526          -0.000001
          163              C       7.160417       3.349636       4.003778       0.018480      41.317685 0.43304049E+03  0.10120335E+05                                10.479857                            6.962822      -0.162704       1.960744                    0.998767      26.979327      76.085982       0.624261       0.419830      -1.067323       0.023573       0.003781      -0.005860       0.024583       0.006588      -0.010450       0.001945      -0.044223       0.036857      -0.031775       0.014770       0.017005             14.938397      18.974173      -5.076211       7.714295      10.395095      -7.183804      15.445924          -0.000000
          164              C       5.909174       2.939737       4.525059       0.016641      41.867161 0.42992244E+03  0.10021185E+05                                10.490089                            6.895769       0.057980       2.016368                    0.999647      27.254578      76.558221       0.633535       0.414769      -1.071433      -0.011298      -0.010736       0.016072       0.022387      -0.003832       0.008086      -0.009238       0.043626      -0.022141      -0.023449      -0.004698       0.028147             14.618107      17.396943      -4.988899       6.839625      11.054739      -7.848739      15.402637          -0.000000
          165              C       4.854327       3.549096       3.743137       0.026304      41.501489 0.41334148E+03  0.95503243E+04                                10.434324                            6.764295       0.040666       2.013886                    0.999584      26.994128      75.750086       0.638601       0.415114      -1.070101      -0.019866      -0.010022       0.013244       0.025894      -0.004430       0.009358      -0.013473      -0.003624       0.024917      -0.012383      -0.008933       0.021316             14.598965      23.830774      -4.145166       5.278489       8.806885      -4.762530      11.159237          -0.000001
          166              C       5.437404       4.292191       2.715708       0.028436      38.888726 0.42331202E+03  0.98502393E+04                                10.101914                            6.914031      -0.170083       1.961646                    0.999068      26.788724      75.718535       0.621565       0.423480      -1.063577       0.006415       0.009512      -0.020752       0.023713       0.004899      -0.009714       0.023956       0.003402      -0.022767      -0.030344       0.008263       0.022082             13.692410      19.275081      -4.318670       5.289665       9.496355      -5.640275      12.305793          -0.000001
          167              C       7.558441       5.623872       3.020069      -0.520883      26.251363 0.44767442E+03  0.10611340E+05                                 7.438812                            6.808004       0.202204       2.018023                    0.997422      32.525604      94.155149       0.665564       0.388247      -1.082066      -0.020638      -0.064604      -0.018502       0.070299       0.009932       0.000644       0.021019      -0.052094      -0.000444      -0.028295      -0.010730       0.039025              7.655670       7.859127       1.459655       0.681930       8.821532      -0.469677       6.286350          -0.000004
          168              C       7.522231       3.594552       1.528532      -0.518803      25.164692 0.42683955E+03  0.99963033E+04                                 7.254495                            6.689919       0.240090       2.030493                    0.997791      32.263013      92.792967       0.665155       0.393195      -1.078792      -0.021544       0.037244       0.056416       0.070951      -0.005266      -0.010168       0.030247      -0.026298       0.038102      -0.023983      -0.018150       0.042133              7.345966       6.679488      -0.613254      -0.586166       6.302342       0.248814       9.056067          -0.000000
          169              C      17.919457      20.000369       6.433622       0.604150      25.082803 0.24466321E+03  0.50405905E+04                                 7.994866                            5.560523      -0.038023       2.049052                    0.999533      22.155150      61.945346       0.627335       0.473908      -1.018367       0.054714      -0.022695       0.031013       0.066862      -0.006791      -0.027859       0.081068      -0.111159       0.056993      -0.077933      -0.039766       0.117699             10.804210      15.277676      -2.370464       4.504019       7.447532      -3.806132       9.687422          -0.000001
          170              C      22.512691       5.706668       1.019021       0.593037      23.858341 0.24848382E+03  0.51494851E+04                                 7.711638                            5.619845      -0.043129       2.042880                    0.999629      22.504956      63.523201       0.620096       0.476630      -1.014873      -0.041660       0.023170      -0.047498       0.067293       0.038308       0.002286       0.071239      -0.097965      -0.054392      -0.072814      -0.035824       0.108637              9.683766      11.464106      -2.422192       1.844004       7.267055      -3.695403      10.320138          -0.000001
          171              C      14.924962       2.754307       6.043502       0.114732      26.351542 0.32423089E+03  0.71222195E+04                                 7.917314                            6.158795       0.177539       2.093131                    0.999260      25.421456      71.905682       0.635590       0.438701      -1.044741      -0.040194       0.018934      -0.017180       0.047636      -0.010068       0.016043       0.027841      -0.047681       0.016951      -0.040795      -0.001466       0.042261              9.419031      11.521021       1.702767      -1.650622       7.346942      -3.584081       9.389130          -0.000004
          172              C      15.851591       3.338166       5.207770      -0.169241      32.623982 0.43662348E+03  0.10325308E+05                                 9.042146                            7.088848      -0.026737       1.980398                    0.997985      29.412420      86.139488       0.600115       0.431594      -1.049688      -0.006589       0.004191       0.012667       0.014881       0.006657       0.004205       0.027073      -0.001878      -0.014508      -0.028168      -0.000692       0.028860             10.774686      12.033683       1.719202      -2.260480       8.658703      -4.830545      11.631672          -0.000004
          173              C      15.442889       3.992651       4.094582       0.115956      33.650044 0.37469242E+03  0.84735874E+04                                 9.244324                            6.551998      -0.105494       1.992560                    0.999407      25.629076      71.873922       0.630391       0.429639      -1.057666       0.000658       0.005636       0.001724       0.005930       0.006314      -0.003151       0.015102      -0.009583       0.022549      -0.016901      -0.002906       0.019807             12.195162      15.025011       3.613483      -4.856262       8.839176      -5.474125      12.721300          -0.000002
          174              C      14.100512       4.027776       3.869254      -0.183397      32.157275 0.42179324E+03  0.98508065E+04                                 8.818541                            6.884555       0.138461       2.022017                    0.999312      29.331610      84.301320       0.622373       0.421389      -1.060059      -0.004736       0.006662       0.016110       0.018065      -0.010728       0.015546      -0.003194      -0.013536       0.030545      -0.022729       0.001213       0.021516             10.344208      13.837258       2.343183      -2.679333       7.642525      -3.598636       9.552842          -0.000002
          175              C      13.233836       3.397160       4.726846       0.104355      25.657780 0.30865926E+03  0.66783428E+04                                 7.651674                            5.925692       0.213367       2.094272                    0.999801      25.319834      70.425076       0.663570       0.426609      -1.055045       0.029408      -0.015856       0.034898       0.048313      -0.010038       0.017148       0.022945      -0.017410      -0.049457      -0.038505       0.009824       0.028681              8.932794      11.074005       1.788001      -1.423646       7.015508      -3.412649       8.708869          -0.000003
          176              C      16.421043       4.643114       3.206722       0.122524      34.038203 0.37384910E+03  0.84421933E+04                                 9.308344                            6.540008      -0.058561       2.009056                    0.999398      25.489561      71.221972       0.632202       0.429034      -1.058987       0.002595      -0.002544       0.002418       0.004365      -0.018282      -0.001175      -0.005039      -0.006370      -0.025410      -0.016521      -0.006581       0.023102             12.388289      14.355939       5.387384      -5.404076       8.394345      -4.278187      14.414582          -0.000002
          177              C      17.567720       5.192509       3.660741      -0.179007      35.406562 0.44390162E+03  0.10519868E+05                                 9.499090                            7.113810       0.115075       2.022405                    0.998684      29.405884      85.651822       0.604552       0.427513      -1.054288       0.002277      -0.000488      -0.009351       0.009637      -0.016001      -0.003784      -0.000867      -0.024216       0.034832      -0.026247       0.011671       0.014576             11.865203      14.873900       4.994589      -3.839208       7.968643      -2.833238      12.753065          -0.000004
          178              C      18.465671       5.763143       2.779607       0.103216      28.299523 0.31393228E+03  0.68253058E+04                                 8.200722                            5.971678       0.294337       2.123334                    0.999802      25.325825      70.748915       0.661351       0.425979      -1.054810      -0.019832      -0.012659      -0.044509       0.050345      -0.018182       0.012378       0.018119      -0.022860      -0.079735      -0.039967       0.003414       0.036552             10.234102      11.942378       3.776237      -2.674807       6.470724      -2.172541      12.289204          -0.000003
          179              C      17.130904       5.397796       1.054334       0.107316      26.087544 0.29905453E+03  0.63953661E+04                                 7.649832                            5.765464       0.342794       2.138511                    0.999840      24.875101      67.940720       0.687134       0.416821      -1.065206       0.034724       0.010506       0.032359       0.048613      -0.025263       0.012146       0.008630      -0.034537       0.016242      -0.038305       0.010209       0.028096              9.090710      10.387133       2.889017      -2.032645       5.858894      -2.281134      11.026101          -0.000000
          180              C      16.190140       4.753236       1.854753      -0.192211      33.138134 0.42110915E+03  0.97805996E+04                                 8.874001                            6.789921       0.282457       2.063862                    0.999812      29.048245      81.874628       0.642346       0.410550      -1.072469       0.007634      -0.004222      -0.003802       0.009516       0.006464       0.019189       0.006093       0.019378      -0.033269      -0.021554      -0.006099       0.027654             10.576411      10.971695       3.430246      -3.426341       6.953666      -2.978454      13.803873          -0.000000
          181              C      19.866359      14.845791       5.433098      -0.184584      42.119782 0.46859753E+03  0.11261392E+05                                10.593760                            7.254493       0.040567       1.966826                    0.999691      30.960380      90.941938       0.605158       0.421158      -1.057779       0.023083       0.016255      -0.013603       0.031338       0.002377       0.000713      -0.015865       0.021076      -0.000205      -0.022155       0.010197       0.011958             14.669477       8.069265       0.727010      -2.209014      23.000169       9.424864      12.938997          -0.000000
          182              C      20.587742      16.062269       5.412919      -0.019979      43.025265 0.43587083E+03  0.10165032E+05                                10.648928                            6.880268      -0.041701       1.987101                    0.999255      27.212681      75.733221       0.644868       0.407272      -1.079483       0.007401      -0.038764      -0.030974       0.050167       0.003415       0.001991      -0.008874      -0.007069       0.001550      -0.009544      -0.001453       0.010997             15.845867       9.135700      -0.714336      -3.743273      23.495407      10.830004      14.906493          -0.000001
          183              C      21.636795      16.223751       4.538512      -0.111031      35.281702 0.42147297E+03  0.98753463E+04                                 9.471745                            6.925886      -0.080954       1.943888                    0.999683      29.614584      86.215597       0.612507       0.426788      -1.053065      -0.010965      -0.021170      -0.007006       0.024849       0.020823       0.009852      -0.012946      -0.010661      -0.027658      -0.029355       0.002671       0.026684             11.910596       8.724728      -0.058934      -3.183937      15.669090       6.571329      11.337969          -0.000002
          184              C      22.004293      15.238186       3.674194      -0.138222      36.457356 0.41719584E+03  0.97113800E+04                                 9.522797                            6.798543       0.163489       2.020755                    0.999755      29.350641      84.064437       0.633348       0.415454      -1.064416      -0.017012       0.004661       0.012298       0.021503       0.008134      -0.032082       0.004360       0.014886       0.005477      -0.031328      -0.005223       0.036551             12.037985       8.296035       1.514216      -1.968511      17.384158       6.432740      10.433760          -0.000003
          185              C      22.318673      12.537772       1.824485      -0.145640      35.940587 0.44887889E+03  0.10673998E+05                                 9.543537                            7.128033       0.080868       1.997769                    0.999203      29.916616      87.460832       0.606829       0.424465      -1.055534      -0.005397      -0.019031      -0.002529       0.019943       0.018436      -0.003582       0.007561      -0.003889      -0.064552      -0.025142      -0.004366       0.029507             11.698196       9.237071      -0.579688      -4.396623      13.252824       4.912406      12.604693          -0.000003
          186              C      22.202598      11.298925       1.203992      -0.121958      35.352716 0.47741960E+03  0.11577047E+05                                 9.615432                            7.464453      -0.254895       1.884315                    0.998947      30.759981      92.053236       0.577140       0.437650      -1.043143      -0.012107       0.018013       0.021915       0.030844      -0.011195      -0.006972       0.000971       0.043632       0.028866      -0.029344       0.006045       0.023300             11.562447       9.110528       1.392156      -2.959217      14.812040       3.674261      10.764775          -0.000004
          187              C      21.213181      10.395964       1.560481      -0.030627      38.950966 0.44853566E+03  0.10567182E+05                                 9.986225                            7.023787      -0.062557       1.978329                    0.999380      27.665140      78.145675       0.630329       0.412455      -1.072855      -0.011612       0.047858       0.022399       0.054101       0.005911      -0.005532      -0.001843       0.023808       0.001189      -0.013512      -0.001838       0.015349             13.156318       8.876365       1.033017      -2.920858      18.026023       6.781996      12.566564          -0.000002
          188              C      20.326964      10.715849       2.587910      -0.171041      37.042105 0.45368356E+03  0.10846086E+05                                 9.800449                            7.210179      -0.032772       1.953278                    0.999285      30.693915      90.766058       0.596233       0.429705      -1.049479       0.007916       0.006225      -0.022946       0.025059       0.009020       0.003445      -0.017595       0.033770       0.004078      -0.030039       0.011477       0.018562             12.373931       8.444951      -0.531832      -3.479940      16.240841       6.659083      12.436001          -0.000002
          189              C      19.584991      12.486283       4.377083       0.191525      29.534193 0.41681066E+03  0.96759842E+04                                 8.590706                            6.990475      -0.496887       1.881327                    0.995273      25.259984      71.662750       0.600128       0.439649      -1.052083      -0.052350      -0.027673       0.034690       0.068627       0.001983       0.001497      -0.015708       0.020773       0.011991      -0.022110       0.008576       0.013534             10.003486       9.388242       0.579018      -1.013858      11.332773       1.212117       9.289444          -0.000001
          190              C      20.209336      13.859994       4.543556       0.018602      41.185007 0.43555719E+03  0.10194021E+05                                10.461958                            6.979517      -0.178114       1.954047                    0.998666      27.075621      76.416055       0.623977       0.419408      -1.067579      -0.015440       0.000565       0.009811       0.018302       0.012233       0.021714      -0.019994      -0.001141      -0.022478      -0.037515       0.015969       0.021546             15.024303       8.507085       0.658240      -2.664274      23.280809       9.581996      13.285015          -0.000000
          191              C      21.282137      14.044449       3.647289       0.011174      41.989430 0.43360449E+03  0.10123261E+05                                10.492045                            6.907011       0.060131       2.013947                    0.999592      27.356943      76.775625       0.635860       0.412589      -1.073410       0.014699       0.014018      -0.014544       0.024982      -0.006547      -0.016974       0.016149      -0.007544       0.010586      -0.020073      -0.007660       0.027733             14.949100       8.490925       1.781172      -2.021834      23.675074       9.345744      12.681302          -0.000002
          192              C      21.409161      12.853048       2.814920       0.019015      41.339994 0.43172861E+03  0.10085855E+05                                10.422575                            6.917972       0.062172       2.015723                    0.999619      27.373147      77.277816       0.630705       0.415698      -1.069559       0.011547       0.009671      -0.015891       0.021895       0.011665      -0.000848       0.013140      -0.025497      -0.030219      -0.018493      -0.007829       0.026322             14.700232       9.720805      -1.957598      -5.501594      18.348612       9.309582      16.031277          -0.000001
          193              C      20.425066      11.919934       3.208403       0.017928      38.533318 0.44146438E+03  0.10377727E+05                                10.043067                            7.061790      -0.161208       1.960843                    0.998941      27.147970      77.045222       0.615084       0.423609      -1.063835      -0.016566      -0.013119      -0.000445       0.021136      -0.011113      -0.003671      -0.009909       0.032923       0.039144      -0.029031       0.013197       0.015834             13.497121       8.696397      -0.600319      -3.760676      18.486547       8.000669      13.308419          -0.000001
          194              C      18.115132      12.597155       3.966784      -0.519844      25.768227 0.43201251E+03  0.10135433E+05                                 7.361975                            6.725407       0.238923       2.027651                    0.997822      32.317723      92.658116       0.664949       0.392620      -1.080521       0.070655      -0.006830       0.024139       0.074977      -0.013470       0.026888      -0.005348       0.032471      -0.004049      -0.023353      -0.016411       0.039764              7.527410       9.570065       0.521193       0.217017       6.774638       0.419742       6.237528           0.000003
          195              C      19.787875      11.630111       5.641611      -0.521794      25.931426 0.44535316E+03  0.10544951E+05                                 7.386445                            6.813074       0.198106       2.012276                    0.997558      32.718122      94.730176       0.661840       0.390853      -1.080018      -0.020539       0.043659      -0.058763       0.076033      -0.003798       0.017989      -0.019604       0.003169       0.038276      -0.022878      -0.009877       0.032756              7.576708       6.185758       0.029354      -0.667158       8.424367      -1.070197       8.120000          -0.000003
          196              C      20.237518      17.159602       6.361315       0.607290      25.232024 0.24535154E+03  0.50579622E+04                                 8.034844                            5.572219      -0.029744       2.052412                    0.999520      22.110975      61.826931       0.626067       0.474568      -1.018085      -0.017557       0.048875       0.041292       0.066348      -0.025779       0.072294      -0.041043       0.113349      -0.020689      -0.079677      -0.038020       0.117697             11.041311       6.633198      -0.671086      -2.976194      15.373665       5.963925      11.117070          -0.000001
          197              C      21.105120       9.087381       0.850866       0.601106      23.181755 0.24701271E+03  0.51157872E+04                                 7.584655                            5.614772      -0.073466       2.033748                    0.999606      22.489353      63.637138       0.617926       0.478604      -1.012957      -0.010396      -0.054161      -0.040659       0.068518      -0.040940       0.049975      -0.059713       0.046035       0.069029      -0.073245      -0.031513       0.104758              9.435739       7.315987       1.406770      -1.616193      12.302479       3.897713       8.688751          -0.000001
          198              C      11.042512       9.438074      13.030355      -0.172609      40.982353 0.45342607E+03  0.10816599E+05                                10.458091                            7.185928      -0.009558       1.958450                    0.999550      30.547607      89.644829       0.601217       0.427062      -1.053217      -0.012959      -0.005093       0.013062       0.019092       0.005650      -0.003049      -0.020199       0.024392      -0.003799      -0.027430       0.007809       0.019620             14.282341       7.872752      -0.182549      -2.946524      20.149983       9.764992      14.824288          -0.000002
          199              C      10.242907       9.738624      14.143543      -0.020692      42.942354 0.43703188E+03  0.10198896E+05                                10.645316                            6.894071      -0.040161       1.987475                    0.999321      27.235679      75.822613       0.643571       0.407821      -1.079118      -0.003100      -0.044456      -0.027854       0.052552      -0.003908      -0.006651      -0.000399       0.009459       0.005720      -0.008057      -0.001979       0.010035             15.610485       8.211804       1.336549      -2.389920      23.903029      10.261415      14.716622          -0.000001
          200              C      29.487800       8.803221      14.619423      -0.110413      35.040994 0.41057485E+03  0.95506693E+04                                 9.387760                            6.810197      -0.087987       1.939463                    0.999674      29.481261      85.326954       0.621593       0.423602      -1.055760       0.010338      -0.011142      -0.017174       0.022934      -0.007884      -0.016265      -0.006334       0.034408       0.055477      -0.030313      -0.000013       0.030326             11.676833       7.331637       1.784646      -1.966408      17.175516       5.652321      10.523346           0.000001
          201              C       9.232106       7.590406      14.044331      -0.140941      36.566536 0.41305940E+03  0.96013822E+04                                 9.569096                            6.790964       0.149658       2.016730                    0.999777      29.404474      84.451592       0.629366       0.418679      -1.061231       0.009827       0.016515       0.000505       0.019224       0.022214      -0.023053      -0.003569      -0.009982      -0.024551      -0.031947      -0.002664       0.034611             11.890679       7.762106       0.684560      -3.078371      15.898053       6.038527      12.011877           0.000002
          202              C       9.506735       4.830940      12.271975      -0.143362      37.094603 0.42512722E+03  0.99678039E+04                                 9.710005                            6.911515       0.120650       2.008366                    0.999654      29.648620      85.930102       0.619964       0.421365      -1.057993       0.011975      -0.000211      -0.017418       0.021138       0.002386      -0.021484       0.002194       0.006439       0.044104      -0.019339      -0.009411       0.028750             12.043752       8.791977       2.932128      -2.672120      17.955033       3.428059       9.384244          -0.000002
          203              C      18.197778      22.117811      11.399248      -0.126466      35.999290 0.44809499E+03  0.10660475E+05                                 9.586791                            7.132543      -0.022174       1.954935                    0.999735      30.205412      88.591321       0.604714       0.425745      -1.053772       0.002165       0.027078      -0.004669       0.027563       0.023146       0.006253      -0.011683      -0.011699      -0.029104      -0.027506      -0.002016       0.029523             11.604657       9.203393       0.755816      -4.104185      14.511677       3.656908      11.098900          -0.000003
          204              C      10.720825       4.024197      10.363412      -0.035762      41.320864 0.45478401E+03  0.10728231E+05                                10.334149                            7.042951      -0.004010       1.994407                    0.999418      27.658673      77.626301       0.634816       0.409011      -1.077439      -0.017568       0.046640       0.024314       0.055454       0.011123      -0.005368      -0.006006      -0.003311       0.006533      -0.012336      -0.002819       0.015155             13.822685       8.861046      -0.052932      -3.960166      19.475424       6.608209      13.131583          -0.000002
          205              C      11.333175       5.281778      10.237295      -0.172236      39.859483 0.46659465E+03  0.11212991E+05                                10.265212                            7.294752       0.050274       1.981089                    0.999405      30.543276      90.023040       0.595953       0.427674      -1.052624      -0.019793      -0.010432       0.004660       0.022854       0.002459      -0.003228      -0.017236       0.036042       0.017045      -0.029358       0.010664       0.018694             13.249800       7.806158       0.765928      -2.767931      20.107925       5.999571      11.835317          -0.000003
          206              C      11.625596       7.679356      11.189054       0.193032      29.301548 0.40758964E+03  0.94134906E+04                                 8.537520                            6.904930      -0.487505       1.884657                    0.995660      25.157539      71.296454       0.604577       0.438659      -1.052192       0.046803       0.031364      -0.042215       0.070402       0.002694       0.001341      -0.012243       0.023834       0.003596      -0.019980       0.008361       0.011619              9.916525       8.972281       0.541872      -1.141510      10.619769       1.361323      10.157524          -0.000001
          207              C      10.907975       8.236443      12.411543       0.018481      41.317647 0.43304020E+03  0.10120327E+05                                10.479854                            6.962822      -0.162707       1.960744                    0.998767      26.979307      76.085927       0.624261       0.419830      -1.067322       0.013271       0.019845      -0.005860       0.024582      -0.012474      -0.002593      -0.010309       0.038816       0.036856      -0.031774       0.014770       0.017004             14.938391       8.038959      -0.055545      -3.309773      21.330290      10.008131      15.445924          -0.000000
          208              C      10.013379       7.270356      12.932825       0.016638      41.867157 0.42992243E+03  0.10021184E+05                                10.490084                            6.895766       0.057983       2.016369                    0.999647      27.254584      76.558213       0.633536       0.414769      -1.071434      -0.014471      -0.005787       0.016072       0.022387       0.014045      -0.005021       0.011203      -0.034248      -0.022141      -0.023449      -0.004698       0.028147             14.618096       8.375381      -0.846852      -4.279023      20.076272       9.490683      15.402636          -0.000000
          209              C      10.127023       6.057465      12.150903       0.026306      41.501420 0.41334088E+03  0.95503075E+04                                10.434317                            6.764293       0.040661       2.013885                    0.999584      26.994101      75.750014       0.638601       0.415114      -1.070100      -0.017397      -0.013872       0.013245       0.025894      -0.004261      -0.008340       0.014127      -0.004359       0.024916      -0.012384      -0.008933       0.021317             14.598953       8.278877       2.995144      -2.125689      24.358745       6.784212      11.159237          -0.000001
          210              C      11.045630       6.277302      11.123474       0.028436      38.888706 0.42331194E+03  0.98502367E+04                                10.101910                            6.914030      -0.170083       1.961646                    0.999068      26.788716      75.718501       0.621565       0.423480      -1.063577       0.011321       0.001861      -0.020753       0.023713       0.004483       0.017718      -0.018823       0.005212      -0.022767      -0.030344       0.008263       0.022081             13.692403       7.923588       0.893124      -2.918710      20.847831       7.160608      12.305790          -0.000001
          211              C      13.140856       7.649234      11.427835      -0.520883      26.251349 0.44767410E+03  0.10611330E+05                                 7.438808                            6.808000       0.202203       2.018023                    0.997422      32.525599      94.155121       0.665564       0.388247      -1.082066      -0.067323       0.008200      -0.018502       0.070299      -0.013280       0.019370      -0.008185       0.049020      -0.000444      -0.028295      -0.010730       0.039025              7.655665       9.760957       0.586463      -0.142299       6.919691       0.815704       6.286347          -0.000004
          212              C      11.281520       8.463064       9.936297      -0.518803      25.164684 0.42683924E+03  0.99962941E+04                                 7.254494                            6.689916       0.240091       2.030493                    0.997791      32.263013      92.792960       0.665155       0.393195      -1.078792       0.024858      -0.035119       0.056416       0.070951      -0.013404       0.023246      -0.021861       0.009154       0.038102      -0.023982      -0.018150       0.042133              7.345965       5.902913      -0.256710      -0.018461       7.078911      -0.636520       9.056071          -0.000000
          213              C      30.529239      11.066614      14.841388       0.604150      25.082804 0.24466332E+03  0.50405934E+04                                 7.994867                            5.560524      -0.038023       2.049052                    0.999533      22.155151      61.945351       0.627335       0.473908      -1.018367       0.002205       0.059193       0.031013       0.066862      -0.046577       0.062049      -0.059143       0.062153       0.056993      -0.077933      -0.039766       0.117699             10.804209       7.013020       1.424074      -1.579669      15.712185       5.681327       9.687424          -0.000001
          214              C      19.455787      21.204975       9.426787       0.593037      23.858348 0.24848385E+03  0.51494860E+04                                 7.711640                            5.619845      -0.043129       2.042880                    0.999629      22.504956      63.523202       0.620095       0.476630      -1.014873       0.003674      -0.047527      -0.047498       0.067293      -0.012179       0.065696      -0.027647       0.121958      -0.054392      -0.072814      -0.035824       0.108637              9.683770       6.160794       0.012708      -2.588934      12.570373       3.217736      10.320142          -0.000001
          215              C      13.606715      15.541193      14.451267       0.114733      26.351531 0.32423073E+03  0.71222150E+04                                 7.917312                            6.158793       0.177539       2.093131                    0.999260      25.421443      71.905640       0.635590       0.438701      -1.044741       0.000436      -0.044428      -0.017180       0.047636      -0.024643       0.031996       0.002963       0.015807       0.016951      -0.040795      -0.001466       0.042261              9.419029       9.365005       2.692655      -3.945905       9.502957      -0.004606       9.389126          -0.000004
          216              C      14.523959      16.139689      13.615535      -0.169241      32.623983 0.43662338E+03  0.10325305E+05                                 9.042145                            7.088847      -0.026736       1.980398                    0.997985      29.412420      86.139483       0.600115       0.431594      -1.049688       0.001059      -0.007737       0.012667       0.014880       0.003627       0.026359      -0.007475       0.011320      -0.014508      -0.028168      -0.000691       0.028859             10.774687      10.550109       2.400353      -5.333147      10.142274      -0.038746      11.631678          -0.000004
          217              C      14.948217      15.495180      12.502347       0.115956      33.650046 0.37469228E+03  0.84735838E+04                                 9.244325                            6.551997      -0.105494       1.992560                    0.999407      25.629079      71.873940       0.630391       0.429639      -1.057666       0.005396      -0.001754       0.001724       0.005930       0.000482       0.012410      -0.009165       0.015823       0.022549      -0.016901      -0.002906       0.019807             12.195164      12.656550       4.700908      -7.001125      11.207630      -2.129239      12.721312          -0.000002
          218              C      14.420029      14.260584      12.277019      -0.183396      32.157284 0.42179355E+03  0.98508158E+04                                 8.818546                            6.884560       0.138459       2.022016                    0.999312      29.331614      84.301351       0.622372       0.421389      -1.060059       0.004078      -0.007084       0.016111       0.018066      -0.012125       0.003584       0.015460      -0.007450       0.030545      -0.022729       0.001213       0.021516             10.344214      10.498073       3.876304      -4.388365      10.981726      -0.933417       9.552842          -0.000002
          219              C      13.485308      13.736082      13.134611       0.104356      25.657665 0.30865761E+03  0.66782970E+04                                 7.651644                            5.925671       0.213399       2.094282                    0.999801      25.319772      70.424803       0.663572       0.426608      -1.055046      -0.002143       0.033341       0.034900       0.048313      -0.013144       0.028005       0.006010      -0.003870      -0.049464      -0.038503       0.009821       0.028682              8.932757       9.078046       2.704371      -3.695381       9.011393       0.130142       8.708832          -0.000003
          220              C      15.947488      16.112710      11.614487       0.122524      34.038208 0.37384910E+03  0.84421932E+04                                 9.308344                            6.540008      -0.058561       2.009056                    0.999398      25.489562      71.221973       0.632202       0.429034      -1.058987      -0.001229       0.003419       0.002418       0.004365      -0.014332      -0.005070       0.001035      -0.023579      -0.025410      -0.016521      -0.006581       0.023102             12.388289      13.517983       5.772107      -6.142839       9.232292      -3.126093      14.414592          -0.000002
          221              C      16.925227      16.925564      12.068507      -0.179007      35.406550 0.44390139E+03  0.10519861E+05                                 9.499089                            7.113809       0.115075       2.022405                    0.998684      29.405884      85.651825       0.604552       0.427513      -1.054288       0.000506       0.002273      -0.009351       0.009637      -0.019612      -0.002367      -0.003077      -0.008486       0.034832      -0.026247       0.011671       0.014576             11.865200      12.958679       5.873914      -4.176741       9.883853      -2.306866      12.753069          -0.000004
          222              C      17.818485      17.503515      11.187373       0.103216      28.299532 0.31393225E+03  0.68253051E+04                                 8.200724                            5.971678       0.294337       2.123334                    0.999802      25.325824      70.748914       0.661351       0.425979      -1.054810      -0.019779      -0.012741      -0.044509       0.050345      -0.020519       0.021631       0.003689      -0.012678      -0.079735      -0.039967       0.003415       0.036552             10.234106      10.287196       4.536183      -3.090461       8.125913      -1.524350      12.289208          -0.000003
          223              C      16.929527      16.442933       9.462099       0.107316      26.087524 0.29905439E+03  0.63953625E+04                                 7.649828                            5.765462       0.342794       2.138511                    0.999840      24.875101      67.940716       0.687134       0.416821      -1.065206       0.024036       0.027174       0.032359       0.048613      -0.029563       0.012911       0.007438      -0.015807       0.016242      -0.038305       0.010209       0.028096              9.090703       8.838244       3.600143      -2.921193       7.407764      -0.895438      11.026100           0.000000
          224              C      15.951221      15.856919      10.262519      -0.192211      33.138127 0.42110909E+03  0.97805979E+04                                 8.874000                            6.789921       0.282457       2.063862                    0.999812      29.048245      81.874629       0.642346       0.410550      -1.072469      -0.000652       0.008699      -0.003802       0.009516       0.011561       0.013544       0.014897      -0.002826      -0.033269      -0.021554      -0.006099       0.027654             10.576410      10.254655       3.759450      -4.136437       7.670692      -1.871061      13.803883          -0.000000
          225              C      18.417930       9.703422      11.382433      -0.184584      42.119788 0.46859761E+03  0.11261394E+05                                10.593761                            7.254494       0.040567       1.966825                    0.999691      30.960383      90.941949       0.605158       0.421158      -1.057779      -0.023083      -0.016255       0.013603       0.031338       0.002377       0.000713      -0.015865       0.021076      -0.000205      -0.022155       0.010197       0.011958             14.669478       8.069266       0.727010      -2.209014      23.000171       9.424865      12.938998          -0.000000
          226              C      17.696547       8.486944      11.402612      -0.019979      43.025269 0.43587086E+03  0.10165033E+05                                10.648929                            6.880269      -0.041701       1.987101                    0.999255      27.212682      75.733226       0.644868       0.407272      -1.079483      -0.007401       0.038764       0.030973       0.050167       0.003415       0.001991      -0.008874      -0.007069       0.001550      -0.009544      -0.001453       0.010997             15.845868       9.135701      -0.714336      -3.743273      23.495410      10.830005      14.906495          -0.000001
          227              C      16.647494       8.325462      12.277019      -0.111031      35.281704 0.42147299E+03  0.98753469E+04                                 9.471745                            6.925886      -0.080954       1.943888                    0.999683      29.614585      86.215603       0.612507       0.426788      -1.053065       0.010965       0.021170       0.007006       0.024849       0.020823       0.009852      -0.012946      -0.010661      -0.027658      -0.029355       0.002671       0.026684             11.910597       8.724728      -0.058935      -3.183938      15.669091       6.571330      11.337970          -0.000002
          228              C      16.279996       9.311027      13.141337      -0.138222      36.457357 0.41719585E+03  0.97113804E+04                                 9.522797                            6.798543       0.163489       2.020755                    0.999755      29.350641      84.064440       0.633348       0.415454      -1.064416       0.017012      -0.004661      -0.012298       0.021503       0.008134      -0.032082       0.004360       0.014886       0.005477      -0.031328      -0.005223       0.036551             12.037985       8.296036       1.514216      -1.968511      17.384159       6.432740      10.433761          -0.000003
          229              C      15.965616      12.011441      14.991046      -0.145640      35.940587 0.44887889E+03  0.10673998E+05                                 9.543537                            7.128033       0.080868       1.997769                    0.999203      29.916616      87.460832       0.606829       0.424465      -1.055534       0.005397       0.019031       0.002529       0.019943       0.018436      -0.003582       0.007561      -0.003889      -0.064552      -0.025142      -0.004366       0.029507             11.698196       9.237071      -0.579688      -4.396623      13.252823       4.912406      12.604693          -0.000003
          230              C      16.081691      13.250288      15.611539      -0.121958      35.352716 0.47741961E+03  0.11577047E+05                                 9.615432                            7.464453      -0.254895       1.884315                    0.998947      30.759981      92.053235       0.577140       0.437650      -1.043143       0.012107      -0.018013      -0.021915       0.030844      -0.011195      -0.006972       0.000971       0.043632       0.028866      -0.029344       0.006045       0.023300             11.562447       9.110527       1.392156      -2.959217      14.812040       3.674261      10.764775          -0.000004
          231              C      17.071108      14.153249      15.255050      -0.030627      38.950965 0.44853566E+03  0.10567182E+05                                 9.986225                            7.023786      -0.062557       1.978330                    0.999380      27.665140      78.145672       0.630329       0.412455      -1.072855       0.011612      -0.047858      -0.022399       0.054101       0.005911      -0.005532      -0.001843       0.023808       0.001189      -0.013512      -0.001838       0.015349             13.156317       8.876365       1.033017      -2.920858      18.026022       6.781996      12.566563          -0.000002
          232              C      17.957325      13.833364      14.227621      -0.171040      37.042103 0.45368353E+03  0.10846085E+05                                 9.800448                            7.210179      -0.032772       1.953278                    0.999285      30.693914      90.766054       0.596233       0.429705      -1.049480      -0.007916      -0.006225       0.022946       0.025059       0.009020       0.003445      -0.017595       0.033770       0.004078      -0.030039       0.011477       0.018562             12.373930       8.444951      -0.531832      -3.479940      16.240840       6.659082      12.436000          -0.000002
          233              C      18.699298      12.062930      12.438448       0.191525      29.534195 0.41681068E+03  0.96759848E+04                                 8.590706                            6.990475      -0.496888       1.881327                    0.995273      25.259985      71.662753       0.600128       0.439649      -1.052083       0.052350       0.027673      -0.034690       0.068627       0.001983       0.001497      -0.015708       0.020773       0.011991      -0.022110       0.008576       0.013534             10.003487       9.388243       0.579019      -1.013858      11.332774       1.212117       9.289444          -0.000001
          234              C      18.074953      10.689219      12.271975       0.018602      41.185010 0.43555721E+03  0.10194022E+05                                10.461958                            6.979518      -0.178115       1.954047                    0.998666      27.075622      76.416059       0.623977       0.419408      -1.067579       0.015440      -0.000565      -0.009811       0.018302       0.012233       0.021714      -0.019994      -0.001141      -0.022478      -0.037515       0.015969       0.021546             15.024304       8.507085       0.658241      -2.664274      23.280811       9.581997      13.285016          -0.000000
          235              C      17.002152      10.504764      13.168242       0.011174      41.989430 0.43360448E+03  0.10123261E+05                                10.492045                            6.907011       0.060131       2.013947                    0.999592      27.356943      76.775625       0.635860       0.412589      -1.073410      -0.014699      -0.014018       0.014545       0.024982      -0.006547      -0.016974       0.016149      -0.007544       0.010586      -0.020073      -0.007660       0.027733             14.949100       8.490925       1.781172      -2.021834      23.675074       9.345744      12.681302          -0.000002
          236              C      16.875128      11.696165      14.000611       0.019015      41.339994 0.43172861E+03  0.10085855E+05                                10.422575                            6.917972       0.062172       2.015723                    0.999619      27.373147      77.277815       0.630705       0.415698      -1.069559      -0.011547      -0.009671       0.015891       0.021895       0.011665      -0.000848       0.013140      -0.025497      -0.030219      -0.018493      -0.007829       0.026322             14.700231       9.720806      -1.957598      -5.501594      18.348612       9.309582      16.031277          -0.000001
          237              C      17.859223      12.629279      13.607128       0.017928      38.533318 0.44146438E+03  0.10377727E+05                                10.043067                            7.061790      -0.161208       1.960843                    0.998941      27.147970      77.045223       0.615084       0.423609      -1.063835       0.016566       0.013119       0.000445       0.021136      -0.011113      -0.003671      -0.009909       0.032923       0.039144      -0.029031       0.013197       0.015834             13.497121       8.696398      -0.600319      -3.760676      18.486547       8.000669      13.308419          -0.000001
          238              C      20.169157      11.952058      12.848747      -0.519844      25.768235 0.43201270E+03  0.10135439E+05                                 7.361977                            6.725409       0.238923       2.027651                    0.997822      32.317728      92.658140       0.664948       0.392620      -1.080521      -0.070655       0.006830      -0.024139       0.074977      -0.013470       0.026888      -0.005348       0.032471      -0.004049      -0.023353      -0.016411       0.039765              7.527412       9.570068       0.521194       0.217018       6.774639       0.419742       6.237529           0.000004
          239              C      18.496414      12.919102      11.173920      -0.521794      25.931428 0.44535320E+03  0.10544952E+05                                 7.386445                            6.813074       0.198106       2.012276                    0.997558      32.718123      94.730178       0.661840       0.390853      -1.080018       0.020539      -0.043659       0.058763       0.076033      -0.003798       0.017989      -0.019604       0.003169       0.038277      -0.022878      -0.009877       0.032756              7.576709       6.185758       0.029354      -0.667158       8.424368      -1.070197       8.120000          -0.000003
          240              C      18.046771       7.389611      10.454216       0.607290      25.232024 0.24535154E+03  0.50579621E+04                                 8.034844                            5.572219      -0.029744       2.052412                    0.999520      22.110975      61.826932       0.626067       0.474568      -1.018085       0.017557      -0.048875      -0.041292       0.066348      -0.025779       0.072294      -0.041043       0.113349      -0.020689      -0.079677      -0.038020       0.117697             11.041312       6.633198      -0.671086      -2.976194      15.373666       5.963926      11.117071          -0.000001
          241              C      17.179169      15.461832      15.964665       0.601106      23.181756 0.24701271E+03  0.51157872E+04                                 7.584655                            5.614772      -0.073466       2.033748                    0.999606      22.489353      63.637137       0.617926       0.478604      -1.012957       0.010396       0.054161       0.040659       0.068518      -0.040940       0.049975      -0.059713       0.046035       0.069029      -0.073245      -0.031513       0.104758              9.435739       7.315987       1.406770      -1.616193      12.302479       3.897713       8.688750          -0.000001
          242              C      27.241777      15.111139       3.785176      -0.172609      40.982356 0.45342610E+03  0.10816600E+05                                10.458091                            7.185928      -0.009558       1.958450                    0.999550      30.547608      89.644833       0.601217       0.427062      -1.053217       0.012959       0.005093      -0.013062       0.019092       0.005650      -0.003049      -0.020199       0.024392      -0.003800      -0.027430       0.007809       0.019620             14.282342       7.872752      -0.182549      -2.946524      20.149984       9.764993      14.824289          -0.000002
          243              C       7.909482      14.810589       2.671988      -0.020692      42.942354 0.43703188E+03  0.10198896E+05                                10.645316                            6.894071      -0.040161       1.987475                    0.999321      27.235679      75.822614       0.643571       0.407821      -1.079118       0.003100       0.044456       0.027854       0.052552      -0.003908      -0.006651      -0.000399       0.009458       0.005720      -0.008057      -0.001979       0.010035             15.610485       8.211804       1.336549      -2.389920      23.903030      10.261415      14.716623          -0.000001
          244              C       8.796489      15.745992       2.196108      -0.110413      35.040993 0.41057484E+03  0.95506692E+04                                 9.387760                            6.810197      -0.087987       1.939463                    0.999674      29.481261      85.326956       0.621593       0.423602      -1.055760      -0.010338       0.011142       0.017174       0.022934      -0.007884      -0.016265      -0.006334       0.034408       0.055477      -0.030313      -0.000013       0.030326             11.676833       7.331637       1.784646      -1.966408      17.175516       5.652321      10.523347           0.000001
          245              C       8.920283      16.958807       2.771200      -0.140941      36.566535 0.41305938E+03  0.96013817E+04                                 9.569096                            6.790964       0.149658       2.016730                    0.999777      29.404473      84.451591       0.629366       0.418679      -1.061231      -0.009827      -0.016515      -0.000505       0.019224       0.022214      -0.023053      -0.003569      -0.009982      -0.024551      -0.031947      -0.002663       0.034611             11.890679       7.762106       0.684560      -3.078371      15.898053       6.038527      12.011878           0.000002
          246              C      28.777554      19.718273       4.543556      -0.143362      37.094601 0.42512718E+03  0.99678028E+04                                 9.710004                            6.911515       0.120650       2.008366                    0.999654      29.648619      85.930099       0.619964       0.421365      -1.057993      -0.011975       0.000211       0.017418       0.021138       0.002386      -0.021484       0.002194       0.006439       0.044104      -0.019339      -0.009411       0.028750             12.043751       8.791977       2.932128      -2.672120      17.955033       3.428059       9.384244          -0.000002
          247              C      20.086511       2.431402       5.416283      -0.126466      35.999287 0.44809494E+03  0.10660473E+05                                 9.586791                            7.132542      -0.022174       1.954935                    0.999735      30.205410      88.591314       0.604714       0.425745      -1.053773      -0.002165      -0.027078       0.004669       0.027563       0.023146       0.006253      -0.011683      -0.011699      -0.029105      -0.027506      -0.002016       0.029523             11.604656       9.203393       0.755817      -4.104185      14.511676       3.656907      11.098899          -0.000003
          248              C      27.563464      20.525016       6.452119      -0.035762      41.320865 0.45478401E+03  0.10728231E+05                                10.334150                            7.042951      -0.004009       1.994407                    0.999418      27.658673      77.626303       0.634816       0.409011      -1.077439       0.017568      -0.046640      -0.024314       0.055454       0.011123      -0.005368      -0.006006      -0.003311       0.006533      -0.012336      -0.002819       0.015155             13.822685       8.861047      -0.052932      -3.960166      19.475425       6.608209      13.131584          -0.000002
          249              C      26.951114      19.267435       6.578236      -0.172236      39.859486 0.46659468E+03  0.11212992E+05                                10.265212                            7.294752       0.050274       1.981089                    0.999405      30.543277      90.023044       0.595953       0.427674      -1.052624       0.019793       0.010432      -0.004660       0.022854       0.002459      -0.003228      -0.017236       0.036042       0.017045      -0.029358       0.010664       0.018694             13.249801       7.806158       0.765928      -2.767931      20.107926       5.999572      11.835318          -0.000003
          250              C      26.658693      16.869857       5.626477       0.193032      29.301548 0.40758962E+03  0.94134902E+04                                 8.537520                            6.904930      -0.487505       1.884657                    0.995660      25.157539      71.296455       0.604577       0.438659      -1.052192      -0.046803      -0.031364       0.042215       0.070402       0.002694       0.001341      -0.012243       0.023834       0.003596      -0.019980       0.008361       0.011619              9.916525       8.972281       0.541872      -1.141510      10.619769       1.361323      10.157524          -0.000001
          251              C      27.376314      16.312770       4.403988       0.018481      41.317645 0.43304017E+03  0.10120326E+05                                10.479854                            6.962822      -0.162707       1.960744                    0.998767      26.979306      76.085926       0.624261       0.419830      -1.067322      -0.013271      -0.019845       0.005860       0.024582      -0.012474      -0.002593      -0.010309       0.038816       0.036856      -0.031774       0.014770       0.017004             14.938391       8.038959      -0.055545      -3.309773      21.330290      10.008131      15.445925          -0.000000
          252              C      28.270910      17.278857       3.882706       0.016638      41.867157 0.42992243E+03  0.10021184E+05                                10.490084                            6.895766       0.057983       2.016369                    0.999647      27.254584      76.558213       0.633536       0.414769      -1.071434       0.014471       0.005788      -0.016072       0.022387       0.014045      -0.005021       0.011203      -0.034248      -0.022141      -0.023449      -0.004698       0.028147             14.618096       8.375381      -0.846852      -4.279023      20.076272       9.490683      15.402636          -0.000000
          253              C      28.157266      18.491748       4.664628       0.026306      41.501420 0.41334088E+03  0.95503076E+04                                10.434317                            6.764293       0.040661       2.013885                    0.999584      26.994101      75.750014       0.638601       0.415114      -1.070100       0.017397       0.013872      -0.013245       0.025894      -0.004261      -0.008340       0.014127      -0.004359       0.024916      -0.012384      -0.008933       0.021317             14.598953       8.278877       2.995144      -2.125689      24.358745       6.784212      11.159237          -0.000001
          254              C      27.238659      18.271911       5.692057       0.028436      38.888706 0.42331194E+03  0.98502367E+04                                10.101910                            6.914030      -0.170083       1.961646                    0.999068      26.788716      75.718501       0.621565       0.423480      -1.063577      -0.011321      -0.001861       0.020753       0.023713       0.004483       0.017717      -0.018823       0.005212      -0.022767      -0.030344       0.008263       0.022081             13.692403       7.923588       0.893124      -2.918710      20.847831       7.160608      12.305790          -0.000001
          255              C      25.143433      16.899979       5.387696      -0.520883      26.251351 0.44767413E+03  0.10611331E+05                                 7.438809                            6.808001       0.202204       2.018023                    0.997422      32.525600      94.155127       0.665564       0.388247      -1.082066       0.067323      -0.008200       0.018502       0.070299      -0.013280       0.019370      -0.008185       0.049020      -0.000444      -0.028295      -0.010730       0.039025              7.655666       9.760959       0.586463      -0.142300       6.919691       0.815704       6.286347          -0.000004
          256              C      27.002769      16.086149       6.879234      -0.518803      25.164685 0.42683926E+03  0.99962950E+04                                 7.254494                            6.689917       0.240090       2.030493                    0.997791      32.263015      92.792974       0.665155       0.393195      -1.078792      -0.024858       0.035119      -0.056416       0.070951      -0.013404       0.023246      -0.021861       0.009154       0.038102      -0.023982      -0.018151       0.042133              7.345965       5.902914      -0.256710      -0.018461       7.078911      -0.636520       9.056071          -0.000000
          257              C       7.755050      13.482599       1.974143       0.604150      25.082805 0.24466332E+03  0.50405934E+04                                 7.994867                            5.560524      -0.038023       2.049052                    0.999533      22.155151      61.945351       0.627335       0.473908      -1.018367      -0.002205      -0.059193      -0.031013       0.066862      -0.046577       0.062049      -0.059143       0.062153       0.056993      -0.077933      -0.039766       0.117699             10.804210       7.013020       1.424074      -1.579669      15.712185       5.681327       9.687424          -0.000001
          258              C      18.828502       3.344238       7.388744       0.593037      23.858347 0.24848385E+03  0.51494860E+04                                 7.711640                            5.619845      -0.043129       2.042880                    0.999629      22.504956      63.523202       0.620095       0.476630      -1.014873      -0.003674       0.047527       0.047498       0.067293      -0.012179       0.065696      -0.027647       0.121958      -0.054392      -0.072814      -0.035824       0.108637              9.683770       6.160794       0.012708      -2.588934      12.570373       3.217736      10.320142          -0.000001
          259              C      24.677574       9.008020       2.364264       0.114733      26.351530 0.32423071E+03  0.71222145E+04                                 7.917312                            6.158793       0.177539       2.093131                    0.999260      25.421442      71.905637       0.635590       0.438701      -1.044741      -0.000436       0.044428       0.017180       0.047636      -0.024643       0.031996       0.002963       0.015807       0.016951      -0.040795      -0.001466       0.042261              9.419029       9.365005       2.692655      -3.945905       9.502956      -0.004606       9.389126          -0.000004
          260              C      23.760330       8.409524       3.199996      -0.169241      32.623981 0.43662333E+03  0.10325304E+05                                 9.042146                            7.088847      -0.026736       1.980398                    0.997985      29.412419      86.139483       0.600115       0.431594      -1.049688      -0.001060       0.007737      -0.012667       0.014881       0.003627       0.026359      -0.007475       0.011320      -0.014508      -0.028168      -0.000691       0.028859             10.774687      10.550110       2.400353      -5.333147      10.142274      -0.038746      11.631679          -0.000004
          261              C      23.336072       9.054033       4.313184       0.115956      33.650047 0.37469228E+03  0.84735837E+04                                 9.244325                            6.551997      -0.105494       1.992560                    0.999407      25.629079      71.873939       0.630391       0.429639      -1.057666      -0.005396       0.001754      -0.001724       0.005930       0.000482       0.012410      -0.009165       0.015823       0.022549      -0.016901      -0.002906       0.019807             12.195164      12.656550       4.700908      -7.001125      11.207630      -2.129239      12.721312          -0.000002
          262              C      23.864260      10.288629       4.538512      -0.183396      32.157289 0.42179362E+03  0.98508180E+04                                 8.818547                            6.884560       0.138459       2.022016                    0.999312      29.331617      84.301363       0.622372       0.421389      -1.060059      -0.004078       0.007084      -0.016111       0.018066      -0.012125       0.003584       0.015460      -0.007450       0.030545      -0.022729       0.001213       0.021516             10.344215      10.498074       3.876305      -4.388365      10.981727      -0.933417       9.552843          -0.000002
          263              C      24.798981      10.813131       3.680920       0.104356      25.657670 0.30865767E+03  0.66782986E+04                                 7.651645                            5.925671       0.213399       2.094282                    0.999801      25.319775      70.424813       0.663572       0.426608      -1.055046       0.002143      -0.033341      -0.034900       0.048313      -0.013144       0.028005       0.006010      -0.003870      -0.049464      -0.038503       0.009821       0.028682              8.932758       9.078047       2.704371      -3.695381       9.011393       0.130142       8.708833          -0.000003
          264              C      22.336801       8.436503       5.201044       0.122524      34.038206 0.37384907E+03  0.84421924E+04                                 9.308344                            6.540008      -0.058561       2.009056                    0.999398      25.489561      71.221972       0.632202       0.429034      -1.058987       0.001229      -0.003419      -0.002418       0.004365      -0.014332      -0.005070       0.001035      -0.023579      -0.025410      -0.016521      -0.006581       0.023102             12.388289      13.517984       5.772107      -6.142840       9.232293      -3.126093      14.414592          -0.000002
          265              C      21.359062       7.623649       4.747024      -0.179007      35.406549 0.44390138E+03  0.10519861E+05                                 9.499089                            7.113809       0.115075       2.022405                    0.998684      29.405884      85.651824       0.604552       0.427513      -1.054288      -0.000506      -0.002273       0.009351       0.009637      -0.019612      -0.002367      -0.003077      -0.008486       0.034832      -0.026247       0.011671       0.014576             11.865200      12.958679       5.873913      -4.176741       9.883853      -2.306866      12.753069          -0.000004
          266              C      20.465804       7.045698       5.628158       0.103216      28.299533 0.31393227E+03  0.68253055E+04                                 8.200724                            5.971678       0.294337       2.123334                    0.999802      25.325824      70.748915       0.661351       0.425979      -1.054810       0.019779       0.012741       0.044509       0.050345      -0.020519       0.021631       0.003689      -0.012678      -0.079735      -0.039967       0.003415       0.036552             10.234106      10.287197       4.536183      -3.090461       8.125913      -1.524350      12.289209          -0.000003
          267              C      21.354762       8.106280       7.353432       0.107316      26.087523 0.29905438E+03  0.63953623E+04                                 7.649828                            5.765462       0.342794       2.138511                    0.999840      24.875101      67.940718       0.687134       0.416821      -1.065206      -0.024036      -0.027174      -0.032359       0.048613      -0.029563       0.012911       0.007438      -0.015807       0.016242      -0.038305       0.010209       0.028096              9.090703       8.838244       3.600143      -2.921193       7.407764      -0.895437      11.026101           0.000000
          268              C      22.333068       8.692294       6.553012      -0.192211      33.138135 0.42110921E+03  0.97806015E+04                                 8.874001                            6.789922       0.282457       2.063862                    0.999812      29.048248      81.874640       0.642346       0.410550      -1.072469       0.000652      -0.008699       0.003802       0.009516       0.011561       0.013544       0.014897      -0.002826      -0.033269      -0.021554      -0.006099       0.027654             10.576412      10.254656       3.759450      -4.136439       7.670693      -1.871062      13.803886          -0.000000
          269              C      11.627136       9.562516       2.974667      -0.184584      42.119711 0.46859689E+03  0.11261373E+05                                10.593748                            7.254488       0.040567       1.966826                    0.999691      30.960380      90.941933       0.605158       0.421158      -1.057779      -0.024404      -0.014196       0.013603       0.031338       0.009541      -0.014120       0.007268      -0.010133      -0.000205      -0.022155       0.010197       0.011958             14.669455      20.952031      -5.187838       7.643498      10.117353      -5.940065      12.938980          -0.000000
          270              C      10.220614       9.414506       2.994846      -0.019979      43.025253 0.43587109E+03  0.10165039E+05                                10.648927                            6.880271      -0.041701       1.987101                    0.999255      27.212680      75.733218       0.644868       0.407272      -1.079483       0.032140      -0.022901       0.030973       0.050167      -0.000455      -0.007234       0.005512       0.009787       0.001550      -0.009543      -0.001453       0.010997             15.845860      20.453644      -5.910721       8.280314      12.177450      -7.920685      14.906487          -0.000001
          271              C       9.636141       8.528515       3.869254      -0.111031      35.281710 0.42147303E+03  0.98753479E+04                                 9.471746                            6.925886      -0.080954       1.943888                    0.999683      29.614584      86.215596       0.612507       0.426788      -1.053065       0.023814       0.001132       0.007006       0.024849       0.009530      -0.007654       0.014356       0.038533      -0.027658      -0.029355       0.002671       0.026684             11.910597      14.415394      -2.671680       4.643467       9.978425      -5.635430      11.337972          -0.000002
          272              C      10.378474       7.783308       4.733572      -0.138222      36.457339 0.41719561E+03  0.97113734E+04                                 9.522794                            6.798541       0.163488       2.020755                    0.999755      29.350642      84.064442       0.633348       0.415454      -1.064416       0.002862       0.017405      -0.012298       0.021503       0.010947      -0.009424      -0.030975       0.002634       0.005476      -0.031328      -0.005223       0.036551             12.037979      16.950281      -2.459196       5.024649       8.729898      -4.473034      10.433759          -0.000003
          273              C      12.701410       6.370851       6.583280      -0.145640      35.940573 0.44887843E+03  0.10673984E+05                                 9.543534                            7.128029       0.080868       1.997769                    0.999203      29.916615      87.460828       0.606830       0.424465      -1.055534       0.019547      -0.003036       0.002529       0.019943       0.010542       0.005377      -0.006410       0.030498      -0.064552      -0.025141      -0.004366       0.029507             11.698193      12.114045      -1.900592       2.629847      10.375839      -6.045324      12.604695          -0.000003
          274              C      13.875696       5.959427       7.203773      -0.121958      35.352734 0.47742003E+03  0.11577060E+05                                 9.615436                            7.464457      -0.254896       1.884314                    0.998947      30.759982      92.053242       0.577140       0.437650      -1.043143      -0.011318       0.018519      -0.021915       0.030844       0.009248      -0.002027      -0.006741      -0.045420       0.028866      -0.029345       0.006045       0.023300             11.562453      14.875212      -1.254578       2.104400       9.047367      -4.222406      10.764782          -0.000004
          275              C      15.109135       6.481838       6.847284      -0.030627      38.950957 0.44853571E+03  0.10567184E+05                                 9.986224                            7.023787      -0.062557       1.978330                    0.999380      27.665140      78.145673       0.630329       0.412455      -1.072855      -0.038647       0.030522      -0.022399       0.054101       0.012881      -0.003983      -0.004258      -0.006553       0.001189      -0.013512      -0.001838       0.015349             13.156315      17.216493      -2.796178       4.944684       9.685883      -5.484251      12.566568          -0.000002
          276              C      15.188202       7.420696       5.819855      -0.171040      37.042082 0.45368329E+03  0.10846078E+05                                 9.800444                            7.210177      -0.032772       1.953278                    0.999285      30.693914      90.766052       0.596233       0.429705      -1.049480      -0.008960      -0.004596       0.022946       0.025059       0.018685      -0.014552       0.010472      -0.008330       0.004079      -0.030039       0.011477       0.018562             12.373924      14.480238      -3.302805       4.599699      10.205539      -5.941048      12.435994          -0.000002
          277              C      13.888836       8.833711       4.030683       0.191525      29.534205 0.41681065E+03  0.96759844E+04                                 8.590708                            6.990475      -0.496888       1.881327                    0.995273      25.259988      71.662768       0.600128       0.439649      -1.052083       0.046992       0.036028      -0.034690       0.068627       0.009169      -0.013651       0.007915      -0.010533       0.011991      -0.022110       0.008576       0.013534             10.003492      11.433360      -0.359955       0.678532       9.287665      -1.427151       9.289452          -0.000001
          278              C      12.379911       8.839495       3.864209       0.018602      41.185016 0.43555734E+03  0.10194026E+05                                10.461959                            6.979519      -0.178115       1.954047                    0.998666      27.075622      76.416058       0.623977       0.419408      -1.067579       0.005928       0.014267      -0.009811       0.018302       0.007541      -0.009110       0.028076       0.019297      -0.022478      -0.037515       0.015969       0.021546             15.024306      21.207919      -5.173078       7.596361      10.579976      -6.419377      13.285022          -0.000000
          279              C      11.764652       7.941508       4.760477       0.011174      41.989431 0.43360461E+03  0.10123265E+05                                10.492046                            6.907012       0.060130       2.013947                    0.999592      27.356942      76.775624       0.635860       0.412589      -1.073410      -0.018872      -0.007510       0.014544       0.024982      -0.007128       0.007594      -0.022164      -0.005014       0.010586      -0.020072      -0.007661       0.027733             14.949099      22.382347      -4.596775       7.649712       9.783648      -5.736953      12.681304          -0.000002
          280              C      12.794386       7.328955       5.592846       0.019015      41.339979 0.43172836E+03  0.10085848E+05                                10.422573                            6.917970       0.062172       2.015723                    0.999619      27.373146      77.277814       0.630705       0.415698      -1.069559      -0.013607      -0.006459       0.015891       0.021895      -0.002065       0.011587      -0.006253       0.034312      -0.030219      -0.018493      -0.007829       0.026322             14.700225      15.361878      -4.547575       6.164901      12.707520      -8.884240      16.031277          -0.000001
          281              C      14.053007       7.833949       5.199362       0.017928      38.533334 0.44146450E+03  0.10377731E+05                                10.043070                            7.061791      -0.161208       1.960843                    0.998941      27.147970      77.045222       0.615084       0.423609      -1.063835       0.018834       0.009581       0.000445       0.021136       0.005241      -0.010537       0.000798      -0.038315       0.039144      -0.029031       0.013197       0.015834             13.497125      16.326808      -4.103662       5.701786      10.856137      -6.755969      13.308429          -0.000001
          282              C      14.401378      10.215768       4.440982      -0.519844      25.768261 0.43201339E+03  0.10135459E+05                                 7.361982                            6.725415       0.238921       2.027650                    0.997822      32.317727      92.658138       0.664948       0.392620      -1.080521      -0.023274      -0.067060      -0.024139       0.074977       0.003533       0.006359       0.026667      -0.041596      -0.004049      -0.023354      -0.016411       0.039765              7.527417       7.656592       1.399728       0.472005       8.688128       0.022084       6.237531           0.000004
          283              C      14.582264       8.292093       2.766155      -0.521794      25.931437 0.44535340E+03  0.10544958E+05                                 7.386447                            6.813076       0.198106       2.012276                    0.997558      32.718125      94.730187       0.661840       0.390853      -1.080018      -0.031107       0.036883       0.058763       0.076033      -0.001274      -0.010311       0.024528      -0.007827       0.038276      -0.022878      -0.009877       0.032756              7.576710       8.056890      -0.829731      -1.250962       6.553236      -0.159766       8.120005          -0.000003
          284              C       9.369499      10.190652       2.046450       0.607290      25.232008 0.24535159E+03  0.50579635E+04                                 8.034840                            5.572219      -0.029744       2.052412                    0.999520      22.110974      61.826927       0.626067       0.474568      -1.018085      -0.037092       0.036349      -0.041292       0.066348       0.026179      -0.007135       0.082826      -0.112983      -0.020689      -0.079677      -0.038020       0.117697             11.041302      13.342999      -3.751743       4.178125       8.663843      -5.193192      11.117062          -0.000001
          285              C      16.343452       6.034034       7.556900       0.601106      23.181735 0.24701252E+03  0.51157824E+04                                 7.584650                            5.614770      -0.073466       2.033748                    0.999606      22.489353      63.637137       0.617926       0.478604      -1.012957       0.053559      -0.013151       0.040659       0.068518      -0.009228      -0.033415       0.070332      -0.092103       0.069029      -0.073245      -0.031513       0.104758              9.435732      12.501198      -0.973911       2.867843       7.117250      -3.095109       8.688748          -0.000001
          286              C      29.975705      21.578694      12.192942      -0.172609      40.982370 0.45342607E+03  0.10816599E+05                                10.458094                            7.185928      -0.009559       1.958450                    0.999550      30.547609      89.644841       0.601217       0.427062      -1.053217       0.010036       0.009652      -0.013061       0.019091       0.012932      -0.019629       0.005658      -0.007330      -0.003800      -0.027430       0.007810       0.019620             14.282349      17.874098      -4.774453       7.644901      10.148653      -6.752239      14.824296          -0.000002
          287              C      21.636134       4.135084      11.079753      -0.020692      42.942391 0.43703196E+03  0.10198898E+05                                10.645323                            6.894072      -0.040160       1.987476                    0.999321      27.235684      75.822638       0.643571       0.407821      -1.079118       0.041695      -0.015732       0.027854       0.052552       0.001039      -0.003138      -0.005877      -0.012093       0.005721      -0.008056      -0.001978       0.010035             15.610501      22.184855      -5.078872       8.328299       9.930012      -6.453536      14.716635          -0.000001
          288              C      22.856325       4.550890      10.603874      -0.110413      35.040990 0.41057481E+03  0.95506684E+04                                 9.387759                            6.810197      -0.087988       1.939462                    0.999674      29.481262      85.326962       0.621593       0.423602      -1.055760       0.005812      -0.014044       0.017175       0.022934       0.007909      -0.012543      -0.012139      -0.034386       0.055476      -0.030313      -0.000013       0.030326             11.676833      16.815169      -2.569508       4.316288       7.691990      -4.145492      10.523340           0.000001
          289              C      24.010174       4.157343      11.178965      -0.140943      36.566586 0.41306030E+03  0.96014075E+04                                 9.569100                            6.790968       0.149664       2.016732                    0.999777      29.404502      84.451662       0.629366       0.418679      -1.061231      -0.019109      -0.002039      -0.000506       0.019224       0.010694      -0.012863      -0.019460       0.040200      -0.024553      -0.031945      -0.002665       0.034610             11.890683      15.000769      -2.638912       4.203305       8.659405      -5.317180      12.011876           0.000002
          290              C      34.803432      21.052058      12.951322      -0.143361      37.094613 0.42512690E+03  0.99677950E+04                                 9.710006                            6.911513       0.120649       2.008365                    0.999654      29.648619      85.930104       0.619964       0.421365      -1.057993      -0.004806      -0.010970       0.017418       0.021138       0.003997      -0.006971      -0.020440      -0.000579       0.044104      -0.019338      -0.009411       0.028750             12.043756      18.583460      -1.563423       2.000449       8.163565      -3.858764       9.384243          -0.000002
          291              C      15.466927      20.366694      13.824048      -0.126466      35.999291 0.44809486E+03  0.10660471E+05                                 9.586792                            7.132542      -0.022173       1.954935                    0.999735      30.205407      88.591305       0.604714       0.425745      -1.053772      -0.025512       0.009330       0.004669       0.027563       0.010650      -0.008008       0.010557       0.042733      -0.029105      -0.027506      -0.002016       0.029523             11.604659      14.160726      -1.520236       1.610894       9.554355      -5.255695      11.098896          -0.000003
          292              C      35.030012      19.612090      14.859885      -0.035762      41.320875 0.45478426E+03  0.10728238E+05                                10.334152                            7.042953      -0.004009       1.994407                    0.999418      27.658671      77.626297       0.634816       0.409011      -1.077439      -0.035056       0.035427      -0.024314       0.055454       0.005994      -0.007698      -0.002372       0.019028       0.006533      -0.012336      -0.002819       0.015155             13.822690      17.587333      -4.059424       4.353104      10.749147      -6.356254      13.131592          -0.000002
          293              C      33.631629      19.580320      14.986001      -0.172236      39.859462 0.46659420E+03  0.11212978E+05                                10.265208                            7.294749       0.050274       1.981089                    0.999405      30.543274      90.023034       0.595953       0.427674      -1.052624       0.017739       0.013635      -0.004661       0.022854       0.015270      -0.017011       0.004258      -0.019762       0.017046      -0.029358       0.010664       0.018694             13.249796      18.547056      -4.165535       4.297439       9.367015      -5.018806      11.835317          -0.000003
          294              C      31.330719      20.314964      14.034242       0.193032      29.301557 0.40758972E+03  0.94134930E+04                                 8.537522                            6.904931      -0.487506       1.884657                    0.995660      25.157540      71.296461       0.604577       0.438659      -1.052192      -0.048033      -0.029447       0.042215       0.070401       0.010794      -0.010567       0.006327      -0.011450       0.003596      -0.019980       0.008361       0.011619              9.916529      10.743902      -0.271528       0.760865       8.848160      -1.605414      10.157526          -0.000001
          295              C      31.123872      21.199577      12.811753       0.018480      41.317687 0.43304052E+03  0.10120336E+05                                10.479857                            6.962822      -0.162704       1.960744                    0.998767      26.979328      76.085985       0.624261       0.419830      -1.067323      -0.023573      -0.003781       0.005860       0.024583       0.006588      -0.010450       0.001945      -0.044223       0.036857      -0.031775       0.014770       0.017005             14.938398      18.974174      -5.076211       7.714295      10.395096      -7.183804      15.445925          -0.000000
          296              C      32.375115      21.609476      12.290472       0.016641      41.867163 0.42992246E+03  0.10021186E+05                                10.490089                            6.895769       0.057980       2.016368                    0.999647      27.254579      76.558223       0.633535       0.414769      -1.071433       0.011298       0.010736      -0.016072       0.022387      -0.003832       0.008086      -0.009238       0.043626      -0.022141      -0.023449      -0.004698       0.028147             14.618107      17.396944      -4.988900       6.839625      11.054739      -7.848739      15.402637          -0.000000
          297              C      33.429962      21.000117      13.072394       0.026304      41.501489 0.41334148E+03  0.95503242E+04                                10.434324                            6.764295       0.040666       2.013886                    0.999584      26.994128      75.750085       0.638601       0.415114      -1.070101       0.019866       0.010022      -0.013244       0.025894      -0.004430       0.009358      -0.013473      -0.003624       0.024917      -0.012383      -0.008933       0.021316             14.598965      23.830775      -4.145165       5.278489       8.806884      -4.762530      11.159237          -0.000001
          298              C      32.846885      20.257022      14.099823       0.028436      38.888723 0.42331196E+03  0.98502378E+04                                10.101914                            6.914031      -0.170083       1.961646                    0.999068      26.788722      75.718530       0.621565       0.423480      -1.063577      -0.006415      -0.009512       0.020753       0.023713       0.004899      -0.009714       0.023956       0.003402      -0.022767      -0.030344       0.008263       0.022082             13.692409      19.275081      -4.318670       5.289665       9.496355      -5.640275      12.305792          -0.000001
          299              C      30.725848      18.925341      13.795462      -0.520883      26.251363 0.44767442E+03  0.10611340E+05                                 7.438812                            6.808004       0.202204       2.018023                    0.997422      32.525603      94.155142       0.665564       0.388247      -1.082066       0.020638       0.064604       0.018502       0.070299       0.009932       0.000644       0.021019      -0.052094      -0.000444      -0.028295      -0.010730       0.039025              7.655669       7.859126       1.459655       0.681930       8.821532      -0.469677       6.286350          -0.000004
          300              C      30.762058      20.954661      15.286999      -0.518803      25.164697 0.42683969E+03  0.99963072E+04                                 7.254497                            6.689920       0.240090       2.030493                    0.997791      32.263015      92.792972       0.665155       0.393195      -1.078792       0.021544      -0.037244      -0.056416       0.070951      -0.005266      -0.010168       0.030247      -0.026298       0.038102      -0.023983      -0.018150       0.042133              7.345967       6.679489      -0.613255      -0.586166       6.302342       0.248814       9.056070          -0.000000
          301              C      20.364832       4.548844      10.381909       0.604150      25.082803 0.24466321E+03  0.50405905E+04                                 7.994866                            5.560523      -0.038023       2.049052                    0.999533      22.155150      61.945346       0.627335       0.473908      -1.018367      -0.054714       0.022695      -0.031013       0.066862      -0.006791      -0.027859       0.081068      -0.111159       0.056993      -0.077933      -0.039766       0.117699             10.804210      15.277676      -2.370464       4.504019       7.447532      -3.806132       9.687422          -0.000001
          302              C      15.771598      18.842545      15.796510       0.593037      23.858341 0.24848382E+03  0.51494851E+04                                 7.711638                            5.619845      -0.043129       2.042880                    0.999629      22.504956      63.523201       0.620096       0.476630      -1.014873       0.041660      -0.023170       0.047498       0.067293       0.038308       0.002286       0.071239      -0.097965      -0.054392      -0.072814      -0.035824       0.108637              9.683766      11.464106      -2.422191       1.844004       7.267055      -3.695403      10.320138          -0.000001
          303              C      23.359327      21.794906      10.772029       0.114732      26.351543 0.32423092E+03  0.71222201E+04                                 7.917313                            6.158794       0.177540       2.093131                    0.999260      25.421456      71.905681       0.635590       0.438701      -1.044742       0.040194      -0.018934       0.017180       0.047636      -0.010068       0.016043       0.027841      -0.047681       0.016951      -0.040795      -0.001466       0.042261              9.419031      11.521020       1.702767      -1.650622       7.346942      -3.584081       9.389130          -0.000004
          304              C      22.432698      21.211047      11.607761      -0.169241      32.623980 0.43662344E+03  0.10325307E+05                                 9.042145                            7.088848      -0.026736       1.980398                    0.997985      29.412419      86.139482       0.600115       0.431594      -1.049688       0.006589      -0.004191      -0.012667       0.014881       0.006657       0.004205       0.027073      -0.001878      -0.014508      -0.028168      -0.000692       0.028860             10.774685      12.033683       1.719202      -2.260480       8.658702      -4.830545      11.631671          -0.000004
          305              C      22.841400      20.556562      12.720949       0.115956      33.650043 0.37469240E+03  0.84735867E+04                                 9.244324                            6.551998      -0.105494       1.992560                    0.999407      25.629075      71.873919       0.630391       0.429639      -1.057666      -0.000658      -0.005636      -0.001724       0.005930       0.006314      -0.003151       0.015102      -0.009583       0.022549      -0.016901      -0.002906       0.019807             12.195162      15.025010       3.613483      -4.856262       8.839176      -5.474125      12.721300          -0.000002
          306              C      24.183777      20.521437      12.946277      -0.183397      32.157275 0.42179324E+03  0.98508067E+04                                 8.818542                            6.884555       0.138461       2.022017                    0.999312      29.331609      84.301318       0.622373       0.421389      -1.060059       0.004736      -0.006662      -0.016110       0.018065      -0.010728       0.015546      -0.003194      -0.013536       0.030545      -0.022729       0.001213       0.021516             10.344209      13.837259       2.343183      -2.679333       7.642525      -3.598636       9.552842          -0.000002
          307              C      25.050453      21.152053      12.088685       0.104355      25.657777 0.30865921E+03  0.66783415E+04                                 7.651673                            5.925692       0.213368       2.094272                    0.999801      25.319832      70.425066       0.663570       0.426609      -1.055045      -0.029408       0.015856      -0.034898       0.048313      -0.010038       0.017148       0.022945      -0.017410      -0.049457      -0.038505       0.009824       0.028682              8.932792      11.074003       1.788001      -1.423646       7.015507      -3.412648       8.708867          -0.000002
          308              C      21.863246      19.906099      13.608809       0.122524      34.038202 0.37384910E+03  0.84421932E+04                                 9.308343                            6.540008      -0.058561       2.009056                    0.999398      25.489561      71.221970       0.632202       0.429034      -1.058987      -0.002595       0.002544      -0.002418       0.004365      -0.018282      -0.001175      -0.005039      -0.006370      -0.025410      -0.016521      -0.006581       0.023102             12.388288      14.355938       5.387384      -5.404076       8.394345      -4.278187      14.414581          -0.000002
          309              C      20.716569      19.356704      13.154790      -0.179007      35.406560 0.44390159E+03  0.10519867E+05                                 9.499090                            7.113810       0.115075       2.022405                    0.998684      29.405883      85.651819       0.604552       0.427513      -1.054288      -0.002277       0.000488       0.009351       0.009637      -0.016001      -0.003784      -0.000867      -0.024216       0.034832      -0.026247       0.011671       0.014576             11.865202      14.873900       4.994589      -3.839208       7.968643      -2.833238      12.753064          -0.000004
          310              C      19.818618      18.786070      14.035924       0.103216      28.299522 0.31393226E+03  0.68253053E+04                                 8.200722                            5.971678       0.294337       2.123334                    0.999802      25.325824      70.748914       0.661351       0.425979      -1.054810       0.019832       0.012659       0.044509       0.050345      -0.018182       0.012378       0.018119      -0.022860      -0.079735      -0.039967       0.003414       0.036552             10.234102      11.942379       3.776237      -2.674807       6.470724      -2.172541      12.289205          -0.000003
          311              C      21.153385      19.151417      15.761197       0.107316      26.087543 0.29905451E+03  0.63953657E+04                                 7.649832                            5.765464       0.342794       2.138511                    0.999840      24.875100      67.940716       0.687134       0.416821      -1.065206      -0.034724      -0.010506      -0.032359       0.048613      -0.025263       0.012146       0.008630      -0.034537       0.016242      -0.038305       0.010209       0.028096              9.090709      10.387132       2.889017      -2.032644       5.858894      -2.281134      11.026101          -0.000000
          312              C      22.094149      19.795977      14.960778      -0.192211      33.138141 0.42110927E+03  0.97806030E+04                                 8.874002                            6.789922       0.282457       2.063862                    0.999812      29.048248      81.874639       0.642346       0.410550      -1.072469      -0.007634       0.004222       0.003802       0.009516       0.006464       0.019189       0.006093       0.019378      -0.033269      -0.021554      -0.006099       0.027654             10.576413      10.971696       3.430247      -3.426343       6.953667      -2.978455      13.803876          -0.000000
          313              N      13.628293       2.769686       5.806403      -0.182550      33.789844 0.44787136E+03  0.10418757E+05                                 8.761726                            6.860151       0.072254       2.086054                    0.996740      26.087234      70.341511       0.668187       0.394045      -1.098595       0.087487       0.058416      -0.083728       0.134450      -0.032693       0.057892       0.021232       0.000282      -0.009454      -0.077132       0.018157       0.058975             10.526324      12.720556       1.889871      -1.232259       8.649247      -4.101380      10.209169          -0.000002
          314              N      18.277453       5.820599       1.496582      -0.170751      34.115412 0.42160497E+03  0.96559153E+04                                 8.816324                            6.641322       0.079881       2.091364                    0.997385      25.692711      68.629420       0.681685       0.392315      -1.100344      -0.087991      -0.064484       0.079066       0.134730      -0.030716       0.055271       0.027707      -0.018358       0.005061      -0.079279       0.027866       0.051413             10.896762      12.752685       3.275296      -2.387319       6.424334      -1.976822      13.513267          -0.000001
          315              N      13.079654      14.356375      14.214168      -0.182552      33.789982 0.44787349E+03  0.10418821E+05                                 8.761754                            6.860171       0.072254       2.086053                    0.996740      26.087302      70.341783       0.668186       0.394045      -1.098595       0.089594       0.055134      -0.083727       0.134450      -0.021205       0.043449       0.043750      -0.049773      -0.009453      -0.077131       0.018158       0.058973             10.526361      10.791356       2.775654      -4.241480      10.578519       0.591438      10.209207          -0.000002
          316              N      17.792166      17.308491       9.904348      -0.170751      34.115408 0.42160500E+03  0.96559162E+04                                 8.816323                            6.641322       0.079881       2.091364                    0.997385      25.692710      68.629417       0.681685       0.392315      -1.100344      -0.095317      -0.053060       0.079066       0.134730      -0.026982       0.048242       0.038669      -0.034624       0.005061      -0.079279       0.027866       0.051413             10.896760      10.010037       4.534518      -2.792626       9.166973      -1.344740      13.513269          -0.000001
          317              N      25.204635      10.192838       2.601363      -0.182552      33.789982 0.44787349E+03  0.10418821E+05                                 8.761755                            6.860171       0.072254       2.086053                    0.996740      26.087302      70.341784       0.668186       0.394045      -1.098595      -0.089594      -0.055134       0.083727       0.134450      -0.021205       0.043449       0.043750      -0.049773      -0.009453      -0.077131       0.018158       0.058973             10.526361      10.791356       2.775654      -4.241480      10.578519       0.591438      10.209207          -0.000002
          318              N      20.492123       7.240722       6.911183      -0.170751      34.115408 0.42160500E+03  0.96559163E+04                                 8.816323                            6.641323       0.079881       2.091364                    0.997385      25.692710      68.629418       0.681685       0.392315      -1.100344       0.095317       0.053060      -0.079066       0.134730      -0.026982       0.048242       0.038669      -0.034624       0.005061      -0.079279       0.027866       0.051413             10.896760      10.010037       4.534518      -2.792626       9.166973      -1.344740      13.513270          -0.000001
          319              N      24.655996      21.779527      11.009128      -0.182550      33.789842 0.44787133E+03  0.10418757E+05                                 8.761726                            6.860151       0.072254       2.086054                    0.996740      26.087233      70.341509       0.668187       0.394045      -1.098595      -0.087487      -0.058416       0.083728       0.134450      -0.032693       0.057892       0.021232       0.000281      -0.009454      -0.077132       0.018157       0.058975             10.526324      12.720556       1.889871      -1.232259       8.649247      -4.101380      10.209169          -0.000002
          320              N      20.006836      18.728614      15.318949      -0.170751      34.115409 0.42160494E+03  0.96559143E+04                                 8.816323                            6.641322       0.079881       2.091364                    0.997385      25.692710      68.629415       0.681685       0.392315      -1.100344       0.087991       0.064484      -0.079066       0.134730      -0.030716       0.055271       0.027707      -0.018358       0.005061      -0.079279       0.027866       0.051413             10.896761      12.752683       3.275296      -2.387319       6.424333      -1.976822      13.513266          -0.000001
          321              O      28.329677      13.748418      15.710751      -0.568642      36.295280 0.52852216E+03  0.12647488E+05                                 8.710898                            7.069262       0.281560       2.133821                    0.997957      27.719527      72.626138       0.721853       0.354582      -1.142862       0.033178       0.005194      -0.015730       0.037084       0.024382      -0.017944      -0.007415      -0.111096       0.137277      -0.085517       0.030819       0.054698             10.587872       8.049097      -1.006668       1.163630       9.774320      -5.979765      13.940197          -0.000001
          322              O      30.141095      14.383264      14.584110      -0.563102      38.851964 0.54814329E+03  0.13257068E+05                                 9.197316                            7.256117       0.254811       2.125452                    0.998278      27.824428      73.650843       0.703084       0.360202      -1.136664      -0.024813      -0.005183       0.009533       0.027082      -0.002689       0.005532       0.071321       0.015119      -0.133974      -0.092511       0.030170       0.062341             11.657389      19.380576      -3.673556       3.366986       7.862146      -1.781120       7.729445          -0.000002
          323              O      22.073072      19.408092       8.387587      -0.568744      40.870605 0.61336640E+03  0.15253039E+05                                 9.509368                            7.724664       0.143887       2.095487                    0.995931      28.096654      75.343251       0.675148       0.364813      -1.133377      -0.013313      -0.017819       0.007151       0.023364      -0.017220      -0.012390      -0.009852      -0.120774       0.102851      -0.081548       0.031412       0.050136             11.532621       9.204924      -1.507930       2.557560      11.261972      -5.711799      14.130967          -0.000004
          324              O      20.869159      17.962238       9.571400      -0.561089      36.643391 0.55031589E+03  0.13337010E+05                                 8.816087                            7.298125       0.231546       2.121976                    0.997157      27.873256      74.113943       0.696334       0.362946      -1.133299       0.015785       0.013428      -0.025113       0.032560       0.015477      -0.024145       0.058017       0.043191      -0.075487      -0.082568       0.037218       0.045351             10.337300      16.779700       1.497830       0.964119       6.797516      -0.619437       7.434685          -0.000003
          325              O      18.997613      20.464517       6.035094      -0.552859      36.396814 0.51975061E+03  0.12398618E+05                                 8.757895                            7.045890       0.251387       2.133200                    0.997544      27.406977      71.940034       0.716836       0.358185      -1.138785      -0.014205      -0.027673       0.019393       0.036656       0.023113      -0.025195       0.054081       0.043852      -0.095942      -0.084116       0.036133       0.047982             10.541942      17.992265       0.658720       1.430287       6.632473      -1.020493       7.001089          -0.000002
          326              O      17.780756      19.175601       7.366884      -0.572162      39.449642 0.56210719E+03  0.13677179E+05                                 9.287918                            7.346289       0.224232       2.113716                    0.997563      28.027004      74.351514       0.699166       0.360038      -1.137074       0.010889       0.015819      -0.020708       0.028242      -0.023239      -0.004059       0.004627      -0.129809       0.129853      -0.090659       0.039720       0.050938             11.615961       9.665785      -2.884700       3.913305      10.988453      -6.279781      14.193646          -0.000000
          327              O       2.918754       6.222031       0.016816      -0.545929      36.523099 0.54314268E+03  0.13088157E+05                                 8.752228                            7.214941       0.432030       2.198230                    0.997043      27.292109      71.788453       0.707227       0.359404      -1.138850      -0.020518      -0.005925       0.012651       0.024822       0.036352      -0.013344      -0.000967      -0.089122       0.105986      -0.076516       0.032671       0.043845             10.365028       8.344765      -0.363265      -0.094269       8.581703      -4.520083      14.168615          -0.000004
          328              O      21.304312       5.794153       1.333472      -0.573370      40.751540 0.59885022E+03  0.14817032E+05                                 9.506267                            7.636884       0.163657       2.095332                    0.996574      28.288495      75.898372       0.677825       0.365212      -1.132005       0.021708      -0.003591      -0.024752       0.033118      -0.004210      -0.004968       0.054348       0.027148      -0.172983      -0.086691       0.037228       0.049463             11.495401      18.466806      -2.695919       1.066257       7.560040      -1.056449       8.459358          -0.000002
          329              O      19.438886      16.882440       7.302985      -0.568642      36.295259 0.52852192E+03  0.12647480E+05                                 8.710893                            7.069259       0.281560       2.133821                    0.997957      27.719524      72.626114       0.721853       0.354582      -1.142863       0.018564       0.027985      -0.015730       0.037084      -0.026234      -0.014226      -0.013213       0.109394       0.137277      -0.085517       0.030819       0.054698             10.587865       8.710510      -1.310344      -4.948826       9.112898       3.552562      13.940188          -0.000001
          330              O      20.771645      18.263750       6.176345      -0.563102      38.851966 0.54814301E+03  0.13257059E+05                                 9.197316                            7.256114       0.254810       2.125452                    0.998278      27.824425      73.650826       0.703084       0.360202      -1.136664      -0.015064      -0.020387       0.009533       0.027082       0.003981       0.067124      -0.024731      -0.013934      -0.133974      -0.092511       0.030171       0.062340             11.657393       7.081506       1.973292      -0.213783      20.161225       3.803071       7.729447          -0.000002
          331              O      21.971767       8.834985      -0.020179      -0.568744      40.870603 0.61336650E+03  0.15253041E+05                                 9.509367                            7.724663       0.143889       2.095487                    0.995931      28.096647      75.343215       0.675149       0.364813      -1.133377      -0.021748      -0.004664       0.007151       0.023364      -0.057021      -0.014123      -0.007149       0.052602       0.102851      -0.081548       0.031412       0.050136             11.532619       9.760238      -1.762895      -4.123683      10.706652       4.707547      14.130967          -0.000004
          332              O      20.155453       8.344165       1.163635      -0.561089      36.643400 0.55031596E+03  0.13337013E+05                                 8.816089                            7.298126       0.231546       2.121976                    0.997157      27.873257      74.113951       0.696334       0.362946      -1.133299       0.018790       0.008743      -0.025113       0.032560       0.026466       0.042651      -0.046150      -0.004678      -0.075486      -0.082568       0.037217       0.045351             10.337304       9.671343       4.761481      -0.160657      13.905883       1.134646       7.434687          -0.000003
          333              O      31.400915      11.852766      14.442860      -0.552859      36.396844 0.51975122E+03  0.12398637E+05                                 8.757902                            7.045895       0.251385       2.133199                    0.997544      27.406987      71.940082       0.716836       0.358186      -1.138785      -0.031076      -0.001363       0.019393       0.036656       0.031694       0.038636      -0.045463       0.006475      -0.095942      -0.084116       0.036134       0.047982             10.541949       9.109774       4.736930      -0.330625      15.514981       1.725636       7.001093          -0.000002
          334              O      29.721824      11.284700      15.774650      -0.572163      39.449644 0.56210729E+03  0.13677182E+05                                 9.287919                            7.346290       0.224232       2.113716                    0.997563      28.027006      74.351521       0.699166       0.360038      -1.137074       0.018920       0.003295      -0.020708       0.028242      -0.064370       0.002512      -0.005620       0.049362       0.129853      -0.090659       0.039720       0.050938             11.615960       8.570455      -2.381802      -4.074175      12.083784       6.176623      14.193642          -0.000000
          335              O      11.748540       3.183146       8.424581      -0.545929      36.523111 0.54314293E+03  0.13088164E+05                                 8.752231                            7.214943       0.432030       2.198229                    0.997043      27.292111      71.788462       0.707227       0.359404      -1.138850      -0.013946      -0.016174       0.012651       0.024822      -0.010100      -0.006447      -0.011723       0.113227       0.105986      -0.076516       0.032671       0.043844             10.365031       8.264958      -0.326625      -4.147145       8.661515       1.800346      14.168622          -0.000004
          336              O      19.031094      20.070308       9.741237      -0.573370      40.751532 0.59885008E+03  0.14817028E+05                                 9.506266                            7.636883       0.163657       2.095332                    0.996574      28.288495      75.898377       0.677825       0.365212      -1.132005       0.005794       0.021227      -0.024752       0.033118       0.007551       0.047318      -0.027191      -0.024081      -0.172983      -0.086691       0.037228       0.049463             11.495399       7.414341       2.378584      -0.515192      18.612502       1.409813       8.459356          -0.000002
          337              O      18.845403       7.666773       9.512546      -0.568642      36.295260 0.52852192E+03  0.12647480E+05                                 8.710893                            7.069259       0.281560       2.133821                    0.997957      27.719524      72.626114       0.721853       0.354582      -1.142863      -0.018564      -0.027985       0.015730       0.037084      -0.026234      -0.014226      -0.013213       0.109394       0.137277      -0.085517       0.030819       0.054698             10.587866       8.710510      -1.310344      -4.948826       9.112898       3.552563      13.940188          -0.000001
          338              O      17.512644       6.285463      10.639186      -0.563102      38.851967 0.54814302E+03  0.13257060E+05                                 9.197316                            7.256114       0.254810       2.125452                    0.998278      27.824425      73.650827       0.703084       0.360202      -1.136664       0.015064       0.020387      -0.009533       0.027082       0.003981       0.067124      -0.024731      -0.013934      -0.133974      -0.092511       0.030171       0.062340             11.657393       7.081506       1.973292      -0.213783      20.161226       3.803072       7.729448          -0.000002
          339              O       6.560203       9.460703       0.020179      -0.568744      40.870602 0.61336650E+03  0.15253041E+05                                 9.509367                            7.724663       0.143889       2.095487                    0.995931      28.096647      75.343215       0.675149       0.364813      -1.133377       0.021748       0.004664      -0.007151       0.023364      -0.057021      -0.014123      -0.007149       0.052602       0.102851      -0.081548       0.031412       0.050136             11.532619       9.760238      -1.762895      -4.123683      10.706652       4.707547      14.130967          -0.000004
          340              O      18.128836      16.205048      15.651896      -0.561089      36.643400 0.55031595E+03  0.13337012E+05                                 8.816089                            7.298125       0.231546       2.121976                    0.997157      27.873257      74.113950       0.696334       0.362946      -1.133299      -0.018789      -0.008743       0.025113       0.032560       0.026466       0.042651      -0.046150      -0.004678      -0.075486      -0.082568       0.037217       0.045351             10.337304       9.671342       4.761481      -0.160657      13.905883       1.134646       7.434687          -0.000003
          341              O       6.883374      12.696447       2.372671      -0.552859      36.396842 0.51975118E+03  0.12398635E+05                                 8.757901                            7.045895       0.251385       2.133199                    0.997544      27.406986      71.940078       0.716836       0.358186      -1.138785       0.031076       0.001363      -0.019393       0.036656       0.031694       0.038636      -0.045463       0.006475      -0.095942      -0.084116       0.036134       0.047982             10.541949       9.109773       4.736930      -0.330625      15.514980       1.725636       7.001093          -0.000002
          342              O       8.562465      13.264513       1.040881      -0.572162      39.449642 0.56210726E+03  0.13677181E+05                                 9.287918                            7.346290       0.224232       2.113716                    0.997563      28.027005      74.351518       0.699166       0.360038      -1.137074      -0.018920      -0.003295       0.020708       0.028242      -0.064370       0.002512      -0.005620       0.049362       0.129853      -0.090659       0.039720       0.050938             11.615960       8.570454      -2.381802      -4.074175      12.083783       6.176623      14.193641          -0.000000
          343              O      26.535749      21.366067       8.390950      -0.545929      36.523112 0.54314294E+03  0.13088165E+05                                 8.752231                            7.214943       0.432030       2.198229                    0.997043      27.292111      71.788463       0.707227       0.359404      -1.138850       0.013946       0.016174      -0.012651       0.024822      -0.010100      -0.006447      -0.011723       0.113227       0.105986      -0.076516       0.032671       0.043844             10.365032       8.264958      -0.326625      -4.147145       8.661515       1.800347      14.168622          -0.000004
          344              O      19.253195       4.478905       7.074294      -0.573370      40.751531 0.59885006E+03  0.14817027E+05                                 9.506266                            7.636883       0.163657       2.095332                    0.996574      28.288495      75.898376       0.677825       0.365212      -1.132005      -0.005794      -0.021227       0.024752       0.033118       0.007551       0.047318      -0.027191      -0.024081      -0.172983      -0.086691       0.037228       0.049463             11.495399       7.414340       2.378584      -0.515192      18.612501       1.409813       8.459355          -0.000002
          345              O       9.954612      10.800795       1.104780      -0.568642      36.295278 0.52852213E+03  0.12647487E+05                                 8.710897                            7.069262       0.281560       2.133821                    0.997957      27.719527      72.626136       0.721853       0.354582      -1.142862      -0.033178      -0.005194       0.015730       0.037084       0.024382      -0.017944      -0.007415      -0.111096       0.137277      -0.085517       0.030819       0.054698             10.587871       8.049097      -1.006668       1.163630       9.774320      -5.979764      13.940196          -0.000001
          346              O       8.143194      10.165949       2.231421      -0.563102      38.851960 0.54814323E+03  0.13257066E+05                                 9.197316                            7.256116       0.254811       2.125452                    0.998278      27.824427      73.650838       0.703084       0.360202      -1.136664       0.024813       0.005183      -0.009533       0.027082      -0.002689       0.005532       0.071321       0.015119      -0.133974      -0.092511       0.030170       0.062341             11.657388      19.380574      -3.673555       3.366986       7.862146      -1.781120       7.729445          -0.000002
          347              O      16.211217       5.141121       8.427944      -0.568744      40.870604 0.61336639E+03  0.15253039E+05                                 9.509368                            7.724664       0.143887       2.095487                    0.995931      28.096654      75.343250       0.675148       0.364813      -1.133377       0.013313       0.017819      -0.007151       0.023364      -0.017220      -0.012390      -0.009852      -0.120774       0.102851      -0.081548       0.031412       0.050136             11.532620       9.204924      -1.507930       2.557560      11.261971      -5.711799      14.130966          -0.000003
          348              O      17.415130       6.586975       7.244131      -0.561089      36.643389 0.55031587E+03  0.13337010E+05                                 8.816087                            7.298125       0.231546       2.121976                    0.997157      27.873255      74.113941       0.696334       0.362946      -1.133299      -0.015785      -0.013428       0.025113       0.032560       0.015477      -0.024145       0.058017       0.043191      -0.075487      -0.082568       0.037218       0.045351             10.337300      16.779700       1.497830       0.964119       6.797516      -0.619437       7.434685          -0.000003
          349              O      19.286676       4.084696      10.780437      -0.552859      36.396815 0.51975063E+03  0.12398618E+05                                 8.757895                            7.045890       0.251387       2.133200                    0.997544      27.406978      71.940036       0.716836       0.358185      -1.138785       0.014205       0.027673      -0.019393       0.036656       0.023113      -0.025195       0.054081       0.043852      -0.095942      -0.084116       0.036133       0.047982             10.541942      17.992265       0.658720       1.430287       6.632473      -1.020493       7.001089          -0.000002
          350              O      20.503533       5.373612       9.448647      -0.572163      39.449646 0.56210726E+03  0.13677181E+05                                 9.287919                            7.346290       0.224232       2.113716                    0.997563      28.027005      74.351519       0.699166       0.360038      -1.137074      -0.010889      -0.015819       0.020708       0.028242      -0.023239      -0.004060       0.004627      -0.129810       0.129853      -0.090659       0.039720       0.050938             11.615963       9.665786      -2.884700       3.913306      10.988454      -6.279782      14.193648          -0.000000
          351              O      25.613216      12.073657      -0.016816      -0.545929      36.523099 0.54314268E+03  0.13088157E+05                                 8.752228                            7.214941       0.432030       2.198230                    0.997043      27.292109      71.788453       0.707227       0.359404      -1.138850       0.020518       0.005925      -0.012651       0.024822       0.036352      -0.013344      -0.000967      -0.089122       0.105986      -0.076516       0.032671       0.043845             10.365028       8.344765      -0.363265      -0.094269       8.581703      -4.520083      14.168615          -0.000004
          352              O      16.979977      18.755060      15.482059      -0.573370      40.751539 0.59885021E+03  0.14817031E+05                                 9.506266                            7.636884       0.163657       2.095332                    0.996574      28.288495      75.898371       0.677825       0.365212      -1.132005      -0.021708       0.003591       0.024752       0.033118      -0.004210      -0.004968       0.054348       0.027148      -0.172983      -0.086691       0.037228       0.049463             11.495401      18.466805      -2.695918       1.066257       7.560039      -1.056449       8.459357          -0.000002

******************************************************
Auxiliary information for the entire system
The total spin magnetic moment of the unit cell is   -0.000403
The total net atomic charge of the unit cell is   0.000004
Accuracy of reproducing the electrostatic potential in the unit cell:
  The inner radius (bohr) =    5.0000
  The outer radius (bohr) =   12.0000
  Valid grid points have density less than (e/(bohr^3)) =    0.0001
  The number of valid grid points were=       541312
  The rms potential error without charges in kcal/mol is=      4.75469
  The rms potential error with partial charges in kcal/mol is=      0.57277
  The RRMSE value at monopole order=      0.12046
  The rms potential error with partial charges and cloud penetration in kcal/mol is=      0.56052
  The RRMSE value at monopole order with cloud penetration is=      0.11789
  The rms potential error with partial charges and atomic dipoles in kcal/mol is=      0.35128
  The RRMSE value at dipole order=      0.07388
  The rms potential error with partial charges, atomic dipoles and cloud penetration in kcal/mol is=      0.33481
  The RRMSE value at dipole order with cloud penetration=      0.07042

******************************************************
The electron densities and ab initio electrostatic potential were computed in VASP using the PBE functional and
projector augmented wave method. See the main text of the journal article for a description of computational details.
The atomic charges, dipoles, and quadrupoles were computed with the DDEC6 method as described in
(a) T. A. Manz and N. Gabaldon Limas, RSC Adv. 6 (2016) 47771-47801 DOI: 10.1039/c6ra04656h
(b) N. Gabaldon Limas and T. A. Manz, RSC Adv. 8 (2018) 2678-2707 DOI: 10.1039/c7ra11829e.
For each atom in the material, the electron cloud parameters were fit to the spherically averaged atom-in-material
electron density using radial positions for which this density was between 10^-4 and 10^-2 electrons per cubic bohr.
The polarizabilities, dispersion coefficients, and quantum Drude oscillator (QDO) parameters were fit using the MCLF method.
The magnetic structure of the system was optimized in VASP from the default ferromagnetic initial guess using spin polarization.
The atomic spin moments (ASMs) were computed on this optimized magnetic structure using the DDEC6 partition as inputs
to the method of T. A. Manz and D. S. Sholl, J. Chem. Theory Comput. 7 (2011) 4146-4164 DOI: 10.1021/ct200539n.
The RMSE and RRMSE were computed using a uniform grid with Ewald summation.
