# Supplementary material for: A collection of forcefield precursors for metal–organic frameworks
Source: RSC Adv. 2019 Nov 13;9(63):36492–507. doi: 10.1039/c9ra07327b (PMC9075174; doi:10.1039/c9ra07327b)
Supplement: RA-009-C9RA07327B-s5121 [file RA-009-C9RA07327B-s5121.xyz]

  324
jmolscript: load "" {1 1 1} spacegroup "x,y,z" unitcell [{     11.183200     0.000000     0.000000 }, {     -5.591619    17.716018     0.000000 }, {      0.000000    -1.810409    21.398552 }]
Co    -0.902161    11.115709     5.134797     0.986008
Co    -2.489284    13.927082     3.855163     1.039463
Co     6.172898     3.884769     7.990647     0.978121
Co     4.313235    11.753321    12.063648     1.005313
Co     2.856508    14.311613    10.797709     0.964982
Co     4.689445     5.695104     5.564479     0.987331
Co     3.102328     2.883732     6.844113     1.038389
Co     0.581289    12.926045     2.708629     0.975899
Co    -1.278357     3.247083    20.034180     1.005805
Co     8.448122     0.688791    21.300119     0.965360
Co     6.493742     4.789900    16.263755     0.986054
Co     8.080865     1.978527    17.543389     1.039495
Co    -0.581317    12.020840    13.407905     0.978098
Co     1.278346     4.152288     9.334904     1.005315
Co     2.735073     1.593996    10.600843     0.964970
Co     0.902136    10.210505    15.834073     0.987301
Co     2.489253    13.021877    14.554439     1.038366
Co     5.010292     2.979564    18.689923     0.975888
Co     6.869938    12.658526     1.364372     1.005875
Co    -2.856541    15.216818     0.098433     0.965388
H     -1.567898    11.758572     2.779672     0.365684
H     -2.055487    13.285564     1.482920     0.361265
H      3.700504    14.811905     8.360414     0.332068
H      3.623339    16.117562     9.051587     0.304243
H      5.385820     7.660660     7.284067     0.322934
H      3.910756     7.652384     7.256249     0.311673
H      3.721751    15.972754    12.605887     0.326119
H      2.248923    15.910114    12.759957     0.323705
H     -1.604802    10.880993     7.624304     0.334876
H     -1.688674     9.527851     7.033704     0.315616
H     -1.174254    16.616690     6.376768     0.122907
H      7.786861     0.003124     8.339016     0.122327
H      1.476167    13.799765     7.592206     0.138136
H      4.660026    12.168833     4.170578     0.137552
H      2.645935     9.054408     5.803287     0.131042
H      6.681952     9.243930     6.117846     0.128974
H      8.231950     2.883024     9.813376     0.118867
H     10.413795    -0.169382    11.341233     0.125315
H      6.367713    -0.259256    11.565917     0.132682
H      3.180492     8.832244     9.518076     0.123962
H     -0.280707     7.867640     7.643563     0.125915
H      0.677689    11.759629     8.253422     0.136965
H      4.023709     5.052241     7.919604     0.366341
H      3.536123     3.525249     9.216356     0.361465
H      9.292119     1.998909     2.338862     0.333783
H      9.214956     0.693251     1.647689     0.304650
H     -0.205781     9.150153     3.415209     0.322012
H     -1.680845     9.158429     3.443027     0.312283
H      9.313368    -0.972350    19.491941     0.327094
H      7.840541    -0.909710    19.337871     0.322053
H      3.986804     5.929821     3.074972     0.334743
H      3.902929     7.282962     3.665572     0.315032
H      4.417363     0.194124     4.322508     0.123238
H      2.195244    16.807689     2.360260     0.124542
H      7.067779     3.011049     3.107070     0.137572
H     -0.931566     4.641981     6.528698     0.135907
H      8.237536     7.756406     4.895989     0.130650
H      1.090353     7.566884     4.581430     0.126626
H      2.640339    13.927790     0.885900     0.118342
H      4.822178    15.169787    20.756595     0.126858
H      0.776096    15.259660    20.531911     0.134111
H     -2.411107     7.978570     1.181200     0.123419
H      5.310892     8.943173     3.055713     0.125283
H      6.269296     5.051184     2.445854     0.135271
H      7.159479     4.147037    18.618880     0.365695
H      7.647068     2.620045    19.915632     0.361259
H      1.891077     1.093704    13.038138     0.332066
H      1.968242    -0.211953    12.346965     0.304245
H      0.205761     8.244949    14.114485     0.322931
H      1.680825     8.253225    14.142303     0.311673
H      1.869830    -0.067145     8.792665     0.326112
H      3.342658    -0.004505     8.638595     0.323700
H      7.196383     5.024616    13.774248     0.334883
H      7.280255     6.377758    14.364848     0.315625
H      6.765835    -0.711081    15.021784     0.122908
H     -2.195280    15.902485    13.059536     0.122329
H      4.115414     2.105844    13.806346     0.138137
H      0.931555     3.736776    17.227974     0.137548
H      2.945646     6.851201    15.595265     0.131039
H     -1.090371     6.661679    15.280706     0.128970
H     -2.640369    13.022585    11.585176     0.118865
H     -4.822214    16.074991    10.057319     0.125313
H     -0.776132    16.164865     9.832635     0.132682
H      2.411089     7.073365    11.880476     0.123965
H      5.872288     8.037969    13.754989     0.125916
H      4.913892     4.145980    13.145130     0.136966
H      1.567872    10.853368    13.478948     0.366336
H      2.055458    12.380360    12.182196     0.361465
H     -3.700538    13.906700    19.059690     0.333777
H     -3.623375    15.212358    19.750863     0.304654
H      5.797362     6.755456    17.983343     0.322011
H      7.272426     6.747180    17.955525     0.312284
H     -3.721787    16.877959     1.906611     0.327086
H     -2.248960    16.815319     2.060681     0.322059
H      1.604777     9.975788    18.323580     0.334748
H      1.688652     8.622647    17.732980     0.315034
H      1.174218    15.711485    17.076044     0.123238
H      3.396337    -0.902080    19.038292     0.124540
H     -1.476198    12.894560    18.291482     0.137570
H      6.523147    11.263628    14.869854     0.135908
H     -2.645955     8.149203    16.502563     0.130651
H      4.501228     8.338725    16.817122     0.126625
H      2.951242     1.977819    20.512652     0.118344
H      0.769403     0.735822     0.641957     0.126862
H      4.815485     0.645949     0.866641     0.134113
H      8.002688     7.927039    20.217352     0.123419
H      0.280689     6.962436    18.342839     0.125283
H     -0.677715    10.854425    18.952698     0.135272
C      0.022350    15.051419     6.898893     0.000229
C     -0.360117    16.384716     6.806879    -0.157747
C      6.041164    -0.336986     7.341843    -0.003751
C      7.233294    -0.675795     7.970961    -0.218061
C      2.024142    15.706745     8.065114     0.285329
C      1.214479    14.712610     7.528011    -0.183838
C     -0.816389    13.960725     6.267636     0.600695
C      5.626266     1.084671     7.273368     0.601409
C      5.861103    10.810448     5.103555    -0.005184
C      4.661145    11.351421     4.656325    -0.128954
C      3.463425    10.696517     4.917387    -0.005999
C      3.464545     9.500642     5.625679    -0.230446
C      4.664503     8.959669     6.072909     0.294602
C      5.862223     9.614218     5.811847    -0.221156
C      7.165063    11.533215     4.836073     0.630858
C      2.141570    11.264253     4.463738     0.606434
C      7.104684     1.404876    10.650059    -0.016181
C      8.274447     2.044958    10.258466    -0.144621
C      9.507954     1.457737    10.515248    -0.001392
C      9.570581     0.230609    11.165764    -0.243703
C      8.400819    -0.409472    11.557358     0.294916
C      7.167312     0.177575    11.298435    -0.198973
C      5.742570     1.973245    10.335501     0.626324
C     -0.377995     2.117984    10.140774     0.601841
C      2.067762    10.447710     8.963853    -0.000286
C      2.374183     9.098225     9.092245    -0.145559
C      1.498539     8.136783     8.600078    -0.006836
C      0.317593     8.525181     7.979520    -0.219445
C      0.011172     9.874847     7.848989     0.284597
C      0.886815    10.836288     8.341156    -0.192043
C      2.931104    11.490208     9.599390     0.593919
C      1.769174     6.688712     8.775546     0.576164
C      5.613964     1.759395     3.800383    -0.000362
C      5.231500     0.426098     3.892397    -0.157330
C      0.449546    17.147800     3.357433    -0.004743
C      7.233294    -0.229410     2.728315    -0.220931
C      7.615758     1.104068     2.634162     0.288094
C      6.806093     2.098203     3.171265    -0.184772
C      4.775223     2.850088     4.431640     0.605501
C      0.034651    15.726142     3.425908     0.605235
C      0.269508     6.000365     5.595721    -0.005172
C     -0.930449     5.459393     6.042951    -0.126225
C      9.055030     6.114296     5.781889    -0.006254
C     -2.127053     7.310172     5.073597    -0.228297
C     -0.927096     7.851144     4.626367     0.290090
C      0.270625     7.196595     4.887429    -0.217123
C      1.573470     5.277598     5.863203     0.626361
C      7.733176     5.546561     6.235538     0.607608
C      1.513070    15.405937     0.049217    -0.016051
C      2.682834    14.765856     0.440810    -0.142944
C      3.916340    15.353076     0.184028    -0.002961
C      3.978965    14.769795    20.932064    -0.243675
C      2.809201    15.409877    20.540470     0.292320
C      1.575695    14.822830    20.799393    -0.198801
C      0.150957    14.837568     0.363775     0.622164
C      5.213592    14.692830     0.558502     0.598197
C      7.659367     6.363104     1.735423     0.001135
C      7.965785     7.712589     1.607031    -0.144416
C      7.090139     8.674030     2.099198    -0.010746
C      5.909194     8.285633     2.719756    -0.216152
C      5.602776     6.935967     2.850287     0.285441
C      6.478421     5.974525     2.358120    -0.190638
C      8.522711     5.320606     1.099886     0.593908
C      7.360771    10.122101     1.923730     0.576763
C      5.569231     0.854190    14.499659     0.000224
C      5.951698    -0.479107    14.591673    -0.157744
C     -0.449583    16.242595    14.056709    -0.003748
C      3.949906    -1.134614    13.427591    -0.218056
C      3.567439     0.198864    13.333438     0.285332
C      4.377102     1.192999    13.870541    -0.183834
C      6.407970     1.944884    15.130916     0.600703
C     -0.034685    14.820938    14.125184     0.601405
C     -0.269522     5.095161    16.294997    -0.005186
C      0.930436     4.554188    16.742227    -0.128951
C      2.128156     5.209092    16.481165    -0.006004
C      2.127036     6.404967    15.772873    -0.230446
C      0.927078     6.945940    15.325643     0.294596
C     -0.270642     6.291391    15.586705    -0.221155
C     -1.573482     4.372394    16.562479     0.630862
C      3.450011     4.641356    16.934814     0.606443
C     -1.513103    14.500733    10.748493    -0.016183
C     -2.682866    13.860651    11.140086    -0.144622
C     -3.916373    14.447872    10.883304    -0.001393
C     -3.979000    15.675000    10.232788    -0.243704
C     -2.809238    16.315081     9.841194     0.294910
C     -1.575731    15.728034    10.100117    -0.198972
C     -0.150989    13.932364    11.063051     0.626316
C      5.969576    13.787625    11.257778     0.601841
C      3.523819     5.457899    12.434699    -0.000280
C      3.217398     6.807384    12.306307    -0.145554
C      4.093042     7.768826    12.798474    -0.006832
C      5.273988     7.380428    13.419032    -0.219447
C      5.580409     6.030762    13.549563     0.284595
C      4.704766     5.069321    13.057396    -0.192042
C      2.660477     4.415401    11.799162     0.593906
C      3.822407     9.216897    12.623006     0.576163
C     -0.022383    14.146214    17.598169    -0.000360
C      0.360081    15.479511    17.506155    -0.157325
C      5.142035    -1.242191    18.041119    -0.004745
C      3.949906    -1.580999    18.670237    -0.220931
C     -2.024177    14.801541    18.764390     0.288097
C     -1.214512    13.807406    18.227287    -0.184773
C      0.816358    13.055521    16.966912     0.605501
C      5.556930     0.179467    17.972644     0.605236
C      5.322073     9.905244    15.802831    -0.005168
C      6.522030    10.446216    15.355601    -0.126222
C     -3.463449     9.791313    15.616663    -0.006251
C      7.718634     8.595437    16.324955    -0.228302
C      6.518677     8.054465    16.772185     0.290086
C      5.320956     8.709014    16.511123    -0.217129
C      4.018111    10.628011    15.535349     0.626351
C     -2.141595    10.359048    15.163014     0.607594
C      4.078511     0.499672    21.349335    -0.016057
C      2.908747     1.139753    20.957742    -0.142943
C      1.675241     0.552533    21.214524    -0.002956
C      1.612616     1.135814     0.466488    -0.243680
C      2.782380     0.495732     0.858082     0.292324
C      4.015886     1.082779     0.599159    -0.198793
C      5.440624     1.068041    21.034777     0.622172
C      0.377989     1.212779    20.840050     0.598198
C     -2.067786     9.542505    19.663129     0.001127
C     -2.374204     8.193020    19.791521    -0.144411
C     -1.498558     7.231579    19.299354    -0.010742
C     -0.317613     7.619976    18.678796    -0.216144
C     -0.011195     8.969642    18.548265     0.285441
C     -0.886840     9.931084    19.040432    -0.190633
C     -2.931130    10.585003    20.298666     0.593920
C     -1.769190     5.783508    19.474822     0.576762
N      3.154763    15.344753     8.876119    -0.649968
N      4.658912     7.673023     6.719145    -0.667923
N      2.925507    16.007607    12.143678    -0.662249
N     -1.147408    10.267706     7.112879    -0.647580
N      8.746379     1.466060     1.823157    -0.653564
N     -0.932689     9.137790     3.980131    -0.666015
N      8.517124    -1.007203    19.954150    -0.660917
N      4.444196     6.543108     3.586397    -0.647598
N      2.436818     0.560856    12.522433    -0.649984
N      0.932669     8.232586    14.679407    -0.667909
N      2.666074    -0.101998     9.254874    -0.662225
N      6.738989     5.637903    14.285673    -0.647591
N     -3.154798    14.439549    19.575395    -0.653572
N      6.524270     6.767819    17.418421    -0.666004
N     -2.925543    16.912812     1.444402    -0.660911
N      1.147385     9.362501    17.812155    -0.647603
O     -0.306434    12.826323     6.194881    -0.544819
O     -1.978324    14.264068     5.852504    -0.597646
O      4.387167     1.309002     7.247690    -0.589349
O      6.507501     1.988196     7.269088    -0.543636
O     -2.981453    10.959361     5.244785    -0.584586
O     -4.052806    12.624734     4.230494    -0.594966
O      2.191894    12.192730     3.594957    -0.549866
O      1.112716    10.782035     4.945205    -0.560239
O      4.769632     1.272361    10.650059    -0.523947
O      5.658695     3.103646     9.781278    -0.600530
O     -0.420493     3.106549     9.353307    -0.531896
O      0.655333     1.640554    10.620101    -0.591818
O      2.508377    12.671905     9.577992    -0.564218
O      3.995745    11.125832    10.162172    -0.568163
O      2.940056     6.264917     8.888959    -0.577755
O      0.752622     5.931025     8.760567    -0.531041
O     -1.135108    12.327936     3.479405    -0.904962
O     -2.819300    13.867389     1.758961    -0.901529
O      5.285176     3.984490     4.504395    -0.545860
O      3.613289     2.546746     4.846772    -0.601072
O     -1.204448    15.501811     3.451586    -0.590735
O      0.915888    14.822618     3.430188    -0.545521
O      2.610152     5.851453     5.454491    -0.581859
O      1.538803     4.186079     6.468782    -0.593241
O      7.783502     4.618083     7.104319    -0.554215
O      6.704321     6.028778     5.754071    -0.559330
O     -0.821982    15.538453     0.049217    -0.521137
O      0.067084    13.707167     0.917998    -0.599741
O      5.171097    13.704265     1.345969    -0.531333
O      6.246919    15.170260     0.079175    -0.589010
O      8.099987     4.138909     1.121284    -0.564586
O     -1.595849     5.684982     0.537104    -0.569141
O     -2.651548    10.545897     1.810317    -0.577844
O      6.344218    10.879788     1.938709    -0.531331
O      4.456500     4.482877     7.219871    -0.906210
O      2.772311     2.943424     8.940315    -0.900339
O      5.898015     3.079286    15.203671    -0.544806
O      7.569905     1.641541    15.546048    -0.597649
O      1.204414    14.596607    14.150862    -0.589347
O     -0.915920    13.917413    14.129464    -0.543628
O      8.573034     4.946248    16.153767    -0.584604
O      9.644387     3.280875    17.168058    -0.594968
O      3.399687     3.712879    17.803595    -0.549859
O      4.478865     5.123574    16.453347    -0.560257
O      0.821949    14.633248    10.748493    -0.523936
O     -0.067114    12.801963    11.617274    -0.600524
O      6.012074    12.799060    12.045245    -0.531888
O      4.936248    14.265055    10.778451    -0.591812
O      3.083204     3.233704    11.820560    -0.564205
O      1.595836     4.779777    11.236380    -0.568166
O      2.651525     9.640692    12.509593    -0.577745
O      4.838959     9.974584    12.637985    -0.531035
O      6.726689     3.577673    17.919147    -0.904976
O      8.410881     2.038220    19.639591    -0.901513
O      0.306405    11.921119    16.894157    -0.545852
O      1.978292    13.358863    16.551780    -0.601084
O      6.796029     0.403798    17.946966    -0.590737
O      4.675693     1.082991    17.968364    -0.545521
O      2.981429    10.054156    15.944061    -0.581840
O      4.052778    11.719530    14.929770    -0.593252
O     -2.191921    11.287526    14.294233    -0.554215
O     -1.112740     9.876831    15.644481    -0.559317
O      6.413563     0.367156    21.349335    -0.521110
O      5.524497     2.198442    20.480554    -0.599735
O      0.420484     2.201344    20.052583    -0.531317
O     -0.655338     0.735349    21.319377    -0.588997
O     -2.508406    11.766700    20.277268    -0.564576
O      7.187430    10.220627    20.861448    -0.569118
O      8.243129     5.359712    19.588235    -0.577850
O     -0.752637     5.025821    19.459843    -0.531326
O      1.135081    11.422732    14.178681    -0.906208
O      2.819270    12.962185    12.458237    -0.900334

The following XYZ coordinates are in angstroms. Other properties are in atomic units.
The sperically averaged electron density of each atom fit to a function of the form exp(a - br)
eigen_1, eigen_2 and eigen_3 are the three eigenvalues of traceless quadrupole moment tensor
  atom number  atomic symbol              X              Y              Z     net charge C6 coefficient C8 coefficient C10 coefficient fluctuating dipole atomic polarizability isotropic forcefield polarizability              a              b squared Pearson coefficient          <r^3>          <r^4>         wp_QDO          m_QDO          q_QDO       dipole_x       dipole_y       dipole_z         dipole            Qxy            Qxz            Qyz     Q(x^2-y^2)  Q(3z^2 - R^2)        eigen_1        eigen_2        eigen_3 static polarizability      alpha(xx)      alpha(xy)      alpha(xz)      alpha(yy)      alpha(yz)      alpha(zz) atomic spin moment
            1             Co      -0.902161      11.115709       5.134797       0.986008      85.674645 0.17536389E+04  0.54307445E+05                                15.701548                           13.580187       0.897992       2.169709                    0.994964      44.334848     115.201282       0.501515       0.394369      -1.160616       0.018128       0.041643      -0.005380       0.045736      -0.017312      -0.002839      -0.026758       0.199237       0.067714      -0.117562       0.027732       0.089830             17.912696      19.202667       0.713620       2.575129      18.525265      -0.986400      16.010154           2.857768
            2             Co      -2.489284      13.927082       3.855163       1.039463      91.555237 0.19387096E+04  0.61547181E+05                                15.562299                           13.495511       0.479318       2.048013                    0.996877      43.781589     115.082637       0.547663       0.352287      -1.194144      -0.016838       0.025162      -0.009798       0.031822       0.000238       0.003434      -0.010105      -0.084700       0.079938      -0.055821       0.017763       0.038058             17.820247      15.761681       6.545116       2.129994      18.271268      -0.797431      19.427792           2.772761
            3             Co       6.172898       3.884769       7.990647       0.978121      95.074216 0.20792038E+04  0.67228296E+05                                15.923932                           13.988752       0.471284       2.024802                    0.998636      45.339238     120.603485       0.536734       0.352933      -1.192599      -0.013910      -0.027175      -0.013017       0.033188      -0.054439      -0.017377      -0.041427       0.159167       0.026837      -0.116804       0.024595       0.092210             17.866902      15.644372       1.824208      -2.292648      19.711903      -7.246552      18.244432           2.739942
            4             Co       4.313235      11.753321      12.063648       1.005313      95.968895 0.21762671E+04  0.71044082E+05                                15.954057                           14.213556       0.406177       2.011842                    0.998201      45.005769     119.575850       0.538972       0.348116      -1.198890       0.019782      -0.001935       0.009523       0.022040      -0.051411      -0.015411       0.040789       0.007102      -0.120908      -0.063302      -0.020979       0.084280             17.918142      15.413018       1.480010      -0.772358      22.630543      -3.486171      15.710863           2.825667
            5             Co       2.856508      14.311613      10.797709       0.964982      83.144296 0.16911898E+04  0.51945603E+05                                15.438090                           13.369816       0.904038       2.173322                    0.994348      44.393239     115.204635       0.503106       0.396360      -1.158157      -0.009905      -0.048664       0.010996       0.050865       0.031343      -0.000234      -0.015023       0.110817      -0.244667      -0.085012      -0.019514       0.104526             17.575826      18.928469      -0.745870       0.190489      18.717110      -0.327579      15.081897           2.821136
            6             Co       4.689445       5.695104       5.564479       0.987331      85.565352 0.17509976E+04  0.54205358E+05                                15.689595                           13.570964       0.893015       2.168845                    0.994966      44.300861     115.092431       0.501629       0.394427      -1.160570       0.019330      -0.041250       0.005867       0.045931       0.017577       0.003293      -0.026057       0.200305       0.067866      -0.117896       0.027507       0.090388             17.897458      19.185180      -0.713090      -2.569645      18.512216      -0.985362      15.994978           2.855711
            7             Co       3.102328       2.883732       6.844113       1.038389      91.579847 0.19392287E+04  0.61565416E+05                                15.561094                           13.493837       0.483890       2.048983                    0.996841      43.797711     115.112204       0.547930       0.352106      -1.194344      -0.016303      -0.025408       0.009137       0.031542      -0.000373      -0.004003      -0.010790      -0.084994       0.077657      -0.055646       0.016925       0.038722             17.819168      15.758956      -6.543322      -2.131858      18.266953      -0.795254      19.431594           2.773137
            8             Co       0.581289      12.926045       2.708629       0.975899      95.095442 0.20800102E+04  0.67256376E+05                                15.920164                           13.986323       0.476997       2.026236                    0.998624      45.362786     120.641463       0.537112       0.352674      -1.192898      -0.014818       0.028084       0.011571       0.033796       0.055142       0.015862      -0.040718       0.156031       0.027781      -0.115423       0.024410       0.091014             17.862037      15.638324      -1.820543       2.290167      19.706276      -7.245623      18.241511           2.738825
            9             Co      -1.278357       3.247083      20.034180       1.005805      96.024939 0.21780310E+04  0.71122602E+05                                15.966544                           14.224642       0.396605       2.008947                    0.998224      45.016534     119.657967       0.538409       0.348377      -1.198556       0.019885       0.000981      -0.010544       0.022529       0.051133       0.016481       0.040401       0.006633      -0.123117      -0.062983      -0.021587       0.084570             17.932562      15.424109      -1.483595       0.773389      22.647506      -3.490648      15.726070           2.822933
           10             Co       8.448122       0.688791      21.300119       0.965360      83.075744 0.16895104E+04  0.51884900E+05                                15.434324                           13.366786       0.893745       2.170372                    0.994368      44.393320     115.222038       0.502923       0.396574      -1.157917      -0.010112       0.049094      -0.010371       0.051186      -0.031224       0.000055      -0.015833       0.110197      -0.240874      -0.084214      -0.019354       0.103569             17.571429      18.920328       0.745183      -0.189832      18.714420      -0.326591      15.079541           2.819314
           11             Co       6.493742       4.789900      16.263755       0.986054      85.670786 0.17535407E+04  0.54303743E+05                                15.701282                           13.579973       0.897945       2.169707                    0.994964      44.332946     115.196345       0.501509       0.394379      -1.160607      -0.018118      -0.041624       0.005380       0.045714      -0.017267      -0.002944      -0.026585       0.199062       0.067564      -0.117389       0.027625       0.089764             17.912381      19.202384       0.713597       2.575079      18.524907      -0.986373      16.009853           2.857603
           12             Co       8.080865       1.978527      17.543389       1.039495      91.553887 0.19386692E+04  0.61545697E+05                                15.562352                           13.495536       0.479324       2.048024                    0.996877      43.780631     115.080663       0.547651       0.352296      -1.194135       0.016850      -0.025163       0.009793       0.031827       0.000166       0.003398      -0.010197      -0.084677       0.079697      -0.055766       0.017634       0.038132             17.820335      15.761808       6.545228       2.130005      18.271384      -0.797414      19.427812           2.772706
           13             Co      -0.581317      12.020840      13.407905       0.978098      95.076430 0.20792650E+04  0.67230829E+05                                15.924229                           13.989000       0.471271       2.024792                    0.998636      45.339718     120.605597       0.536726       0.352935      -1.192596       0.013913       0.027182       0.013014       0.033193      -0.054444      -0.017389      -0.041380       0.159106       0.026899      -0.116766       0.024586       0.092179             17.867247      15.644678       1.824247      -2.292698      19.712306      -7.246707      18.244757           2.739944
           14             Co       1.278346       4.152288       9.334904       1.005315      95.967483 0.21762278E+04  0.71042628E+05                                15.954088                           14.213582       0.406173       2.011841                    0.998201      45.005189     119.574978       0.538961       0.348124      -1.198881      -0.019781       0.001937      -0.009527       0.022041      -0.051407      -0.015440       0.040798       0.007065      -0.120870      -0.063290      -0.020998       0.084288             17.918176      15.413025       1.479973      -0.772345      22.630605      -3.486203      15.710898           2.825726
           15             Co       2.735073       1.593996      10.600843       0.964970      83.148618 0.16912962E+04  0.51949436E+05                                15.438226                           13.369919       0.904143       2.173349                    0.994348      44.394672     115.207136       0.503125       0.396341      -1.158177       0.009886       0.048663      -0.011011       0.050863       0.031340      -0.000236      -0.014648       0.110730      -0.244423      -0.084772      -0.019670       0.104442             17.575991      18.928631      -0.745889       0.190483      18.717296      -0.327606      15.082045           2.821225
           16             Co       0.902136      10.210505      15.834073       0.987301      85.556291 0.17507769E+04  0.54197645E+05                                15.689680                           13.571059       0.892770       2.168763                    0.994968      44.298769     115.091785       0.501567       0.394483      -1.160511      -0.019320       0.041249      -0.005856       0.045924       0.017586       0.003320      -0.025974       0.200409       0.067294      -0.117832       0.027295       0.090537             17.897545      19.185277      -0.713075      -2.569655      18.512303      -0.985384      15.995055           2.855266
           17             Co       2.489253      13.021877      14.554439       1.038366      91.583165 0.19393133E+04  0.61568493E+05                                15.561002                           13.493741       0.483989       2.049012                    0.996840      43.799756     115.116228       0.547958       0.352085      -1.194367       0.016310       0.025454      -0.009122       0.031577      -0.000093      -0.004037      -0.010905      -0.084922       0.077034      -0.055505       0.016706       0.038799             17.819073      15.758914      -6.543323      -2.131839      18.266854      -0.795229      19.431452           2.773386
           18             Co       5.010292       2.979564      18.689923       0.975888      95.095852 0.20800259E+04  0.67256933E+05                                15.920094                           13.986283       0.477000       2.026237                    0.998624      45.363227     120.642233       0.537119       0.352669      -1.192904       0.014821      -0.028067      -0.011557       0.033778       0.055118       0.015860      -0.040710       0.156039       0.027630      -0.115391       0.024363       0.091028             17.861933      15.638267      -1.820513       2.290132      19.706167      -7.245520      18.241366           2.738769
           19             Co       6.869938      12.658526       1.364372       1.005875      96.020563 0.21779019E+04  0.71117182E+05                                15.965959                           14.224136       0.396679       2.008981                    0.998224      45.015336     119.652951       0.538425       0.348373      -1.198562      -0.019872      -0.000970       0.010552       0.022521       0.051119       0.016483       0.040397       0.006543      -0.122906      -0.062926      -0.021607       0.084533             17.931888      15.423582      -1.483481       0.773354      22.646682      -3.490486      15.725399           2.823156
           20             Co      -2.856541      15.216818       0.098433       0.965388      83.078897 0.16895834E+04  0.51887388E+05                                15.434280                           13.366729       0.893910       2.170426                    0.994367      44.393707     115.221028       0.502947       0.396554      -1.157939       0.010066      -0.049087       0.010343       0.051165      -0.031645       0.000169      -0.015689       0.110171      -0.240303      -0.083972      -0.019704       0.103676             17.571394      18.920345       0.745164      -0.189821      18.714320      -0.326619      15.079516           2.819453
           21              H      -1.567898      11.758572       2.779672       0.365684       0.885981 0.67261628E+01  0.65859232E+02                                 1.727796                            1.666261      -2.133062       1.921238                    0.996890       3.912366      12.495173       0.404117       1.547924      -0.649013      -0.006742      -0.014217      -0.015950       0.022405      -0.004959      -0.009941       0.002109      -0.008169       0.014648      -0.013035       0.000604       0.012432              1.783147       1.676652       0.300629       0.310499       1.875883       0.174515       1.796907           0.001527
           22              H      -2.055487      13.285564       1.482920       0.361265       0.866824 0.71275779E+01  0.71065557E+02                                 1.718346                            1.727131      -2.294546       1.842592                    0.996627       4.155465      13.551852       0.391425       1.569423      -0.644439       0.021753      -0.014862      -0.008329       0.027631      -0.010000      -0.001785       0.006984      -0.014250      -0.000167      -0.012500      -0.003000       0.015499              1.731238       1.794171      -0.060135      -0.003370       1.695378      -0.051372       1.704166           0.000749
           23              H       3.700504      14.811905       8.360414       0.332068       0.597768 0.39476897E+01  0.32692373E+02                                 1.230490                            1.211920      -1.021627       2.536425                    0.999880       2.332896       6.126160       0.530110       1.395200      -0.689321       0.016312      -0.023877      -0.020343       0.035355      -0.004528      -0.004103       0.014920       0.006535      -0.010085      -0.017421       0.001536       0.015885              1.232137       1.279850      -0.176366      -0.066059       1.272072       0.135667       1.144488          -0.000249
           24              H       3.623339      16.117562       9.051587       0.304243       0.682396 0.46675503E+01  0.40756297E+02                                 1.380660                            1.342824      -1.308513       2.361716                    0.997624       2.789284       7.798613       0.484195       1.448706      -0.675336       0.010658       0.021666       0.002793       0.024307       0.000516       0.000514      -0.000739       0.005137      -0.037810      -0.012650       0.003720       0.008930              1.395816       1.417310       0.182031       0.169026       1.515878       0.173255       1.254259           0.000007
           25              H       5.385820       7.660660       7.284067       0.322934       0.641710 0.44672183E+01  0.38465236E+02                                 1.333376                            1.324690      -1.012480       2.535296                    0.999904       2.497100       6.864980       0.482894       1.473068      -0.674560       0.026831       0.001130       0.018782       0.032771       0.006100       0.009095      -0.007392       0.015883       0.016253      -0.017367       0.002900       0.014467              1.330323       1.501690      -0.075139       0.118806       1.222370      -0.082664       1.266910           0.000339
           26              H       3.910756       7.652384       7.256249       0.311673       0.601865 0.39971182E+01  0.34283232E+02                                 1.360989                            1.312158      -1.695957       2.168877                    0.994017       3.123763       9.266727       0.442094       1.615313      -0.643630      -0.020491       0.002196       0.008145       0.022160      -0.003281       0.006417      -0.005522       0.016597      -0.004640      -0.010829      -0.002657       0.013486              1.392226       1.577258       0.064486      -0.332217       1.230141      -0.094587       1.369279          -0.000242
           27              H       3.721751      15.972754      12.605887       0.326119       0.624662 0.42180420E+01  0.35667918E+02                                 1.291707                            1.272910      -0.986711       2.549684                    0.999934       2.409220       6.483569       0.502833       1.440507      -0.680895       0.027593      -0.001615       0.015359       0.031621       0.002677       0.008954      -0.009290       0.015135      -0.001850      -0.016195       0.002225       0.013970              1.294689       1.525126      -0.057667       0.110400       1.172160      -0.071305       1.186782           0.000035
           28              H       2.248923      15.910114      12.759957       0.323705       0.577603 0.37848935E+01  0.32009928E+02                                 1.327768                            1.280482      -1.540898       2.256659                    0.994833       2.975680       8.753734       0.445811       1.624517      -0.642983      -0.018166       0.002020       0.011403       0.021543      -0.006919       0.006608      -0.002368       0.012658      -0.010560      -0.007767      -0.006179       0.013946              1.357861       1.470997       0.112892      -0.328180       1.215196      -0.138649       1.387390          -0.000048
           29              H      -1.604802      10.880993       7.624304       0.334876       0.579385 0.38209511E+01  0.31507664E+02                                 1.223882                            1.207512      -1.016159       2.543108                    0.999896       2.336440       6.200397       0.519061       1.431010      -0.682316      -0.013285       0.024736       0.019758       0.034333      -0.004171      -0.003391       0.014304       0.004746      -0.015431      -0.017024       0.002061       0.014963              1.226016       1.213371      -0.159745      -0.044157       1.324985       0.155821       1.139692           0.000234
           30              H      -1.688674       9.527851       7.033704       0.315616       0.655653 0.44140151E+01  0.37959193E+02                                 1.342454                            1.305056      -1.270775       2.392863                    0.998295       2.668305       7.372651       0.492229       1.446958      -0.676409      -0.014032      -0.022159      -0.001485       0.026271       0.002398      -0.002243      -0.000572       0.003500      -0.034978      -0.011923       0.002877       0.009046              1.359375       1.423018       0.195972       0.163556       1.466660       0.125281       1.188446          -0.000701
           31              H      -1.174254      16.616690       6.376768       0.122907       1.197223 0.97034477E+01  0.10069079E+03                                 1.907047                            1.857166      -1.383512       2.224431                    0.993054       3.850405      11.345056       0.442829       1.332927      -0.696730      -0.034543       0.008147      -0.021090       0.041284      -0.006638       0.010878      -0.004547       0.017069      -0.016135      -0.011180      -0.007969       0.019149              1.907447       1.941065      -0.146505       0.298565       1.818032      -0.073637       1.963245           0.000034
           32              H       7.786861       0.003124       8.339016       0.122327       1.221382 0.96394065E+01  0.99773877E+02                                 1.917338                            1.837827      -1.514104       2.158205                    0.991851       3.899171      11.441651       0.450349       1.313984      -0.699837       0.020364       0.026557       0.008837       0.034613       0.003962       0.005585      -0.000840       0.005941      -0.027828      -0.011264       0.000552       0.010712              1.937797       1.874713       0.338977       0.329843       2.164737       0.310843       1.773942           0.000011
           33              H       1.476167      13.799765       7.592206       0.138136       1.016267 0.74190367E+01  0.72260799E+02                                 1.734982                            1.641719      -1.273930       2.285002                    0.995627       3.620714      10.463690       0.461604       1.362327      -0.690335       0.011106      -0.034939       0.002522       0.036749      -0.006109      -0.000554       0.003116      -0.002178      -0.030403      -0.010735      -0.000886       0.011622              1.775133       1.471649      -0.201259       0.120478       2.370014      -0.061892       1.483737           0.000125
           34              H       4.660026      12.168833       4.170578       0.137552       1.181673 0.89810232E+01  0.90893815E+02                                 1.856406                            1.761807      -1.319501       2.270858                    0.993600       3.585678      10.242936       0.466955       1.296051      -0.705612      -0.000056       0.036426      -0.023331       0.043257      -0.001649      -0.000286      -0.007626      -0.018208      -0.011552      -0.008076      -0.006260       0.014336              1.876353       1.781747      -0.018238      -0.033545       2.128993      -0.434069       1.718318           0.000126
           35              H       2.645935       9.054408       5.803287       0.131042       0.935228 0.68643225E+01  0.66290114E+02                                 1.701637                            1.625560      -1.405036       2.219882                    0.992053       3.872679      11.548120       0.439355       1.443577      -0.673033      -0.029464      -0.014253       0.008991       0.033943       0.004513       0.000852      -0.007254       0.000648      -0.026085      -0.012408       0.002325       0.010084              1.739045       2.142412       0.263853      -0.152241       1.625730      -0.115286       1.448992          -0.000077
           36              H       6.681952       9.243930       6.117846       0.128974       1.064214 0.79626311E+01  0.78251992E+02                                 1.732394                            1.657786      -1.110256       2.354611                    0.996838       3.540971       9.989938       0.481544       1.294290      -0.705368       0.029124      -0.013416       0.011196       0.033964      -0.004465       0.007001      -0.009322       0.000023      -0.006296      -0.010692      -0.003222       0.013914              1.761036       2.245093      -0.204305       0.146617       1.595295      -0.108154       1.442720          -0.000069
           37              H       8.231950       2.883024       9.813376       0.118867       1.328411 0.10408309E+02  0.10925120E+03                                 1.989080                            1.880640      -1.505271       2.162956                    0.991525       3.886822      11.292537       0.457928       1.274273      -0.708895       0.004460       0.034194      -0.017916       0.038860       0.004262      -0.001936      -0.004178      -0.016823      -0.003865      -0.008913      -0.002740       0.011653              2.010683       1.876760      -0.020020       0.053693       2.342384      -0.465638       1.812905           0.000408
           38              H      10.413795      -0.169382      11.341233       0.125315       1.047039 0.75840764E+01  0.73728481E+02                                 1.716854                            1.618034      -1.129272       2.341372                    0.996508       3.588755      10.114235       0.486710       1.294505      -0.704394       0.030264      -0.011906       0.008370       0.033582      -0.005410       0.003821      -0.009240       0.000645      -0.013270      -0.011031      -0.001747       0.012779              1.764152       2.353964      -0.198945       0.077284       1.583567      -0.078320       1.354925          -0.000057
           39              H       6.367713      -0.259256      11.565917       0.132682       0.889201 0.66018234E+01  0.63257409E+02                                 1.655972                            1.603011      -1.498829       2.178335                    0.991498       3.883021      11.605889       0.437944       1.459622      -0.669895      -0.030606      -0.017011       0.008811       0.036108       0.004250      -0.003163      -0.006901       0.001092      -0.024554      -0.011457       0.000457       0.011000              1.684551       1.966509       0.233947      -0.209517       1.579984      -0.139808       1.507161           0.000028
           40              H       3.180492       8.832244       9.518076       0.123962       1.142246 0.90079136E+01  0.91751786E+02                                 1.848924                            1.790179      -1.308248       2.263300                    0.993827       3.760524      10.977889       0.450729       1.334136      -0.696569       0.034721      -0.008825       0.021849       0.041962      -0.004252       0.009856      -0.005388       0.017508      -0.019282      -0.012548      -0.005292       0.017841              1.854182       1.936173      -0.199671       0.336714       1.758998      -0.064810       1.867376           0.000170
           41              H      -0.280707       7.867640       7.643563       0.125915       1.214985 0.94421110E+01  0.97470394E+02                                 1.928726                            1.832150      -1.556939       2.141759                    0.991439       3.920786      11.583601       0.445060       1.333166      -0.695570      -0.021434      -0.026242      -0.009131       0.035092       0.003372       0.004922      -0.000637       0.005903      -0.029043      -0.011145       0.000898       0.010247              1.961692       1.944929       0.354788       0.350601       2.200545       0.278541       1.739603           0.000047
           42              H       0.677689      11.759629       8.253422       0.136965       0.966529 0.69773778E+01  0.67253276E+02                                 1.707324                            1.614240      -1.267234       2.286912                    0.995387       3.681858      10.755920       0.453743       1.400475      -0.682231      -0.007291       0.035326      -0.003410       0.036232      -0.005853       0.000273       0.002346      -0.003409      -0.032427      -0.011190      -0.000442       0.011632              1.752413       1.440350      -0.166433       0.118527       2.353918      -0.050379       1.462969           0.000080
           43              H       4.023709       5.052241       7.919604       0.366341       0.883404 0.67003561E+01  0.65531070E+02                                 1.723159                            1.662058      -2.134557       1.920940                    0.996764       3.902973      12.450270       0.405071       1.546057      -0.649332      -0.006983       0.013867       0.015625       0.022027       0.005083       0.010098       0.002219      -0.007950       0.014113      -0.013076       0.000463       0.012613              1.778165       1.672058      -0.299119      -0.309023       1.870537       0.173548       1.791899           0.001523
           44              H       3.536123       3.525249       9.216356       0.361465       0.866622 0.71291567E+01  0.71113801E+02                                 1.720878                            1.729649      -2.291107       1.843786                    0.996765       4.161462      13.592339       0.390194       1.573654      -0.643746       0.021901       0.014678       0.008958       0.027845       0.009896       0.001356       0.007008      -0.014304      -0.000494      -0.012504      -0.002847       0.015351              1.733820       1.796915       0.060151       0.003323       1.697789      -0.051438       1.706755           0.000756
           45              H       9.292119       1.998909       2.338862       0.333783       0.596200 0.39397241E+01  0.32646874E+02                                 1.234705                            1.215969      -1.020935       2.539571                    0.999881       2.331808       6.147915       0.525194       1.407376      -0.687047       0.016635       0.023511       0.019941       0.035030       0.004272       0.003909       0.014758       0.006224      -0.010074      -0.017185       0.001666       0.015519              1.236395       1.284387       0.177307       0.066296       1.276563       0.136329       1.148234          -0.000265
           46              H       9.214956       0.693251       1.647689       0.304650       0.683161 0.46764897E+01  0.40869852E+02                                 1.383894                            1.345858      -1.317660       2.357978                    0.997557       2.794045       7.825297       0.482517       1.452480      -0.674633       0.010643      -0.021718      -0.003020       0.024373      -0.000564      -0.000401      -0.000928       0.005040      -0.037217      -0.012468       0.003679       0.008789              1.399144       1.420658      -0.182555      -0.169670       1.519626       0.173948       1.257148          -0.000003
           47              H      -0.205781       9.150153       3.415209       0.322012       0.642604 0.44726269E+01  0.38506491E+02                                 1.332069                            1.323371      -1.010361       2.535081                    0.999904       2.497395       6.855445       0.484510       1.468358      -0.675398       0.026718      -0.001705      -0.018721       0.032669      -0.006093      -0.009389      -0.007422       0.016201       0.016760      -0.017601       0.002715       0.014886              1.329019       1.500364       0.075043      -0.118857       1.221037      -0.082514       1.265656           0.000333
           48              H      -1.680845       9.158429       3.443027       0.312283       0.602398 0.40017372E+01  0.34337135E+02                                 1.362318                            1.313301      -1.697400       2.168310                    0.994027       3.126165       9.279644       0.441651       1.616259      -0.643454      -0.019996      -0.002285      -0.008001       0.021658       0.003169      -0.006313      -0.005523       0.016297      -0.004556      -0.010727      -0.002525       0.013252              1.393654       1.579083      -0.064666       0.333045       1.231163      -0.094779       1.370716          -0.000243
           49              H       9.313368      -0.972350      19.491941       0.327094       0.625502 0.42266698E+01  0.35770110E+02                                 1.294383                            1.275432      -0.986795       2.550464                    0.999932       2.411697       6.499399       0.501460       1.443271      -0.680360       0.027331       0.001736      -0.015996       0.031715      -0.002814      -0.008841      -0.009332       0.014767      -0.002614      -0.016190       0.002467       0.013723              1.297401       1.528759       0.057924      -0.110903       1.174389      -0.071547       1.189057           0.000026
           50              H       7.840541      -0.909710      19.337871       0.322053       0.581527 0.38144329E+01  0.32298556E+02                                 1.329434                            1.281951      -1.543266       2.253857                    0.994762       2.980791       8.752819       0.447722       1.615638      -0.644342      -0.018501      -0.001465      -0.011325       0.021741       0.006952      -0.006531      -0.002352       0.012827      -0.010647      -0.007809      -0.006164       0.013973              1.359629       1.473143      -0.113199       0.329007       1.216571      -0.138982       1.389172          -0.000052
           51              H       3.986804       5.929821       3.074972       0.334743       0.578918 0.38146539E+01  0.31425892E+02                                 1.220210                            1.204014      -1.017040       2.541728                    0.999895       2.334272       6.180855       0.521716       1.425080      -0.683392      -0.013743      -0.024520      -0.019971       0.034481       0.004237       0.003382       0.014254       0.004509      -0.016435      -0.017059       0.002057       0.015002              1.222300       1.209635       0.158798       0.043878       1.320839       0.155062       1.136427           0.000224
           52              H       3.902929       7.282962       3.665572       0.315032       0.656545 0.44221172E+01  0.38047312E+02                                 1.343830                            1.306414      -1.274930       2.390717                    0.998209       2.670672       7.381617       0.491869       1.447314      -0.676350      -0.014263       0.022766       0.000874       0.026879      -0.002332       0.002194      -0.000240       0.003893      -0.033945      -0.011566       0.002655       0.008911              1.360754       1.424660      -0.196090      -0.163813       1.467944       0.125313       1.189658          -0.000708
           53              H       4.417363       0.194124       4.322508       0.123238       1.194350 0.96726118E+01  0.10028770E+03                                 1.903748                            1.854018      -1.364033       2.232668                    0.993346       3.845566      11.324898       0.443289       1.332648      -0.696789      -0.034335      -0.008186       0.020479       0.040808       0.006562      -0.011495      -0.004516       0.017373      -0.017113      -0.011773      -0.007952       0.019725              1.904137       1.937906       0.146197      -0.297888       1.814688      -0.073541       1.959816           0.000034
           54              H       2.195244      16.807689       2.360260       0.124542       1.216089 0.95906123E+01  0.99165908E+02                                 1.913687                            1.834677      -1.530027       2.152334                    0.991718       3.891067      11.420579       0.450076       1.316146      -0.699387       0.019860      -0.025782      -0.009323       0.033853      -0.003907      -0.005641      -0.001005       0.005929      -0.027416      -0.011230       0.000621       0.010609              1.933981       1.871123      -0.337528      -0.328646       2.160152       0.309605       1.770668           0.000005
           55              H       7.067779       3.011049       3.107070       0.137572       1.016589 0.74219210E+01  0.72296286E+02                                 1.735442                            1.642132      -1.213446       2.312127                    0.995969       3.621860      10.467712       0.461504       1.362482      -0.690311       0.011348       0.035137      -0.002382       0.037000       0.005888       0.000219       0.003115      -0.002531      -0.031139      -0.010989      -0.000526       0.011516              1.775596       1.471985       0.201354      -0.120544       2.370754      -0.061907       1.484049           0.000120
           56              H      -0.931566       4.641981       6.528698       0.135907       1.189570 0.90536399E+01  0.91797567E+02                                 1.862935                            1.767506      -1.316170       2.271281                    0.993422       3.598311      10.282694       0.466840       1.293987      -0.706015      -0.000402      -0.036906       0.024087       0.044073       0.001674       0.000168      -0.007722      -0.018476      -0.011116      -0.008088      -0.006398       0.014486              1.883070       1.787723       0.018367       0.033706       2.137373      -0.436865       1.724114           0.000126
           57              H       8.237536       7.756406       4.895989       0.130650       0.934656 0.68568165E+01  0.66187229E+02                                 1.699829                            1.623806      -1.398824       2.222471                    0.992157       3.867857      11.524103       0.440025       1.442040      -0.673338      -0.029828       0.014379      -0.008214       0.034117      -0.004313      -0.000348      -0.007524       0.000570      -0.025877      -0.012409       0.002240       0.010170              1.737181       2.140200      -0.263870       0.152114       1.623953      -0.115120       1.447389          -0.000077
           58              H       1.090353       7.566884       4.581430       0.126626       1.067147 0.79841068E+01  0.78463786E+02                                 1.730531                            1.656010      -1.089735       2.361910                    0.997069       3.543249       9.974758       0.483874       1.288045      -0.706690       0.030028       0.013912      -0.010594       0.034748       0.004301      -0.007519      -0.009611       0.000157      -0.006192      -0.011223      -0.003115       0.014338              1.759126       2.242582       0.204255      -0.146523       1.593547      -0.107977       1.441250          -0.000074
           59              H       2.640339      13.927790       0.885900       0.118342       1.329119 0.10415231E+02  0.10934547E+03                                 1.990161                            1.881563      -1.501714       2.164504                    0.991634       3.888200      11.298820       0.457693       1.274676      -0.708816       0.004660      -0.034152       0.017829       0.038806      -0.003960       0.001717      -0.004320      -0.016848      -0.004211      -0.008694      -0.002936       0.011630              2.011780       1.877625       0.020067      -0.053755       2.343931      -0.466181       1.813784           0.000396
           60              H       4.822178      15.169787      20.756595       0.126858       1.045121 0.75662078E+01  0.73502132E+02                                 1.713650                            1.615245      -1.124293       2.343738                    0.996536       3.583238      10.090912       0.487590       1.293093      -0.704675       0.029320       0.011673      -0.008511       0.032685       0.005537      -0.003585      -0.009349       0.001250      -0.012590      -0.011146      -0.001592       0.012738              1.760744       2.348753       0.198277      -0.077067       1.580676      -0.078051       1.352802          -0.000066
           61              H       0.776096      15.259660      20.531911       0.134111       0.888123 0.65946491E+01  0.63195269E+02                                 1.656980                            1.603965      -1.509407       2.174029                    0.991401       3.886361      11.630767       0.436902       1.462949      -0.669262      -0.029848       0.016738      -0.009452       0.035502      -0.004495       0.002938      -0.006930       0.000844      -0.025459      -0.011648       0.000411       0.011237              1.685594       1.967860      -0.234117       0.209675       1.580932      -0.139921       1.507992           0.000022
           62              H      -2.411107       7.978570       1.181200       0.123419       1.142889 0.90116417E+01  0.91778136E+02                                 1.847838                            1.789117      -1.304809       2.265117                    0.993819       3.759620      10.966310       0.451508       1.332002      -0.697008       0.034922       0.009140      -0.021654       0.042095       0.003992      -0.010079      -0.005290       0.017841      -0.018598      -0.012534      -0.005398       0.017932              1.853091       1.935210       0.199530      -0.336564       1.757793      -0.064763       1.866271           0.000167
           63              H       5.310892       8.943173       3.055713       0.125283       1.219352 0.94860340E+01  0.98077242E+02                                 1.936950                            1.839232      -1.555402       2.142640                    0.991456       3.929374      11.633459       0.442999       1.337272      -0.694754      -0.021565       0.026466       0.008682       0.035226      -0.003309      -0.005433      -0.000356       0.006036      -0.028714      -0.011256       0.000791       0.010464              1.970316       1.953535      -0.357983      -0.353403       2.210857       0.280934       1.746556           0.000044
           64              H       6.269296       5.051184       2.445854       0.135271       0.969514 0.69991218E+01  0.67466120E+02                                 1.705575                            1.612635      -1.246403       2.294933                    0.995462       3.680389      10.726295       0.456041       1.393349      -0.683600      -0.007257      -0.035710       0.003550       0.036612       0.005981      -0.000301       0.002106      -0.003869      -0.032747      -0.011228      -0.000619       0.011847              1.750583       1.438901       0.166165      -0.118278       2.351358      -0.050263       1.461492           0.000076
           65              H       7.159479       4.147037      18.618880       0.365695       0.885964 0.67259981E+01  0.65857214E+02                                 1.727772                            1.666239      -2.133084       1.921230                    0.996891       3.912315      12.494971       0.404120       1.547922      -0.649013       0.006741       0.014216       0.015950       0.022404      -0.004958      -0.009942       0.002109      -0.008166       0.014649      -0.013036       0.000603       0.012433              1.783122       1.676629       0.300622       0.310492       1.875856       0.174511       1.796882           0.001524
           66              H       7.647068       2.620045      19.915632       0.361259       0.866822 0.71275458E+01  0.71065106E+02                                 1.718340                            1.727125      -2.294499       1.842610                    0.996628       4.155441      13.551729       0.391427       1.569419      -0.644439      -0.021754       0.014860       0.008331       0.027631      -0.010001      -0.001785       0.006985      -0.014250      -0.000172      -0.012500      -0.003001       0.015500              1.731232       1.794166      -0.060138      -0.003372       1.695373      -0.051370       1.704158           0.000739
           67              H       1.891077       1.093704      13.038138       0.332066       0.597757 0.39476181E+01  0.32691813E+02                                 1.230507                            1.211937      -1.021654       2.536423                    0.999880       2.332889       6.126255       0.530086       1.395264      -0.689309      -0.016312       0.023876       0.020344       0.035356      -0.004528      -0.004102       0.014919       0.006534      -0.010087      -0.017420       0.001536       0.015884              1.232154       1.279868      -0.176369      -0.066059       1.272092       0.135669       1.144503          -0.000277
           68              H       1.968242      -0.211953      12.346965       0.304245       0.682389 0.46675263E+01  0.40756309E+02                                 1.380692                            1.342854      -1.308559       2.361701                    0.997623       2.789313       7.798887       0.484168       1.448779      -0.675323      -0.010659      -0.021667      -0.002791       0.024308       0.000516       0.000514      -0.000738       0.005137      -0.037809      -0.012650       0.003719       0.008930              1.395849       1.417345       0.182036       0.169033       1.515914       0.173261       1.254287          -0.000002
           69              H       0.205761       8.244949      14.114485       0.322931       0.641725 0.44673531E+01  0.38466700E+02                                 1.333398                            1.324712      -1.012476       2.535293                    0.999904       2.497132       6.865103       0.482890       1.473071      -0.674560      -0.026831      -0.001129      -0.018780       0.032770       0.006100       0.009095      -0.007393       0.015882       0.016251      -0.017367       0.002901       0.014466              1.330345       1.501717      -0.075142       0.118811       1.222388      -0.082667       1.266930           0.000326
           70              H       1.680825       8.253225      14.142303       0.311673       0.601870 0.39971537E+01  0.34283584E+02                                 1.360992                            1.312160      -1.695948       2.168879                    0.994017       3.123765       9.266714       0.442096       1.615303      -0.643631       0.020491      -0.002195      -0.008144       0.022159      -0.003282       0.006416      -0.005522       0.016597      -0.004639      -0.010829      -0.002657       0.013486              1.392229       1.577265       0.064487      -0.332220       1.230141      -0.094588       1.369281          -0.000246
           71              H       1.869830      -0.067145       8.792665       0.326112       0.624661 0.42180088E+01  0.35667387E+02                                 1.291678                            1.272881      -0.986674       2.549695                    0.999934       2.409201       6.483388       0.502855       1.440455      -0.680905      -0.027593       0.001616      -0.015359       0.031621       0.002678       0.008957      -0.009289       0.015137      -0.001846      -0.016196       0.002223       0.013973              1.294659       1.525088      -0.057665       0.110396       1.172134      -0.071302       1.186756           0.000053
           72              H       3.342658      -0.004505       8.638595       0.323700       0.577616 0.37849890E+01  0.32010888E+02                                 1.327778                            1.280490      -1.540863       2.256671                    0.994833       2.975705       8.753785       0.445814       1.624498      -0.642986       0.018166      -0.002019      -0.011401       0.021542      -0.006919       0.006607      -0.002366       0.012659      -0.010560      -0.007768      -0.006178       0.013945              1.357871       1.471006       0.112894      -0.328184       1.215205      -0.138652       1.387402          -0.000042
           73              H       7.196383       5.024616      13.774248       0.334883       0.579372 0.38208466E+01  0.31506621E+02                                 1.223870                            1.207501      -1.016171       2.543109                    0.999896       2.336407       6.200314       0.519059       1.431024      -0.682314       0.013285      -0.024736      -0.019760       0.034333      -0.004171      -0.003391       0.014304       0.004745      -0.015428      -0.017023       0.002060       0.014963              1.226005       1.213360      -0.159742      -0.044157       1.324972       0.155819       1.139682           0.000221
           74              H       7.280255       6.377758      14.364848       0.315625       0.655638 0.44138888E+01  0.37957919E+02                                 1.342445                            1.305048      -1.270785       2.392864                    0.998295       2.668275       7.372603       0.492223       1.446982      -0.676405       0.014032       0.022159       0.001484       0.026270       0.002398      -0.002243      -0.000572       0.003500      -0.034974      -0.011922       0.002877       0.009045              1.359366       1.423009       0.195971       0.163554       1.466650       0.125280       1.188439          -0.000714
           75              H       6.765835      -0.711081      15.021784       0.122908       1.197212 0.97033705E+01  0.10069013E+03                                 1.907066                            1.857182      -1.383499       2.224440                    0.993055       3.850415      11.345222       0.442817       1.332962      -0.696723       0.034544      -0.008148       0.021089       0.041285      -0.006638       0.010877      -0.004547       0.017068      -0.016135      -0.011180      -0.007969       0.019148              1.907466       1.941085      -0.146507       0.298571       1.818049      -0.073639       1.963265           0.000016
           76              H      -2.195280      15.902485      13.059536       0.122329       1.221383 0.96394635E+01  0.99775037E+02                                 1.917374                            1.837860      -1.514103       2.158208                    0.991851       3.899211      11.441959       0.450333       1.314024      -0.699829      -0.020365      -0.026557      -0.008837       0.034613       0.003962       0.005587      -0.000840       0.005940      -0.027829      -0.011265       0.000553       0.010712              1.937834       1.874748       0.338985       0.329853       2.164781       0.310851       1.773974          -0.000005
           77              H       4.115414       2.105844      13.806346       0.138137       1.016257 0.74189479E+01  0.72259733E+02                                 1.734973                            1.641711      -1.273924       2.285006                    0.995628       3.620696      10.463631       0.461604       1.362330      -0.690334      -0.011107       0.034939      -0.002522       0.036749      -0.006109      -0.000555       0.003116      -0.002178      -0.030404      -0.010736      -0.000886       0.011622              1.775124       1.471642      -0.201257       0.120477       2.370000      -0.061892       1.483730           0.000114
           78              H       0.931555       3.736776      17.227974       0.137548       1.181685 0.89811579E+01  0.90895807E+02                                 1.856445                            1.761841      -1.319507       2.270856                    0.993600       3.585720      10.243198       0.466941       1.296082      -0.705605       0.000055      -0.036426       0.023331       0.043257      -0.001649      -0.000286      -0.007627      -0.018206      -0.011551      -0.008075      -0.006260       0.014335              1.876393       1.781785      -0.018238      -0.033546       2.129042      -0.434084       1.718353           0.000108
           79              H       2.945646       6.851201      15.595265       0.131039       0.935242 0.68644506E+01  0.66291671E+02                                 1.701653                            1.625575      -1.405053       2.219872                    0.992053       3.872721      11.548279       0.439353       1.443576      -0.673033       0.029464       0.014254      -0.008991       0.033943       0.004513       0.000853      -0.007254       0.000648      -0.026085      -0.012409       0.002325       0.010084              1.739063       2.142438       0.263858      -0.152243       1.625747      -0.115288       1.449005          -0.000085
           80              H      -1.090371       6.661679      15.280706       0.128970       1.064230 0.79627965E+01  0.78254110E+02                                 1.732420                            1.657809      -1.110284       2.354597                    0.996838       3.541013       9.990124       0.481537       1.294300      -0.705366      -0.029124       0.013416      -0.011197       0.033964      -0.004466       0.007001      -0.009322       0.000023      -0.006296      -0.010692      -0.003222       0.013915              1.761063       2.245131      -0.204310       0.146620       1.595319      -0.108157       1.442739          -0.000086
           81              H      -2.640369      13.022585      11.585176       0.118865       1.328427 0.10408467E+02  0.10925326E+03                                 1.989094                            1.880652      -1.505285       2.162947                    0.991525       3.886853      11.292644       0.457928       1.274270      -0.708895      -0.004460      -0.034193       0.017916       0.038860       0.004262      -0.001936      -0.004177      -0.016823      -0.003864      -0.008913      -0.002740       0.011653              2.010698       1.876774      -0.020020       0.053694       2.342402      -0.465642       1.812917           0.000403
           82              H      -4.822214      16.074991      10.057319       0.125313       1.047041 0.75840865E+01  0.73728522E+02                                 1.716848                            1.618029      -1.129282       2.341368                    0.996508       3.588748      10.114175       0.486714       1.294495      -0.704396      -0.030265       0.011906      -0.008370       0.033582      -0.005410       0.003821      -0.009240       0.000645      -0.013270      -0.011031      -0.001747       0.012779              1.764146       2.353954      -0.198944       0.077284       1.583561      -0.078320       1.354921          -0.000051
           83              H      -0.776132      16.164865       9.832635       0.132682       0.889192 0.66017359E+01  0.63256371E+02                                 1.655962                            1.603002      -1.498823       2.178341                    0.991498       3.882996      11.605802       0.437944       1.459625      -0.669894       0.030606       0.017012      -0.008811       0.036108       0.004251      -0.003164      -0.006901       0.001091      -0.024555      -0.011457       0.000457       0.011000              1.684541       1.966495       0.233945      -0.209515       1.579975      -0.139806       1.507153           0.000030
           84              H       2.411089       7.073365      11.880476       0.123965       1.142237 0.90078403E+01  0.91750950E+02                                 1.848924                            1.790179      -1.308254       2.263300                    0.993827       3.760514      10.977892       0.450726       1.334147      -0.696567      -0.034721       0.008825      -0.021850       0.041963      -0.004252       0.009857      -0.005388       0.017508      -0.019281      -0.012548      -0.005292       0.017841              1.854182       1.936173      -0.199672       0.336715       1.758998      -0.064811       1.867375           0.000166
           85              H       5.872288       8.037969      13.754989       0.125916       1.214989 0.94421568E+01  0.97471024E+02                                 1.928733                            1.832156      -1.556944       2.141756                    0.991439       3.920798      11.583661       0.445058       1.333169      -0.695569       0.021434       0.026242       0.009130       0.035092       0.003372       0.004922      -0.000637       0.005902      -0.029044      -0.011145       0.000898       0.010247              1.961700       1.944937       0.354790       0.350603       2.200554       0.278543       1.739609           0.000039
           86              H       4.913892       4.145980      13.145130       0.136966       0.966531 0.69773936E+01  0.67253437E+02                                 1.707323                            1.614239      -1.267236       2.286910                    0.995387       3.681858      10.755905       0.453744       1.400470      -0.682232       0.007290      -0.035326       0.003409       0.036232      -0.005853       0.000272       0.002346      -0.003409      -0.032427      -0.011190      -0.000443       0.011633              1.752411       1.440349      -0.166432       0.118527       2.353917      -0.050378       1.462968           0.000073
           87              H       1.567872      10.853368      13.478948       0.366336       0.883431 0.67006106E+01  0.65534068E+02                                 1.723181                            1.662077      -2.134576       1.920924                    0.996764       3.903027      12.450421       0.405074       1.546035      -0.649336       0.006983      -0.013866      -0.015626       0.022028       0.005081       0.010099       0.002220      -0.007951       0.014115      -0.013076       0.000463       0.012613              1.778188       1.672080      -0.299126      -0.309031       1.870562       0.173553       1.791922           0.001520
           88              H       2.055458      12.380360      12.182196       0.361465       0.866603 0.71289685E+01  0.71111626E+02                                 1.720872                            1.729643      -2.291138       1.843780                    0.996764       4.161443      13.592356       0.390188       1.573685      -0.643742      -0.021902      -0.014677      -0.008961       0.027846       0.009896       0.001354       0.007006      -0.014306      -0.000496      -0.012504      -0.002846       0.015350              1.733814       1.796909       0.060151       0.003323       1.697783      -0.051438       1.706750           0.000753
           89              H      -3.700538      13.906700      19.059690       0.333777       0.596189 0.39396514E+01  0.32646241E+02                                 1.234712                            1.215976      -1.020934       2.539572                    0.999881       2.331806       6.147981       0.525179       1.407419      -0.687039      -0.016635      -0.023510      -0.019942       0.035030       0.004273       0.003909       0.014758       0.006223      -0.010074      -0.017184       0.001666       0.015519              1.236403       1.284395       0.177308       0.066295       1.276572       0.136330       1.148241          -0.000286
           90              H      -3.623375      15.212358      19.750863       0.304654       0.683143 0.46763601E+01  0.40868701E+02                                 1.383909                            1.345873      -1.317596       2.358016                    0.997557       2.794044       7.825458       0.482494       1.452551      -0.674620      -0.010642       0.021717       0.003019       0.024372      -0.000564      -0.000400      -0.000929       0.005038      -0.037211      -0.012466       0.003679       0.008787              1.399160       1.420675      -0.182557      -0.169673       1.519642       0.173950       1.257162          -0.000010
           91              H       5.797362       6.755456      17.983343       0.322011       0.642610 0.44726704E+01  0.38506946E+02                                 1.332074                            1.323376      -1.010352       2.535083                    0.999904       2.497402       6.855464       0.484510       1.468354      -0.675399      -0.026717       0.001706       0.018720       0.032668      -0.006093      -0.009389      -0.007421       0.016200       0.016758      -0.017601       0.002715       0.014885              1.329024       1.500371       0.075044      -0.118860       1.221040      -0.082514       1.265660           0.000322
           92              H       7.272426       6.747180      17.955525       0.312284       0.602401 0.40017517E+01  0.34337263E+02                                 1.362317                            1.313299      -1.697399       2.168308                    0.994027       3.126157       9.279595       0.441654       1.616249      -0.643455       0.019996       0.002285       0.007999       0.021658       0.003169      -0.006312      -0.005523       0.016298      -0.004555      -0.010727      -0.002525       0.013252              1.393653       1.579084      -0.064667       0.333047       1.231160      -0.094779       1.370715          -0.000250
           93              H      -3.721787      16.877959       1.906611       0.327086       0.625493 0.42265627E+01  0.35768766E+02                                 1.294338                            1.275390      -0.986784       2.550463                    0.999932       2.411662       6.499140       0.501487       1.443210      -0.680371      -0.027330      -0.001736       0.015996       0.031715      -0.002814      -0.008843      -0.009333       0.014768      -0.002610      -0.016191       0.002466       0.013725              1.297356       1.528700       0.057920      -0.110896       1.174350      -0.071543       1.189018           0.000047
           94              H      -2.248960      16.815319       2.060681       0.322059       0.581521 0.38143826E+01  0.32298038E+02                                 1.329426                            1.281944      -1.543255       2.253871                    0.994761       2.980773       8.752767       0.447723       1.615642      -0.644342       0.018501       0.001466       0.011324       0.021741       0.006952      -0.006532      -0.002351       0.012829      -0.010646      -0.007810      -0.006163       0.013973              1.359620       1.473131      -0.113198       0.329002       1.216565      -0.138981       1.389164          -0.000043
           95              H       1.604777       9.975788      18.323580       0.334748       0.578911 0.38145968E+01  0.31425312E+02                                 1.220203                            1.204007      -1.017059       2.541723                    0.999895       2.334249       6.180789       0.521716       1.425084      -0.683391       0.013743       0.024519       0.019971       0.034481       0.004237       0.003382       0.014253       0.004508      -0.016433      -0.017058       0.002057       0.015001              1.222293       1.209627       0.158798       0.043879       1.320832       0.155062       1.136420           0.000214
           96              H       1.688652       8.622647      17.732980       0.315034       0.656546 0.44221358E+01  0.38047548E+02                                 1.343838                            1.306421      -1.274954       2.390706                    0.998209       2.670676       7.381658       0.491865       1.447324      -0.676348       0.014263      -0.022766      -0.000874       0.026879      -0.002332       0.002194      -0.000240       0.003893      -0.033944      -0.011566       0.002655       0.008911              1.360763       1.424669      -0.196094      -0.163815       1.467954       0.125314       1.189664          -0.000720
           97              H       1.174218      15.711485      17.076044       0.123238       1.194348 0.96726127E+01  0.10028801E+03                                 1.903770                            1.854039      -1.364025       2.232672                    0.993347       3.845589      11.325093       0.443278       1.332677      -0.696783       0.034336       0.008185      -0.020478       0.040808       0.006562      -0.011495      -0.004516       0.017371      -0.017112      -0.011773      -0.007951       0.019724              1.904159       1.937930       0.146200      -0.297895       1.814708      -0.073542       1.959840           0.000015
           98              H       3.396337      -0.902080      19.038292       0.124540       1.216095 0.95907165E+01  0.99167667E+02                                 1.913728                            1.834715      -1.530015       2.152340                    0.991718       3.891117      11.420920       0.450059       1.316186      -0.699379      -0.019859       0.025782       0.009323       0.033853      -0.003907      -0.005642      -0.001005       0.005927      -0.027418      -0.011231       0.000622       0.010609              1.934023       1.871163      -0.337537      -0.328657       2.160202       0.309614       1.770705          -0.000011
           99              H      -1.476198      12.894560      18.291482       0.137570       1.016598 0.74220026E+01  0.72297257E+02                                 1.735449                            1.642138      -1.213447       2.312122                    0.995969       3.621879      10.467769       0.461504       1.362478      -0.690312      -0.011348      -0.035136       0.002382       0.037000       0.005889       0.000220       0.003115      -0.002531      -0.031139      -0.010989      -0.000527       0.011516              1.775604       1.471990       0.201355      -0.120545       2.370766      -0.061908       1.484055           0.000111
          100              H       6.523147      11.263628      14.869854       0.135908       1.189558 0.90535528E+01  0.91796715E+02                                 1.862947                            1.767516      -1.316154       2.271291                    0.993423       3.598309      10.282782       0.466830       1.294014      -0.706009       0.000401       0.036907      -0.024086       0.044073       0.001673       0.000168      -0.007722      -0.018474      -0.011118      -0.008087      -0.006398       0.014485              1.883082       1.787734       0.018367       0.033707       2.137388      -0.436870       1.724124           0.000111
          101              H      -2.645955       8.149203      16.502563       0.130651       0.934664 0.68568920E+01  0.66188162E+02                                 1.699840                            1.623816      -1.398847       2.222460                    0.992157       3.867885      11.524216       0.440023       1.442041      -0.673337       0.029828      -0.014380       0.008214       0.034117      -0.004314      -0.000348      -0.007524       0.000570      -0.025876      -0.012409       0.002239       0.010170              1.737192       2.140215      -0.263873       0.152115       1.623964      -0.115122       1.447397          -0.000086
          102              H       4.501228       8.338725      16.817122       0.126625       1.067160 0.79842348E+01  0.78465404E+02                                 1.730549                            1.656026      -1.089762       2.361896                    0.997068       3.543280       9.974887       0.483870       1.288049      -0.706689      -0.030028      -0.013912       0.010594       0.034748       0.004302      -0.007519      -0.009611       0.000156      -0.006191      -0.011222      -0.003116       0.014338              1.759145       2.242607       0.204258      -0.146525       1.593563      -0.107978       1.441263          -0.000089
          103              H       2.951242       1.977819      20.512652       0.118344       1.329109 0.10415128E+02  0.10934406E+03                                 1.990145                            1.881550      -1.501708       2.164507                    0.991634       3.888180      11.298722       0.457696       1.274671      -0.708817      -0.004660       0.034152      -0.017828       0.038806      -0.003960       0.001717      -0.004320      -0.016850      -0.004211      -0.008695      -0.002936       0.011631              2.011764       1.877610       0.020066      -0.053754       2.343911      -0.466175       1.813770           0.000392
          104              H       0.769403       0.735822       0.641957       0.126862       1.045116 0.75661562E+01  0.73501427E+02                                 1.713637                            1.615233      -1.124297       2.343738                    0.996536       3.583214      10.090795       0.487595       1.293083      -0.704677      -0.029321      -0.011672       0.008511       0.032686       0.005537      -0.003584      -0.009349       0.001252      -0.012591      -0.011147      -0.001591       0.012737              1.760730       2.348732       0.198276      -0.077067       1.580664      -0.078050       1.352793          -0.000060
          105              H       4.815485       0.645949       0.866641       0.134113       0.888117 0.65945924E+01  0.63194576E+02                                 1.656972                            1.603957      -1.509391       2.174038                    0.991402       3.886339      11.630679       0.436904       1.462947      -0.669262       0.029846      -0.016741       0.009451       0.035501      -0.004496       0.002938      -0.006929       0.000840      -0.025459      -0.011647       0.000409       0.011237              1.685586       1.967848      -0.234116       0.209673       1.580924      -0.139920       1.507985           0.000024
          106              H       8.002688       7.927039      20.217352       0.123419       1.142886 0.90116071E+01  0.91777735E+02                                 1.847838                            1.789117      -1.304812       2.265117                    0.993818       3.759612      10.966299       0.451507       1.332007      -0.697007      -0.034922      -0.009141       0.021654       0.042095       0.003991      -0.010080      -0.005290       0.017842      -0.018598      -0.012535      -0.005398       0.017933              1.853092       1.935211       0.199531      -0.336564       1.757793      -0.064764       1.866271           0.000163
          107              H       0.280689       6.962436      18.342839       0.125283       1.219350 0.94860174E+01  0.98077143E+02                                 1.936958                            1.839239      -1.555408       2.142640                    0.991456       3.929374      11.633508       0.442995       1.337284      -0.694751       0.021565      -0.026466      -0.008682       0.035226      -0.003309      -0.005433      -0.000355       0.006036      -0.028713      -0.011255       0.000791       0.010464              1.970325       1.953544      -0.357986      -0.353406       2.210868       0.280936       1.746563           0.000033
          108              H      -0.677715      10.854425      18.952698       0.135272       0.969519 0.69991587E+01  0.67466534E+02                                 1.705576                            1.612636      -1.246412       2.294928                    0.995462       3.680394      10.726299       0.456043       1.393343      -0.683601       0.007258       0.035710      -0.003549       0.036612       0.005981      -0.000300       0.002106      -0.003870      -0.032748      -0.011229      -0.000619       0.011848              1.750585       1.438901       0.166165      -0.118277       2.351362      -0.050263       1.461493           0.000072
          109              C       0.022350      15.051419       6.898893       0.000229      36.472787 0.45179321E+03  0.10674930E+05                                 9.595795                            7.112078      -0.020800       2.001902                    0.999268      27.340857      77.620274       0.617442       0.419841      -1.066932       0.030994       0.032119       0.015289       0.047181      -0.014073      -0.005555      -0.011933       0.011385       0.017868      -0.023850       0.010010       0.013840             11.379943       9.017494       1.139473       3.934269      15.828571       3.053271       9.293763           0.003707
          110              C      -0.360117      16.384716       6.806879      -0.157747      34.574762 0.49093239E+03  0.11998008E+05                                 9.438142                            7.561729      -0.282507       1.872906                    0.998674      31.323888      94.362209       0.573808       0.436769      -1.042805       0.023366      -0.009408      -0.002368       0.025299      -0.005505      -0.010826      -0.004531       0.066841       0.065600      -0.045249       0.012233       0.033016             10.630217       7.285792       0.286874       2.040491      16.480613       2.053749       8.124246           0.006592
          111              C       6.041164      -0.336986       7.341843      -0.003751      35.817254 0.44374047E+03  0.10458811E+05                                 9.509440                            7.071165      -0.028386       1.999721                    0.999350      27.434224      78.306208       0.614991       0.422556      -1.063056       0.028822      -0.047417      -0.000404       0.055491       0.009880      -0.012150      -0.001840       0.032779       0.007887      -0.020565      -0.004042       0.024608             11.244530       8.917595      -1.766797       2.767057      17.415045       0.438929       7.400951           0.003654
          112              C       7.233294      -0.675795       7.970961      -0.218061      33.807411 0.48288860E+03  0.11706409E+05                                 9.138286                            7.390012      -0.098538       1.932852                    0.998440      31.132460      92.208690       0.595737       0.424106      -1.054665      -0.026469       0.025089      -0.010825       0.038042       0.034790      -0.006437      -0.011110       0.042176       0.071112      -0.053099       0.015293       0.037806              9.987478       9.540732      -2.040194       3.389325      13.089493      -0.614203       7.332209           0.005525
          113              C       2.024142      15.706745       8.065114       0.285329      28.243219 0.34348038E+03  0.76117803E+04                                 8.231946                            6.314248      -0.009120       2.026250                    0.999323      24.472246      68.262611       0.634964       0.435284      -1.052680       0.064022      -0.032761       0.077093       0.105430      -0.030718       0.050896      -0.006695       0.043465      -0.072069      -0.056068      -0.018078       0.074145              9.341996       9.760684      -0.983157       4.115977      10.734832      -0.132641       7.530473          -0.004005
          114              C       1.214479      14.712610       7.528011      -0.183838      33.514276 0.47553114E+03  0.11471642E+05                                 9.136545                            7.373881      -0.137198       1.932048                    0.998531      30.292534      89.189987       0.592127       0.428790      -1.052896      -0.026843      -0.011171      -0.008078       0.030176      -0.029965      -0.025410      -0.015039       0.005550       0.085651      -0.054135       0.013252       0.040882              9.981065       9.747517       0.387297       4.319934      11.351902       1.204026       8.843778           0.005803
          115              C      -0.816389      13.960725       6.267636       0.600695      22.230911 0.25613622E+03  0.53476213E+04                                 7.373906                            5.731428      -0.100966       2.024709                    0.999447      22.544629      63.838549       0.610001       0.480935      -1.012756      -0.040041      -0.047267      -0.024807       0.066730      -0.000987      -0.066329      -0.043121       0.030870       0.191123      -0.076493      -0.033543       0.110036              8.426437       7.235638       0.676093       2.453641      11.247761       2.537860       6.795912          -0.000696
          116              C       5.626266       1.084671       7.273368       0.601409      21.172488 0.25600629E+03  0.53712156E+04                                 7.252507                            5.805279      -0.258140       1.975172                    0.998976      22.893195      66.062882       0.591367       0.493659      -1.001111      -0.021789       0.061480      -0.013869       0.066685       0.004011       0.001835       0.002149       0.039099       0.279228      -0.066519      -0.026616       0.093135              8.198565       7.352257      -1.005741       0.093988      12.582974      -0.299184       4.660463          -0.001641
          117              C       5.861103      10.810448       5.103555      -0.005184      38.283669 0.44514423E+03  0.10461690E+05                                 9.872106                            7.013236      -0.141764       1.957763                    0.999016      27.388120      77.131062       0.628981       0.414350      -1.072212      -0.039765      -0.030455       0.006413       0.050496      -0.014198       0.007219       0.002884      -0.023471       0.028473      -0.024916       0.011159       0.013757             12.300442      19.080815       3.187214      -1.112124      10.933086      -2.966927       6.887425           0.004405
          118              C       4.661145      11.351421       4.656325      -0.128954      36.098614 0.45800138E+03  0.10965337E+05                                 9.646597                            7.263667      -0.228577       1.898906                    0.998971      30.176981      89.038976       0.592208       0.431993      -1.049037       0.000380      -0.016808       0.000959       0.016840      -0.008440      -0.009724       0.013481      -0.058755       0.109778      -0.049588       0.005544       0.044044             11.289492      18.746991       0.185187      -0.417679       8.683226      -2.169296       6.438259           0.004920
          119              C       3.463425      10.696517       4.917387      -0.005999      38.551980 0.43136569E+03  0.10032415E+05                                 9.802757                            6.837741       0.094165       2.032955                    0.999195      26.950586      74.865565       0.647941       0.406454      -1.080182       0.037349      -0.014769       0.022731       0.046149       0.004142      -0.016326      -0.011376      -0.008363       0.051279      -0.019979      -0.008727       0.028707             12.210449      19.183065      -2.345728       0.985466      10.546561      -3.292166       6.901723           0.004015
          120              C       3.464545       9.500642       5.625679      -0.230446      36.460234 0.51938229E+03  0.12805941E+05                                 9.632896                            7.683956      -0.161584       1.910460                    0.998001      31.427339      93.476546       0.582731       0.426299      -1.054672      -0.017122       0.032524      -0.002100       0.036816       0.019307      -0.017881       0.010719      -0.036723      -0.013939      -0.037399       0.008129       0.029270             10.765085      13.382851      -2.129978       0.500938      11.689553      -3.521978       7.222851           0.003103
          121              C       4.664503       8.959669       6.072909       0.294602      29.044588 0.34681202E+03  0.77274372E+04                                 8.489327                            6.410978       0.018048       2.039614                    0.999598      24.587379      69.450531       0.618556       0.444412      -1.044081       0.001636      -0.089460       0.034270       0.095814      -0.004198       0.000787      -0.049546      -0.063280      -0.081589      -0.052393      -0.018190       0.070582              9.845341      11.371378       0.631006      -0.662802      11.590194      -3.670263       6.574452          -0.002406
          122              C       5.862223       9.614218       5.811847      -0.221156      35.310143 0.48244822E+03  0.11659898E+05                                 9.364468                            7.350264      -0.009464       1.959812                    0.999110      30.830690      90.332823       0.603498       0.419939      -1.060279       0.018830       0.020998      -0.017760       0.033331      -0.030971       0.015201       0.008276      -0.030376       0.045820      -0.046931       0.019934       0.026998             10.576168      13.539397       2.871608      -1.435326      11.287873      -3.267808       6.901233           0.003012
          123              C       7.165063      11.533215       4.836073       0.630858      23.167917 0.24525514E+03  0.50788355E+04                                 7.653337                            5.652053      -0.239055       1.986704                    0.998885      22.298375      63.439803       0.605528       0.488456      -1.006121       0.059670       0.038302      -0.011439       0.071822      -0.025211      -0.003928       0.064108      -0.046740       0.205307      -0.073819      -0.031885       0.105704              9.164084      13.028268       2.289073      -0.243618       8.681077      -2.323512       5.782907          -0.003664
          124              C       2.141570      11.264253       4.463738       0.606434      24.019327 0.24432589E+03  0.50233761E+04                                 7.636711                            5.525847       0.027425       2.068573                    0.999419      22.029230      61.190423       0.635654       0.468662      -1.022939      -0.050486       0.041003      -0.003230       0.065120       0.023354      -0.015277       0.075647      -0.114418       0.082509      -0.086925      -0.024908       0.111833              9.118733      12.806939      -2.013423       0.643538       7.812687      -3.088046       6.736574          -0.002775
          125              C       7.104684       1.404876      10.650059      -0.016181      36.267489 0.45238560E+03  0.10690852E+05                                 9.509214                            7.085903      -0.078395       1.976099                    0.999227      27.635209      78.425209       0.622715       0.416210      -1.069409       0.045237      -0.025599       0.017681       0.054903       0.011019      -0.007816       0.008224      -0.028489       0.022312      -0.024921       0.007102       0.017819             11.249280      16.553444      -1.369358       0.515475      10.287265      -2.939161       6.907129           0.002190
          126              C       8.274447       2.044958      10.258466      -0.144621      36.512537 0.47081914E+03  0.11367277E+05                                 9.713728                            7.367932      -0.252950       1.881977                    0.999070      30.897355      91.996936       0.586726       0.432383      -1.047231       0.008636      -0.014998       0.010979       0.020495       0.011810      -0.001624       0.016164      -0.062628       0.111076      -0.052216       0.006945       0.045271             11.238300      18.271385       0.646591       0.035466       9.074366      -2.139902       6.369147           0.005861
          127              C       9.507954       1.457737      10.515248      -0.001392      39.525200 0.42532078E+03  0.98492718E+04                                 9.965694                            6.775486       0.067670       2.024487                    0.999217      26.840754      74.209819       0.653466       0.404758      -1.082159      -0.040155      -0.018680       0.025046       0.050879      -0.004890       0.013733      -0.008419      -0.011666       0.050169      -0.019582      -0.005688       0.025269             12.835840      21.341004       3.554843      -1.142673      10.861994      -2.759160       6.304522           0.003654
          128              C       9.570581       0.230609      11.165764      -0.243703      37.081872 0.49199569E+03  0.11930904E+05                                 9.629560                            7.385519       0.020278       1.965238                    0.999660      31.089501      90.793641       0.607522       0.415750      -1.064556       0.018884       0.034542       0.003040       0.039484      -0.027944       0.024668       0.009443      -0.022111       0.017185      -0.045856       0.015975       0.029881             11.076933      14.846256       3.344761      -1.557407      11.925399      -3.157284       6.459145           0.003546
          129              C       8.400819      -0.409472      11.557358       0.294916      28.871874 0.34456945E+03  0.76645225E+04                                 8.438036                            6.383588       0.048510       2.048150                    0.999480      24.569870      69.327582       0.620888       0.443490      -1.044692      -0.000770      -0.088840       0.035778       0.095777       0.003178       0.006287      -0.050821      -0.063577      -0.078685      -0.054094      -0.017273       0.071367              9.758487      11.302435       0.489611      -0.670710      11.762924      -3.363174       6.210101          -0.003380
          130              C       7.167312       0.177575      11.298435      -0.198973      34.657962 0.50941987E+03  0.12527787E+05                                 9.408224                            7.690561      -0.272425       1.885830                    0.997514      31.060118      92.945069       0.572053       0.435383      -1.046769      -0.017449       0.022881      -0.014334       0.032148       0.028691      -0.004859       0.018820      -0.041110       0.046475      -0.045893       0.007986       0.037907             10.357354      12.327303      -1.891902       0.119206      11.425065      -3.260543       7.319694           0.003631
          131              C       5.742570       1.973245      10.335501       0.626324      21.289339 0.24195164E+03  0.50018810E+04                                 7.239608                            5.638799      -0.155443       2.018879                    0.999154      22.280586      63.684364       0.601209       0.492806      -1.002205      -0.073723       0.040874      -0.004525       0.084417      -0.000400      -0.006271       0.059532      -0.051997       0.192410      -0.058680      -0.039668       0.098348              8.230114      10.543208      -1.191005       0.292523       8.176853      -2.454800       5.970280          -0.001462
          132              C      -0.377995       2.117984      10.140774       0.601841      25.216817 0.24350934E+03  0.49923783E+04                                 7.874559                            5.484464      -0.006065       2.055037                    0.999412      21.943006      60.467002       0.644956       0.463216      -1.027991       0.052685       0.033559      -0.008437       0.063032      -0.031835      -0.003668       0.069082      -0.070126       0.174800      -0.081289      -0.027319       0.108608              9.848504      15.121774       2.884113      -0.562941       8.511099      -2.703044       5.912638          -0.006263
          133              C       2.067762      10.447710       8.963853      -0.000286      36.380634 0.43916461E+03  0.10295181E+05                                 9.530682                            6.986200       0.005669       2.010192                    0.999258      27.144816      76.564611       0.626922       0.416760      -1.069737      -0.033417      -0.028599      -0.015549       0.046652      -0.012408      -0.002783      -0.016193       0.005894       0.016227      -0.023231       0.004561       0.018670             11.261407       9.275198       0.765050       3.885071      15.687826       2.995945       8.821198           0.003938
          134              C       2.374183       9.098225       9.092245      -0.145559      34.913791 0.48057408E+03  0.11657698E+05                                 9.442474                            7.451295      -0.181319       1.908218                    0.998954      30.777539      91.734934       0.582799       0.433246      -1.047134      -0.024782       0.010485       0.007194       0.027853      -0.003877      -0.007829      -0.010425       0.061655       0.066479      -0.043967       0.014648       0.029319             10.627957       7.903464       0.213234       2.240047      16.411063       1.967481       7.569342           0.006586
          135              C       1.498539       8.136783       8.600078      -0.006836      36.693250 0.43596422E+03  0.10214177E+05                                 9.616224                            6.978714       0.057158       2.027338                    0.999418      27.245555      77.138939       0.624054       0.418920      -1.067028      -0.027983       0.045009       0.001722       0.053026       0.006936      -0.006483      -0.000094       0.027872       0.023729      -0.019596       0.003218       0.016378             11.552752       9.333659      -1.341914       2.829377      18.323595      -0.151977       7.001001          -0.000010
          136              C       0.317593       8.525181       7.979520      -0.219445      35.534121 0.48489642E+03  0.11763193E+05                                 9.440725                            7.393995      -0.117943       1.925335                    0.998552      31.168771      92.243239       0.597158       0.422805      -1.055843       0.025675      -0.029135       0.013309       0.041051       0.026362      -0.010860      -0.012267       0.046239       0.069168      -0.047258       0.008745       0.038513             10.600716      10.139599      -2.313234       3.506264      14.423373      -0.924154       7.239176           0.005436
          137              C       0.011172       9.874847       7.848989       0.284597      29.091390 0.34148871E+03  0.75580548E+04                                 8.397678                            6.295824       0.015116       2.034361                    0.999344      24.443087      68.179471       0.635788       0.435271      -1.052492      -0.068031       0.033971      -0.072028       0.104739      -0.027679       0.051888      -0.011970       0.043995      -0.077891      -0.055952      -0.019387       0.075340              9.691545      10.344583      -1.112110       4.223075      11.346308      -0.253334       7.383746          -0.003390
          138              C       0.886815      10.836288       8.341156      -0.192043      34.962753 0.48751954E+03  0.11830292E+05                                 9.392686                            7.465450      -0.127534       1.932793                    0.998467      30.476322      89.896586       0.588778       0.428698      -1.053307       0.032205       0.010441       0.002796       0.033970      -0.026663      -0.022647      -0.015785      -0.004241       0.087508      -0.050719       0.011712       0.039007             10.352675      10.442488       0.394357       4.471639      11.875349       1.289692       8.740186           0.005221
          139              C       2.931104      11.490208       9.599390       0.593919      22.697992 0.25247048E+03  0.52441488E+04                                 7.396195                            5.647568      -0.049530       2.038084                    0.999466      22.443619      63.075960       0.622441       0.473744      -1.018124       0.041067       0.043073       0.015622       0.061529      -0.005362      -0.080218      -0.039025       0.049475       0.127460      -0.083491      -0.026989       0.110480              8.445777       7.225238       0.208197       2.695635      11.086329       2.221707       7.025765           0.001935
          140              C       1.769174       6.688712       8.775546       0.576164      22.333267 0.26242614E+03  0.55197678E+04                                 7.434814                            5.807024      -0.166553       1.998384                    0.999290      22.967842      65.569138       0.604312       0.481872      -1.010889       0.000569      -0.054684       0.020260       0.058320       0.005148       0.003396       0.023376       0.046199       0.318770      -0.079618      -0.029701       0.109319              8.601906       7.563435      -1.107137       0.309976      13.543345      -1.043229       4.698937           0.000317
          141              C       5.613964       1.759395       3.800383      -0.000362      36.478592 0.45202732E+03  0.10681171E+05                                 9.594855                            7.112638      -0.020297       2.002075                    0.999273      27.343996      77.615791       0.617624       0.419689      -1.067095       0.032128      -0.032019      -0.016975       0.048431       0.014564       0.006416      -0.012512       0.010696       0.012674      -0.024425       0.010120       0.014306             11.377520       9.018191      -1.139347      -3.935075      15.820629       3.051761       9.293741           0.003706
          142              C       5.231500       0.426098       3.892397      -0.157330      34.515877 0.49002408E+03  0.11970115E+05                                 9.429145                            7.556283      -0.285813       1.872502                    0.998628      31.285798      94.221166       0.573845       0.436949      -1.042711       0.024005       0.010145       0.002109       0.026146       0.005594       0.010135      -0.004236       0.067205       0.067994      -0.045779       0.013164       0.032615             10.618342       7.280165      -0.286746      -2.038824      16.457584       2.050693       8.117278           0.006580
          143              C       0.449546      17.147800       3.357433      -0.004743      35.820869 0.44387094E+03  0.10462680E+05                                 9.510329                            7.072384      -0.033252       1.998233                    0.999359      27.438642      78.322399       0.614913       0.422577      -1.063040       0.027846       0.048319       0.001147       0.055780      -0.010075       0.011579      -0.001678       0.033353       0.008947      -0.021083      -0.003236       0.024319             11.244946       8.918817       1.769019      -2.767156      17.414220       0.437442       7.401801           0.003649
          144              C       7.233294      -0.229410       2.728315      -0.220931      33.891746 0.48447688E+03  0.11754121E+05                                 9.151107                            7.400417      -0.095075       1.933282                    0.998459      31.181491      92.378871       0.595550       0.423907      -1.054828      -0.028571      -0.024728       0.012888       0.039923      -0.033225       0.007482      -0.013166       0.042266       0.071381      -0.052127       0.013160       0.038967             10.001826       9.554822       2.048988      -3.394548      13.108049      -0.618999       7.342605           0.005524
          145              C       7.615758       1.104068       2.634162       0.288094      28.195797 0.34272038E+03  0.75917334E+04                                 8.228636                            6.311465      -0.015405       2.024808                    0.999282      24.443083      68.196217       0.634386       0.435865      -1.052190       0.064352       0.032540      -0.076952       0.105459       0.030629      -0.053123      -0.007174       0.043306      -0.072499      -0.057901      -0.017997       0.075898              9.338617       9.759849       0.984298      -4.115288      10.728751      -0.133531       7.527250          -0.004021
          146              C       6.806093       2.098203       3.171265      -0.184772      33.509016 0.47546082E+03  0.11468603E+05                                 9.131934                            7.370511      -0.133281       1.933052                    0.998523      30.290687      89.156020       0.592650       0.428461      -1.053182      -0.026101       0.013380       0.007397       0.030249       0.030193       0.026255      -0.015601       0.005513       0.088440      -0.055269       0.013050       0.042219              9.975751       9.743139      -0.386713      -4.317528      11.345511       1.202856       8.838602           0.005795
          147              C       4.775223       2.850088       4.431640       0.605501      22.132997 0.25482195E+03  0.53137337E+04                                 7.356905                            5.719914      -0.104605       2.024732                    0.999417      22.480585      63.633847       0.610056       0.481475      -1.012398      -0.041188       0.045021       0.027298       0.066847       0.000892       0.066115      -0.042046       0.028901       0.185981      -0.075122      -0.033140       0.108261              8.405399       7.220540      -0.672517      -2.446755      11.216905       2.528452       6.778752          -0.000708
          148              C       0.034651      15.726142       3.425908       0.605235      21.103652 0.25501339E+03  0.53455068E+04                                 7.240674                            5.796757      -0.255991       1.976753                    0.998989      22.843917      65.903451       0.591346       0.494127      -1.000814      -0.020544      -0.061087       0.013507       0.065849      -0.005688      -0.001276       0.002003       0.039021       0.277661      -0.066620      -0.025974       0.092594              8.184298       7.341757       1.003696      -0.093751      12.557487      -0.299019       4.653650          -0.001655
          149              C       0.269508       6.000365       5.595721      -0.005172      38.321738 0.44562105E+03  0.10475916E+05                                 9.879358                            7.017590      -0.139528       1.958019                    0.999061      27.401159      77.184110       0.628692       0.414421      -1.072144      -0.038988       0.031248      -0.006813       0.050427       0.014345      -0.005960       0.002754      -0.023192       0.025081      -0.023960       0.009692       0.014267             12.310201      19.097983      -3.189194       1.112593      10.940688      -2.969344       6.891932           0.004397
          150              C      -0.930449       5.459393       6.042951      -0.126225      35.985334 0.45621783E+03  0.10911884E+05                                 9.625620                            7.248467      -0.226979       1.900018                    0.999022      30.125280      88.839942       0.592963       0.431868      -1.049122       0.000503       0.015474       0.002027       0.015614       0.007723       0.008610       0.013769      -0.059897       0.107611      -0.049430       0.005932       0.043498             11.263617      18.695390      -0.183749       0.414502       8.669220      -2.167389       6.426240           0.004901
          151              C       9.055030       6.114296       5.781889      -0.006254      38.606331 0.43207909E+03  0.10053236E+05                                 9.812433                            6.844036       0.094353       2.032612                    0.999214      26.969181      74.934847       0.647546       0.406530      -1.080123       0.036114       0.014760      -0.024904       0.046285      -0.004806       0.014752      -0.010789      -0.010715       0.046622      -0.019367      -0.007219       0.026585             12.222963      19.202609       2.348334      -0.987156      10.557815      -3.296636       6.908464           0.004024
          152              C      -2.127053       7.310172       5.073597      -0.228297      36.350475 0.51742804E+03  0.12744246E+05                                 9.609991                            7.666902      -0.150584       1.914531                    0.998106      31.364022      93.203131       0.583742       0.426011      -1.054973      -0.015048      -0.031497       0.000277       0.034908      -0.019655       0.018896       0.010315      -0.034459      -0.010464      -0.037830       0.009836       0.027994             10.738196      13.348099       2.122020      -0.500138      11.660314      -3.512660       7.206176           0.003122
          153              C      -0.927096       7.851144       4.626367       0.290090      29.157113 0.34847336E+03  0.77727473E+04                                 8.504599                            6.421886       0.024289       2.040488                    0.999600      24.648160      69.630447       0.618749       0.443800      -1.044573       0.001858       0.090711      -0.034378       0.097024       0.003485      -0.000462      -0.049982      -0.060895      -0.078881      -0.052377      -0.017385       0.069762              9.863413      11.389931      -0.633016       0.665092      11.613923      -3.678732       6.586384          -0.002403
          154              C       0.270625       7.196595       4.887429      -0.217123      35.202726 0.48054551E+03  0.11603123E+05                                 9.350860                            7.340187      -0.010314       1.960206                    0.999212      30.767094      90.121812       0.603330       0.420447      -1.059897       0.019402      -0.019866       0.015329       0.031719       0.032317      -0.016412       0.007822      -0.028685       0.046022      -0.048149       0.019789       0.028360             10.560171      13.517545      -2.866135       1.432880      11.271190      -3.262554       6.891777           0.002980
          155              C       1.573470       5.277598       5.863203       0.626361      23.241460 0.24619906E+03  0.51027404E+04                                 7.663653                            5.658968      -0.238405       1.986195                    0.998876      22.347909      63.585883       0.605856       0.487775      -1.006579       0.057425      -0.038336       0.012114       0.070100       0.024066       0.005350       0.065383      -0.047953       0.203803      -0.072607      -0.034160       0.106767              9.176741      13.048348      -2.292776       0.243879       8.692115      -2.326384       5.789761          -0.003647
          156              C       7.733176       5.546561       6.235538       0.607608      23.966074 0.24370421E+03  0.50078058E+04                                 7.628896                            5.521136       0.028604       2.069308                    0.999442      22.001430      61.112215       0.635472       0.469056      -1.022641      -0.048971      -0.042991       0.006762       0.065514      -0.023411       0.013356       0.074853      -0.116513       0.079783      -0.085984      -0.025628       0.111613              9.108281      12.790660       2.008395      -0.641630       7.804241      -3.084205       6.729942          -0.002781
          157              C       1.513070      15.405937       0.049217      -0.016051      36.245728 0.45201442E+03  0.10679472E+05                                 9.504533                            7.082299      -0.072044       1.978219                    0.999204      27.622011      78.368221       0.622990       0.416129      -1.069503       0.044546       0.025690      -0.015633       0.053747      -0.010721       0.007323       0.008110      -0.025109       0.023377      -0.023471       0.006802       0.016669             11.243936      16.546005       1.369017      -0.515479      10.282656      -2.937663       6.903148           0.002180
          158              C       2.682834      14.765856       0.440810      -0.142944      36.467369 0.47011750E+03  0.11345803E+05                                 9.704788                            7.361550      -0.252313       1.882202                    0.999084      30.873457      91.899419       0.587102       0.432278      -1.047322       0.008984       0.014363      -0.010818       0.020100      -0.009743       0.002192       0.015407      -0.062003       0.111825      -0.051372       0.006687       0.044685             11.227566      18.252082      -0.645929      -0.035019       9.067256      -2.138431       6.363360           0.005863
          159              C       3.916340      15.353076       0.184028      -0.002961      39.568580 0.42584153E+03  0.98640368E+04                                 9.970624                            6.778308       0.072141       2.025628                    0.999197      26.859819      74.265062       0.653542       0.404600      -1.082299      -0.038470       0.017971      -0.025613       0.049588       0.005397      -0.011967      -0.007741      -0.012944       0.051879      -0.019535      -0.004800       0.024336             12.842943      21.354034      -3.559808       1.144636      10.867645      -2.760461       6.307151           0.003648
          160              C       3.978965      14.769795      20.932064      -0.243675      37.069988 0.49178893E+03  0.11924808E+05                                 9.629095                            7.385531       0.019754       1.965021                    0.999668      31.080571      90.767695       0.607320       0.415926      -1.064428       0.016862      -0.035208      -0.001808       0.039079       0.025998      -0.024095       0.009354      -0.023604       0.019449      -0.044472       0.016627       0.027845             11.076391      14.844192      -3.348179       1.558712      11.925842      -3.157035       6.459137           0.003513
          161              C       2.809201      15.409877      20.540470       0.292320      28.928718 0.34537249E+03  0.76867427E+04                                 8.446947                            6.389612       0.052404       2.049018                    0.999500      24.602592      69.436216       0.620810       0.443295      -1.044822      -0.000893       0.089294      -0.035807       0.096210      -0.003763      -0.006930      -0.050754      -0.066632      -0.077227      -0.053843      -0.018584       0.072428              9.769229      11.313306      -0.490404       0.671460      11.777553      -3.368042       6.216829          -0.003407
          162              C       1.575695      14.822830      20.799393      -0.198801      34.669368 0.50964455E+03  0.12534900E+05                                 9.410070                            7.691692      -0.272544       1.885495                    0.997514      31.068474      92.980942       0.572064       0.435319      -1.046790      -0.014978      -0.024087       0.015420       0.032285      -0.026833       0.002967       0.019283      -0.041538       0.046371      -0.043895       0.005634       0.038261             10.359638      12.331475       1.893205      -0.119818      11.427209      -3.260781       7.320230           0.003648
          163              C       0.150957      14.837568       0.363775       0.622164      21.334912 0.24256651E+03  0.50176808E+04                                 7.247611                            5.644416      -0.161692       2.016624                    0.999189      22.315734      63.800555       0.601167       0.492537      -1.002361      -0.071525      -0.042187       0.003797       0.083126       0.001912       0.004917       0.059918      -0.052719       0.195416      -0.059132      -0.040238       0.099371              8.239567      10.555779       1.193477      -0.293185       8.186158      -2.458147       5.976762          -0.001464
          164              C       5.213592      14.692830       0.558502       0.598197      25.269914 0.24410209E+03  0.50069629E+04                                 7.880261                            5.487665      -0.003636       2.055508                    0.999428      21.974061      60.543170       0.645458       0.462631      -1.028441       0.050804      -0.033497       0.008681       0.061469       0.031307       0.004249       0.069872      -0.071466       0.175090      -0.081185      -0.028462       0.109647              9.856483      15.136010      -2.887764       0.563650       8.517205      -2.704974       5.916235          -0.006265
          165              C       7.659367       6.363104       1.735423       0.001135      36.366853 0.43889723E+03  0.10287762E+05                                 9.531601                            6.986367       0.006568       2.010309                    0.999272      27.131319      76.532382       0.626580       0.417034      -1.069518      -0.032402       0.027547       0.015057       0.045115       0.012406       0.003024      -0.015847       0.004687       0.012372      -0.022680       0.004512       0.018168             11.263596       9.274800      -0.766344      -3.884755      15.694302       2.998049       8.821686           0.003925
          166              C       7.965785       7.712589       1.607031      -0.144416      34.873385 0.47981080E+03  0.11633812E+05                                 9.432828                            7.443468      -0.175633       1.910080                    0.999010      30.754232      91.625099       0.583367       0.433024      -1.047335      -0.024610      -0.009610      -0.008080       0.027628       0.004640       0.006455      -0.011114       0.061067       0.064892      -0.043762       0.016082       0.027680             10.617411       7.895628      -0.213956      -2.237384      16.395170       1.966147       7.561436           0.006573
          167              C       7.090139       8.674030       2.099198      -0.010746      36.845019 0.43804109E+03  0.10275673E+05                                 9.642919                            6.996067       0.052140       2.024874                    0.999436      27.317012      77.405281       0.623141       0.419010      -1.066904      -0.026061      -0.044148      -0.001876       0.051300      -0.007638       0.008247       0.000575       0.026456       0.027264      -0.020085       0.002229       0.017856             11.586621       9.359385       1.347462      -2.838262      18.380935      -0.151835       7.019544          -0.000007
          168              C       5.909194       8.285633       2.719756      -0.216152      35.392124 0.48248477E+03  0.11688805E+05                                 9.408898                            7.369304      -0.101494       1.930745                    0.998586      31.096871      91.934540       0.598989       0.422086      -1.056410       0.027309       0.030690      -0.013885       0.043364      -0.025326       0.007415      -0.011586       0.049757       0.070607      -0.048143       0.012817       0.035327             10.563904      10.107493       2.295970      -3.494978      14.368902      -0.915560       7.215316           0.005426
          169              C       5.602776       6.935967       2.850287       0.285441      29.076643 0.34128592E+03  0.75525893E+04                                 8.397047                            6.295583       0.014937       2.034664                    0.999354      24.430258      68.143541       0.635541       0.435497      -1.052335      -0.066859      -0.033870       0.071241       0.103404       0.028229      -0.052252      -0.011807       0.045236      -0.077639      -0.056139      -0.020063       0.076202              9.690745      10.341703       1.110428      -4.222476      11.347012      -0.252291       7.383520          -0.003399
          170              C       6.478421       5.974525       2.358120      -0.190638      34.902333 0.48639333E+03  0.11796080E+05                                 9.384305                            7.459096      -0.131942       1.932098                    0.998534      30.438369      89.756924       0.588762       0.428959      -1.053152       0.031120      -0.013852      -0.002099       0.034128       0.027452       0.022044      -0.015512      -0.004965       0.083081      -0.050567       0.013292       0.037275             10.343470      10.433173      -0.395236      -4.467306      11.864745       1.289443       8.732491           0.005202
          171              C       8.522711       5.320606       1.099886       0.593908      22.680568 0.25226561E+03  0.52381144E+04                                 7.387235                            5.641214      -0.046353       2.039648                    0.999457      22.437310      63.019394       0.623549       0.473062      -1.018629       0.042927      -0.043177      -0.015156       0.062743       0.005933       0.081518      -0.039556       0.049597       0.124642      -0.084985      -0.026339       0.111324              8.435310       7.216954      -0.207221      -2.691519      11.072667       2.217260       7.016310           0.001918
          172              C       7.360771      10.122101       1.923730       0.576763      22.319842 0.26221798E+03  0.55145613E+04                                 7.433015                            5.805585      -0.166663       1.998263                    0.999253      22.961610      65.556758       0.604222       0.482015      -1.010765      -0.000731       0.055198      -0.017585       0.057936      -0.005194      -0.003205       0.025613       0.047886       0.316261      -0.080616      -0.028449       0.109064              8.599808       7.562172       1.107009      -0.309509      13.539381      -1.042946       4.697872           0.000307
          173              C       5.569231       0.854190      14.499659       0.000224      36.472839 0.45179407E+03  0.10674953E+05                                 9.595800                            7.112082      -0.020789       2.001905                    0.999268      27.340876      77.620301       0.617442       0.419840      -1.066932      -0.030995      -0.032120      -0.015289       0.047182      -0.014073      -0.005556      -0.011933       0.011387       0.017867      -0.023851       0.010012       0.013839             11.379950       9.017517       1.139484       3.934288      15.828557       3.053272       9.293777           0.003692
          174              C       5.951698      -0.479107      14.591673      -0.157744      34.574581 0.49092962E+03  0.11997925E+05                                 9.438103                            7.561701      -0.282500       1.872910                    0.998674      31.323786      94.361863       0.573810       0.436768      -1.042806      -0.023365       0.009408       0.002367       0.025299      -0.005506      -0.010828      -0.004531       0.066842       0.065593      -0.045248       0.012231       0.033017             10.630169       7.285788       0.286880       2.040503      16.480501       2.053731       8.124220           0.006578
          175              C      -0.449583      16.242595      14.056709      -0.003748      35.817272 0.44374030E+03  0.10458810E+05                                 9.509456                            7.071171      -0.028389       1.999721                    0.999350      27.434231      78.306339       0.614989       0.422557      -1.063055      -0.028823       0.047416       0.000405       0.055490       0.009880      -0.012150      -0.001839       0.032782       0.007884      -0.020566      -0.004043       0.024609             11.244554       8.917631      -1.766802       2.767080      17.415061       0.438920       7.400971           0.003638
          176              C       3.949906      -1.134614      13.427591      -0.218056      33.807616 0.48289170E+03  0.11706524E+05                                 9.138390                            7.390080      -0.098546       1.932852                    0.998440      31.132510      92.209530       0.595728       0.424111      -1.054660       0.026467      -0.025089       0.010826       0.038042       0.034788      -0.006434      -0.011110       0.042174       0.071115      -0.053097       0.015296       0.037801              9.987605       9.540851      -2.040234       3.389380      13.089669      -0.614224       7.332296           0.005486
          177              C       3.567439       0.198864      13.333438       0.285332      28.243299 0.34348076E+03  0.76118019E+04                                 8.232010                            6.314284      -0.009145       2.026243                    0.999323      24.472279      68.263088       0.634956       0.435288      -1.052676      -0.064027       0.032762      -0.077090       0.105431      -0.030718       0.050895      -0.006692       0.043467      -0.072082      -0.056070      -0.018075       0.074145              9.342081       9.760780      -0.983177       4.116028      10.734924      -0.132652       7.530538          -0.004034
          178              C       4.377102       1.192999      13.870541      -0.183834      33.514164 0.47552902E+03  0.11471581E+05                                 9.136542                            7.373875      -0.137198       1.932050                    0.998531      30.292435      89.189734       0.592126       0.428791      -1.052895       0.026841       0.011171       0.008080       0.030175      -0.029966      -0.025413      -0.015039       0.005556       0.085653      -0.054137       0.013252       0.040886              9.981067       9.747527       0.387310       4.319945      11.351891       1.204032       8.843784           0.005775
          179              C       6.407970       1.944884      15.130916       0.600703      22.230831 0.25613530E+03  0.53475942E+04                                 7.373864                            5.731399      -0.100917       2.024724                    0.999447      22.544597      63.838295       0.610006       0.480931      -1.012758       0.040043       0.047267       0.024803       0.066730      -0.000987      -0.066332      -0.043121       0.030875       0.191115      -0.076495      -0.033543       0.110037              8.426386       7.235607       0.676088       2.453628      11.247681       2.537835       6.795869          -0.000712
          180              C      -0.034685      14.820938      14.125184       0.601405      21.172619 0.25600798E+03  0.53712590E+04                                 7.252528                            5.805293      -0.258148       1.975168                    0.998976      22.893270      66.063116       0.591368       0.493658      -1.001112       0.021793      -0.061480       0.013868       0.066686       0.004010       0.001836       0.002150       0.039097       0.279204      -0.066514      -0.026613       0.093127              8.198593       7.352285      -1.005755       0.093993      12.583020      -0.299190       4.660474          -0.001661
          181              C      -0.269522       5.095161      16.294997      -0.005186      38.283723 0.44514456E+03  0.10461702E+05                                 9.872128                            7.013246      -0.141764       1.957763                    0.999016      27.388125      77.131158       0.628979       0.414351      -1.072211       0.039765       0.030453      -0.006416       0.050496      -0.014199       0.007219       0.002886      -0.023471       0.028480      -0.024918       0.011162       0.013756             12.300477      19.080849       3.187229      -1.112133      10.933137      -2.966950       6.887446           0.004382
          182              C       0.930436       4.554188      16.742227      -0.128951      36.098445 0.45799858E+03  0.10965257E+05                                 9.646573                            7.263644      -0.228573       1.898910                    0.998971      30.176892      89.038763       0.592209       0.431993      -1.049036      -0.000381       0.016808      -0.000962       0.016840      -0.008440      -0.009724       0.013480      -0.058751       0.109779      -0.049587       0.005543       0.044044             11.289465      18.746912       0.185205      -0.417688       8.683233      -2.169309       6.438251           0.004887
          183              C       2.128156       5.209092      16.481165      -0.006004      38.552008 0.43136620E+03  0.10032430E+05                                 9.802762                            6.837744       0.094174       2.032957                    0.999195      26.950604      74.865614       0.647941       0.406453      -1.080182      -0.037349       0.014769      -0.022732       0.046150       0.004141      -0.016324      -0.011376      -0.008362       0.051279      -0.019978      -0.008728       0.028706             12.210455      19.183074      -2.345699       0.985446      10.546568      -3.292167       6.901724           0.003994
          184              C       2.127036       6.404967      15.772873      -0.230446      36.460384 0.51938467E+03  0.12806015E+05                                 9.632917                            7.683968      -0.161582       1.910459                    0.998001      31.427458      93.476981       0.582731       0.426298      -1.054672       0.017120      -0.032525       0.002099       0.036816       0.019309      -0.017880       0.010718      -0.036722      -0.013946      -0.037398       0.008126       0.029271             10.765113      13.382908      -2.129961       0.500928      11.689568      -3.521981       7.222862           0.003088
          185              C       0.927078       6.945940      15.325643       0.294596      29.044759 0.34681453E+03  0.77275051E+04                                 8.489350                            6.410994       0.018073       2.039620                    0.999598      24.587468      69.450777       0.618557       0.444411      -1.044082      -0.001636       0.089457      -0.034269       0.095810      -0.004198       0.000787      -0.049544      -0.063283      -0.081599      -0.052393      -0.018189       0.070583              9.845372      11.371425       0.631009      -0.662806      11.590220      -3.670276       6.574470          -0.002423
          186              C      -0.270642       6.291391      15.586705      -0.221155      35.310239 0.48244944E+03  0.11659940E+05                                 9.364497                            7.350279      -0.009481       1.959806                    0.999110      30.830759      90.333217       0.603496       0.419940      -1.060278      -0.018830      -0.021000       0.017757       0.033330      -0.030971       0.015200       0.008277      -0.030376       0.045819      -0.046931       0.019933       0.026998             10.576206      13.539455       2.871608      -1.435329      11.287910      -3.267823       6.901253           0.002984
          187              C      -1.573482       4.372394      16.562479       0.630862      23.167846 0.24525437E+03  0.50788170E+04                                 7.653320                            5.652042      -0.239064       1.986701                    0.998885      22.298383      63.439866       0.605529       0.488456      -1.006121      -0.059669      -0.038301       0.011438       0.071821      -0.025210      -0.003928       0.064108      -0.046739       0.205311      -0.073819      -0.031886       0.105705              9.164066      13.028238       2.289073      -0.243620       8.681063      -2.323506       5.782898          -0.003678
          188              C       3.450011       4.641356      16.934814       0.606443      24.019197 0.24432454E+03  0.50233420E+04                                 7.636691                            5.525837       0.027416       2.068571                    0.999419      22.029159      61.190218       0.635653       0.468663      -1.022938       0.050485      -0.041004       0.003228       0.065119       0.023356      -0.015280       0.075649      -0.114424       0.082517      -0.086930      -0.024907       0.111837              9.118705      12.806899      -2.013411       0.643531       7.812664      -3.088033       6.736553          -0.002794
          189              C      -1.513103      14.500733      10.748493      -0.016183      36.267630 0.45238792E+03  0.10690922E+05                                 9.509239                            7.085923      -0.078398       1.976096                    0.999227      27.635298      78.425560       0.622714       0.416211      -1.069408      -0.045238       0.025597      -0.017683       0.054903       0.011019      -0.007816       0.008223      -0.028488       0.022314      -0.024921       0.007103       0.017818             11.249309      16.553475      -1.369356       0.515470      10.287300      -2.939169       6.907150           0.002194
          190              C      -2.682866      13.860651      11.140086      -0.144622      36.512673 0.47082125E+03  0.11367343E+05                                 9.713752                            7.367948      -0.252955       1.881975                    0.999070      30.897469      91.997402       0.586725       0.432383      -1.047231      -0.008635       0.014998      -0.010980       0.020496       0.011810      -0.001625       0.016162      -0.062628       0.111074      -0.052216       0.006946       0.045269             11.238329      18.271425       0.646599       0.035464       9.074398      -2.139908       6.369163           0.005864
          191              C      -3.916373      14.447872      10.883304      -0.001393      39.525373 0.42532259E+03  0.98493263E+04                                 9.965728                            6.775503       0.067671       2.024486                    0.999217      26.840823      74.210106       0.653465       0.404758      -1.082158       0.040154       0.018680      -0.025046       0.050878      -0.004890       0.013732      -0.008421      -0.011663       0.050167      -0.019580      -0.005689       0.025269             12.835891      21.341094       3.554875      -1.142683      10.862039      -2.759170       6.304541           0.003660
          192              C      -3.979000      15.675000      10.232788      -0.243704      37.081859 0.49199554E+03  0.11930896E+05                                 9.629543                            7.385508       0.020285       1.965240                    0.999660      31.089528      90.793613       0.607524       0.415749      -1.064557      -0.018884      -0.034543      -0.003041       0.039485      -0.027945       0.024669       0.009442      -0.022107       0.017183      -0.045855       0.015972       0.029883             11.076914      14.846214       3.344761      -1.557405      11.925389      -3.157278       6.459137           0.003563
          193              C      -2.809238      16.315081       9.841194       0.294910      28.872005 0.34457170E+03  0.76645811E+04                                 8.438037                            6.383591       0.048536       2.048157                    0.999480      24.569948      69.327723       0.620891       0.443488      -1.044694       0.000771       0.088836      -0.035777       0.095773       0.003179       0.006286      -0.050820      -0.063576      -0.078694      -0.054094      -0.017272       0.071367              9.758487      11.302417       0.489631      -0.670720      11.762936      -3.363176       6.210107          -0.003373
          194              C      -1.575731      15.728034      10.100117      -0.198972      34.657928 0.50941977E+03  0.12527785E+05                                 9.408222                            7.690566      -0.272429       1.885829                    0.997514      31.060106      92.945062       0.572052       0.435384      -1.046769       0.017448      -0.022882       0.014330       0.032146       0.028692      -0.004860       0.018820      -0.041112       0.046474      -0.045895       0.007988       0.037907             10.357348      12.327269      -1.891890       0.119199      11.425075      -3.260544       7.319700           0.003635
          195              C      -0.150989      13.932364      11.063051       0.626316      21.289481 0.24195360E+03  0.50019265E+04                                 7.239609                            5.638801      -0.155397       2.018893                    0.999154      22.280626      63.684298       0.601213       0.492802      -1.002208       0.073724      -0.040873       0.004528       0.084418      -0.000401      -0.006269       0.059526      -0.051989       0.192398      -0.058674      -0.039666       0.098339              8.230115      10.543209      -1.191001       0.292521       8.176857      -2.454800       5.970279          -0.001461
          196              C       5.969576      13.787625      11.257778       0.601841      25.216945 0.24351076E+03  0.49924161E+04                                 7.874587                            5.484480      -0.006057       2.055038                    0.999412      21.943092      60.467338       0.644955       0.463216      -1.027991      -0.052683      -0.033559       0.008441       0.063031      -0.031835      -0.003669       0.069078      -0.070125       0.174800      -0.081287      -0.027317       0.108604              9.848544      15.121845       2.884137      -0.562949       8.511132      -2.703051       5.912654          -0.006260
          197              C       3.523819       5.457899      12.434699      -0.000280      36.380566 0.43916347E+03  0.10295148E+05                                 9.530678                            6.986196       0.005655       2.010189                    0.999258      27.144771      76.564491       0.626921       0.416761      -1.069736       0.033417       0.028599       0.015550       0.046652      -0.012409      -0.002785      -0.016194       0.005897       0.016234      -0.023235       0.004564       0.018671             11.261405       9.275188       0.765054       3.885064      15.687838       2.995952       8.821190           0.003927
          198              C       3.217398       6.807384      12.306307      -0.145554      34.913657 0.48057179E+03  0.11657628E+05                                 9.442450                            7.451276      -0.181326       1.908218                    0.998953      30.777437      91.734553       0.582800       0.433246      -1.047134       0.024780      -0.010486      -0.007194       0.027852      -0.003875      -0.007830      -0.010425       0.061653       0.066482      -0.043966       0.014646       0.029320             10.627932       7.903446       0.213235       2.240040      16.411027       1.967476       7.569321           0.006579
          199              C       4.093042       7.768826      12.798474      -0.006832      36.693211 0.43596361E+03  0.10214158E+05                                 9.616216                            6.978709       0.057154       2.027337                    0.999418      27.245533      77.138852       0.624055       0.418920      -1.067028       0.027983      -0.045008      -0.001721       0.053026       0.006936      -0.006483      -0.000094       0.027874       0.023729      -0.019596       0.003218       0.016379             11.552743       9.333654      -1.341907       2.829374      18.323581      -0.151972       7.000994          -0.000014
          200              C       5.273988       7.380428      13.419032      -0.219447      35.534206 0.48489780E+03  0.11763234E+05                                 9.440731                            7.393998      -0.117937       1.925337                    0.998552      31.168839      92.243449       0.597159       0.422805      -1.055843      -0.025677       0.029135      -0.013311       0.041053       0.026362      -0.010860      -0.012266       0.046235       0.069161      -0.047256       0.008744       0.038512             10.600723      10.139603      -2.313221       3.506262      14.423390      -0.924143       7.239176           0.005425
          201              C       5.580409       6.030762      13.549563       0.284595      29.091534 0.34149078E+03  0.75581100E+04                                 8.397691                            6.295834       0.015119       2.034360                    0.999344      24.443178      68.179709       0.635789       0.435270      -1.052493       0.068033      -0.033971       0.072026       0.104739      -0.027681       0.051891      -0.011969       0.044002      -0.077904      -0.055957      -0.019388       0.075345              9.691560      10.344591      -1.112103       4.223076      11.346337      -0.253327       7.383751          -0.003402
          202              C       4.704766       5.069321      13.057396      -0.192042      34.962791 0.48752017E+03  0.11830310E+05                                 9.392688                            7.465451      -0.127541       1.932790                    0.998467      30.476351      89.896653       0.588778       0.428697      -1.053307      -0.032206      -0.010442      -0.002797       0.033972      -0.026661      -0.022650      -0.015784      -0.004240       0.087508      -0.050719       0.011710       0.039009             10.352676      10.442483       0.394368       4.471635      11.875362       1.289702       8.740183           0.005207
          203              C       2.660477       4.415401      11.799162       0.593906      22.698030 0.25247097E+03  0.52441610E+04                                 7.396192                            5.647564      -0.049507       2.038090                    0.999466      22.443666      63.076075       0.622443       0.473742      -1.018125      -0.041069      -0.043070      -0.015620       0.061528      -0.005358      -0.080218      -0.039024       0.049473       0.127457      -0.083487      -0.026992       0.110479              8.445775       7.225233       0.208193       2.695631      11.086332       2.221703       7.025759           0.001917
          204              C       3.822407       9.216897      12.623006       0.576163      22.333358 0.26242734E+03  0.55197983E+04                                 7.434828                            5.807034      -0.166558       1.998382                    0.999289      22.967888      65.569271       0.604312       0.481871      -1.010889      -0.000568       0.054683      -0.020260       0.058319       0.005148       0.003397       0.023376       0.046200       0.318768      -0.079618      -0.029701       0.109319              8.601923       7.563451      -1.107138       0.309977      13.543376      -1.043228       4.698943           0.000315
          205              C      -0.022383      14.146214      17.598169      -0.000360      36.478636 0.45202820E+03  0.10681198E+05                                 9.594868                            7.112648      -0.020300       2.002073                    0.999273      27.344024      77.615918       0.617623       0.419690      -1.067095      -0.032127       0.032020       0.016978       0.048432       0.014566       0.006416      -0.012511       0.010703       0.012677      -0.024427       0.010121       0.014306             11.377536       9.018219      -1.139351      -3.935095      15.820625       3.051759       9.293763           0.003695
          206              C       0.360081      15.479511      17.506155      -0.157325      34.515712 0.49002149E+03  0.11970038E+05                                 9.429110                            7.556256      -0.285805       1.872506                    0.998628      31.285719      94.220912       0.573847       0.436948      -1.042712      -0.024003      -0.010146      -0.002105       0.026144       0.005592       0.010134      -0.004236       0.067206       0.067988      -0.045778       0.013164       0.032614             10.618300       7.280164      -0.286743      -2.038834      16.457484       2.050672       8.117252           0.006561
          207              C       5.142035      -1.242191      18.041119      -0.004745      35.820930 0.44387134E+03  0.10462695E+05                                 9.510350                            7.072393      -0.033244       1.998236                    0.999359      27.438672      78.322591       0.614912       0.422578      -1.063039      -0.027846      -0.048319      -0.001146       0.055780      -0.010077       0.011579      -0.001680       0.033351       0.008939      -0.021081      -0.003238       0.024320             11.244978       8.918861       1.769033      -2.767180      17.414253       0.437427       7.401822           0.003635
          208              C       3.949906      -1.580999      18.670237      -0.220931      33.892018 0.48448109E+03  0.11754270E+05                                 9.151224                            7.400494      -0.095078       1.933283                    0.998459      31.181591      92.379908       0.595541       0.423912      -1.054823       0.028574       0.024727      -0.012885       0.039924      -0.033227       0.007476      -0.013169       0.042257       0.071383      -0.052127       0.013163       0.038964             10.001968       9.554952       2.049026      -3.394607      13.108249      -0.619019       7.342702           0.005481
          209              C      -2.024177      14.801541      18.764390       0.288097      28.195905 0.34272140E+03  0.75917725E+04                                 8.228701                            6.311503      -0.015447       2.024796                    0.999282      24.443140      68.196764       0.634379       0.435869      -1.052186      -0.064350      -0.032541       0.076959       0.105463       0.030630      -0.053123      -0.007174       0.043310      -0.072506      -0.057902      -0.017998       0.075900              9.338702       9.759936       0.984313      -4.115332      10.728855      -0.133539       7.527315          -0.004049
          210              C      -1.214512      13.807406      18.227287      -0.184773      33.509089 0.47546190E+03  0.11468638E+05                                 9.131953                            7.370520      -0.133256       1.933060                    0.998523      30.290744      89.156283       0.592650       0.428462      -1.053181       0.026104      -0.013380      -0.007396       0.030251       0.030195       0.026255      -0.015599       0.005511       0.088450      -0.055271       0.013049       0.042222              9.975776       9.743161      -0.386718      -4.317542      11.345542       1.202862       8.838626           0.005770
          211              C       0.816358      13.055521      16.966912       0.605501      22.132968 0.25482172E+03  0.53137243E+04                                 7.356879                            5.719896      -0.104580       2.024740                    0.999417      22.480565      63.633635       0.610060       0.481472      -1.012400       0.041194      -0.045021      -0.027300       0.066851       0.000891       0.066115      -0.042038       0.028900       0.185966      -0.075115      -0.033141       0.108256              8.405368       7.220521      -0.672515      -2.446746      11.216857       2.528441       6.778726          -0.000735
          212              C       5.556930       0.179467      17.972644       0.605236      21.103694 0.25501386E+03  0.53455197E+04                                 7.240680                            5.796759      -0.255992       1.976751                    0.998989      22.843970      65.903646       0.591346       0.494126      -1.000814       0.020541       0.061087      -0.013508       0.065848      -0.005689      -0.001274       0.002003       0.039026       0.277651      -0.066621      -0.025970       0.092591              8.184308       7.341770       1.003710      -0.093755      12.557501      -0.299028       4.653653          -0.001672
          213              C       5.322073       9.905244      15.802831      -0.005168      38.321694 0.44562037E+03  0.10475896E+05                                 9.879352                            7.017584      -0.139525       1.958020                    0.999061      27.401142      77.184051       0.628693       0.414421      -1.072144       0.038987      -0.031247       0.006813       0.050426       0.014345      -0.005958       0.002753      -0.023197       0.025083      -0.023960       0.009692       0.014268             12.310196      19.097952      -3.189199       1.112599      10.940704      -2.969353       6.891931           0.004382
          214              C       6.522030      10.446216      15.355601      -0.126222      35.985189 0.45621574E+03  0.10911822E+05                                 9.625594                            7.248445      -0.226968       1.900024                    0.999022      30.125187      88.839624       0.592964       0.431868      -1.049122      -0.000504      -0.015472      -0.002027       0.015612       0.007721       0.008611       0.013769      -0.059895       0.107602      -0.049427       0.005932       0.043495             11.263590      18.695337      -0.183756       0.414502       8.669209      -2.167388       6.426223           0.004871
          215              C      -3.463449       9.791313      15.616663      -0.006251      38.606444 0.43208033E+03  0.10053274E+05                                 9.812459                            6.844049       0.094343       2.032608                    0.999214      26.969234      74.935083       0.647545       0.406530      -1.080123      -0.036115      -0.014760       0.024902       0.046285      -0.004807       0.014751      -0.010788      -0.010720       0.046626      -0.019368      -0.007216       0.026584             12.223002      19.202672       2.348347      -0.987165      10.557851      -3.296650       6.908482           0.004004
          216              C       7.718634       8.595437      16.324955      -0.228302      36.350766 0.51743296E+03  0.12744398E+05                                 9.610037                            7.666933      -0.150587       1.914527                    0.998106      31.364218      93.203848       0.583741       0.426011      -1.054973       0.015048       0.031497      -0.000279       0.034908      -0.019658       0.018894       0.010313      -0.034460      -0.010465      -0.037829       0.009833       0.027996             10.738252      13.348181       2.122025      -0.500139      11.660367      -3.512678       7.206207           0.003101
          217              C       6.518677       8.054465      16.772185       0.290086      29.157241 0.34847535E+03  0.77727997E+04                                 8.504608                            6.421893       0.024323       2.040497                    0.999600      24.648231      69.630595       0.618750       0.443798      -1.044575      -0.001858      -0.090710       0.034380       0.097024       0.003483      -0.000463      -0.049986      -0.060900      -0.078894      -0.052383      -0.017385       0.069768              9.863425      11.389961      -0.633013       0.665092      11.613923      -3.678735       6.586391          -0.002417
          218              C       5.320956       8.709014      16.511123      -0.217129      35.203031 0.48055051E+03  0.11603276E+05                                 9.350911                            7.340222      -0.010324       1.960200                    0.999212      30.767304      90.122611       0.603329       0.420446      -1.059897      -0.019401       0.019868      -0.015329       0.031719       0.032319      -0.016411       0.007821      -0.028684       0.046023      -0.048150       0.019788       0.028362             10.560231      13.517634      -2.866137       1.432885      11.271248      -3.262572       6.891811           0.002953
          219              C       4.018111      10.628011      15.535349       0.626351      23.241561 0.24620052E+03  0.51027771E+04                                 7.663660                            5.658973      -0.238401       1.986194                    0.998876      22.348003      63.586139       0.605858       0.487773      -1.006581      -0.057423       0.038336      -0.012117       0.070099       0.024068       0.005348       0.065382      -0.047948       0.203794      -0.072607      -0.034156       0.106764              9.176750      13.048364      -2.292782       0.243883       8.692123      -2.326383       5.789762          -0.003686
          220              C      -2.141595      10.359048      15.163014       0.607594      23.966335 0.24370731E+03  0.50078852E+04                                 7.628944                            5.521164       0.028609       2.069306                    0.999442      22.001601      61.112783       0.635472       0.469055      -1.022642       0.048971       0.042990      -0.006764       0.065514      -0.023410       0.013356       0.074854      -0.116511       0.079780      -0.085983      -0.025630       0.111613              9.108344      12.790754       2.008418      -0.641643       7.804295      -3.084230       6.729981          -0.002816
          221              C       4.078511       0.499672      21.349335      -0.016057      36.245826 0.45201694E+03  0.10679544E+05                                 9.504534                            7.082308      -0.072022       1.978225                    0.999204      27.622095      78.368435       0.622991       0.416127      -1.069504      -0.044551      -0.025688       0.015632       0.053749      -0.010718       0.007322       0.008111      -0.025116       0.023374      -0.023471       0.006800       0.016671             11.243927      16.545970       1.369007      -0.515470      10.282659      -2.937657       6.903152           0.002182
          222              C       2.908747       1.139753      20.957742      -0.142943      36.467338 0.47011754E+03  0.11345804E+05                                 9.704787                            7.361555      -0.252313       1.882202                    0.999084      30.873443      91.899375       0.587102       0.432279      -1.047322      -0.008983      -0.014363       0.010819       0.020100      -0.009743       0.002193       0.015409      -0.062005       0.111826      -0.051373       0.006686       0.044687             11.227560      18.252072      -0.645948      -0.035011       9.067251      -2.138422       6.363358           0.005863
          223              C       1.675241       0.552533      21.214524      -0.002956      39.568531 0.42584091E+03  0.98640212E+04                                 9.970628                            6.778311       0.072132       2.025626                    0.999197      26.859792      74.265035       0.653541       0.404601      -1.082298       0.038469      -0.017972       0.025614       0.049588       0.005399      -0.011967      -0.007740      -0.012945       0.051882      -0.019536      -0.004799       0.024336             12.842951      21.354043      -3.559842       1.144648      10.867656      -2.760460       6.307153           0.003648
          224              C       1.612616       1.135814       0.466488      -0.243680      37.069854 0.49178703E+03  0.11924740E+05                                 9.629039                            7.385493       0.019823       1.965041                    0.999669      31.080532      90.767263       0.607325       0.415923      -1.064431      -0.016863       0.035213       0.001808       0.039084       0.025997      -0.024095       0.009354      -0.023599       0.019445      -0.044470       0.016625       0.027844             11.076323      14.844090      -3.348168       1.558704      11.925777      -3.157013       6.459103           0.003529
          225              C       2.782380       0.495732       0.858082       0.292324      28.928744 0.34537316E+03  0.76867613E+04                                 8.446946                            6.389616       0.052392       2.049013                    0.999500      24.602617      69.436296       0.620811       0.443294      -1.044823       0.000895      -0.089295       0.035806       0.096210      -0.003760      -0.006930      -0.050758      -0.066630      -0.077234      -0.053847      -0.018583       0.072430              9.769225      11.313294      -0.490428       0.671471      11.777553      -3.368034       6.216827          -0.003400
          226              C       4.015886       1.082779       0.599159      -0.198793      34.669212 0.50964240E+03  0.12534838E+05                                 9.410060                            7.691693      -0.272578       1.885486                    0.997514      31.068396      92.980785       0.572062       0.435321      -1.046789       0.014975       0.024079      -0.015424       0.032280      -0.026839       0.002967       0.019284      -0.041553       0.046373      -0.043904       0.005636       0.038268             10.359618      12.331424       1.893185      -0.119807      11.427203      -3.260775       7.320227           0.003650
          227              C       5.440624       1.068041      21.034777       0.622172      21.334876 0.24256622E+03  0.50176717E+04                                 7.247608                            5.644419      -0.161702       2.016623                    0.999189      22.315616      63.800127       0.601167       0.492538      -1.002361       0.071531       0.042192      -0.003793       0.083134       0.001912       0.004920       0.059917      -0.052706       0.195395      -0.059123      -0.040241       0.099364              8.239558      10.555769       1.193472      -0.293181       8.186153      -2.458141       5.976753          -0.001472
          228              C       0.377989       1.212779      20.840050       0.598198      25.270026 0.24410341E+03  0.50069966E+04                                 7.880280                            5.487676      -0.003584       2.055522                    0.999428      21.974124      60.543379       0.645458       0.462631      -1.028442      -0.050802       0.033496      -0.008681       0.061467       0.031308       0.004250       0.069871      -0.071469       0.175085      -0.081185      -0.028461       0.109646              9.856511      15.136051      -2.887788       0.563658       8.517236      -2.704982       5.916246          -0.006271
          229              C      -2.067786       9.542505      19.663129       0.001127      36.366873 0.43889843E+03  0.10287792E+05                                 9.531583                            6.986362       0.006595       2.010317                    0.999272      27.131345      76.532316       0.626583       0.417032      -1.069520       0.032405      -0.027549      -0.015058       0.045119       0.012404       0.003024      -0.015846       0.004686       0.012366      -0.022678       0.004512       0.018166             11.263569       9.274765      -0.766324      -3.884726      15.694290       2.998031       8.821653           0.003917
          230              C      -2.374204       8.193020      19.791521      -0.144411      34.873217 0.47980818E+03  0.11633730E+05                                 9.432795                            7.443445      -0.175633       1.910082                    0.999010      30.754120      91.624640       0.583369       0.433024      -1.047336       0.024612       0.009609       0.008082       0.027630       0.004641       0.006456      -0.011116       0.061065       0.064893      -0.043762       0.016082       0.027680             10.617372       7.895600      -0.213943      -2.237372      16.395112       1.966124       7.561404           0.006570
          231              C      -1.498558       7.231579      19.299354      -0.010742      36.844745 0.43803766E+03  0.10275571E+05                                 9.642876                            6.996043       0.052141       2.024877                    0.999436      27.316873      77.404776       0.623142       0.419010      -1.066904       0.026061       0.044147       0.001877       0.051299      -0.007638       0.008249       0.000576       0.026462       0.027278      -0.020090       0.002230       0.017860             11.586565       9.359341       1.347453      -2.838247      18.380840      -0.151838       7.019513          -0.000017
          232              C      -0.317613       7.619976      18.678796      -0.216144      35.391834 0.48248043E+03  0.11688675E+05                                 9.408855                            7.369276      -0.101504       1.930744                    0.998586      31.096691      91.933938       0.598990       0.422086      -1.056410      -0.027308      -0.030692       0.013886       0.043365      -0.025325       0.007419      -0.011586       0.049757       0.070622      -0.048144       0.012813       0.035331             10.563851      10.107438       2.295938      -3.494953      14.368834      -0.915540       7.215280           0.005414
          233              C      -0.011195       8.969642      18.548265       0.285441      29.076617 0.34128612E+03  0.75525932E+04                                 8.397039                            6.295583       0.014935       2.034663                    0.999354      24.430247      68.143457       0.635542       0.435496      -1.052336       0.066862       0.033871      -0.071239       0.103406       0.028229      -0.052253      -0.011806       0.045236      -0.077641      -0.056141      -0.020062       0.076203              9.690729      10.341675       1.110414      -4.222459      11.347008      -0.252280       7.383504          -0.003408
          234              C      -0.886840       9.931084      19.040432      -0.190633      34.902248 0.48639227E+03  0.11796047E+05                                 9.384288                            7.459088      -0.131945       1.932098                    0.998534      30.438336      89.756782       0.588763       0.428959      -1.053152      -0.031119       0.013850       0.002103       0.034126       0.027453       0.022046      -0.015512      -0.004962       0.083078      -0.050569       0.013293       0.037275             10.343447      10.433131      -0.395236      -4.467277      11.864746       1.289445       8.732463           0.005197
          235              C      -2.931130      10.585003      20.298666       0.593920      22.680253 0.25226167E+03  0.52380117E+04                                 7.387176                            5.641177      -0.046363       2.039648                    0.999457      22.437064      63.018562       0.623550       0.473064      -1.018629      -0.042924       0.043181       0.015155       0.062744       0.005935       0.081523      -0.039561       0.049602       0.124646      -0.084994      -0.026338       0.111332              8.435238       7.216896      -0.207206      -2.691483      11.072577       2.217230       7.016241           0.001913
          236              C      -1.769190       5.783508      19.474822       0.576762      22.319809 0.26221768E+03  0.55145541E+04                                 7.433011                            5.805584      -0.166693       1.998254                    0.999253      22.961599      65.556742       0.604222       0.482016      -1.010765       0.000730      -0.055198       0.017587       0.057937      -0.005192      -0.003207       0.025611       0.047878       0.316255      -0.080610      -0.028452       0.109062              8.599802       7.562160       1.107000      -0.309509      13.539374      -1.042950       4.697871           0.000297
          237              N       3.154763      15.344753       8.876119      -0.649968      34.867063 0.55685446E+03  0.13736992E+05                                 8.849898                            7.527862      -0.234857       1.920039                    0.995869      31.443421      88.525443       0.650614       0.381622      -1.102746      -0.072461       0.004035      -0.053695       0.090278      -0.015720       0.031768       0.057855       0.041524      -0.241107      -0.114045       0.045878       0.068168              9.742827      11.505828      -1.444067       3.712139       8.204888      -1.106317       9.517764           0.024618
          238              N       4.658912       7.673023       6.719145      -0.667923      36.675106 0.60495217E+03  0.15270789E+05                                 9.219883                            7.892409      -0.304274       1.890525                    0.995331      32.355097      92.838591       0.628400       0.386126      -1.096998       0.009507       0.076895      -0.037153       0.085928       0.004891       0.032104      -0.093226       0.096560      -0.026519      -0.124573       0.040005       0.084568             10.178726       8.303450      -0.103405      -1.334085      13.965537      -2.662672       8.267193           0.023151
          239              N       2.925507      16.007607      12.143678      -0.662249      35.537962 0.58171554E+03  0.14544819E+05                                 9.026306                            7.743033      -0.313407       1.894008                    0.995734      31.918715      91.225980       0.633820       0.386494      -1.096459      -0.007676       0.068731      -0.023741       0.073120      -0.011217       0.033768      -0.084130       0.063976      -0.099391      -0.110883       0.024309       0.086573              9.887776       7.961463       0.301916      -0.896938      13.543275      -2.518408       8.158590           0.023964
          240              N      -1.147408      10.267706       7.112879      -0.647580      34.907220 0.54583595E+03  0.13403211E+05                                 8.879335                            7.462661      -0.259622       1.918554                    0.995327      31.157993      87.629543       0.651933       0.382610      -1.101610       0.071748      -0.011691       0.043908       0.084925      -0.013525       0.020434       0.046436       0.043723      -0.250743      -0.104760       0.036793       0.067968              9.895579      11.760131      -1.628832       4.090119       8.319984      -1.161716       9.606622           0.028018
          241              N       8.746379       1.466060       1.823157      -0.653564      34.969904 0.55896454E+03  0.13802678E+05                                 8.863315                            7.538193      -0.237661       1.918318                    0.995719      31.507753      88.762757       0.650647       0.381225      -1.102986      -0.073710      -0.004697       0.053027       0.090923       0.015365      -0.032714       0.057135       0.041648      -0.237169      -0.112906       0.045012       0.067894              9.758331      11.524196       1.447566      -3.717812       8.218974      -1.108433       9.531824           0.024559
          242              N      -0.932689       9.137790       3.980131      -0.666015      36.571654 0.60276637E+03  0.15201608E+05                                 9.203136                            7.878448      -0.300654       1.892169                    0.995166      32.300622      92.634811       0.628930       0.386157      -1.096994       0.011408      -0.076974       0.037760       0.086492      -0.004626      -0.032752      -0.094760       0.097739      -0.025954      -0.126420       0.040156       0.086264             10.159523       8.291313       0.101948       1.332936      13.933284      -2.657104       8.253974           0.023141
          243              N       8.517124      -1.007203      19.954150      -0.660917      35.479202 0.58038351E+03  0.14504330E+05                                 9.019048                            7.736447      -0.322608       1.891736                    0.995683      31.894096      91.156251       0.633759       0.386722      -1.096212      -0.010085      -0.069885       0.024165       0.074630       0.010484      -0.030383      -0.083523       0.062651      -0.098637      -0.109483       0.026260       0.083223              9.879678       7.957995      -0.301459       0.895424      13.528053      -2.516261       8.152987           0.023925
          244              N       4.444196       6.543108       3.586397      -0.647598      34.945000 0.54665570E+03  0.13428802E+05                                 8.888151                            7.470691      -0.255853       1.919270                    0.995485      31.179811      87.717815       0.651244       0.382859      -1.101396       0.071467       0.011696      -0.043112       0.084279       0.012858      -0.021351       0.046992       0.043245      -0.252186      -0.105649       0.037806       0.067843              9.904962      11.770770       1.628457      -4.096280       8.326276      -1.164604       9.617839           0.027990
          245              N       2.436818       0.560856      12.522433      -0.649984      34.867932 0.55687188E+03  0.13737539E+05                                 8.850033                            7.527963      -0.234753       1.920065                    0.995870      31.443901      88.527372       0.650611       0.381620      -1.102747       0.072454      -0.004039       0.053716       0.090285      -0.015719       0.031773       0.057861       0.041507      -0.241159      -0.114062       0.045893       0.068169              9.742989      11.506020      -1.444103       3.712217       8.205030      -1.106359       9.517919           0.024579
          246              N       0.932669       8.232586      14.679407      -0.667909      36.674286 0.60493524E+03  0.15270253E+05                                 9.219732                            7.892286      -0.304271       1.890533                    0.995330      32.354678      92.837014       0.628407       0.386125      -1.096999      -0.009505      -0.076888       0.037157       0.085923       0.004891       0.032104      -0.093225       0.096555      -0.026538      -0.124571       0.040006       0.084565             10.178553       8.303346      -0.103400      -1.334050      13.965247      -2.662627       8.267067           0.023126
          247              N       2.666074      -0.101998       9.254874      -0.662225      35.537414 0.58170382E+03  0.14544469E+05                                 9.026293                            7.743022      -0.313603       1.893954                    0.995732      31.918380      91.225187       0.633811       0.386501      -1.096453       0.007678      -0.068710       0.023755       0.073105      -0.011214       0.033772      -0.084110       0.063958      -0.099426      -0.110865       0.024303       0.086562              9.887764       7.961437       0.301929      -0.896955      13.543261      -2.518406       8.158593           0.023988
          248              N       6.738989       5.637903      14.285673      -0.647591      34.907185 0.54583537E+03  0.13403183E+05                                 8.879298                            7.462634      -0.259592       1.918567                    0.995326      31.157921      87.629073       0.651937       0.382608      -1.101613      -0.071743       0.011698      -0.043922       0.084930      -0.013532       0.020438       0.046443       0.043715      -0.250742      -0.104766       0.036799       0.067967              9.895535      11.760086      -1.628822       4.090098       8.319950      -1.161708       9.606570           0.027995
          249              N      -3.154798      14.439549      19.575395      -0.653572      34.970199 0.55897030E+03  0.13802878E+05                                 8.863423                            7.538274      -0.237747       1.918297                    0.995717      31.507810      88.763572       0.650637       0.381229      -1.102981       0.073710       0.004702      -0.053035       0.090928       0.015357      -0.032725       0.057133       0.041640      -0.237161      -0.112905       0.045013       0.067892              9.758464      11.524361       1.447598      -3.717878       8.219076      -1.108471       9.531953           0.024542
          250              N       6.524270       6.767819      17.418421      -0.666004      36.570707 0.60274651E+03  0.15200980E+05                                 9.202983                            7.878323      -0.300679       1.892173                    0.995165      32.300072      92.632797       0.628934       0.386157      -1.096993      -0.011403       0.076975      -0.037766       0.086495      -0.004627      -0.032758      -0.094753       0.097728      -0.025965      -0.126412       0.040149       0.086263             10.159348       8.291206       0.101941       1.332908      13.932989      -2.657062       8.253850           0.023127
          251              N      -2.925543      16.912812       1.444402      -0.660911      35.479315 0.58038586E+03  0.14504406E+05                                 9.019107                            7.736500      -0.322731       1.891699                    0.995682      31.894104      91.156394       0.633752       0.386726      -1.096209       0.010091       0.069887      -0.024167       0.074633       0.010475      -0.030371      -0.083516       0.062657      -0.098629      -0.109476       0.026272       0.083205              9.879744       7.958011      -0.301474       0.895440      13.528184      -2.516278       8.153038           0.023951
          252              N       1.147385       9.362501      17.812155      -0.647603      34.944507 0.54664697E+03  0.13428521E+05                                 8.888017                            7.470591      -0.255801       1.919292                    0.995485      31.179567      87.716627       0.651254       0.382855      -1.101400      -0.071465      -0.011700       0.043125       0.084285       0.012862      -0.021359       0.046997       0.043245      -0.252207      -0.105660       0.037811       0.067849              9.904797      11.770566       1.628405      -4.096179       8.326163      -1.164558       9.617663           0.027976
          253              O      -0.306434      12.826323       6.194881      -0.544819      39.235601 0.59605469E+03  0.14695635E+05                                 9.214479                            7.604855       0.221154       2.127248                    0.995752      27.617506      73.394470       0.682774       0.363854      -1.135758      -0.003155       0.023414      -0.002628       0.023772      -0.027878      -0.043783      -0.021645      -0.044013       0.092279      -0.073726       0.020134       0.053593             10.411817       6.309712      -1.581090       0.723630      17.175026       2.523113       7.750712           0.039448
          254              O      -1.978324      14.264068       5.852504      -0.597646      31.080690 0.52389007E+03  0.12513890E+05                                 7.726322                            7.011890       0.439983       2.166745                    0.999150      28.377522      74.375896       0.728606       0.351934      -1.144566       0.022906      -0.013891       0.043738       0.051290      -0.002407      -0.004771      -0.038684       0.111819       0.064462      -0.081346       0.034810       0.046536              8.072248       9.106729       0.345955       2.966085       6.099706       0.853169       9.010309           0.035293
          255              O       4.387167       1.309002       7.247690      -0.589349      37.937929 0.64135761E+03  0.16150378E+05                                 9.052077                            7.936155      -0.020573       2.033119                    0.994795      28.765290      77.973058       0.660499       0.368257      -1.129154       0.041236       0.004854       0.006623       0.042046      -0.021176      -0.022125       0.007696       0.090883       0.153417      -0.075764       0.011080       0.064684              9.835931      11.405647      -4.226352      -0.547565      10.838730      -0.679535       7.263417           0.030652
          256              O       6.507501       1.988196       7.269088      -0.543636      31.192752 0.52744533E+03  0.12640139E+05                                 7.849301                            7.127895       0.374014       2.173116                    0.996213      27.577553      72.773217       0.707547       0.361224      -1.135335      -0.011973      -0.018095      -0.021709       0.030693       0.055969      -0.000720      -0.003752      -0.014527       0.068773      -0.067942       0.022483       0.045459              8.331774       6.663356       2.533928       0.019029      12.386242      -0.123130       5.945724           0.043073
          257              O      -2.981453      10.959361       5.244785      -0.584586      41.252773 0.60568999E+03  0.15004669E+05                                 9.531221                            7.652258       0.214017       2.113013                    0.995613      28.267884      75.491122       0.681977       0.362543      -1.135912      -0.026278       0.028739      -0.016732       0.042384      -0.039305       0.011799       0.030040       0.019958       0.125447      -0.070095       0.017367       0.052727             11.068033      18.746118      -1.307306       3.184095       7.357056      -1.082911       7.100924           0.034872
          258              O      -4.052806      12.624734       4.230494      -0.594966      38.169577 0.58357081E+03  0.14369260E+05                                 9.064734                            7.520076       0.049529       2.039348                    0.997585      29.026784      78.103424       0.684515       0.363398      -1.131580      -0.009182      -0.035749       0.028587       0.046686      -0.009260      -0.011533       0.011147      -0.062483       0.076994      -0.046792       0.010323       0.036469             10.188971       9.187867       3.580384      -1.251367      13.017819      -3.827154       8.361227           0.039929
          259              O       2.191894      12.192730       3.594957      -0.549866      35.929668 0.50113596E+03  0.11819090E+05                                 8.563325                            6.849033       0.528726       2.217506                    0.998442      27.315948      70.764801       0.739850       0.351022      -1.147163       0.030142       0.011820       0.053638       0.062652      -0.007518      -0.004631      -0.017239      -0.090326       0.022664      -0.050227       0.001332       0.048895              9.793852       8.660573      -3.079619       2.142474      11.153973      -5.345004       9.567011           0.043913
          260              O       1.112716      10.782035       4.945205      -0.560239      41.388791 0.61574188E+03  0.15326176E+05                                 9.535928                            7.759440       0.092056       2.076155                    0.996129      28.086969      75.339984       0.671085       0.366685      -1.131982       0.029111       0.022019       0.010141       0.037883       0.027413      -0.030380       0.060274      -0.019356       0.001133      -0.079541       0.014157       0.065384             10.727338      17.476528       1.010892      -2.337287       7.568062      -1.157899       7.137423           0.035941
          261              O       4.769632       1.272361      10.650059      -0.523947      37.357130 0.60418850E+03  0.14958784E+05                                 8.900008                            7.695844      -0.011186       2.066152                    0.993083      27.271973      72.819798       0.672994       0.367596      -1.131943       0.011721       0.022954      -0.004154       0.026106       0.030683      -0.015363       0.036182      -0.013008       0.046843      -0.056837       0.011419       0.045418              9.712254      14.281735       1.615912      -1.923341       7.810984      -1.100204       7.044044           0.039730
          262              O       5.658695       3.103646       9.781278      -0.600530      38.649911 0.61056895E+03  0.15198888E+05                                 9.117775                            7.711079       0.189250       2.092038                    0.996821      28.953740      78.230397       0.673755       0.365197      -1.130637      -0.025047      -0.039388       0.045990       0.065528      -0.015202       0.003874       0.001697      -0.073131       0.129557      -0.061356       0.017975       0.043381             10.110223       7.164727      -1.451579       0.194341      12.109299      -4.766955      11.056641           0.034872
          263              O      -0.420493       3.106549       9.353307      -0.531896      32.218858 0.46058091E+03  0.10622798E+05                                 7.925560                            6.538620       0.812906       2.325299                    0.998808      26.548472      67.740996       0.762914       0.348095      -1.150979      -0.022923      -0.014252       0.004660       0.027391      -0.001704      -0.010182      -0.011620      -0.097752       0.067527      -0.061464       0.017427       0.044037              8.874530       8.653775       3.052802      -0.994983      10.691296      -3.871752       7.278518           0.047265
          264              O       0.655333       1.640554      10.620101      -0.591818      43.720407 0.58523615E+03  0.14364629E+05                                 9.883842                            7.482603       0.281557       2.124377                    0.997449      28.345517      75.189345       0.695564       0.358761      -1.139637      -0.035114       0.020127      -0.003963       0.040667      -0.036324       0.016285       0.046704       0.013222       0.103512      -0.074443       0.013851       0.060591             11.990895      21.765070      -1.154348       2.700594       7.533343      -1.186672       6.674273           0.035461
          265              O       2.508377      12.671905       9.577992      -0.564218      40.502800 0.60604701E+03  0.15015997E+05                                 9.416717                            7.677007       0.195119       2.109262                    0.996428      28.057164      74.938991       0.677875       0.364677      -1.134227       0.005800      -0.025693      -0.012621       0.029207      -0.022389      -0.058997      -0.020429      -0.044391       0.041966      -0.079929       0.024246       0.055683             10.703543       6.555048      -2.047052       0.560387      17.666266       2.284502       7.889316           0.038370
          266              O       3.995745      11.125832      10.162172      -0.568163      30.176234 0.49821171E+03  0.11761383E+05                                 7.580894                            6.852889       0.456610       2.184311                    0.998783      27.788230      72.594592       0.734001       0.353480      -1.142395      -0.004906      -0.002705      -0.046075       0.046415      -0.015190       0.005528      -0.037871       0.097096       0.080448      -0.077282       0.028044       0.049239              7.881477       8.415172      -0.531993       3.070583       6.126492       0.175685       9.102768           0.042087
          267              O       2.940056       6.264917       8.888959      -0.577755      32.950531 0.56229654E+03  0.13661507E+05                                 8.182990                            7.378134       0.393677       2.179182                    0.993179      27.867836      73.497165       0.694407       0.363044      -1.136493      -0.017497       0.012047       0.009495       0.023269      -0.059015      -0.006968       0.015367       0.126045       0.160527      -0.113920       0.044580       0.069340              8.771948       9.718522      -3.257239      -0.675825       9.637933      -0.078240       6.959391           0.012917
          268              O       0.752622       5.931025       8.760567      -0.531041      31.824784 0.50891939E+03  0.12111091E+05                                 8.024275                            7.022176       0.161290       2.108821                    0.996287      27.422426      72.569146       0.708347       0.363350      -1.131475       0.004412       0.027103      -0.006777       0.028284       0.057733      -0.004756      -0.002974      -0.005816       0.063083      -0.068341       0.019970       0.048372              8.703545       7.518490       1.974523       0.432283      12.312914      -1.700036       6.279231           0.049647
          269              O      -1.135108      12.327936       3.479405      -0.904962      49.410611 0.10927608E+04  0.31445260E+05                                10.564226                           10.028529      -0.251053       1.864600                    0.998951      35.942642     104.221717       0.616730       0.345128      -1.147372      -0.003990       0.024557       0.037814       0.045265       0.039971       0.025676       0.036244      -0.005601       0.064063      -0.051468      -0.018241       0.069708             11.314555      10.530455       1.798223       1.245062      11.782164      -1.466325      11.631046           0.116038
          270              O      -2.819300      13.867389       1.758961      -0.901529      49.716607 0.10468579E+04  0.29826553E+05                                10.613515                            9.826473      -0.307786       1.851838                    0.998635      35.718993     103.327462       0.621515       0.345891      -1.145830      -0.007250       0.075952       0.018583       0.078528      -0.043028      -0.025531       0.028511       0.031893      -0.150174      -0.062341      -0.019178       0.081519             11.569994      10.570049       1.157475       2.169269      10.832257      -1.534741      13.307676           0.107965
          271              O       5.285176       3.984490       4.504395      -0.545860      39.228744 0.59609491E+03  0.14695630E+05                                 9.209969                            7.602334       0.233454       2.130831                    0.995676      27.622083      73.383846       0.683319       0.363588      -1.136062      -0.002927      -0.023506       0.001240       0.023720       0.028340       0.044002      -0.020941      -0.042820       0.092420      -0.073650       0.020098       0.053552             10.405402       6.307532       1.580824      -0.723236      17.162453       2.520570       7.746221           0.039452
          272              O       3.613289       2.546746       4.846772      -0.601072      31.201390 0.52652879E+03  0.12593165E+05                                 7.746945                            7.029926       0.436538       2.164552                    0.999139      28.436990      74.588342       0.727583       0.351974      -1.144494       0.018651       0.013556      -0.043113       0.048891       0.002497       0.005122      -0.039669       0.110116       0.066531      -0.081486       0.035601       0.045884              8.094575       9.129726      -0.348584      -2.975786       6.115945       0.858014       9.038055           0.035214
          273              O      -1.204448      15.501811       3.451586      -0.590735      37.986969 0.64242704E+03  0.16183533E+05                                 9.058098                            7.941193      -0.019232       2.033167                    0.994846      28.789007      78.044259       0.660507       0.368111      -1.129302       0.040281      -0.005525      -0.007072       0.041268       0.019828       0.022255       0.008487       0.090953       0.155814      -0.075696       0.010383       0.065313              9.842877      11.412831       4.229544       0.548266      10.847001      -0.680505       7.268799           0.030643
          274              O       0.915888      14.822618       3.430188      -0.545521      31.203665 0.52775245E+03  0.12648720E+05                                 7.848889                            7.128033       0.379425       2.174389                    0.996243      27.591822      72.802737       0.707863       0.361028      -1.135545      -0.010785       0.016187       0.022070       0.029419      -0.054732       0.000390      -0.003432      -0.013176       0.069394      -0.066736       0.022791       0.043946              8.330899       6.663077      -2.532620      -0.018879      12.383726      -0.123221       5.945893           0.043080
          275              O       2.610152       5.851453       5.454491      -0.581859      41.211329 0.60487835E+03  0.14980718E+05                                 9.529239                            7.650515       0.211471       2.112489                    0.995449      28.243507      75.435717       0.681549       0.362865      -1.135572      -0.028338      -0.030354       0.016498       0.044683       0.040182      -0.012134       0.030139       0.019658       0.126315      -0.071088       0.018043       0.053045             11.065495      18.741940       1.309492      -3.183790       7.355502      -1.082490       7.099043           0.034875
          276              O       1.538803       4.186079       6.468782      -0.593241      38.125873 0.58272685E+03  0.14343472E+05                                 9.058702                            7.515513       0.046640       2.038690                    0.997535      29.006584      78.038715       0.684594       0.363482      -1.131500      -0.008690       0.036866      -0.029393       0.047944       0.010237       0.011311       0.010757      -0.063583       0.077323      -0.047557       0.011086       0.036471             10.181418       9.180449      -3.576828       1.249666      13.008800      -3.823498       8.355004           0.039954
          277              O       7.783502       4.618083       7.104319      -0.554215      36.063949 0.50340472E+03  0.11886025E+05                                 8.582744                            6.863139       0.535384       2.218704                    0.998394      27.376734      70.962618       0.739311       0.350881      -1.147277       0.032025      -0.012915      -0.052270       0.062646       0.005575       0.006135      -0.015567      -0.092391       0.026523      -0.051807       0.003752       0.048056              9.817306       8.683620       3.089968      -2.149415      11.180305      -5.358871       9.587992           0.043975
          278              O       6.704321       6.028778       5.754071      -0.559330      41.409416 0.61616851E+03  0.15339026E+05                                 9.537450                            7.760830       0.091243       2.075688                    0.996027      28.096035      75.362965       0.671212       0.366563      -1.132108       0.031881      -0.023477      -0.010545       0.040973      -0.028229       0.032121       0.060531      -0.020035      -0.002085      -0.081424       0.015796       0.065628             10.728658      17.477291      -1.014492       2.338738       7.569995      -1.158903       7.138689           0.035970
          279              O      -0.821982      15.538453       0.049217      -0.521137      37.359015 0.60422171E+03  0.14961945E+05                                 8.906094                            7.700712      -0.023384       2.062807                    0.992849      27.267252      72.846807       0.672075       0.368041      -1.131440       0.013486      -0.024892       0.005235       0.028790      -0.031955       0.015494       0.035262      -0.012141       0.048075      -0.057495       0.012785       0.044710              9.719126      14.292467      -1.616641       1.925529       7.816555      -1.101043       7.048356           0.039904
          280              O       0.067084      13.707167       0.917998      -0.599741      38.665081 0.61082261E+03  0.15207338E+05                                 9.121170                            7.713558       0.190681       2.092380                    0.996806      28.959460      78.260687       0.673507       0.365280      -1.130531      -0.024701       0.039950      -0.046254       0.065921       0.015064      -0.003776       0.001908      -0.073296       0.129981      -0.061445       0.017909       0.043536             10.114096       7.166353       1.451793      -0.194386      12.114842      -4.770116      11.061093           0.034861
          281              O       5.171097      13.704265       1.345969      -0.531333      32.203651 0.46030575E+03  0.10614915E+05                                 7.923198                            6.536872       0.815605       2.326326                    0.998788      26.542292      67.721338       0.762976       0.348117      -1.150956      -0.023572       0.014966      -0.005094       0.028383       0.002281       0.010413      -0.011046      -0.097658       0.067214      -0.061461       0.017951       0.043510              8.871760       8.650899      -3.052235       0.995047      10.688207      -3.870284       7.276175           0.047240
          282              O       6.246919      15.170260       0.079175      -0.589010      43.643946 0.58396672E+03  0.14325503E+05                                 9.872705                            7.474757       0.281028       2.124646                    0.997413      28.315165      75.084718       0.695900       0.358788      -1.139631      -0.037366      -0.021810       0.005447       0.043607       0.037405      -0.016580       0.045829       0.014026       0.101066      -0.074802       0.015535       0.059268             11.976816      21.737993       1.154527      -2.699106       7.524663      -1.185171       6.667791           0.035462
          283              O       8.099987       4.138909       1.121284      -0.564586      40.595520 0.60771808E+03  0.15069544E+05                                 9.435970                            7.691556       0.183564       2.105371                    0.996504      28.085276      75.073184       0.676629       0.365054      -1.133800       0.005815       0.025899       0.012221       0.029222       0.021697       0.058233      -0.020889      -0.043456       0.044798      -0.078904       0.023078       0.055826             10.726718       6.567746       2.052207      -0.562027      17.706993       2.290384       7.905414           0.038301
          284              O      -1.595849       5.684982       0.537104      -0.569141      30.232263 0.49939836E+03  0.11796774E+05                                 7.591035                            6.861724       0.451960       2.182608                    0.998764      27.816380      72.698185       0.733397       0.353550      -1.142303      -0.003681       0.002812       0.043870       0.044114       0.015202      -0.003033      -0.037868       0.096519       0.078969      -0.077063       0.030229       0.046834              7.892251       8.425704       0.533219      -3.075127       6.135413       0.175972       9.115636           0.042081
          285              O      -2.651548      10.545897       1.810317      -0.577844      32.989549 0.56309894E+03  0.13686430E+05                                 8.191267                            7.384521       0.388105       2.177384                    0.993199      27.880982      73.556073       0.693920       0.363154      -1.136361      -0.018080      -0.013022      -0.011306       0.024986       0.059868       0.007629       0.016070       0.126435       0.160212      -0.114646       0.043970       0.070676              8.782000       9.728704       3.263243       0.677955       9.651021      -0.077458       6.966274           0.012927
          286              O       6.344218      10.879788       1.938709      -0.531331      31.794664 0.50829917E+03  0.12092387E+05                                 8.018548                            7.017366       0.160900       2.109052                    0.996168      27.408847      72.516333       0.708685       0.363296      -1.131541       0.004023      -0.026418       0.005198       0.027224      -0.057524       0.002953      -0.002582      -0.006282       0.062473      -0.068023       0.020260       0.047763              8.697205       7.513881      -1.973658      -0.431705      12.302968      -1.699007       6.274767           0.049752
          287              O       4.456500       4.482877       7.219871      -0.906210      49.438221 0.10936202E+04  0.31474227E+05                                10.566463                           10.031598      -0.249168       1.865144                    0.998960      35.951782     104.234149       0.616755       0.345068      -1.147493      -0.004077      -0.025450      -0.039647       0.047289      -0.038820      -0.025464       0.035525      -0.007870       0.065752      -0.050480      -0.018143       0.068622             11.316360      10.532485      -1.796742      -1.242464      11.785341      -1.470203      11.631253           0.116085
          288              O       2.772311       2.943424       8.940315      -0.900339      49.711424 0.10467177E+04  0.29825180E+05                                10.618225                            9.830228      -0.316219       1.849564                    0.998582      35.709236     103.344708       0.620903       0.346201      -1.145434      -0.008688      -0.075467      -0.019970       0.078547       0.042075       0.024157       0.026971       0.031837      -0.147994      -0.060622      -0.018716       0.079338             11.575568      10.575526      -1.157574      -2.171238      10.837174      -1.534986      13.314006           0.107937
          289              O       5.898015       3.079286      15.203671      -0.544806      39.235408 0.59605148E+03  0.14695545E+05                                 9.214485                            7.604865       0.221041       2.127217                    0.995751      27.617357      73.394193       0.682769       0.363857      -1.135755       0.003150      -0.023413       0.002634       0.023771      -0.027878      -0.043787      -0.021634      -0.044013       0.092264      -0.073724       0.020137       0.053587             10.411820       6.309723      -1.581099       0.723633      17.175027       2.523104       7.750711           0.039430
          290              O       7.569905       1.641541      15.546048      -0.597649      31.081240 0.52390178E+03  0.12514247E+05                                 7.726442                            7.011994       0.440030       2.166760                    0.999150      28.377634      74.376552       0.728596       0.351937      -1.144563      -0.022895       0.013889      -0.043752       0.051297      -0.002403      -0.004777      -0.038683       0.111821       0.064443      -0.081343       0.034801       0.046542              8.072380       9.106874       0.345977       2.966149       6.099802       0.853200       9.010465           0.035234
          291              O       1.204414      14.596607      14.150862      -0.589347      37.937636 0.64135030E+03  0.16150143E+05                                 9.052018                            7.936103      -0.020469       2.033154                    0.994795      28.765162      77.972502       0.660503       0.368257      -1.129155      -0.041233      -0.004846      -0.006629       0.042043      -0.021163      -0.022128       0.007692       0.090893       0.153360      -0.075754       0.011081       0.064673              9.835869      11.405597      -4.226326      -0.547556      10.838646      -0.679528       7.263363           0.030615
          292              O      -0.915920      13.917413      14.129464      -0.543628      31.192773 0.52744554E+03  0.12640148E+05                                 7.849315                            7.127905       0.373991       2.173110                    0.996212      27.577499      72.773139       0.707545       0.361225      -1.135334       0.011974       0.018089       0.021704       0.030686       0.055973      -0.000718      -0.003751      -0.014532       0.068759      -0.067944       0.022480       0.045464              8.331793       6.663363       2.533928       0.019031      12.386286      -0.123133       5.945731           0.043021
          293              O       8.573034       4.946248      16.153767      -0.584604      41.252988 0.60569423E+03  0.15004795E+05                                 9.531235                            7.652270       0.214076       2.113029                    0.995614      28.268007      75.491409       0.681979       0.362542      -1.135914       0.026275      -0.028736       0.016742       0.042384      -0.039313       0.011799       0.030050       0.019963       0.125421      -0.070103       0.017376       0.052727             11.068050      18.746138      -1.307312       3.184103       7.357078      -1.082920       7.100935           0.034834
          294              O       9.644387       3.280875      17.168058      -0.594968      38.170532 0.58358802E+03  0.14369811E+05                                 9.064959                            7.520246       0.049544       2.039355                    0.997584      29.026903      78.104475       0.684498       0.363403      -1.131574       0.009187       0.035745      -0.028590       0.046685      -0.009255      -0.011526       0.011148      -0.062492       0.076975      -0.046790       0.010324       0.036466             10.189245       9.188145       3.580530      -1.251411      13.018157      -3.827257       8.361434           0.039876
          295              O       3.399687       3.712879      17.803595      -0.549859      35.929381 0.50113129E+03  0.11818953E+05                                 8.563288                            6.849009       0.528700       2.217501                    0.998442      27.315790      70.764326       0.739850       0.351023      -1.147162      -0.030145      -0.011818      -0.053635       0.062651      -0.007518      -0.004626      -0.017239      -0.090319       0.022678      -0.050225       0.001334       0.048891              9.793803       8.660533      -3.079597       2.142455      11.153916      -5.344968       9.566959           0.043885
          296              O       4.478865       5.123574      16.453347      -0.560257      41.389188 0.61574976E+03  0.15326415E+05                                 9.535968                            7.759472       0.092097       2.076164                    0.996129      28.087165      75.340511       0.671086       0.366683      -1.131984      -0.029115      -0.022022      -0.010143       0.037888       0.027413      -0.030380       0.060287      -0.019362       0.001120      -0.079550       0.014152       0.065398             10.727387      17.476618       1.010887      -2.337294       7.568096      -1.157903       7.137447           0.035913
          297              O       0.821949      14.633248      10.748493      -0.523936      37.356203 0.60416984E+03  0.14958206E+05                                 8.899880                            7.695739      -0.011245       2.066144                    0.993082      27.271538      72.818355       0.672996       0.367598      -1.131942      -0.011723      -0.022953       0.004138       0.026103       0.030680      -0.015369       0.036159      -0.012998       0.046828      -0.056823       0.011434       0.045389              9.712109      14.281511       1.615903      -1.923305       7.810874      -1.100182       7.043943           0.039730
          298              O      -0.067114      12.801963      11.617274      -0.600524      38.649563 0.61056198E+03  0.15198670E+05                                 9.117721                            7.711035       0.189254       2.092043                    0.996820      28.953579      78.229822       0.673757       0.365197      -1.130637       0.025052       0.039387      -0.045986       0.065526      -0.015200       0.003877       0.001695      -0.073133       0.129549      -0.061355       0.017977       0.043378             10.110161       7.164689      -1.451578       0.194344      12.109229      -4.766915      11.056563           0.034858
          299              O       6.012074      12.799060      12.045245      -0.531888      32.219101 0.46058478E+03  0.10622913E+05                                 7.925612                            6.538657       0.812911       2.325301                    0.998808      26.548504      67.741218       0.762910       0.348096      -1.150978       0.022920       0.014254      -0.004659       0.027390      -0.001702      -0.010182      -0.011627      -0.097742       0.067505      -0.061456       0.017415       0.044041              8.874593       8.653848       3.052842      -0.994998      10.691373      -3.871779       7.278559           0.047256
          300              O       4.936248      14.265055      10.778451      -0.591812      43.720179 0.58523313E+03  0.14364543E+05                                 9.883838                            7.482603       0.281487       2.124358                    0.997449      28.345390      75.189099       0.695561       0.358763      -1.139635       0.035117      -0.020113       0.003954       0.040662      -0.036324       0.016284       0.046681       0.013226       0.103505      -0.074429       0.013859       0.060569             11.990888      21.765057      -1.154345       2.700583       7.533340      -1.186666       6.674267           0.035475
          301              O       3.083204       3.233704      11.820560      -0.564205      40.503064 0.60605083E+03  0.15016141E+05                                 9.416840                            7.677096       0.194923       2.109203                    0.996427      28.057114      74.939403       0.677861       0.364684      -1.134220      -0.005807       0.025684       0.012611       0.029196      -0.022381      -0.058995      -0.020414      -0.044402       0.041920      -0.079922       0.024252       0.055670             10.703694       6.555125      -2.047087       0.560393      17.666541       2.284541       7.889416           0.038353
          302              O       1.595836       4.779777      11.236380      -0.568166      30.176308 0.49821343E+03  0.11761438E+05                                 7.580926                            6.852917       0.456605       2.184310                    0.998783      27.788188      72.594614       0.733997       0.353482      -1.142393       0.004905       0.002704       0.046076       0.046415      -0.015183       0.005527      -0.037880       0.097089       0.080438      -0.077283       0.028045       0.049238              7.881510       8.415204      -0.532005       3.070595       6.126522       0.175678       9.102806           0.042045
          303              O       2.651525       9.640692      12.509593      -0.577745      32.950435 0.56229407E+03  0.13661434E+05                                 8.182984                            7.378126       0.393653       2.179176                    0.993179      27.867749      73.496947       0.694406       0.363045      -1.136492       0.017493      -0.012047      -0.009497       0.023266      -0.059016      -0.006966       0.015367       0.126049       0.160525      -0.113923       0.044583       0.069340              8.771944       9.718521      -3.257242      -0.675829       9.637927      -0.078230       6.959384           0.012913
          304              O       4.838959       9.974584      12.637985      -0.531035      31.824634 0.50891643E+03  0.12111000E+05                                 8.024238                            7.022146       0.161312       2.108827                    0.996287      27.422400      72.568956       0.708350       0.363349      -1.131476      -0.004411      -0.027103       0.006777       0.028283       0.057731      -0.004756      -0.002974      -0.005817       0.063071      -0.068338       0.019966       0.048372              8.703503       7.518461       1.974523       0.432279      12.312849      -1.700017       6.279199           0.049653
          305              O       6.726689       3.577673      17.919147      -0.904976      49.410991 0.10927726E+04  0.31445654E+05                                10.564237                           10.028551      -0.251014       1.864610                    0.998951      35.942802     104.221971       0.616733       0.345126      -1.147375       0.003994      -0.024569      -0.037800       0.045260       0.039967       0.025659       0.036257      -0.005605       0.064066      -0.051469      -0.018236       0.069705             11.314560      10.530485       1.798225       1.245056      11.782159      -1.466315      11.631035           0.116023
          306              O       8.410881       2.038220      19.639591      -0.901513      49.715094 0.10468188E+04  0.29825158E+05                                10.613301                            9.826290      -0.307820       1.851839                    0.998634      35.718344     103.325062       0.621521       0.345891      -1.145830       0.007241      -0.075961      -0.018560       0.078530      -0.043005      -0.025524       0.028517       0.031884      -0.150185      -0.062347      -0.019151       0.081498             11.569744      10.569836       1.157428       2.169204      10.832036      -1.534673      13.307360           0.107939
          307              O       0.306405      11.921119      16.894157      -0.545852      39.227946 0.59608113E+03  0.14695203E+05                                 9.209850                            7.602246       0.233422       2.130829                    0.995675      27.621756      73.382725       0.683323       0.363588      -1.136062       0.002925       0.023507      -0.001249       0.023721       0.028341       0.044006      -0.020940      -0.042809       0.092398      -0.073648       0.020099       0.053550             10.405260       6.307463       1.580811      -0.723220      17.162201       2.520527       7.746116           0.039421
          308              O       1.978292      13.358863      16.551780      -0.601084      31.201941 0.52653984E+03  0.12593497E+05                                 7.747042                            7.030009       0.436727       2.164609                    0.999140      28.437182      74.589080       0.727577       0.351975      -1.144493      -0.018643      -0.013555       0.043122       0.048896       0.002509       0.005122      -0.039663       0.110115       0.066520      -0.081481       0.035599       0.045882              8.094682       9.129843      -0.348607      -2.975838       6.116022       0.858046       9.038182           0.035137
          309              O       6.796029       0.403798      17.946966      -0.590737      37.987248 0.64243254E+03  0.16183713E+05                                 9.058160                            7.941239      -0.019231       2.033166                    0.994846      28.789106      78.044735       0.660504       0.368112      -1.129300      -0.040275       0.005517       0.007077       0.041263       0.019827       0.022263       0.008489       0.090955       0.155802      -0.075695       0.010378       0.065317              9.842955      11.412926       4.229595       0.548264      10.847098      -0.680521       7.268842           0.030614
          310              O       4.675693       1.082991      17.968364      -0.545521      31.203906 0.52775746E+03  0.12648873E+05                                 7.848940                            7.128077       0.379422       2.174387                    0.996243      27.591887      72.803065       0.707859       0.361029      -1.135544       0.010782      -0.016194      -0.022072       0.029423      -0.054728       0.000394      -0.003430      -0.013169       0.069379      -0.066730       0.022786       0.043944              8.330955       6.663116      -2.532632      -0.018879      12.383825      -0.123228       5.945925           0.043052
          311              O       2.981429      10.054156      15.944061      -0.581840      41.210090 0.60485775E+03  0.14980086E+05                                 9.529087                            7.650408       0.211336       2.112461                    0.995447      28.242961      75.434043       0.681550       0.362867      -1.135570       0.028334       0.030348      -0.016504       0.044679       0.040186      -0.012140       0.030146       0.019670       0.126260      -0.071090       0.018057       0.053034             11.065304      18.741580       1.309494      -3.183726       7.355400      -1.082475       7.098932           0.034849
          312              O       4.052778      11.719530      14.929770      -0.593252      38.127220 0.58275107E+03  0.14344228E+05                                 9.058935                            7.515691       0.046751       2.038715                    0.997536      29.007047      78.040584       0.684583       0.363485      -1.131497       0.008712      -0.036858       0.029395       0.047943       0.010249       0.011298       0.010757      -0.063587       0.077287      -0.047553       0.011087       0.036466             10.181697       9.180736      -3.576979       1.249717      13.009147      -3.823601       8.355207           0.039889
          313              O      -2.191921      11.287526      14.294233      -0.554215      36.064296 0.50340980E+03  0.11886178E+05                                 8.582799                            6.863176       0.535433       2.218717                    0.998394      27.376845      70.963052       0.739309       0.350881      -1.147277      -0.032023       0.012918       0.052271       0.062647       0.005574       0.006136      -0.015560      -0.092404       0.026518      -0.051813       0.003755       0.048057              9.817374       8.683684       3.090003      -2.149440      11.180388      -5.358913       9.588050           0.043932
          314              O      -1.112740       9.876831      15.644481      -0.559317      41.408804 0.61615831E+03  0.15338720E+05                                 9.537399                            7.760791       0.091072       2.075643                    0.996026      28.095733      75.362195       0.671210       0.366565      -1.132105      -0.031879       0.023476       0.010537       0.040969      -0.028233       0.032124       0.060534      -0.020021      -0.002116      -0.081433       0.015807       0.065626             10.728600      17.477185      -1.014498       2.338724       7.569961      -1.158901       7.138653           0.035956
          315              O       6.413563       0.367156      21.349335      -0.521110      37.357126 0.60418421E+03  0.14960783E+05                                 8.905824                            7.700496      -0.023599       2.062765                    0.992844      27.266365      72.843852       0.672081       0.368044      -1.131438      -0.013488       0.024904      -0.005230       0.028801      -0.031959       0.015495       0.035249      -0.012128       0.048005      -0.057486       0.012798       0.044688              9.718815      14.291982      -1.616605       1.925457       7.816321      -1.100992       7.048143           0.039915
          316              O       5.524497       2.198442      20.480554      -0.599735      38.664228 0.61080664E+03  0.15206830E+05                                 9.121014                            7.713441       0.190744       2.092404                    0.996806      28.959149      78.259383       0.673515       0.365278      -1.130533       0.024703      -0.039945       0.046259       0.065922       0.015065      -0.003773       0.001908      -0.073292       0.129968      -0.061441       0.017909       0.043532             10.113910       7.166233       1.451777      -0.194389      12.114622      -4.769996      11.060875           0.034849
          317              O       0.420484       2.201344      20.052583      -0.531317      32.203584 0.46030427E+03  0.10614874E+05                                 7.923198                            6.536870       0.815581       2.326322                    0.998788      26.542163      67.721036       0.762975       0.348118      -1.150955       0.023565      -0.014963       0.005096       0.028376       0.002274       0.010415      -0.011050      -0.097665       0.067197      -0.061462       0.017944       0.043517              8.871762       8.650898      -3.052243       0.995049      10.688214      -3.870283       7.276175           0.047216
          318              O      -0.655338       0.735349      21.319377      -0.588997      43.643635 0.58396293E+03  0.14325391E+05                                 9.872675                            7.474744       0.280885       2.124602                    0.997413      28.315038      75.084416       0.695899       0.358789      -1.139630       0.037370       0.021789      -0.005444       0.043599       0.037404      -0.016579       0.045822       0.014014       0.101051      -0.074793       0.015533       0.059260             11.976767      21.737877       1.154521      -2.699092       7.524652      -1.185165       6.667771           0.035459
          319              O      -2.508406      11.766700      20.277268      -0.564576      40.595383 0.60771530E+03  0.15069479E+05                                 9.436031                            7.691604       0.183316       2.105302                    0.996503      28.085061      75.072972       0.676617       0.365061      -1.133794      -0.005825      -0.025910      -0.012221       0.029233       0.021683       0.058248      -0.020882      -0.043457       0.044808      -0.078908       0.023067       0.055842             10.726792       6.567785       2.052223      -0.562024      17.707117       2.290413       7.905473           0.038295
          320              O       7.187430      10.220627      20.861448      -0.569118      30.231502 0.49938294E+03  0.11796317E+05                                 7.590922                            6.861630       0.451868       2.182586                    0.998764      27.815945      72.696740       0.733400       0.353551      -1.142302       0.003674      -0.002813      -0.043873       0.044116       0.015196      -0.003022      -0.037874       0.096512       0.078952      -0.077062       0.030240       0.046821              7.892128       8.425582       0.533223      -3.075063       6.135329       0.175956       9.115472           0.042077
          321              O       8.243129       5.359712      19.588235      -0.577850      32.989858 0.56310649E+03  0.13686663E+05                                 8.191324                            7.384578       0.388084       2.177375                    0.993199      27.881130      73.556670       0.693916       0.363155      -1.136360       0.018087       0.013018       0.011313       0.024992       0.059869       0.007627       0.016068       0.126433       0.160215      -0.114646       0.043973       0.070674              8.782059       9.728759       3.263250       0.677960       9.651091      -0.077463       6.966328           0.012914
          322              O      -0.752637       5.025821      19.459843      -0.531326      31.794374 0.50829357E+03  0.12092220E+05                                 8.018498                            7.017327       0.160903       2.109056                    0.996167      27.408690      72.515814       0.708687       0.363296      -1.131542      -0.004025       0.026411      -0.005194       0.027216      -0.057527       0.002953      -0.002585      -0.006284       0.062466      -0.068025       0.020257       0.047768              8.697147       7.513841      -1.973651      -0.431702      12.302865      -1.698990       6.274735           0.049743
          323              O       1.135081      11.422732      14.178681      -0.906208      49.437867 0.10936110E+04  0.31473896E+05                                10.566406                           10.031543      -0.249204       1.865135                    0.998960      35.951684     104.233765       0.616758       0.345067      -1.147494       0.004085       0.025478       0.039640       0.047298      -0.038810      -0.025450       0.035548      -0.007884       0.065748      -0.050475      -0.018152       0.068627             11.316297      10.532452      -1.796744      -1.242467      11.785262      -1.470157      11.631177           0.116056
          324              O       2.819270      12.962185      12.458237      -0.900334      49.711523 0.10467205E+04  0.29825294E+05                                10.618267                            9.830266      -0.316242       1.849556                    0.998583      35.709223     103.344906       0.620899       0.346203      -1.145432       0.008686       0.075482       0.019942       0.078554       0.042076       0.024164       0.026975       0.031855      -0.147975      -0.060620      -0.018723       0.079343             11.575615      10.575576      -1.157581      -2.171253      10.837216      -1.534995      13.314052           0.107909

******************************************************
Auxiliary information for the entire system
The total spin magnetic moment of the unit cell is   60.000119
The total net atomic charge of the unit cell is   -0.000009
Accuracy of reproducing the electrostatic potential in the unit cell:
  The inner radius (bohr) =    5.0000
  The outer radius (bohr) =   12.0000
  Valid grid points have density less than (e/(bohr^3)) =    0.0001
  The number of valid grid points were=        94112
  The rms potential error without charges in kcal/mol is=      5.41794
  The rms potential error with partial charges in kcal/mol is=      1.63677
  The RRMSE value at monopole order=      0.30210
  The rms potential error with partial charges and cloud penetration in kcal/mol is=      1.62810
  The RRMSE value at monopole order with cloud penetration is=      0.30050
  The rms potential error with partial charges and atomic dipoles in kcal/mol is=      0.67587
  The RRMSE value at dipole order=      0.12475
  The rms potential error with partial charges, atomic dipoles and cloud penetration in kcal/mol is=      0.65928
  The RRMSE value at dipole order with cloud penetration=      0.12169

******************************************************
The electron densities and ab initio electrostatic potential were computed in VASP using the PBE functional and
projector augmented wave method. See the main text of the journal article for a description of computational details.
The atomic charges, dipoles, and quadrupoles were computed with the DDEC6 method as described in
(a) T. A. Manz and N. Gabaldon Limas, RSC Adv. 6 (2016) 47771-47801 DOI: 10.1039/c6ra04656h
(b) N. Gabaldon Limas and T. A. Manz, RSC Adv. 8 (2018) 2678-2707 DOI: 10.1039/c7ra11829e.
For each atom in the material, the electron cloud parameters were fit to the spherically averaged atom-in-material
electron density using radial positions for which this density was between 10^-4 and 10^-2 electrons per cubic bohr.
The polarizabilities, dispersion coefficients, and quantum Drude oscillator (QDO) parameters were fit using the MCLF method.
The magnetic structure of the system was optimized in VASP from the default ferromagnetic initial guess using spin polarization.
The atomic spin moments (ASMs) were computed on this optimized magnetic structure using the DDEC6 partition as inputs
to the method of T. A. Manz and D. S. Sholl, J. Chem. Theory Comput. 7 (2011) 4146-4164 DOI: 10.1021/ct200539n.
The RMSE and RRMSE were computed using a uniform grid with Ewald summation.
