# Supplementary material for: A collection of forcefield precursors for metal–organic frameworks
Source: RSC Adv. 2019 Nov 13;9(63):36492–507. doi: 10.1039/c9ra07327b (PMC9075174; doi:10.1039/c9ra07327b)
Supplement: RA-009-C9RA07327B-s5122 [file RA-009-C9RA07327B-s5122.xyz]

  172
jmolscript: load "" {1 1 1} spacegroup "x,y,z" unitcell [{      8.254000     0.000000     0.000000 }, {      0.000000    18.006000     0.000000 }, {      0.000000     0.000000    18.896000 }]
Cd     4.022257     1.681220     0.515294     0.831603
Cd     4.231743    10.684220    18.380706     0.831603
Cd     4.231743     1.681220     9.963294     0.831603
Cd     4.022257    10.684220     8.932706     0.831603
H      5.356021     1.528709    16.328034     0.119901
H      4.137730     1.294631    14.181448     0.135389
H      1.518736     1.953651    17.108438     0.114484
H      0.012381     0.615805    15.645888     0.121401
H      6.472787     0.666222    14.183338     0.117381
H      0.548066     2.367789    11.379171     0.110827
H      2.344961     2.337179    12.851170     0.125808
H      3.450172     4.546515     2.458370     0.127681
H      4.956527     6.496565     2.549070     0.137450
H      6.490120     3.793864     0.068026     0.114575
H      6.124468     8.001866     0.731275     0.131797
H      7.904030     9.422540     0.238090     0.111978
H      2.196389     6.325508     0.453504     0.113741
H      0.432510     4.885028     0.941021     0.132114
H      2.897979    10.531709     2.567966     0.119901
H      4.116270    10.297631     4.714552     0.135389
H      6.735264    10.956651     1.787562     0.114484
H     -0.012381     9.618805     3.250112     0.121401
H      1.781213     9.669222     4.712662     0.117381
H      7.705934    11.370789     7.516829     0.110827
H      5.909039    11.340179     6.044830     0.125808
H      4.803828    13.549515    16.437630     0.127681
H      3.297473    15.499565    16.346930     0.137450
H      1.763880    12.796864    18.827974     0.114575
H      2.129532    17.004866    18.164725     0.131797
H      0.349970     0.419540    18.657910     0.111978
H      6.057611    15.328508    18.442496     0.113741
H      7.821490    13.888028    17.954979     0.132114
H      2.897979     1.528709     6.880034     0.119901
H      4.116270     1.294631     4.733448     0.135389
H      6.735264     1.953651     7.660438     0.114484
H     -0.012381     0.615805     6.197888     0.121401
H      1.781213     0.666222     4.735338     0.117381
H      7.705934     2.367789     1.931171     0.110827
H      5.909039     2.337179     3.403170     0.125808
H      4.803828     4.546515    11.906370     0.127681
H      3.297473     6.496565    11.997070     0.137450
H      1.763880     3.793864     9.516026     0.114575
H      2.129532     8.001866    10.179275     0.131797
H      0.349970     9.422540     9.686090     0.111978
H      6.057611     6.325508     9.901504     0.113741
H      7.821490     4.885028    10.389021     0.132114
H      5.356021    10.531709    12.015966     0.119901
H      4.137730    10.297631    14.162552     0.135390
H      1.518736    10.956651    11.235562     0.114484
H      0.012381     9.618805    12.698112     0.121401
H      6.472787     9.669222    14.160662     0.117381
H      0.548066    11.370789    16.964829     0.110827
H      2.344961    11.340179    15.492830     0.125808
H      3.450172    13.549515     6.989630     0.127681
H      4.956527    15.499565     6.898930     0.137450
H      6.490120    12.796864     9.379974     0.114575
H      6.124468    17.004866     8.716725     0.131797
H      7.904030     0.419540     9.209910     0.111978
H      2.196389    15.328508     8.994496     0.113741
H      0.432510    13.888028     8.506979     0.132114
C      4.434874     1.582727    16.214658    -0.056509
C      3.764649     1.444081    15.020430    -0.106280
C      2.318549     1.811404    16.656824     0.092315
C      1.333021     1.544915    14.408200     0.175245
C      0.108953     0.988529    14.799347    -0.189494
C      7.298187     0.999333    13.915014    -0.087624
C      7.449235     1.507102    12.624418    -0.025239
C      0.439113     2.022074    12.235160    -0.083486
C      1.512958     2.020273    13.121382    -0.175005
C      6.297802     1.588129    11.662611     0.552564
C      4.247508     4.643747     1.989749    -0.049876
C      5.079512     5.727709     2.040768    -0.105749
C      5.921420     4.222407     0.665139     0.106188
C      7.247012     6.321907     0.903229     0.174537
C      6.991963     7.668755     0.682146    -0.182477
C      8.060856     8.518639     0.383589    -0.094440
C      1.106036     8.021673     0.304226    -0.022095
C      1.330545     6.660419     0.512082    -0.084242
C      0.279811     5.792530     0.808749    -0.191410
C      2.249215     8.954384     0.003779     0.558793
C      3.819126    10.585727     2.681342    -0.056509
C      4.489351    10.447081     3.875570    -0.106280
C      5.935451    10.814404     2.239176     0.092315
C      6.920979    10.547915     4.487800     0.175245
C      8.145047     9.991529     4.096653    -0.189494
C      0.955813    10.002333     4.980986    -0.087624
C      0.804765    10.510102     6.271582    -0.025239
C      7.814887    11.025074     6.660840    -0.083486
C      6.741042    11.023273     5.774618    -0.175005
C      1.956198    10.591129     7.233389     0.552564
C      4.006492    13.646747    16.906251    -0.049876
C      3.174488    14.730709    16.855232    -0.105749
C      2.332580    13.225407    18.230861     0.106188
C      1.006988    15.324907    17.992771     0.174537
C      1.262037    16.671755    18.213854    -0.182478
C      0.193144    17.521639    18.512411    -0.094440
C      7.147964    17.024673    18.591774    -0.022095
C      6.923455    15.663419    18.383918    -0.084242
C      7.974189    14.795530    18.087251    -0.191410
C      6.004785    17.957384    -0.003779     0.558793
C      3.819126     1.582727     6.766658    -0.056509
C      4.489351     1.444081     5.572430    -0.106280
C      5.935451     1.811404     7.208824     0.092315
C      6.920979     1.544915     4.960200     0.175245
C      8.145047     0.988529     5.351347    -0.189494
C      0.955813     0.999333     4.467014    -0.087624
C      0.804765     1.507102     3.176418    -0.025239
C      7.814887     2.022074     2.787160    -0.083486
C      6.741042     2.020273     3.673382    -0.175005
C      1.956198     1.588129     2.214611     0.552564
C      4.006492     4.643747    11.437749    -0.049876
C      3.174488     5.727709    11.488768    -0.105749
C      2.332580     4.222407    10.113139     0.106188
C      1.006988     6.321907    10.351229     0.174537
C      1.262037     7.668755    10.130146    -0.182478
C      0.193144     8.518639     9.831589    -0.094440
C      7.147964     8.021673     9.752226    -0.022095
C      6.923455     6.660419     9.960082    -0.084241
C      7.974189     5.792530    10.256749    -0.191410
C      6.004785     8.954384     9.451779     0.558793
C      4.434874    10.585727    12.129342    -0.056509
C      3.764649    10.447081    13.323570    -0.106280
C      2.318549    10.814404    11.687176     0.092315
C      1.333021    10.547915    13.935800     0.175245
C      0.108953     9.991529    13.544653    -0.189494
C      7.298187    10.002333    14.428986    -0.087624
C      7.449235    10.510102    15.719582    -0.025239
C      0.439113    11.025074    16.108840    -0.083486
C      1.512958    11.023273    15.222618    -0.175005
C      6.297802    10.591129    16.681389     0.552563
C      4.247508    13.646747     7.458251    -0.049876
C      5.079512    14.730709     7.407232    -0.105749
C      5.921420    13.225407     8.782861     0.106188
C      7.247012    15.324907     8.544771     0.174537
C      6.991963    16.671755     8.765854    -0.182478
C      8.060856    17.521639     9.064411    -0.094440
C      1.106036    17.024673     9.143774    -0.022095
C      1.330545    15.663419     8.935918    -0.084242
C      0.279811    14.795530     8.639251    -0.191410
C      2.249215    17.957384     9.444221     0.558793
N      3.507125     1.818606    17.216146    -0.272641
N      2.420073     1.570123    15.326546     0.025553
N      4.800526     3.709236     1.111085    -0.271801
N      6.150055     5.459419     1.182890     0.021546
N      4.746875    10.821606     1.679854    -0.272641
N      5.833927    10.573123     3.569454     0.025553
N      3.453474    12.712236    17.784915    -0.271802
N      2.103945    14.462419    17.713110     0.021546
N      4.746875     1.818606     7.768146    -0.272641
N      5.833927     1.570123     5.878546     0.025553
N      3.453474     3.709236    10.559085    -0.271802
N      2.103945     5.459419    10.630890     0.021546
N      3.507125    10.821606    11.127854    -0.272641
N      2.420073    10.573123    13.017454     0.025553
N      4.800526    12.712236     8.336915    -0.271802
N      6.150055    14.462419     8.265110     0.021547
O      5.173607     1.101967    12.019746    -0.562321
O      6.481041     2.119306    10.532630    -0.557563
O      1.994992    10.193197    -0.030234    -0.571229
O      3.410553     8.498832    18.688144    -0.563392
O      3.080393    10.104967     6.876254    -0.562321
O      1.772959    11.122306     8.363370    -0.557563
O      6.259008     1.190197     0.030234    -0.571229
O      4.843447    17.501832     0.207856    -0.563392
O      3.080393     1.101967     2.571746    -0.562321
O      1.772959     2.119306     1.084630    -0.557563
O      6.259008    10.193197     9.417766    -0.571229
O      4.843447     8.498832     9.240144    -0.563392
O      5.173607    10.104967    16.324254    -0.562321
O      6.481041    11.122306    17.811370    -0.557563
O      1.994992     1.190197     9.478234    -0.571229
O      3.410553    17.501832     9.655856    -0.563392

The following XYZ coordinates are in angstroms. Other properties are in atomic units.
The sperically averaged electron density of each atom fit to a function of the form exp(a - br)
eigen_1, eigen_2 and eigen_3 are the three eigenvalues of traceless quadrupole moment tensor
  atom number  atomic symbol              X              Y              Z     net charge C6 coefficient C8 coefficient C10 coefficient fluctuating dipole atomic polarizability isotropic forcefield polarizability              a              b squared Pearson coefficient          <r^3>          <r^4>         wp_QDO          m_QDO          q_QDO       dipole_x       dipole_y       dipole_z         dipole            Qxy            Qxz            Qyz     Q(x^2-y^2)  Q(3z^2 - R^2)        eigen_1        eigen_2        eigen_3 static polarizability      alpha(xx)      alpha(xy)      alpha(xz)      alpha(yy)      alpha(yz)      alpha(zz) atomic spin moment
            1             Cd       4.022257       1.681220       0.515294       0.831603     187.051130 0.47460009E+04  0.18389551E+06                                24.364131                           21.002317       1.130810       2.047069                    0.998223      79.722751     213.681745       0.453550       0.348528      -1.227093      -0.001463      -0.075606       0.047713       0.089415      -0.014079      -0.030459      -0.026558       0.095493      -0.125060      -0.069676      -0.007272       0.076949             28.366610      28.357804      -1.050969      -2.435223      26.037778       6.635620      30.704246           0.000001
            2             Cd       4.231743      10.684220      18.380706       0.831603     187.051138 0.47460011E+04  0.18389552E+06                                24.364131                           21.002317       1.130809       2.047069                    0.998223      79.722752     213.681751       0.453550       0.348528      -1.227093       0.001463      -0.075606      -0.047713       0.089415       0.014079      -0.030459       0.026558       0.095493      -0.125060      -0.069676      -0.007272       0.076949             28.366611      28.357805       1.050970      -2.435223      26.037780      -6.635620      30.704247           0.000001
            3             Cd       4.231743       1.681220       9.963294       0.831603     187.051121 0.47460006E+04  0.18389549E+06                                24.364130                           21.002316       1.130810       2.047069                    0.998223      79.722749     213.681737       0.453550       0.348528      -1.227093       0.001463      -0.075606       0.047713       0.089415       0.014079       0.030459      -0.026558       0.095493      -0.125060      -0.069676      -0.007272       0.076949             28.366609      28.357803       1.050968       2.435222      26.037776       6.635619      30.704247           0.000001
            4             Cd       4.022257      10.684220       8.932706       0.831603     187.051123 0.47460007E+04  0.18389550E+06                                24.364130                           21.002316       1.130810       2.047069                    0.998223      79.722750     213.681741       0.453550       0.348528      -1.227093      -0.001463      -0.075606      -0.047713       0.089415      -0.014079       0.030459       0.026558       0.095493      -0.125060      -0.069676      -0.007272       0.076949             28.366609      28.357803      -1.050969       2.435223      26.037776      -6.635619      30.704246           0.000001
            5              H       5.356021       1.528709      16.328034       0.119901       1.146676 0.80214367E+01  0.79234293E+02                                 1.846613                            1.685019      -1.086822       2.372289                    0.996763       3.575202      10.221188       0.467150       1.327360      -0.698640       0.046471      -0.003409       0.004051       0.046771      -0.004766      -0.004030       0.006709       0.031345       0.003841      -0.018898       0.001513       0.017385              1.933651       2.750748      -0.109440       0.187188       1.403412      -0.022667       1.646794          -0.000000
            6              H       4.137730       1.294631      14.181448       0.135389       1.105870 0.75922033E+01  0.74006433E+02                                 1.786894                            1.625050      -1.338030       2.248178                    0.995141       3.652326      10.389201       0.481734       1.304358      -0.701357       0.020617      -0.007919      -0.036161       0.042372      -0.000663       0.004118       0.005831       0.029954       0.010895      -0.018433       0.003670       0.014763              1.862795       1.825248      -0.094539      -0.464789       1.333388       0.083423       2.429749          -0.000000
            7              H       1.518736       1.953651      17.108438       0.114484       1.230827 0.88190782E+01  0.88714762E+02                                 1.902137                            1.742535      -1.076653       2.378270                    0.996791       3.536657      10.022402       0.471588       1.291133      -0.707357      -0.041690       0.010904       0.033189       0.054392      -0.006838      -0.006391       0.006549       0.031144       0.017295      -0.020927       0.002129       0.018797              1.964018       2.341123      -0.064714      -0.495339       1.522896       0.079332       2.028034           0.000000
            8              H       0.012381       0.615805      15.645888       0.121401       1.021724 0.71970628E+01  0.69202112E+02                                 1.703959                            1.588134      -1.074475       2.371090                    0.996917       3.556222      10.036759       0.484721       1.314166      -0.700262      -0.009932      -0.017725       0.029530       0.035845       0.008304      -0.001077      -0.005798       0.015879       0.005578      -0.013982       0.002223       0.011759              1.764352       1.515308       0.056058       0.007891       1.483057      -0.416209       2.294691          -0.000000
            9              H       6.472787       0.666222      14.183338       0.117381       1.183995 0.85247898E+01  0.84916944E+02                                 1.842981                            1.702296      -1.032824       2.396517                    0.996666       3.515424       9.870528       0.482367       1.274728      -0.710565      -0.034312      -0.014263       0.012361       0.039160       0.005133      -0.005098      -0.007999       0.012473       0.005471      -0.012066      -0.000933       0.012998              1.908964       2.540978       0.257376      -0.289549       1.481516      -0.134790       1.704398           0.000000
           10              H       0.548066       2.367789      11.379171       0.110827       1.047559 0.75408047E+01  0.74169178E+02                                 1.793968                            1.670896      -1.470283       2.177306                    0.992623       3.949689      11.686634       0.448526       1.388394      -0.683154       0.005455       0.009819      -0.035502       0.037236       0.004290      -0.000594      -0.008393       0.004313       0.018833      -0.010982      -0.000251       0.011233              1.868889       1.617166       0.093719      -0.099647       1.641115      -0.332720       2.348387          -0.000000
           11              H       2.344961       2.337179      12.851170       0.125808       1.022918 0.74300201E+01  0.72737574E+02                                 1.771546                            1.665086      -1.292211       2.274740                    0.993855       3.748494      11.029612       0.447118       1.399312      -0.682493       0.030159       0.007631      -0.013142       0.033772       0.003166       0.002205      -0.004510       0.015775       0.007287      -0.011421       0.003701       0.007720              1.820135       2.228621       0.290901      -0.206145       1.520464      -0.210130       1.711320           0.000000
           12              H       3.450172       4.546515       2.458370       0.127681       1.187581 0.84269970E+01  0.83100703E+02                                 1.814641                            1.674920      -0.800095       2.514410                    0.999675       3.240809       8.843320       0.497540       1.248379      -0.719446      -0.041468      -0.001774       0.023897       0.047894       0.003553      -0.017765       0.013196       0.001442      -0.019250      -0.025603       0.006310       0.019292              1.870918       2.390375       0.163323      -0.440137       1.564621      -0.111105       1.657759          -0.000000
           13              H       4.956527       6.496565       2.549070       0.137450       1.120572 0.80039243E+01  0.77914177E+02                                 1.736417                            1.624975      -0.855325       2.490782                    0.999589       3.221171       8.731362       0.508594       1.237148      -0.721116      -0.015319       0.036054       0.027808       0.048040       0.004288      -0.018078       0.015686       0.000995      -0.016618      -0.027512       0.006913       0.020599              1.772007       1.451420      -0.080828      -0.090278       2.217987       0.448678       1.646615          -0.000000
           14              H       6.490120       3.793864       0.068026       0.114575       1.259791 0.91666871E+01  0.92705002E+02                                 1.905933                            1.758756      -1.023087       2.401932                    0.997953       3.468354       9.716791       0.478614       1.265407      -0.714008       0.029833      -0.030857      -0.034310       0.054949       0.000739      -0.014902       0.011145       0.004048      -0.003199      -0.019071       0.000647       0.018424              1.959550       1.892251      -0.280018      -0.341675       2.052362       0.414753       1.934037           0.000000
           15              H       6.124468       8.001866       0.731275       0.131797       0.960949 0.68520043E+01  0.65765994E+02                                 1.705079                            1.603743      -1.246571       2.302150                    0.994432       3.643202      10.630988       0.453355       1.407614      -0.681158      -0.033968       0.014905      -0.004709       0.037392      -0.001482      -0.002198      -0.004584       0.002893      -0.027591      -0.011093       0.004418       0.006675              1.753239       2.228342      -0.273734      -0.055854       1.678386      -0.023257       1.352990           0.000000
           16              H       7.904030       9.422540       0.238090       0.111978       1.051618 0.75627843E+01  0.74239685E+02                                 1.780011                            1.659265      -1.439312       2.191380                    0.992925       3.897762      11.420970       0.457058       1.365151      -0.687890      -0.006275       0.036105      -0.010407       0.038096      -0.003435      -0.002261       0.000636      -0.008440      -0.027703      -0.009740      -0.000415       0.010155              1.852399       1.627544      -0.143761      -0.007189       2.367527      -0.242911       1.562125          -0.000000
           17              H       2.196389       6.325508       0.453504       0.113741       1.169092 0.85247219E+01  0.84778417E+02                                 1.803184                            1.683409      -1.236804       2.289891                    0.995619       3.585988      10.007295       0.494049       1.246610      -0.715699       0.034203      -0.015729      -0.007481       0.038383      -0.006203      -0.006239       0.001986      -0.006092      -0.032168      -0.013239      -0.000120       0.013359              1.851837       2.461528      -0.319640      -0.025931       1.726670      -0.038480       1.367314           0.000000
           18              H       0.432510       4.885028       0.941021       0.132114       1.002507 0.69609231E+01  0.66360809E+02                                 1.684242                            1.563303      -1.111947       2.363530                    0.996624       3.471837       9.749608       0.487990       1.316590      -0.700096       0.012034      -0.034444       0.003647       0.036667      -0.000477      -0.003724      -0.003309       0.001852      -0.033870      -0.012676       0.005343       0.007333              1.750956       1.523822      -0.090498       0.011037       2.420783      -0.190995       1.308262          -0.000000
           19              H       2.897979      10.531709       2.567966       0.119901       1.146676 0.80214372E+01  0.79234296E+02                                 1.846613                            1.685019      -1.086823       2.372288                    0.996763       3.575202      10.221187       0.467150       1.327359      -0.698640      -0.046471      -0.003409      -0.004051       0.046771       0.004766      -0.004030      -0.006709       0.031345       0.003841      -0.018898       0.001513       0.017385              1.933651       2.750748       0.109440       0.187188       1.403412       0.022667       1.646794          -0.000000
           20              H       4.116270      10.297631       4.714552       0.135389       1.105870 0.75922064E+01  0.74006470E+02                                 1.786894                            1.625050      -1.338030       2.248178                    0.995141       3.652327      10.389204       0.481734       1.304358      -0.701357      -0.020617      -0.007919       0.036161       0.042372       0.000663       0.004118      -0.005831       0.029954       0.010895      -0.018433       0.003670       0.014763              1.862795       1.825248       0.094539      -0.464789       1.333388      -0.083423       2.429749          -0.000000
           21              H       6.735264      10.956651       1.787562       0.114484       1.230827 0.88190782E+01  0.88714762E+02                                 1.902137                            1.742535      -1.076654       2.378269                    0.996791       3.536657      10.022402       0.471588       1.291133      -0.707357       0.041690       0.010904      -0.033189       0.054392       0.006838      -0.006391      -0.006549       0.031144       0.017295      -0.020927       0.002130       0.018797              1.964018       2.341123       0.064714      -0.495339       1.522896      -0.079332       2.028034           0.000000
           22              H      -0.012381       9.618805       3.250112       0.121401       1.021724 0.71970591E+01  0.69202071E+02                                 1.703959                            1.588134      -1.074475       2.371090                    0.996917       3.556221      10.036757       0.484721       1.314166      -0.700262       0.009932      -0.017725      -0.029530       0.035845      -0.008304      -0.001077       0.005798       0.015879       0.005577      -0.013982       0.002223       0.011759              1.764352       1.515308      -0.056058       0.007891       1.483057       0.416209       2.294691          -0.000000
           23              H       1.781213       9.669222       4.712662       0.117381       1.183995 0.85247898E+01  0.84916944E+02                                 1.842981                            1.702296      -1.032824       2.396517                    0.996666       3.515424       9.870528       0.482367       1.274728      -0.710565       0.034312      -0.014263      -0.012361       0.039160      -0.005133      -0.005098       0.007999       0.012473       0.005471      -0.012066      -0.000933       0.012998              1.908964       2.540978      -0.257376      -0.289549       1.481516       0.134790       1.704398           0.000000
           24              H       7.705934      11.370789       7.516829       0.110827       1.047559 0.75408055E+01  0.74169187E+02                                 1.793968                            1.670896      -1.470283       2.177307                    0.992623       3.949689      11.686633       0.448526       1.388393      -0.683154      -0.005455       0.009819       0.035502       0.037236      -0.004290      -0.000594       0.008393       0.004313       0.018833      -0.010981      -0.000251       0.011233              1.868889       1.617166      -0.093719      -0.099647       1.641115       0.332720       2.348387          -0.000000
           25              H       5.909039      11.340179       6.044830       0.125808       1.022919 0.74300252E+01  0.72737634E+02                                 1.771546                            1.665086      -1.292211       2.274740                    0.993855       3.748495      11.029614       0.447119       1.399312      -0.682493      -0.030159       0.007631       0.013142       0.033772      -0.003166       0.002205       0.004510       0.015775       0.007287      -0.011421       0.003701       0.007720              1.820136       2.228622      -0.290901      -0.206145       1.520465       0.210130       1.711320           0.000000
           26              H       4.803828      13.549515      16.437630       0.127681       1.187581 0.84269963E+01  0.83100690E+02                                 1.814640                            1.674920      -0.800095       2.514410                    0.999675       3.240809       8.843318       0.497540       1.248379      -0.719446       0.041468      -0.001774      -0.023897       0.047894      -0.003553      -0.017765      -0.013196       0.001441      -0.019250      -0.025603       0.006310       0.019292              1.870918       2.390375      -0.163323      -0.440136       1.564620       0.111105       1.657759          -0.000000
           27              H       3.297473      15.499565      16.346930       0.137450       1.120572 0.80039204E+01  0.77914130E+02                                 1.736417                            1.624975      -0.855325       2.490782                    0.999589       3.221170       8.731359       0.508594       1.237148      -0.721116       0.015319       0.036054      -0.027808       0.048040      -0.004288      -0.018078      -0.015686       0.000995      -0.016618      -0.027512       0.006913       0.020599              1.772007       1.451419       0.080828      -0.090278       2.217986      -0.448678       1.646615          -0.000001
           28              H       1.763880      12.796864      18.827974       0.114575       1.259791 0.91666885E+01  0.92705021E+02                                 1.905933                            1.758756      -1.023087       2.401932                    0.997953       3.468354       9.716791       0.478614       1.265407      -0.714008      -0.029833      -0.030857       0.034310       0.054949      -0.000739      -0.014902      -0.011145       0.004048      -0.003199      -0.019071       0.000647       0.018424              1.959550       1.892251       0.280018      -0.341675       2.052362      -0.414753       1.934037           0.000000
           29              H       2.129532      17.004866      18.164725       0.131797       0.960949 0.68520035E+01  0.65765986E+02                                 1.705079                            1.603744      -1.246571       2.302150                    0.994432       3.643202      10.630989       0.453355       1.407614      -0.681158       0.033968       0.014905       0.004709       0.037392       0.001482      -0.002198       0.004584       0.002893      -0.027591      -0.011093       0.004418       0.006675              1.753239       2.228342       0.273734      -0.055854       1.678386       0.023257       1.352990           0.000000
           30              H       0.349970       0.419540      18.657910       0.111978       1.051618 0.75627834E+01  0.74239676E+02                                 1.780011                            1.659265      -1.439312       2.191380                    0.992925       3.897762      11.420971       0.457057       1.365152      -0.687890       0.006275       0.036105       0.010407       0.038096       0.003435      -0.002261      -0.000636      -0.008440      -0.027703      -0.009740      -0.000415       0.010155              1.852399       1.627544       0.143761      -0.007189       2.367527       0.242911       1.562125          -0.000000
           31              H       6.057611      15.328508      18.442496       0.113741       1.169092 0.85247195E+01  0.84778382E+02                                 1.803183                            1.683409      -1.236803       2.289891                    0.995619       3.585987      10.007290       0.494050       1.246609      -0.715699      -0.034203      -0.015729       0.007481       0.038383       0.006203      -0.006239      -0.001986      -0.006092      -0.032168      -0.013239      -0.000120       0.013359              1.851837       2.461527       0.319639      -0.025931       1.726669       0.038480       1.367314           0.000000
           32              H       7.821490      13.888028      17.954979       0.132114       1.002507 0.69609237E+01  0.66360814E+02                                 1.684242                            1.563303      -1.111947       2.363530                    0.996624       3.471837       9.749607       0.487990       1.316590      -0.700096      -0.012034      -0.034444      -0.003647       0.036667       0.000477      -0.003724       0.003309       0.001852      -0.033870      -0.012676       0.005343       0.007333              1.750956       1.523822       0.090498       0.011037       2.420783       0.190995       1.308261          -0.000000
           33              H       2.897979       1.528709       6.880034       0.119901       1.146676 0.80214401E+01  0.79234332E+02                                 1.846613                            1.685019      -1.086823       2.372288                    0.996763       3.575203      10.221190       0.467150       1.327359      -0.698640      -0.046471      -0.003409       0.004051       0.046771       0.004766       0.004030       0.006709       0.031345       0.003841      -0.018898       0.001513       0.017385              1.933651       2.750748       0.109440      -0.187188       1.403412      -0.022667       1.646794          -0.000000
           34              H       4.116270       1.294631       4.733448       0.135389       1.105870 0.75922064E+01  0.74006470E+02                                 1.786894                            1.625050      -1.338030       2.248178                    0.995141       3.652327      10.389204       0.481734       1.304358      -0.701357      -0.020617      -0.007919      -0.036161       0.042372       0.000663      -0.004118       0.005831       0.029954       0.010895      -0.018433       0.003670       0.014763              1.862795       1.825248       0.094539       0.464789       1.333388       0.083423       2.429749          -0.000000
           35              H       6.735264       1.953651       7.660438       0.114484       1.230827 0.88190766E+01  0.88714744E+02                                 1.902137                            1.742535      -1.076653       2.378270                    0.996791       3.536657      10.022403       0.471587       1.291134      -0.707357       0.041690       0.010904       0.033189       0.054392       0.006838       0.006391       0.006549       0.031144       0.017295      -0.020927       0.002130       0.018797              1.964018       2.341123       0.064714       0.495339       1.522896       0.079332       2.028034           0.000000
           36              H      -0.012381       0.615805       6.197888       0.121401       1.021723 0.71970586E+01  0.69202062E+02                                 1.703959                            1.588134      -1.074475       2.371090                    0.996917       3.556221      10.036756       0.484721       1.314166      -0.700262       0.009932      -0.017725       0.029530       0.035845      -0.008304       0.001077      -0.005798       0.015879       0.005578      -0.013982       0.002223       0.011759              1.764352       1.515308      -0.056058      -0.007891       1.483057      -0.416209       2.294691          -0.000000
           37              H       1.781213       0.666222       4.735338       0.117381       1.183995 0.85247851E+01  0.84916892E+02                                 1.842981                            1.702296      -1.032824       2.396517                    0.996666       3.515423       9.870527       0.482367       1.274729      -0.710565       0.034312      -0.014263       0.012361       0.039160      -0.005133       0.005098      -0.007999       0.012473       0.005471      -0.012066      -0.000933       0.012998              1.908964       2.540978      -0.257376       0.289549       1.481516      -0.134790       1.704398           0.000000
           38              H       7.705934       2.367789       1.931171       0.110827       1.047559 0.75408053E+01  0.74169182E+02                                 1.793968                            1.670896      -1.470282       2.177307                    0.992623       3.949689      11.686632       0.448526       1.388393      -0.683154      -0.005455       0.009819      -0.035502       0.037236      -0.004290       0.000594      -0.008393       0.004313       0.018833      -0.010982      -0.000251       0.011233              1.868889       1.617166      -0.093719       0.099647       1.641114      -0.332720       2.348386          -0.000000
           39              H       5.909039       2.337179       3.403170       0.125808       1.022918 0.74300149E+01  0.72737514E+02                                 1.771546                            1.665086      -1.292211       2.274740                    0.993855       3.748493      11.029610       0.447118       1.399313      -0.682493      -0.030159       0.007631      -0.013142       0.033772      -0.003166      -0.002205      -0.004510       0.015775       0.007287      -0.011421       0.003701       0.007720              1.820135       2.228621      -0.290901       0.206145       1.520464      -0.210130       1.711320           0.000000
           40              H       4.803828       4.546515      11.906370       0.127681       1.187582 0.84270022E+01  0.83100767E+02                                 1.814641                            1.674920      -0.800095       2.514410                    0.999675       3.240810       8.843323       0.497540       1.248379      -0.719446       0.041468      -0.001774       0.023897       0.047894      -0.003553       0.017765       0.013196       0.001441      -0.019250      -0.025603       0.006310       0.019292              1.870919       2.390376      -0.163324       0.440137       1.564621      -0.111105       1.657759          -0.000000
           41              H       3.297473       6.496565      11.997070       0.137450       1.120571 0.80039191E+01  0.77914115E+02                                 1.736416                            1.624974      -0.855324       2.490782                    0.999589       3.221170       8.731359       0.508594       1.237148      -0.721116       0.015319       0.036054       0.027808       0.048040      -0.004288       0.018078       0.015686       0.000995      -0.016618      -0.027512       0.006913       0.020599              1.772007       1.451419       0.080828       0.090278       2.217986       0.448678       1.646615          -0.000000
           42              H       1.763880       3.793864       9.516026       0.114575       1.259791 0.91666886E+01  0.92705024E+02                                 1.905933                            1.758757      -1.023087       2.401932                    0.997953       3.468354       9.716792       0.478614       1.265407      -0.714008      -0.029833      -0.030857      -0.034310       0.054949      -0.000739       0.014902       0.011145       0.004048      -0.003199      -0.019071       0.000647       0.018424              1.959551       1.892251       0.280018       0.341675       2.052363       0.414753       1.934038           0.000000
           43              H       2.129532       8.001866      10.179275       0.131797       0.960949 0.68519997E+01  0.65765943E+02                                 1.705078                            1.603743      -1.246571       2.302150                    0.994432       3.643201      10.630987       0.453355       1.407614      -0.681158       0.033968       0.014905      -0.004709       0.037392       0.001482       0.002198      -0.004584       0.002893      -0.027591      -0.011093       0.004418       0.006675              1.753239       2.228342       0.273734       0.055854       1.678386      -0.023257       1.352990           0.000000
           44              H       0.349970       9.422540       9.686090       0.111978       1.051618 0.75627843E+01  0.74239685E+02                                 1.780011                            1.659265      -1.439313       2.191380                    0.992925       3.897762      11.420970       0.457058       1.365151      -0.687890       0.006275       0.036105      -0.010407       0.038096       0.003435       0.002261       0.000636      -0.008440      -0.027703      -0.009740      -0.000415       0.010155              1.852399       1.627544       0.143761       0.007189       2.367527      -0.242911       1.562125          -0.000000
           45              H       6.057611       6.325508       9.901504       0.113741       1.169092 0.85247189E+01  0.84778380E+02                                 1.803183                            1.683409      -1.236803       2.289891                    0.995619       3.585987      10.007292       0.494049       1.246610      -0.715699      -0.034203      -0.015729      -0.007481       0.038383       0.006203       0.006239       0.001986      -0.006092      -0.032168      -0.013239      -0.000120       0.013359              1.851837       2.461528       0.319639       0.025931       1.726669      -0.038480       1.367314           0.000000
           46              H       7.821490       4.885028      10.389021       0.132114       1.002507 0.69609219E+01  0.66360795E+02                                 1.684242                            1.563303      -1.111947       2.363530                    0.996624       3.471837       9.749608       0.487990       1.316590      -0.700096      -0.012034      -0.034444       0.003647       0.036667       0.000477       0.003724      -0.003309       0.001852      -0.033870      -0.012676       0.005343       0.007333              1.750956       1.523822       0.090498      -0.011037       2.420783      -0.190995       1.308262          -0.000000
           47              H       5.356021      10.531709      12.015966       0.119901       1.146676 0.80214362E+01  0.79234289E+02                                 1.846613                            1.685019      -1.086823       2.372288                    0.996763       3.575202      10.221189       0.467150       1.327360      -0.698639       0.046471      -0.003409      -0.004051       0.046771      -0.004766       0.004030      -0.006709       0.031346       0.003841      -0.018898       0.001513       0.017385              1.933652       2.750748      -0.109440      -0.187188       1.403413       0.022667       1.646794          -0.000000
           48              H       4.137730      10.297631      14.162552       0.135390       1.105870 0.75922024E+01  0.74006424E+02                                 1.786894                            1.625050      -1.338030       2.248178                    0.995141       3.652326      10.389202       0.481734       1.304358      -0.701357       0.020617      -0.007919       0.036161       0.042372      -0.000663      -0.004118      -0.005831       0.029954       0.010895      -0.018433       0.003670       0.014763              1.862795       1.825248      -0.094539       0.464789       1.333388      -0.083423       2.429748          -0.000000
           49              H       1.518736      10.956651      11.235562       0.114484       1.230827 0.88190780E+01  0.88714762E+02                                 1.902137                            1.742535      -1.076653       2.378269                    0.996791       3.536657      10.022403       0.471587       1.291134      -0.707357      -0.041690       0.010904      -0.033189       0.054392      -0.006838       0.006391      -0.006549       0.031144       0.017295      -0.020927       0.002130       0.018797              1.964018       2.341123      -0.064714       0.495339       1.522896      -0.079332       2.028034           0.000000
           50              H       0.012381       9.618805      12.698112       0.121401       1.021724 0.71970628E+01  0.69202112E+02                                 1.703959                            1.588134      -1.074475       2.371090                    0.996917       3.556222      10.036759       0.484721       1.314166      -0.700262      -0.009932      -0.017725      -0.029530       0.035845       0.008304       0.001077       0.005798       0.015879       0.005577      -0.013982       0.002223       0.011759              1.764352       1.515308       0.056058      -0.007891       1.483057       0.416209       2.294691          -0.000000
           51              H       6.472787       9.669222      14.160662       0.117381       1.183995 0.85247849E+01  0.84916892E+02                                 1.842981                            1.702296      -1.032823       2.396517                    0.996666       3.515423       9.870528       0.482367       1.274730      -0.710565      -0.034312      -0.014263      -0.012361       0.039160       0.005133       0.005098       0.007998       0.012473       0.005471      -0.012066      -0.000933       0.012998              1.908964       2.540979       0.257376       0.289549       1.481516       0.134790       1.704398           0.000000
           52              H       0.548066      11.370789      16.964829       0.110827       1.047559 0.75408053E+01  0.74169182E+02                                 1.793968                            1.670896      -1.470283       2.177307                    0.992623       3.949689      11.686632       0.448526       1.388393      -0.683154       0.005455       0.009819       0.035502       0.037236       0.004290       0.000594       0.008393       0.004313       0.018833      -0.010981      -0.000251       0.011233              1.868889       1.617166       0.093719       0.099647       1.641114       0.332720       2.348386          -0.000000
           53              H       2.344961      11.340179      15.492830       0.125808       1.022918 0.74300196E+01  0.72737567E+02                                 1.771546                            1.665086      -1.292211       2.274740                    0.993855       3.748494      11.029611       0.447119       1.399312      -0.682493       0.030159       0.007631       0.013142       0.033772       0.003166      -0.002205       0.004510       0.015775       0.007287      -0.011421       0.003701       0.007720              1.820135       2.228621       0.290901       0.206145       1.520464       0.210130       1.711320           0.000000
           54              H       3.450172      13.549515       6.989630       0.127681       1.187582 0.84269980E+01  0.83100713E+02                                 1.814641                            1.674920      -0.800095       2.514410                    0.999675       3.240809       8.843319       0.497540       1.248379      -0.719446      -0.041468      -0.001774      -0.023897       0.047894       0.003553       0.017765      -0.013196       0.001441      -0.019250      -0.025603       0.006310       0.019292              1.870918       2.390375       0.163323       0.440137       1.564621       0.111105       1.657759          -0.000000
           55              H       4.956527      15.499565       6.898930       0.137450       1.120571 0.80039128E+01  0.77914027E+02                                 1.736415                            1.624973      -0.855324       2.490782                    0.999589       3.221169       8.731351       0.508594       1.237147      -0.721116      -0.015319       0.036054      -0.027808       0.048040       0.004288       0.018078      -0.015686       0.000995      -0.016618      -0.027512       0.006913       0.020599              1.772005       1.451418      -0.080828       0.090278       2.217983      -0.448677       1.646613          -0.000000
           56              H       6.490120      12.796864       9.379974       0.114575       1.259791 0.91666886E+01  0.92705023E+02                                 1.905933                            1.758757      -1.023087       2.401932                    0.997953       3.468354       9.716792       0.478614       1.265407      -0.714008       0.029833      -0.030857       0.034310       0.054949       0.000739       0.014902      -0.011145       0.004048      -0.003199      -0.019071       0.000647       0.018424              1.959551       1.892251      -0.280018       0.341675       2.052363      -0.414753       1.934038           0.000000
           57              H       6.124468      17.004866       8.716725       0.131797       0.960950 0.68520051E+01  0.65766001E+02                                 1.705078                            1.603743      -1.246571       2.302150                    0.994432       3.643202      10.630987       0.453356       1.407613      -0.681158      -0.033968       0.014905       0.004709       0.037392      -0.001482       0.002198       0.004584       0.002893      -0.027591      -0.011093       0.004418       0.006675              1.753239       2.228341      -0.273734       0.055854       1.678385       0.023257       1.352990           0.000000
           58              H       7.904030       0.419540       9.209910       0.111978       1.051619 0.75627906E+01  0.74239757E+02                                 1.780011                            1.659265      -1.439313       2.191380                    0.992925       3.897763      11.420971       0.457058       1.365151      -0.687890      -0.006275       0.036105       0.010407       0.038096      -0.003435       0.002261      -0.000636      -0.008440      -0.027703      -0.009740      -0.000415       0.010155              1.852399       1.627545      -0.143761       0.007189       2.367527       0.242911       1.562125          -0.000000
           59              H       2.196389      15.328508       8.994496       0.113741       1.169091 0.85247146E+01  0.84778328E+02                                 1.803183                            1.683409      -1.236803       2.289892                    0.995619       3.585986      10.007289       0.494049       1.246610      -0.715699       0.034204      -0.015729       0.007481       0.038383      -0.006203       0.006239      -0.001986      -0.006092      -0.032168      -0.013239      -0.000120       0.013359              1.851837       2.461527      -0.319639       0.025931       1.726669       0.038480       1.367314           0.000000
           60              H       0.432510      13.888028       8.506979       0.132114       1.002507 0.69609231E+01  0.66360809E+02                                 1.684242                            1.563303      -1.111947       2.363530                    0.996624       3.471837       9.749608       0.487990       1.316590      -0.700096       0.012034      -0.034444      -0.003647       0.036667      -0.000477       0.003724       0.003309       0.001852      -0.033870      -0.012676       0.005343       0.007333              1.750956       1.523822      -0.090498      -0.011037       2.420783       0.190995       1.308262          -0.000000
           61              C       4.434874       1.582727      16.214658      -0.056509      32.070261 0.41489985E+03  0.96878453E+04                                 8.865913                            6.844860       0.054110       1.987146                    0.999681      29.351309      85.435330       0.619448       0.423465      -1.054620      -0.029313       0.012745       0.068888       0.075942      -0.011076      -0.011504       0.011259       0.074920       0.018146      -0.043969       0.002945       0.041024             10.114679      14.116963      -0.593535       1.842878       4.695835       0.348815      11.531240           0.000001
           62              C       3.764649       1.444081      15.020430      -0.106280      33.321735 0.42451446E+03  0.99365523E+04                                 9.071420                            6.923100       0.171452       2.032954                    0.999410      29.090597      83.874098       0.618049       0.423389      -1.058140      -0.066002       0.007056      -0.005434       0.066600      -0.012919      -0.010609       0.017689       0.100737       0.023879      -0.059942       0.008014       0.051927             10.360645      12.699921      -0.478045       0.094051       4.616462       0.530101      13.765553          -0.000000
           63              C       2.318549       1.811404      16.656824       0.092315      26.127151 0.31047749E+03  0.67323861E+04                                 7.718615                            5.910023       0.399988       2.148946                    0.999663      25.734048      71.823700       0.669557       0.421871      -1.057236       0.040356      -0.002553      -0.015627       0.043351      -0.002508      -0.027017       0.000331      -0.014705       0.009648      -0.030651       0.005655       0.024996              8.884496      10.529755      -0.106351       0.677271       4.271043       0.667924      11.852689           0.000001
           64              C       1.333021       1.544915      14.408200       0.175245      35.675068 0.37364237E+03  0.84190386E+04                                 9.485016                            6.507274       0.083744       2.046216                    0.999479      25.335855      70.241787       0.639626       0.424985      -1.063684       0.033779      -0.006129       0.020867       0.040175      -0.000901       0.032363       0.006363       0.080885       0.033892      -0.047091      -0.010466       0.057557             12.016979      14.858930       1.377628       5.350944       5.694120      -1.978095      15.497888           0.000001
           65              C       0.108953       0.988529      14.799347      -0.189494      36.094283 0.45773345E+03  0.10907711E+05                                 9.476247                            7.137105       0.140981       2.009950                    0.999564      30.191756      87.566573       0.615917       0.417314      -1.062955      -0.029902      -0.010263      -0.023983       0.039682       0.009054      -0.010957      -0.014865      -0.008148       0.069829      -0.021613      -0.011456       0.033069             11.009691      14.674789       1.513099       3.330697       5.973330      -2.095678      12.380952          -0.000000
           66              C       7.298187       0.999333      13.915014      -0.087624      34.091867 0.41962616E+03  0.98188733E+04                                 9.237514                            6.911545      -0.000849       1.976920                    0.999595      29.209076      84.909783       0.613180       0.426893      -1.053259       0.029082      -0.002199       0.002531       0.029275       0.005372      -0.018148      -0.002662       0.001856      -0.038912      -0.023599       0.003159       0.020440             10.748436      13.043250       0.800387       2.772329       5.521726      -2.275624      13.680331           0.000001
           67              C       7.449235       1.507102      12.624418      -0.025239      38.193583 0.44475593E+03  0.10433114E+05                                 9.790281                            6.982072       0.034874       2.015270                    0.999206      27.276312      76.333571       0.635237       0.411034      -1.076136       0.031251      -0.016216       0.022449       0.041756       0.004306      -0.007055       0.000678      -0.001548       0.007190      -0.008975       0.000845       0.008130             12.027298      15.390355       1.097541       4.246641       5.867458      -2.157310      14.824083          -0.000000
           68              C       0.439113       2.022074      12.235160      -0.083486      35.152442 0.45718717E+03  0.10966585E+05                                 9.583361                            7.320277      -0.250607       1.895002                    0.999072      30.010533      89.311160       0.580947       0.439534      -1.042069       0.014114      -0.023820       0.021181       0.034861      -0.014013      -0.004927       0.009998      -0.039696      -0.003731      -0.023813      -0.005134       0.028947             11.095467      14.525755       1.805831       2.611233       6.170271      -1.593818      12.590374           0.000001
           69              C       1.512958       2.020273      13.121382      -0.175005      36.342083 0.45860844E+03  0.10980014E+05                                 9.660624                            7.231655      -0.029188       1.965694                    0.998382      30.252904      89.170853       0.598247       0.427627      -1.052039      -0.020248      -0.016895      -0.033934       0.042976      -0.003629      -0.005058       0.008926       0.007931      -0.060689      -0.023354       0.006019       0.017335             11.399896      12.460227       1.037068       3.303970       6.028250      -2.566239      15.711210           0.000001
           70              C       6.297802       1.588129      11.662611       0.552564      24.770279 0.27331215E+03  0.57729700E+04                                 7.799082                            5.826770       0.062301       2.064287                    0.999716      22.989557      64.502286       0.622498       0.465831      -1.025571      -0.042250      -0.005971      -0.042006       0.059877      -0.028656      -0.026133       0.045915      -0.105486      -0.081872      -0.060523      -0.034588       0.095110              9.272152      12.123072       0.564116       3.001404       4.972425      -1.350589      10.720957           0.000001
           71              C       4.247508       4.643747       1.989749      -0.049876      29.494043 0.39259619E+03  0.90060313E+04                                 8.266604                            6.590304       0.325048       2.082156                    0.999861      28.403547      80.907793       0.643610       0.414855      -1.064200       0.001131      -0.053090      -0.049277       0.072443      -0.008554      -0.039536       0.029266       0.005868      -0.046097      -0.051063      -0.001355       0.052418              9.174560      11.205357       2.176636      -2.632564       9.870416       0.725674       6.447907          -0.000000
           72              C       5.079512       5.727709       2.040768      -0.105749      29.926058 0.40519385E+03  0.93458950E+04                                 8.328078                            6.686168       0.424830       2.112818                    0.999830      28.641069      81.158637       0.641838       0.413736      -1.067518       0.042538       0.012604      -0.045273       0.063387      -0.004989      -0.060673       0.039025       0.017966      -0.044343      -0.073495      -0.000969       0.074464              9.190749       9.353897       1.924236      -1.975636      11.648655       1.916684       6.569694          -0.000000
           73              C       5.921420       4.222407       0.665139       0.106188      25.253634 0.30486386E+03  0.65849671E+04                                 7.560224                            5.875207       0.412664       2.157762                    0.999659      25.527869      71.264840       0.667862       0.424592      -1.054834      -0.027805       0.013127       0.031096       0.043731      -0.027766       0.003171       0.003877      -0.020461       0.019955      -0.033495       0.007134       0.026361              8.678490       8.500939       1.958909      -1.518346      11.553960       1.943183       5.980572           0.000002
           74              C       7.247012       6.321907       0.903229       0.174537      35.837530 0.37621962E+03  0.84943448E+04                                 9.509973                            6.533668       0.060715       2.037015                    0.999457      25.443124      70.682971       0.637549       0.425504      -1.063027      -0.031672      -0.021957       0.002882       0.038646       0.036935      -0.024960      -0.009232       0.023653      -0.101590      -0.042995      -0.019562       0.062557             11.977753      15.038308       4.512264      -1.829943      15.707794      -2.194382       5.187158           0.000001
           75              C       6.991963       7.668755       0.682146      -0.182477      36.448515 0.46353439E+03  0.11105937E+05                                 9.622548                            7.230083       0.065214       1.992615                    0.999008      30.223345      88.549472       0.604501       0.422898      -1.057028       0.017787       0.021281      -0.029291       0.040339      -0.006519       0.007156      -0.007262       0.052918       0.018398      -0.031423       0.004128       0.027295             11.354738      12.693976       2.635431      -1.417227      15.802551      -2.093971       5.567687           0.000001
           76              C       8.060856       8.518639       0.383589      -0.094440      35.446010 0.46168542E+03  0.11099678E+05                                 9.627312                            7.357537      -0.222825       1.901912                    0.999023      30.164333      89.819434       0.579418       0.439693      -1.042157      -0.011924      -0.033241      -0.018992       0.040098       0.000964       0.014328      -0.001759      -0.016725       0.055380      -0.022695      -0.000840       0.023534             11.168103      14.975450       2.070644      -1.715735      12.523939      -1.915591       6.004919           0.000001
           77              C       1.106036       8.021673       0.304226      -0.022095      37.994372 0.44085555E+03  0.10320845E+05                                 9.763252                            6.949896       0.052077       2.021597                    0.999228      27.223467      76.156720       0.636789       0.410858      -1.076045      -0.029570      -0.024665      -0.004925       0.038820      -0.007001       0.000297       0.000289      -0.005241       0.021245      -0.011025       0.003933       0.007092             12.060465      15.523650       3.872403      -1.938518      15.052833      -2.272861       5.604912          -0.000000
           78              C       1.330545       6.660419       0.512082      -0.084242      34.296578 0.42893909E+03  0.10089367E+05                                 9.274903                            6.993825      -0.125582       1.933071                    0.999457      29.432006      85.708062       0.608937       0.427627      -1.053083      -0.030520      -0.008058      -0.006979       0.032328      -0.014670      -0.006270       0.008354       0.007865       0.026222      -0.019871      -0.000112       0.019983             10.738731      12.690716       2.317199      -1.256718      14.397172      -1.936473       5.128306           0.000000
           79              C       0.279811       5.792530       0.808749      -0.191410      36.003604 0.45773485E+03  0.10903757E+05                                 9.447545                            7.133723       0.113416       2.003044                    0.999441      30.145120      87.310786       0.616729       0.416917      -1.063597       0.034192       0.014711      -0.016021       0.040524      -0.012135       0.003069      -0.005904      -0.035782      -0.032006      -0.016576      -0.011483       0.028059             10.918021      14.497254       2.326457      -1.522685      13.090812      -1.709862       5.165997          -0.000000
           80              C       2.249215       8.954384       0.003779       0.558793      24.510087 0.26971166E+03  0.56846436E+04                                 7.770345                            5.801007      -0.038324       2.033613                    0.999522      22.981592      64.654551       0.621104       0.467884      -1.023258       0.038174       0.037513      -0.023327       0.058383      -0.006567       0.034282       0.008494      -0.003834       0.263811      -0.058499      -0.038035       0.096534              9.280094      12.175214       2.925157      -1.451891      10.823208      -1.345580       4.841861           0.000001
           81              C       3.819126      10.585727       2.681342      -0.056509      32.070263 0.41489989E+03  0.96878462E+04                                 8.865913                            6.844860       0.054109       1.987146                    0.999681      29.351311      85.435335       0.619448       0.423465      -1.054620       0.029313       0.012745      -0.068888       0.075942       0.011077      -0.011504      -0.011259       0.074920       0.018146      -0.043969       0.002945       0.041024             10.114679      14.116963       0.593535       1.842878       4.695835      -0.348815      11.531240           0.000001
           82              C       4.489351      10.447081       3.875570      -0.106280      33.321742 0.42451455E+03  0.99365551E+04                                 9.071421                            6.923101       0.171452       2.032954                    0.999410      29.090601      83.874114       0.618049       0.423389      -1.058140       0.066002       0.007056       0.005434       0.066600       0.012919      -0.010609      -0.017689       0.100737       0.023879      -0.059942       0.008014       0.051927             10.360647      12.699922       0.478045       0.094051       4.616462      -0.530101      13.765556          -0.000000
           83              C       5.935451      10.814404       2.239176       0.092315      26.127150 0.31047748E+03  0.67323858E+04                                 7.718614                            5.910023       0.399988       2.148946                    0.999663      25.734048      71.823698       0.669557       0.421871      -1.057236      -0.040356      -0.002553       0.015627       0.043351       0.002508      -0.027017      -0.000331      -0.014705       0.009648      -0.030651       0.005655       0.024996              8.884495      10.529755       0.106351       0.677271       4.271042      -0.667924      11.852688           0.000001
           84              C       6.920979      10.547915       4.487800       0.175245      35.675068 0.37364237E+03  0.84190386E+04                                 9.485016                            6.507274       0.083744       2.046216                    0.999479      25.335855      70.241785       0.639626       0.424985      -1.063684      -0.033779      -0.006129      -0.020867       0.040175       0.000901       0.032363      -0.006363       0.080885       0.033892      -0.047091      -0.010466       0.057557             12.016979      14.858929      -1.377628       5.350944       5.694120       1.978095      15.497887           0.000001
           85              C       8.145047       9.991529       4.096653      -0.189494      36.094277 0.45773336E+03  0.10907708E+05                                 9.476245                            7.137104       0.140981       2.009950                    0.999564      30.191752      87.566556       0.615917       0.417314      -1.062955       0.029902      -0.010263       0.023983       0.039682      -0.009054      -0.010957       0.014865      -0.008148       0.069829      -0.021613      -0.011456       0.033069             11.009689      14.674787      -1.513099       3.330696       5.973330       2.095678      12.380950           0.000000
           86              C       0.955813      10.002333       4.980986      -0.087624      34.091857 0.41962602E+03  0.98188693E+04                                 9.237512                            6.911543      -0.000848       1.976920                    0.999595      29.209071      84.909760       0.613180       0.426893      -1.053259      -0.029082      -0.002199      -0.002531       0.029275      -0.005372      -0.018148       0.002662       0.001856      -0.038913      -0.023599       0.003159       0.020439             10.748433      13.043247      -0.800387       2.772328       5.521725       2.275624      13.680328           0.000001
           87              C       0.804765      10.510102       6.271582      -0.025239      38.193580 0.44475590E+03  0.10433113E+05                                 9.790280                            6.982072       0.034874       2.015270                    0.999206      27.276311      76.333564       0.635237       0.411034      -1.076136      -0.031251      -0.016216      -0.022449       0.041756      -0.004306      -0.007055      -0.000678      -0.001548       0.007190      -0.008975       0.000845       0.008130             12.027297      15.390353      -1.097541       4.246640       5.867457       2.157310      14.824081          -0.000000
           88              C       7.814887      11.025074       6.660840      -0.083486      35.152443 0.45718719E+03  0.10966585E+05                                 9.583361                            7.320277      -0.250607       1.895002                    0.999072      30.010534      89.311158       0.580947       0.439534      -1.042069      -0.014114      -0.023820      -0.021181       0.034861       0.014013      -0.004927      -0.009998      -0.039696      -0.003731      -0.023813      -0.005134       0.028947             11.095466      14.525755      -1.805831       2.611233       6.170271       1.593818      12.590373           0.000001
           89              C       6.741042      11.023273       5.774618      -0.175005      36.342081 0.45860841E+03  0.10980013E+05                                 9.660623                            7.231655      -0.029188       1.965694                    0.998382      30.252904      89.170850       0.598247       0.427626      -1.052039       0.020248      -0.016895       0.033934       0.042976       0.003629      -0.005058      -0.008926       0.007931      -0.060689      -0.023354       0.006019       0.017335             11.399895      12.460226      -1.037068       3.303969       6.028250       2.566239      15.711209           0.000001
           90              C       1.956198      10.591129       7.233389       0.552564      24.770278 0.27331215E+03  0.57729700E+04                                 7.799082                            5.826770       0.062301       2.064287                    0.999716      22.989557      64.502289       0.622497       0.465831      -1.025571       0.042250      -0.005971       0.042006       0.059877       0.028656      -0.026133      -0.045915      -0.105486      -0.081872      -0.060523      -0.034588       0.095110              9.272152      12.123073      -0.564117       3.001404       4.972426       1.350589      10.720957           0.000001
           91              C       4.006492      13.646747      16.906251      -0.049876      29.494042 0.39259617E+03  0.90060307E+04                                 8.266604                            6.590304       0.325048       2.082156                    0.999861      28.403546      80.907790       0.643610       0.414855      -1.064200      -0.001131      -0.053090       0.049277       0.072443       0.008554      -0.039536      -0.029266       0.005867      -0.046098      -0.051063      -0.001355       0.052418              9.174560      11.205357      -2.176636      -2.632564       9.870416      -0.725674       6.447907          -0.000000
           92              C       3.174488      14.730709      16.855232      -0.105749      29.926062 0.40519392E+03  0.93458971E+04                                 8.328079                            6.686168       0.424830       2.112818                    0.999830      28.641071      81.158646       0.641837       0.413736      -1.067518      -0.042538       0.012604       0.045273       0.063387       0.004989      -0.060673      -0.039025       0.017967      -0.044343      -0.073495      -0.000969       0.074464              9.190750       9.353898      -1.924236      -1.975637      11.648657      -1.916684       6.569695          -0.000000
           93              C       2.332580      13.225407      18.230861       0.106188      25.253633 0.30486384E+03  0.65849666E+04                                 7.560223                            5.875206       0.412663       2.157762                    0.999659      25.527869      71.264837       0.667862       0.424592      -1.054834       0.027805       0.013127      -0.031096       0.043731       0.027766       0.003171      -0.003877      -0.020461       0.019955      -0.033495       0.007134       0.026361              8.678490       8.500938      -1.958908      -1.518346      11.553959      -1.943183       5.980572           0.000002
           94              C       1.006988      15.324907      17.992771       0.174537      35.837526 0.37621958E+03  0.84943435E+04                                 9.509973                            6.533668       0.060715       2.037015                    0.999457      25.443122      70.682966       0.637549       0.425504      -1.063027       0.031672      -0.021957      -0.002882       0.038646      -0.036935      -0.024960       0.009232       0.023653      -0.101590      -0.042995      -0.019562       0.062557             11.977753      15.038307      -4.512263      -1.829943      15.707794       2.194381       5.187158           0.000001
           95              C       1.262037      16.671755      18.213854      -0.182478      36.448517 0.46353443E+03  0.11105938E+05                                 9.622549                            7.230083       0.065214       1.992615                    0.999008      30.223346      88.549476       0.604501       0.422898      -1.057028      -0.017787       0.021281       0.029291       0.040339       0.006519       0.007156       0.007262       0.052918       0.018398      -0.031423       0.004128       0.027295             11.354739      12.693977      -2.635431      -1.417227      15.802552       2.093971       5.567687           0.000001
           96              C       0.193144      17.521639      18.512411      -0.094440      35.446008 0.46168540E+03  0.11099677E+05                                 9.627312                            7.357536      -0.222825       1.901912                    0.999023      30.164332      89.819429       0.579418       0.439693      -1.042157       0.011924      -0.033241       0.018992       0.040098      -0.000964       0.014328       0.001759      -0.016725       0.055380      -0.022695      -0.000840       0.023534             11.168102      14.975449      -2.070644      -1.715735      12.523939       1.915591       6.004918           0.000000
           97              C       7.147964      17.024673      18.591774      -0.022095      37.994373 0.44085558E+03  0.10320846E+05                                 9.763251                            6.949896       0.052076       2.021596                    0.999228      27.223468      76.156719       0.636789       0.410858      -1.076045       0.029570      -0.024665       0.004925       0.038820       0.007001       0.000297      -0.000289      -0.005241       0.021245      -0.011025       0.003933       0.007092             12.060464      15.523649      -3.872403      -1.938517      15.052832       2.272861       5.604911          -0.000000
           98              C       6.923455      15.663419      18.383918      -0.084242      34.296575 0.42893905E+03  0.10089365E+05                                 9.274901                            6.993824      -0.125582       1.933071                    0.999457      29.432005      85.708051       0.608938       0.427627      -1.053083       0.030520      -0.008058       0.006979       0.032328       0.014670      -0.006270      -0.008354       0.007866       0.026222      -0.019871      -0.000112       0.019983             10.738730      12.690714      -2.317199      -1.256718      14.397170       1.936473       5.128305           0.000000
           99              C       7.974189      14.795530      18.087251      -0.191410      36.003598 0.45773476E+03  0.10903755E+05                                 9.447544                            7.133722       0.113416       2.003044                    0.999441      30.145117      87.310772       0.616729       0.416917      -1.063597      -0.034192       0.014711       0.016021       0.040524       0.012135       0.003069       0.005904      -0.035782      -0.032006      -0.016576      -0.011483       0.028059             10.918019      14.497251      -2.326457      -1.522684      13.090810       1.709861       5.165997          -0.000000
          100              C       6.004785      17.957384      -0.003779       0.558793      24.510088 0.26971168E+03  0.56846439E+04                                 7.770345                            5.801007      -0.038324       2.033613                    0.999522      22.981592      64.654550       0.621104       0.467884      -1.023258      -0.038174       0.037513       0.023327       0.058383       0.006567       0.034282      -0.008494      -0.003834       0.263811      -0.058499      -0.038035       0.096534              9.280094      12.175214      -2.925157      -1.451891      10.823208       1.345580       4.841861           0.000001
          101              C       3.819126       1.582727       6.766658      -0.056509      32.070272 0.41490002E+03  0.96878504E+04                                 8.865916                            6.844862       0.054109       1.987146                    0.999681      29.351316      85.435363       0.619448       0.423465      -1.054620       0.029313       0.012745       0.068888       0.075942       0.011077       0.011504       0.011259       0.074920       0.018147      -0.043970       0.002946       0.041024             10.114683      14.116968       0.593535      -1.842879       4.695836       0.348815      11.531244           0.000001
          102              C       4.489351       1.444081       5.572430      -0.106280      33.321746 0.42451460E+03  0.99365567E+04                                 9.071422                            6.923102       0.171452       2.032954                    0.999410      29.090603      83.874125       0.618049       0.423389      -1.058140       0.066002       0.007056      -0.005434       0.066600       0.012919       0.010609       0.017689       0.100737       0.023879      -0.059942       0.008014       0.051927             10.360648      12.699924       0.478045      -0.094051       4.616463       0.530101      13.765557           0.000000
          103              C       5.935451       1.811404       7.208824       0.092315      26.127153 0.31047752E+03  0.67323870E+04                                 7.718615                            5.910024       0.399988       2.148946                    0.999663      25.734049      71.823707       0.669557       0.421871      -1.057236      -0.040356      -0.002553      -0.015627       0.043351       0.002508       0.027017       0.000331      -0.014705       0.009648      -0.030651       0.005655       0.024996              8.884497      10.529757       0.106351      -0.677271       4.271043       0.667925      11.852690           0.000001
          104              C       6.920979       1.544915       4.960200       0.175245      35.675072 0.37364240E+03  0.84190395E+04                                 9.485017                            6.507275       0.083744       2.046216                    0.999479      25.335856      70.241795       0.639626       0.424985      -1.063684      -0.033779      -0.006129       0.020867       0.040175       0.000901      -0.032363       0.006363       0.080886       0.033892      -0.047091      -0.010466       0.057557             12.016981      14.858933      -1.377628      -5.350946       5.694121      -1.978095      15.497890           0.000001
          105              C       8.145047       0.988529       5.351347      -0.189494      36.094277 0.45773335E+03  0.10907708E+05                                 9.476245                            7.137104       0.140981       2.009950                    0.999564      30.191752      87.566556       0.615917       0.417314      -1.062955       0.029902      -0.010263      -0.023983       0.039682      -0.009054       0.010957      -0.014865      -0.008148       0.069829      -0.021613      -0.011456       0.033069             11.009689      14.674788      -1.513099      -3.330697       5.973330      -2.095678      12.380950           0.000000
          106              C       0.955813       0.999333       4.467014      -0.087624      34.091864 0.41962613E+03  0.98188724E+04                                 9.237513                            6.911544      -0.000849       1.976920                    0.999595      29.209074      84.909775       0.613180       0.426893      -1.053259      -0.029082      -0.002199       0.002531       0.029275      -0.005372       0.018148      -0.002662       0.001856      -0.038912      -0.023599       0.003159       0.020440             10.748435      13.043250      -0.800387      -2.772329       5.521726      -2.275624      13.680330           0.000000
          107              C       0.804765       1.507102       3.176418      -0.025239      38.193583 0.44475593E+03  0.10433114E+05                                 9.790281                            6.982072       0.034874       2.015270                    0.999206      27.276312      76.333570       0.635237       0.411034      -1.076136      -0.031251      -0.016216       0.022449       0.041756      -0.004306       0.007055       0.000678      -0.001548       0.007190      -0.008975       0.000845       0.008130             12.027298      15.390355      -1.097541      -4.246641       5.867457      -2.157310      14.824082          -0.000000
          108              C       7.814887       2.022074       2.787160      -0.083486      35.152438 0.45718710E+03  0.10966582E+05                                 9.583360                            7.320277      -0.250607       1.895002                    0.999072      30.010531      89.311148       0.580947       0.439534      -1.042069      -0.014114      -0.023820       0.021181       0.034861       0.014013       0.004927       0.009998      -0.039696      -0.003731      -0.023813      -0.005134       0.028947             11.095466      14.525754      -1.805830      -2.611233       6.170270      -1.593818      12.590373           0.000001
          109              C       6.741042       2.020273       3.673382      -0.175005      36.342088 0.45860854E+03  0.10980017E+05                                 9.660625                            7.231656      -0.029188       1.965694                    0.998382      30.252906      89.170864       0.598247       0.427627      -1.052039       0.020248      -0.016895      -0.033934       0.042976       0.003629       0.005058       0.008926       0.007931      -0.060689      -0.023354       0.006019       0.017335             11.399897      12.460229      -1.037068      -3.303971       6.028251      -2.566239      15.711213           0.000001
          110              C       1.956198       1.588129       2.214611       0.552564      24.770279 0.27331216E+03  0.57729703E+04                                 7.799083                            5.826771       0.062301       2.064287                    0.999716      22.989558      64.502293       0.622497       0.465831      -1.025571       0.042250      -0.005971      -0.042006       0.059877       0.028656       0.026133       0.045915      -0.105486      -0.081872      -0.060523      -0.034588       0.095110              9.272152      12.123073      -0.564116      -3.001404       4.972426      -1.350589      10.720958           0.000001
          111              C       4.006492       4.643747      11.437749      -0.049876      29.494041 0.39259614E+03  0.90060299E+04                                 8.266604                            6.590304       0.325048       2.082156                    0.999861      28.403546      80.907788       0.643610       0.414855      -1.064200      -0.001131      -0.053090      -0.049277       0.072443       0.008554       0.039536       0.029266       0.005868      -0.046097      -0.051063      -0.001355       0.052418              9.174559      11.205357      -2.176636       2.632564       9.870414       0.725673       6.447907          -0.000000
          112              C       3.174488       5.727709      11.488768      -0.105749      29.926060 0.40519390E+03  0.93458964E+04                                 8.328079                            6.686168       0.424830       2.112818                    0.999830      28.641070      81.158640       0.641838       0.413736      -1.067518      -0.042538       0.012604      -0.045273       0.063387       0.004989       0.060673       0.039025       0.017966      -0.044343      -0.073495      -0.000969       0.074464              9.190749       9.353898      -1.924236       1.975637      11.648656       1.916684       6.569694          -0.000000
          113              C       2.332580       4.222407      10.113139       0.106188      25.253632 0.30486383E+03  0.65849664E+04                                 7.560223                            5.875206       0.412664       2.157762                    0.999659      25.527868      71.264836       0.667862       0.424592      -1.054834       0.027805       0.013127       0.031096       0.043731       0.027766      -0.003171       0.003877      -0.020461       0.019955      -0.033495       0.007134       0.026361              8.678490       8.500939      -1.958908       1.518346      11.553959       1.943183       5.980572           0.000002
          114              C       1.006988       6.321907      10.351229       0.174537      35.837528 0.37621960E+03  0.84943441E+04                                 9.509973                            6.533668       0.060715       2.037015                    0.999457      25.443123      70.682969       0.637549       0.425504      -1.063027       0.031672      -0.021957       0.002882       0.038646      -0.036935       0.024960      -0.009232       0.023653      -0.101590      -0.042995      -0.019562       0.062557             11.977753      15.038307      -4.512264       1.829943      15.707794      -2.194381       5.187158           0.000001
          115              C       1.262037       7.668755      10.130146      -0.182478      36.448520 0.46353447E+03  0.11105940E+05                                 9.622549                            7.230084       0.065214       1.992615                    0.999008      30.223347      88.549481       0.604501       0.422898      -1.057028      -0.017787       0.021281      -0.029292       0.040339       0.006519      -0.007156      -0.007262       0.052918       0.018398      -0.031423       0.004128       0.027295             11.354739      12.693977      -2.635431       1.417227      15.802553      -2.093971       5.567687           0.000001
          116              C       0.193144       8.518639       9.831589      -0.094440      35.446011 0.46168545E+03  0.11099679E+05                                 9.627313                            7.357537      -0.222825       1.901912                    0.999023      30.164334      89.819441       0.579418       0.439693      -1.042157       0.011924      -0.033241      -0.018992       0.040098      -0.000964      -0.014328      -0.001759      -0.016725       0.055380      -0.022695      -0.000840       0.023534             11.168104      14.975451      -2.070644       1.715735      12.523940      -1.915592       6.004919           0.000000
          117              C       7.147964       8.021673       9.752226      -0.022095      37.994371 0.44085555E+03  0.10320845E+05                                 9.763251                            6.949896       0.052077       2.021597                    0.999228      27.223467      76.156718       0.636789       0.410858      -1.076045       0.029570      -0.024665      -0.004925       0.038820       0.007001      -0.000296       0.000289      -0.005241       0.021245      -0.011025       0.003933       0.007092             12.060464      15.523649      -3.872403       1.938517      15.052832      -2.272861       5.604911          -0.000000
          118              C       6.923455       6.660419       9.960082      -0.084241      34.296575 0.42893905E+03  0.10089365E+05                                 9.274902                            6.993825      -0.125582       1.933071                    0.999457      29.432004      85.708055       0.608937       0.427627      -1.053083       0.030520      -0.008058      -0.006979       0.032328       0.014670       0.006270       0.008354       0.007865       0.026222      -0.019871      -0.000112       0.019983             10.738730      12.690715      -2.317199       1.256718      14.397171      -1.936473       5.128306           0.000000
          119              C       7.974189       5.792530      10.256749      -0.191410      36.003606 0.45773490E+03  0.10903759E+05                                 9.447546                            7.133723       0.113415       2.003044                    0.999441      30.145121      87.310791       0.616729       0.416917      -1.063597      -0.034192       0.014711      -0.016021       0.040524       0.012135      -0.003069      -0.005904      -0.035782      -0.032006      -0.016576      -0.011483       0.028059             10.918022      14.497254      -2.326457       1.522685      13.090813      -1.709862       5.165998          -0.000000
          120              C       6.004785       8.954384       9.451779       0.558793      24.510090 0.26971170E+03  0.56846446E+04                                 7.770345                            5.801007      -0.038324       2.033613                    0.999522      22.981593      64.654551       0.621104       0.467884      -1.023258      -0.038174       0.037513      -0.023327       0.058383       0.006567      -0.034282       0.008494      -0.003834       0.263811      -0.058499      -0.038035       0.096534              9.280094      12.175214      -2.925157       1.451891      10.823208      -1.345580       4.841861           0.000001
          121              C       4.434874      10.585727      12.129342      -0.056509      32.070271 0.41490002E+03  0.96878503E+04                                 8.865915                            6.844861       0.054109       1.987146                    0.999681      29.351316      85.435358       0.619448       0.423465      -1.054620      -0.029313       0.012745      -0.068888       0.075942      -0.011077       0.011504      -0.011259       0.074920       0.018147      -0.043970       0.002946       0.041024             10.114682      14.116967      -0.593535      -1.842879       4.695836      -0.348815      11.531243           0.000000
          122              C       3.764649      10.447081      13.323570      -0.106280      33.321743 0.42451459E+03  0.99365562E+04                                 9.071422                            6.923102       0.171452       2.032954                    0.999410      29.090601      83.874120       0.618049       0.423390      -1.058140      -0.066002       0.007056       0.005434       0.066600      -0.012919       0.010609      -0.017689       0.100737       0.023879      -0.059942       0.008014       0.051927             10.360648      12.699925      -0.478045      -0.094052       4.616463      -0.530101      13.765557           0.000000
          123              C       2.318549      10.814404      11.687176       0.092315      26.127152 0.31047751E+03  0.67323867E+04                                 7.718615                            5.910024       0.399988       2.148946                    0.999663      25.734049      71.823705       0.669557       0.421871      -1.057236       0.040356      -0.002553       0.015627       0.043351      -0.002508       0.027017      -0.000331      -0.014705       0.009648      -0.030651       0.005655       0.024996              8.884496      10.529756      -0.106351      -0.677271       4.271043      -0.667924      11.852689           0.000001
          124              C       1.333021      10.547915      13.935800       0.175245      35.675067 0.37364235E+03  0.84190380E+04                                 9.485016                            6.507274       0.083744       2.046216                    0.999479      25.335854      70.241786       0.639626       0.424985      -1.063684       0.033779      -0.006129      -0.020867       0.040175      -0.000901      -0.032363      -0.006363       0.080886       0.033892      -0.047091      -0.010466       0.057557             12.016980      14.858931       1.377628      -5.350945       5.694120       1.978095      15.497888           0.000001
          125              C       0.108953       9.991529      13.544653      -0.189494      36.094277 0.45773335E+03  0.10907708E+05                                 9.476246                            7.137104       0.140982       2.009950                    0.999564      30.191752      87.566560       0.615917       0.417314      -1.062955      -0.029902      -0.010263       0.023983       0.039682       0.009054       0.010957       0.014865      -0.008148       0.069829      -0.021613      -0.011456       0.033069             11.009690      14.674789       1.513099      -3.330697       5.973330       2.095678      12.380951           0.000000
          126              C       7.298187      10.002333      14.428986      -0.087624      34.091867 0.41962617E+03  0.98188736E+04                                 9.237514                            6.911545      -0.000848       1.976920                    0.999595      29.209075      84.909781       0.613180       0.426893      -1.053259       0.029082      -0.002199      -0.002531       0.029275       0.005372       0.018148       0.002662       0.001856      -0.038912      -0.023599       0.003159       0.020439             10.748436      13.043251       0.800387      -2.772329       5.521726       2.275624      13.680331           0.000001
          127              C       7.449235      10.510102      15.719582      -0.025239      38.193579 0.44475587E+03  0.10433112E+05                                 9.790280                            6.982072       0.034874       2.015270                    0.999206      27.276310      76.333563       0.635237       0.411034      -1.076136       0.031251      -0.016216      -0.022449       0.041756       0.004306       0.007055      -0.000678      -0.001548       0.007190      -0.008975       0.000845       0.008130             12.027297      15.390354       1.097541      -4.246641       5.867457       2.157310      14.824081          -0.000000
          128              C       0.439113      11.025074      16.108840      -0.083486      35.152438 0.45718710E+03  0.10966583E+05                                 9.583360                            7.320277      -0.250607       1.895002                    0.999072      30.010531      89.311148       0.580947       0.439534      -1.042069       0.014114      -0.023820      -0.021181       0.034861      -0.014013       0.004927      -0.009998      -0.039696      -0.003731      -0.023813      -0.005134       0.028947             11.095465      14.525754       1.805830      -2.611233       6.170270       1.593818      12.590372           0.000000
          129              C       1.512958      11.023273      15.222618      -0.175005      36.342086 0.45860849E+03  0.10980016E+05                                 9.660625                            7.231656      -0.029188       1.965694                    0.998382      30.252905      89.170861       0.598247       0.427627      -1.052039      -0.020248      -0.016895       0.033934       0.042976      -0.003629       0.005058      -0.008926       0.007931      -0.060689      -0.023354       0.006019       0.017335             11.399897      12.460228       1.037068      -3.303971       6.028251       2.566239      15.711212           0.000001
          130              C       6.297802      10.591129      16.681389       0.552563      24.770281 0.27331218E+03  0.57729708E+04                                 7.799083                            5.826771       0.062301       2.064287                    0.999716      22.989559      64.502293       0.622498       0.465831      -1.025571      -0.042250      -0.005971       0.042006       0.059877      -0.028656       0.026133      -0.045915      -0.105486      -0.081872      -0.060523      -0.034588       0.095110              9.272152      12.123073       0.564116      -3.001404       4.972426       1.350589      10.720958           0.000001
          131              C       4.247508      13.646747       7.458251      -0.049876      29.494040 0.39259614E+03  0.90060297E+04                                 8.266604                            6.590304       0.325048       2.082156                    0.999861      28.403545      80.907783       0.643610       0.414855      -1.064200       0.001131      -0.053090       0.049277       0.072443      -0.008554       0.039536      -0.029266       0.005867      -0.046097      -0.051063      -0.001355       0.052418              9.174559      11.205356       2.176636       2.632564       9.870414      -0.725673       6.447907           0.000000
          132              C       5.079512      14.730709       7.407232      -0.105749      29.926051 0.40519375E+03  0.93458920E+04                                 8.328077                            6.686167       0.424830       2.112818                    0.999830      28.641064      81.158612       0.641838       0.413736      -1.067518       0.042538       0.012604       0.045273       0.063387      -0.004989       0.060673      -0.039025       0.017967      -0.044343      -0.073495      -0.000969       0.074464              9.190747       9.353896       1.924236       1.975636      11.648652      -1.916683       6.569692          -0.000000
          133              C       5.921420      13.225407       8.782861       0.106188      25.253633 0.30486385E+03  0.65849668E+04                                 7.560223                            5.875206       0.412664       2.157762                    0.999659      25.527869      71.264837       0.667862       0.424592      -1.054834      -0.027805       0.013127      -0.031096       0.043731      -0.027766      -0.003171      -0.003877      -0.020461       0.019955      -0.033495       0.007134       0.026361              8.678490       8.500939       1.958909       1.518346      11.553958      -1.943183       5.980572           0.000002
          134              C       7.247012      15.324907       8.544771       0.174537      35.837527 0.37621960E+03  0.84943441E+04                                 9.509972                            6.533668       0.060715       2.037014                    0.999457      25.443123      70.682967       0.637549       0.425504      -1.063027      -0.031672      -0.021957      -0.002882       0.038646       0.036935       0.024960       0.009232       0.023653      -0.101590      -0.042995      -0.019562       0.062557             11.977752      15.038306       4.512263       1.829943      15.707794       2.194381       5.187158           0.000001
          135              C       6.991963      16.671755       8.765854      -0.182478      36.448517 0.46353442E+03  0.11105938E+05                                 9.622549                            7.230083       0.065214       1.992615                    0.999008      30.223346      88.549477       0.604501       0.422898      -1.057028       0.017787       0.021281       0.029292       0.040339      -0.006519      -0.007156       0.007262       0.052918       0.018398      -0.031423       0.004128       0.027295             11.354739      12.693977       2.635431       1.417227      15.802553       2.093971       5.567687           0.000001
          136              C       8.060856      17.521639       9.064411      -0.094440      35.446008 0.46168539E+03  0.11099677E+05                                 9.627312                            7.357537      -0.222825       1.901912                    0.999023      30.164333      89.819437       0.579418       0.439693      -1.042157      -0.011924      -0.033241       0.018992       0.040098       0.000964      -0.014328       0.001759      -0.016725       0.055380      -0.022695      -0.000840       0.023534             11.168103      14.975450       2.070644       1.715735      12.523940       1.915591       6.004919           0.000000
          137              C       1.106036      17.024673       9.143774      -0.022095      37.994373 0.44085558E+03  0.10320846E+05                                 9.763251                            6.949896       0.052077       2.021596                    0.999228      27.223468      76.156721       0.636789       0.410858      -1.076045      -0.029570      -0.024665       0.004925       0.038820      -0.007001      -0.000296      -0.000289      -0.005241       0.021245      -0.011025       0.003933       0.007092             12.060464      15.523649       3.872403       1.938517      15.052832       2.272861       5.604911          -0.000000
          138              C       1.330545      15.663419       8.935918      -0.084242      34.296578 0.42893911E+03  0.10089367E+05                                 9.274902                            6.993825      -0.125582       1.933071                    0.999457      29.432006      85.708060       0.608937       0.427627      -1.053083      -0.030520      -0.008058       0.006979       0.032328      -0.014671       0.006270      -0.008354       0.007866       0.026222      -0.019871      -0.000112       0.019983             10.738731      12.690715       2.317199       1.256718      14.397172       1.936473       5.128306           0.000000
          139              C       0.279811      14.795530       8.639251      -0.191410      36.003604 0.45773485E+03  0.10903757E+05                                 9.447545                            7.133723       0.113415       2.003044                    0.999441      30.145120      87.310786       0.616729       0.416917      -1.063597       0.034192       0.014711       0.016021       0.040524      -0.012135      -0.003069       0.005904      -0.035782      -0.032006      -0.016576      -0.011483       0.028059             10.918021      14.497252       2.326457       1.522684      13.090812       1.709861       5.165997          -0.000000
          140              C       2.249215      17.957384       9.444221       0.558793      24.510089 0.26971169E+03  0.56846442E+04                                 7.770345                            5.801007      -0.038324       2.033613                    0.999522      22.981592      64.654546       0.621104       0.467884      -1.023258       0.038174       0.037513       0.023327       0.058383      -0.006567      -0.034282      -0.008494      -0.003834       0.263811      -0.058499      -0.038035       0.096534              9.280094      12.175213       2.925157       1.451891      10.823207       1.345580       4.841861           0.000001
          141              N       3.507125       1.818606      17.216146      -0.272641      38.039859 0.53294137E+03  0.12945774E+05                                 9.418008                            7.427877       0.048470       2.022559                    0.999104      28.671670      78.943679       0.649496       0.388223      -1.102933      -0.000268      -0.030149      -0.142805       0.145953      -0.016665      -0.028854      -0.020130       0.107346      -0.145869      -0.068859      -0.016691       0.085549             11.032424      12.192387      -0.059168       2.549063       5.431465       0.983611      15.473418           0.000001
          142              N       2.420073       1.570123      15.326546       0.025553      33.356486 0.33576083E+03  0.72374032E+04                                 8.584456                            5.787977       0.166529       2.135670                    0.998789      23.106411      59.154332       0.759449       0.374158      -1.117608       0.024346       0.003176      -0.012525       0.027562       0.001482       0.005982       0.014682       0.123420       0.120175      -0.083489       0.035629       0.047860             11.125227      14.522350      -0.061814       6.056720       4.363838       0.316638      14.489493           0.000001
          143              N       4.800526       3.709236       1.111085      -0.271801      37.714603 0.54528110E+03  0.13317053E+05                                 9.376619                            7.537972       0.040058       2.024023                    0.998736      28.597146      78.864083       0.641798       0.390769      -1.101503       0.032872       0.129745       0.050243       0.142964      -0.035994      -0.054590       0.007155       0.076560      -0.000291      -0.058111      -0.028037       0.086147             10.857624      10.759093       3.188235      -1.134057      14.450120       2.435984       7.363659           0.000001
          144              N       6.150055       5.459419       1.182890       0.021546      33.685397 0.34366489E+03  0.74500916E+04                                 8.655731                            5.875677       0.166398       2.137262                    0.998713      23.173723      59.472342       0.750011       0.376714      -1.115842      -0.019664       0.015056       0.009399       0.026489       0.020604      -0.048656       0.027904      -0.002907      -0.142900      -0.083379       0.033922       0.049457             11.151752      13.412836       6.897969      -2.512240      14.261827      -0.325632       5.780594           0.000001
          145              N       4.746875      10.821606       1.679854      -0.272641      38.039859 0.53294138E+03  0.12945774E+05                                 9.418009                            7.427877       0.048470       2.022559                    0.999104      28.671670      78.943681       0.649496       0.388223      -1.102933       0.000268      -0.030149       0.142805       0.145953       0.016665      -0.028854       0.020130       0.107346      -0.145870      -0.068859      -0.016691       0.085549             11.032424      12.192388       0.059168       2.549063       5.431466      -0.983611      15.473419           0.000000
          146              N       5.833927      10.573123       3.569454       0.025553      33.356485 0.33576083E+03  0.72374031E+04                                 8.584456                            5.787977       0.166529       2.135670                    0.998789      23.106411      59.154331       0.759449       0.374158      -1.117608      -0.024346       0.003176       0.012525       0.027562      -0.001482       0.005982      -0.014682       0.123420       0.120175      -0.083489       0.035629       0.047860             11.125226      14.522349       0.061814       6.056719       4.363838      -0.316638      14.489493           0.000001
          147              N       3.453474      12.712236      17.784915      -0.271802      37.714605 0.54528113E+03  0.13317054E+05                                 9.376619                            7.537972       0.040058       2.024023                    0.998736      28.597147      78.864086       0.641798       0.390769      -1.101503      -0.032872       0.129745      -0.050243       0.142964       0.035994      -0.054590      -0.007155       0.076560      -0.000291      -0.058111      -0.028037       0.086147             10.857624      10.759093      -3.188235      -1.134057      14.450121      -2.435984       7.363659           0.000001
          148              N       2.103945      14.462419      17.713110       0.021546      33.685397 0.34366489E+03  0.74500918E+04                                 8.655731                            5.875677       0.166398       2.137262                    0.998713      23.173723      59.472343       0.750011       0.376714      -1.115842       0.019664       0.015056      -0.009399       0.026489      -0.020604      -0.048656      -0.027904      -0.002907      -0.142900      -0.083379       0.033922       0.049457             11.151753      13.412836      -6.897970      -2.512240      14.261828       0.325632       5.780594           0.000001
          149              N       4.746875       1.818606       7.768146      -0.272641      38.039861 0.53294139E+03  0.12945775E+05                                 9.418009                            7.427878       0.048470       2.022559                    0.999104      28.671670      78.943685       0.649496       0.388223      -1.102933       0.000268      -0.030148      -0.142805       0.145953       0.016665       0.028854      -0.020130       0.107346      -0.145870      -0.068859      -0.016691       0.085549             11.032425      12.192389       0.059168      -2.549063       5.431466       0.983611      15.473421           0.000001
          150              N       5.833927       1.570123       5.878546       0.025553      33.356490 0.33576086E+03  0.72374040E+04                                 8.584457                            5.787978       0.166529       2.135670                    0.998789      23.106412      59.154339       0.759449       0.374158      -1.117608      -0.024346       0.003176      -0.012525       0.027562      -0.001482      -0.005982       0.014682       0.123420       0.120175      -0.083489       0.035629       0.047860             11.125229      14.522353       0.061814      -6.056721       4.363838       0.316638      14.489496           0.000001
          151              N       3.453474       3.709236      10.559085      -0.271802      37.714601 0.54528107E+03  0.13317052E+05                                 9.376618                            7.537972       0.040058       2.024023                    0.998736      28.597145      78.864079       0.641798       0.390769      -1.101503      -0.032872       0.129745       0.050243       0.142964       0.035994       0.054590       0.007155       0.076560      -0.000291      -0.058111      -0.028037       0.086147             10.857623      10.759093      -3.188234       1.134057      14.450119       2.435984       7.363659           0.000001
          152              N       2.103945       5.459419      10.630890       0.021546      33.685394 0.34366486E+03  0.74500908E+04                                 8.655730                            5.875677       0.166399       2.137262                    0.998713      23.173722      59.472337       0.750011       0.376714      -1.115842       0.019664       0.015056       0.009399       0.026489      -0.020604       0.048656       0.027904      -0.002907      -0.142900      -0.083379       0.033922       0.049457             11.151751      13.412834      -6.897969       2.512240      14.261826      -0.325632       5.780594           0.000001
          153              N       3.507125      10.821606      11.127854      -0.272641      38.039858 0.53294135E+03  0.12945773E+05                                 9.418009                            7.427878       0.048470       2.022559                    0.999104      28.671669      78.943681       0.649496       0.388223      -1.102933      -0.000268      -0.030148       0.142805       0.145953      -0.016665       0.028854       0.020130       0.107346      -0.145870      -0.068859      -0.016691       0.085549             11.032425      12.192388      -0.059168      -2.549063       5.431466      -0.983611      15.473419           0.000001
          154              N       2.420073      10.573123      13.017454       0.025553      33.356487 0.33576083E+03  0.72374032E+04                                 8.584457                            5.787977       0.166529       2.135670                    0.998789      23.106411      59.154334       0.759449       0.374158      -1.117608       0.024346       0.003176       0.012525       0.027562       0.001482      -0.005982      -0.014682       0.123420       0.120175      -0.083489       0.035629       0.047860             11.125228      14.522351      -0.061814      -6.056720       4.363838      -0.316638      14.489494           0.000001
          155              N       4.800526      12.712236       8.336915      -0.271802      37.714602 0.54528110E+03  0.13317053E+05                                 9.376618                            7.537972       0.040058       2.024023                    0.998736      28.597146      78.864081       0.641798       0.390769      -1.101503       0.032872       0.129745      -0.050243       0.142964      -0.035994       0.054590      -0.007155       0.076560      -0.000291      -0.058111      -0.028037       0.086147             10.857623      10.759093       3.188234       1.134057      14.450118      -2.435984       7.363658           0.000001
          156              N       6.150055      14.462419       8.265110       0.021547      33.685391 0.34366483E+03  0.74500902E+04                                 8.655729                            5.875676       0.166399       2.137262                    0.998713      23.173721      59.472332       0.750011       0.376714      -1.115842      -0.019664       0.015056      -0.009399       0.026490       0.020604       0.048656      -0.027904      -0.002907      -0.142900      -0.083379       0.033922       0.049457             11.151750      13.412832       6.897968       2.512239      14.261824       0.325632       5.780593           0.000001
          157              O       5.173607       1.101967      12.019746      -0.562321      32.097049 0.49483594E+03  0.11645295E+05                                 7.965824                            6.841510       0.701724       2.275735                    0.997409      27.480290      71.346323       0.733741       0.354710      -1.143025       0.013487      -0.002679      -0.018300       0.022890       0.021734      -0.024346       0.021246       0.052372      -0.096419      -0.055644       0.002234       0.053410              8.746385      12.667515       1.442356      -0.481184       5.533253      -0.542959       8.038387           0.000000
          158              O       6.481041       2.119306      10.532630      -0.557563      33.757811 0.52326601E+03  0.12441645E+05                                 8.183545                            7.001966       0.831188       2.327043                    0.996890      27.080683      69.826268       0.733166       0.351357      -1.149970      -0.007574      -0.021652       0.016680       0.028362      -0.027022      -0.005284      -0.006902      -0.065101       0.122186      -0.063185       0.020864       0.042321              9.086299       7.977045      -0.123137       0.927236       6.705159      -1.629933      12.576693          -0.000001
          159              O       1.994992      10.193197      -0.030234      -0.571229      36.306798 0.56080380E+03  0.13600187E+05                                 8.699736                            7.323022       0.555894       2.232637                    0.995836      27.653407      72.585240       0.704322       0.358592      -1.141345       0.014532      -0.023840      -0.016547       0.032455       0.006105       0.031367      -0.001064      -0.098874       0.022084      -0.066772       0.020614       0.046158              9.853061       8.392133       1.087106       0.283293      14.430210      -2.020206       6.736842          -0.000001
          160              O       3.410553       8.498832      18.688144      -0.563392      31.239830 0.49211879E+03  0.11574479E+05                                 7.798138                            6.815882       0.638878       2.244329                    0.998551      27.745435      72.197757       0.735647       0.354002      -1.142702      -0.017895       0.020797      -0.013237       0.030463      -0.013165      -0.009746       0.006125       0.110416       0.033191      -0.062624       0.008857       0.053767              8.451618      12.740427      -0.513039      -0.934056       7.284186      -0.323419       5.330240           0.000000
          161              O       3.080393      10.104967       6.876254      -0.562321      32.097056 0.49483606E+03  0.11645299E+05                                 7.965825                            6.841511       0.701723       2.275735                    0.997409      27.480292      71.346332       0.733741       0.354710      -1.143025      -0.013487      -0.002679       0.018300       0.022890      -0.021734      -0.024346      -0.021246       0.052372      -0.096419      -0.055644       0.002234       0.053410              8.746387      12.667518      -1.442357      -0.481184       5.533254       0.542959       8.038389           0.000000
          162              O       1.772959      11.122306       8.363370      -0.557563      33.757810 0.52326598E+03  0.12441644E+05                                 8.183544                            7.001966       0.831188       2.327043                    0.996890      27.080683      69.826266       0.733166       0.351357      -1.149970       0.007574      -0.021652      -0.016680       0.028362       0.027022      -0.005284       0.006902      -0.065101       0.122186      -0.063185       0.020864       0.042321              9.086299       7.977045       0.123137       0.927236       6.705159       1.629933      12.576692          -0.000001
          163              O       6.259008       1.190197       0.030234      -0.571229      36.306796 0.56080376E+03  0.13600185E+05                                 8.699735                            7.323021       0.555894       2.232637                    0.995836      27.653407      72.585238       0.704322       0.358592      -1.141345      -0.014532      -0.023840       0.016547       0.032455      -0.006105       0.031367       0.001064      -0.098874       0.022084      -0.066772       0.020614       0.046158              9.853061       8.392132      -1.087106       0.283293      14.430208       2.020206       6.736842          -0.000000
          164              O       4.843447      17.501832       0.207856      -0.563392      31.239820 0.49211858E+03  0.11574472E+05                                 7.798136                            6.815880       0.638879       2.244329                    0.998551      27.745432      72.197743       0.735647       0.354002      -1.142702       0.017895       0.020797       0.013237       0.030463       0.013165      -0.009746      -0.006125       0.110416       0.033191      -0.062624       0.008857       0.053767              8.451615      12.740424       0.513039      -0.934056       7.284184       0.323419       5.330239           0.000000
          165              O       3.080393       1.101967       2.571746      -0.562321      32.097059 0.49483613E+03  0.11645301E+05                                 7.965826                            6.841512       0.701723       2.275735                    0.997409      27.480293      71.346337       0.733741       0.354710      -1.143025      -0.013487      -0.002679      -0.018300       0.022890      -0.021734       0.024346       0.021246       0.052372      -0.096419      -0.055644       0.002234       0.053410              8.746388      12.667519      -1.442357       0.481184       5.533254      -0.542959       8.038390           0.000000
          166              O       1.772959       2.119306       1.084630      -0.557563      33.757812 0.52326601E+03  0.12441645E+05                                 8.183545                            7.001966       0.831188       2.327042                    0.996890      27.080683      69.826269       0.733166       0.351357      -1.149970       0.007574      -0.021652       0.016680       0.028362       0.027022       0.005284      -0.006902      -0.065101       0.122186      -0.063185       0.020864       0.042321              9.086299       7.977046       0.123137      -0.927236       6.705159      -1.629933      12.576693          -0.000001
          167              O       6.259008      10.193197       9.417766      -0.571229      36.306793 0.56080371E+03  0.13600184E+05                                 8.699735                            7.323021       0.555894       2.232637                    0.995836      27.653405      72.585233       0.704322       0.358592      -1.141345      -0.014532      -0.023840      -0.016547       0.032455      -0.006105      -0.031367      -0.001064      -0.098874       0.022084      -0.066772       0.020614       0.046158              9.853060       8.392132      -1.087106      -0.283293      14.430208      -2.020206       6.736842          -0.000001
          168              O       4.843447       8.498832       9.240144      -0.563392      31.239816 0.49211851E+03  0.11574470E+05                                 7.798135                            6.815879       0.638879       2.244329                    0.998551      27.745432      72.197739       0.735647       0.354002      -1.142702       0.017895       0.020797      -0.013238       0.030463       0.013165       0.009746       0.006125       0.110416       0.033191      -0.062624       0.008857       0.053767              8.451614      12.740422       0.513039       0.934056       7.284182      -0.323419       5.330238           0.000000
          169              O       5.173607      10.104967      16.324254      -0.562321      32.097058 0.49483611E+03  0.11645300E+05                                 7.965826                            6.841511       0.701724       2.275735                    0.997409      27.480292      71.346334       0.733741       0.354710      -1.143025       0.013487      -0.002679       0.018300       0.022890       0.021734       0.024346      -0.021246       0.052372      -0.096419      -0.055644       0.002234       0.053410              8.746388      12.667519       1.442357       0.481184       5.533254       0.542959       8.038390           0.000000
          170              O       6.481041      11.122306      17.811370      -0.557563      33.757809 0.52326597E+03  0.12441644E+05                                 8.183545                            7.001966       0.831188       2.327043                    0.996890      27.080682      69.826265       0.733166       0.351357      -1.149970      -0.007574      -0.021652      -0.016680       0.028362      -0.027022       0.005284       0.006902      -0.065101       0.122186      -0.063185       0.020864       0.042321              9.086299       7.977045      -0.123137      -0.927236       6.705159       1.629933      12.576692          -0.000001
          171              O       1.994992       1.190197       9.478234      -0.571229      36.306792 0.56080371E+03  0.13600184E+05                                 8.699735                            7.323021       0.555894       2.232637                    0.995836      27.653405      72.585233       0.704322       0.358592      -1.141345       0.014532      -0.023840       0.016547       0.032455       0.006105      -0.031367       0.001064      -0.098874       0.022084      -0.066772       0.020614       0.046158              9.853061       8.392132       1.087106      -0.283293      14.430208       2.020206       6.736842          -0.000001
          172              O       3.410553      17.501832       9.655856      -0.563392      31.239810 0.49211838E+03  0.11574466E+05                                 7.798134                            6.815878       0.638880       2.244329                    0.998551      27.745430      72.197730       0.735647       0.354002      -1.142702      -0.017895       0.020797       0.013237       0.030463      -0.013165       0.009746      -0.006125       0.110416       0.033191      -0.062624       0.008857       0.053767              8.451613      12.740419      -0.513039       0.934056       7.284181       0.323419       5.330238           0.000000

******************************************************
Auxiliary information for the entire system
The total spin magnetic moment of the unit cell is   0.000050
The total net atomic charge of the unit cell is   -0.000012
Accuracy of reproducing the electrostatic potential in the unit cell:
  The inner radius (bohr) =    5.0000
  The outer radius (bohr) =   12.0000
  Valid grid points have density less than (e/(bohr^3)) =    0.0001
  The number of valid grid points were=       112688
  The rms potential error without charges in kcal/mol is=      4.14664
  The rms potential error with partial charges in kcal/mol is=      1.15460
  The RRMSE value at monopole order=      0.27844
  The rms potential error with partial charges and cloud penetration in kcal/mol is=      1.14997
  The RRMSE value at monopole order with cloud penetration is=      0.27733
  The rms potential error with partial charges and atomic dipoles in kcal/mol is=      0.43959
  The RRMSE value at dipole order=      0.10601
  The rms potential error with partial charges, atomic dipoles and cloud penetration in kcal/mol is=      0.43081
  The RRMSE value at dipole order with cloud penetration=      0.10389

******************************************************
The electron densities and ab initio electrostatic potential were computed in VASP using the PBE functional and
projector augmented wave method. See the main text of the journal article for a description of computational details.
The atomic charges, dipoles, and quadrupoles were computed with the DDEC6 method as described in
(a) T. A. Manz and N. Gabaldon Limas, RSC Adv. 6 (2016) 47771-47801 DOI: 10.1039/c6ra04656h
(b) N. Gabaldon Limas and T. A. Manz, RSC Adv. 8 (2018) 2678-2707 DOI: 10.1039/c7ra11829e.
For each atom in the material, the electron cloud parameters were fit to the spherically averaged atom-in-material
electron density using radial positions for which this density was between 10^-4 and 10^-2 electrons per cubic bohr.
The polarizabilities, dispersion coefficients, and quantum Drude oscillator (QDO) parameters were fit using the MCLF method.
The magnetic structure of the system was optimized in VASP from the default ferromagnetic initial guess using spin polarization.
The atomic spin moments (ASMs) were computed on this optimized magnetic structure using the DDEC6 partition as inputs
to the method of T. A. Manz and D. S. Sholl, J. Chem. Theory Comput. 7 (2011) 4146-4164 DOI: 10.1021/ct200539n.
The RMSE and RRMSE were computed using a uniform grid with Ewald summation.
