# Supplementary material for: A collection of forcefield precursors for metal–organic frameworks
Source: RSC Adv. 2019 Nov 13;9(63):36492–507. doi: 10.1039/c9ra07327b (PMC9075174; doi:10.1039/c9ra07327b)
Supplement: RA-009-C9RA07327B-s5123 [file RA-009-C9RA07327B-s5123.xyz]

  344
jmolscript: load "" {1 1 1} spacegroup "x,y,z" unitcell [{     16.720000     0.000000     0.000000 }, {      0.000000    17.081000     0.000000 }, {      0.000000     0.000000    18.432000 }]
Cd    12.989266    16.935812     9.568051     0.838573
Cd     4.629266     8.685689     8.863949     0.838573
Cd     4.629266    16.935812    18.079949     0.838573
Cd    12.989266     8.685689     0.352051     0.838573
Cd    12.090734     0.145189     0.352051     0.838573
Cd     3.730734     8.395312    18.079949     0.838573
Cd     3.730734     0.145189     8.863949     0.838573
Cd    12.090734     8.395312     9.568051     0.838573
H      9.990200    16.042475    11.309875     0.125509
H      8.002192     0.380906    11.409408     0.129975
H     10.714176     2.102671     9.083290     0.110934
H      6.475656     1.936985    10.196582     0.115486
H      5.196576     3.827852     9.859277     0.113104
H      8.535560     6.005680     9.392947     0.125309
H      9.814640     4.138726     9.780019     0.124296
H     11.531784     0.787434     6.602342     0.120260
H     11.489984    16.558321     4.521370     0.143685
H     13.608408    14.609379     7.256678     0.113700
H     12.939608    12.633108     6.108365     0.130598
H     13.235552    10.877181     4.611686     0.111248
H     12.984752    13.401753     1.524326     0.111100
H     12.780768    15.190133     2.978611     0.130764
H      1.630200     9.579025     7.122125     0.125509
H     16.362192     8.159594     7.022592     0.129975
H      2.354176     6.437829     9.348710     0.110934
H     14.835656     6.603515     8.235418     0.115486
H     13.556576     4.712648     8.572723     0.113104
H      0.175560     2.534820     9.039053     0.125309
H      1.454640     4.401774     8.651981     0.124296
H      3.171784     7.753066    11.829658     0.120260
H      3.129984     9.063179    13.910630     0.143685
H      5.248408    11.012121    11.175322     0.113700
H      4.579608    12.988392    12.323635     0.130598
H      4.875552    14.744319    13.820314     0.111248
H      4.624752    12.219747    16.907674     0.111100
H      4.420768    10.431367    15.453389     0.130764
H      1.630200    16.042475    16.338125     0.125509
H     16.362192     0.380906    16.238592     0.129974
H      2.354176     2.102671     0.132710     0.110934
H     14.835656     1.936985    17.451418     0.115486
H     13.556576     3.827852    17.788723     0.113104
H      0.175560     6.005680    18.255053     0.125309
H      1.454640     4.138726    17.867981     0.124296
H      3.171784     0.787434     2.613658     0.120260
H      3.129984    16.558321     4.694630     0.143685
H      5.248408    14.609379     1.959322     0.113700
H      4.579608    12.633108     3.107635     0.130598
H      4.875552    10.877181     4.604314     0.111248
H      4.624752    13.401753     7.691674     0.111100
H      4.420768    15.190133     6.237389     0.130764
H      9.990200     9.579025     2.093875     0.125509
H      8.002192     8.159594     2.193408     0.129974
H     10.714176     6.437829    18.299290     0.110934
H      6.475656     6.603515     0.980582     0.115486
H      5.196576     4.712648     0.643277     0.113104
H      8.535560     2.534820     0.176947     0.125309
H      9.814640     4.401774     0.564019     0.124296
H     11.531784     7.753066    15.818342     0.120260
H     11.489984     9.063179    13.737370     0.143685
H     13.608408    11.012121    16.472678     0.113700
H     12.939608    12.988392    15.324365     0.130598
H     13.235552    14.744319    13.827686     0.111248
H     12.984752    12.219747    10.740326     0.111100
H     12.780768    10.431367    12.194611     0.130764
H     15.089800     1.038525     2.093875     0.125509
H      0.357808    16.700094     2.193408     0.129975
H     14.365824    14.978329    18.299290     0.110935
H      1.884344    15.144015     0.980582     0.115486
H      3.163424    13.253148     0.643277     0.113104
H     16.544440    11.075320     0.176947     0.125309
H     15.265360    12.942274     0.564019     0.124296
H     13.548216    16.293566    15.818342     0.120260
H     13.590016     0.522679    13.737370     0.143685
H     11.471592     2.471621    16.472678     0.113700
H     12.140392     4.447892    15.324365     0.130598
H     11.844448     6.203819    13.827686     0.111248
H     12.095248     3.679247    10.740326     0.111100
H     12.299232     1.890867    12.194611     0.130764
H      6.729800     7.501975    16.338125     0.125509
H      8.717808     8.921406    16.238592     0.129975
H      6.005824    10.643171     0.132710     0.110935
H     10.244344    10.477485    17.451418     0.115486
H     11.523424    12.368352    17.788723     0.113103
H      8.184440    14.546180    18.255053     0.125309
H      6.905360    12.679226    17.867981     0.124296
H      5.188216     9.327934     2.613658     0.120260
H      5.230016     8.017821     4.694630     0.143685
H      3.111592     6.068879     1.959322     0.113700
H      3.780392     4.092608     3.107635     0.130598
H      3.484448     2.336681     4.604314     0.111248
H      3.735248     4.861253     7.691674     0.111100
H      3.939232     6.649633     6.237389     0.130764
H      6.729800     1.038525     7.122125     0.125509
H      8.717808    16.700094     7.022592     0.129975
H      6.005824    14.978329     9.348710     0.110935
H     10.244344    15.144015     8.235418     0.115486
H     11.523424    13.253148     8.572723     0.113103
H      8.184440    11.075320     9.039053     0.125309
H      6.905360    12.942274     8.651981     0.124296
H      5.188216    16.293566    11.829658     0.120260
H      5.230016     0.522679    13.910630     0.143685
H      3.111592     2.471621    11.175322     0.113700
H      3.780392     4.447892    12.323635     0.130598
H      3.484448     6.203819    13.820314     0.111248
H      3.735248     3.679247    16.907674     0.111100
H      3.939232     1.890867    15.453389     0.130764
H     15.089800     7.501975    11.309875     0.125509
H      0.357808     8.921406    11.409408     0.129975
H     14.365824    10.643171     9.083290     0.110935
H      1.884344    10.477485    10.196582     0.115486
H      3.163424    12.368352     9.859277     0.113104
H     16.544440    14.546180     9.392947     0.125309
H     15.265360    12.679226     9.780019     0.124296
H     13.548216     9.327934     6.602342     0.120260
H     13.590016     8.017821     4.521370     0.143685
H     11.471592     6.068879     7.256678     0.113700
H     12.140392     4.092608     6.108365     0.130598
H     11.844448     2.336681     4.611686     0.111248
H     12.095248     4.861253     1.524326     0.111100
H     12.299232     6.649633     2.978611     0.130764
C      9.888208    16.857239    10.874880    -0.038356
C      8.788032     0.556841    10.944922    -0.115398
C     10.297848     1.501420     9.658368     0.094250
C      8.259680     2.837154     9.984614     0.169844
C      6.888640     2.753457    10.030694    -0.189812
C      6.124536     3.887636     9.831629    -0.092512
C      6.728128     5.117468     9.590170    -0.019103
C      8.122576     5.190916     9.560678    -0.073111
C      8.888352     4.075527     9.774490    -0.189657
C      5.892128     6.328511     9.370829     0.567531
C     11.948112    -0.032454     6.469632    -0.058225
C     11.916344    16.326020     5.315789    -0.104985
C     13.090088    15.258457     6.838272     0.102287
C     12.844304    14.086701     4.657766     0.175229
C     12.968032    12.785129     5.192294    -0.190464
C     13.130216    11.741479     4.287283    -0.087104
C     13.141920    11.951576     2.930688    -0.025076
C     12.993112    13.254856     2.442240    -0.083443
C     12.859352    14.324127     3.306701    -0.179032
C     13.255616    10.778111     1.998029     0.562270
C      1.528208     8.764261     7.557120    -0.038356
C      0.428032     7.983659     7.487078    -0.115398
C      1.937848     7.039080     8.773632     0.094250
C     16.619680     5.703346     8.447386     0.169844
C     15.248640     5.787043     8.401306    -0.189812
C     14.484536     4.652864     8.600371    -0.092512
C     15.088128     3.423032     8.841830    -0.019103
C     16.482576     3.349584     8.871322    -0.073111
C      0.528352     4.464973     8.657510    -0.189657
C     14.252128     2.211990     9.061171     0.567531
C      3.588112     8.572954    11.962368    -0.058225
C      3.556344     9.295480    13.116211    -0.104986
C      4.730088    10.363043    11.593728     0.102287
C      4.484304    11.534799    13.774234     0.175229
C      4.608032    12.836371    13.239706    -0.190464
C      4.770216    13.880021    14.144717    -0.087104
C      4.781920    13.669924    15.501312    -0.025076
C      4.633112    12.366644    15.989760    -0.083443
C      4.499352    11.297373    15.125299    -0.179032
C      4.895616    14.843389    16.433971     0.562270
C      1.528208    16.857239    16.773120    -0.038356
C      0.428032     0.556841    16.703078    -0.115398
C      1.937848     1.501420    17.989632     0.094250
C     16.619680     2.837154    17.663386     0.169844
C     15.248640     2.753457    17.617306    -0.189812
C     14.484536     3.887636    17.816371    -0.092512
C     15.088128     5.117468    18.057830    -0.019103
C     16.482576     5.190916    18.087322    -0.073111
C      0.528352     4.075527    17.873510    -0.189657
C     14.252128     6.328511    18.277171     0.567531
C      3.588112    -0.032454     2.746368    -0.058225
C      3.556344    16.326020     3.900211    -0.104985
C      4.730088    15.258457     2.377728     0.102287
C      4.484304    14.086701     4.558234     0.175229
C      4.608032    12.785129     4.023706    -0.190464
C      4.770216    11.741479     4.928717    -0.087104
C      4.781920    11.951576     6.285312    -0.025076
C      4.633112    13.254856     6.773760    -0.083443
C      4.499352    14.324127     5.909299    -0.179032
C      4.895616    10.778111     7.217971     0.562270
C      9.888208     8.764261     1.658880    -0.038356
C      8.788032     7.983659     1.728922    -0.115398
C     10.297848     7.039080     0.442368     0.094250
C      8.259680     5.703346     0.768614     0.169844
C      6.888640     5.787043     0.814694    -0.189813
C      6.124536     4.652864     0.615629    -0.092512
C      6.728128     3.423032     0.374170    -0.019103
C      8.122576     3.349584     0.344678    -0.073111
C      8.888352     4.464973     0.558490    -0.189657
C      5.892128     2.211990     0.154829     0.567531
C     11.948112     8.572954    15.685632    -0.058225
C     11.916344     9.295480    14.531789    -0.104985
C     13.090088    10.363043    16.054272     0.102287
C     12.844304    11.534799    13.873766     0.175229
C     12.968032    12.836371    14.408294    -0.190464
C     13.130216    13.880021    13.503283    -0.087104
C     13.141920    13.669924    12.146688    -0.025076
C     12.993112    12.366644    11.658240    -0.083443
C     12.859352    11.297373    12.522701    -0.179032
C     13.255616    14.843389    11.214029     0.562270
C     15.191792     0.223761     1.658880    -0.038356
C     16.291968    16.524159     1.728922    -0.115399
C     14.782152    15.579580     0.442368     0.094250
C      0.100320    14.243846     0.768614     0.169844
C      1.471360    14.327543     0.814694    -0.189813
C      2.235464    13.193364     0.615629    -0.092512
C      1.631872    11.963532     0.374170    -0.019103
C      0.237424    11.890084     0.344678    -0.073112
C     16.191648    13.005473     0.558490    -0.189658
C      2.467872    10.752489     0.154829     0.567531
C     13.131888     0.032454    15.685632    -0.058225
C     13.163656     0.754980    14.531789    -0.104986
C     11.989912     1.822543    16.054272     0.102287
C     12.235696     2.994299    13.873766     0.175229
C     12.111968     4.295872    14.408294    -0.190464
C     11.949784     5.339521    13.503283    -0.087104
C     11.938080     5.129424    12.146688    -0.025076
C     12.086888     3.826144    11.658240    -0.083443
C     12.220648     2.756873    12.522701    -0.179032
C     11.824384     6.302889    11.214029     0.562270
C      6.831792     8.316739    16.773120    -0.038356
C      7.931968     9.097341    16.703078    -0.115399
C      6.422152    10.041920    17.989632     0.094250
C      8.460320    11.377654    17.663386     0.169844
C      9.831360    11.293957    17.617306    -0.189813
C     10.595464    12.428136    17.816371    -0.092512
C      9.991872    13.657968    18.057830    -0.019103
C      8.597424    13.731416    18.087322    -0.073112
C      7.831648    12.616027    17.873510    -0.189658
C     10.827872    14.869011    18.277171     0.567531
C      4.771888     8.508046     2.746368    -0.058225
C      4.803656     7.785520     3.900211    -0.104986
C      3.629912     6.717957     2.377728     0.102287
C      3.875696     5.546201     4.558234     0.175229
C      3.751968     4.244629     4.023706    -0.190464
C      3.589784     3.200979     4.928717    -0.087104
C      3.578080     3.411076     6.285312    -0.025076
C      3.726888     4.714356     6.773760    -0.083443
C      3.860648     5.783627     5.909299    -0.179032
C      3.464384     2.237611     7.217971     0.562270
C      6.831792     0.223761     7.557120    -0.038356
C      7.931968    16.524159     7.487078    -0.115399
C      6.422152    15.579580     8.773632     0.094250
C      8.460320    14.243846     8.447386     0.169844
C      9.831360    14.327543     8.401306    -0.189813
C     10.595464    13.193364     8.600371    -0.092512
C      9.991872    11.963532     8.841830    -0.019103
C      8.597424    11.890084     8.871322    -0.073112
C      7.831648    13.005473     8.657510    -0.189658
C     10.827872    10.752489     9.061171     0.567531
C      4.771888     0.032454    11.962368    -0.058225
C      4.803656     0.754980    13.116211    -0.104986
C      3.629912     1.822543    11.593728     0.102287
C      3.875696     2.994299    13.774234     0.175229
C      3.751968     4.295872    13.239706    -0.190464
C      3.589784     5.339521    14.144717    -0.087104
C      3.578080     5.129424    15.501312    -0.025076
C      3.726888     3.826144    15.989760    -0.083443
C      3.860648     2.756873    15.125299    -0.179032
C      3.464384     6.302889    16.433971     0.562270
C     15.191792     8.316739    10.874880    -0.038356
C     16.291968     9.097341    10.944922    -0.115399
C     14.782152    10.041920     9.658368     0.094250
C      0.100320    11.377654     9.984614     0.169844
C      1.471360    11.293957    10.030694    -0.189813
C      2.235464    12.428136     9.831629    -0.092512
C      1.631872    13.657968     9.590170    -0.019103
C      0.237424    13.731416     9.560678    -0.073112
C     16.191648    12.616027     9.774490    -0.189658
C      2.467872    14.869011     9.370829     0.567531
C     13.131888     8.508046     6.469632    -0.058225
C     13.163656     7.785520     5.315789    -0.104986
C     11.989912     6.717957     6.838272     0.102287
C     12.235696     5.546201     4.657766     0.175229
C     12.111968     4.244629     5.192294    -0.190464
C     11.949784     3.200979     4.287283    -0.087104
C     11.938080     3.411076     2.930688    -0.025076
C     12.086888     4.714356     2.442240    -0.083443
C     12.220648     5.783627     3.306701    -0.179032
C     11.824384     2.237611     1.998029     0.562270
N     10.846264     0.363825    10.062029    -0.282122
N      9.072272     1.684187    10.172621     0.025862
N     12.697168    16.370430     7.409664    -0.267871
N     12.647008    15.176469     5.564621     0.023666
N      2.486264     8.176675     8.369971    -0.282122
N      0.712272     6.856313     8.259379     0.025862
N      4.337168     9.251070    11.022336    -0.267871
N      4.287008    10.445032    12.867379     0.023666
N      2.486264     0.363825    17.585971    -0.282122
N      0.712272     1.684187    17.475379     0.025862
N      4.337168    16.370430     1.806336    -0.267871
N      4.287008    15.176469     3.651379     0.023666
N     10.846264     8.176675     0.846029    -0.282122
N      9.072272     6.856313     0.956621     0.025862
N     12.697168     9.251070    16.625664    -0.267871
N     12.647008    10.445032    14.780621     0.023666
N     14.233736    16.717175     0.846029    -0.282122
N     16.007728    15.396813     0.956621     0.025862
N     12.382832     0.710570    16.625664    -0.267871
N     12.432992     1.904532    14.780621     0.023666
N      5.873736     8.904325    17.585971    -0.282122
N      7.647728    10.224687    17.475379     0.025862
N      4.022832     7.829930     1.806336    -0.267871
N      4.072992     6.635969     3.651379     0.023666
N      5.873736    16.717175     8.369971    -0.282122
N      7.647728    15.396813     8.259379     0.025862
N      4.022832     0.710570    11.022336    -0.267871
N      4.072992     1.904532    12.867379     0.023666
N     14.233736     8.904325    10.062029    -0.282122
N     16.007728    10.224687    10.172621     0.025862
N     12.382832     7.829930     7.409664    -0.267871
N     12.432992     6.635969     5.564621     0.023666
O      6.432184     7.377284     8.910029    -0.552613
O      4.664880     6.285808     9.625190    -0.589356
O     13.354264    11.008705     0.750182    -0.570973
O     13.208800     9.623435     2.464358    -0.556262
O     14.792184     1.163216     9.521971    -0.552613
O     13.024880     2.254692     8.806810    -0.589356
O      4.994264    14.612796    17.681818    -0.570973
O      4.848800    15.998065    15.967642    -0.556262
O     14.792184     7.377284     0.305971    -0.552613
O     13.024880     6.285808    18.022810    -0.589356
O      4.994264    11.008705     8.465818    -0.570974
O      4.848800     9.623435     6.751642    -0.556262
O      6.432184     1.163216    18.126029    -0.552613
O      4.664880     2.254692     0.409190    -0.589356
O     13.354264    14.612796     9.966182    -0.570973
O     13.208800    15.998065    11.680358    -0.556262
O      1.927816     9.703716    18.126029    -0.552613
O      3.695120    10.795192     0.409190    -0.589356
O     11.725736     6.072296     9.966182    -0.570973
O     11.871200     7.457565    11.680358    -0.556262
O     10.287816    15.917784     0.305971    -0.552613
O     12.055120    14.826308    18.022810    -0.589356
O      3.365736     2.468205     8.465818    -0.570973
O      3.511200     1.082935     6.751642    -0.556262
O     10.287816     9.703716     9.521971    -0.552613
O     12.055120    10.795192     8.806810    -0.589356
O      3.365736     6.072296    17.681818    -0.570973
O      3.511200     7.457565    15.967642    -0.556262
O      1.927816    15.917784     8.910029    -0.552613
O      3.695120    14.826308     9.625190    -0.589356
O     11.725736     2.468205     0.750182    -0.570973
O     11.871200     1.082935     2.464358    -0.556262

The following XYZ coordinates are in angstroms. Other properties are in atomic units.
The sperically averaged electron density of each atom fit to a function of the form exp(a - br)
eigen_1, eigen_2 and eigen_3 are the three eigenvalues of traceless quadrupole moment tensor
  atom number  atomic symbol              X              Y              Z     net charge C6 coefficient C8 coefficient C10 coefficient fluctuating dipole atomic polarizability isotropic forcefield polarizability              a              b squared Pearson coefficient          <r^3>          <r^4>         wp_QDO          m_QDO          q_QDO       dipole_x       dipole_y       dipole_z         dipole            Qxy            Qxz            Qyz     Q(x^2-y^2)  Q(3z^2 - R^2)        eigen_1        eigen_2        eigen_3 static polarizability      alpha(xx)      alpha(xy)      alpha(xz)      alpha(yy)      alpha(yz)      alpha(zz) atomic spin moment
            1             Cd      12.989266      16.935812       9.568051       0.838573     178.834835 0.45609238E+04  0.17512220E+06                                23.710193                           20.637898       1.136229       2.049905                    0.998297      79.460099     212.591165       0.455521       0.350195      -1.224604       0.080128       0.003978       0.052266       0.095750      -0.003351       0.006701      -0.025402      -0.070958      -0.130671      -0.050497      -0.013099       0.063597             27.193622      24.286844       3.831725      -1.450055      30.656440      -2.350646      26.637583           0.000001
            2             Cd       4.629266       8.685689       8.863949       0.838573     178.834834 0.45609243E+04  0.17512222E+06                                23.710193                           20.637899       1.136229       2.049905                    0.998297      79.460100     212.591172       0.455521       0.350195      -1.224604       0.080128      -0.003978      -0.052266       0.095750       0.003351      -0.006701      -0.025402      -0.070958      -0.130671      -0.050497      -0.013099       0.063597             27.193620      24.286832      -3.831712       1.450050      30.656433      -2.350647      26.637596           0.000001
            3             Cd       4.629266      16.935812      18.079949       0.838573     178.834845 0.45609241E+04  0.17512221E+06                                23.710193                           20.637899       1.136229       2.049905                    0.998297      79.460101     212.591174       0.455521       0.350195      -1.224604       0.080128       0.003978      -0.052266       0.095750      -0.003351      -0.006701       0.025402      -0.070958      -0.130671      -0.050497      -0.013099       0.063597             27.193623      24.286845       3.831726       1.450055      30.656441       2.350646      26.637584           0.000001
            4             Cd      12.989266       8.685689       0.352051       0.838573     178.834833 0.45609243E+04  0.17512222E+06                                23.710193                           20.637900       1.136229       2.049905                    0.998297      79.460099     212.591169       0.455521       0.350195      -1.224604       0.080128      -0.003978       0.052266       0.095750       0.003351       0.006701       0.025402      -0.070958      -0.130671      -0.050497      -0.013099       0.063597             27.193621      24.286833      -3.831713      -1.450050      30.656433       2.350647      26.637596           0.000001
            5             Cd      12.090734       0.145189       0.352051       0.838573     178.834843 0.45609245E+04  0.17512223E+06                                23.710194                           20.637900       1.136229       2.049905                    0.998297      79.460101     212.591177       0.455521       0.350195      -1.224604      -0.080128      -0.003978       0.052266       0.095750      -0.003351      -0.006701       0.025402      -0.070958      -0.130671      -0.050497      -0.013099       0.063597             27.193622      24.286834       3.831713       1.450050      30.656433       2.350647      26.637598           0.000001
            6             Cd       3.730734       8.395312      18.079949       0.838573     178.834831 0.45609239E+04  0.17512220E+06                                23.710193                           20.637898       1.136229       2.049905                    0.998297      79.460099     212.591168       0.455521       0.350195      -1.224604      -0.080128       0.003978      -0.052266       0.095750       0.003351       0.006701       0.025402      -0.070958      -0.130671      -0.050497      -0.013099       0.063597             27.193621      24.286842      -3.831724      -1.450055      30.656439       2.350647      26.637583           0.000001
            7             Cd       3.730734       0.145189       8.863949       0.838573     178.834845 0.45609245E+04  0.17512223E+06                                23.710194                           20.637900       1.136229       2.049905                    0.998297      79.460101     212.591178       0.455521       0.350195      -1.224604      -0.080128      -0.003978      -0.052266       0.095750      -0.003351       0.006701      -0.025402      -0.070958      -0.130671      -0.050497      -0.013099       0.063597             27.193622      24.286835       3.831714      -1.450050      30.656435      -2.350648      26.637598           0.000001
            8             Cd      12.090734       8.395312       9.568051       0.838573     178.834838 0.45609240E+04  0.17512221E+06                                23.710193                           20.637899       1.136229       2.049905                    0.998297      79.460100     212.591172       0.455521       0.350195      -1.224604      -0.080128       0.003978       0.052266       0.095750       0.003351      -0.006701      -0.025402      -0.070958      -0.130671      -0.050497      -0.013099       0.063597             27.193623      24.286842      -3.831724       1.450055      30.656441      -2.350647      26.637585           0.000001
            9              H       9.990200      16.042475      11.309875       0.125509       1.124526 0.80415733E+01  0.78222844E+02                                 1.734786                            1.624780      -0.769680       2.528838                    0.999735       3.187278       8.582524       0.511486       1.231061      -0.723388       0.003761      -0.042011       0.024594       0.048826      -0.002630      -0.013789      -0.018277      -0.002445      -0.028663      -0.027210       0.006840       0.020370              1.771747       1.470421      -0.195790       0.111209       2.249799      -0.394978       1.595022          -0.000000
           10              H       8.002192       0.380906      11.409408       0.129975       1.095767 0.78533194E+01  0.76411940E+02                                 1.721192                            1.615422      -1.053435       2.386271                    0.997911       3.399583       9.342358       0.505182       1.246091      -0.716747      -0.032046      -0.016737       0.024729       0.043801      -0.001443      -0.011148      -0.020337      -0.013139      -0.023910      -0.025625       0.001053       0.024572              1.753462       2.230732       0.117610      -0.430196       1.428985      -0.095074       1.600668          -0.000000
           11              H      10.714176       2.102671       9.083290       0.110934       1.169690 0.84213954E+01  0.84242023E+02                                 1.868871                            1.723642      -1.145084       2.334575                    0.996470       3.687749      10.625752       0.462828       1.322944      -0.698899       0.029081       0.032434      -0.032899       0.054590      -0.002312      -0.008884      -0.014310      -0.009250       0.004339      -0.017400      -0.000518       0.017917              1.937174       2.027693       0.333653      -0.389842       1.946755      -0.286590       1.837073          -0.000000
           12              H       6.475656       1.936985      10.196582       0.115486       0.978901 0.71733199E+01  0.69939629E+02                                 1.742891                            1.652611      -1.442946       2.194928                    0.991692       3.930739      11.721866       0.439998       1.427750      -0.675868      -0.018421      -0.025792       0.004837       0.032062      -0.001952       0.000750      -0.004347       0.000272      -0.035416      -0.012827       0.004310       0.008517              1.780281       1.762442       0.293664      -0.098179       2.165208      -0.121931       1.413194           0.000000
           13              H       5.196576       3.827852       9.859277       0.113104       1.056335 0.76713358E+01  0.75702104E+02                                 1.798365                            1.681606      -1.471395       2.178727                    0.992680       3.924490      11.593479       0.449014       1.382321      -0.684584      -0.035599      -0.002862      -0.001257       0.035736       0.001862      -0.002692      -0.004237       0.011070      -0.028462      -0.011363       0.000207       0.011156              1.864041       2.480599      -0.016037       0.024935       1.600609      -0.044004       1.510915           0.000000
           14              H       8.535560       6.005680       9.392947       0.125309       1.066383 0.76787004E+01  0.74600625E+02                                 1.724640                            1.621598      -1.021948       2.406466                    0.997708       3.410402       9.491849       0.490932       1.284192      -0.708448       0.019386       0.036255      -0.006862       0.041682       0.008001      -0.003329      -0.001926      -0.003602      -0.030994      -0.011098      -0.002801       0.013899              1.758403       1.772085       0.299479      -0.041366       2.148525      -0.162819       1.354598           0.000001
           15              H       9.814640       4.138726       9.780019       0.124296       1.044069 0.72851975E+01  0.70569634E+02                                 1.752201                            1.613618      -1.345392       2.245159                    0.993668       3.701730      10.636345       0.471778       1.340268      -0.693800       0.034619       0.008845      -0.000168       0.035732      -0.002883      -0.002503      -0.002951       0.003902      -0.030012      -0.011165       0.002641       0.008524              1.839143       2.592102       0.044802       0.125057       1.568543      -0.002344       1.356784           0.000000
           16              H      11.531784       0.787434       6.602342       0.120260       1.064163 0.73455520E+01  0.70574187E+02                                 1.725477                            1.589728      -0.838356       2.490998                    0.999329       3.351405       9.274669       0.494120       1.290187      -0.707652      -0.018554       0.043196       0.003511       0.047143      -0.018142       0.010375       0.001580      -0.017903       0.006836      -0.024849       0.004666       0.020183              1.790122       1.539649      -0.331443      -0.129465       2.288851       0.178333       1.541865          -0.000000
           17              H      11.489984      16.558321       4.521370       0.143685       1.166042 0.83023490E+01  0.81975015E+02                                 1.807307                            1.671637      -1.157839       2.349236                    0.996861       3.382002       9.386146       0.491486       1.262160      -0.713903      -0.022378       0.018240      -0.037414       0.047257      -0.016562       0.013489       0.006413      -0.007205       0.013822      -0.026175       0.009562       0.016613              1.850872       1.552813      -0.145575       0.301358       1.639320      -0.267546       2.360484           0.000000
           18              H      13.608408      14.609379       7.256678       0.113700       1.158801 0.82380849E+01  0.81445034E+02                                 1.825879                            1.683451      -0.983639       2.419993                    0.998304       3.457433       9.703404       0.480244       1.290049      -0.707726       0.030155      -0.033255       0.031765       0.054993      -0.014123       0.011651      -0.002004      -0.009915       0.004647      -0.019429       0.000633       0.018796              1.875255       1.782662      -0.396028       0.316191       1.948013      -0.305926       1.895088           0.000000
           19              H      12.939608      12.633108       6.108365       0.130598       1.021917 0.71488628E+01  0.68447076E+02                                 1.692672                            1.575382      -1.033211       2.399748                    0.997467       3.435540       9.594657       0.491385       1.301866      -0.703717      -0.002709      -0.013278       0.035986       0.038452      -0.003533       0.001211      -0.001222      -0.020325       0.025973      -0.015129       0.005759       0.009370              1.750807       1.311202      -0.022936      -0.089882       1.533393      -0.056254       2.407825           0.000000
           20              H      13.235552      10.877181       4.611686       0.111248       1.054034 0.73748596E+01  0.70928448E+02                                 1.698794                            1.575723      -1.073235       2.368713                    0.996672       3.528233       9.769978       0.504432       1.262517      -0.711477       0.005900      -0.034628       0.013802       0.037741      -0.009091       0.001216      -0.006496      -0.014335       0.015211      -0.014284       0.000512       0.013772              1.754577       1.279136      -0.106904       0.040067       2.352873      -0.313795       1.631723          -0.000000
           21              H      12.984752      13.401753       1.524326       0.111100       1.002858 0.71629750E+01  0.69765503E+02                                 1.764612                            1.645461      -1.435467       2.194271                    0.992702       3.948516      11.742252       0.443655       1.417468      -0.677557      -0.003297       0.005845      -0.036585       0.037195      -0.000841      -0.001424      -0.000687      -0.007770       0.023827      -0.008085      -0.000030       0.008115              1.836871       1.491250       0.021728       0.029534       1.581710      -0.135258       2.437651           0.000000
           22              H      12.780768      15.190133       2.978611       0.130764       0.935794 0.66596778E+01  0.63494114E+02                                 1.678712                            1.584270      -1.140131       2.352834                    0.995563       3.617848      10.536629       0.454558       1.413306      -0.680178      -0.003804       0.032093      -0.015247       0.035734      -0.002582       0.001363       0.000215      -0.020156       0.009851      -0.012168       0.003406       0.008762              1.718749       1.324334      -0.043821      -0.060342       2.160133      -0.254908       1.671780          -0.000000
           23              H       1.630200       9.579025       7.122125       0.125509       1.124526 0.80415706E+01  0.78222802E+02                                 1.734785                            1.624779      -0.769680       2.528839                    0.999735       3.187278       8.582520       0.511487       1.231060      -0.723388       0.003761       0.042011      -0.024594       0.048826       0.002630       0.013789      -0.018277      -0.002445      -0.028663      -0.027210       0.006840       0.020370              1.771746       1.470420       0.195790      -0.111209       2.249797      -0.394978       1.595021          -0.000000
           24              H      16.362192       8.159594       7.022592       0.129975       1.095767 0.78533161E+01  0.76411891E+02                                 1.721191                            1.615421      -1.053435       2.386271                    0.997911       3.399582       9.342351       0.505183       1.246090      -0.716748      -0.032046       0.016737      -0.024729       0.043801       0.001443       0.011148      -0.020337      -0.013139      -0.023910      -0.025625       0.001053       0.024572              1.753461       2.230731      -0.117610       0.430196       1.428984      -0.095074       1.600667          -0.000000
           25              H       2.354176       6.437829       9.348710       0.110934       1.169690 0.84213949E+01  0.84242019E+02                                 1.868871                            1.723642      -1.145085       2.334575                    0.996470       3.687749      10.625753       0.462828       1.322944      -0.698899       0.029081      -0.032434       0.032899       0.054590       0.002312       0.008884      -0.014310      -0.009250       0.004339      -0.017400      -0.000518       0.017917              1.937174       2.027693      -0.333653       0.389842       1.946756      -0.286590       1.837073          -0.000000
           26              H      14.835656       6.603515       8.235418       0.115486       0.978901 0.71733199E+01  0.69939629E+02                                 1.742891                            1.652611      -1.442947       2.194928                    0.991692       3.930739      11.721866       0.439998       1.427750      -0.675868      -0.018421       0.025792      -0.004837       0.032062       0.001951      -0.000750      -0.004347       0.000272      -0.035416      -0.012827       0.004310       0.008517              1.780281       1.762442      -0.293664       0.098179       2.165208      -0.121931       1.413194           0.000000
           27              H      13.556576       4.712648       8.572723       0.113104       1.056335 0.76713349E+01  0.75702095E+02                                 1.798365                            1.681606      -1.471395       2.178726                    0.992680       3.924490      11.593480       0.449014       1.382321      -0.684584      -0.035599       0.002862       0.001257       0.035736      -0.001862       0.002692      -0.004237       0.011070      -0.028462      -0.011363       0.000207       0.011156              1.864041       2.480599       0.016036      -0.024935       1.600609      -0.044004       1.510915           0.000000
           28              H       0.175560       2.534820       9.039053       0.125309       1.066383 0.76787045E+01  0.74600674E+02                                 1.724640                            1.621599      -1.021948       2.406466                    0.997708       3.410403       9.491852       0.490932       1.284192      -0.708448       0.019386      -0.036255       0.006862       0.041682      -0.008001       0.003329      -0.001926      -0.003602      -0.030994      -0.011098      -0.002801       0.013899              1.758403       1.772086      -0.299479       0.041366       2.148525      -0.162819       1.354598           0.000001
           29              H       1.454640       4.401774       8.651981       0.124296       1.044069 0.72851983E+01  0.70569642E+02                                 1.752201                            1.613618      -1.345392       2.245159                    0.993668       3.701730      10.636344       0.471778       1.340267      -0.693800       0.034619      -0.008845       0.000168       0.035732       0.002883       0.002503      -0.002951       0.003902      -0.030012      -0.011165       0.002641       0.008524              1.839143       2.592102      -0.044802      -0.125057       1.568543      -0.002344       1.356784           0.000000
           30              H       3.171784       7.753066      11.829658       0.120260       1.064163 0.73455551E+01  0.70574221E+02                                 1.725477                            1.589728      -0.838356       2.490998                    0.999329       3.351406       9.274671       0.494120       1.290186      -0.707652      -0.018554      -0.043196      -0.003511       0.047143       0.018142      -0.010375       0.001580      -0.017903       0.006837      -0.024849       0.004666       0.020183              1.790122       1.539649       0.331443       0.129465       2.288851       0.178333       1.541865          -0.000000
           31              H       3.129984       9.063179      13.910630       0.143685       1.166041 0.83023460E+01  0.81974981E+02                                 1.807307                            1.671637      -1.157839       2.349236                    0.996861       3.382001       9.386144       0.491486       1.262160      -0.713903      -0.022378      -0.018240       0.037414       0.047257       0.016562      -0.013489       0.006413      -0.007205       0.013822      -0.026175       0.009562       0.016613              1.850872       1.552813       0.145575      -0.301357       1.639320      -0.267546       2.360484           0.000000
           32              H       5.248408      11.012121      11.175322       0.113700       1.158801 0.82380821E+01  0.81445000E+02                                 1.825879                            1.683451      -0.983639       2.419993                    0.998304       3.457432       9.703401       0.480244       1.290049      -0.707726       0.030155       0.033255      -0.031765       0.054993       0.014123      -0.011651      -0.002004      -0.009915       0.004647      -0.019429       0.000633       0.018796              1.875254       1.782662       0.396027      -0.316191       1.948013      -0.305926       1.895088           0.000000
           33              H       4.579608      12.988392      12.323635       0.130598       1.021917 0.71488633E+01  0.68447080E+02                                 1.692672                            1.575382      -1.033211       2.399748                    0.997467       3.435540       9.594656       0.491385       1.301866      -0.703717      -0.002709       0.013278      -0.035986       0.038452       0.003533      -0.001211      -0.001222      -0.020325       0.025973      -0.015129       0.005759       0.009370              1.750806       1.311202       0.022936       0.089882       1.533393      -0.056254       2.407825           0.000000
           34              H       4.875552      14.744319      13.820314       0.111248       1.054034 0.73748585E+01  0.70928439E+02                                 1.698794                            1.575723      -1.073235       2.368713                    0.996672       3.528233       9.769980       0.504431       1.262517      -0.711477       0.005900       0.034628      -0.013802       0.037741       0.009091      -0.001216      -0.006496      -0.014335       0.015211      -0.014284       0.000512       0.013772              1.754578       1.279136       0.106904      -0.040067       2.352873      -0.313795       1.631724          -0.000000
           35              H       4.624752      12.219747      16.907674       0.111100       1.002858 0.71629805E+01  0.69765567E+02                                 1.764613                            1.645462      -1.435467       2.194271                    0.992702       3.948517      11.742254       0.443655       1.417467      -0.677557      -0.003297      -0.005845       0.036585       0.037195       0.000841       0.001424      -0.000687      -0.007770       0.023827      -0.008085      -0.000030       0.008115              1.836871       1.491250      -0.021728      -0.029534       1.581711      -0.135259       2.437652           0.000000
           36              H       4.420768      10.431367      15.453389       0.130764       0.935794 0.66596817E+01  0.63494157E+02                                 1.678712                            1.584270      -1.140131       2.352834                    0.995563       3.617849      10.536631       0.454559       1.413305      -0.680178      -0.003804      -0.032093       0.015247       0.035734       0.002582      -0.001363       0.000215      -0.020156       0.009851      -0.012168       0.003406       0.008762              1.718749       1.324334       0.043821       0.060342       2.160133      -0.254908       1.671780          -0.000000
           37              H       1.630200      16.042475      16.338125       0.125509       1.124527 0.80415792E+01  0.78222919E+02                                 1.734787                            1.624781      -0.769680       2.528839                    0.999735       3.187279       8.582529       0.511486       1.231061      -0.723388       0.003761      -0.042011      -0.024594       0.048826      -0.002630       0.013789       0.018277      -0.002445      -0.028663      -0.027210       0.006840       0.020370              1.771748       1.470422      -0.195790      -0.111209       2.249801       0.394979       1.595023          -0.000000
           38              H      16.362192       0.380906      16.238592       0.129974       1.095768 0.78533240E+01  0.76411999E+02                                 1.721193                            1.615423      -1.053436       2.386270                    0.997911       3.399584       9.342363       0.505182       1.246092      -0.716747      -0.032046      -0.016737      -0.024729       0.043801      -0.001443       0.011148       0.020337      -0.013139      -0.023910      -0.025625       0.001053       0.024572              1.753463       2.230734       0.117610       0.430197       1.428986       0.095074       1.600669          -0.000000
           39              H       2.354176       2.102671       0.132710       0.110934       1.169690 0.84213949E+01  0.84242019E+02                                 1.868871                            1.723642      -1.145085       2.334575                    0.996470       3.687749      10.625753       0.462828       1.322944      -0.698899       0.029081       0.032434       0.032899       0.054590      -0.002312       0.008884       0.014310      -0.009250       0.004339      -0.017400      -0.000518       0.017917              1.937174       2.027694       0.333653       0.389842       1.946756       0.286590       1.837073          -0.000000
           40              H      14.835656       1.936985      17.451418       0.115486       0.978901 0.71733199E+01  0.69939629E+02                                 1.742891                            1.652611      -1.442947       2.194928                    0.991692       3.930739      11.721866       0.439998       1.427750      -0.675868      -0.018421      -0.025792      -0.004837       0.032062      -0.001951      -0.000750       0.004347       0.000272      -0.035416      -0.012827       0.004310       0.008517              1.780281       1.762442       0.293664       0.098179       2.165208       0.121931       1.413194           0.000000
           41              H      13.556576       3.827852      17.788723       0.113104       1.056335 0.76713358E+01  0.75702104E+02                                 1.798365                            1.681606      -1.471395       2.178727                    0.992680       3.924490      11.593479       0.449014       1.382321      -0.684584      -0.035599      -0.002862       0.001257       0.035736       0.001862       0.002692       0.004237       0.011070      -0.028462      -0.011363       0.000207       0.011156              1.864041       2.480599      -0.016037      -0.024935       1.600609       0.044004       1.510915           0.000000
           42              H       0.175560       6.005680      18.255053       0.125309       1.066383 0.76787001E+01  0.74600624E+02                                 1.724640                            1.621598      -1.021948       2.406466                    0.997708       3.410402       9.491850       0.490932       1.284193      -0.708448       0.019386       0.036255       0.006862       0.041682       0.008001       0.003329       0.001926      -0.003602      -0.030994      -0.011098      -0.002801       0.013899              1.758403       1.772086       0.299479       0.041366       2.148525       0.162819       1.354598           0.000001
           43              H       1.454640       4.138726      17.867981       0.124296       1.044069 0.72851975E+01  0.70569634E+02                                 1.752201                            1.613618      -1.345392       2.245159                    0.993668       3.701730      10.636345       0.471778       1.340268      -0.693800       0.034619       0.008845       0.000168       0.035732      -0.002883       0.002503       0.002951       0.003902      -0.030012      -0.011165       0.002641       0.008524              1.839143       2.592102       0.044802      -0.125057       1.568543       0.002344       1.356784           0.000000
           44              H       3.171784       0.787434       2.613658       0.120260       1.064163 0.73455516E+01  0.70574185E+02                                 1.725477                            1.589728      -0.838356       2.490998                    0.999329       3.351405       9.274670       0.494120       1.290187      -0.707652      -0.018554       0.043196      -0.003511       0.047143      -0.018142      -0.010375      -0.001580      -0.017903       0.006837      -0.024849       0.004666       0.020183              1.790122       1.539649      -0.331443       0.129465       2.288851      -0.178333       1.541865          -0.000000
           45              H       3.129984      16.558321       4.694630       0.143685       1.166042 0.83023463E+01  0.81974984E+02                                 1.807307                            1.671637      -1.157839       2.349236                    0.996861       3.382001       9.386144       0.491486       1.262160      -0.713903      -0.022378       0.018240       0.037414       0.047257      -0.016562      -0.013489      -0.006413      -0.007205       0.013822      -0.026175       0.009562       0.016613              1.850872       1.552813      -0.145575      -0.301358       1.639320       0.267546       2.360484           0.000000
           46              H       5.248408      14.609379       1.959322       0.113700       1.158801 0.82380819E+01  0.81444999E+02                                 1.825879                            1.683451      -0.983639       2.419993                    0.998304       3.457432       9.703402       0.480243       1.290049      -0.707726       0.030155      -0.033255      -0.031765       0.054993      -0.014123      -0.011651       0.002004      -0.009915       0.004647      -0.019429       0.000633       0.018796              1.875255       1.782662      -0.396028      -0.316191       1.948013       0.305926       1.895088           0.000000
           47              H       4.579608      12.633108       3.107635       0.130598       1.021917 0.71488679E+01  0.68447132E+02                                 1.692672                            1.575383      -1.033211       2.399748                    0.997467       3.435541       9.594658       0.491385       1.301865      -0.703717      -0.002709      -0.013278      -0.035986       0.038452      -0.003533      -0.001211       0.001222      -0.020325       0.025973      -0.015129       0.005759       0.009370              1.750807       1.311202      -0.022936       0.089882       1.533393       0.056254       2.407825           0.000000
           48              H       4.875552      10.877181       4.604314       0.111248       1.054034 0.73748616E+01  0.70928475E+02                                 1.698794                            1.575723      -1.073235       2.368713                    0.996672       3.528234       9.769983       0.504431       1.262517      -0.711477       0.005900      -0.034628      -0.013802       0.037741      -0.009091      -0.001216       0.006496      -0.014335       0.015211      -0.014284       0.000512       0.013772              1.754578       1.279136      -0.106904      -0.040067       2.352873       0.313795       1.631724          -0.000000
           49              H       4.624752      13.401753       7.691674       0.111100       1.002858 0.71629752E+01  0.69765508E+02                                 1.764613                            1.645462      -1.435467       2.194271                    0.992702       3.948516      11.742253       0.443655       1.417468      -0.677557      -0.003297       0.005845       0.036585       0.037195      -0.000841       0.001424       0.000687      -0.007770       0.023827      -0.008085      -0.000030       0.008115              1.836871       1.491250       0.021728      -0.029534       1.581711       0.135259       2.437652           0.000000
           50              H       4.420768      15.190133       6.237389       0.130764       0.935794 0.66596778E+01  0.63494114E+02                                 1.678712                            1.584270      -1.140131       2.352834                    0.995563       3.617848      10.536629       0.454558       1.413306      -0.680178      -0.003804       0.032093       0.015247       0.035734      -0.002582      -0.001363      -0.000215      -0.020156       0.009851      -0.012168       0.003406       0.008762              1.718749       1.324334      -0.043821       0.060342       2.160133       0.254908       1.671780          -0.000000
           51              H       9.990200       9.579025       2.093875       0.125509       1.124527 0.80415768E+01  0.78222884E+02                                 1.734786                            1.624780      -0.769680       2.528839                    0.999735       3.187279       8.582526       0.511486       1.231060      -0.723388       0.003761       0.042011       0.024594       0.048826       0.002630      -0.013789       0.018277      -0.002445      -0.028663      -0.027210       0.006840       0.020370              1.771747       1.470421       0.195790       0.111209       2.249799       0.394978       1.595022          -0.000000
           52              H       8.002192       8.159594       2.193408       0.129974       1.095768 0.78533230E+01  0.76411984E+02                                 1.721193                            1.615423      -1.053435       2.386270                    0.997911       3.399584       9.342362       0.505182       1.246092      -0.716747      -0.032046       0.016737       0.024729       0.043801       0.001443      -0.011148       0.020337      -0.013139      -0.023910      -0.025625       0.001053       0.024572              1.753463       2.230734      -0.117610      -0.430197       1.428986       0.095074       1.600669          -0.000000
           53              H      10.714176       6.437829      18.299290       0.110934       1.169690 0.84213954E+01  0.84242023E+02                                 1.868871                            1.723642      -1.145084       2.334575                    0.996470       3.687749      10.625752       0.462828       1.322944      -0.698899       0.029081      -0.032434      -0.032899       0.054590       0.002312      -0.008884       0.014310      -0.009250       0.004339      -0.017400      -0.000518       0.017917              1.937174       2.027693      -0.333653      -0.389842       1.946756       0.286590       1.837073          -0.000000
           54              H       6.475656       6.603515       0.980582       0.115486       0.978902 0.71733208E+01  0.69939639E+02                                 1.742891                            1.652611      -1.442946       2.194928                    0.991692       3.930739      11.721865       0.439998       1.427750      -0.675868      -0.018421       0.025792       0.004837       0.032062       0.001951       0.000750       0.004347       0.000272      -0.035416      -0.012827       0.004310       0.008517              1.780281       1.762442      -0.293664      -0.098179       2.165208       0.121931       1.413194           0.000000
           55              H       5.196576       4.712648       0.643277       0.113104       1.056335 0.76713349E+01  0.75702095E+02                                 1.798365                            1.681606      -1.471395       2.178726                    0.992680       3.924490      11.593480       0.449014       1.382321      -0.684584      -0.035599       0.002862      -0.001257       0.035736      -0.001862      -0.002692       0.004237       0.011070      -0.028462      -0.011363       0.000207       0.011156              1.864041       2.480599       0.016036       0.024935       1.600609       0.044004       1.510915           0.000000
           56              H       8.535560       2.534820       0.176947       0.125309       1.066383 0.76787038E+01  0.74600671E+02                                 1.724641                            1.621599      -1.021948       2.406466                    0.997708       3.410403       9.491854       0.490932       1.284193      -0.708448       0.019386      -0.036255      -0.006862       0.041682      -0.008001      -0.003329       0.001926      -0.003602      -0.030994      -0.011098      -0.002801       0.013899              1.758403       1.772086      -0.299479      -0.041366       2.148525       0.162819       1.354598           0.000001
           57              H       9.814640       4.401774       0.564019       0.124296       1.044070 0.72852030E+01  0.70569694E+02                                 1.752201                            1.613618      -1.345392       2.245159                    0.993668       3.701731      10.636345       0.471779       1.340267      -0.693800       0.034619      -0.008845      -0.000168       0.035732       0.002883      -0.002503       0.002951       0.003902      -0.030012      -0.011165       0.002641       0.008524              1.839143       2.592102      -0.044802       0.125057       1.568543       0.002344       1.356784           0.000000
           58              H      11.531784       7.753066      15.818342       0.120260       1.064163 0.73455520E+01  0.70574187E+02                                 1.725477                            1.589728      -0.838356       2.490998                    0.999329       3.351405       9.274669       0.494120       1.290187      -0.707652      -0.018554      -0.043196       0.003511       0.047143       0.018142       0.010375      -0.001580      -0.017903       0.006837      -0.024849       0.004666       0.020183              1.790122       1.539649       0.331443      -0.129465       2.288851      -0.178333       1.541865          -0.000000
           59              H      11.489984       9.063179      13.737370       0.143685       1.166041 0.83023394E+01  0.81974894E+02                                 1.807306                            1.671636      -1.157839       2.349236                    0.996861       3.382000       9.386138       0.491486       1.262159      -0.713903      -0.022378      -0.018240      -0.037414       0.047257       0.016562       0.013489      -0.006413      -0.007205       0.013822      -0.026175       0.009562       0.016613              1.850871       1.552812       0.145575       0.301357       1.639319       0.267546       2.360482           0.000000
           60              H      13.608408      11.012121      16.472678       0.113700       1.158801 0.82380849E+01  0.81445034E+02                                 1.825879                            1.683451      -0.983639       2.419993                    0.998304       3.457433       9.703404       0.480244       1.290049      -0.707726       0.030155       0.033255       0.031765       0.054993       0.014123       0.011651       0.002004      -0.009915       0.004647      -0.019429       0.000633       0.018796              1.875254       1.782662       0.396027       0.316191       1.948013       0.305926       1.895088           0.000000
           61              H      12.939608      12.988392      15.324365       0.130598       1.021917 0.71488633E+01  0.68447080E+02                                 1.692672                            1.575382      -1.033211       2.399748                    0.997467       3.435540       9.594656       0.491385       1.301866      -0.703717      -0.002709       0.013278       0.035986       0.038452       0.003533       0.001211       0.001222      -0.020325       0.025973      -0.015129       0.005759       0.009370              1.750806       1.311202       0.022936      -0.089882       1.533393       0.056254       2.407824           0.000000
           62              H      13.235552      14.744319      13.827686       0.111248       1.054034 0.73748574E+01  0.70928425E+02                                 1.698794                            1.575723      -1.073235       2.368713                    0.996672       3.528233       9.769980       0.504431       1.262517      -0.711477       0.005900       0.034628       0.013802       0.037741       0.009091       0.001216       0.006496      -0.014335       0.015211      -0.014284       0.000512       0.013772              1.754577       1.279136       0.106904       0.040067       2.352873       0.313795       1.631724          -0.000000
           63              H      12.984752      12.219747      10.740326       0.111100       1.002858 0.71629752E+01  0.69765508E+02                                 1.764613                            1.645462      -1.435467       2.194271                    0.992702       3.948516      11.742253       0.443655       1.417468      -0.677557      -0.003297      -0.005845      -0.036585       0.037195       0.000841      -0.001424       0.000687      -0.007770       0.023827      -0.008085      -0.000030       0.008115              1.836871       1.491250      -0.021728       0.029534       1.581711       0.135259       2.437652           0.000000
           64              H      12.780768      10.431367      12.194611       0.130764       0.935794 0.66596817E+01  0.63494157E+02                                 1.678712                            1.584270      -1.140131       2.352834                    0.995563       3.617849      10.536631       0.454559       1.413305      -0.680178      -0.003804      -0.032093      -0.015247       0.035734       0.002582       0.001363      -0.000215      -0.020156       0.009851      -0.012168       0.003406       0.008762              1.718749       1.324334       0.043821      -0.060342       2.160134       0.254908       1.671780          -0.000000
           65              H      15.089800       1.038525       2.093875       0.125509       1.124527 0.80415772E+01  0.78222890E+02                                 1.734787                            1.624781      -0.769680       2.528839                    0.999735       3.187279       8.582527       0.511486       1.231061      -0.723388      -0.003761       0.042011       0.024594       0.048826      -0.002630       0.013789       0.018277      -0.002445      -0.028663      -0.027210       0.006840       0.020370              1.771748       1.470421      -0.195790      -0.111209       2.249800       0.394978       1.595022          -0.000000
           66              H       0.357808      16.700094       2.193408       0.129975       1.095767 0.78533149E+01  0.76411890E+02                                 1.721192                            1.615422      -1.053435       2.386271                    0.997911       3.399582       9.342357       0.505182       1.246092      -0.716747       0.032046       0.016737       0.024729       0.043801      -0.001443       0.011148       0.020337      -0.013139      -0.023910      -0.025625       0.001053       0.024572              1.753462       2.230732       0.117610       0.430196       1.428985       0.095074       1.600668          -0.000000
           67              H      14.365824      14.978329      18.299290       0.110935       1.169690 0.84213959E+01  0.84242025E+02                                 1.868870                            1.723642      -1.145084       2.334575                    0.996470       3.687749      10.625750       0.462829       1.322943      -0.698899      -0.029081      -0.032434      -0.032899       0.054590      -0.002312       0.008884       0.014310      -0.009250       0.004339      -0.017400      -0.000518       0.017917              1.937173       2.027692       0.333653       0.389842       1.946755       0.286590       1.837073          -0.000000
           68              H       1.884344      15.144015       0.980582       0.115486       0.978902 0.71733208E+01  0.69939639E+02                                 1.742891                            1.652611      -1.442946       2.194928                    0.991692       3.930739      11.721865       0.439998       1.427750      -0.675868       0.018421       0.025792       0.004837       0.032062      -0.001951      -0.000750       0.004347       0.000272      -0.035416      -0.012827       0.004310       0.008517              1.780281       1.762442       0.293664       0.098179       2.165208       0.121931       1.413194           0.000000
           69              H       3.163424      13.253148       0.643277       0.113104       1.056335 0.76713400E+01  0.75702153E+02                                 1.798365                            1.681606      -1.471395       2.178726                    0.992680       3.924491      11.593481       0.449014       1.382320      -0.684584       0.035599       0.002862      -0.001257       0.035736       0.001862       0.002692       0.004237       0.011070      -0.028462      -0.011363       0.000207       0.011156              1.864041       2.480599      -0.016037      -0.024935       1.600609       0.044004       1.510915           0.000000
           70              H      16.544440      11.075320       0.176947       0.125309       1.066383 0.76787004E+01  0.74600625E+02                                 1.724640                            1.621598      -1.021948       2.406466                    0.997708       3.410402       9.491849       0.490932       1.284192      -0.708448      -0.019386      -0.036255      -0.006862       0.041682       0.008001       0.003329       0.001926      -0.003602      -0.030994      -0.011098      -0.002801       0.013899              1.758403       1.772085       0.299479       0.041366       2.148524       0.162819       1.354598           0.000001
           71              H      15.265360      12.942274       0.564019       0.124296       1.044070 0.72851990E+01  0.70569649E+02                                 1.752201                            1.613618      -1.345392       2.245160                    0.993668       3.701730      10.636343       0.471779       1.340267      -0.693800      -0.034619      -0.008845      -0.000168       0.035732      -0.002883       0.002503       0.002951       0.003902      -0.030012      -0.011165       0.002641       0.008524              1.839143       2.592101       0.044802      -0.125057       1.568543       0.002344       1.356784           0.000000
           72              H      13.548216      16.293566      15.818342       0.120260       1.064163 0.73455514E+01  0.70574176E+02                                 1.725477                            1.589728      -0.838356       2.490998                    0.999329       3.351405       9.274667       0.494120       1.290186      -0.707652       0.018554      -0.043196       0.003511       0.047143      -0.018142      -0.010375      -0.001580      -0.017903       0.006837      -0.024849       0.004666       0.020183              1.790121       1.539648      -0.331443       0.129464       2.288850      -0.178333       1.541864          -0.000000
           73              H      13.590016       0.522679      13.737370       0.143685       1.166041 0.83023448E+01  0.81974961E+02                                 1.807307                            1.671637      -1.157839       2.349236                    0.996861       3.382001       9.386142       0.491486       1.262159      -0.713903       0.022378      -0.018240      -0.037414       0.047257      -0.016562      -0.013489      -0.006413      -0.007205       0.013822      -0.026175       0.009562       0.016613              1.850872       1.552812      -0.145575      -0.301357       1.639320       0.267546       2.360483           0.000000
           74              H      11.471592       2.471621      16.472678       0.113700       1.158801 0.82380846E+01  0.81445033E+02                                 1.825879                            1.683452      -0.983639       2.419993                    0.998304       3.457433       9.703405       0.480244       1.290049      -0.707726      -0.030155       0.033255       0.031765       0.054993      -0.014123      -0.011651       0.002004      -0.009915       0.004647      -0.019429       0.000633       0.018796              1.875255       1.782662      -0.396027      -0.316191       1.948013       0.305926       1.895088           0.000000
           75              H      12.140392       4.447892      15.324365       0.130598       1.021916 0.71488611E+01  0.68447054E+02                                 1.692672                            1.575382      -1.033211       2.399749                    0.997467       3.435540       9.594656       0.491385       1.301866      -0.703717       0.002709       0.013278       0.035986       0.038452      -0.003533      -0.001211       0.001222      -0.020325       0.025973      -0.015129       0.005759       0.009370              1.750806       1.311202      -0.022936       0.089882       1.533393       0.056253       2.407825           0.000000
           76              H      11.844448       6.203819      13.827686       0.111248       1.054034 0.73748571E+01  0.70928427E+02                                 1.698794                            1.575723      -1.073235       2.368713                    0.996672       3.528233       9.769983       0.504431       1.262518      -0.711476      -0.005900       0.034628       0.013802       0.037741      -0.009091      -0.001216       0.006496      -0.014335       0.015211      -0.014284       0.000512       0.013772              1.754578       1.279136      -0.106904      -0.040067       2.352874       0.313795       1.631724          -0.000000
           77              H      12.095248       3.679247      10.740326       0.111100       1.002858 0.71629752E+01  0.69765508E+02                                 1.764613                            1.645462      -1.435467       2.194271                    0.992702       3.948516      11.742253       0.443655       1.417468      -0.677557       0.003297      -0.005845      -0.036585       0.037195      -0.000841       0.001424       0.000687      -0.007770       0.023827      -0.008085      -0.000030       0.008115              1.836871       1.491250       0.021728      -0.029534       1.581711       0.135259       2.437652           0.000000
           78              H      12.299232       1.890867      12.194611       0.130764       0.935794 0.66596778E+01  0.63494114E+02                                 1.678712                            1.584270      -1.140131       2.352834                    0.995563       3.617848      10.536629       0.454558       1.413306      -0.680178       0.003804      -0.032093      -0.015247       0.035734      -0.002582      -0.001363      -0.000215      -0.020156       0.009851      -0.012168       0.003406       0.008762              1.718749       1.324334      -0.043821       0.060342       2.160133       0.254908       1.671780          -0.000000
           79              H       6.729800       7.501975      16.338125       0.125509       1.124526 0.80415737E+01  0.78222850E+02                                 1.734787                            1.624781      -0.769680       2.528839                    0.999735       3.187278       8.582525       0.511486       1.231061      -0.723388      -0.003761      -0.042011      -0.024594       0.048826       0.002630      -0.013789       0.018277      -0.002445      -0.028663      -0.027210       0.006840       0.020370              1.771748       1.470421       0.195790       0.111209       2.249800       0.394978       1.595022          -0.000000
           80              H       8.717808       8.921406      16.238592       0.129975       1.095766 0.78533112E+01  0.76411842E+02                                 1.721191                            1.615421      -1.053434       2.386271                    0.997911       3.399581       9.342352       0.505182       1.246092      -0.716747       0.032046      -0.016737      -0.024729       0.043801       0.001443      -0.011148       0.020337      -0.013139      -0.023910      -0.025625       0.001053       0.024572              1.753461       2.230731      -0.117610      -0.430196       1.428985       0.095074       1.600667          -0.000000
           81              H       6.005824      10.643171       0.132710       0.110935       1.169690 0.84213959E+01  0.84242025E+02                                 1.868870                            1.723642      -1.145084       2.334575                    0.996470       3.687749      10.625750       0.462829       1.322943      -0.698899      -0.029081       0.032434       0.032899       0.054590       0.002312      -0.008884       0.014310      -0.009250       0.004339      -0.017400      -0.000518       0.017917              1.937173       2.027692      -0.333653      -0.389842       1.946755       0.286590       1.837073          -0.000000
           82              H      10.244344      10.477485      17.451418       0.115486       0.978901 0.71733199E+01  0.69939629E+02                                 1.742891                            1.652611      -1.442946       2.194928                    0.991692       3.930739      11.721866       0.439998       1.427750      -0.675868       0.018421      -0.025792      -0.004837       0.032062       0.001951       0.000750       0.004347       0.000272      -0.035416      -0.012827       0.004310       0.008517              1.780281       1.762442      -0.293664      -0.098179       2.165208       0.121931       1.413194           0.000000
           83              H      11.523424      12.368352      17.788723       0.113103       1.056334 0.76713336E+01  0.75702079E+02                                 1.798365                            1.681606      -1.471395       2.178727                    0.992680       3.924490      11.593480       0.449014       1.382322      -0.684584       0.035599      -0.002862       0.001257       0.035736      -0.001862      -0.002692       0.004237       0.011070      -0.028462      -0.011363       0.000207       0.011156              1.864041       2.480600       0.016036       0.024935       1.600609       0.044004       1.510916           0.000000
           84              H       8.184440      14.546180      18.255053       0.125309       1.066383 0.76787001E+01  0.74600624E+02                                 1.724640                            1.621598      -1.021948       2.406466                    0.997708       3.410402       9.491850       0.490932       1.284193      -0.708448      -0.019386       0.036255       0.006862       0.041682      -0.008001      -0.003329       0.001926      -0.003602      -0.030994      -0.011098      -0.002801       0.013899              1.758403       1.772086      -0.299479      -0.041366       2.148525       0.162819       1.354598           0.000001
           85              H       6.905360      12.679226      17.867981       0.124296       1.044069 0.72851983E+01  0.70569642E+02                                 1.752201                            1.613618      -1.345392       2.245159                    0.993668       3.701730      10.636344       0.471778       1.340267      -0.693800      -0.034619       0.008845       0.000168       0.035732       0.002883      -0.002503       0.002951       0.003902      -0.030012      -0.011165       0.002641       0.008524              1.839143       2.592102      -0.044802       0.125057       1.568543       0.002344       1.356784           0.000000
           86              H       5.188216       9.327934       2.613658       0.120260       1.064162 0.73455476E+01  0.70574137E+02                                 1.725477                            1.589728      -0.838355       2.490998                    0.999329       3.351404       9.274667       0.494120       1.290187      -0.707652       0.018554       0.043196      -0.003511       0.047143       0.018142       0.010375      -0.001580      -0.017903       0.006837      -0.024849       0.004666       0.020183              1.790121       1.539648       0.331443      -0.129465       2.288851      -0.178333       1.541865          -0.000000
           87              H       5.230016       8.017821       4.694630       0.143685       1.166042 0.83023463E+01  0.81974982E+02                                 1.807307                            1.671637      -1.157839       2.349236                    0.996861       3.382001       9.386143       0.491486       1.262160      -0.713903       0.022378       0.018240       0.037414       0.047257       0.016562       0.013489      -0.006413      -0.007205       0.013822      -0.026175       0.009562       0.016613              1.850872       1.552813       0.145575       0.301358       1.639320       0.267546       2.360484           0.000000
           88              H       3.111592       6.068879       1.959322       0.113700       1.158802 0.82380868E+01  0.81445052E+02                                 1.825879                            1.683451      -0.983639       2.419993                    0.998304       3.457433       9.703402       0.480244       1.290048      -0.707726      -0.030155      -0.033255      -0.031765       0.054993       0.014123       0.011651       0.002004      -0.009915       0.004647      -0.019429       0.000633       0.018796              1.875254       1.782662       0.396027       0.316191       1.948013       0.305926       1.895088           0.000000
           89              H       3.780392       4.092608       3.107635       0.130598       1.021917 0.71488633E+01  0.68447080E+02                                 1.692672                            1.575382      -1.033211       2.399748                    0.997467       3.435540       9.594656       0.491385       1.301866      -0.703717       0.002709      -0.013278      -0.035986       0.038452       0.003533       0.001211       0.001222      -0.020325       0.025973      -0.015129       0.005759       0.009370              1.750807       1.311202       0.022936      -0.089882       1.533393       0.056254       2.407825           0.000000
           90              H       3.484448       2.336681       4.604314       0.111248       1.054034 0.73748574E+01  0.70928430E+02                                 1.698794                            1.575723      -1.073235       2.368713                    0.996672       3.528233       9.769982       0.504431       1.262518      -0.711477      -0.005900      -0.034628      -0.013802       0.037741       0.009091       0.001216       0.006496      -0.014335       0.015211      -0.014284       0.000512       0.013772              1.754578       1.279136       0.106904       0.040067       2.352873       0.313795       1.631724          -0.000000
           91              H       3.735248       4.861253       7.691674       0.111100       1.002858 0.71629752E+01  0.69765508E+02                                 1.764613                            1.645462      -1.435467       2.194271                    0.992702       3.948516      11.742253       0.443655       1.417468      -0.677557       0.003297       0.005845       0.036585       0.037195       0.000841      -0.001424       0.000687      -0.007770       0.023827      -0.008085      -0.000030       0.008115              1.836871       1.491250      -0.021728       0.029534       1.581711       0.135259       2.437652           0.000000
           92              H       3.939232       6.649633       6.237389       0.130764       0.935794 0.66596778E+01  0.63494114E+02                                 1.678712                            1.584270      -1.140131       2.352834                    0.995563       3.617848      10.536629       0.454558       1.413306      -0.680178       0.003804       0.032093       0.015247       0.035734       0.002582       0.001363      -0.000215      -0.020156       0.009851      -0.012168       0.003406       0.008762              1.718749       1.324334       0.043821      -0.060342       2.160133       0.254908       1.671780          -0.000000
           93              H       6.729800       1.038525       7.122125       0.125509       1.124527 0.80415769E+01  0.78222884E+02                                 1.734786                            1.624780      -0.769680       2.528839                    0.999735       3.187279       8.582526       0.511486       1.231060      -0.723388      -0.003761       0.042011      -0.024594       0.048826      -0.002630      -0.013789      -0.018277      -0.002445      -0.028663      -0.027210       0.006840       0.020370              1.771747       1.470421      -0.195790       0.111209       2.249799      -0.394978       1.595022          -0.000000
           94              H       8.717808      16.700094       7.022592       0.129975       1.095768 0.78533235E+01  0.76411989E+02                                 1.721192                            1.615422      -1.053436       2.386270                    0.997911       3.399584       9.342361       0.505182       1.246091      -0.716747       0.032046       0.016737      -0.024729       0.043801      -0.001443      -0.011148      -0.020337      -0.013139      -0.023910      -0.025625       0.001053       0.024572              1.753462       2.230733       0.117610      -0.430196       1.428985      -0.095074       1.600668          -0.000000
           95              H       6.005824      14.978329       9.348710       0.110935       1.169690 0.84213967E+01  0.84242037E+02                                 1.868870                            1.723642      -1.145084       2.334575                    0.996470       3.687749      10.625751       0.462829       1.322943      -0.698899      -0.029081      -0.032434       0.032899       0.054590      -0.002312      -0.008884      -0.014310      -0.009250       0.004339      -0.017400      -0.000518       0.017917              1.937174       2.027693       0.333653      -0.389842       1.946755      -0.286590       1.837073          -0.000000
           96              H      10.244344      15.144015       8.235418       0.115486       0.978901 0.71733199E+01  0.69939629E+02                                 1.742891                            1.652611      -1.442946       2.194928                    0.991692       3.930739      11.721866       0.439998       1.427750      -0.675868       0.018421       0.025792      -0.004837       0.032062      -0.001951       0.000750      -0.004347       0.000272      -0.035416      -0.012827       0.004310       0.008517              1.780281       1.762442       0.293664      -0.098179       2.165208      -0.121931       1.413194           0.000000
           97              H      11.523424      13.253148       8.572723       0.113103       1.056335 0.76713387E+01  0.75702137E+02                                 1.798365                            1.681607      -1.471395       2.178726                    0.992680       3.924491      11.593481       0.449014       1.382321      -0.684584       0.035599       0.002862       0.001257       0.035736       0.001862      -0.002692      -0.004237       0.011070      -0.028462      -0.011363       0.000207       0.011156              1.864041       2.480600      -0.016037       0.024935       1.600609      -0.044004       1.510916           0.000000
           98              H       8.184440      11.075320       9.039053       0.125309       1.066383 0.76787001E+01  0.74600624E+02                                 1.724640                            1.621598      -1.021948       2.406466                    0.997708       3.410402       9.491850       0.490932       1.284193      -0.708448      -0.019386      -0.036255       0.006862       0.041682       0.008001      -0.003329      -0.001926      -0.003602      -0.030994      -0.011098      -0.002801       0.013899              1.758403       1.772086       0.299479      -0.041366       2.148525      -0.162819       1.354598           0.000001
           99              H       6.905360      12.942274       8.651981       0.124296       1.044069 0.72851983E+01  0.70569642E+02                                 1.752201                            1.613618      -1.345392       2.245159                    0.993668       3.701730      10.636344       0.471778       1.340267      -0.693800      -0.034619      -0.008845       0.000168       0.035732      -0.002883      -0.002503      -0.002951       0.003902      -0.030012      -0.011165       0.002641       0.008524              1.839143       2.592102       0.044802       0.125057       1.568543      -0.002344       1.356784           0.000000
          100              H       5.188216      16.293566      11.829658       0.120260       1.064162 0.73455479E+01  0.70574139E+02                                 1.725477                            1.589728      -0.838356       2.490998                    0.999329       3.351404       9.274666       0.494120       1.290187      -0.707652       0.018554      -0.043196      -0.003511       0.047143      -0.018142       0.010375       0.001580      -0.017903       0.006836      -0.024849       0.004666       0.020183              1.790121       1.539648      -0.331443      -0.129464       2.288850       0.178333       1.541865          -0.000000
          101              H       5.230016       0.522679      13.910630       0.143685       1.166041 0.83023447E+01  0.81974963E+02                                 1.807307                            1.671637      -1.157839       2.349236                    0.996861       3.382001       9.386143       0.491486       1.262160      -0.713903       0.022378      -0.018240       0.037414       0.047257      -0.016562       0.013489       0.006413      -0.007205       0.013822      -0.026175       0.009562       0.016613              1.850872       1.552813      -0.145575       0.301357       1.639320      -0.267546       2.360483           0.000000
          102              H       3.111592       2.471621      11.175322       0.113700       1.158801 0.82380818E+01  0.81444999E+02                                 1.825879                            1.683451      -0.983639       2.419993                    0.998304       3.457432       9.703402       0.480243       1.290049      -0.707726      -0.030155       0.033255      -0.031765       0.054993      -0.014123       0.011651      -0.002004      -0.009915       0.004647      -0.019429       0.000633       0.018796              1.875254       1.782662      -0.396027       0.316191       1.948013      -0.305926       1.895088           0.000000
          103              H       3.780392       4.447892      12.323635       0.130598       1.021917 0.71488623E+01  0.68447068E+02                                 1.692672                            1.575382      -1.033211       2.399748                    0.997467       3.435540       9.594656       0.491385       1.301866      -0.703717       0.002709       0.013278      -0.035986       0.038452      -0.003533       0.001211      -0.001222      -0.020325       0.025973      -0.015129       0.005759       0.009370              1.750807       1.311202      -0.022936      -0.089882       1.533393      -0.056253       2.407825           0.000000
          104              H       3.484448       6.203819      13.820314       0.111248       1.054034 0.73748576E+01  0.70928427E+02                                 1.698794                            1.575723      -1.073235       2.368713                    0.996672       3.528233       9.769980       0.504431       1.262517      -0.711477      -0.005900       0.034628      -0.013802       0.037741      -0.009091       0.001216      -0.006496      -0.014335       0.015211      -0.014284       0.000512       0.013772              1.754577       1.279136      -0.106904       0.040067       2.352873      -0.313795       1.631723          -0.000000
          105              H       3.735248       3.679247      16.907674       0.111100       1.002858 0.71629752E+01  0.69765508E+02                                 1.764613                            1.645462      -1.435467       2.194271                    0.992702       3.948516      11.742253       0.443655       1.417468      -0.677557       0.003297      -0.005845       0.036585       0.037195      -0.000841      -0.001424      -0.000687      -0.007770       0.023827      -0.008085      -0.000030       0.008115              1.836871       1.491250       0.021728       0.029534       1.581711      -0.135259       2.437652           0.000000
          106              H       3.939232       1.890867      15.453389       0.130764       0.935794 0.66596778E+01  0.63494114E+02                                 1.678712                            1.584270      -1.140131       2.352834                    0.995563       3.617848      10.536629       0.454558       1.413306      -0.680178       0.003804      -0.032093       0.015247       0.035734      -0.002582       0.001363       0.000215      -0.020156       0.009851      -0.012168       0.003406       0.008762              1.718749       1.324334      -0.043821      -0.060342       2.160133      -0.254908       1.671780          -0.000000
          107              H      15.089800       7.501975      11.309875       0.125509       1.124526 0.80415733E+01  0.78222844E+02                                 1.734786                            1.624780      -0.769680       2.528839                    0.999735       3.187278       8.582524       0.511486       1.231061      -0.723388      -0.003761      -0.042011       0.024594       0.048826       0.002630       0.013789      -0.018277      -0.002445      -0.028663      -0.027210       0.006840       0.020370              1.771747       1.470421       0.195790      -0.111209       2.249799      -0.394978       1.595022          -0.000000
          108              H       0.357808       8.921406      11.409408       0.129975       1.095767 0.78533141E+01  0.76411876E+02                                 1.721191                            1.615421      -1.053434       2.386271                    0.997911       3.399582       9.342355       0.505182       1.246092      -0.716747       0.032046      -0.016737       0.024729       0.043801       0.001443       0.011148      -0.020337      -0.013139      -0.023910      -0.025625       0.001053       0.024572              1.753461       2.230732      -0.117610       0.430196       1.428985      -0.095074       1.600668          -0.000000
          109              H      14.365824      10.643171       9.083290       0.110935       1.169690 0.84213962E+01  0.84242032E+02                                 1.868870                            1.723642      -1.145084       2.334575                    0.996470       3.687749      10.625752       0.462828       1.322944      -0.698899      -0.029081       0.032434      -0.032899       0.054590       0.002312       0.008884      -0.014310      -0.009250       0.004339      -0.017400      -0.000518       0.017917              1.937174       2.027693      -0.333653       0.389842       1.946755      -0.286590       1.837073          -0.000000
          110              H       1.884344      10.477485      10.196582       0.115486       0.978901 0.71733199E+01  0.69939629E+02                                 1.742891                            1.652611      -1.442946       2.194928                    0.991692       3.930739      11.721866       0.439998       1.427750      -0.675868       0.018421      -0.025792       0.004837       0.032062       0.001951      -0.000750      -0.004347       0.000272      -0.035416      -0.012827       0.004310       0.008517              1.780281       1.762442      -0.293664       0.098179       2.165208      -0.121931       1.413194           0.000000
          111              H       3.163424      12.368352       9.859277       0.113104       1.056335 0.76713349E+01  0.75702095E+02                                 1.798365                            1.681606      -1.471395       2.178726                    0.992680       3.924490      11.593480       0.449014       1.382321      -0.684584       0.035599      -0.002862      -0.001257       0.035736      -0.001862       0.002692      -0.004237       0.011070      -0.028462      -0.011363       0.000207       0.011156              1.864041       2.480599       0.016036      -0.024935       1.600609      -0.044004       1.510915           0.000000
          112              H      16.544440      14.546180       9.392947       0.125309       1.066383 0.76787001E+01  0.74600624E+02                                 1.724640                            1.621598      -1.021948       2.406466                    0.997708       3.410402       9.491850       0.490932       1.284193      -0.708448      -0.019386       0.036255      -0.006862       0.041682      -0.008001       0.003329      -0.001926      -0.003602      -0.030994      -0.011098      -0.002801       0.013899              1.758403       1.772086      -0.299479       0.041366       2.148525      -0.162819       1.354598           0.000001
          113              H      15.265360      12.679226       9.780019       0.124296       1.044070 0.72852030E+01  0.70569694E+02                                 1.752201                            1.613618      -1.345392       2.245159                    0.993668       3.701731      10.636345       0.471779       1.340267      -0.693800      -0.034619       0.008845      -0.000168       0.035732       0.002883       0.002503      -0.002951       0.003902      -0.030012      -0.011165       0.002641       0.008524              1.839143       2.592102      -0.044802      -0.125057       1.568543      -0.002344       1.356784           0.000000
          114              H      13.548216       9.327934       6.602342       0.120260       1.064163 0.73455523E+01  0.70574188E+02                                 1.725477                            1.589728      -0.838356       2.490998                    0.999329       3.351405       9.274668       0.494120       1.290186      -0.707652       0.018554       0.043196       0.003511       0.047143       0.018142      -0.010375       0.001580      -0.017903       0.006837      -0.024849       0.004666       0.020183              1.790121       1.539648       0.331443       0.129464       2.288851       0.178333       1.541865          -0.000000
          115              H      13.590016       8.017821       4.521370       0.143685       1.166041 0.83023410E+01  0.81974913E+02                                 1.807306                            1.671636      -1.157839       2.349236                    0.996861       3.382000       9.386138       0.491486       1.262159      -0.713903       0.022378       0.018240      -0.037414       0.047257       0.016562      -0.013489       0.006413      -0.007205       0.013822      -0.026175       0.009562       0.016613              1.850871       1.552812       0.145575      -0.301357       1.639319      -0.267546       2.360482           0.000000
          116              H      11.471592       6.068879       7.256678       0.113700       1.158802 0.82380863E+01  0.81445051E+02                                 1.825879                            1.683451      -0.983639       2.419993                    0.998304       3.457433       9.703404       0.480244       1.290049      -0.707726      -0.030155      -0.033255       0.031765       0.054993       0.014123      -0.011651      -0.002004      -0.009915       0.004647      -0.019429       0.000633       0.018796              1.875255       1.782662       0.396028      -0.316191       1.948013      -0.305926       1.895088           0.000000
          117              H      12.140392       4.092608       6.108365       0.130598       1.021917 0.71488628E+01  0.68447076E+02                                 1.692672                            1.575382      -1.033211       2.399748                    0.997467       3.435540       9.594657       0.491385       1.301866      -0.703717       0.002709      -0.013278       0.035986       0.038452       0.003533      -0.001211      -0.001222      -0.020325       0.025973      -0.015129       0.005759       0.009370              1.750807       1.311202       0.022936       0.089882       1.533393      -0.056254       2.407825           0.000000
          118              H      11.844448       2.336681       4.611686       0.111248       1.054034 0.73748574E+01  0.70928425E+02                                 1.698794                            1.575723      -1.073235       2.368713                    0.996672       3.528233       9.769980       0.504431       1.262517      -0.711477      -0.005900      -0.034628       0.013802       0.037741       0.009091      -0.001216      -0.006496      -0.014335       0.015211      -0.014284       0.000512       0.013772              1.754577       1.279136       0.106904      -0.040067       2.352873      -0.313795       1.631724          -0.000000
          119              H      12.095248       4.861253       1.524326       0.111100       1.002858 0.71629752E+01  0.69765508E+02                                 1.764613                            1.645462      -1.435467       2.194271                    0.992702       3.948516      11.742253       0.443655       1.417468      -0.677557       0.003297       0.005845      -0.036585       0.037195       0.000841       0.001424      -0.000687      -0.007770       0.023827      -0.008085      -0.000030       0.008115              1.836871       1.491250      -0.021728      -0.029534       1.581711      -0.135259       2.437652           0.000000
          120              H      12.299232       6.649633       2.978611       0.130764       0.935794 0.66596778E+01  0.63494114E+02                                 1.678712                            1.584270      -1.140131       2.352834                    0.995563       3.617848      10.536629       0.454558       1.413306      -0.680178       0.003804       0.032093      -0.015247       0.035734       0.002582      -0.001363       0.000215      -0.020156       0.009851      -0.012168       0.003406       0.008762              1.718749       1.324334       0.043821       0.060342       2.160133      -0.254908       1.671780          -0.000000
          121              C       9.888208      16.857239      10.874880      -0.038356      27.456370 0.38422684E+03  0.87859667E+04                                 7.911204                            6.550590       0.195188       2.041974                    0.999771      28.407000      81.370478       0.639587       0.418798      -1.059357       0.063276       0.012328      -0.032728       0.072298       0.011810      -0.023102      -0.037922      -0.011676      -0.048859      -0.045707      -0.005029       0.050736              8.554233       9.075384      -2.106809      -0.595339      10.603142      -2.115679       5.984172           0.000002
          122              C       8.788032       0.556841      10.944922      -0.115398      29.247914 0.41674608E+03  0.97105902E+04                                 8.281509                            6.853604       0.290255       2.071052                    0.999283      29.102671      83.741641       0.621920       0.422666      -1.058504      -0.010449       0.053003      -0.027670       0.060697       0.004991      -0.033867      -0.060348      -0.044071      -0.093084      -0.076800      -0.001571       0.078371              8.936141      11.452566      -1.476820      -1.926601       9.170214      -1.565333       6.185643           0.000001
          123              C      10.297848       1.501420       9.658368       0.094250      26.059076 0.33178532E+03  0.73495505E+04                                 7.833598                            6.214939       0.162072       2.068600                    0.999221      26.469344      75.832863       0.633366       0.436564      -1.043271      -0.006369      -0.025375       0.039066       0.047018       0.021469      -0.008704       0.000064      -0.006611       0.036666      -0.028926       0.008796       0.020130              8.851954      11.421336      -1.424574      -2.102975       9.192973      -1.239916       5.941552           0.000001
          124              C       8.259680       2.837154       9.984614       0.169844      34.956779 0.37989589E+03  0.86161447E+04                                 9.398953                            6.595063       0.064663       2.038403                    0.999535      25.656494      71.924203       0.629004       0.429343      -1.058437       0.020651      -0.030622       0.012311       0.038932      -0.035464      -0.000401      -0.025235      -0.031504      -0.103573      -0.046687      -0.014100       0.060787             11.579222      15.149944      -4.258621       0.717133      14.861783      -1.251098       4.725939           0.000000
          125              C       6.888640       2.753457      10.030694      -0.189812      36.764374 0.47312202E+03  0.11436187E+05                                 9.769657                            7.370777      -0.119743       1.930995                    0.998072      30.870024      91.952478       0.588455       0.430611      -1.048365      -0.026874       0.031843      -0.003794       0.041840       0.016092       0.009988      -0.005705      -0.028446       0.017208      -0.028210       0.009480       0.018730             11.461024      15.707890      -3.296031       0.418441      13.442601      -1.203040       5.232580           0.000001
          126              C       6.124536       3.887636       9.831629      -0.092512      34.847560 0.45367185E+03  0.10867842E+05                                 9.522684                            7.286822      -0.224222       1.901764                    0.999108      30.117043      89.745518       0.582558       0.438900      -1.041815       0.032211      -0.016788      -0.006920       0.036977       0.001354       0.007056       0.008936       0.017162       0.071037      -0.022162      -0.004958       0.027120             11.001517      12.544099      -2.740670       0.632721      14.986704      -1.846546       5.473749           0.000002
          127              C       6.728128       5.117468       9.590170      -0.019103      38.530809 0.43200527E+03  0.10060252E+05                                 9.864882                            6.875491       0.027012       2.016875                    0.999352      26.999991      75.276760       0.640969       0.410345      -1.076622       0.024317      -0.028659       0.004809       0.037892       0.008391      -0.001707       0.002278       0.003036       0.018847      -0.012108       0.005370       0.006738             12.470709      15.787703      -5.116555       1.243913      16.231798      -2.195241       5.392625           0.000000
          128              C       8.122576       5.190916       9.560678      -0.073111      33.344098 0.40953194E+03  0.95215077E+04                                 9.110304                            6.830458      -0.072415       1.959123                    0.999386      28.806478      83.385482       0.616659       0.427212      -1.053396       0.002605      -0.022389       0.011608       0.025353       0.017786      -0.000703       0.004098      -0.014608       0.045554      -0.027015       0.009967       0.017048             10.633974      14.924434      -3.077099       0.950354      12.063083      -1.501333       4.914405           0.000003
          129              C       8.888352       4.075527       9.774490      -0.189657      36.572287 0.46744535E+03  0.11226748E+05                                 9.638217                            7.273302      -0.065303       1.945508                    0.998876      30.529841      89.648409       0.600924       0.424389      -1.055764      -0.016355       0.033576       0.003191       0.037484       0.005097      -0.007138       0.005449       0.037103      -0.001348      -0.021072      -0.000324       0.021395             11.139739      13.715707      -2.112392       1.122866      14.568466      -1.555586       5.135044           0.000002
          130              C       5.892128       6.328511       9.370829       0.567531      24.686081 0.26287692E+03  0.55064049E+04                                 7.836316                            5.735470      -0.045863       2.033182                    0.999663      22.785157      63.951456       0.623123       0.469264      -1.022272      -0.030092       0.046155      -0.005573       0.055379       0.022330       0.030570       0.048491       0.002731       0.225857      -0.062830      -0.039835       0.102665              9.568721      11.205545      -4.077465       0.330262      12.562818      -1.806693       4.937801           0.000001
          131              C      11.948112      -0.032454       6.469632      -0.058225      30.203678 0.40353219E+03  0.93320514E+04                                 8.438662                            6.708885       0.246803       2.052762                    0.999854      28.784680      82.653530       0.633218       0.418267      -1.060731       0.052921      -0.005984       0.053981       0.075831      -0.035891       0.023947      -0.009108      -0.036845      -0.004714      -0.045789      -0.003813       0.049603              9.410002       6.055008      -2.434627       0.123202      11.516983       2.358640      10.658016           0.000003
          132              C      11.916344      16.326020       5.315789      -0.104985      30.505978 0.40331774E+03  0.93042630E+04                                 8.462755                            6.687488       0.332132       2.086013                    0.999775      28.614165      81.444360       0.638501       0.415824      -1.064751       0.042959      -0.047452      -0.012779       0.065272      -0.049376       0.029175      -0.003934      -0.046827      -0.011316      -0.061978      -0.000358       0.062336              9.388991       5.802392      -2.207440       0.989616       9.971980       1.231569      12.392601           0.000001
          133              C      13.090088      15.258457       6.838272       0.102287      25.407616 0.30618616E+03  0.66184772E+04                                 7.591997                            5.889261       0.419361       2.159045                    0.999669      25.524937      71.205587       0.667062       0.424783      -1.055068      -0.025311       0.033015      -0.012374       0.043402       0.008581       0.007949      -0.028096       0.011229      -0.009803      -0.034961       0.010477       0.024483              8.663613       5.664222      -1.972411       1.197129       8.963000       1.690383      11.363616           0.000002
          134              C      12.844304      14.086701       4.657766       0.175229      35.479168 0.37821943E+03  0.85495439E+04                                 9.455438                            6.553024       0.084699       2.044335                    0.999432      25.461583      70.741294       0.636409       0.425766      -1.063022      -0.011532       0.028804       0.019332       0.036556      -0.017561       0.002316       0.039910      -0.076414       0.026555      -0.049309      -0.015365       0.064674             11.862086       4.920947      -1.445670      -1.607099      14.390353       4.737779      16.274958           0.000001
          135              C      12.968032      12.785129       5.192294      -0.190464      35.533470 0.46021680E+03  0.10972378E+05                                 9.357002                            7.150499       0.148939       2.014218                    0.999511      30.126925      87.157423       0.616632       0.416621      -1.064303      -0.005456      -0.034973      -0.015051       0.038463       0.002260      -0.000957      -0.011905      -0.009331       0.084752      -0.019397      -0.012345       0.031742             10.699096       4.900539      -1.173743      -0.969095      14.061415       2.676227      13.135335           0.000002
          136              C      13.130216      11.741479       4.287283      -0.087104      33.997572 0.42222874E+03  0.98880292E+04                                 9.204333                            6.930392      -0.055726       1.955459                    0.999684      29.276316      84.943502       0.613119       0.426579      -1.054201      -0.010939       0.028392       0.008069       0.031479      -0.005643      -0.000701      -0.015145       0.009443      -0.049695      -0.024974       0.007794       0.017180             10.609380       4.713656      -0.911844      -0.574173      12.660206       2.484767      14.454279           0.000002
          137              C      13.141920      11.951576       2.930688      -0.025076      36.821809 0.43474640E+03  0.10140203E+05                                 9.533314                            6.894278       0.042657       2.019960                    0.999229      27.100692      75.619976       0.640505       0.409990      -1.076845      -0.004654       0.028294       0.023212       0.036892      -0.000625      -0.001415      -0.007066       0.008241      -0.001754      -0.009591       0.004040       0.005551             11.498763       4.845122      -0.459020      -0.353782      15.153619       3.406590      14.497548           0.000001
          138              C      12.993112      13.254856       2.442240      -0.083443      34.525574 0.45524015E+03  0.10913354E+05                                 9.484182                            7.322722      -0.237914       1.902034                    0.998813      29.921665      89.156566       0.578432       0.441709      -1.040296      -0.011534       0.007705       0.032293       0.035145       0.001925       0.005930      -0.002126       0.043797      -0.002344      -0.021872      -0.001894       0.023766             10.857229       5.253898      -0.535026      -0.439695      14.359103       1.976233      12.958687           0.000002
          139              C      12.859352      14.324127       3.306701      -0.179032      35.518664 0.45031298E+03  0.10727603E+05                                 9.496187                            7.157722       0.024288       1.985336                    0.998719      30.017456      88.129326       0.602631       0.426645      -1.053106      -0.004322      -0.021109      -0.027647       0.035052      -0.005405       0.001902      -0.006306      -0.011262      -0.074755      -0.025862       0.004665       0.021198             11.124445       5.022441      -0.577923      -1.233946      12.248377       2.771539      16.102517           0.000002
          140              C      13.255616      10.778111       1.998029       0.562270      24.112182 0.26065739E+03  0.54393123E+04                                 7.628712                            5.675641       0.079692       2.074121                    0.999647      22.651259      63.112345       0.633346       0.463437      -1.027174       0.011101      -0.043726      -0.037224       0.058488      -0.003490       0.015068      -0.011178       0.157820      -0.133763      -0.063438      -0.039440       0.102879              8.998656       4.329503       0.342748      -0.278269      12.089703       2.191382      10.576763           0.000001
          141              C       1.528208       8.764261       7.557120      -0.038356      27.456368 0.38422682E+03  0.87859662E+04                                 7.911204                            6.550590       0.195188       2.041974                    0.999771      28.406999      81.370469       0.639587       0.418798      -1.059357       0.063276      -0.012328       0.032728       0.072298      -0.011810       0.023102      -0.037922      -0.011676      -0.048859      -0.045707      -0.005029       0.050736              8.554232       9.075383       2.106809       0.595339      10.603140      -2.115678       5.984172           0.000002
          142              C       0.428032       7.983659       7.487078      -0.115398      29.247909 0.41674601E+03  0.97105878E+04                                 8.281507                            6.853603       0.290255       2.071052                    0.999283      29.102669      83.741623       0.621920       0.422666      -1.058504      -0.010449      -0.053003       0.027670       0.060697      -0.004991       0.033867      -0.060348      -0.044071      -0.093084      -0.076800      -0.001571       0.078371              8.936139      11.452563       1.476820       1.926600       9.170213      -1.565333       6.185642           0.000001
          143              C       1.937848       7.039080       8.773632       0.094250      26.059076 0.33178532E+03  0.73495506E+04                                 7.833598                            6.214939       0.162072       2.068600                    0.999221      26.469344      75.832865       0.633366       0.436564      -1.043271      -0.006369       0.025375      -0.039066       0.047018      -0.021469       0.008704       0.000064      -0.006611       0.036666      -0.028926       0.008796       0.020130              8.851954      11.421336       1.424575       2.102975       9.192974      -1.239916       5.941552           0.000002
          144              C      16.619680       5.703346       8.447386       0.169844      34.956776 0.37989584E+03  0.86161434E+04                                 9.398953                            6.595063       0.064664       2.038403                    0.999535      25.656492      71.924197       0.629004       0.429343      -1.058437       0.020651       0.030622      -0.012311       0.038932       0.035464       0.000401      -0.025235      -0.031504      -0.103573      -0.046687      -0.014100       0.060787             11.579222      15.149944       4.258621      -0.717133      14.861784      -1.251098       4.725939          -0.000000
          145              C      15.248640       5.787043       8.401306      -0.189812      36.764375 0.47312202E+03  0.11436186E+05                                 9.769657                            7.370777      -0.119743       1.930995                    0.998072      30.870024      91.952475       0.588455       0.430611      -1.048365      -0.026874      -0.031843       0.003794       0.041840      -0.016092      -0.009988      -0.005705      -0.028446       0.017208      -0.028210       0.009480       0.018730             11.461024      15.707889       3.296031      -0.418441      13.442602      -1.203041       5.232580           0.000002
          146              C      14.484536       4.652864       8.600371      -0.092512      34.847564 0.45367188E+03  0.10867843E+05                                 9.522685                            7.286823      -0.224222       1.901764                    0.999108      30.117044      89.745523       0.582558       0.438900      -1.041815       0.032211       0.016788       0.006920       0.036977      -0.001354      -0.007056       0.008936       0.017162       0.071037      -0.022162      -0.004958       0.027120             11.001519      12.544098       2.740671      -0.632722      14.986710      -1.846547       5.473749           0.000002
          147              C      15.088128       3.423032       8.841830      -0.019103      38.530823 0.43200520E+03  0.10060250E+05                                 9.864884                            6.875490       0.027012       2.016875                    0.999352      26.999994      75.276773       0.640969       0.410345      -1.076622       0.024317       0.028659      -0.004809       0.037892      -0.008391       0.001707       0.002278       0.003036       0.018846      -0.012108       0.005370       0.006738             12.470714      15.787712       5.116563      -1.243915      16.231803      -2.195243       5.392626           0.000000
          148              C      16.482576       3.349584       8.871322      -0.073111      33.344109 0.40953202E+03  0.95215102E+04                                 9.110307                            6.830459      -0.072415       1.959123                    0.999386      28.806481      83.385499       0.616659       0.427212      -1.053396       0.002605       0.022389      -0.011608       0.025353      -0.017786       0.000703       0.004098      -0.014608       0.045554      -0.027015       0.009967       0.017048             10.633979      14.924443       3.077102      -0.950355      12.063087      -1.501334       4.914407           0.000003
          149              C       0.528352       4.464973       8.657510      -0.189657      36.572288 0.46744532E+03  0.11226747E+05                                 9.638218                            7.273302      -0.065303       1.945509                    0.998876      30.529840      89.648405       0.600924       0.424389      -1.055764      -0.016355      -0.033576      -0.003191       0.037484      -0.005097       0.007138       0.005449       0.037103      -0.001348      -0.021072      -0.000324       0.021395             11.139740      13.715709       2.112393      -1.122867      14.568467      -1.555586       5.135044           0.000002
          150              C      14.252128       2.211990       9.061171       0.567531      24.686102 0.26287701E+03  0.55064073E+04                                 7.836321                            5.735472      -0.045863       2.033182                    0.999663      22.785158      63.951463       0.623123       0.469264      -1.022272      -0.030092      -0.046155       0.005573       0.055379      -0.022330      -0.030570       0.048491       0.002731       0.225857      -0.062830      -0.039835       0.102665              9.568730      11.205557       4.077480      -0.330266      12.562831      -1.806694       4.937803           0.000001
          151              C       3.588112       8.572954      11.962368      -0.058225      30.203676 0.40353217E+03  0.93320507E+04                                 8.438662                            6.708885       0.246803       2.052762                    0.999854      28.784680      82.653528       0.633218       0.418267      -1.060731       0.052921       0.005984      -0.053981       0.075831       0.035891      -0.023947      -0.009108      -0.036845      -0.004714      -0.045789      -0.003813       0.049603              9.410002       6.055008       2.434626      -0.123203      11.516981       2.358639      10.658016           0.000003
          152              C       3.556344       9.295480      13.116211      -0.104986      30.505985 0.40331796E+03  0.93042690E+04                                 8.462756                            6.687490       0.332132       2.086013                    0.999775      28.614165      81.444358       0.638501       0.415824      -1.064751       0.042959       0.047452       0.012779       0.065272       0.049376      -0.029175      -0.003934      -0.046826      -0.011316      -0.061978      -0.000358       0.062336              9.388992       5.802392       2.207439      -0.989614       9.971982       1.231572      12.392603           0.000001
          153              C       4.730088      10.363043      11.593728       0.102287      25.407615 0.30618610E+03  0.66184756E+04                                 7.591997                            5.889261       0.419362       2.159046                    0.999669      25.524934      71.205573       0.667062       0.424783      -1.055068      -0.025311      -0.033015       0.012374       0.043402      -0.008581      -0.007949      -0.028096       0.011229      -0.009803      -0.034961       0.010477       0.024483              8.663613       5.664221       1.972410      -1.197128       8.963001       1.690388      11.363617           0.000002
          154              C       4.484304      11.534799      13.774234       0.175229      35.479170 0.37821927E+03  0.85495396E+04                                 9.455438                            6.553023       0.084699       2.044335                    0.999432      25.461583      70.741295       0.636409       0.425766      -1.063022      -0.011532      -0.028803      -0.019332       0.036556       0.017561      -0.002316       0.039910      -0.076414       0.026555      -0.049309      -0.015365       0.064674             11.862088       4.920947       1.445670       1.607100      14.390353       4.737783      16.274964           0.000001
          155              C       4.608032      12.836371      13.239706      -0.190464      35.533469 0.46021676E+03  0.10972376E+05                                 9.357001                            7.150499       0.148939       2.014218                    0.999511      30.126924      87.157415       0.616632       0.416621      -1.064303      -0.005456       0.034973       0.015052       0.038463      -0.002260       0.000957      -0.011905      -0.009331       0.084752      -0.019397      -0.012345       0.031742             10.699096       4.900538       1.173744       0.969095      14.061417       2.676228      13.135333           0.000002
          156              C       4.770216      13.880021      14.144717      -0.087104      33.997576 0.42222878E+03  0.98880306E+04                                 9.204334                            6.930393      -0.055726       1.955459                    0.999684      29.276317      84.943509       0.613119       0.426579      -1.054201      -0.010939      -0.028392      -0.008069       0.031479       0.005643       0.000701      -0.015145       0.009443      -0.049695      -0.024974       0.007794       0.017180             10.609382       4.713656       0.911845       0.574173      12.660209       2.484769      14.454280           0.000003
          157              C       4.781920      13.669924      15.501312      -0.025076      36.821814 0.43474643E+03  0.10140204E+05                                 9.533314                            6.894278       0.042657       2.019960                    0.999229      27.100693      75.619979       0.640505       0.409990      -1.076846      -0.004654      -0.028294      -0.023212       0.036892       0.000625       0.001415      -0.007066       0.008241      -0.001754      -0.009591       0.004040       0.005551             11.498764       4.845123       0.459020       0.353782      15.153622       3.406591      14.497548           0.000001
          158              C       4.633112      12.366644      15.989760      -0.083443      34.525576 0.45524014E+03  0.10913354E+05                                 9.484183                            7.322722      -0.237914       1.902034                    0.998813      29.921666      89.156573       0.578432       0.441709      -1.040296      -0.011534      -0.007705      -0.032293       0.035145      -0.001925      -0.005930      -0.002126       0.043797      -0.002343      -0.021872      -0.001894       0.023766             10.857230       5.253898       0.535026       0.439695      14.359104       1.976233      12.958688           0.000002
          159              C       4.499352      11.297373      15.125299      -0.179032      35.518672 0.45031303E+03  0.10727605E+05                                 9.496189                            7.157723       0.024288       1.985336                    0.998719      30.017458      88.129339       0.602631       0.426645      -1.053106      -0.004322       0.021109       0.027647       0.035052       0.005405      -0.001902      -0.006306      -0.011262      -0.074754      -0.025862       0.004665       0.021198             11.124448       5.022442       0.577924       1.233946      12.248379       2.771541      16.102524           0.000002
          160              C       4.895616      14.843389      16.433971       0.562270      24.112180 0.26065735E+03  0.54393112E+04                                 7.628712                            5.675641       0.079692       2.074121                    0.999647      22.651259      63.112347       0.633346       0.463437      -1.027174       0.011101       0.043726       0.037224       0.058488       0.003490      -0.015068      -0.011178       0.157820      -0.133763      -0.063438      -0.039440       0.102879              8.998657       4.329503      -0.342748       0.278269      12.089702       2.191386      10.576765           0.000001
          161              C       1.528208      16.857239      16.773120      -0.038356      27.456371 0.38422684E+03  0.87859671E+04                                 7.911205                            6.550591       0.195188       2.041973                    0.999771      28.407001      81.370487       0.639587       0.418798      -1.059357       0.063276       0.012328       0.032728       0.072298       0.011810       0.023102       0.037922      -0.011676      -0.048859      -0.045707      -0.005029       0.050736              8.554234       9.075385      -2.106810       0.595339      10.603143       2.115679       5.984173           0.000002
          162              C       0.428032       0.556841      16.703078      -0.115398      29.247916 0.41674612E+03  0.97105914E+04                                 8.281510                            6.853605       0.290254       2.071052                    0.999283      29.102673      83.741652       0.621919       0.422666      -1.058504      -0.010449       0.053003       0.027670       0.060697       0.004991       0.033867       0.060348      -0.044071      -0.093084      -0.076800      -0.001571       0.078371              8.936142      11.452568      -1.476820       1.926601       9.170215       1.565333       6.185644           0.000001
          163              C       1.937848       1.501420      17.989632       0.094250      26.059077 0.33178535E+03  0.73495512E+04                                 7.833598                            6.214939       0.162072       2.068600                    0.999221      26.469345      75.832866       0.633366       0.436564      -1.043271      -0.006369      -0.025375      -0.039066       0.047018       0.021469       0.008704      -0.000064      -0.006611       0.036666      -0.028926       0.008796       0.020130              8.851954      11.421336      -1.424574       2.102975       9.192973       1.239916       5.941553           0.000002
          164              C      16.619680       2.837154      17.663386       0.169844      34.956776 0.37989587E+03  0.86161440E+04                                 9.398952                            6.595062       0.064663       2.038403                    0.999535      25.656493      71.924197       0.629004       0.429343      -1.058437       0.020651      -0.030622      -0.012311       0.038932      -0.035464       0.000401       0.025235      -0.031504      -0.103573      -0.046687      -0.014100       0.060787             11.579221      15.149943      -4.258620      -0.717133      14.861782       1.251098       4.725939          -0.000000
          165              C      15.248640       2.753457      17.617306      -0.189812      36.764372 0.47312199E+03  0.11436186E+05                                 9.769656                            7.370777      -0.119742       1.930995                    0.998072      30.870023      91.952470       0.588455       0.430611      -1.048365      -0.026874       0.031843       0.003794       0.041840       0.016092      -0.009988       0.005705      -0.028446       0.017208      -0.028210       0.009480       0.018730             11.461023      15.707888      -3.296031      -0.418441      13.442600       1.203040       5.232580           0.000002
          166              C      14.484536       3.887636      17.816371      -0.092512      34.847560 0.45367185E+03  0.10867842E+05                                 9.522684                            7.286822      -0.224222       1.901764                    0.999108      30.117043      89.745519       0.582558       0.438900      -1.041815       0.032211      -0.016788       0.006920       0.036977       0.001354      -0.007056      -0.008936       0.017162       0.071037      -0.022162      -0.004958       0.027120             11.001517      12.544099      -2.740670      -0.632721      14.986705       1.846546       5.473749           0.000002
          167              C      15.088128       5.117468      18.057830      -0.019103      38.530813 0.43200533E+03  0.10060254E+05                                 9.864883                            6.875491       0.027012       2.016875                    0.999352      26.999993      75.276768       0.640968       0.410345      -1.076622       0.024317      -0.028659      -0.004809       0.037892       0.008391       0.001707      -0.002278       0.003036       0.018846      -0.012108       0.005370       0.006738             12.470710      15.787704      -5.116556      -1.243913      16.231799       2.195242       5.392626           0.000000
          168              C      16.482576       5.190916      18.087322      -0.073111      33.344101 0.40953199E+03  0.95215091E+04                                 9.110304                            6.830458      -0.072415       1.959123                    0.999386      28.806480      83.385489       0.616659       0.427212      -1.053396       0.002605      -0.022389      -0.011608       0.025353       0.017786       0.000703      -0.004098      -0.014608       0.045554      -0.027015       0.009967       0.017048             10.633975      14.924435      -3.077100      -0.950354      12.063084       1.501333       4.914405           0.000003
          169              C       0.528352       4.075527      17.873510      -0.189657      36.572286 0.46744533E+03  0.11226747E+05                                 9.638217                            7.273302      -0.065303       1.945508                    0.998876      30.529840      89.648406       0.600924       0.424389      -1.055764      -0.016355       0.033576      -0.003191       0.037484       0.005097       0.007138      -0.005449       0.037103      -0.001348      -0.021071      -0.000324       0.021395             11.139739      13.715707      -2.112392      -1.122866      14.568466       1.555586       5.135044           0.000002
          170              C      14.252128       6.328511      18.277171       0.567531      24.686081 0.26287691E+03  0.55064049E+04                                 7.836317                            5.735471      -0.045863       2.033182                    0.999663      22.785157      63.951460       0.623123       0.469264      -1.022272      -0.030092       0.046155       0.005573       0.055379       0.022330      -0.030570      -0.048491       0.002731       0.225857      -0.062830      -0.039835       0.102665              9.568722      11.205546      -4.077466      -0.330262      12.562819       1.806693       4.937802           0.000001
          171              C       3.588112      -0.032454       2.746368      -0.058225      30.203676 0.40353217E+03  0.93320505E+04                                 8.438661                            6.708884       0.246804       2.052762                    0.999854      28.784679      82.653522       0.633218       0.418267      -1.060732       0.052921      -0.005984      -0.053981       0.075831      -0.035891      -0.023947       0.009108      -0.036845      -0.004714      -0.045789      -0.003813       0.049603              9.410001       6.055008      -2.434626      -0.123202      11.516982      -2.358640      10.658015           0.000003
          172              C       3.556344      16.326020       3.900211      -0.104985      30.505973 0.40331766E+03  0.93042606E+04                                 8.462753                            6.687487       0.332133       2.086013                    0.999775      28.614162      81.444344       0.638501       0.415824      -1.064751       0.042959      -0.047452       0.012779       0.065272      -0.049376      -0.029175       0.003934      -0.046826      -0.011316      -0.061978      -0.000358       0.062336              9.388989       5.802391      -2.207439      -0.989615       9.971978      -1.231569      12.392598           0.000001
          173              C       4.730088      15.258457       2.377728       0.102287      25.407613 0.30618612E+03  0.66184761E+04                                 7.591996                            5.889261       0.419362       2.159046                    0.999669      25.524935      71.205577       0.667062       0.424783      -1.055068      -0.025311       0.033015       0.012374       0.043402       0.008581      -0.007949       0.028096       0.011229      -0.009803      -0.034961       0.010477       0.024483              8.663612       5.664221      -1.972411      -1.197129       8.962999      -1.690382      11.363614           0.000002
          174              C       4.484304      14.086701       4.558234       0.175229      35.479167 0.37821943E+03  0.85495437E+04                                 9.455437                            6.553024       0.084700       2.044335                    0.999432      25.461583      70.741291       0.636409       0.425766      -1.063022      -0.011532       0.028804      -0.019332       0.036556      -0.017561      -0.002316      -0.039910      -0.076414       0.026555      -0.049309      -0.015365       0.064674             11.862085       4.920946      -1.445670       1.607099      14.390352      -4.737778      16.274957           0.000001
          175              C       4.608032      12.785129       4.023706      -0.190464      35.533470 0.46021678E+03  0.10972377E+05                                 9.357001                            7.150499       0.148939       2.014218                    0.999511      30.126926      87.157423       0.616632       0.416621      -1.064303      -0.005456      -0.034973       0.015052       0.038463       0.002260       0.000957       0.011905      -0.009331       0.084752      -0.019397      -0.012345       0.031742             10.699096       4.900538      -1.173743       0.969095      14.061414      -2.676227      13.135335           0.000002
          176              C       4.770216      11.741479       4.928717      -0.087104      33.997576 0.42222880E+03  0.98880313E+04                                 9.204334                            6.930393      -0.055727       1.955459                    0.999684      29.276318      84.943516       0.613119       0.426579      -1.054201      -0.010939       0.028392      -0.008069       0.031479      -0.005643       0.000701       0.015145       0.009443      -0.049695      -0.024974       0.007794       0.017180             10.609382       4.713656      -0.911845       0.574173      12.660208      -2.484768      14.454281           0.000002
          177              C       4.781920      11.951576       6.285312      -0.025076      36.821810 0.43474640E+03  0.10140203E+05                                 9.533314                            6.894278       0.042657       2.019960                    0.999229      27.100692      75.619979       0.640505       0.409990      -1.076845      -0.004654       0.028294      -0.023212       0.036892      -0.000625       0.001415       0.007066       0.008241      -0.001754      -0.009591       0.004040       0.005551             11.498764       4.845123      -0.459020       0.353782      15.153619      -3.406590      14.497549           0.000001
          178              C       4.633112      13.254856       6.773760      -0.083443      34.525574 0.45524014E+03  0.10913354E+05                                 9.484182                            7.322722      -0.237914       1.902034                    0.998813      29.921665      89.156568       0.578432       0.441709      -1.040296      -0.011534       0.007705      -0.032293       0.035145       0.001925      -0.005930       0.002126       0.043797      -0.002344      -0.021872      -0.001894       0.023766             10.857229       5.253898      -0.535026       0.439695      14.359103      -1.976232      12.958687           0.000002
          179              C       4.499352      14.324127       5.909299      -0.179032      35.518664 0.45031298E+03  0.10727603E+05                                 9.496187                            7.157722       0.024288       1.985336                    0.998719      30.017456      88.129325       0.602631       0.426645      -1.053106      -0.004322      -0.021109       0.027647       0.035051      -0.005405      -0.001902       0.006306      -0.011262      -0.074754      -0.025862       0.004665       0.021198             11.124445       5.022441      -0.577923       1.233946      12.248377      -2.771539      16.102516           0.000001
          180              C       4.895616      10.778111       7.217971       0.562270      24.112180 0.26065737E+03  0.54393118E+04                                 7.628712                            5.675641       0.079692       2.074121                    0.999647      22.651258      63.112345       0.633346       0.463437      -1.027174       0.011101      -0.043726       0.037224       0.058488      -0.003490      -0.015068       0.011178       0.157820      -0.133763      -0.063438      -0.039440       0.102879              8.998656       4.329503       0.342748       0.278269      12.089703      -2.191382      10.576763           0.000001
          181              C       9.888208       8.764261       1.658880      -0.038356      27.456369 0.38422683E+03  0.87859666E+04                                 7.911204                            6.550591       0.195188       2.041974                    0.999771      28.407000      81.370479       0.639587       0.418798      -1.059357       0.063276      -0.012328      -0.032728       0.072298      -0.011810      -0.023102       0.037922      -0.011676      -0.048859      -0.045707      -0.005029       0.050736              8.554233       9.075384       2.106810      -0.595339      10.603142       2.115679       5.984172           0.000002
          182              C       8.788032       7.983659       1.728922      -0.115398      29.247912 0.41674604E+03  0.97105891E+04                                 8.281509                            6.853604       0.290255       2.071052                    0.999283      29.102670      83.741639       0.621920       0.422666      -1.058504      -0.010449      -0.053003      -0.027670       0.060697      -0.004991      -0.033867       0.060348      -0.044071      -0.093084      -0.076800      -0.001571       0.078371              8.936141      11.452566       1.476820      -1.926601       9.170214       1.565333       6.185643           0.000001
          183              C      10.297848       7.039080       0.442368       0.094250      26.059076 0.33178532E+03  0.73495506E+04                                 7.833598                            6.214939       0.162072       2.068600                    0.999221      26.469344      75.832863       0.633366       0.436564      -1.043271      -0.006369       0.025375       0.039066       0.047018      -0.021469      -0.008704      -0.000064      -0.006611       0.036666      -0.028926       0.008796       0.020130              8.851954      11.421335       1.424574      -2.102975       9.192974       1.239916       5.941552           0.000001
          184              C       8.259680       5.703346       0.768614       0.169844      34.956777 0.37989587E+03  0.86161440E+04                                 9.398952                            6.595062       0.064663       2.038403                    0.999535      25.656493      71.924198       0.629004       0.429343      -1.058437       0.020651       0.030622       0.012311       0.038932       0.035464      -0.000401       0.025235      -0.031504      -0.103573      -0.046687      -0.014100       0.060787             11.579222      15.149943       4.258621       0.717133      14.861784       1.251098       4.725939          -0.000000
          185              C       6.888640       5.787043       0.814694      -0.189813      36.764375 0.47312201E+03  0.11436186E+05                                 9.769657                            7.370777      -0.119742       1.930995                    0.998072      30.870024      91.952474       0.588455       0.430611      -1.048365      -0.026874      -0.031843      -0.003794       0.041840      -0.016092       0.009988       0.005705      -0.028446       0.017208      -0.028210       0.009480       0.018730             11.461024      15.707889       3.296031       0.418442      13.442603       1.203041       5.232581           0.000001
          186              C       6.124536       4.652864       0.615629      -0.092512      34.847564 0.45367188E+03  0.10867843E+05                                 9.522684                            7.286822      -0.224222       1.901764                    0.999108      30.117044      89.745520       0.582558       0.438900      -1.041816       0.032211       0.016788      -0.006920       0.036977      -0.001354       0.007056      -0.008936       0.017162       0.071037      -0.022162      -0.004958       0.027120             11.001518      12.544097       2.740671       0.632722      14.986709       1.846547       5.473749           0.000002
          187              C       6.728128       3.423032       0.374170      -0.019103      38.530821 0.43200517E+03  0.10060249E+05                                 9.864884                            6.875490       0.027012       2.016875                    0.999352      26.999993      75.276770       0.640969       0.410345      -1.076622       0.024317       0.028659       0.004809       0.037892      -0.008391      -0.001707      -0.002278       0.003036       0.018846      -0.012108       0.005370       0.006738             12.470714      15.787712       5.116562       1.243915      16.231803       2.195243       5.392626           0.000000
          188              C       8.122576       3.349584       0.344678      -0.073111      33.344110 0.40953204E+03  0.95215108E+04                                 9.110306                            6.830459      -0.072415       1.959123                    0.999386      28.806482      83.385501       0.616659       0.427212      -1.053396       0.002605       0.022389       0.011608       0.025353      -0.017786      -0.000703      -0.004098      -0.014608       0.045554      -0.027015       0.009967       0.017048             10.633978      14.924442       3.077102       0.950355      12.063087       1.501334       4.914406           0.000003
          189              C       8.888352       4.464973       0.558490      -0.189657      36.572291 0.46744534E+03  0.11226748E+05                                 9.638218                            7.273302      -0.065303       1.945508                    0.998876      30.529842      89.648411       0.600924       0.424389      -1.055764      -0.016355      -0.033576       0.003191       0.037484      -0.005097      -0.007138      -0.005449       0.037103      -0.001348      -0.021072      -0.000324       0.021395             11.139741      13.715709       2.112394       1.122867      14.568468       1.555586       5.135044           0.000002
          190              C       5.892128       2.211990       0.154829       0.567531      24.686101 0.26287700E+03  0.55064070E+04                                 7.836320                            5.735471      -0.045863       2.033182                    0.999663      22.785158      63.951461       0.623123       0.469264      -1.022272      -0.030092      -0.046155      -0.005573       0.055379      -0.022330       0.030570      -0.048491       0.002731       0.225857      -0.062830      -0.039835       0.102665              9.568730      11.205556       4.077479       0.330266      12.562830       1.806694       4.937803           0.000001
          191              C      11.948112       8.572954      15.685632      -0.058225      30.203678 0.40353221E+03  0.93320517E+04                                 8.438661                            6.708884       0.246804       2.052762                    0.999854      28.784681      82.653528       0.633218       0.418267      -1.060732       0.052921       0.005984       0.053981       0.075831       0.035891       0.023947       0.009108      -0.036845      -0.004714      -0.045789      -0.003813       0.049603              9.410001       6.055008       2.434626       0.123202      11.516981      -2.358639      10.658015           0.000003
          192              C      11.916344       9.295480      14.531789      -0.104985      30.505982 0.40331793E+03  0.93042680E+04                                 8.462756                            6.687490       0.332133       2.086013                    0.999775      28.614163      81.444347       0.638501       0.415824      -1.064751       0.042959       0.047452      -0.012779       0.065272       0.049376       0.029175       0.003934      -0.046826      -0.011316      -0.061978      -0.000358       0.062336              9.388991       5.802392       2.207438       0.989614       9.971982      -1.231572      12.392600           0.000001
          193              C      13.090088      10.363043      16.054272       0.102287      25.407617 0.30618612E+03  0.66184763E+04                                 7.591998                            5.889261       0.419361       2.159046                    0.999669      25.524935      71.205580       0.667062       0.424783      -1.055068      -0.025311      -0.033015      -0.012374       0.043402      -0.008581       0.007949       0.028096       0.011229      -0.009803      -0.034961       0.010477       0.024483              8.663614       5.664222       1.972410       1.197127       8.963002      -1.690388      11.363619           0.000002
          194              C      12.844304      11.534799      13.873766       0.175229      35.479173 0.37821930E+03  0.85495405E+04                                 9.455439                            6.553024       0.084699       2.044335                    0.999432      25.461584      70.741302       0.636409       0.425766      -1.063022      -0.011532      -0.028804       0.019332       0.036556       0.017561       0.002316      -0.039910      -0.076414       0.026555      -0.049309      -0.015365       0.064674             11.862089       4.920947       1.445670      -1.607100      14.390354      -4.737784      16.274966           0.000001
          195              C      12.968032      12.836371      14.408294      -0.190464      35.533475 0.46021684E+03  0.10972379E+05                                 9.357003                            7.150500       0.148938       2.014218                    0.999511      30.126926      87.157431       0.616632       0.416621      -1.064303      -0.005456       0.034973      -0.015051       0.038463      -0.002260      -0.000957       0.011905      -0.009331       0.084752      -0.019397      -0.012345       0.031742             10.699098       4.900539       1.173744      -0.969096      14.061420      -2.676229      13.135336           0.000002
          196              C      13.130216      13.880021      13.503283      -0.087104      33.997578 0.42222882E+03  0.98880316E+04                                 9.204335                            6.930393      -0.055726       1.955459                    0.999684      29.276318      84.943515       0.613119       0.426579      -1.054201      -0.010939      -0.028392       0.008069       0.031478       0.005643      -0.000701       0.015145       0.009443      -0.049695      -0.024974       0.007794       0.017180             10.609382       4.713657       0.911845      -0.574173      12.660210      -2.484769      14.454281           0.000002
          197              C      13.141920      13.669924      12.146688      -0.025076      36.821815 0.43474644E+03  0.10140204E+05                                 9.533315                            6.894279       0.042657       2.019960                    0.999229      27.100693      75.619982       0.640505       0.409990      -1.076845      -0.004654      -0.028294       0.023212       0.036892       0.000625      -0.001415       0.007066       0.008241      -0.001754      -0.009591       0.004040       0.005551             11.498765       4.845123       0.459020      -0.353783      15.153623      -3.406592      14.497549           0.000001
          198              C      12.993112      12.366644      11.658240      -0.083443      34.525577 0.45524017E+03  0.10913355E+05                                 9.484183                            7.322722      -0.237914       1.902034                    0.998813      29.921666      89.156574       0.578432       0.441709      -1.040296      -0.011534      -0.007705       0.032293       0.035145      -0.001925       0.005930       0.002126       0.043797      -0.002343      -0.021872      -0.001894       0.023766             10.857230       5.253899       0.535026      -0.439695      14.359104      -1.976233      12.958689           0.000002
          199              C      12.859352      11.297373      12.522701      -0.179032      35.518671 0.45031302E+03  0.10727605E+05                                 9.496189                            7.157723       0.024288       1.985336                    0.998719      30.017458      88.129336       0.602631       0.426645      -1.053106      -0.004322       0.021109      -0.027647       0.035052       0.005405       0.001902       0.006306      -0.011262      -0.074755      -0.025862       0.004665       0.021198             11.124448       5.022442       0.577923      -1.233946      12.248378      -2.771541      16.102523           0.000002
          200              C      13.255616      14.843389      11.214029       0.562270      24.112181 0.26065735E+03  0.54393113E+04                                 7.628712                            5.675641       0.079692       2.074121                    0.999647      22.651259      63.112346       0.633346       0.463437      -1.027174       0.011101       0.043726      -0.037224       0.058488       0.003490       0.015068       0.011178       0.157820      -0.133763      -0.063438      -0.039440       0.102879              8.998657       4.329503      -0.342748      -0.278269      12.089702      -2.191386      10.576766           0.000001
          201              C      15.191792       0.223761       1.658880      -0.038356      27.456367 0.38422680E+03  0.87859657E+04                                 7.911204                            6.550590       0.195188       2.041974                    0.999771      28.406999      81.370476       0.639587       0.418798      -1.059357      -0.063276      -0.012328      -0.032728       0.072298       0.011810       0.023102       0.037922      -0.011676      -0.048859      -0.045707      -0.005029       0.050736              8.554232       9.075384      -2.106810       0.595339      10.603141       2.115679       5.984172           0.000002
          202              C      16.291968      16.524159       1.728922      -0.115399      29.247917 0.41674615E+03  0.97105922E+04                                 8.281509                            6.853605       0.290255       2.071052                    0.999283      29.102673      83.741648       0.621920       0.422666      -1.058504       0.010449      -0.053003      -0.027670       0.060697       0.004991       0.033867       0.060347      -0.044071      -0.093084      -0.076800      -0.001571       0.078371              8.936142      11.452567      -1.476820       1.926601       9.170215       1.565333       6.185644           0.000001
          203              C      14.782152      15.579580       0.442368       0.094250      26.059077 0.33178535E+03  0.73495512E+04                                 7.833598                            6.214939       0.162072       2.068600                    0.999221      26.469345      75.832864       0.633366       0.436564      -1.043271       0.006369       0.025375       0.039066       0.047018       0.021469       0.008704      -0.000064      -0.006611       0.036665      -0.028926       0.008796       0.020130              8.851954      11.421335      -1.424575       2.102975       9.192974       1.239916       5.941552           0.000002
          204              C       0.100320      14.243846       0.768614       0.169844      34.956773 0.37989582E+03  0.86161426E+04                                 9.398952                            6.595062       0.064664       2.038403                    0.999535      25.656491      71.924192       0.629004       0.429343      -1.058437      -0.020651       0.030622       0.012311       0.038932      -0.035464       0.000401       0.025235      -0.031504      -0.103573      -0.046687      -0.014100       0.060787             11.579221      15.149942      -4.258620      -0.717133      14.861782       1.251098       4.725939          -0.000000
          205              C       1.471360      14.327543       0.814694      -0.189813      36.764373 0.47312201E+03  0.11436186E+05                                 9.769657                            7.370777      -0.119742       1.930995                    0.998072      30.870024      91.952475       0.588455       0.430611      -1.048365       0.026874      -0.031843      -0.003794       0.041840       0.016092      -0.009988       0.005705      -0.028446       0.017208      -0.028210       0.009480       0.018730             11.461024      15.707889      -3.296030      -0.418441      13.442601       1.203041       5.232580           0.000001
          206              C       2.235464      13.193364       0.615629      -0.092512      34.847563 0.45367188E+03  0.10867843E+05                                 9.522684                            7.286823      -0.224222       1.901764                    0.999108      30.117045      89.745526       0.582557       0.438900      -1.041815      -0.032211       0.016788      -0.006920       0.036977       0.001354      -0.007056      -0.008935       0.017162       0.071037      -0.022162      -0.004958       0.027120             11.001518      12.544099      -2.740670      -0.632721      14.986706       1.846546       5.473749           0.000002
          207              C       1.631872      11.963532       0.374170      -0.019103      38.530812 0.43200529E+03  0.10060253E+05                                 9.864882                            6.875490       0.027012       2.016875                    0.999352      26.999992      75.276762       0.640969       0.410345      -1.076622      -0.024317       0.028659       0.004809       0.037892       0.008391       0.001707      -0.002278       0.003036       0.018847      -0.012108       0.005370       0.006738             12.470709      15.787703      -5.116556      -1.243914      16.231799       2.195242       5.392625           0.000000
          208              C       0.237424      11.890084       0.344678      -0.073112      33.344103 0.40953201E+03  0.95215096E+04                                 9.110305                            6.830458      -0.072415       1.959123                    0.999386      28.806481      83.385492       0.616659       0.427212      -1.053396      -0.002605       0.022389       0.011608       0.025353       0.017786       0.000703      -0.004098      -0.014608       0.045554      -0.027015       0.009967       0.017048             10.633975      14.924436      -3.077100      -0.950354      12.063084       1.501334       4.914406           0.000003
          209              C      16.191648      13.005473       0.558490      -0.189658      36.572289 0.46744536E+03  0.11226748E+05                                 9.638218                            7.273302      -0.065303       1.945508                    0.998876      30.529842      89.648411       0.600924       0.424389      -1.055764       0.016355      -0.033576       0.003191       0.037484       0.005097       0.007138      -0.005449       0.037103      -0.001348      -0.021072      -0.000324       0.021395             11.139740      13.715708      -2.112392      -1.122866      14.568467       1.555586       5.135044           0.000002
          210              C       2.467872      10.752489       0.154829       0.567531      24.686084 0.26287694E+03  0.55064054E+04                                 7.836317                            5.735471      -0.045863       2.033182                    0.999663      22.785158      63.951461       0.623123       0.469264      -1.022272       0.030092      -0.046155      -0.005573       0.055379       0.022330      -0.030570      -0.048491       0.002731       0.225857      -0.062830      -0.039835       0.102665              9.568723      11.205546      -4.077467      -0.330263      12.562820       1.806693       4.937802           0.000001
          211              C      13.131888       0.032454      15.685632      -0.058225      30.203678 0.40353221E+03  0.93320517E+04                                 8.438661                            6.708885       0.246804       2.052762                    0.999854      28.784681      82.653528       0.633218       0.418267      -1.060732      -0.052921       0.005984       0.053981       0.075831      -0.035891      -0.023947       0.009108      -0.036844      -0.004714      -0.045789      -0.003813       0.049603              9.410001       6.055008      -2.434626      -0.123203      11.516981      -2.358639      10.658016           0.000002
          212              C      13.163656       0.754980      14.531789      -0.104986      30.505985 0.40331796E+03  0.93042690E+04                                 8.462756                            6.687490       0.332133       2.086013                    0.999775      28.614165      81.444356       0.638501       0.415824      -1.064751      -0.042959       0.047452      -0.012779       0.065272      -0.049376      -0.029175       0.003934      -0.046826      -0.011316      -0.061978      -0.000358       0.062336              9.388992       5.802392      -2.207439      -0.989614       9.971982      -1.231572      12.392603           0.000001
          213              C      11.989912       1.822543      16.054272       0.102287      25.407620 0.30618615E+03  0.66184770E+04                                 7.591998                            5.889261       0.419362       2.159046                    0.999669      25.524936      71.205584       0.667062       0.424783      -1.055068       0.025311      -0.033015      -0.012374       0.043402       0.008581      -0.007949       0.028096       0.011229      -0.009803      -0.034961       0.010477       0.024483              8.663615       5.664222      -1.972410      -1.197128       8.963003      -1.690388      11.363620           0.000002
          214              C      12.235696       2.994299      13.873766       0.175229      35.479180 0.37821947E+03  0.85495451E+04                                 9.455441                            6.553025       0.084699       2.044335                    0.999432      25.461582      70.741296       0.636408       0.425766      -1.063022       0.011532      -0.028804       0.019332       0.036556      -0.017561      -0.002316      -0.039910      -0.076414       0.026555      -0.049309      -0.015365       0.064674             11.862092       4.920948      -1.445671       1.607101      14.390357      -4.737789      16.274970           0.000001
          215              C      12.111968       4.295872      14.408294      -0.190464      35.533480 0.46021688E+03  0.10972380E+05                                 9.357004                            7.150501       0.148938       2.014218                    0.999511      30.126928      87.157441       0.616632       0.416621      -1.064303       0.005456       0.034973      -0.015051       0.038463       0.002260       0.000957       0.011905      -0.009331       0.084752      -0.019397      -0.012345       0.031742             10.699100       4.900540      -1.173744       0.969097      14.061417      -2.676239      13.135344           0.000002
          216              C      11.949784       5.339521      13.503283      -0.087104      33.997586 0.42222876E+03  0.98880304E+04                                 9.204336                            6.930393      -0.055727       1.955459                    0.999684      29.276324      84.943544       0.613119       0.426579      -1.054201       0.010939      -0.028392       0.008069       0.031479      -0.005643       0.000701       0.015145       0.009443      -0.049695      -0.024974       0.007794       0.017180             10.609385       4.713657      -0.911845       0.574174      12.660209      -2.484772      14.454289           0.000003
          217              C      11.938080       5.129424      12.146688      -0.025076      36.821823 0.43474647E+03  0.10140205E+05                                 9.533317                            6.894279       0.042657       2.019960                    0.999229      27.100694      75.619988       0.640505       0.409990      -1.076845       0.004654      -0.028294       0.023212       0.036892      -0.000625       0.001415       0.007066       0.008241      -0.001754      -0.009591       0.004040       0.005551             11.498768       4.845124      -0.459021       0.353783      15.153625      -3.406593      14.497555           0.000001
          218              C      12.086888       3.826144      11.658240      -0.083443      34.525579 0.45524019E+03  0.10913356E+05                                 9.484184                            7.322722      -0.237914       1.902034                    0.998813      29.921667      89.156580       0.578432       0.441709      -1.040296       0.011534      -0.007705       0.032293       0.035145       0.001925      -0.005930       0.002126       0.043797      -0.002344      -0.021872      -0.001894       0.023766             10.857231       5.253899      -0.535027       0.439695      14.359105      -1.976232      12.958689           0.000002
          219              C      12.220648       2.756873      12.522701      -0.179032      35.518666 0.45031301E+03  0.10727604E+05                                 9.496188                            7.157723       0.024288       1.985336                    0.998719      30.017457      88.129334       0.602631       0.426645      -1.053106       0.004322       0.021109      -0.027647       0.035051      -0.005405      -0.001902       0.006306      -0.011262      -0.074755      -0.025862       0.004665       0.021198             11.124446       5.022442      -0.577924       1.233946      12.248378      -2.771542      16.102519           0.000002
          220              C      11.824384       6.302889      11.214029       0.562270      24.112183 0.26065737E+03  0.54393118E+04                                 7.628713                            5.675641       0.079691       2.074121                    0.999647      22.651260      63.112351       0.633346       0.463437      -1.027174      -0.011101       0.043726      -0.037224       0.058488      -0.003490      -0.015068       0.011178       0.157820      -0.133763      -0.063438      -0.039440       0.102879              8.998658       4.329503       0.342748       0.278269      12.089703      -2.191387      10.576768           0.000001
          221              C       6.831792       8.316739      16.773120      -0.038356      27.456370 0.38422686E+03  0.87859672E+04                                 7.911204                            6.550590       0.195188       2.041974                    0.999771      28.407001      81.370481       0.639587       0.418798      -1.059357      -0.063276       0.012328       0.032728       0.072298      -0.011810      -0.023102       0.037922      -0.011676      -0.048859      -0.045707      -0.005029       0.050736              8.554233       9.075384       2.106809      -0.595339      10.603142       2.115679       5.984172           0.000002
          222              C       7.931968       9.097341      16.703078      -0.115399      29.247915 0.41674613E+03  0.97105916E+04                                 8.281509                            6.853605       0.290255       2.071052                    0.999283      29.102672      83.741642       0.621920       0.422666      -1.058504       0.010449       0.053003       0.027670       0.060697      -0.004991      -0.033867       0.060347      -0.044071      -0.093084      -0.076800      -0.001571       0.078371              8.936141      11.452566       1.476821      -1.926600       9.170215       1.565333       6.185643           0.000001
          223              C       6.422152      10.041920      17.989632       0.094250      26.059074 0.33178531E+03  0.73495501E+04                                 7.833598                            6.214939       0.162072       2.068600                    0.999221      26.469343      75.832860       0.633366       0.436564      -1.043271       0.006369      -0.025375      -0.039066       0.047018      -0.021469      -0.008704      -0.000064      -0.006611       0.036666      -0.028926       0.008796       0.020130              8.851954      11.421336       1.424575      -2.102975       9.192973       1.239916       5.941552           0.000001
          224              C       8.460320      11.377654      17.663386       0.169844      34.956774 0.37989584E+03  0.86161432E+04                                 9.398952                            6.595062       0.064664       2.038403                    0.999535      25.656492      71.924193       0.629004       0.429343      -1.058437      -0.020651      -0.030622      -0.012311       0.038932       0.035464      -0.000401       0.025235      -0.031504      -0.103573      -0.046687      -0.014100       0.060787             11.579221      15.149942       4.258620       0.717133      14.861782       1.251098       4.725938           0.000000
          225              C       9.831360      11.293957      17.617306      -0.189813      36.764375 0.47312204E+03  0.11436187E+05                                 9.769657                            7.370777      -0.119743       1.930995                    0.998072      30.870025      91.952479       0.588455       0.430611      -1.048365       0.026874       0.031843       0.003794       0.041840      -0.016092       0.009988       0.005705      -0.028446       0.017208      -0.028210       0.009480       0.018730             11.461024      15.707890       3.296031       0.418441      13.442601       1.203040       5.232580           0.000001
          226              C      10.595464      12.428136      17.816371      -0.092512      34.847562 0.45367188E+03  0.10867843E+05                                 9.522684                            7.286822      -0.224222       1.901764                    0.999108      30.117044      89.745521       0.582558       0.438900      -1.041815      -0.032211      -0.016788       0.006920       0.036977      -0.001354       0.007056      -0.008936       0.017162       0.071037      -0.022162      -0.004958       0.027120             11.001517      12.544098       2.740669       0.632721      14.986704       1.846546       5.473749           0.000002
          227              C       9.991872      13.657968      18.057830      -0.019103      38.530806 0.43200524E+03  0.10060251E+05                                 9.864881                            6.875490       0.027012       2.016875                    0.999352      26.999990      75.276757       0.640968       0.410345      -1.076622      -0.024317      -0.028659      -0.004809       0.037892      -0.008391      -0.001707      -0.002278       0.003036       0.018847      -0.012108       0.005370       0.006738             12.470708      15.787702       5.116554       1.243913      16.231798       2.195241       5.392625           0.000000
          228              C       8.597424      13.731416      18.087322      -0.073112      33.344102 0.40953201E+03  0.95215096E+04                                 9.110304                            6.830458      -0.072415       1.959123                    0.999386      28.806481      83.385491       0.616659       0.427212      -1.053396      -0.002605      -0.022389      -0.011608       0.025353      -0.017786      -0.000703      -0.004098      -0.014608       0.045554      -0.027015       0.009967       0.017048             10.633975      14.924435       3.077099       0.950354      12.063084       1.501334       4.914405           0.000003
          229              C       7.831648      12.616027      17.873510      -0.189658      36.572288 0.46744537E+03  0.11226748E+05                                 9.638218                            7.273302      -0.065303       1.945508                    0.998876      30.529842      89.648411       0.600924       0.424389      -1.055764       0.016355       0.033576      -0.003191       0.037484      -0.005097      -0.007138      -0.005449       0.037103      -0.001348      -0.021072      -0.000324       0.021395             11.139739      13.715707       2.112392       1.122866      14.568467       1.555586       5.135044           0.000002
          230              C      10.827872      14.869011      18.277171       0.567531      24.686081 0.26287692E+03  0.55064049E+04                                 7.836316                            5.735471      -0.045863       2.033182                    0.999663      22.785157      63.951459       0.623123       0.469264      -1.022272       0.030092       0.046155       0.005573       0.055379      -0.022330       0.030570      -0.048491       0.002731       0.225857      -0.062830      -0.039835       0.102665              9.568722      11.205545       4.077465       0.330262      12.562819       1.806693       4.937802           0.000001
          231              C       4.771888       8.508046       2.746368      -0.058225      30.203678 0.40353221E+03  0.93320517E+04                                 8.438661                            6.708884       0.246804       2.052762                    0.999854      28.784680      82.653525       0.633218       0.418267      -1.060732      -0.052921      -0.005984      -0.053981       0.075831       0.035891       0.023947       0.009108      -0.036845      -0.004714      -0.045789      -0.003813       0.049603              9.410002       6.055008       2.434626       0.123202      11.516981      -2.358640      10.658015           0.000003
          232              C       4.803656       7.785520       3.900211      -0.104986      30.505974 0.40331769E+03  0.93042613E+04                                 8.462754                            6.687487       0.332132       2.086013                    0.999775      28.614163      81.444348       0.638501       0.415824      -1.064751      -0.042959      -0.047452       0.012779       0.065272       0.049376       0.029175       0.003934      -0.046826      -0.011316      -0.061978      -0.000358       0.062336              9.388990       5.802392       2.207439       0.989615       9.971979      -1.231569      12.392599           0.000001
          233              C       3.629912       6.717957       2.377728       0.102287      25.407611 0.30618609E+03  0.66184754E+04                                 7.591996                            5.889260       0.419361       2.159045                    0.999669      25.524935      71.205574       0.667062       0.424783      -1.055068       0.025311       0.033015       0.012374       0.043402      -0.008581       0.007949       0.028096       0.011229      -0.009803      -0.034961       0.010477       0.024483              8.663611       5.664221       1.972410       1.197129       8.962999      -1.690382      11.363614           0.000002
          234              C       3.875696       5.546201       4.558234       0.175229      35.479163 0.37821938E+03  0.85495423E+04                                 9.455437                            6.553024       0.084699       2.044335                    0.999432      25.461581      70.741286       0.636409       0.425766      -1.063022       0.011532       0.028804      -0.019332       0.036556       0.017561       0.002316      -0.039910      -0.076414       0.026555      -0.049309      -0.015365       0.064674             11.862085       4.920946       1.445670      -1.607099      14.390352      -4.737778      16.274956           0.000001
          235              C       3.751968       4.244629       4.023706      -0.190464      35.533469 0.46021677E+03  0.10972377E+05                                 9.357002                            7.150499       0.148939       2.014218                    0.999511      30.126924      87.157421       0.616632       0.416621      -1.064303       0.005456      -0.034973       0.015052       0.038463      -0.002260      -0.000957       0.011905      -0.009331       0.084752      -0.019397      -0.012345       0.031742             10.699096       4.900539       1.173743      -0.969095      14.061415      -2.676227      13.135335           0.000002
          236              C       3.589784       3.200979       4.928717      -0.087104      33.997582 0.42222890E+03  0.98880340E+04                                 9.204335                            6.930394      -0.055727       1.955459                    0.999684      29.276321      84.943527       0.613119       0.426579      -1.054201       0.010939       0.028392      -0.008069       0.031479       0.005643      -0.000701       0.015145       0.009443      -0.049695      -0.024974       0.007794       0.017180             10.609383       4.713657       0.911845      -0.574173      12.660209      -2.484768      14.454283           0.000002
          237              C       3.578080       3.411076       6.285312      -0.025076      36.821812 0.43474643E+03  0.10140204E+05                                 9.533314                            6.894278       0.042657       2.019960                    0.999229      27.100693      75.619982       0.640505       0.409990      -1.076845       0.004654       0.028294      -0.023212       0.036892       0.000625      -0.001415       0.007066       0.008241      -0.001754      -0.009591       0.004040       0.005551             11.498764       4.845123       0.459020      -0.353782      15.153620      -3.406590      14.497549           0.000001
          238              C       3.726888       4.714356       6.773760      -0.083443      34.525575 0.45524017E+03  0.10913355E+05                                 9.484183                            7.322722      -0.237914       1.902034                    0.998813      29.921666      89.156572       0.578432       0.441709      -1.040296       0.011534       0.007705      -0.032293       0.035145      -0.001925       0.005930       0.002126       0.043797      -0.002344      -0.021872      -0.001894       0.023766             10.857230       5.253898       0.535026      -0.439695      14.359103      -1.976232      12.958687           0.000002
          239              C       3.860648       5.783627       5.909299      -0.179032      35.518667 0.45031303E+03  0.10727605E+05                                 9.496188                            7.157723       0.024288       1.985336                    0.998719      30.017458      88.129334       0.602631       0.426645      -1.053106       0.004322      -0.021109       0.027647       0.035051       0.005405       0.001902       0.006306      -0.011262      -0.074755      -0.025862       0.004665       0.021198             11.124446       5.022442       0.577923      -1.233946      12.248378      -2.771540      16.102518           0.000002
          240              C       3.464384       2.237611       7.217971       0.562270      24.112183 0.26065741E+03  0.54393127E+04                                 7.628713                            5.675641       0.079692       2.074121                    0.999647      22.651260      63.112351       0.633346       0.463437      -1.027174      -0.011101      -0.043726       0.037224       0.058488       0.003490       0.015068       0.011178       0.157820      -0.133763      -0.063438      -0.039440       0.102879              8.998657       4.329503      -0.342748      -0.278269      12.089704      -2.191382      10.576764           0.000001
          241              C       6.831792       0.223761       7.557120      -0.038356      27.456368 0.38422680E+03  0.87859656E+04                                 7.911204                            6.550590       0.195188       2.041974                    0.999771      28.406999      81.370476       0.639587       0.418798      -1.059357      -0.063276      -0.012328       0.032728       0.072298       0.011810      -0.023102      -0.037922      -0.011676      -0.048859      -0.045707      -0.005029       0.050736              8.554233       9.075384      -2.106810      -0.595339      10.603141      -2.115679       5.984172           0.000002
          242              C       7.931968      16.524159       7.487078      -0.115399      29.247922 0.41674622E+03  0.97105944E+04                                 8.281511                            6.853606       0.290254       2.071052                    0.999283      29.102677      83.741664       0.621919       0.422666      -1.058504       0.010449      -0.053003       0.027670       0.060697       0.004991      -0.033867      -0.060347      -0.044071      -0.093084      -0.076800      -0.001571       0.078371              8.936143      11.452569      -1.476821      -1.926601       9.170217      -1.565334       6.185645           0.000001
          243              C       6.422152      15.579580       8.773632       0.094250      26.059077 0.33178534E+03  0.73495511E+04                                 7.833598                            6.214939       0.162072       2.068600                    0.999221      26.469345      75.832867       0.633366       0.436564      -1.043271       0.006369       0.025375      -0.039066       0.047018       0.021469      -0.008704       0.000064      -0.006611       0.036666      -0.028926       0.008796       0.020130              8.851954      11.421336      -1.424575      -2.102975       9.192974      -1.239916       5.941553           0.000002
          244              C       8.460320      14.243846       8.447386       0.169844      34.956777 0.37989586E+03  0.86161440E+04                                 9.398952                            6.595062       0.064663       2.038403                    0.999535      25.656493      71.924199       0.629004       0.429343      -1.058437      -0.020651       0.030622      -0.012311       0.038932      -0.035464      -0.000401      -0.025235      -0.031504      -0.103573      -0.046687      -0.014100       0.060787             11.579222      15.149943      -4.258620       0.717133      14.861784      -1.251098       4.725939          -0.000000
          245              C       9.831360      14.327543       8.401306      -0.189813      36.764379 0.47312209E+03  0.11436189E+05                                 9.769658                            7.370778      -0.119743       1.930995                    0.998072      30.870027      91.952487       0.588455       0.430611      -1.048365       0.026874      -0.031843       0.003794       0.041840       0.016092       0.009988      -0.005705      -0.028446       0.017208      -0.028210       0.009480       0.018730             11.461025      15.707891      -3.296031       0.418442      13.442603      -1.203041       5.232581           0.000001
          246              C      10.595464      13.193364       8.600371      -0.092512      34.847564 0.45367190E+03  0.10867844E+05                                 9.522685                            7.286823      -0.224222       1.901764                    0.999108      30.117046      89.745533       0.582557       0.438900      -1.041815      -0.032211       0.016788       0.006920       0.036977       0.001354       0.007056       0.008936       0.017162       0.071037      -0.022162      -0.004958       0.027120             11.001519      12.544100      -2.740670       0.632721      14.986707      -1.846547       5.473749           0.000002
          247              C       9.991872      11.963532       8.841830      -0.019103      38.530818 0.43200535E+03  0.10060255E+05                                 9.864884                            6.875491       0.027012       2.016875                    0.999352      26.999994      75.276774       0.640968       0.410345      -1.076622      -0.024317       0.028659      -0.004809       0.037892       0.008391      -0.001707       0.002277       0.003036       0.018846      -0.012108       0.005370       0.006738             12.470712      15.787706      -5.116557       1.243914      16.231802      -2.195242       5.392626           0.000000
          248              C       8.597424      11.890084       8.871322      -0.073112      33.344107 0.40953207E+03  0.95215114E+04                                 9.110306                            6.830459      -0.072415       1.959123                    0.999386      28.806483      83.385503       0.616659       0.427212      -1.053396      -0.002605       0.022389      -0.011608       0.025353       0.017786      -0.000703       0.004098      -0.014608       0.045554      -0.027015       0.009967       0.017048             10.633977      14.924438      -3.077101       0.950354      12.063086      -1.501334       4.914406           0.000003
          249              C       7.831648      13.005473       8.657510      -0.189658      36.572290 0.46744537E+03  0.11226749E+05                                 9.638219                            7.273302      -0.065303       1.945508                    0.998876      30.529842      89.648415       0.600924       0.424389      -1.055764       0.016355      -0.033576      -0.003191       0.037484       0.005097      -0.007138       0.005449       0.037103      -0.001348      -0.021072      -0.000324       0.021395             11.139741      13.715709      -2.112392       1.122867      14.568468      -1.555586       5.135045           0.000002
          250              C      10.827872      10.752489       9.061171       0.567531      24.686086 0.26287695E+03  0.55064059E+04                                 7.836317                            5.735471      -0.045864       2.033181                    0.999663      22.785159      63.951466       0.623123       0.469264      -1.022272       0.030092      -0.046155       0.005573       0.055379       0.022330       0.030570       0.048491       0.002731       0.225857      -0.062830      -0.039835       0.102665              9.568724      11.205547      -4.077468       0.330263      12.562822      -1.806693       4.937802           0.000001
          251              C       4.771888       0.032454      11.962368      -0.058225      30.203680 0.40353225E+03  0.93320531E+04                                 8.438662                            6.708885       0.246803       2.052762                    0.999854      28.784682      82.653536       0.633218       0.418267      -1.060731      -0.052921       0.005984      -0.053981       0.075831      -0.035891       0.023947      -0.009108      -0.036845      -0.004714      -0.045789      -0.003813       0.049603              9.410002       6.055009      -2.434626       0.123203      11.516981       2.358639      10.658017           0.000003
          252              C       4.803656       0.754980      13.116211      -0.104986      30.505985 0.40331797E+03  0.93042694E+04                                 8.462757                            6.687490       0.332132       2.086013                    0.999775      28.614165      81.444359       0.638501       0.415824      -1.064751      -0.042959       0.047452       0.012779       0.065272      -0.049376       0.029175      -0.003934      -0.046826      -0.011316      -0.061978      -0.000358       0.062336              9.388993       5.802392      -2.207439       0.989614       9.971982       1.231572      12.392604           0.000001
          253              C       3.629912       1.822543      11.593728       0.102287      25.407618 0.30618614E+03  0.66184767E+04                                 7.591998                            5.889261       0.419362       2.159046                    0.999669      25.524935      71.205580       0.667062       0.424783      -1.055068       0.025311      -0.033015       0.012374       0.043402       0.008581       0.007949      -0.028096       0.011229      -0.009803      -0.034961       0.010477       0.024483              8.663614       5.664222      -1.972410       1.197128       8.963002       1.690388      11.363619           0.000002
          254              C       3.875696       2.994299      13.774234       0.175229      35.479179 0.37821947E+03  0.85495449E+04                                 9.455440                            6.553025       0.084700       2.044335                    0.999432      25.461582      70.741292       0.636408       0.425766      -1.063022       0.011532      -0.028804      -0.019332       0.036556      -0.017561       0.002316       0.039910      -0.076414       0.026555      -0.049309      -0.015365       0.064674             11.862090       4.920948      -1.445671      -1.607100      14.390355       4.737788      16.274968           0.000001
          255              C       3.751968       4.295872      13.239706      -0.190464      35.533477 0.46021684E+03  0.10972379E+05                                 9.357003                            7.150500       0.148938       2.014218                    0.999511      30.126927      87.157433       0.616632       0.416621      -1.064303       0.005456       0.034973       0.015052       0.038463       0.002260      -0.000957      -0.011905      -0.009331       0.084752      -0.019397      -0.012345       0.031742             10.699099       4.900540      -1.173744      -0.969097      14.061415       2.676238      13.135343           0.000002
          256              C       3.589784       5.339521      14.144717      -0.087104      33.997578 0.42222865E+03  0.98880269E+04                                 9.204334                            6.930392      -0.055727       1.955459                    0.999684      29.276320      84.943524       0.613119       0.426579      -1.054201       0.010939      -0.028392      -0.008069       0.031479      -0.005643      -0.000701      -0.015145       0.009443      -0.049695      -0.024974       0.007794       0.017180             10.609383       4.713656      -0.911845      -0.574174      12.660206       2.484771      14.454286           0.000003
          257              C       3.578080       5.129424      15.501312      -0.025076      36.821820 0.43474644E+03  0.10140204E+05                                 9.533316                            6.894278       0.042657       2.019960                    0.999229      27.100693      75.619981       0.640505       0.409990      -1.076845       0.004654      -0.028294      -0.023212       0.036892      -0.000625      -0.001415      -0.007066       0.008241      -0.001754      -0.009591       0.004040       0.005551             11.498767       4.845123      -0.459020      -0.353783      15.153623       3.406592      14.497553           0.000001
          258              C       3.726888       3.826144      15.989760      -0.083443      34.525577 0.45524017E+03  0.10913355E+05                                 9.484183                            7.322722      -0.237914       1.902034                    0.998813      29.921666      89.156575       0.578432       0.441709      -1.040296       0.011534      -0.007705      -0.032293       0.035145       0.001925       0.005930      -0.002126       0.043797      -0.002344      -0.021872      -0.001894       0.023766             10.857231       5.253899      -0.535027      -0.439695      14.359104       1.976232      12.958689           0.000002
          259              C       3.860648       2.756873      15.125299      -0.179032      35.518666 0.45031301E+03  0.10727604E+05                                 9.496188                            7.157723       0.024288       1.985336                    0.998719      30.017457      88.129333       0.602631       0.426645      -1.053106       0.004322       0.021109       0.027647       0.035052      -0.005405       0.001902      -0.006306      -0.011262      -0.074755      -0.025862       0.004665       0.021198             11.124446       5.022442      -0.577924      -1.233946      12.248378       2.771542      16.102519           0.000002
          260              C       3.464384       6.302889      16.433971       0.562270      24.112181 0.26065735E+03  0.54393113E+04                                 7.628713                            5.675641       0.079692       2.074121                    0.999647      22.651259      63.112348       0.633346       0.463437      -1.027174      -0.011101       0.043726       0.037224       0.058488      -0.003490       0.015068      -0.011178       0.157820      -0.133763      -0.063438      -0.039440       0.102879              8.998657       4.329503       0.342748      -0.278269      12.089702       2.191386      10.576767           0.000001
          261              C      15.191792       8.316739      10.874880      -0.038356      27.456371 0.38422686E+03  0.87859673E+04                                 7.911205                            6.550591       0.195188       2.041974                    0.999771      28.407001      81.370482       0.639587       0.418798      -1.059357      -0.063276       0.012328      -0.032728       0.072298      -0.011810       0.023102      -0.037922      -0.011676      -0.048859      -0.045707      -0.005029       0.050736              8.554233       9.075384       2.106809       0.595339      10.603142      -2.115679       5.984172           0.000002
          262              C      16.291968       9.097341      10.944922      -0.115399      29.247918 0.41674618E+03  0.97105931E+04                                 8.281510                            6.853605       0.290254       2.071052                    0.999283      29.102674      83.741652       0.621919       0.422666      -1.058504       0.010449       0.053003      -0.027670       0.060697      -0.004991       0.033867      -0.060348      -0.044071      -0.093084      -0.076800      -0.001571       0.078371              8.936142      11.452567       1.476821       1.926601       9.170216      -1.565334       6.185644           0.000001
          263              C      14.782152      10.041920       9.658368       0.094250      26.059078 0.33178537E+03  0.73495517E+04                                 7.833598                            6.214939       0.162072       2.068600                    0.999221      26.469346      75.832869       0.633366       0.436564      -1.043271       0.006369      -0.025375       0.039066       0.047018      -0.021469       0.008704       0.000064      -0.006611       0.036665      -0.028926       0.008796       0.020130              8.851954      11.421336       1.424575       2.102975       9.192974      -1.239916       5.941553           0.000002
          264              C       0.100320      11.377654       9.984614       0.169844      34.956777 0.37989587E+03  0.86161440E+04                                 9.398952                            6.595062       0.064664       2.038403                    0.999535      25.656493      71.924199       0.629004       0.429343      -1.058437      -0.020651      -0.030622       0.012311       0.038932       0.035464       0.000401      -0.025235      -0.031504      -0.103573      -0.046687      -0.014100       0.060787             11.579222      15.149943       4.258621      -0.717133      14.861784      -1.251098       4.725939          -0.000000
          265              C       1.471360      11.293957      10.030694      -0.189813      36.764373 0.47312201E+03  0.11436186E+05                                 9.769657                            7.370777      -0.119742       1.930995                    0.998072      30.870024      91.952474       0.588455       0.430611      -1.048365       0.026874       0.031843      -0.003794       0.041840      -0.016092      -0.009988      -0.005705      -0.028446       0.017208      -0.028210       0.009480       0.018730             11.461023      15.707889       3.296030      -0.418441      13.442601      -1.203041       5.232580           0.000001
          266              C       2.235464      12.428136       9.831629      -0.092512      34.847565 0.45367193E+03  0.10867844E+05                                 9.522684                            7.286823      -0.224222       1.901764                    0.999108      30.117046      89.745530       0.582558       0.438900      -1.041815      -0.032211      -0.016788      -0.006920       0.036977      -0.001354      -0.007056       0.008936       0.017162       0.071037      -0.022162      -0.004958       0.027120             11.001518      12.544099       2.740670      -0.632721      14.986706      -1.846546       5.473749           0.000002
          267              C       1.631872      13.657968       9.590170      -0.019103      38.530816 0.43200535E+03  0.10060254E+05                                 9.864883                            6.875491       0.027012       2.016875                    0.999352      26.999994      75.276774       0.640968       0.410345      -1.076622      -0.024317      -0.028659       0.004809       0.037892      -0.008391       0.001707       0.002278       0.003036       0.018846      -0.012108       0.005370       0.006738             12.470711      15.787706       5.116556      -1.243914      16.231801      -2.195242       5.392626           0.000000
          268              C       0.237424      13.731416       9.560678      -0.073112      33.344107 0.40953207E+03  0.95215117E+04                                 9.110306                            6.830459      -0.072415       1.959123                    0.999386      28.806483      83.385506       0.616659       0.427212      -1.053396      -0.002605      -0.022389       0.011608       0.025353      -0.017786       0.000703       0.004098      -0.014608       0.045554      -0.027015       0.009967       0.017048             10.633977      14.924439       3.077101      -0.950354      12.063087      -1.501334       4.914406           0.000003
          269              C      16.191648      12.616027       9.774490      -0.189658      36.572294 0.46744542E+03  0.11226750E+05                                 9.638219                            7.273303      -0.065303       1.945508                    0.998876      30.529845      89.648425       0.600924       0.424389      -1.055764       0.016355       0.033576       0.003191       0.037484      -0.005097       0.007138       0.005449       0.037103      -0.001348      -0.021072      -0.000324       0.021395             11.139741      13.715710       2.112393      -1.122867      14.568469      -1.555587       5.135045           0.000002
          270              C       2.467872      14.869011       9.370829       0.567531      24.686085 0.26287695E+03  0.55064058E+04                                 7.836317                            5.735471      -0.045863       2.033181                    0.999663      22.785159      63.951466       0.623123       0.469264      -1.022272       0.030092       0.046155      -0.005573       0.055379      -0.022330      -0.030570       0.048491       0.002731       0.225857      -0.062830      -0.039835       0.102665              9.568723      11.205546       4.077466      -0.330262      12.562820      -1.806693       4.937802           0.000001
          271              C      13.131888       8.508046       6.469632      -0.058225      30.203681 0.40353225E+03  0.93320530E+04                                 8.438662                            6.708885       0.246803       2.052762                    0.999854      28.784683      82.653536       0.633218       0.418267      -1.060732      -0.052921      -0.005984       0.053981       0.075831       0.035891      -0.023947      -0.009108      -0.036845      -0.004714      -0.045789      -0.003813       0.049603              9.410002       6.055008       2.434627      -0.123202      11.516983       2.358640      10.658016           0.000003
          272              C      13.163656       7.785520       5.315789      -0.104986      30.505978 0.40331775E+03  0.93042632E+04                                 8.462755                            6.687488       0.332132       2.086013                    0.999775      28.614165      81.444355       0.638501       0.415824      -1.064751      -0.042959      -0.047452      -0.012779       0.065272       0.049376      -0.029175      -0.003934      -0.046826      -0.011316      -0.061978      -0.000358       0.062336              9.388991       5.802392       2.207439      -0.989615       9.971980       1.231570      12.392600           0.000001
          273              C      11.989912       6.717957       6.838272       0.102287      25.407614 0.30618613E+03  0.66184765E+04                                 7.591997                            5.889261       0.419361       2.159045                    0.999669      25.524936      71.205583       0.667062       0.424783      -1.055068       0.025311       0.033015      -0.012374       0.043402      -0.008581      -0.007949      -0.028096       0.011229      -0.009803      -0.034961       0.010477       0.024483              8.663612       5.664222       1.972411      -1.197129       8.963000       1.690383      11.363616           0.000002
          274              C      12.235696       5.546201       4.657766       0.175229      35.479166 0.37821941E+03  0.85495433E+04                                 9.455438                            6.553024       0.084699       2.044335                    0.999432      25.461582      70.741293       0.636408       0.425766      -1.063022       0.011532       0.028804       0.019332       0.036556       0.017561      -0.002316       0.039910      -0.076414       0.026555      -0.049309      -0.015365       0.064674             11.862086       4.920947       1.445670       1.607099      14.390353       4.737779      16.274959           0.000001
          275              C      12.111968       4.244629       5.192294      -0.190464      35.533476 0.46021689E+03  0.10972380E+05                                 9.357003                            7.150500       0.148938       2.014218                    0.999511      30.126928      87.157437       0.616632       0.416621      -1.064303       0.005456      -0.034973      -0.015052       0.038463      -0.002260       0.000957      -0.011905      -0.009331       0.084752      -0.019397      -0.012345       0.031742             10.699098       4.900539       1.173743       0.969096      14.061417       2.676228      13.135337           0.000002
          276              C      11.949784       3.200979       4.287283      -0.087104      33.997581 0.42222887E+03  0.98880333E+04                                 9.204335                            6.930394      -0.055727       1.955459                    0.999684      29.276320      84.943525       0.613119       0.426579      -1.054201       0.010939       0.028392       0.008069       0.031478       0.005643       0.000701      -0.015145       0.009443      -0.049695      -0.024974       0.007794       0.017180             10.609383       4.713657       0.911845       0.574173      12.660209       2.484768      14.454283           0.000003
          277              C      11.938080       3.411076       2.930688      -0.025076      36.821812 0.43474643E+03  0.10140204E+05                                 9.533314                            6.894279       0.042657       2.019960                    0.999229      27.100693      75.619983       0.640505       0.409990      -1.076845       0.004654       0.028294       0.023212       0.036892       0.000625       0.001415      -0.007066       0.008241      -0.001754      -0.009591       0.004040       0.005551             11.498764       4.845123       0.459020       0.353782      15.153620       3.406590      14.497550           0.000001
          278              C      12.086888       4.714356       2.442240      -0.083443      34.525575 0.45524017E+03  0.10913355E+05                                 9.484183                            7.322722      -0.237914       1.902034                    0.998813      29.921666      89.156573       0.578432       0.441709      -1.040296       0.011534       0.007705       0.032293       0.035145      -0.001925      -0.005930      -0.002126       0.043797      -0.002344      -0.021872      -0.001894       0.023766             10.857230       5.253898       0.535026       0.439695      14.359103       1.976232      12.958688           0.000002
          279              C      12.220648       5.783627       3.306701      -0.179032      35.518666 0.45031301E+03  0.10727604E+05                                 9.496188                            7.157723       0.024288       1.985336                    0.998719      30.017457      88.129334       0.602631       0.426645      -1.053106       0.004322      -0.021109      -0.027647       0.035051       0.005405      -0.001902      -0.006306      -0.011262      -0.074755      -0.025862       0.004665       0.021198             11.124446       5.022442       0.577923       1.233946      12.248378       2.771540      16.102519           0.000002
          280              C      11.824384       2.237611       1.998029       0.562270      24.112182 0.26065739E+03  0.54393123E+04                                 7.628712                            5.675641       0.079692       2.074121                    0.999647      22.651259      63.112346       0.633346       0.463437      -1.027174      -0.011101      -0.043726      -0.037224       0.058488       0.003490      -0.015068      -0.011178       0.157820      -0.133763      -0.063438      -0.039440       0.102879              8.998656       4.329503      -0.342748       0.278269      12.089703       2.191382      10.576764           0.000001
          281              N      10.846264       0.363825      10.062029      -0.282122      37.361116 0.58173630E+03  0.14457043E+05                                 9.338996                            7.819131       0.046137       2.024513                    0.998409      29.054036      81.153462       0.625361       0.394114      -1.097794      -0.124276       0.030454       0.059388       0.141063       0.028204      -0.007189      -0.063072      -0.083417      -0.003024      -0.056739      -0.036060       0.092799             10.424563      13.534411      -2.372400      -2.047100      10.751076      -0.793458       6.988203           0.000001
          282              N       9.072272       1.684187      10.172621       0.025862      32.011965 0.35060236E+03  0.76649574E+04                                 8.398931                            5.969743       0.014562       2.082432                    0.998668      23.534284      61.340789       0.734993       0.381178      -1.108728      -0.006641      -0.013280       0.026298       0.030201      -0.020322      -0.038988      -0.049734       0.001754      -0.170193      -0.095282       0.044155       0.051126             10.358482      12.432623      -5.821503      -0.367103      13.422564      -1.609062       5.220257          -0.000000
          283              N      12.697168      16.370430       7.409664      -0.267871      37.067508 0.53377607E+03  0.12977069E+05                                 9.274554                            7.460066      -0.007465       2.009034                    0.998728      28.562218      78.793587       0.644364       0.390983      -1.100478      -0.033272      -0.013210      -0.136881       0.141485      -0.041597      -0.000122      -0.032902      -0.055690      -0.139628      -0.060132      -0.019944       0.080076             10.694451       6.575087      -1.424197       0.972926      10.939639       3.415000      14.568627           0.000001
          284              N      12.647008      15.176469       5.564621       0.023666      32.754517 0.33607970E+03  0.72458745E+04                                 8.489187                            5.798780       0.174222       2.139236                    0.998827      23.103324      59.149714       0.757173       0.375199      -1.116850      -0.015913       0.020734      -0.008505       0.027485      -0.039929       0.027565       0.015622      -0.089658       0.099873      -0.084985       0.037774       0.047211             10.899134       5.321748      -2.356380      -0.555288      13.080401       6.539593      14.295254           0.000000
          285              N       2.486264       8.176675       8.369971      -0.282122      37.361116 0.58173632E+03  0.14457043E+05                                 9.338996                            7.819131       0.046136       2.024513                    0.998409      29.054036      81.153462       0.625361       0.394114      -1.097794      -0.124276      -0.030454      -0.059388       0.141063      -0.028204       0.007189      -0.063072      -0.083417      -0.003024      -0.056739      -0.036060       0.092799             10.424563      13.534408       2.372402       2.047099      10.751078      -0.793457       6.988203           0.000001
          286              N       0.712272       6.856313       8.259379       0.025862      32.011967 0.35060239E+03  0.76649582E+04                                 8.398930                            5.969743       0.014562       2.082432                    0.998668      23.534285      61.340789       0.734993       0.381178      -1.108728      -0.006641       0.013280      -0.026298       0.030201       0.020322       0.038988      -0.049734       0.001754      -0.170193      -0.095282       0.044155       0.051126             10.358482      12.432623       5.821503       0.367103      13.422565      -1.609062       5.220257          -0.000000
          287              N       4.337168       9.251070      11.022336      -0.267871      37.067514 0.53377610E+03  0.12977070E+05                                 9.274555                            7.460066      -0.007465       2.009034                    0.998728      28.562219      78.793590       0.644364       0.390983      -1.100478      -0.033272       0.013210       0.136881       0.141485       0.041597       0.000122      -0.032902      -0.055690      -0.139627      -0.060132      -0.019944       0.080076             10.694452       6.575088       1.424197      -0.972926      10.939640       3.415000      14.568630           0.000001
          288              N       4.287008      10.445032      12.867379       0.023666      32.754535 0.33607976E+03  0.72458758E+04                                 8.489190                            5.798780       0.174222       2.139236                    0.998827      23.103324      59.149713       0.757173       0.375199      -1.116850      -0.015913      -0.020734       0.008505       0.027485       0.039929      -0.027565       0.015622      -0.089658       0.099873      -0.084985       0.037774       0.047211             10.899140       5.321747       2.356379       0.555290      13.080407       6.539604      14.295266           0.000000
          289              N       2.486264       0.363825      17.585971      -0.282122      37.361116 0.58173630E+03  0.14457042E+05                                 9.338996                            7.819131       0.046137       2.024513                    0.998409      29.054036      81.153461       0.625361       0.394114      -1.097794      -0.124276       0.030454      -0.059389       0.141063       0.028204       0.007189       0.063072      -0.083417      -0.003024      -0.056739      -0.036060       0.092799             10.424563      13.534411      -2.372399       2.047100      10.751076       0.793458       6.988203           0.000001
          290              N       0.712272       1.684187      17.475379       0.025862      32.011964 0.35060236E+03  0.76649573E+04                                 8.398930                            5.969743       0.014562       2.082432                    0.998668      23.534284      61.340788       0.734993       0.381178      -1.108728      -0.006641      -0.013280      -0.026299       0.030201      -0.020322       0.038988       0.049734       0.001754      -0.170193      -0.095282       0.044155       0.051126             10.358481      12.432622      -5.821503       0.367103      13.422564       1.609062       5.220257           0.000000
          291              N       4.337168      16.370430       1.806336      -0.267871      37.067508 0.53377607E+03  0.12977069E+05                                 9.274554                            7.460066      -0.007465       2.009034                    0.998728      28.562218      78.793586       0.644364       0.390983      -1.100478      -0.033272      -0.013210       0.136881       0.141485      -0.041597       0.000122       0.032902      -0.055690      -0.139628      -0.060132      -0.019944       0.080076             10.694451       6.575087      -1.424197      -0.972926      10.939638      -3.415000      14.568627           0.000001
          292              N       4.287008      15.176469       3.651379       0.023666      32.754514 0.33607968E+03  0.72458738E+04                                 8.489187                            5.798780       0.174223       2.139236                    0.998827      23.103323      59.149710       0.757173       0.375199      -1.116850      -0.015913       0.020734       0.008505       0.027485      -0.039929      -0.027565      -0.015622      -0.089658       0.099873      -0.084985       0.037774       0.047211             10.899134       5.321747      -2.356380       0.555288      13.080400      -6.539592      14.295253           0.000000
          293              N      10.846264       8.176675       0.846029      -0.282122      37.361114 0.58173627E+03  0.14457042E+05                                 9.338996                            7.819131       0.046137       2.024513                    0.998409      29.054035      81.153458       0.625361       0.394114      -1.097794      -0.124276      -0.030454       0.059389       0.141063      -0.028204      -0.007189       0.063072      -0.083417      -0.003024      -0.056739      -0.036060       0.092799             10.424563      13.534408       2.372401      -2.047100      10.751077       0.793457       6.988202           0.000001
          294              N       9.072272       6.856313       0.956621       0.025862      32.011965 0.35060236E+03  0.76649574E+04                                 8.398930                            5.969743       0.014563       2.082432                    0.998668      23.534284      61.340788       0.734993       0.381178      -1.108728      -0.006641       0.013280       0.026299       0.030201       0.020322      -0.038988       0.049734       0.001754      -0.170193      -0.095282       0.044155       0.051126             10.358482      12.432622       5.821503      -0.367103      13.422565       1.609062       5.220257          -0.000000
          295              N      12.697168       9.251070      16.625664      -0.267871      37.067511 0.53377606E+03  0.12977069E+05                                 9.274554                            7.460065      -0.007465       2.009034                    0.998728      28.562218      78.793585       0.644364       0.390983      -1.100478      -0.033272       0.013210      -0.136881       0.141485       0.041597      -0.000122       0.032902      -0.055690      -0.139628      -0.060132      -0.019944       0.080076             10.694452       6.575087       1.424197       0.972926      10.939640      -3.415000      14.568628           0.000001
          296              N      12.647008      10.445032      14.780621       0.023666      32.754536 0.33607976E+03  0.72458759E+04                                 8.489190                            5.798780       0.174222       2.139236                    0.998827      23.103324      59.149714       0.757173       0.375199      -1.116850      -0.015913      -0.020734      -0.008505       0.027485       0.039929       0.027565      -0.015622      -0.089658       0.099873      -0.084985       0.037774       0.047211             10.899141       5.321748       2.356379      -0.555290      13.080408      -6.539604      14.295267           0.000000
          297              N      14.233736      16.717175       0.846029      -0.282122      37.361113 0.58173627E+03  0.14457042E+05                                 9.338996                            7.819131       0.046137       2.024513                    0.998409      29.054035      81.153460       0.625361       0.394114      -1.097794       0.124276      -0.030454       0.059389       0.141063       0.028204       0.007189       0.063072      -0.083417      -0.003024      -0.056739      -0.036060       0.092799             10.424563      13.534409      -2.372401       2.047100      10.751077       0.793457       6.988203           0.000001
          298              N      16.007728      15.396813       0.956621       0.025862      32.011963 0.35060236E+03  0.76649573E+04                                 8.398930                            5.969743       0.014563       2.082432                    0.998668      23.534284      61.340784       0.734994       0.381178      -1.108728       0.006641       0.013280       0.026298       0.030201      -0.020322       0.038988       0.049734       0.001754      -0.170193      -0.095282       0.044155       0.051126             10.358480      12.432621      -5.821502       0.367103      13.422563       1.609062       5.220257          -0.000000
          299              N      12.382832       0.710570      16.625664      -0.267871      37.067510 0.53377603E+03  0.12977068E+05                                 9.274554                            7.460065      -0.007465       2.009034                    0.998728      28.562217      78.793584       0.644364       0.390983      -1.100477       0.033272       0.013210      -0.136881       0.141485      -0.041597       0.000122       0.032902      -0.055690      -0.139627      -0.060132      -0.019944       0.080076             10.694452       6.575087      -1.424197      -0.972926      10.939640      -3.415000      14.568629           0.000001
          300              N      12.432992       1.904532      14.780621       0.023666      32.754532 0.33607972E+03  0.72458749E+04                                 8.489189                            5.798780       0.174223       2.139236                    0.998827      23.103323      59.149709       0.757173       0.375199      -1.116850       0.015913      -0.020734      -0.008505       0.027485      -0.039929      -0.027565      -0.015622      -0.089658       0.099873      -0.084985       0.037774       0.047211             10.899139       5.321747      -2.356378       0.555290      13.080404      -6.539603      14.295266           0.000000
          301              N       5.873736       8.904325      17.585971      -0.282122      37.361113 0.58173627E+03  0.14457042E+05                                 9.338996                            7.819131       0.046137       2.024513                    0.998409      29.054035      81.153458       0.625361       0.394114      -1.097794       0.124276       0.030454      -0.059388       0.141063      -0.028204      -0.007189       0.063072      -0.083417      -0.003024      -0.056739      -0.036060       0.092799             10.424562      13.534409       2.372399      -2.047100      10.751075       0.793458       6.988202           0.000001
          302              N       7.647728      10.224687      17.475379       0.025862      32.011962 0.35060234E+03  0.76649567E+04                                 8.398929                            5.969743       0.014562       2.082432                    0.998668      23.534283      61.340782       0.734994       0.381178      -1.108728       0.006641      -0.013280      -0.026298       0.030201       0.020322      -0.038988       0.049734       0.001754      -0.170193      -0.095282       0.044155       0.051126             10.358480      12.432621       5.821502      -0.367103      13.422563       1.609062       5.220257           0.000000
          303              N       4.022832       7.829930       1.806336      -0.267871      37.067507 0.53377606E+03  0.12977069E+05                                 9.274553                            7.460065      -0.007465       2.009034                    0.998728      28.562218      78.793584       0.644364       0.390983      -1.100478       0.033272      -0.013210       0.136881       0.141485       0.041597      -0.000122       0.032902      -0.055690      -0.139628      -0.060132      -0.019944       0.080076             10.694450       6.575087       1.424197       0.972926      10.939637      -3.414999      14.568627           0.000001
          304              N       4.072992       6.635969       3.651379       0.023666      32.754514 0.33607968E+03  0.72458737E+04                                 8.489186                            5.798779       0.174223       2.139236                    0.998827      23.103323      59.149708       0.757173       0.375199      -1.116850       0.015913       0.020734       0.008505       0.027485       0.039929       0.027565      -0.015622      -0.089658       0.099873      -0.084985       0.037774       0.047211             10.899133       5.321747       2.356380      -0.555288      13.080399      -6.539592      14.295253           0.000000
          305              N       5.873736      16.717175       8.369971      -0.282122      37.361116 0.58173631E+03  0.14457043E+05                                 9.338996                            7.819131       0.046137       2.024513                    0.998409      29.054036      81.153461       0.625361       0.394114      -1.097794       0.124276      -0.030454      -0.059389       0.141063       0.028204      -0.007189      -0.063072      -0.083417      -0.003024      -0.056739      -0.036060       0.092799             10.424563      13.534409      -2.372401      -2.047100      10.751077      -0.793457       6.988203           0.000001
          306              N       7.647728      15.396813       8.259379       0.025862      32.011962 0.35060233E+03  0.76649565E+04                                 8.398930                            5.969743       0.014563       2.082432                    0.998668      23.534283      61.340784       0.734993       0.381178      -1.108728       0.006641       0.013280      -0.026299       0.030201      -0.020322      -0.038988      -0.049734       0.001754      -0.170193      -0.095282       0.044155       0.051126             10.358481      12.432621      -5.821502      -0.367103      13.422564      -1.609062       5.220257          -0.000000
          307              N       4.022832       0.710570      11.022336      -0.267871      37.067510 0.53377603E+03  0.12977068E+05                                 9.274554                            7.460065      -0.007465       2.009034                    0.998728      28.562217      78.793584       0.644364       0.390983      -1.100478       0.033272       0.013210       0.136881       0.141485      -0.041597      -0.000122      -0.032902      -0.055690      -0.139627      -0.060132      -0.019944       0.080076             10.694452       6.575087      -1.424197       0.972926      10.939639       3.415000      14.568629           0.000001
          308              N       4.072992       1.904532      12.867379       0.023666      32.754527 0.33607967E+03  0.72458736E+04                                 8.489189                            5.798780       0.174223       2.139236                    0.998827      23.103321      59.149703       0.757173       0.375199      -1.116850       0.015913      -0.020734       0.008505       0.027485      -0.039929       0.027565       0.015622      -0.089658       0.099873      -0.084985       0.037774       0.047211             10.899138       5.321747      -2.356378      -0.555290      13.080403       6.539602      14.295265           0.000000
          309              N      14.233736       8.904325      10.062029      -0.282122      37.361115 0.58173629E+03  0.14457042E+05                                 9.338996                            7.819131       0.046137       2.024513                    0.998409      29.054036      81.153462       0.625361       0.394114      -1.097794       0.124276       0.030454       0.059388       0.141063      -0.028204       0.007189      -0.063072      -0.083417      -0.003024      -0.056739      -0.036060       0.092799             10.424563      13.534410       2.372400       2.047100      10.751076      -0.793458       6.988203           0.000001
          310              N      16.007728      10.224687      10.172621       0.025862      32.011962 0.35060233E+03  0.76649566E+04                                 8.398930                            5.969743       0.014563       2.082432                    0.998668      23.534283      61.340785       0.734993       0.381178      -1.108728       0.006641      -0.013280       0.026299       0.030201       0.020322       0.038988      -0.049734       0.001754      -0.170193      -0.095282       0.044155       0.051126             10.358481      12.432622       5.821503       0.367103      13.422564      -1.609062       5.220257          -0.000000
          311              N      12.382832       7.829930       7.409664      -0.267871      37.067508 0.53377608E+03  0.12977069E+05                                 9.274554                            7.460066      -0.007465       2.009034                    0.998728      28.562218      78.793589       0.644364       0.390983      -1.100477       0.033272      -0.013210      -0.136881       0.141485       0.041597       0.000122      -0.032902      -0.055690      -0.139627      -0.060132      -0.019944       0.080076             10.694451       6.575087       1.424197      -0.972926      10.939639       3.415000      14.568628           0.000001
          312              N      12.432992       6.635969       5.564621       0.023666      32.754513 0.33607965E+03  0.72458732E+04                                 8.489187                            5.798779       0.174223       2.139236                    0.998827      23.103322      59.149707       0.757173       0.375199      -1.116850       0.015913       0.020734      -0.008505       0.027485       0.039929      -0.027565       0.015622      -0.089658       0.099873      -0.084985       0.037774       0.047211             10.899133       5.321747       2.356380       0.555288      13.080400       6.539592      14.295253           0.000000
          313              O       6.432184       7.377284       8.910029      -0.552613      29.915307 0.46420057E+03  0.10748677E+05                                 7.524266                            6.568549       0.606526       2.237744                    0.999005      27.293745      70.236605       0.758913       0.348550      -1.148310      -0.025477      -0.009344       0.015457       0.031230       0.014776       0.013572      -0.027260      -0.104358       0.001599      -0.059884      -0.004394       0.064278              8.119257       7.237054      -0.276201      -0.201914      11.628286      -1.984023       5.492430           0.000004
          314              O       4.664880       6.285808       9.625190      -0.589356      37.117252 0.56206112E+03  0.13617344E+05                                 8.809729                            7.299748       0.701409       2.274608                    0.996790      27.753105      72.446273       0.711105       0.355520      -1.145564       0.025622       0.011785      -0.015932       0.032391      -0.008964       0.005125       0.045332       0.112867       0.031780      -0.084340       0.032393       0.051947             10.167233      15.204420      -3.143870      -0.026508       8.753654       0.149927       6.543626           0.000001
          315              O      13.354264      11.008705       0.750182      -0.570973      35.828291 0.55415986E+03  0.13340928E+05                                 8.488933                            7.191030       0.851619       2.332751                    0.996432      27.217721      70.176170       0.727071       0.349928      -1.153351       0.001287      -0.007463       0.021413       0.022712       0.004035       0.001649      -0.006767       0.084848       0.136055      -0.065713       0.019872       0.045840              9.456197       6.352520       0.690454       0.159401       7.966736       0.476266      14.049335           0.000001
          316              O      13.208800       9.623435       2.464358      -0.556262      33.105603 0.49161364E+03  0.11544924E+05                                 8.121368                            6.812976       0.678017       2.269789                    0.997722      27.253578      70.569616       0.736644       0.354063      -1.144107       0.011412       0.022711      -0.023884       0.034879       0.005809       0.017537      -0.013238      -0.016853      -0.156209      -0.058414       0.021346       0.037069              9.008833       5.165683       0.718996       0.207627      13.814061      -1.130395       8.046754           0.000002
          317              O      14.792184       1.163216       9.521971      -0.552613      29.915323 0.46420100E+03  0.10748690E+05                                 7.524269                            6.568552       0.606525       2.237744                    0.999005      27.293748      70.236617       0.758913       0.348550      -1.148310      -0.025477       0.009344      -0.015457       0.031230      -0.014776      -0.013572      -0.027260      -0.104358       0.001598      -0.059884      -0.004393       0.064278              8.119261       7.237057       0.276205       0.201913      11.628293      -1.984024       5.492431           0.000004
          318              O      13.024880       2.254692       8.806810      -0.589356      37.117254 0.56206104E+03  0.13617342E+05                                 8.809729                            7.299747       0.701409       2.274608                    0.996790      27.753105      72.446270       0.711105       0.355519      -1.145564       0.025622      -0.011785       0.015932       0.032391       0.008964      -0.005125       0.045332       0.112867       0.031780      -0.084340       0.032393       0.051947             10.167235      15.204422       3.143877       0.026507       8.753657       0.149927       6.543626           0.000001
          319              O       4.994264      14.612796      17.681818      -0.570973      35.828293 0.55415982E+03  0.13340927E+05                                 8.488933                            7.191029       0.851619       2.332751                    0.996432      27.217722      70.176173       0.727071       0.349928      -1.153351       0.001287       0.007463      -0.021413       0.022713      -0.004035      -0.001649      -0.006767       0.084848       0.136055      -0.065713       0.019872       0.045840              9.456198       6.352519      -0.690454      -0.159401       7.966736       0.476269      14.049339           0.000001
          320              O       4.848800      15.998065      15.967642      -0.556262      33.105608 0.49161377E+03  0.11544928E+05                                 8.121369                            6.812977       0.678017       2.269789                    0.997722      27.253579      70.569623       0.736644       0.354063      -1.144107       0.011412      -0.022711       0.023884       0.034879      -0.005809      -0.017537      -0.013238      -0.016853      -0.156209      -0.058414       0.021346       0.037069              9.008834       5.165684      -0.718996      -0.207627      13.814063      -1.130395       8.046755           0.000002
          321              O      14.792184       7.377284       0.305971      -0.552613      29.915313 0.46420069E+03  0.10748681E+05                                 7.524267                            6.568550       0.606525       2.237744                    0.999005      27.293748      70.236616       0.758913       0.348550      -1.148310      -0.025477      -0.009344      -0.015457       0.031230       0.014776      -0.013572       0.027260      -0.104358       0.001598      -0.059884      -0.004393       0.064278              8.119258       7.237055      -0.276201       0.201914      11.628288       1.984023       5.492430           0.000004
          322              O      13.024880       6.285808      18.022810      -0.589356      37.117248 0.56206106E+03  0.13617342E+05                                 8.809728                            7.299747       0.701409       2.274608                    0.996790      27.753104      72.446268       0.711105       0.355519      -1.145564       0.025622       0.011785       0.015932       0.032391      -0.008964      -0.005125      -0.045332       0.112867       0.031780      -0.084340       0.032393       0.051947             10.167232      15.204418      -3.143870       0.026508       8.753653      -0.149927       6.543626           0.000001
          323              O       4.994264      11.008705       8.465818      -0.570974      35.828295 0.55415993E+03  0.13340930E+05                                 8.488933                            7.191030       0.851619       2.332751                    0.996432      27.217723      70.176175       0.727071       0.349928      -1.153351       0.001287      -0.007463      -0.021413       0.022713       0.004035      -0.001649       0.006767       0.084848       0.136055      -0.065713       0.019872       0.045840              9.456198       6.352520       0.690454      -0.159401       7.966737      -0.476266      14.049336           0.000001
          324              O       4.848800       9.623435       6.751642      -0.556262      33.105606 0.49161369E+03  0.11544926E+05                                 8.121368                            6.812976       0.678017       2.269789                    0.997722      27.253579      70.569619       0.736644       0.354063      -1.144107       0.011413       0.022711       0.023884       0.034879       0.005809      -0.017538       0.013238      -0.016853      -0.156209      -0.058414       0.021346       0.037069              9.008833       5.165683       0.718997      -0.207627      13.814062       1.130395       8.046755           0.000002
          325              O       6.432184       1.163216      18.126029      -0.552613      29.915330 0.46420113E+03  0.10748694E+05                                 7.524270                            6.568554       0.606525       2.237744                    0.999005      27.293749      70.236625       0.758913       0.348550      -1.148310      -0.025477       0.009344       0.015457       0.031230      -0.014776       0.013572       0.027260      -0.104358       0.001598      -0.059884      -0.004393       0.064278              8.119262       7.237059       0.276205      -0.201913      11.628296       1.984024       5.492433           0.000004
          326              O       4.664880       2.254692       0.409190      -0.589356      37.117258 0.56206112E+03  0.13617344E+05                                 8.809730                            7.299747       0.701409       2.274608                    0.996790      27.753107      72.446277       0.711105       0.355519      -1.145564       0.025622      -0.011785      -0.015932       0.032391       0.008964       0.005125      -0.045332       0.112867       0.031780      -0.084340       0.032393       0.051947             10.167236      15.204424       3.143878      -0.026507       8.753658      -0.149927       6.543626           0.000001
          327              O      13.354264      14.612796       9.966182      -0.570973      35.828292 0.55415980E+03  0.13340926E+05                                 8.488933                            7.191029       0.851619       2.332751                    0.996432      27.217722      70.176171       0.727071       0.349928      -1.153351       0.001287       0.007463       0.021413       0.022713      -0.004035       0.001649       0.006767       0.084848       0.136055      -0.065713       0.019872       0.045840              9.456197       6.352519      -0.690454       0.159401       7.966735      -0.476269      14.049338           0.000001
          328              O      13.208800      15.998065      11.680358      -0.556262      33.105603 0.49161368E+03  0.11544925E+05                                 8.121368                            6.812977       0.678017       2.269789                    0.997722      27.253577      70.569615       0.736644       0.354063      -1.144107       0.011413      -0.022711      -0.023884       0.034879      -0.005809       0.017538       0.013238      -0.016853      -0.156209      -0.058414       0.021346       0.037069              9.008833       5.165683      -0.718996       0.207627      13.814061       1.130395       8.046754           0.000002
          329              O       1.927816       9.703716      18.126029      -0.552613      29.915310 0.46420063E+03  0.10748679E+05                                 7.524266                            6.568549       0.606525       2.237744                    0.999005      27.293747      70.236612       0.758913       0.348550      -1.148310       0.025477       0.009344       0.015457       0.031230       0.014776      -0.013572       0.027260      -0.104358       0.001598      -0.059884      -0.004394       0.064278              8.119257       7.237055      -0.276202       0.201914      11.628286       1.984023       5.492430           0.000004
          330              O       3.695120      10.795192       0.409190      -0.589356      37.117247 0.56206104E+03  0.13617342E+05                                 8.809728                            7.299747       0.701409       2.274608                    0.996790      27.753104      72.446268       0.711105       0.355519      -1.145564      -0.025622      -0.011785      -0.015932       0.032391      -0.008964      -0.005125      -0.045332       0.112867       0.031780      -0.084340       0.032393       0.051947             10.167232      15.204416      -3.143870       0.026507       8.753654      -0.149926       6.543626           0.000001
          331              O      11.725736       6.072296       9.966182      -0.570973      35.828293 0.55415980E+03  0.13340926E+05                                 8.488933                            7.191029       0.851619       2.332751                    0.996432      27.217722      70.176172       0.727071       0.349928      -1.153351      -0.001287       0.007463       0.021413       0.022713       0.004035      -0.001649       0.006767       0.084848       0.136055      -0.065713       0.019872       0.045840              9.456198       6.352519       0.690454      -0.159401       7.966735      -0.476270      14.049340           0.000001
          332              O      11.871200       7.457565      11.680358      -0.556262      33.105607 0.49161375E+03  0.11544928E+05                                 8.121369                            6.812977       0.678017       2.269789                    0.997722      27.253579      70.569622       0.736644       0.354063      -1.144107      -0.011412      -0.022711      -0.023884       0.034879       0.005809      -0.017537       0.013238      -0.016853      -0.156209      -0.058414       0.021346       0.037069              9.008834       5.165683       0.718996      -0.207627      13.814063       1.130395       8.046755           0.000002
          333              O      10.287816      15.917784       0.305971      -0.552613      29.915314 0.46420071E+03  0.10748682E+05                                 7.524267                            6.568550       0.606525       2.237744                    0.999005      27.293748      70.236616       0.758913       0.348550      -1.148310       0.025477      -0.009344      -0.015457       0.031230      -0.014776       0.013572       0.027260      -0.104358       0.001598      -0.059884      -0.004393       0.064278              8.119258       7.237055       0.276201      -0.201914      11.628288       1.984023       5.492430           0.000004
          334              O      12.055120      14.826308      18.022810      -0.589356      37.117248 0.56206107E+03  0.13617342E+05                                 8.809728                            7.299747       0.701409       2.274608                    0.996790      27.753104      72.446269       0.711105       0.355520      -1.145564      -0.025622       0.011785       0.015932       0.032391       0.008964       0.005125      -0.045332       0.112867       0.031780      -0.084340       0.032393       0.051947             10.167232      15.204418       3.143870      -0.026508       8.753654      -0.149927       6.543626           0.000001
          335              O       3.365736       2.468205       8.465818      -0.570973      35.828293 0.55415988E+03  0.13340929E+05                                 8.488933                            7.191030       0.851619       2.332751                    0.996432      27.217722      70.176172       0.727071       0.349928      -1.153351      -0.001287      -0.007463      -0.021413       0.022713      -0.004035       0.001649       0.006767       0.084848       0.136055      -0.065713       0.019872       0.045840              9.456197       6.352520      -0.690454       0.159401       7.966736      -0.476266      14.049336           0.000001
          336              O       3.511200       1.082935       6.751642      -0.556262      33.105611 0.49161377E+03  0.11544928E+05                                 8.121370                            6.812977       0.678017       2.269789                    0.997722      27.253579      70.569623       0.736644       0.354063      -1.144107      -0.011412       0.022711       0.023884       0.034879      -0.005809       0.017537       0.013238      -0.016853      -0.156209      -0.058414       0.021346       0.037069              9.008835       5.165684      -0.718997       0.207627      13.814064       1.130395       8.046756           0.000002
          337              O      10.287816       9.703716       9.521971      -0.552613      29.915308 0.46420059E+03  0.10748678E+05                                 7.524266                            6.568549       0.606525       2.237744                    0.999005      27.293747      70.236610       0.758913       0.348549      -1.148310       0.025477       0.009344      -0.015457       0.031230       0.014776       0.013572      -0.027260      -0.104358       0.001598      -0.059884      -0.004393       0.064278              8.119257       7.237055      -0.276202      -0.201914      11.628286      -1.984023       5.492430           0.000004
          338              O      12.055120      10.795192       8.806810      -0.589356      37.117249 0.56206108E+03  0.13617343E+05                                 8.809728                            7.299747       0.701409       2.274608                    0.996790      27.753105      72.446271       0.711105       0.355519      -1.145564      -0.025622      -0.011785       0.015932       0.032391      -0.008964       0.005125       0.045332       0.112867       0.031780      -0.084340       0.032393       0.051947             10.167233      15.204418      -3.143870      -0.026507       8.753655       0.149926       6.543626           0.000001
          339              O       3.365736       6.072296      17.681818      -0.570973      35.828294 0.55415983E+03  0.13340927E+05                                 8.488933                            7.191029       0.851619       2.332751                    0.996432      27.217723      70.176174       0.727071       0.349928      -1.153351      -0.001287       0.007463      -0.021413       0.022713       0.004035       0.001649      -0.006767       0.084848       0.136055      -0.065713       0.019872       0.045840              9.456198       6.352519       0.690454       0.159401       7.966735       0.476269      14.049340           0.000001
          340              O       3.511200       7.457565      15.967642      -0.556262      33.105605 0.49161372E+03  0.11544927E+05                                 8.121369                            6.812977       0.678017       2.269789                    0.997722      27.253578      70.569619       0.736644       0.354063      -1.144107      -0.011412      -0.022711       0.023884       0.034879       0.005809       0.017538      -0.013238      -0.016853      -0.156209      -0.058414       0.021346       0.037069              9.008833       5.165683       0.718996       0.207627      13.814062      -1.130395       8.046755           0.000002
          341              O       1.927816      15.917784       8.910029      -0.552613      29.915314 0.46420070E+03  0.10748681E+05                                 7.524267                            6.568550       0.606526       2.237744                    0.999005      27.293747      70.236614       0.758913       0.348550      -1.148310       0.025477      -0.009344       0.015457       0.031230      -0.014776      -0.013572      -0.027260      -0.104358       0.001598      -0.059884      -0.004394       0.064278              8.119258       7.237055       0.276201       0.201914      11.628289      -1.984024       5.492430           0.000004
          342              O       3.695120      14.826308       9.625190      -0.589356      37.117250 0.56206108E+03  0.13617343E+05                                 8.809729                            7.299748       0.701409       2.274608                    0.996790      27.753104      72.446270       0.711105       0.355520      -1.145564      -0.025622       0.011785      -0.015932       0.032391       0.008964      -0.005125       0.045332       0.112867       0.031780      -0.084340       0.032393       0.051947             10.167233      15.204419       3.143870       0.026507       8.753654       0.149927       6.543626           0.000001
          343              O      11.725736       2.468205       0.750182      -0.570973      35.828290 0.55415982E+03  0.13340927E+05                                 8.488932                            7.191029       0.851619       2.332751                    0.996432      27.217721      70.176167       0.727071       0.349928      -1.153351      -0.001287      -0.007463       0.021413       0.022713      -0.004035      -0.001649      -0.006767       0.084848       0.136055      -0.065713       0.019872       0.045840              9.456197       6.352520      -0.690454      -0.159401       7.966736       0.476266      14.049335           0.000001
          344              O      11.871200       1.082935       2.464358      -0.556262      33.105608 0.49161372E+03  0.11544927E+05                                 8.121369                            6.812977       0.678017       2.269789                    0.997722      27.253578      70.569619       0.736644       0.354063      -1.144107      -0.011412       0.022711      -0.023884       0.034879      -0.005809      -0.017538      -0.013238      -0.016853      -0.156209      -0.058414       0.021346       0.037069              9.008834       5.165684      -0.718997      -0.207627      13.814063      -1.130395       8.046755           0.000002

******************************************************
Auxiliary information for the entire system
The total spin magnetic moment of the unit cell is   0.000323
The total net atomic charge of the unit cell is   0.000017
Accuracy of reproducing the electrostatic potential in the unit cell:
  The inner radius (bohr) =    5.0000
  The outer radius (bohr) =   12.0000
  Valid grid points have density less than (e/(bohr^3)) =    0.0001
  The number of valid grid points were=       166704
  The rms potential error without charges in kcal/mol is=      4.55411
  The rms potential error with partial charges in kcal/mol is=      0.92459
  The RRMSE value at monopole order=      0.20302
  The rms potential error with partial charges and cloud penetration in kcal/mol is=      0.92747
  The RRMSE value at monopole order with cloud penetration is=      0.20366
  The rms potential error with partial charges and atomic dipoles in kcal/mol is=      0.71603
  The RRMSE value at dipole order=      0.15723
  The rms potential error with partial charges, atomic dipoles and cloud penetration in kcal/mol is=      0.71496
  The RRMSE value at dipole order with cloud penetration=      0.15699

******************************************************
The electron densities and ab initio electrostatic potential were computed in VASP using the PBE functional and
projector augmented wave method. See the main text of the journal article for a description of computational details.
The atomic charges, dipoles, and quadrupoles were computed with the DDEC6 method as described in
(a) T. A. Manz and N. Gabaldon Limas, RSC Adv. 6 (2016) 47771-47801 DOI: 10.1039/c6ra04656h
(b) N. Gabaldon Limas and T. A. Manz, RSC Adv. 8 (2018) 2678-2707 DOI: 10.1039/c7ra11829e.
For each atom in the material, the electron cloud parameters were fit to the spherically averaged atom-in-material
electron density using radial positions for which this density was between 10^-4 and 10^-2 electrons per cubic bohr.
The polarizabilities, dispersion coefficients, and quantum Drude oscillator (QDO) parameters were fit using the MCLF method.
The magnetic structure of the system was optimized in VASP from the default ferromagnetic initial guess using spin polarization.
The atomic spin moments (ASMs) were computed on this optimized magnetic structure using the DDEC6 partition as inputs
to the method of T. A. Manz and D. S. Sholl, J. Chem. Theory Comput. 7 (2011) 4146-4164 DOI: 10.1021/ct200539n.
The RMSE and RRMSE were computed using a uniform grid with Ewald summation.
