# Supplementary material for: A collection of forcefield precursors for metal–organic frameworks
Source: RSC Adv. 2019 Nov 13;9(63):36492–507. doi: 10.1039/c9ra07327b (PMC9075174; doi:10.1039/c9ra07327b)
Supplement: RA-009-C9RA07327B-s5124 [file RA-009-C9RA07327B-s5124.xyz]

   38
jmolscript: load "" {1 1 1} spacegroup "x,y,z" unitcell [{     10.755100     0.000000     0.000000 }, {     -4.072925     9.954067     0.000000 }, {     -4.072925    -4.485870     8.885968 }]
Nb    -2.033530     1.365081     2.218293     0.844259
Nb    -6.112320     4.103116     6.667675     0.840767
Fe    -0.785161     4.875548     6.139049     0.847828
Fe     3.394411     0.592649     2.746919     0.933560
Fe     5.945265     5.984951     1.766975     0.944730
Fe    -3.336015    -0.516754     7.118993     0.940152
C      7.989394     0.653782     0.211575    -0.005103
C      6.638390     0.584548     2.596746    -0.007476
C      0.163759     1.092870     2.626781    -0.001456
C     -1.443973     3.148262     3.469171    -0.010623
C      9.102644    -0.853105     2.159379    -0.003986
C     -2.100029     0.700842     4.373851    -0.010177
C     -0.949491     2.599756     0.678977    -0.004405
C      7.294446     3.031968     1.692066    -0.010414
C     -5.380144     4.814415     8.674393    -0.000941
C     -4.029140     4.883649     6.289222    -0.010447
C      2.445491     4.375327     6.259187    -0.005013
C      4.053223     2.319935     5.416797    -0.007002
C     -6.493394     6.321302     6.726589    -0.004525
C      4.709279     4.767355     4.512117    -0.008996
C      3.558741     2.868441     8.206991    -0.002647
C     -4.685196     2.436229     7.193902    -0.010311
N     -0.534051     5.699689     8.101870    -0.311222
N      5.544084     0.265626     2.722927    -0.333707
N      1.292727     1.010773     2.802812    -0.328470
N     -1.120590     3.984694     4.183958    -0.318124
N      5.277575     7.982558     2.165422    -0.330645
N     -2.219273     0.302629     5.442655    -0.334722
N     -4.518900    -1.272096     8.739261    -0.329207
N      6.642767     3.947691     1.464230    -0.336880
N      3.143301    -0.231492     0.784098    -0.328548
N     -2.934834     5.202571     6.163041    -0.318633
N      1.316523     4.457424     6.083156    -0.311526
N      3.729840     1.483503     4.702010    -0.333833
N     -2.668325    -2.514361     6.720546    -0.329898
N      4.828523     5.165568     3.443313    -0.336626
N      7.128150     6.740293     0.146707    -0.330406
N     -4.033517     1.520506     7.421738    -0.335330

The following XYZ coordinates are in angstroms. Other properties are in atomic units.
The sperically averaged electron density of each atom fit to a function of the form exp(a - br)
eigen_1, eigen_2 and eigen_3 are the three eigenvalues of traceless quadrupole moment tensor
  atom number  atomic symbol              X              Y              Z     net charge C6 coefficient C8 coefficient C10 coefficient fluctuating dipole atomic polarizability isotropic forcefield polarizability              a              b squared Pearson coefficient          <r^3>          <r^4>         wp_QDO          m_QDO          q_QDO       dipole_x       dipole_y       dipole_z         dipole            Qxy            Qxz            Qyz     Q(x^2-y^2)  Q(3z^2 - R^2)        eigen_1        eigen_2        eigen_3 static polarizability      alpha(xx)      alpha(xy)      alpha(xz)      alpha(yy)      alpha(yz)      alpha(zz) atomic spin moment
            1             Nb      -2.033530       1.365081       2.218293       0.844259     205.969693 0.30259523E+04  0.10773602E+06                                28.886267                           19.124477       3.667108       2.605932                    0.999649      98.252004     276.535164       0.379541       0.453261      -1.117449      -0.000439       0.000913      -0.000221       0.001037      -0.032550      -0.053173       0.037857       0.024429       0.049516      -0.044255      -0.042716       0.086971             36.987378      36.667557       1.269875       2.042602      37.678598      -1.100098      36.615979           0.039389
            2             Nb      -6.112320       4.103116       6.667675       0.840767     206.182406 0.30298884E+04  0.10791649E+06                                28.907451                           19.138545       3.667991       2.605645                    0.999643      98.370567     276.964852       0.379335       0.453338      -1.117347       0.000317       0.000376      -0.000974       0.001091      -0.030851      -0.051085       0.033474       0.029304       0.038386      -0.041726      -0.040077       0.081803             37.013893      37.134138       1.184378       1.969531      37.622650      -1.273939      36.284891           0.048762
            3             Fe      -0.785161       4.875548       6.139049       0.847828     201.427752 0.36684299E+04  0.13719793E+06                                26.167458                           18.844424       0.404931       1.893840                    0.999764      55.891603     161.791353       0.451151       0.363008      -1.179972      -0.007028      -0.011815       0.000829       0.013772       0.027060      -0.017026       0.085391       0.098329      -0.036601      -0.120133       0.055751       0.064382             32.608962      43.779297       2.127035       7.366643      19.712017      10.932663      34.335573           3.793633
            4             Fe       3.394411       0.592649       2.746919       0.933560     173.073401 0.30895196E+04  0.11044946E+06                                23.692489                           17.263970       0.552211       1.968899                    0.999521      52.043683     146.246272       0.473600       0.361761      -1.183567       0.006098       0.003971       0.003860       0.008238       0.113027      -0.067324      -0.137947      -0.332094      -0.248054      -0.174770      -0.127389       0.302159             29.355160      39.246118       1.783073       6.427777      17.878566       9.730872      30.940798           3.814829
            5             Fe       5.945265       5.984951       1.766975       0.944730     163.840016 0.29066227E+04  0.10220675E+06                                22.786002                           16.679090       0.647830       2.006494                    0.999503      50.976144     141.473875       0.485320       0.358911      -1.187429      -0.000203      -0.008483       0.004894       0.009796      -0.000816       0.209422       0.150633       0.492963       0.246102      -0.351678      -0.023136       0.374814             28.189860      18.930862      -2.931379      -8.097608      38.397016      -8.017729      27.241701           3.804049
            6             Fe      -3.336015      -0.516754       7.118993       0.940152     165.505284 0.29354949E+04  0.10350680E+06                                22.960336                           16.777887       0.604979       1.992619                    0.999436      51.127856     142.222552       0.483052       0.359604      -1.186520      -0.001807       0.004705      -0.005203       0.007244       0.114767       0.319232      -0.060954       0.205053      -0.107589      -0.342030      -0.035223       0.377253             28.437131      19.075811      -2.917276      -8.201065      38.797406      -8.091454      27.438175           3.797405
            7              C       7.989394       0.653782       0.211575      -0.005103      42.077152 0.55635979E+03  0.13798429E+05                                10.467520                            8.034582       0.512896       2.108291                    0.999923      30.156802      86.694581       0.567584       0.435113      -1.061238      -0.037628      -0.018442      -0.058797       0.072202      -0.028292      -0.092056      -0.107670      -0.010825      -0.412957      -0.215700       0.093249       0.122450             12.019086       8.467809       1.618765       3.360456       9.563980       4.947966      18.025469           0.011052
            8              C       6.638390       0.584548       2.596746      -0.007476      41.272598 0.56727149E+03  0.14145172E+05                                10.372448                            8.144025       0.482028       2.098094                    0.999944      30.350208      87.640772       0.560235       0.438448      -1.058642      -0.060528      -0.042111       0.008135       0.074183      -0.085811       0.038384      -0.002581      -0.275125       0.319603      -0.219424       0.096718       0.122706             11.747424      19.837702       2.249353      -1.401729       7.700843      -0.326963       7.703727           0.007975
            9              C       0.163759       1.092870       2.626781      -0.001456      42.109237 0.55958094E+03  0.13900958E+05                                10.491747                            8.080559       0.458671       2.092090                    0.999924      30.170078      86.856424       0.563473       0.437574      -1.059545       0.070674      -0.000792       0.028240       0.076112       0.029990      -0.047957      -0.001415      -0.326282       0.261231      -0.216879       0.093420       0.123459             12.013747      21.096352      -1.072103       1.278963       7.488201      -0.017431       7.456689           0.006984
           10              C      -1.443973       3.148262       3.469171      -0.010623      41.253831 0.56447102E+03  0.14057219E+05                                10.357388                            8.107147       0.526599       2.111805                    0.999962      30.339662      87.539283       0.563278       0.436642      -1.059789       0.027578       0.059723       0.025135       0.070421      -0.069593      -0.048702      -0.155267       0.132392      -0.045221      -0.218124       0.095221       0.122903             11.761123       8.107734       1.973782       2.244563      13.380531       6.186830      13.795105           0.011319
           11              C       9.102644      -0.853105       2.159379      -0.003986      42.275842 0.56311111E+03  0.14012254E+05                                10.527293                            8.114967       0.438087       2.085541                    0.999907      30.234352      87.147175       0.561282       0.438542      -1.058840       0.003140      -0.073865       0.010424       0.074663       0.065327       0.012368       0.001003       0.293747       0.336164      -0.216782       0.095549       0.121233             12.049559       8.320224      -3.618285      -0.112854      20.330164       0.357098       7.498288           0.006098
           12              C      -2.100029       0.700842       4.373851      -0.010177      41.514417 0.57194069E+03  0.14295264E+05                                10.425970                            8.189154       0.463771       2.091904                    0.999927      30.451867      88.126743       0.557323       0.439702      -1.057561       0.015341      -0.024943       0.066785       0.072923      -0.000999       0.038025       0.107424       0.032900      -0.524254      -0.219105       0.097074       0.122031             11.807808       7.909564       1.003450      -2.477322       9.035306      -3.985882      18.478553           0.007763
           13              C      -0.949491       2.599756       0.678977      -0.004405      42.225419 0.56201746E+03  0.13975867E+05                                10.511944                            8.100790       0.456036       2.090901                    0.999922      30.214077      87.011779       0.562524       0.437861      -1.059431       0.026778       0.054092      -0.044449       0.074958      -0.074998       0.112310       0.119658       0.042407      -0.168289      -0.216686       0.096036       0.120650             12.036294      10.196080       2.951177      -4.703880      10.649130      -5.099055      15.263672           0.006695
           14              C       7.294446       3.031968       1.692066      -0.010414      41.480318 0.57159584E+03  0.14281136E+05                                10.413340                            8.182984       0.455813       2.089368                    0.999918      30.433014      87.987673       0.558042       0.439304      -1.058048      -0.046041       0.046155      -0.031826       0.072546       0.155260      -0.030531       0.052338       0.107923       0.260485      -0.219669       0.097492       0.122178             11.788571      11.285200      -5.778596       0.713503      16.600618      -1.190000       7.479894           0.007414
           15              C      -5.380144       4.814415       8.674393      -0.000941      42.090891 0.55927484E+03  0.13891205E+05                                10.487200                            8.077051       0.460163       2.092472                    0.999926      30.165459      86.831337       0.563741       0.437433      -1.059649       0.040154       0.019413       0.061653       0.076094      -0.025730      -0.093405      -0.108764      -0.008140      -0.413146      -0.216628       0.092162       0.124466             12.008384       8.497807       1.604043       3.328254       9.565161       4.905650      17.962186           0.007004
           16              C      -4.029140       4.883649       6.289222      -0.010447      41.266844 0.56467606E+03  0.14063848E+05                                10.359862                            8.108841       0.525593       2.111366                    0.999962      30.346136      87.567710       0.563186       0.436666      -1.059756       0.057827       0.039210      -0.007700       0.070290      -0.087434       0.039067      -0.003241      -0.271513       0.315278      -0.218166       0.095038       0.123128             11.764055      19.942793       2.248628      -1.398922       7.682501      -0.330772       7.666869           0.011202
           17              C       2.445491       4.375327       6.259187      -0.005013      42.084769 0.55646355E+03  0.13801766E+05                                10.468898                            8.035383       0.513105       2.108267                    0.999923      30.160357      86.709648       0.567545       0.435119      -1.061225      -0.066955       0.001461      -0.026827       0.072144       0.029393      -0.048656      -0.002987      -0.323474       0.262172      -0.215747       0.093143       0.122604             12.020869      21.182950      -1.078318       1.288180       7.457996      -0.026592       7.421660           0.010857
           18              C       4.053223       2.319935       5.416797      -0.007002      41.265173 0.56715840E+03  0.14141454E+05                                10.370755                            8.142895       0.478606       2.096970                    0.999943      30.346596      87.623644       0.560314       0.438414      -1.058677      -0.029251      -0.062509      -0.026070       0.073774      -0.069191      -0.050330      -0.155740       0.132272      -0.051806      -0.219130       0.096944       0.122187             11.745309       8.134152       1.949978       2.217599      13.372787       6.137034      13.728988           0.008339
           19              C      -6.493394       6.321302       6.726589      -0.004525      42.256075 0.56249332E+03  0.13990825E+05                                10.516930                            8.104253       0.454248       2.090098                    0.999922      30.228019      87.065022       0.562393       0.437865      -1.059416      -0.002951       0.073851      -0.012378       0.074939       0.066223       0.012630       0.000639       0.295716       0.327278      -0.216570       0.095774       0.120796             12.042306       8.335252      -3.618767      -0.114842      20.317130       0.350379       7.474537           0.006354
           20              C       4.709279       4.767355       4.512117      -0.008996      41.408455 0.57039994E+03  0.14243068E+05                                10.399137                            8.172471       0.461766       2.091419                    0.999926      30.403704      87.862989       0.558629       0.439095      -1.058228      -0.014232       0.024665      -0.066712       0.072536      -0.000645       0.038028       0.107839       0.035082      -0.523534      -0.219272       0.096829       0.122443             11.771869       7.911750       0.996316      -2.464810       9.004927      -3.976669      18.398931           0.007988
           21              C       3.558741       2.868441       8.206991      -0.002647      42.207738 0.56203927E+03  0.13977987E+05                                10.512889                            8.104602       0.442077       2.086861                    0.999912      30.209279      87.032216       0.561953       0.438256      -1.059083      -0.028068      -0.052682       0.044696       0.074572      -0.076539       0.111841       0.118397       0.046258      -0.170218      -0.216494       0.094763       0.121730             12.032309      10.212045       2.941952      -4.704404      10.642848      -5.103917      15.242033           0.007031
           22              C      -4.685196       2.436229       7.193902      -0.010311      41.504192 0.57172316E+03  0.14288229E+05                                10.422675                            8.186240       0.468908       2.093374                    0.999933      30.451416      88.115700       0.557570       0.439556      -1.057666       0.046394      -0.045528       0.033239       0.073007       0.155375      -0.030646       0.051725       0.106647       0.258531      -0.219116       0.096893       0.122223             11.804243      11.316549      -5.796956       0.706832      16.626841      -1.201025       7.469339           0.007382
           23              N      -0.534051       5.699689       8.101870      -0.311222      42.412187 0.54605725E+03  0.13358720E+05                                10.142802                            7.680300       0.153296       2.050696                    0.997759      29.397470      81.497713       0.618059       0.405088      -1.090169      -0.005733       0.012833       0.035724       0.038390      -0.030076      -0.067495      -0.065313       0.031432      -0.289576      -0.149386       0.059741       0.089645             11.726054       8.291858       1.629145       3.633549       8.736766       5.662336      18.149537           0.021961
           24              N       5.544084       0.265626       2.722927      -0.333707      39.565893 0.53191754E+03  0.12906059E+05                                 9.590256                            7.498806       0.284616       2.084762                    0.999258      29.613714      81.312783       0.636774       0.396434      -1.097911       0.051192      -0.008216      -0.004767       0.052066      -0.072825       0.027527       0.020239      -0.187442       0.259058      -0.166083       0.070422       0.095662             10.893052      19.409798       1.491772      -0.726567       6.550137       0.168604       6.719222           0.019990
           25              N       1.292727       1.010773       2.802812      -0.328470      41.187462 0.53088345E+03  0.12857216E+05                                 9.807135                            7.467007       0.334022       2.104790                    0.999359      29.298807      80.017871       0.642145       0.393845      -1.101207      -0.042673       0.017966       0.009390       0.047243       0.016701      -0.034779       0.013952      -0.221762       0.231851      -0.156251       0.066023       0.090228             11.300726      20.870812      -1.124919       1.336465       6.238722       0.337858       6.792644           0.020268
           26              N      -1.120590       3.984694       4.183958      -0.318124      40.727437 0.54762805E+03  0.13419642E+05                                 9.902687                            7.704695       0.123368       2.036262                    0.997678      29.710355      82.692987       0.614886       0.406496      -1.088179      -0.003623      -0.023377      -0.036704       0.043667      -0.055809      -0.042630      -0.099690       0.142320      -0.011580      -0.162389       0.068255       0.094134             11.283534       7.885252       2.058454       2.557837      11.587422       6.416178      14.377929           0.021751
           27              N       5.277575       7.982558       2.165422      -0.330645      40.661490 0.52396327E+03  0.12636046E+05                                 9.681134                            7.386073       0.406027       2.125666                    0.999619      29.217897      79.381416       0.650486       0.390443      -1.104647      -0.016583       0.040009       0.018847       0.047232       0.048759      -0.008255      -0.008356       0.205033       0.245475      -0.154604       0.066356       0.088248             11.146451       7.200541      -3.788380      -0.525946      19.692944       0.188091       6.545867           0.019389
           28              N      -2.219273       0.302629       5.442655      -0.334722      39.389360 0.52977928E+03  0.12837569E+05                                 9.548236                            7.473669       0.315011       2.093443                    0.999413      29.598548      81.142808       0.639314       0.395370      -1.098963       0.025816       0.016146      -0.041877       0.051777      -0.016705       0.007060       0.082691       0.018321      -0.394480      -0.163336       0.067196       0.096140             10.842703       7.319912       1.164508      -3.246992       8.617052      -4.402865      16.591145           0.018221
           29              N      -4.518900      -1.272096       8.739261      -0.329207      40.663049 0.52359440E+03  0.12626045E+05                                 9.688463                            7.387906       0.389058       2.121292                    0.999572      29.190165      79.325522       0.649763       0.390912      -1.104218      -0.032863      -0.007620       0.033298       0.047401      -0.066594       0.066415       0.094889       0.014320      -0.120633      -0.158951       0.066646       0.092305             11.159920       9.002951       2.810847      -5.115355      10.058309      -5.244120      14.418500           0.019222
           30              N       6.642767       3.947691       1.464230      -0.336880      39.024556 0.52419754E+03  0.12659538E+05                                 9.454684                            7.407368       0.358826       2.105740                    0.999569      29.545098      80.668472       0.646129       0.392522      -1.101750       0.020526      -0.046999      -0.007973       0.051902       0.111283      -0.041447       0.034094       0.060846       0.220751      -0.163694       0.069444       0.094250             10.729422       9.179488      -5.344093       0.230941      16.369012      -0.982421       6.639766           0.018786
           31              N       3.143301      -0.231492       0.784098      -0.328548      41.215868 0.53127482E+03  0.12870064E+05                                 9.815814                            7.472971       0.324184       2.102023                    0.999322      29.300249      80.052562       0.641425       0.394184      -1.100885       0.006548      -0.015282      -0.043655       0.046713      -0.026988      -0.070031      -0.068258       0.026411      -0.306425      -0.155530       0.065565       0.089965             11.311186       8.027348       1.552518       3.467647       8.444568       5.407567      17.461643           0.020940
           32              N      -2.934834       5.202571       6.163041      -0.318633      40.752280 0.54802704E+03  0.13431912E+05                                 9.906409                            7.707304       0.123200       2.036053                    0.997680      29.721808      82.733496       0.614803       0.406475      -1.088189      -0.042985       0.002964       0.006335       0.043550      -0.074017       0.028540       0.021554      -0.177980       0.251557      -0.162425       0.068405       0.094020             11.287959      20.206708       1.538998      -0.738121       6.739142       0.178967       6.918027           0.022162
           33              N       1.316523       4.457424       6.083156      -0.311526      42.424224 0.54622839E+03  0.13363922E+05                                10.144459                            7.681290       0.153995       2.050837                    0.997767      29.402488      81.514091       0.618046       0.405066      -1.090187       0.034720      -0.014151      -0.008489       0.038442       0.014084      -0.033842       0.015477      -0.209513       0.229430      -0.149320       0.059784       0.089536             11.728226      21.756480      -1.164472       1.400607       6.422775       0.352335       7.005423           0.022335
           34              N       3.729840       1.483503       4.702010      -0.333833      39.517251 0.53113126E+03  0.12881776E+05                                 9.581407                            7.492419       0.282596       2.084462                    0.999245      29.595885      81.238344       0.637175       0.396345      -1.098010       0.004227       0.023156       0.045425       0.051161      -0.055006      -0.044332      -0.102131       0.138390      -0.026398      -0.163715       0.068976       0.094739             10.882548       7.633746       1.967047       2.431833      11.201712       6.136429      13.812187           0.020374
           35              N      -2.668325      -2.514361       6.720546      -0.329898      40.673821 0.52375031E+03  0.12630312E+05                                 9.687918                            7.387316       0.392338       2.122045                    0.999580      29.200343      79.345897       0.650034       0.390733      -1.104382       0.016533      -0.040116      -0.019013       0.047372       0.045108      -0.012500       0.001965       0.216759       0.250806      -0.159272       0.067095       0.092177             11.159451       7.209471      -3.788503      -0.527910      19.725042       0.188571       6.543839           0.019634
           36              N       4.828523       5.165568       3.443313      -0.336626      39.020405 0.52410671E+03  0.12657719E+05                                 9.459196                            7.410700       0.346734       2.102768                    0.999520      29.527726      80.641419       0.645417       0.392943      -1.101374      -0.025254      -0.015864       0.041764       0.051319      -0.012842       0.011935       0.076087       0.007772      -0.408093      -0.162683       0.069485       0.093199             10.734695       7.256252       1.145003      -3.198144       8.529576      -4.351735      16.418257           0.019156
           37              N       7.128150       6.740293       0.146707      -0.330406      40.652079 0.52378782E+03  0.12631757E+05                                 9.685110                            7.388946       0.392288       2.122166                    0.999575      29.200375      79.354135       0.649766       0.390878      -1.104253       0.031482       0.007342      -0.033380       0.046468      -0.061223       0.070669       0.086157       0.002907      -0.137352      -0.153345       0.066499       0.086847             11.151112       8.999360       2.799617      -5.108859      10.045291      -5.239345      14.408684           0.019748
           38              N      -4.033517       1.520506       7.421738      -0.335330      39.461280 0.53090092E+03  0.12872284E+05                                 9.562144                            7.483429       0.312491       2.092397                    0.999404      29.623113      81.249010       0.638624       0.395566      -1.098765      -0.020865       0.047169       0.007713       0.052151       0.107734      -0.046020       0.043594       0.067331       0.222695      -0.166208       0.069982       0.096226             10.859459       9.283234      -5.418129       0.225394      16.591788      -0.993552       6.703354           0.018627

******************************************************
Auxiliary information for the entire system
The total spin magnetic moment of the unit cell is   15.752087
The total net atomic charge of the unit cell is   -0.000003
Accuracy of reproducing the electrostatic potential in the unit cell:
  The inner radius (bohr) =    5.0000
  The outer radius (bohr) =   12.0000
  Valid grid points have density less than (e/(bohr^3)) =    0.0001
  The number of valid grid points were=        41435
  The rms potential error without charges in kcal/mol is=      6.25756
  The rms potential error with partial charges in kcal/mol is=      1.16981
  The RRMSE value at monopole order=      0.18694
  The rms potential error with partial charges and cloud penetration in kcal/mol is=      1.16285
  The RRMSE value at monopole order with cloud penetration is=      0.18583
  The rms potential error with partial charges and atomic dipoles in kcal/mol is=      0.76952
  The RRMSE value at dipole order=      0.12297
  The rms potential error with partial charges, atomic dipoles and cloud penetration in kcal/mol is=      0.75344
  The RRMSE value at dipole order with cloud penetration=      0.12040

******************************************************
The electron densities and ab initio electrostatic potential were computed in VASP using the PBE functional and
projector augmented wave method. See the main text of the journal article for a description of computational details.
The atomic charges, dipoles, and quadrupoles were computed with the DDEC6 method as described in
(a) T. A. Manz and N. Gabaldon Limas, RSC Adv. 6 (2016) 47771-47801 DOI: 10.1039/c6ra04656h
(b) N. Gabaldon Limas and T. A. Manz, RSC Adv. 8 (2018) 2678-2707 DOI: 10.1039/c7ra11829e.
For each atom in the material, the electron cloud parameters were fit to the spherically averaged atom-in-material
electron density using radial positions for which this density was between 10^-4 and 10^-2 electrons per cubic bohr.
The polarizabilities, dispersion coefficients, and quantum Drude oscillator (QDO) parameters were fit using the MCLF method.
The magnetic structure of the system was optimized in VASP from the default ferromagnetic initial guess using spin polarization.
The atomic spin moments (ASMs) were computed on this optimized magnetic structure using the DDEC6 partition as inputs
to the method of T. A. Manz and D. S. Sholl, J. Chem. Theory Comput. 7 (2011) 4146-4164 DOI: 10.1021/ct200539n.
The RMSE and RRMSE were computed using a uniform grid with Ewald summation.
