# Supplementary material for: A collection of forcefield precursors for metal–organic frameworks
Source: RSC Adv. 2019 Nov 13;9(63):36492–507. doi: 10.1039/c9ra07327b (PMC9075174; doi:10.1039/c9ra07327b)
Supplement: RA-009-C9RA07327B-s5125 [file RA-009-C9RA07327B-s5125.xyz]

   74
jmolscript: load "" {1 1 1} spacegroup "x,y,z" unitcell [{      7.962600     0.000000     0.000000 }, {     -0.333696    12.128510     0.000000 }, {     -3.433081    -5.074863    11.825150 }]
Gd     5.597827    11.847772     0.125110     2.035326
Gd    -1.402004    -4.794125    11.700040     2.035331
H     -0.869015    -0.255171     4.915715     0.113354
H     -0.928868     1.301223     4.745433     0.110971
H      1.202890    -0.235535     3.722557     0.156834
H      0.965410     1.290347     3.434024     0.147653
H      2.319753    -2.089848     7.964239     0.115233
H      2.754131    -1.199080     9.181046     0.114391
H      0.188682    -2.355405     8.885418     0.156287
H      0.564185    -1.402223    10.072663     0.156274
H      2.043053     3.384919     9.108913     0.109825
H      1.543415     4.066804     7.785679     0.104408
H     -0.245051     3.012119     9.697806     0.152459
H     -0.661077     3.859727     8.449070     0.150170
H      5.064838     7.308818     6.909435     0.113355
H      5.124691     5.752424     7.079717     0.110971
H      2.992933     7.289182     8.102593     0.156834
H      3.230413     5.763300     8.391126     0.147653
H      1.876070     9.143495     3.860911     0.115233
H      1.441692     8.252727     2.644104     0.114391
H      4.007141     9.409052     2.939732     0.156287
H      3.631638     8.455870     1.752487     0.156275
H      2.152770     3.668728     2.716237     0.109825
H      2.652408     2.986843     4.039471     0.104408
H      4.440874     4.041528     2.127344     0.152460
H      4.856900     3.193920     3.376080     0.150170
C      0.638569     1.995029     6.565323     0.560082
C      0.884490    -0.429914     6.704860     0.554536
C      1.635497     0.962864     8.543671     0.556438
C     -0.327162     0.545550     4.838851    -0.039185
C      0.521310     0.442679     3.594846    -0.363090
C     -0.324899     0.085514     2.406418     0.726968
C      2.005940    -1.443561     8.614622    -0.041248
C      0.914544    -2.068897     9.461303    -0.367530
C      1.417874    -3.250829    10.251223     0.728988
C      1.329380     3.393682     8.452617    -0.043980
C      0.021580     3.750555     9.130198    -0.371410
C      0.076032     5.003443     9.963871     0.742703
C      3.557254     5.058618     5.259827     0.560082
C      3.311333     7.483561     5.120290     0.554535
C      2.560326     6.090783     3.281479     0.556438
C      4.522985     6.508097     6.986299    -0.039185
C      3.674513     6.610968     8.230304    -0.363090
C      4.520722     6.968133     9.418732     0.726968
C      2.189883     8.497208     3.210528    -0.041249
C      3.281279     9.122544     2.363847    -0.367530
C      2.777949    10.304476     1.573927     0.728988
C      2.866443     3.659965     3.372533    -0.043980
C      4.174243     3.303092     2.694952    -0.371410
C      4.119791     2.050204     1.861279     0.742703
N      1.237139     2.070314     7.805782    -0.244455
N      0.455797     0.711205     6.072215    -0.240593
N      1.511368    -0.248552     7.915755    -0.234217
N      2.958684     4.983333     4.019368    -0.244455
N      3.740026     6.342442     5.752935    -0.240593
N      2.684455     7.302199     3.909395    -0.234217
O      6.598921    -0.557837     2.537677    -0.588659
O      0.045539     0.517864     1.246371    -0.786349
O      1.203766     5.526925    10.168446    -0.684750
O     -1.025325     5.418856    10.406132    -0.654221
O      0.572296    -4.017643    10.805822    -0.775484
O      2.643874    -3.451997    10.383664    -0.597658
O      2.091270     1.074059     9.655235    -0.488532
O      0.285358     2.972164     5.958693    -0.486461
O      0.727223    -1.525040     6.212934    -0.485082
O     -2.403098     7.611484     9.287473    -0.588660
O      4.150284     6.535783    10.578779    -0.786349
O      2.992057     1.526722     1.656704    -0.684750
O      5.221148     1.634791     1.419018    -0.654221
O      3.623527    11.071290     1.019328    -0.775484
O      1.551949    10.505644     1.441486    -0.597658
O      2.104553     5.979588     2.169915    -0.488531
O      3.910465     4.081483     5.866457    -0.486461
O      3.468600     8.578687     5.612216    -0.485082

The following XYZ coordinates are in angstroms. Other properties are in atomic units.
The sperically averaged electron density of each atom fit to a function of the form exp(a - br)
eigen_1, eigen_2 and eigen_3 are the three eigenvalues of traceless quadrupole moment tensor
  atom number  atomic symbol              X              Y              Z     net charge C6 coefficient C8 coefficient C10 coefficient fluctuating dipole atomic polarizability isotropic forcefield polarizability              a              b squared Pearson coefficient          <r^3>          <r^4>         wp_QDO          m_QDO          q_QDO       dipole_x       dipole_y       dipole_z         dipole            Qxy            Qxz            Qyz     Q(x^2-y^2)  Q(3z^2 - R^2)        eigen_1        eigen_2        eigen_3 static polarizability      alpha(xx)      alpha(xy)      alpha(xz)      alpha(yy)      alpha(yz)      alpha(zz) atomic spin moment
            1             Gd       5.597827      11.847772       0.125110       2.035326     145.738450 0.34132803E+04  0.12004728E+06                                18.669995                           16.086017       1.699265       2.264262                    0.997216      78.969310     192.361549       0.612589       0.284287      -1.310002       0.004319      -0.016033      -0.003778       0.017029      -0.056625      -0.023751       0.002939      -0.123641      -0.290770      -0.103944      -0.028919       0.132863             21.676638      27.584954       1.472035       0.931529      14.950260       1.753846      22.494700          -0.000013
            2             Gd      -1.402004      -4.794125      11.700040       2.035331     145.737555 0.34132544E+04  0.12004612E+06                                18.669903                           16.085942       1.699291       2.264271                    0.997216      78.969167     192.360878       0.612592       0.284286      -1.310002      -0.004319       0.016033       0.003778       0.017029      -0.056625      -0.023751       0.002939      -0.123640      -0.290769      -0.103944      -0.028918       0.132862             21.676527      27.584804       1.472027       0.931524      14.950190       1.753836      22.494586          -0.000013
            3              H      -0.869015      -0.255171       4.915715       0.113354       1.163988 0.91486497E+01  0.91395245E+02                                 1.722520                            1.681364      -1.059258       2.368586                    0.996876       3.425153       9.177506       0.529105       1.158772      -0.738536      -0.022621      -0.033025      -0.002737       0.040123       0.012133      -0.006734       0.001395       0.004574       0.003413      -0.014808       0.001382       0.013425              1.732429       1.713243       0.364008       0.047579       1.908064      -0.042453       1.575981          -0.000002
            4              H      -0.928868       1.301223       4.745433       0.110971       1.037812 0.78781978E+01  0.76178716E+02                                 1.628444                            1.586735      -0.746242       2.520612                    0.999348       3.321071       8.892284       0.528550       1.198431      -0.728861      -0.025759       0.028789      -0.012260       0.040530      -0.011422       0.002974      -0.005867       0.013001       0.021844      -0.017328       0.003136       0.014192              1.641916       1.709930      -0.375387       0.114547       1.771616      -0.008880       1.444202          -0.000005
            5              H       1.202890      -0.235535       3.722557       0.156834       0.983721 0.75631028E+01  0.73502423E+02                                 1.670440                            1.634262      -0.863067       2.482272                    0.998568       3.388014       9.559241       0.475916       1.324264      -0.700129       0.017133      -0.016721       0.009429       0.025730      -0.007844       0.002410      -0.000329       0.008222      -0.023108      -0.008230      -0.004720       0.012949              1.691735       1.767249      -0.409807      -0.005708       1.780414      -0.022586       1.527541          -0.000001
            6              H       0.965410       1.290347       3.434024       0.147653       0.934087 0.70125424E+01  0.67281232E+02                                 1.643664                            1.595243      -1.049448       2.392892                    0.996094       3.515099      10.050596       0.469114       1.360847      -0.691188       0.006226       0.024415      -0.003258       0.025406       0.000829       0.003141      -0.004589      -0.009114      -0.007896      -0.007231      -0.000671       0.007901              1.670197       1.611529       0.399740      -0.103053       1.934460      -0.070167       1.464602          -0.000004
            7              H       2.319753      -2.089848       7.964239       0.115233       1.040772 0.78387511E+01  0.76295372E+02                                 1.674423                            1.614616      -0.991203       2.409843                    0.996711       3.482183       9.595794       0.504582       1.247162      -0.716025       0.013540      -0.029693      -0.022305       0.039528      -0.001552      -0.010903      -0.000472      -0.015540      -0.017165      -0.016301       0.005476       0.010824              1.703368       1.464876      -0.276936      -0.186608       1.877592       0.284180       1.767637          -0.000001
            8              H       2.754131      -1.199080       9.181046       0.114391       1.178223 0.93116034E+01  0.93313306E+02                                 1.735065                            1.696665      -0.980235       2.408521                    0.997688       3.374059       9.016337       0.527215       1.159309      -0.739410       0.030930       0.005251       0.026475       0.041051       0.006642       0.005595      -0.007188       0.022857       0.004511      -0.017719       0.003967       0.013752              1.739404       1.867171       0.089416       0.339168       1.650236       0.002921       1.700806          -0.000001
            9              H       0.188682      -2.355405       8.885418       0.156287       1.010011 0.78637443E+01  0.76488708E+02                                 1.642164                            1.621365      -0.903011       2.466312                    0.998429       3.292577       9.027530       0.502314       1.253612      -0.716138      -0.014877      -0.009491      -0.019412       0.026235       0.003537       0.004782       0.001958      -0.002181      -0.011796      -0.006885      -0.000613       0.007498              1.640715       1.755601       0.212021       0.276061       1.513171       0.016668       1.653373          -0.000001
           10              H       0.564185      -1.402223      10.072663       0.156274       1.026244 0.80390791E+01  0.78258348E+02                                 1.641748                            1.627029      -0.745336       2.538508                    0.999718       3.168704       8.559265       0.509526       1.234853      -0.722224      -0.003918       0.020354       0.012315       0.024110      -0.003498      -0.004339       0.003330      -0.003081       0.012681      -0.006385      -0.002037       0.008422              1.634423       1.403139      -0.137896      -0.185161       1.789056       0.212412       1.711075           0.000003
           11              H       2.043053       3.384919       9.108913       0.109825       1.223075 0.98703799E+01  0.10137359E+03                                 1.843764                            1.797489      -1.014992       2.387520                    0.997156       3.610592      10.092134       0.485831       1.227524      -0.721661       0.027250       0.003267       0.029399       0.040219      -0.000020       0.006075       0.008331       0.025686      -0.000837      -0.017145       0.001442       0.015703              1.856802       1.936615       0.055160       0.362024       1.750712       0.106470       1.883079          -0.000003
           12              H       1.543415       4.066804       7.785679       0.104408       1.143658 0.89331439E+01  0.90022765E+02                                 1.800064                            1.737236      -0.996704       2.397085                    0.996086       3.650329      10.305604       0.479749       1.266906      -0.711730       0.003520       0.032392      -0.022541       0.039620      -0.003995      -0.008266      -0.007893      -0.025791      -0.017563      -0.018348      -0.000104       0.018453              1.830523       1.567174       0.269237      -0.215257       2.027102      -0.321032       1.897291          -0.000003
           13              H      -0.245051       3.012119       9.697806       0.152459       1.035764 0.81399746E+01  0.79200669E+02                                 1.626697                            1.616567      -0.757891       2.529721                    0.999576       3.160990       8.435897       0.522883       1.203915      -0.729456      -0.004104      -0.019694       0.014094       0.024563       0.001160      -0.005707      -0.005097      -0.002454       0.003629      -0.007032      -0.001525       0.008557              1.615131       1.393010       0.079844      -0.152609       1.824159      -0.233517       1.628223           0.000004
           14              H      -0.661077       3.859727       8.449070       0.150170       0.980636 0.75183103E+01  0.72021307E+02                                 1.583622                            1.563556      -0.857426       2.481752                    0.999077       3.225667       8.662095       0.524357       1.219377      -0.724024      -0.014394       0.005241      -0.019364       0.024690      -0.003590       0.003632      -0.002377       0.005908      -0.008274      -0.004723      -0.003063       0.007786              1.582842       1.698516      -0.128605       0.309838       1.368513       0.027665       1.681497          -0.000004
           15              H       5.064838       7.308818       6.909435       0.113355       1.163987 0.91486409E+01  0.91395136E+02                                 1.722519                            1.681363      -1.059257       2.368587                    0.996876       3.425152       9.177502       0.529105       1.158771      -0.738536       0.022621       0.033025       0.002737       0.040123       0.012133      -0.006734       0.001395       0.004574       0.003413      -0.014808       0.001382       0.013425              1.732428       1.713241       0.364007       0.047579       1.908063      -0.042453       1.575980          -0.000002
           16              H       5.124691       5.752424       7.079717       0.110971       1.037812 0.78781892E+01  0.76178618E+02                                 1.628443                            1.586734      -0.746241       2.520612                    0.999348       3.321069       8.892280       0.528550       1.198432      -0.728861       0.025759      -0.028789       0.012260       0.040530      -0.011422       0.002974      -0.005867       0.013001       0.021844      -0.017328       0.003136       0.014192              1.641915       1.709929      -0.375387       0.114547       1.771615      -0.008880       1.444201          -0.000005
           17              H       2.992933       7.289182       8.102593       0.156834       0.983721 0.75631028E+01  0.73502423E+02                                 1.670440                            1.634262      -0.863067       2.482272                    0.998568       3.388014       9.559241       0.475916       1.324264      -0.700129      -0.017133       0.016721      -0.009429       0.025730      -0.007844       0.002410      -0.000329       0.008222      -0.023108      -0.008230      -0.004720       0.012949              1.691735       1.767249      -0.409807      -0.005708       1.780414      -0.022586       1.527541          -0.000001
           18              H       3.230413       5.763300       8.391126       0.147653       0.934087 0.70125445E+01  0.67281251E+02                                 1.643664                            1.595243      -1.049448       2.392893                    0.996094       3.515099      10.050593       0.469114       1.360846      -0.691188      -0.006226      -0.024415       0.003258       0.025406       0.000829       0.003141      -0.004589      -0.009114      -0.007896      -0.007231      -0.000671       0.007901              1.670197       1.611529       0.399740      -0.103053       1.934460      -0.070167       1.464602          -0.000004
           19              H       1.876070       9.143495       3.860911       0.115233       1.040772 0.78387511E+01  0.76295372E+02                                 1.674423                            1.614616      -0.991203       2.409843                    0.996711       3.482183       9.595794       0.504582       1.247162      -0.716025      -0.013540       0.029693       0.022305       0.039528      -0.001552      -0.010903      -0.000472      -0.015540      -0.017165      -0.016301       0.005476       0.010824              1.703368       1.464876      -0.276936      -0.186608       1.877592       0.284180       1.767637          -0.000001
           20              H       1.441692       8.252727       2.644104       0.114391       1.178223 0.93116034E+01  0.93313306E+02                                 1.735065                            1.696665      -0.980235       2.408521                    0.997688       3.374059       9.016337       0.527215       1.159309      -0.739410      -0.030930      -0.005251      -0.026475       0.041051       0.006642       0.005595      -0.007188       0.022857       0.004511      -0.017719       0.003967       0.013752              1.739404       1.867171       0.089416       0.339168       1.650236       0.002921       1.700806          -0.000001
           21              H       4.007141       9.409052       2.939732       0.156287       1.010010 0.78637360E+01  0.76488607E+02                                 1.642163                            1.621364      -0.903010       2.466312                    0.998429       3.292575       9.027523       0.502314       1.253612      -0.716138       0.014877       0.009491       0.019413       0.026235       0.003537       0.004782       0.001958      -0.002181      -0.011796      -0.006885      -0.000613       0.007498              1.640714       1.755600       0.212021       0.276060       1.513170       0.016668       1.653372          -0.000001
           22              H       3.631638       8.455870       1.752487       0.156275       1.026242 0.80390678E+01  0.78258207E+02                                 1.641746                            1.627027      -0.745335       2.538509                    0.999718       3.168702       8.559257       0.509527       1.234853      -0.722224       0.003918      -0.020354      -0.012315       0.024110      -0.003498      -0.004339       0.003330      -0.003080       0.012681      -0.006385      -0.002037       0.008422              1.634422       1.403138      -0.137895      -0.185160       1.789054       0.212412       1.711073           0.000003
           23              H       2.152770       3.668728       2.716237       0.109825       1.223075 0.98703799E+01  0.10137359E+03                                 1.843764                            1.797489      -1.014992       2.387521                    0.997156       3.610592      10.092135       0.485831       1.227524      -0.721661      -0.027250      -0.003267      -0.029399       0.040219      -0.000020       0.006075       0.008331       0.025686      -0.000837      -0.017145       0.001442       0.015703              1.856802       1.936616       0.055160       0.362024       1.750712       0.106470       1.883079          -0.000003
           24              H       2.652408       2.986843       4.039471       0.104408       1.143658 0.89331446E+01  0.90022777E+02                                 1.800065                            1.737236      -0.996704       2.397085                    0.996086       3.650329      10.305606       0.479748       1.266906      -0.711730      -0.003520      -0.032392       0.022542       0.039620      -0.003995      -0.008266      -0.007893      -0.025791      -0.017563      -0.018348      -0.000104       0.018453              1.830523       1.567174       0.269237      -0.215257       2.027103      -0.321032       1.897292          -0.000003
           25              H       4.440874       4.041528       2.127344       0.152460       1.035763 0.81399699E+01  0.79200617E+02                                 1.626697                            1.616567      -0.757891       2.529721                    0.999576       3.160989       8.435896       0.522883       1.203915      -0.729456       0.004104       0.019694      -0.014094       0.024563       0.001160      -0.005707      -0.005097      -0.002454       0.003629      -0.007032      -0.001525       0.008557              1.615131       1.393010       0.079844      -0.152609       1.824159      -0.233517       1.628223           0.000004
           26              H       4.856900       3.193920       3.376080       0.150170       0.980635 0.75183020E+01  0.72021214E+02                                 1.583622                            1.563556      -0.857425       2.481753                    0.999077       3.225665       8.662091       0.524357       1.219378      -0.724024       0.014393      -0.005241       0.019364       0.024690      -0.003590       0.003632      -0.002377       0.005908      -0.008274      -0.004723      -0.003063       0.007786              1.582842       1.698516      -0.128605       0.309838       1.368513       0.027665       1.681497          -0.000004
           27              C       0.638569       1.995029       6.565323       0.560082      22.571686 0.25148613E+03  0.51762509E+04                                 7.214310                            5.550340       0.271093       2.150370                    0.999874      21.790510      59.360405       0.647811       0.459363      -1.034395      -0.004451       0.013714      -0.010116       0.017613       0.013000      -0.031248       0.029577       0.077827      -0.007697      -0.061906       0.005163       0.056743              8.172854       4.517745       0.116551       2.077399      10.391064       1.359023       9.609753           0.000007
           28              C       0.884490      -0.429914       6.704860       0.554536      22.654744 0.24727770E+03  0.50559133E+04                                 7.159904                            5.456134       0.274503       2.149737                    0.999789      21.624263      58.248328       0.663552       0.451457      -1.041420       0.001823      -0.015920      -0.007301       0.017609      -0.004740      -0.024442      -0.025279       0.097886       0.013918      -0.062683       0.004442       0.058241              8.141332       4.690051      -0.861778       2.507005       9.952208      -0.851048       9.781738           0.000009
           29              C       1.635497       0.962864       8.543671       0.556438      23.046205 0.25004680E+03  0.51284998E+04                                 7.271583                            5.500617       0.279098       2.151525                    0.999803      21.681081      58.556462       0.658119       0.453767      -1.039744       0.013587       0.003167       0.012126       0.018485       0.001434      -0.038365      -0.005705       0.041492      -0.147983      -0.063273       0.004083       0.059190              8.352766       4.420776      -0.759848       1.748607      12.592635       0.025823       8.044888           0.000009
           30              C      -0.327162       0.545550       4.838851      -0.039185      25.393065 0.35822475E+03  0.80607566E+04                                 7.663280                            6.347543      -0.204688       1.938092                    0.999127      27.456873      78.387686       0.645355       0.421781      -1.055955       0.109997       0.008504       0.006267       0.110503       0.000558       0.021180       0.009492       0.071431       0.176993      -0.065952      -0.001126       0.067077              8.700705       6.975230       0.084549       1.186319       6.144962       0.976397      12.981924           0.000003
           31              C       0.521310       0.442679       3.594846      -0.363090      30.707263 0.46652195E+03  0.11185277E+05                                 8.581663                            7.148846      -0.228385       1.920822                    0.995974      30.520974      89.186409       0.621871       0.410801      -1.065697      -0.051039       0.008557       0.062681       0.081285      -0.007606      -0.019880      -0.013250       0.013295       0.024128      -0.027488       0.001309       0.026179              9.802512       8.380619       0.430093       0.495106       6.622314       1.399730      14.404604           0.000006
           32              C      -0.324899       0.085514       2.406418       0.726968      20.438603 0.22849875E+03  0.46480027E+04                                 7.101040                            5.499654      -0.279395       1.988336                    0.999440      21.167365      59.650298       0.606604       0.496385      -1.002264      -0.009800       0.018477      -0.024867       0.032493      -0.071978      -0.034414       0.001883      -0.102496      -0.131278      -0.087444      -0.024809       0.112253              8.220462       8.964248       1.795003       1.501622       4.720142       0.387333      10.976996           0.000002
           33              C       2.005940      -1.443561       8.614622      -0.041248      26.334575 0.36488324E+03  0.82604688E+04                                 7.914095                            6.442538      -0.263740       1.919567                    0.999090      27.700819      79.701360       0.634255       0.426571      -1.051449      -0.097027       0.046685       0.000970       0.107679      -0.007224      -0.017524      -0.060509      -0.023835      -0.052682      -0.067193       0.001852       0.065341              9.289379       6.631189      -0.486405      -0.181360      12.134438      -4.019519       9.102511           0.000009
           34              C       0.914544      -2.068897       9.461303      -0.367530      30.108859 0.45015204E+03  0.10673816E+05                                 8.429991                            6.977828      -0.060136       1.971623                    0.997142      30.267885      87.340970       0.636844       0.405614      -1.071395       0.066809       0.025680      -0.042940       0.083467       0.021274      -0.019762       0.002970       0.009557      -0.007331      -0.029654       0.000004       0.029650              9.818856       6.962948       0.613695      -0.757716      12.326938      -5.055845      10.166683           0.000007
           35              C       1.417874      -3.250829      10.251223       0.728988      19.927138 0.21553510E+03  0.43123760E+04                                 6.917874                            5.296761      -0.015718       2.084342                    0.999676      20.589875      57.181507       0.627153       0.488128      -1.008430      -0.001981      -0.031009       0.008635       0.032250       0.026666      -0.005531       0.089448      -0.050201       0.165698      -0.086304      -0.034786       0.121090              8.085759       8.072277       0.062411      -0.489780       9.152054      -4.027342       7.032946           0.000002
           36              C       1.329380       3.393682       8.452617      -0.043980      26.576976 0.37861350E+03  0.86876638E+04                                 8.032270                            6.611351      -0.433714       1.860688                    0.999005      28.494515      83.693357       0.616572       0.432928      -1.043125      -0.083945      -0.070400      -0.005479       0.109695      -0.014409      -0.018339       0.047191      -0.056092      -0.098144      -0.057642      -0.014402       0.072045              9.278957       7.268354      -0.573395      -1.198252      12.013726       3.390668       8.554791           0.000006
           37              C       0.021580       3.750555       9.130198      -0.371410      29.917818 0.45241699E+03  0.10728043E+05                                 8.350960                            6.972016      -0.059711       1.964910                    0.997913      30.355419      87.251240       0.641085       0.402911      -1.074482       0.073115      -0.009320      -0.032964       0.080743      -0.007688      -0.024960      -0.017258       0.054682      -0.036989      -0.041160      -0.003314       0.044474              9.576715       7.932214      -2.019923      -1.878351      11.334288       4.375241       9.463644           0.000005
           38              C       0.076032       5.003443       9.963871       0.742703      19.569676 0.21153175E+03  0.41964861E+04                                 6.746782                            5.195668       0.000876       2.091060                    0.999415      20.186900      55.135163       0.645145       0.478562      -1.017296       0.005362       0.039575       0.006751       0.040503      -0.008403      -0.001534      -0.083261      -0.046439       0.151383      -0.066379      -0.045230       0.111609              7.803253       8.612995      -0.529740      -1.115527       8.353109       3.526540       6.443656           0.000000
           39              C       3.557254       5.058618       5.259827       0.560082      22.571687 0.25148613E+03  0.51762510E+04                                 7.214311                            5.550340       0.271092       2.150370                    0.999874      21.790510      59.360407       0.647811       0.459363      -1.034395       0.004451      -0.013714       0.010116       0.017613       0.013000      -0.031248       0.029577       0.077827      -0.007697      -0.061906       0.005163       0.056743              8.172855       4.517745       0.116551       2.077399      10.391064       1.359023       9.609754           0.000007
           40              C       3.311333       7.483561       5.120290       0.554535      22.654744 0.24727769E+03  0.50559132E+04                                 7.159904                            5.456134       0.274504       2.149737                    0.999789      21.624263      58.248328       0.663552       0.451457      -1.041420      -0.001823       0.015920       0.007301       0.017609      -0.004740      -0.024442      -0.025279       0.097886       0.013918      -0.062683       0.004442       0.058241              8.141333       4.690051      -0.861778       2.507005       9.952209      -0.851047       9.781738           0.000009
           41              C       2.560326       6.090783       3.281479       0.556438      23.046209 0.25004685E+03  0.51285011E+04                                 7.271583                            5.500617       0.279098       2.151525                    0.999803      21.681083      58.556469       0.658119       0.453767      -1.039744      -0.013588      -0.003167      -0.012126       0.018485       0.001434      -0.038365      -0.005705       0.041492      -0.147983      -0.063273       0.004083       0.059190              8.352768       4.420776      -0.759848       1.748607      12.592638       0.025823       8.044889           0.000009
           42              C       4.522985       6.508097       6.986299      -0.039185      25.393077 0.35822496E+03  0.80607627E+04                                 7.663283                            6.347545      -0.204688       1.938092                    0.999127      27.456880      78.387715       0.645355       0.421781      -1.055954      -0.109997      -0.008504      -0.006267       0.110503       0.000558       0.021180       0.009492       0.071431       0.176993      -0.065952      -0.001126       0.067078              8.700709       6.975233       0.084549       1.186320       6.144963       0.976398      12.981932           0.000003
           43              C       3.674513       6.610968       8.230304      -0.363090      30.707260 0.46652189E+03  0.11185276E+05                                 8.581664                            7.148846      -0.228386       1.920822                    0.995974      30.520973      89.186408       0.621871       0.410801      -1.065697       0.051039      -0.008557      -0.062681       0.081285      -0.007606      -0.019880      -0.013250       0.013295       0.024128      -0.027488       0.001309       0.026179              9.802512       8.380618       0.430093       0.495105       6.622314       1.399731      14.404604           0.000006
           44              C       4.520722       6.968133       9.418732       0.726968      20.438603 0.22849874E+03  0.46480027E+04                                 7.101040                            5.499654      -0.279395       1.988336                    0.999440      21.167366      59.650304       0.606604       0.496385      -1.002264       0.009800      -0.018477       0.024867       0.032493      -0.071978      -0.034414       0.001883      -0.102496      -0.131278      -0.087444      -0.024809       0.112253              8.220463       8.964249       1.795003       1.501621       4.720142       0.387333      10.976997           0.000002
           45              C       2.189883       8.497208       3.210528      -0.041249      26.334576 0.36488326E+03  0.82604694E+04                                 7.914096                            6.442539      -0.263740       1.919567                    0.999090      27.700820      79.701365       0.634255       0.426571      -1.051449       0.097027      -0.046685      -0.000970       0.107679      -0.007224      -0.017524      -0.060509      -0.023835      -0.052682      -0.067193       0.001852       0.065341              9.289380       6.631189      -0.486405      -0.181359      12.134440      -4.019520       9.102512           0.000009
           46              C       3.281279       9.122544       2.363847      -0.367530      30.108857 0.45015200E+03  0.10673815E+05                                 8.429990                            6.977827      -0.060135       1.971623                    0.997142      30.267880      87.340947       0.636844       0.405614      -1.071395      -0.066809      -0.025680       0.042940       0.083467       0.021274      -0.019762       0.002970       0.009557      -0.007331      -0.029654       0.000004       0.029650              9.818856       6.962947       0.613695      -0.757717      12.326938      -5.055845      10.166682           0.000007
           47              C       2.777949      10.304476       1.573927       0.728988      19.927140 0.21553511E+03  0.43123762E+04                                 6.917874                            5.296761      -0.015718       2.084342                    0.999676      20.589875      57.181504       0.627153       0.488128      -1.008430       0.001981       0.031009      -0.008635       0.032250       0.026666      -0.005531       0.089448      -0.050201       0.165698      -0.086304      -0.034786       0.121090              8.085759       8.072277       0.062413      -0.489781       9.152054      -4.027342       7.032946           0.000002
           48              C       2.866443       3.659965       3.372533      -0.043980      26.576976 0.37861350E+03  0.86876638E+04                                 8.032270                            6.611351      -0.433714       1.860688                    0.999005      28.494516      83.693363       0.616572       0.432928      -1.043125       0.083945       0.070400       0.005479       0.109695      -0.014409      -0.018339       0.047191      -0.056092      -0.098144      -0.057642      -0.014402       0.072045              9.278957       7.268354      -0.573395      -1.198252      12.013726       3.390668       8.554792           0.000006
           49              C       4.174243       3.303092       2.694952      -0.371410      29.917831 0.45241722E+03  0.10728050E+05                                 8.350963                            6.972018      -0.059711       1.964910                    0.997913      30.355426      87.251273       0.641085       0.402911      -1.074482      -0.073115       0.009321       0.032964       0.080743      -0.007688      -0.024960      -0.017258       0.054682      -0.036989      -0.041160      -0.003314       0.044474              9.576720       7.932217      -2.019925      -1.878353      11.334293       4.375244       9.463648           0.000005
           50              C       4.119791       2.050204       1.861279       0.742703      19.569676 0.21153175E+03  0.41964862E+04                                 6.746782                            5.195668       0.000875       2.091060                    0.999415      20.186901      55.135169       0.645145       0.478562      -1.017296      -0.005362      -0.039575      -0.006750       0.040503      -0.008403      -0.001534      -0.083261      -0.046439       0.151383      -0.066379      -0.045230       0.111609              7.803254       8.612995      -0.529741      -1.115528       8.353109       3.526541       6.443657          -0.000000
           51              N       1.237139       2.070314       7.805782      -0.244455      37.656322 0.44316280E+03  0.10229149E+05                                 9.218559                            6.643387      -0.029196       2.039519                    0.998968      26.034368      68.758140       0.710531       0.373463      -1.119183       0.004266       0.092390       0.048302       0.104342      -0.012084       0.042680       0.025309      -0.120777       0.027887      -0.087745       0.020520       0.067225             11.251155       5.549782      -0.944633       2.205572      16.417517       2.169722      11.786167           0.000006
           52              N       0.455797       0.711205       6.072215      -0.240593      36.335703 0.42319314E+03  0.96332961E+04                                 8.909037                            6.441109       0.091058       2.080423                    0.999251      25.577285      66.563301       0.731907       0.367633      -1.126272      -0.049758      -0.011680      -0.089179       0.102787      -0.003734       0.062261       0.007198      -0.060491       0.095788      -0.081123       0.014372       0.066750             10.750387       6.084873      -0.297036       3.822751      12.728604       0.727547      13.437685           0.000004
           53              N       1.511368      -0.248552       7.915755      -0.234217      36.301955 0.41325566E+03  0.93550308E+04                                 8.925780                            6.365330       0.075825       2.077356                    0.999194      25.455439      66.147220       0.735911       0.367667      -1.125805       0.030882      -0.084282       0.051027       0.103252      -0.019574       0.042251      -0.017446      -0.098129       0.021084      -0.075240       0.011711       0.063528             10.964417       5.556500      -1.270937       2.815574      15.830927      -1.809360      11.505823           0.000006
           54              N       2.958684       4.983333       4.019368      -0.244455      37.656325 0.44316282E+03  0.10229150E+05                                 9.218560                            6.643387      -0.029196       2.039519                    0.998968      26.034369      68.758144       0.710531       0.373463      -1.119183      -0.004266      -0.092390      -0.048302       0.104342      -0.012084       0.042680       0.025309      -0.120777       0.027887      -0.087745       0.020520       0.067225             11.251156       5.549782      -0.944633       2.205572      16.417519       2.169723      11.786168           0.000005
           55              N       3.740026       6.342442       5.752935      -0.240593      36.335703 0.42319312E+03  0.96332957E+04                                 8.909037                            6.441109       0.091058       2.080423                    0.999251      25.577284      66.563302       0.731907       0.367633      -1.126272       0.049758       0.011680       0.089179       0.102788      -0.003734       0.062261       0.007198      -0.060491       0.095788      -0.081123       0.014372       0.066750             10.750388       6.084873      -0.297036       3.822751      12.728605       0.727547      13.437686           0.000004
           56              N       2.684455       7.302199       3.909395      -0.234217      36.301952 0.41325562E+03  0.93550296E+04                                 8.925779                            6.365329       0.075825       2.077356                    0.999194      25.455438      66.147214       0.735911       0.367667      -1.125805      -0.030882       0.084282      -0.051027       0.103252      -0.019574       0.042251      -0.017446      -0.098129       0.021084      -0.075240       0.011711       0.063528             10.964416       5.556499      -1.270937       2.815573      15.830926      -1.809360      11.505822           0.000006
           57              O       6.598921      -0.557837       2.537677      -0.588659      29.457897 0.45004596E+03  0.10306991E+05                                 7.385300                            6.425466       0.902508       2.349180                    0.998549      26.811030      67.891296       0.777405       0.344020      -1.155824      -0.002548       0.015963       0.077014       0.078693      -0.018166      -0.022853       0.000193       0.003375      -0.279733      -0.096892       0.030144       0.066748              8.056803      11.533172       2.762111       0.999527       6.092222       0.058595       6.545016          -0.000013
           58              O       0.045539       0.517864       1.246371      -0.786349      47.217126 0.74267456E+03  0.19379402E+05                                10.400241                            8.456031       0.010797       2.001026                    0.996564      31.674661      87.095937       0.650127       0.361049      -1.135964      -0.012610       0.050587       0.071447       0.088446      -0.044704      -0.028406      -0.022266      -0.106112       0.096703      -0.094827       0.035119       0.059708             12.062657      12.828027       0.253753      -2.279923       6.367025      -0.849178      16.992919          -0.000006
           59              O       1.203766       5.526925      10.168446      -0.684750      38.224266 0.61844490E+03  0.15339947E+05                                 8.886586                            7.645556       0.420838       2.164407                    0.996500      28.941779      76.347793       0.696682       0.354445      -1.146868      -0.043756      -0.009048      -0.082600       0.093911       0.028781       0.012495      -0.053419       0.007704       0.011110      -0.067457       0.012504       0.054953              9.768602      12.247816       3.650070       1.012149       9.328750       2.680941       7.729241          -0.000006
           60              O      -1.025325       5.418856      10.406132      -0.654221      37.009632 0.57151131E+03  0.13910513E+05                                 8.736641                            7.348013       0.362885       2.149066                    0.997344      28.521638      74.736737       0.710299       0.354280      -1.146039       0.011754      -0.040013      -0.033221       0.053318      -0.031891      -0.010990      -0.065641       0.044857       0.065917      -0.087761       0.020748       0.067013              9.828699      12.929789      -3.956624      -2.892398       8.215851       2.539816       8.340455          -0.000007
           61              O       0.572296      -4.017643      10.805822      -0.775484      52.127642 0.83067397E+03  0.22245653E+05                                11.029664                            8.919290      -0.017710       1.973205                    0.998384      32.051341      88.690431       0.636840       0.359138      -1.139793       0.035906       0.036674      -0.070870       0.087503       0.044247      -0.019861       0.049743      -0.081574       0.161112      -0.097407       0.009496       0.087911             12.852171      14.074633       5.371568      -4.100274      13.108798      -4.456984      11.373081          -0.000004
           62              O       2.643874      -3.451997      10.383664      -0.597658      31.443395 0.50452129E+03  0.11921584E+05                                 7.841830                            6.929163       0.532548       2.232237                    0.995198      27.386410      71.065607       0.726337       0.356873      -1.142182       0.010497       0.047707      -0.036470       0.060961      -0.026269       0.015250       0.067603       0.064000       0.009305      -0.092649       0.037038       0.055611              8.471616      12.064356      -2.174831       0.165592       6.879599      -1.185599       6.470893          -0.000004
           63              O       2.091270       1.074059       9.655235      -0.488532      21.658784 0.31445855E+03  0.65834282E+04                                 5.850485                            5.280843       0.915933       2.367718                    0.999451      25.065342      60.656220       0.879717       0.332563      -1.165821      -0.001981       0.001720      -0.024897       0.025035       0.010214      -0.010427       0.004195       0.089661       0.081844      -0.059950       0.019821       0.040129              5.989932       4.430005       0.027357       1.731683       5.526808       0.301572       8.012982           0.000002
           64              O       0.285358       2.972164       5.958693      -0.486461      23.066158 0.34673394E+03  0.74414232E+04                                 6.166637                            5.611499       1.083448       2.431014                    0.999437      25.142801      61.678290       0.838019       0.340559      -1.158483       0.012379      -0.017455       0.011087       0.024100      -0.011512      -0.041531      -0.042871       0.030843      -0.038722      -0.070239       0.016200       0.054039              6.340965       4.657561      -0.850476       0.706484       8.087692      -1.475248       6.277641          -0.000004
           65              O       0.727223      -1.525040       6.212934      -0.485082      23.393106 0.34037280E+03  0.72608467E+04                                 6.208424                            5.530750       1.037778       2.413710                    0.999577      25.039072      60.954862       0.851980       0.337011      -1.163171       0.005295       0.021188       0.004177       0.022235       0.016893      -0.040361       0.033489       0.005499      -0.067200      -0.066969       0.025991       0.040978              6.503125       4.161935       0.048884       0.422038       9.189603       1.428439       6.157837           0.000000
           66              O      -2.403098       7.611484       9.287473      -0.588660      29.457920 0.45004637E+03  0.10307003E+05                                 7.385304                            6.425469       0.902506       2.349180                    0.998549      26.811039      67.891330       0.777405       0.344020      -1.155823       0.002548      -0.015963      -0.077015       0.078693      -0.018166      -0.022853       0.000193       0.003375      -0.279733      -0.096892       0.030144       0.066748              8.056808      11.533181       2.762113       0.999527       6.092225       0.058595       6.545019          -0.000013
           67              O       4.150284       6.535783      10.578779      -0.786349      47.217124 0.74267446E+03  0.19379398E+05                                10.400241                            8.456030       0.010797       2.001027                    0.996564      31.674658      87.095925       0.650127       0.361049      -1.135964       0.012609      -0.050587      -0.071447       0.088446      -0.044703      -0.028406      -0.022266      -0.106112       0.096703      -0.094827       0.035119       0.059708             12.062656      12.828026       0.253753      -2.279927       6.367025      -0.849179      16.992919          -0.000006
           68              O       2.992057       1.526722       1.656704      -0.684750      38.224287 0.61844538E+03  0.15339963E+05                                 8.886590                            7.645559       0.420837       2.164407                    0.996500      28.941790      76.347837       0.696682       0.354445      -1.146868       0.043756       0.009048       0.082601       0.093911       0.028781       0.012495      -0.053419       0.007704       0.011110      -0.067457       0.012504       0.054953              9.768607      12.247822       3.650071       1.012148       9.328754       2.680943       7.729245          -0.000006
           69              O       5.221148       1.634791       1.419018      -0.654221      37.009629 0.57151121E+03  0.13910510E+05                                 8.736642                            7.348013       0.362885       2.149066                    0.997344      28.521633      74.736726       0.710299       0.354280      -1.146039      -0.011754       0.040013       0.033221       0.053318      -0.031891      -0.010990      -0.065641       0.044857       0.065917      -0.087761       0.020749       0.067013              9.828699      12.929789      -3.956625      -2.892399       8.215852       2.539816       8.340456          -0.000007
           70              O       3.623527      11.071290       1.019328      -0.775484      52.127625 0.83067349E+03  0.22245636E+05                                11.029662                            8.919287      -0.017710       1.973205                    0.998384      32.051332      88.690395       0.636840       0.359138      -1.139793      -0.035906      -0.036674       0.070870       0.087503       0.044247      -0.019861       0.049743      -0.081574       0.161112      -0.097407       0.009496       0.087911             12.852168      14.074632       5.371570      -4.100276      13.108794      -4.456983      11.373078          -0.000004
           71              O       1.551949      10.505644       1.441486      -0.597658      31.443408 0.50452152E+03  0.11921591E+05                                 7.841832                            6.929165       0.532548       2.232237                    0.995198      27.386416      71.065626       0.726337       0.356873      -1.142182      -0.010497      -0.047707       0.036470       0.060961      -0.026269       0.015250       0.067604       0.064000       0.009305      -0.092649       0.037038       0.055611              8.471619      12.064361      -2.174832       0.165592       6.879601      -1.185599       6.470894          -0.000004
           72              O       2.104553       5.979588       2.169915      -0.488531      21.658778 0.31445844E+03  0.65834254E+04                                 5.850484                            5.280842       0.915934       2.367718                    0.999451      25.065340      60.656211       0.879717       0.332563      -1.165821       0.001981      -0.001720       0.024897       0.025035       0.010214      -0.010427       0.004195       0.089661       0.081844      -0.059950       0.019821       0.040129              5.989930       4.430004       0.027356       1.731682       5.526807       0.301572       8.012980           0.000002
           73              O       3.910465       4.081483       5.866457      -0.486461      23.066159 0.34673396E+03  0.74414237E+04                                 6.166637                            5.611499       1.083448       2.431014                    0.999437      25.142803      61.678294       0.838019       0.340559      -1.158483      -0.012379       0.017455      -0.011087       0.024100      -0.011512      -0.041531      -0.042871       0.030843      -0.038722      -0.070239       0.016200       0.054039              6.340965       4.657561      -0.850476       0.706484       8.087692      -1.475248       6.277641          -0.000004
           74              O       3.468600       8.578687       5.612216      -0.485082      23.393109 0.34037287E+03  0.72608486E+04                                 6.208424                            5.530750       1.037777       2.413710                    0.999577      25.039074      60.954869       0.851980       0.337011      -1.163171      -0.005295      -0.021188      -0.004177       0.022235       0.016893      -0.040361       0.033489       0.005499      -0.067200      -0.066969       0.025991       0.040978              6.503126       4.161935       0.048884       0.422038       9.189605       1.428439       6.157838          -0.000000

******************************************************
Auxiliary information for the entire system
The total spin magnetic moment of the unit cell is   0.000019
The total net atomic charge of the unit cell is   -0.000002
Accuracy of reproducing the electrostatic potential in the unit cell:
  The inner radius (bohr) =    5.0000
  The outer radius (bohr) =   12.0000
  Valid grid points have density less than (e/(bohr^3)) =    0.0001
  The number of valid grid points were=        31144
  The rms potential error without charges in kcal/mol is=      6.24408
  The rms potential error with partial charges in kcal/mol is=      1.45910
  The RRMSE value at monopole order=      0.23368
  The rms potential error with partial charges and cloud penetration in kcal/mol is=      1.45712
  The RRMSE value at monopole order with cloud penetration is=      0.23336
  The rms potential error with partial charges and atomic dipoles in kcal/mol is=      0.37501
  The RRMSE value at dipole order=      0.06006
  The rms potential error with partial charges, atomic dipoles and cloud penetration in kcal/mol is=      0.36254
  The RRMSE value at dipole order with cloud penetration=      0.05806

******************************************************
The electron densities and ab initio electrostatic potential were computed in VASP using the PBE functional and
projector augmented wave method. See the main text of the journal article for a description of computational details.
The atomic charges, dipoles, and quadrupoles were computed with the DDEC6 method as described in
(a) T. A. Manz and N. Gabaldon Limas, RSC Adv. 6 (2016) 47771-47801 DOI: 10.1039/c6ra04656h
(b) N. Gabaldon Limas and T. A. Manz, RSC Adv. 8 (2018) 2678-2707 DOI: 10.1039/c7ra11829e.
For each atom in the material, the electron cloud parameters were fit to the spherically averaged atom-in-material
electron density using radial positions for which this density was between 10^-4 and 10^-2 electrons per cubic bohr.
The polarizabilities, dispersion coefficients, and quantum Drude oscillator (QDO) parameters were fit using the MCLF method.
The magnetic structure of the system was optimized in VASP from the default ferromagnetic initial guess using spin polarization.
The atomic spin moments (ASMs) were computed on this optimized magnetic structure using the DDEC6 partition as inputs
to the method of T. A. Manz and D. S. Sholl, J. Chem. Theory Comput. 7 (2011) 4146-4164 DOI: 10.1021/ct200539n.
The RMSE and RRMSE were computed using a uniform grid with Ewald summation.
