# Supplementary material for: A collection of forcefield precursors for metal–organic frameworks
Source: RSC Adv. 2019 Nov 13;9(63):36492–507. doi: 10.1039/c9ra07327b (PMC9075174; doi:10.1039/c9ra07327b)
Supplement: RA-009-C9RA07327B-s5126 [file RA-009-C9RA07327B-s5126.xyz]

   42
jmolscript: load "" {1 1 1} spacegroup "x,y,z" unitcell [{      3.492600     0.000000     0.000000 }, {      0.000000     9.828000     0.000000 }, {     -1.124851     0.000000    17.148147 }]
Cu     1.210706     2.368057    12.484194     1.003038
Cu    -0.230786     4.475180    10.402752     0.924469
Cu     0.026831     7.459943     3.910120     1.003019
Cu     2.077939     5.352820     1.828678     0.924470
H      1.328461     7.695324    12.274644     0.138404
H      2.295358     5.331690    15.381888     0.139943
H     -0.719415     9.338566    15.652829     0.141622
H      0.144586     2.132676     3.700570     0.138401
H      1.111483     4.496310     6.807814     0.139939
H      1.589310     0.489434     7.078755     0.141617
C      2.022146     8.718419    13.871136    -0.015034
C      1.641883     7.601958    13.145769    -0.103099
C      1.726104     6.343974    13.725377    -0.023728
C      2.225005     6.181812    15.011488    -0.107687
C     -0.868686     7.304170    15.745429    -0.017592
C     -0.976645     8.585741    15.170966    -0.092882
C      1.816980     0.247666    13.298388     0.532911
C      1.276938     5.163631    12.905695     0.594576
C      0.836194     7.184268    -0.022293     0.575824
C      0.838271     1.109581     5.297063    -0.015036
C      0.458009     2.226042     4.571696    -0.103098
C      0.542230     3.484026     5.151303    -0.023731
C      1.041130     3.646188     6.437414    -0.107684
C      1.440040     2.523830     7.171355    -0.017596
C      1.332081     1.242259     6.596892    -0.092878
C      0.633106     9.580334     4.724314     0.532910
C      0.093063     4.664369     4.331622     0.594576
C      2.020068     2.643732     8.551781     0.575826
O      1.230456     0.395086    12.182044    -0.430261
O      2.182935     1.294348    13.927725    -0.496609
O      1.317354     4.019652    13.471584    -0.481618
O     -0.263211     2.828498    11.370936    -0.685337
O      0.953940     5.367071    11.717329    -0.603399
O      0.838937     5.987218     0.463000    -0.616156
O      1.279081     8.174930     0.547026    -0.377387
O      0.046581     9.432914     3.607970    -0.430263
O      0.999061     8.533652     5.353651    -0.496607
O      0.133479     5.808348     4.897511    -0.481613
O      2.045514     6.999502     2.796863    -0.685311
O     -0.229935     4.460929     3.143255    -0.603403
O      2.022812     3.840782     9.037073    -0.616152
O      2.462956     1.653070     9.121099    -0.377386

The following XYZ coordinates are in angstroms. Other properties are in atomic units.
The sperically averaged electron density of each atom fit to a function of the form exp(a - br)
eigen_1, eigen_2 and eigen_3 are the three eigenvalues of traceless quadrupole moment tensor
  atom number  atomic symbol              X              Y              Z     net charge C6 coefficient C8 coefficient C10 coefficient fluctuating dipole atomic polarizability isotropic forcefield polarizability              a              b squared Pearson coefficient          <r^3>          <r^4>         wp_QDO          m_QDO          q_QDO       dipole_x       dipole_y       dipole_z         dipole            Qxy            Qxz            Qyz     Q(x^2-y^2)  Q(3z^2 - R^2)        eigen_1        eigen_2        eigen_3 static polarizability      alpha(xx)      alpha(xy)      alpha(xz)      alpha(yy)      alpha(yz)      alpha(zz) atomic spin moment
            1             Cu       1.210706       2.368057      12.484194       1.003038      52.303244 0.93398011E+03  0.24783344E+05                                12.140325                           10.548426       0.996421       2.274521                    0.997302      38.534925      93.600190       0.516672       0.446755      -1.121613       0.007615      -0.005684      -0.018718       0.020992      -0.011132       0.044403       0.040945      -0.019459       0.074346      -0.065754      -0.000056       0.065810             13.894016      12.746987      -2.323976       1.428846      20.024649      -2.553271       8.910412           0.502456
            2             Cu      -0.230786       4.475180      10.402752       0.924469      49.216923 0.88060680E+03  0.23271834E+05                                12.060290                           10.573954       0.741156       2.161372                    0.998849      40.309849     101.163061       0.486781       0.476128      -1.092230       0.011736       0.037529      -0.027801       0.048156       0.044025       0.049537      -0.050192      -0.198599      -0.031118      -0.133134       0.006910       0.126224             13.646714      13.281094       2.363561       4.280719      10.296590       3.909665      17.362458           0.661449
            3             Cu       0.026831       7.459943       3.910120       1.003019      52.303873 0.93399566E+03  0.24783869E+05                                12.140436                           10.548526       0.996414       2.274517                    0.997302      38.535194      93.601173       0.516668       0.446756      -1.121612       0.007615       0.005684      -0.018715       0.020990       0.011135       0.044408      -0.040948      -0.019464       0.074337      -0.065762      -0.000051       0.065813             13.894131      12.747116       2.323996       1.428861      20.024781       2.553295       8.910495           0.502233
            4             Cu       2.077939       5.352820       1.828678       0.924470      49.216426 0.88059558E+03  0.23271459E+05                                12.060205                           10.573883       0.741142       2.161369                    0.998849      40.309648     101.162317       0.486783       0.476128      -1.092231       0.011736      -0.037530      -0.027799       0.048156      -0.044022       0.049531       0.050188      -0.198591      -0.031118      -0.133125       0.006906       0.126218             13.646613      13.280984      -2.363538       4.280682      10.296515      -3.909630      17.362341           0.661429
            5              H       1.328461       7.695324      12.274644       0.138404       0.994287 0.76458888E+01  0.74342481E+02                                 1.663051                            1.635303      -1.062982       2.397752                    0.997544       3.351848       9.390373       0.480283       1.311595      -0.703390      -0.013048       0.004774      -0.043062       0.045248       0.001050       0.006732      -0.004508       0.004951       0.049889      -0.012375      -0.006675       0.019049              1.650953       1.481268      -0.004613       0.206700       1.583247      -0.032966       1.888346           0.000262
            6              H       2.295358       5.331690      15.381888       0.139943       0.977982 0.75738273E+01  0.73838904E+02                                 1.677287                            1.653935      -1.055930       2.404910                    0.997190       3.409062       9.722184       0.463856       1.354418      -0.694255       0.004377      -0.041577       0.017614       0.045366      -0.002984       0.001097      -0.009143      -0.020703      -0.025730      -0.011746      -0.006479       0.018224              1.665076       1.447832      -0.023004       0.061732       1.913778      -0.143305       1.633618           0.000397
            7              H      -0.719415       9.338566      15.652829       0.141622       1.038250 0.81043219E+01  0.79852056E+02                                 1.705060                            1.679183      -1.070661       2.397318                    0.997462       3.364514       9.448564       0.476460       1.304700      -0.705229       0.009141       0.039068       0.023484       0.046490       0.005745       0.000082       0.012794      -0.016606      -0.014373      -0.013174      -0.005770       0.018944              1.687254       1.512030       0.139709       0.125668       1.887314       0.176312       1.662417           0.000567
            8              H       0.144586       2.132676       3.700570       0.138401       0.994285 0.76458524E+01  0.74341919E+02                                 1.663038                            1.635291      -1.062975       2.397755                    0.997544       3.351830       9.390260       0.480289       1.311581      -0.703393      -0.013048      -0.004774      -0.043062       0.045248      -0.001050       0.006732       0.004509       0.004951       0.049890      -0.012375      -0.006675       0.019050              1.650941       1.481257       0.004614       0.206698       1.583234       0.032966       1.888331           0.000260
            9              H       1.111483       4.496310       6.807814       0.139939       0.977974 0.75737455E+01  0.73837899E+02                                 1.677279                            1.653927      -1.055918       2.404917                    0.997190       3.409044       9.722115       0.463857       1.354420      -0.694255       0.004377       0.041578       0.017614       0.045366       0.002984       0.001097       0.009143      -0.020703      -0.025731      -0.011746      -0.006479       0.018225              1.665068       1.447825       0.023004       0.061731       1.913768       0.143305       1.633609           0.000406
           10              H       1.589310       0.489434       7.078755       0.141617       1.038253 0.81043720E+01  0.79852817E+02                                 1.705079                            1.679201      -1.070661       2.397319                    0.997462       3.364529       9.448678       0.476451       1.304720      -0.705225       0.009141      -0.039069       0.023484       0.046491      -0.005745       0.000082      -0.012794      -0.016606      -0.014375      -0.013174      -0.005769       0.018944              1.687272       1.512045      -0.139712       0.125670       1.887337      -0.176316       1.662435           0.000575
           11              C       2.022146       8.718419      13.871136      -0.015034      35.946060 0.45424686E+03  0.10763528E+05                                 9.558503                            7.152997      -0.153181       1.966623                    0.998261      27.392993      78.260442       0.611967       0.422392      -1.063726       0.006946      -0.033826       0.015374       0.037799       0.005416      -0.000494       0.015935       0.000378       0.055014      -0.019214      -0.006482       0.025696             11.523480       6.794603      -0.470171       2.218205      17.703590      -3.326174      10.072247           0.002308
           12              C       1.641883       7.601958      13.145769      -0.103099      30.285520 0.45087616E+03  0.10791114E+05                                 8.727890                            7.308764      -0.352671       1.868097                    0.998132      30.019551      89.602202       0.576017       0.444285      -1.037978       0.012552      -0.001831       0.007214       0.014593      -0.006036      -0.025181      -0.005472       0.086484       0.072550      -0.056457       0.003361       0.053097              9.638202       6.153834       1.011706       1.257472      15.159842       0.562911       7.600929          -0.000813
           13              C       1.726104       6.343974      13.725377      -0.023728      36.247513 0.46429586E+03  0.11082165E+05                                 9.707193                            7.295026      -0.227812       1.937414                    0.997880      27.884044      80.431680       0.597016       0.429823      -1.057169       0.013884       0.033484       0.026316       0.044793      -0.006463      -0.001427      -0.017395      -0.012411       0.035115      -0.018314      -0.006208       0.024523             11.782435       7.371590       2.129816       3.155384      15.729639       3.879602      12.246076           0.009806
           14              C       2.225005       6.181812      15.011488      -0.107687      30.598207 0.46524425E+03  0.11234950E+05                                 8.818036                            7.447923      -0.389950       1.854680                    0.997995      30.388958      91.437223       0.567277       0.447116      -1.035198      -0.005279       0.005576      -0.001762       0.007878      -0.012939      -0.031354      -0.020258       0.025968      -0.090823      -0.053985       0.011791       0.042194              9.689618       7.153412       1.164247       3.168759       9.141823       2.236553      12.773618           0.000700
           15              C      -0.868686       7.304170      15.745429      -0.017592      36.168101 0.48127748E+03  0.11601001E+05                                 9.739055                            7.476051      -0.389971       1.881796                    0.997337      28.262930      82.154603       0.583480       0.435492      -1.052815      -0.021008       0.000594      -0.035439       0.041202       0.000577      -0.013317      -0.006827      -0.031178      -0.050316      -0.026690       0.001344       0.025346             11.592480       7.908330       0.161068       4.500275       9.932809      -1.076835      16.936302           0.010356
           16              C      -0.976645       8.585741      15.170966      -0.092882      29.885980 0.45962694E+03  0.11052193E+05                                 8.656553                            7.389651      -0.395386       1.855438                    0.997966      30.067385      89.919474       0.571728       0.445527      -1.037381      -0.014804      -0.004166      -0.001480       0.015450      -0.005954      -0.033065       0.031475       0.038770      -0.091236      -0.058242       0.003727       0.054514              9.335202       6.577823      -0.526978       2.359442      10.329739      -3.014258      11.098042           0.000205
           17              C       1.816980       0.247666      13.298388       0.532911      24.733586 0.28560167E+03  0.61140063E+04                                 7.937579                            6.009635      -0.194369       1.979684                    0.999107      23.409046      66.645095       0.603357       0.474206      -1.018548      -0.000850       0.036521      -0.016241       0.039978       0.005951      -0.049812       0.031051       0.125711       0.084522      -0.088401      -0.002340       0.090740              9.517242       5.873072      -0.897829       1.559315      15.416629      -3.771671       7.262025          -0.000570
           18              C       1.276938       5.163631      12.905695       0.594576      22.316450 0.26744946E+03  0.56851940E+04                                 7.608821                            5.971669      -0.406731       1.916151                    0.998822      23.581548      68.978636       0.576264       0.500013      -0.995772      -0.025119      -0.044987      -0.037694       0.063840      -0.014968      -0.033860      -0.033155       0.128705      -0.082106      -0.080720      -0.007453       0.088173              8.904908       5.693025       1.555828       1.807223      12.068293       3.106615       8.953405          -0.002504
           19              C       0.836194       7.184268      -0.022293       0.575824      21.730038 0.27220961E+03  0.58001066E+04                                 7.432727                            6.004787      -0.419871       1.915354                    0.998427      23.470395      68.278114       0.578696       0.496733      -0.999450       0.004140      -0.041838       0.066238       0.078454      -0.021392      -0.044722       0.011542       0.078041      -0.062929      -0.042794      -0.034011       0.076805              8.451397       6.227938       0.300818       3.029337       6.662623      -0.996279      12.463631          -0.005287
           20              C       0.838271       1.109581       5.297063      -0.015036      35.945928 0.45424537E+03  0.10763481E+05                                 9.558475                            7.152982      -0.153171       1.966628                    0.998261      27.392925      78.260135       0.611968       0.422391      -1.063726       0.006946       0.033825       0.015374       0.037798      -0.005416      -0.000494      -0.015935       0.000377       0.055015      -0.019214      -0.006482       0.025697             11.523436       6.794585       0.470168       2.218203      17.703492       3.326157      10.072231           0.002313
           21              C       0.458009       2.226042       4.571696      -0.103098      30.285457 0.45087508E+03  0.10791078E+05                                 8.727870                            7.308751      -0.352666       1.868099                    0.998132      30.019481      89.601833       0.576018       0.444285      -1.037979       0.012551       0.001831       0.007214       0.014592       0.006037      -0.025181       0.005473       0.086484       0.072551      -0.056458       0.003361       0.053096              9.638173       6.153820      -1.011701       1.257469      15.159783      -0.562911       7.600915          -0.000809
           22              C       0.542230       3.484026       5.151303      -0.023731      36.247514 0.46429624E+03  0.11082176E+05                                 9.707191                            7.295028      -0.227814       1.937414                    0.997880      27.884045      80.431672       0.597016       0.429823      -1.057170       0.013884      -0.033483       0.026316       0.044793       0.006463      -0.001426       0.017395      -0.012412       0.035114      -0.018314      -0.006209       0.024523             11.782425       7.371588      -2.129816       3.155382      15.729614      -3.879602      12.246074           0.009807
           23              C       1.041130       3.646188       6.437414      -0.107684      30.598070 0.46524174E+03  0.11234872E+05                                 8.818008                            7.447902      -0.389944       1.854684                    0.997995      30.388847      91.436769       0.567278       0.447116      -1.035198      -0.005279      -0.005576      -0.001762       0.007878       0.012939      -0.031354       0.020258       0.025967      -0.090827      -0.053986       0.011792       0.042194              9.689585       7.153388      -1.164243       3.168747       9.141786      -2.236543      12.773579           0.000707
           24              C       1.440040       2.523830       7.171355      -0.017596      36.168207 0.48127951E+03  0.11601058E+05                                 9.739062                            7.476058      -0.389960       1.881799                    0.997337      28.262962      82.154646       0.583481       0.435491      -1.052816      -0.021008      -0.000594      -0.035440       0.041203      -0.000577      -0.013317       0.006826      -0.031179      -0.050317      -0.026690       0.001344       0.025346             11.592486       7.908334      -0.161069       4.500277       9.932811       1.076836      16.936312           0.010353
           25              C       1.332081       1.242259       6.596892      -0.092878      29.885774 0.45962303E+03  0.11052077E+05                                 8.656514                            7.389619      -0.395383       1.855440                    0.997966      30.067266      89.919071       0.571729       0.445527      -1.037381      -0.014805       0.004165      -0.001481       0.015450       0.005954      -0.033066      -0.031475       0.038769      -0.091240      -0.058242       0.003727       0.054515              9.335157       6.577793       0.526968       2.359433      10.329690       3.014223      11.097989           0.000213
           26              C       0.633106       9.580334       4.724314       0.532910      24.733403 0.28559941E+03  0.61139442E+04                                 7.937540                            6.009612      -0.194364       1.979688                    0.999107      23.408902      66.644550       0.603358       0.474206      -1.018549      -0.000851      -0.036520      -0.016240       0.039977      -0.005951      -0.049812      -0.031053       0.125711       0.084524      -0.088402      -0.002339       0.090741              9.517186       5.873046       0.897822       1.559311      15.416515       3.771647       7.261998          -0.000564
           27              C       0.093063       4.664369       4.331622       0.594576      22.316420 0.26744904E+03  0.56851808E+04                                 7.608810                            5.971662      -0.406718       1.916156                    0.998822      23.581462      68.978278       0.576265       0.500012      -0.995773      -0.025120       0.044986      -0.037693       0.063840       0.014968      -0.033859       0.033156       0.128705      -0.082102      -0.080720      -0.007452       0.088172              8.904892       5.693014      -1.555825       1.807220      12.068264      -3.106605       8.953397          -0.002502
           28              C       2.020068       2.643732       8.551781       0.575826      21.730066 0.27221015E+03  0.58001194E+04                                 7.432722                            6.004784      -0.419858       1.915358                    0.998427      23.470421      68.278143       0.578698       0.496732      -0.999450       0.004140       0.041837       0.066239       0.078454       0.021392      -0.044723      -0.011542       0.078042      -0.062931      -0.042795      -0.034011       0.076806              8.451389       6.227934      -0.300818       3.029331       6.662622       0.996283      12.463611          -0.005295
           29              O       1.230456       0.395086      12.182044      -0.430261      27.355308 0.44794406E+03  0.10296484E+05                                 7.238805                            6.584335       0.417931       2.222240                    0.995761      25.729476      66.310291       0.734192       0.362937      -1.134962       0.016676      -0.027299      -0.019482       0.037455      -0.019765       0.022266      -0.012827       0.025901       0.070471      -0.035386      -0.008639       0.044025              7.685426       6.414402      -1.033818       1.690301       8.684547      -2.576986       7.957329           0.029096
           30              O       2.182935       1.294348      13.927725      -0.496609      28.912114 0.47683610E+03  0.11133173E+05                                 7.462206                            6.743809       0.422682       2.186700                    0.998287      27.033095      70.215439       0.733472       0.357662      -1.139128       0.001687      -0.025286       0.042607       0.049574       0.004780       0.006632       0.044642      -0.057468      -0.000519      -0.033997      -0.027930       0.061927              7.976421       6.225080       0.683062       0.597351      12.165157      -0.358370       5.539027           0.029497
           31              O       1.317354       4.019652      13.471584      -0.481618      33.196462 0.53627022E+03  0.12923589E+05                                 8.325495                            7.257640       0.125698       2.102129                    0.996037      27.173136      72.244507       0.690030       0.368331      -1.128197      -0.007058       0.020516       0.014627       0.026166      -0.008244      -0.005948      -0.022496      -0.012554      -0.030863      -0.027777       0.001660       0.026117              9.191340       5.990516       0.415601       0.045528      15.624775       0.906618       5.958731           0.037017
           32              O      -0.263211       2.828498      11.370936      -0.685337      51.742391 0.12015879E+04  0.35103420E+05                                11.052341                           10.779436       0.082446       1.978230                    0.998408      34.068640      96.773404       0.578155       0.362633      -1.143079      -0.017369      -0.073368      -0.062796       0.098122       0.006322       0.032366       0.041098      -0.086541      -0.029835      -0.062687      -0.010798       0.073485             11.540153      13.707884      -0.328971       1.526456       9.264362      -1.920518      11.648214           0.500710
           33              O       0.953940       5.367071      11.717329      -0.603399      39.561590 0.65349434E+03  0.16582106E+05                                 9.369884                            8.001537      -0.031642       1.996022                    0.998214      30.030851      82.505389       0.657010       0.367398      -1.126489      -0.004818       0.012752       0.039915       0.042178       0.007146       0.009994      -0.025705       0.043819       0.052362      -0.043757       0.012704       0.031053             10.441801       8.774651       1.484536       3.403401       8.427231       3.634048      14.123520           0.041211
           34              O       0.838937       5.987218       0.463000      -0.616156      40.667781 0.68207100E+03  0.17470014E+05                                 9.546096                            8.154820       0.025980       2.013398                    0.997222      30.265053      83.174617       0.654051       0.365620      -1.129365       0.006849       0.067397      -0.024480       0.072032      -0.018004       0.018144      -0.000557      -0.060696      -0.021806      -0.040743       0.001153       0.039589             10.673505       8.560750      -1.103147       2.453144       8.955638      -4.649383      14.504128           0.068668
           35              O       1.279081       8.174930       0.547026      -0.377387      23.515784 0.38691300E+03  0.85719872E+04                                 6.467801                            6.113121       0.688121       2.327649                    0.996138      24.721848      62.506364       0.763298       0.362196      -1.135788      -0.001317      -0.017610       0.042461       0.045987       0.003714      -0.009500       0.020213       0.041708      -0.026280      -0.034538       0.006762       0.027776              6.600880       5.812190       1.077358       1.334767       6.040554       1.660952       7.949898           0.087657
           36              O       0.046581       9.432914       3.607970      -0.430263      27.355110 0.44794006E+03  0.10296369E+05                                 7.238774                            6.584309       0.417922       2.222238                    0.995761      25.729369      66.309945       0.734193       0.362937      -1.134961       0.016676       0.027301      -0.019482       0.037456       0.019764       0.022266       0.012824       0.025888       0.070461      -0.035380      -0.008641       0.044021              7.685390       6.414377       1.033811       1.690295       8.684492       2.576967       7.957301           0.029070
           37              O       0.999061       8.533652       5.353651      -0.496607      28.911844 0.47683066E+03  0.11133017E+05                                 7.462178                            6.743787       0.422679       2.186704                    0.998287      27.032861      70.214788       0.733470       0.357664      -1.139126       0.001688       0.025287       0.042610       0.049577      -0.004779       0.006637      -0.044639      -0.057468      -0.000512      -0.033998      -0.027926       0.061924              7.976386       6.225059      -0.683059       0.597350      12.165088       0.358368       5.539012           0.029507
           38              O       0.133479       5.808348       4.897511      -0.481613      33.196017 0.53626131E+03  0.12923321E+05                                 8.325427                            7.257586       0.125713       2.102137                    0.996037      27.172906      72.243736       0.690032       0.368332      -1.128197      -0.007058      -0.020515       0.014628       0.026166       0.008242      -0.005945       0.022493      -0.012557      -0.030852      -0.027770       0.001656       0.026114              9.191256       5.990467      -0.415597       0.045527      15.624614      -0.906603       5.958687           0.037017
           39              O       2.045514       6.999502       2.796863      -0.685311      51.741015 0.12015468E+04  0.35101951E+05                                11.052215                           10.779313       0.082435       1.978232                    0.998408      34.068014      96.771531       0.578153       0.362638      -1.143075      -0.017371       0.073369      -0.062796       0.098123      -0.006322       0.032377      -0.041117      -0.086556      -0.029809      -0.062705      -0.010801       0.073507             11.540017      13.707710       0.328971       1.526438       9.264249       1.920495      11.648093           0.500726
           40              O      -0.229935       4.460929       3.143255      -0.603403      39.561358 0.65348955E+03  0.16581947E+05                                 9.369831                            8.001494      -0.031637       1.996024                    0.998214      30.030790      82.505004       0.657014       0.367396      -1.126490      -0.004818      -0.012752       0.039915       0.042179      -0.007146       0.009994       0.025705       0.043819       0.052362      -0.043757       0.012704       0.031053             10.441739       8.774592      -1.484519       3.403376       8.427171      -3.634017      14.123454           0.041206
           41              O       2.022812       3.840782       9.037073      -0.616152      40.667753 0.68207033E+03  0.17469994E+05                                 9.546095                            8.154819       0.025985       2.013400                    0.997222      30.265029      83.174563       0.654051       0.365621      -1.129365       0.006849      -0.067396      -0.024480       0.072030       0.018006       0.018142       0.000555      -0.060696      -0.021808      -0.040742       0.001152       0.039590             10.673504       8.560751       1.103149       2.453145       8.955642       4.649381      14.504118           0.068676
           42              O       2.462956       1.653070       9.121099      -0.377386      23.515923 0.38691601E+03  0.85720697E+04                                 6.467821                            6.113141       0.688117       2.327648                    0.996138      24.721935      62.506620       0.763297       0.362196      -1.135789      -0.001316       0.017607       0.042461       0.045985      -0.003716      -0.009504      -0.020220       0.041715      -0.026298      -0.034548       0.006764       0.027784              6.600900       5.812210      -1.077362       1.334772       6.040571      -1.660952       7.949919           0.087632

******************************************************
Auxiliary information for the entire system
The total spin magnetic moment of the unit cell is   3.946148
The total net atomic charge of the unit cell is   -0.000002
Accuracy of reproducing the electrostatic potential in the unit cell:
  The inner radius (bohr) =    5.0000
  The outer radius (bohr) =   12.0000
  Valid grid points have density less than (e/(bohr^3)) =    0.0001
  The number of valid grid points were=         9298
  The rms potential error without charges in kcal/mol is=      6.88880
  The rms potential error with partial charges in kcal/mol is=      0.61925
  The RRMSE value at monopole order=      0.08989
  The rms potential error with partial charges and cloud penetration in kcal/mol is=      0.62707
  The RRMSE value at monopole order with cloud penetration is=      0.09103
  The rms potential error with partial charges and atomic dipoles in kcal/mol is=      0.17003
  The RRMSE value at dipole order=      0.02468
  The rms potential error with partial charges, atomic dipoles and cloud penetration in kcal/mol is=      0.15593
  The RRMSE value at dipole order with cloud penetration=      0.02263

******************************************************
The electron densities and ab initio electrostatic potential were computed in VASP using the PBE functional and
projector augmented wave method. See the main text of the journal article for a description of computational details.
The atomic charges, dipoles, and quadrupoles were computed with the DDEC6 method as described in
(a) T. A. Manz and N. Gabaldon Limas, RSC Adv. 6 (2016) 47771-47801 DOI: 10.1039/c6ra04656h
(b) N. Gabaldon Limas and T. A. Manz, RSC Adv. 8 (2018) 2678-2707 DOI: 10.1039/c7ra11829e.
For each atom in the material, the electron cloud parameters were fit to the spherically averaged atom-in-material
electron density using radial positions for which this density was between 10^-4 and 10^-2 electrons per cubic bohr.
The polarizabilities, dispersion coefficients, and quantum Drude oscillator (QDO) parameters were fit using the MCLF method.
The magnetic structure of the system was optimized in VASP from the default ferromagnetic initial guess using spin polarization.
The atomic spin moments (ASMs) were computed on this optimized magnetic structure using the DDEC6 partition as inputs
to the method of T. A. Manz and D. S. Sholl, J. Chem. Theory Comput. 7 (2011) 4146-4164 DOI: 10.1021/ct200539n.
The RMSE and RRMSE were computed using a uniform grid with Ewald summation.
