# Supplementary material for: A collection of forcefield precursors for metal–organic frameworks
Source: RSC Adv. 2019 Nov 13;9(63):36492–507. doi: 10.1039/c9ra07327b (PMC9075174; doi:10.1039/c9ra07327b)
Supplement: RA-009-C9RA07327B-s5127 [file RA-009-C9RA07327B-s5127.xyz]

  184
jmolscript: load "" {1 1 1} spacegroup "x,y,z" unitcell [{      9.016700     0.000000     0.000000 }, {     -3.619836    14.691938     0.000000 }, {      0.000000     0.000000    16.828400 }]
Pr     3.762108     0.566227    14.991917     2.098460
Pr    -2.873594    14.125711     6.577717     2.098459
Pr     1.634756    14.125711     1.836483     2.098460
Pr     8.270458     0.566227    10.250683     2.098460
H      5.858538    12.657105    16.680310     0.114041
H      5.417319    13.397578     1.161160     0.145541
H     -1.517722    11.514072    15.931446     0.130380
H     -0.224616     9.778954    15.145560     0.123297
H     -0.712829     7.819049     1.768665     0.110915
H     -2.034406     9.530660     2.541088     0.117616
H     -0.158816     6.177960     0.733718     0.103711
H      4.551508     5.372842    12.789584     0.131735
H      3.339796     7.238718    13.323044     0.126778
H      3.084312     3.960946     0.893588     0.130602
H      1.871737     2.964833     0.982779     0.135500
H      5.010305     3.529004    12.143373     0.118854
H      6.199621     3.313032    13.146346     0.124412
H      4.046676     2.034833     8.266110     0.114041
H      4.487895     1.294360     9.575360     0.145541
H      2.406236     3.177866     7.517246     0.130380
H      1.113130     4.912984     6.731360     0.123297
H      1.601343     6.872889    10.182865     0.110916
H      2.922920     5.161278    10.955288     0.117615
H      1.047330     8.513978     9.147918     0.103711
H      5.353706     9.319096     4.375384     0.131734
H      6.565418     7.453220     4.908844     0.126778
H     -2.195798    10.730992     9.307788     0.130602
H     -0.983223    11.727105     9.396979     0.135499
H      4.894909    11.162934     3.729173     0.118854
H      3.705593    11.378906     4.732146     0.124412
H     -0.461674     2.034833     0.148090     0.114041
H     -0.020455     1.294360    15.667240     0.145541
H      6.914586     3.177866     0.896954     0.130380
H      5.621480     4.912984     1.682840     0.123297
H      6.109693     6.872889    15.059735     0.110916
H      7.431270     5.161278    14.287312     0.117615
H      5.555680     8.513978    16.094682     0.103711
H      0.845356     9.319096     4.038816     0.131734
H      2.057068     7.453220     3.505356     0.126779
H      2.312552    10.730992    15.934812     0.130602
H      3.525127    11.727105    15.845621     0.135500
H      0.386559    11.162934     4.685027     0.118854
H     -0.802757    11.378906     3.682054     0.124411
H      1.350188    12.657105     8.562290     0.114041
H      0.908969    13.397578     7.253040     0.145542
H      2.990628    11.514072     9.311154     0.130380
H      4.283734     9.778954    10.097040     0.123297
H      3.795521     7.819049     6.645535     0.110917
H      2.473944     9.530660     5.873112     0.117615
H      4.349534     6.177960     7.680482     0.103711
H      0.043158     5.372842    12.453016     0.131735
H     -1.168554     7.238718    11.919556     0.126780
H      7.592662     3.960946     7.520612     0.130602
H      6.380087     2.964833     7.431421     0.135499
H      0.501955     3.529004    13.099227     0.118854
H      1.691271     3.313032    12.096254     0.124411
C     -1.645080    13.776630     0.668087     0.685254
C     -2.880296    12.890706     0.752229    -0.174388
C     -1.893548    10.719238     0.918831     0.267322
C     -1.355481    10.775067    16.473321    -0.226932
C     -0.574418     9.727532    16.005491    -0.107857
C     -0.296599     8.603599    16.776232     0.066159
C     -0.866593     8.556585     1.225108    -0.133880
C     -1.656120     9.590897     1.692937    -0.226750
C      1.521483     7.647154    15.211191     0.339130
C      0.559190     7.479666    16.296623    -0.137341
C      0.467581     6.270519     0.052168     0.069996
C      2.111694     5.255306    15.562904     0.132588
C      2.880397     4.115212    15.295333     0.056849
C      3.757682     4.159288    14.218315     0.195356
C      3.938398     5.343458    13.487963    -0.215852
C      3.209033     6.455638    13.807702    -0.078497
C      2.276720     6.440946    14.837600    -0.130716
C      2.773848     3.076492     0.642845    -0.161172
C      3.682592     2.023080     1.240253     0.657497
C      5.342627     2.963364    12.858580    -0.174298
C      5.518991     1.555876    12.346997     0.715657
C      2.533594     0.915308     9.082287     0.685254
C      3.768810     1.801232     9.166429    -0.174388
C      2.782062     3.972700     9.333031     0.267322
C      2.243995     3.916871     8.059121    -0.226932
C      1.462932     4.964406     7.591291    -0.107857
C      1.185113     6.088339     8.362032     0.066159
C      1.755107     6.135353     9.639308    -0.133880
C      2.544634     5.101041    10.107137    -0.226750
C     -0.632969     7.044784     6.796991     0.339130
C      0.329324     7.212272     7.882423    -0.137341
C      0.420933     8.421419     8.466368     0.069996
C     -1.223180     9.436632     7.148704     0.132588
C     -1.991883    10.576726     6.881133     0.056849
C      6.147532    10.532650     5.804115     0.195356
C      5.966816     9.348480     5.073763    -0.215852
C      6.696181     8.236300     5.393502    -0.078498
C     -1.388206     8.250992     6.423400    -0.130716
C     -1.885334    11.615446     9.057045    -0.161172
C     -2.794078    12.668858     9.654453     0.657496
C      4.562587    11.728574     4.444380    -0.174298
C      4.386223    13.136062     3.932797     0.715657
C      7.041944     0.915308    16.160313     0.685254
C      8.277160     1.801232    16.076171    -0.174388
C      7.290412     3.972700    15.909569     0.267322
C      6.752345     3.916871     0.355079    -0.226932
C      5.971282     4.964406     0.822909    -0.107857
C      5.693463     6.088339     0.052168     0.066159
C      6.263457     6.135353    15.603292    -0.133880
C      7.052984     5.101041    15.135463    -0.226750
C      3.875381     7.044784     1.617209     0.339130
C      4.837674     7.212272     0.531777    -0.137341
C      4.929283     8.421419    16.776232     0.069996
C      3.285170     9.436632     1.265496     0.132588
C      2.516467    10.576726     1.533067     0.056849
C      1.639182    10.532650     2.610085     0.195356
C      1.458466     9.348480     3.340437    -0.215852
C      2.187831     8.236300     3.020698    -0.078498
C      3.120144     8.250992     1.990800    -0.130716
C      2.623016    11.615446    16.185555    -0.161172
C      1.714272    12.668858    15.588147     0.657496
C      0.054237    11.728574     3.969820    -0.174298
C     -0.122127    13.136062     4.481403     0.715657
C      2.863270    13.776630     7.746113     0.685254
C      1.628054    12.890706     7.661971    -0.174388
C      2.614802    10.719238     7.495369     0.267322
C      3.152869    10.775067     8.769279    -0.226932
C      3.933932     9.727532     9.237109    -0.107857
C      4.211751     8.603599     8.466368     0.066159
C      3.641757     8.556585     7.189092    -0.133880
C      2.852230     9.590897     6.721263    -0.226749
C      6.029833     7.647154    10.031409     0.339130
C      5.067540     7.479666     8.945977    -0.137341
C      4.975931     6.270519     8.362032     0.069996
C      6.620044     5.255306     9.679696     0.132588
C      7.388747     4.115212     9.947267     0.056849
C     -0.750668     4.159288    11.024285     0.195356
C     -0.569952     5.343458    11.754637    -0.215851
C     -1.299317     6.455638    11.434898    -0.078498
C      6.785070     6.440946    10.405000    -0.130716
C      7.282198     3.076492     7.771355    -0.161172
C      8.190942     2.023080     7.173947     0.657496
C      0.834277     2.963364    12.384020    -0.174298
C      1.010641     1.555876    12.895603     0.715657
O     -1.625967    14.584687    16.540634    -0.675338
O     -0.781722    13.664972     1.570090    -0.635773
O     -2.679587    11.684498     1.501935    -0.185080
O      1.727374     8.710850    14.625562    -0.432387
O      1.201804     5.171562    16.568065    -0.087366
O      2.771617     2.950141    16.010540    -0.216803
O      3.706687     1.899668     2.450215    -0.558132
O      4.380386     1.328151     0.459415    -0.778279
O      4.421998     2.989075    13.956634    -0.227659
O      6.386490     1.453033    11.450043    -0.695955
O      4.782958     0.649384    12.762827    -0.637194
O      2.514481     0.107251     8.126434    -0.675338
O      1.670236     1.026966     9.984290    -0.635773
O      3.568101     3.007440     9.916135    -0.185080
O     -0.838860     5.981088     6.211362    -0.432388
O     -0.313290     9.520376     8.153865    -0.087366
O     -1.883103    11.741797     7.596340    -0.216803
O     -2.818173    12.792270    10.864415    -0.558132
O      5.524828    13.363787     8.873615    -0.778279
O      5.483216    11.702863     5.542434    -0.227659
O      3.518724    13.238905     3.035843    -0.695955
O      5.122256    14.042554     4.348627    -0.637194
O      7.022831     0.107251     0.287766    -0.675338
O      6.178586     1.026966    15.258310    -0.635773
O      8.076451     3.007440    15.326465    -0.185080
O      3.669490     5.981088     2.202838    -0.432388
O      4.195060     9.520376     0.260335    -0.087366
O      2.625247    11.741797     0.817860    -0.216803
O      1.690177    12.792270    14.378185    -0.558132
O      1.016478    13.363787    16.368985    -0.778279
O      0.974866    11.702863     2.871766    -0.227659
O     -0.989626    13.238905     5.378357    -0.695955
O      0.613906    14.042554     4.065573    -0.637194
O      2.882383    14.584687     8.701966    -0.675338
O      3.726628    13.664972     6.844110    -0.635773
O      1.828763    11.684498     6.912265    -0.185080
O      6.235724     8.710850    10.617038    -0.432388
O      5.710154     5.171562     8.674535    -0.087366
O      7.279967     2.950141     9.232060    -0.216803
O      8.215037     1.899668     5.963985    -0.558133
O     -0.127964     1.328151     7.954785    -0.778279
O     -0.086352     2.989075    11.285966    -0.227659
O      1.878140     1.453033    13.792557    -0.695955
O      0.274608     0.649384    12.479773    -0.637194

The following XYZ coordinates are in angstroms. Other properties are in atomic units.
The sperically averaged electron density of each atom fit to a function of the form exp(a - br)
eigen_1, eigen_2 and eigen_3 are the three eigenvalues of traceless quadrupole moment tensor
  atom number  atomic symbol              X              Y              Z     net charge C6 coefficient C8 coefficient C10 coefficient fluctuating dipole atomic polarizability isotropic forcefield polarizability              a              b squared Pearson coefficient          <r^3>          <r^4>         wp_QDO          m_QDO          q_QDO       dipole_x       dipole_y       dipole_z         dipole            Qxy            Qxz            Qyz     Q(x^2-y^2)  Q(3z^2 - R^2)        eigen_1        eigen_2        eigen_3 static polarizability      alpha(xx)      alpha(xy)      alpha(xz)      alpha(yy)      alpha(yz)      alpha(zz) atomic spin moment
            1             Pr       3.762108       0.566227      14.991917       2.098460     155.187722 0.38900703E+04  0.14096533E+06                                18.648608                           16.490903       2.666439       2.458314                    0.999107      88.026731     215.660459       0.644746       0.262158      -1.340578      -0.001846      -0.035339       0.005073       0.035749       0.039957       0.025732       0.093405       0.017831      -0.092433      -0.107656      -0.001691       0.109347             21.136768      20.731355      -2.535202       3.290190      20.366235      -7.481660      22.312716          -0.000029
            2             Pr      -2.873594      14.125711       6.577717       2.098459     155.187793 0.38900725E+04  0.14096543E+06                                18.648615                           16.490908       2.666439       2.458314                    0.999107      88.026736     215.660494       0.644746       0.262158      -1.340578       0.001846       0.035339       0.005073       0.035749       0.039957      -0.025732      -0.093405       0.017831      -0.092433      -0.107656      -0.001691       0.109347             21.136777      20.731363      -2.535203      -3.290192      20.366243       7.481663      22.312724          -0.000030
            3             Pr       1.634756      14.125711       1.836483       2.098460     155.187652 0.38900681E+04  0.14096523E+06                                18.648601                           16.490897       2.666439       2.458314                    0.999107      88.026722     215.660414       0.644746       0.262158      -1.340578       0.001846       0.035339      -0.005073       0.035749       0.039957       0.025732       0.093405       0.017831      -0.092432      -0.107656      -0.001691       0.109347             21.136761      20.731348      -2.535201       3.290189      20.366227      -7.481657      22.312707          -0.000026
            4             Pr       8.270458       0.566227      10.250683       2.098460     155.187702 0.38900697E+04  0.14096530E+06                                18.648606                           16.490901       2.666439       2.458314                    0.999107      88.026727     215.660443       0.644746       0.262158      -1.340578      -0.001846      -0.035339      -0.005073       0.035749       0.039957      -0.025732      -0.093405       0.017831      -0.092432      -0.107655      -0.001692       0.109347             21.136766      20.731353      -2.535202      -3.290190      20.366233       7.481659      22.312713          -0.000024
            5              H       5.858538      12.657105      16.680310       0.114041       1.129013 0.92527089E+01  0.94400471E+02                                 1.815278                            1.794689      -1.008457       2.395124                    0.996916       3.664708      10.531577       0.459897       1.305391      -0.703923      -0.012108      -0.006994      -0.028673       0.031900      -0.000362       0.007113       0.000795      -0.012182       0.025816      -0.012786       0.001768       0.011018              1.811894       1.763401       0.012997       0.244631       1.718158       0.124724       1.954122           0.000002
            6              H       5.417319      13.397578       1.161160       0.145541       0.942831 0.68381405E+01  0.65622783E+02                                 1.696296                            1.608232      -1.132049       2.360555                    0.995337       3.600894      10.518799       0.449986       1.418373      -0.679624      -0.025206       0.019214       0.016544       0.035752      -0.001505      -0.002650      -0.000276      -0.012732       0.010405      -0.008852       0.004043       0.004809              1.741714       2.000998      -0.393988      -0.271355       1.701876       0.113365       1.522267           0.000000
            7              H      -1.517722      11.514072      15.931446       0.130380       1.053411 0.78708564E+01  0.76919804E+02                                 1.712684                            1.643931      -0.981162       2.421545                    0.998103       3.400627       9.483879       0.486759       1.287586      -0.708180       0.000105       0.025792      -0.025693       0.036406      -0.006622      -0.004993      -0.006894      -0.007608       0.032999      -0.015480       0.001274       0.014206              1.728934       1.482820      -0.196529       0.023342       2.120985      -0.307966       1.582998           0.000003
            8              H      -0.224616       9.778954      15.145560       0.123297       1.042180 0.77947211E+01  0.75585422E+02                                 1.662246                            1.607047      -0.914920       2.446933                    0.999164       3.339727       9.117157       0.508371       1.242476      -0.718355       0.012868       0.007042      -0.038348       0.041058      -0.003015      -0.001812      -0.007337      -0.023333       0.034764      -0.018112       0.001506       0.016605              1.656812       1.556448      -0.063984      -0.291283       1.457072       0.061999       1.956914           0.000004
            9              H      -0.712829       7.819049       1.768665       0.110915       0.988551 0.76506283E+01  0.74462505E+02                                 1.657023                            1.634660      -0.906047       2.452366                    0.998169       3.472665       9.760380       0.480481       1.309753      -0.703048       0.004500      -0.030294       0.025717       0.039992      -0.008161      -0.007385      -0.009899      -0.015243       0.018763      -0.019089       0.003776       0.015313              1.636914       1.466752      -0.142177       0.035313       1.831723      -0.112276       1.612268           0.000002
           10              H      -2.034406       9.530660       2.541088       0.117616       0.913143 0.65630964E+01  0.62277949E+02                                 1.640027                            1.561557      -1.158809       2.325503                    0.995910       3.702827      10.720788       0.463279       1.393280      -0.683346      -0.012262      -0.005869       0.026724       0.029983      -0.005618      -0.007312      -0.005146      -0.009810      -0.006934      -0.013366       0.004317       0.009049              1.678660       1.539207      -0.006574      -0.339858       1.346303       0.029969       2.150471           0.000000
           11              H      -0.158816       6.177960       0.733718       0.103711       1.186531 0.90982719E+01  0.92434170E+02                                 1.864015                            1.773084      -1.251257       2.289487                    0.994458       3.686085      10.570367       0.465266       1.295780      -0.705231      -0.034219       0.002339       0.036665       0.050207      -0.007534      -0.009965      -0.006130      -0.005664       0.014958      -0.016809       0.005505       0.011303              1.889901       2.099906      -0.000717      -0.485111       1.682613       0.121028       1.887183           0.000004
           12              H       4.551508       5.372842      12.789584       0.131735       0.876861 0.61997156E+01  0.57836904E+02                                 1.586771                            1.512657      -0.974640       2.428815                    0.997623       3.468545       9.867306       0.474387       1.384013      -0.686393       0.024427       0.009521      -0.026590       0.037341      -0.001557      -0.009131      -0.007078      -0.010103      -0.002816      -0.013835       0.002616       0.011220              1.626237       1.693368      -0.056884      -0.396568       1.351276       0.036000       1.834068          -0.000001
           13              H       3.339796       7.238718      13.323044       0.126778       0.985485 0.72608310E+01  0.69029867E+02                                 1.591173                            1.544091      -0.855255       2.481479                    0.999480       3.216408       8.636570       0.523196       1.231377      -0.721434       0.009032       0.032357      -0.023455       0.040972       0.004251      -0.010412      -0.010283      -0.000918       0.015879      -0.011337      -0.006863       0.018200              1.578565       1.358235       0.056645      -0.092668       1.759441      -0.260471       1.618020           0.000002
           14              H       3.084312       3.960946       0.893588       0.130602       1.051028 0.81037023E+01  0.81209877E+02                                 1.812611                            1.739406      -1.522291       2.158177                    0.992447       3.977909      11.907797       0.436547       1.400070      -0.681250       0.009739       0.027959       0.013727       0.032634       0.004070      -0.004090      -0.000590      -0.005725       0.029680      -0.010491      -0.000473       0.010964              1.849815       1.617527       0.305910       0.132676       2.423585       0.161032       1.508333           0.000003
           15              H       1.871737       2.964833       0.982779       0.135500       1.080956 0.83656659E+01  0.82895600E+02                                 1.750943                            1.699128      -0.868117       2.482773                    0.998785       3.353192       9.373831       0.477631       1.294144      -0.708267      -0.032496      -0.005269       0.017467       0.037267       0.006145      -0.006099       0.003459       0.020078       0.021238      -0.016414       0.003386       0.013028              1.760083       2.232994       0.149420      -0.169067       1.558299      -0.099550       1.488955           0.000004
           16              H       5.010305       3.529004      12.143373       0.118854       0.953371 0.73987367E+01  0.72729409E+02                                 1.723896                            1.683578      -1.351993       2.234260                    0.992882       3.966131      11.892823       0.433724       1.436614      -0.674528      -0.011775       0.018883      -0.022982       0.031991      -0.006121      -0.006092      -0.006708       0.003282       0.002610      -0.012765       0.005599       0.007166              1.748858       1.617625      -0.210561       0.194830       1.634582      -0.226488       1.994368          -0.000001
           17              H       6.199621       3.313032      13.146346       0.124412       0.903936 0.68754765E+01  0.66411859E+02                                 1.673380                            1.631273      -1.340309       2.251297                    0.991671       3.852476      11.481787       0.436899       1.451382      -0.672258       0.031220       0.007759       0.011691       0.034228      -0.000300      -0.000926       0.005364       0.021480      -0.003552      -0.012657       0.001232       0.011425              1.699317       2.117772       0.199673       0.221960       1.420929       0.111934       1.559251          -0.000001
           18              H       4.046676       2.034833       8.266110       0.114041       1.129013 0.92527075E+01  0.94400453E+02                                 1.815278                            1.794689      -1.008457       2.395124                    0.996916       3.664708      10.531577       0.459897       1.305391      -0.703923       0.012108       0.006994      -0.028673       0.031900      -0.000362      -0.007113      -0.000795      -0.012182       0.025816      -0.012786       0.001768       0.011018              1.811893       1.763401       0.012997      -0.244631       1.718158      -0.124724       1.954121           0.000002
           19              H       4.487895       1.294360       9.575360       0.145541       0.942831 0.68381422E+01  0.65622799E+02                                 1.696296                            1.608232      -1.132049       2.360555                    0.995337       3.600894      10.518797       0.449986       1.418373      -0.679624       0.025206      -0.019214       0.016544       0.035752      -0.001505       0.002650       0.000276      -0.012732       0.010405      -0.008852       0.004043       0.004809              1.741713       2.000998      -0.393988       0.271354       1.701876      -0.113365       1.522267           0.000000
           20              H       2.406236       3.177866       7.517246       0.130380       1.053411 0.78708594E+01  0.76919838E+02                                 1.712684                            1.643931      -0.981162       2.421544                    0.998103       3.400628       9.483881       0.486759       1.287586      -0.708180      -0.000105      -0.025792      -0.025693       0.036406      -0.006622       0.004993       0.006894      -0.007608       0.032999      -0.015480       0.001274       0.014206              1.728934       1.482820      -0.196529      -0.023342       2.120985       0.307966       1.582998           0.000003
           21              H       1.113130       4.912984       6.731360       0.123297       1.042180 0.77947197E+01  0.75585408E+02                                 1.662246                            1.607047      -0.914920       2.446933                    0.999164       3.339727       9.117158       0.508371       1.242476      -0.718355      -0.012869      -0.007042      -0.038349       0.041058      -0.003015       0.001812       0.007337      -0.023333       0.034765      -0.018112       0.001506       0.016605              1.656812       1.556448      -0.063984       0.291283       1.457072      -0.061999       1.956914           0.000004
           22              H       1.601343       6.872889      10.182865       0.110916       0.988550 0.76506243E+01  0.74462453E+02                                 1.657022                            1.634660      -0.906047       2.452366                    0.998169       3.472664       9.760375       0.480481       1.309752      -0.703048      -0.004500       0.030294       0.025717       0.039992      -0.008161       0.007385       0.009899      -0.015243       0.018763      -0.019089       0.003776       0.015313              1.636913       1.466751      -0.142176      -0.035313       1.831722       0.112276       1.612267           0.000002
           23              H       2.922920       5.161278      10.955288       0.117615       0.913144 0.65630975E+01  0.62277963E+02                                 1.640027                            1.561558      -1.158810       2.325503                    0.995910       3.702828      10.720792       0.463278       1.393281      -0.683345       0.012262       0.005869       0.026724       0.029983      -0.005618       0.007312       0.005146      -0.009810      -0.006934      -0.013366       0.004317       0.009049              1.678661       1.539208      -0.006574       0.339858       1.346303      -0.029969       2.150471           0.000000
           24              H       1.047330       8.513978       9.147918       0.103711       1.186531 0.90982741E+01  0.92434201E+02                                 1.864016                            1.773085      -1.251258       2.289487                    0.994458       3.686085      10.570369       0.465266       1.295780      -0.705231       0.034219      -0.002339       0.036665       0.050206      -0.007534       0.009965       0.006130      -0.005664       0.014958      -0.016809       0.005505       0.011303              1.889901       2.099907      -0.000717       0.485111       1.682613      -0.121028       1.887184           0.000003
           25              H       5.353706       9.319096       4.375384       0.131734       0.876861 0.61997123E+01  0.57836871E+02                                 1.586771                            1.512657      -0.974640       2.428815                    0.997623       3.468545       9.867309       0.474386       1.384014      -0.686393      -0.024427      -0.009521      -0.026590       0.037341      -0.001557       0.009131       0.007078      -0.010103      -0.002816      -0.013835       0.002616       0.011220              1.626238       1.693368      -0.056884       0.396568       1.351276      -0.036000       1.834069          -0.000001
           26              H       6.565418       7.453220       4.908844       0.126778       0.985485 0.72608259E+01  0.69029807E+02                                 1.591173                            1.544091      -0.855254       2.481480                    0.999480       3.216407       8.636567       0.523196       1.231377      -0.721434      -0.009032      -0.032357      -0.023455       0.040972       0.004251       0.010412       0.010283      -0.000918       0.015879      -0.011337      -0.006863       0.018200              1.578565       1.358234       0.056645       0.092668       1.759440       0.260471       1.618020           0.000002
           27              H      -2.195798      10.730992       9.307788       0.130602       1.051027 0.81037009E+01  0.81209866E+02                                 1.812611                            1.739407      -1.522291       2.158177                    0.992447       3.977909      11.907800       0.436547       1.400071      -0.681250      -0.009739      -0.027959       0.013727       0.032634       0.004070       0.004090       0.000590      -0.005725       0.029680      -0.010491      -0.000473       0.010964              1.849815       1.617527       0.305910      -0.132676       2.423586      -0.161032       1.508333           0.000003
           28              H      -0.983223      11.727105       9.396979       0.135499       1.080956 0.83656715E+01  0.82895666E+02                                 1.750943                            1.699128      -0.868117       2.482773                    0.998785       3.353193       9.373833       0.477631       1.294144      -0.708267       0.032496       0.005269       0.017467       0.037267       0.006145       0.006100      -0.003459       0.020078       0.021238      -0.016414       0.003386       0.013028              1.760083       2.232995       0.149420       0.169067       1.558300       0.099550       1.488955           0.000004
           29              H       4.894909      11.162934       3.729173       0.118854       0.953371 0.73987364E+01  0.72729404E+02                                 1.723896                            1.683577      -1.351993       2.234260                    0.992882       3.966131      11.892822       0.433724       1.436613      -0.674528       0.011775      -0.018883      -0.022982       0.031991      -0.006121       0.006092       0.006708       0.003282       0.002610      -0.012765       0.005599       0.007166              1.748858       1.617625      -0.210561      -0.194830       1.634582       0.226488       1.994367          -0.000001
           30              H       3.705593      11.378906       4.732146       0.124412       0.903936 0.68754731E+01  0.66411819E+02                                 1.673380                            1.631273      -1.340309       2.251297                    0.991671       3.852475      11.481784       0.436899       1.451383      -0.672257      -0.031220      -0.007759       0.011691       0.034228      -0.000300       0.000926      -0.005364       0.021480      -0.003552      -0.012657       0.001232       0.011425              1.699317       2.117772       0.199672      -0.221960       1.420929      -0.111934       1.559251          -0.000001
           31              H      -0.461674       2.034833       0.148090       0.114041       1.129013 0.92527086E+01  0.94400469E+02                                 1.815279                            1.794689      -1.008457       2.395124                    0.996916       3.664708      10.531578       0.459896       1.305391      -0.703923       0.012108       0.006994       0.028673       0.031900      -0.000362       0.007113       0.000795      -0.012182       0.025816      -0.012786       0.001768       0.011018              1.811894       1.763402       0.012997       0.244631       1.718158       0.124724       1.954122           0.000002
           32              H      -0.020455       1.294360      15.667240       0.145541       0.942831 0.68381382E+01  0.65622754E+02                                 1.696296                            1.608231      -1.132049       2.360555                    0.995337       3.600893      10.518795       0.449986       1.418373      -0.679624       0.025206      -0.019214      -0.016544       0.035752      -0.001505      -0.002650      -0.000276      -0.012732       0.010405      -0.008852       0.004043       0.004809              1.741713       2.000997      -0.393988      -0.271354       1.701876       0.113365       1.522267           0.000000
           33              H       6.914586       3.177866       0.896954       0.130380       1.053411 0.78708592E+01  0.76919837E+02                                 1.712685                            1.643931      -0.981162       2.421544                    0.998103       3.400628       9.483882       0.486759       1.287586      -0.708180      -0.000105      -0.025792       0.025693       0.036406      -0.006622      -0.004993      -0.006894      -0.007608       0.032999      -0.015480       0.001274       0.014206              1.728935       1.482820      -0.196529       0.023342       2.120985      -0.307966       1.582998           0.000003
           34              H       5.621480       4.912984       1.682840       0.123297       1.042178 0.77947093E+01  0.75585281E+02                                 1.662245                            1.607046      -0.914919       2.446934                    0.999164       3.339725       9.117151       0.508371       1.242476      -0.718355      -0.012868      -0.007042       0.038348       0.041058      -0.003015      -0.001812      -0.007337      -0.023333       0.034764      -0.018112       0.001506       0.016605              1.656811       1.556447      -0.063984      -0.291283       1.457071       0.061999       1.956913           0.000004
           35              H       6.109693       6.872889      15.059735       0.110916       0.988550 0.76506248E+01  0.74462462E+02                                 1.657023                            1.634660      -0.906047       2.452366                    0.998169       3.472664       9.760377       0.480481       1.309752      -0.703048      -0.004500       0.030294      -0.025717       0.039992      -0.008161      -0.007385      -0.009899      -0.015243       0.018763      -0.019089       0.003776       0.015313              1.636914       1.466751      -0.142176       0.035313       1.831723      -0.112276       1.612268           0.000002
           36              H       7.431270       5.161278      14.287312       0.117615       0.913143 0.65630943E+01  0.62277926E+02                                 1.640027                            1.561558      -1.158809       2.325503                    0.995910       3.702827      10.720789       0.463278       1.393281      -0.683345       0.012262       0.005869      -0.026724       0.029983      -0.005618      -0.007312      -0.005146      -0.009810      -0.006934      -0.013366       0.004317       0.009049              1.678660       1.539208      -0.006574      -0.339858       1.346303       0.029969       2.150471           0.000000
           37              H       5.555680       8.513978      16.094682       0.103711       1.186530 0.90982679E+01  0.92434118E+02                                 1.864015                            1.773084      -1.251257       2.289487                    0.994458       3.686084      10.570363       0.465266       1.295780      -0.705231       0.034219      -0.002339      -0.036665       0.050207      -0.007534      -0.009965      -0.006130      -0.005664       0.014958      -0.016809       0.005505       0.011303              1.889900       2.099905      -0.000717      -0.485111       1.682612       0.121028       1.887183           0.000003
           38              H       0.845356       9.319096       4.038816       0.131734       0.876860 0.61997094E+01  0.57836838E+02                                 1.586771                            1.512657      -0.974640       2.428815                    0.997623       3.468544       9.867306       0.474386       1.384015      -0.686393      -0.024428      -0.009521       0.026590       0.037341      -0.001557      -0.009131      -0.007078      -0.010103      -0.002816      -0.013835       0.002616       0.011220              1.626237       1.693368      -0.056884      -0.396568       1.351276       0.036000       1.834069          -0.000001
           39              H       2.057068       7.453220       3.505356       0.126779       0.985484 0.72608200E+01  0.69029732E+02                                 1.591172                            1.544090      -0.855254       2.481480                    0.999480       3.216406       8.636561       0.523197       1.231376      -0.721434      -0.009032      -0.032357       0.023455       0.040972       0.004251      -0.010412      -0.010283      -0.000918       0.015879      -0.011337      -0.006863       0.018200              1.578563       1.358233       0.056645      -0.092668       1.759439      -0.260470       1.618018           0.000002
           40              H       2.312552      10.730992      15.934812       0.130602       1.051027 0.81036970E+01  0.81209815E+02                                 1.812610                            1.739406      -1.522291       2.158177                    0.992447       3.977908      11.907796       0.436547       1.400071      -0.681250      -0.009739      -0.027959      -0.013727       0.032634       0.004070      -0.004090      -0.000590      -0.005725       0.029680      -0.010491      -0.000473       0.010964              1.849815       1.617527       0.305910       0.132676       2.423585       0.161032       1.508333           0.000003
           41              H       3.525127      11.727105      15.845621       0.135500       1.080956 0.83656662E+01  0.82895597E+02                                 1.750942                            1.699127      -0.868117       2.482773                    0.998785       3.353192       9.373828       0.477631       1.294143      -0.708267       0.032496       0.005269      -0.017467       0.037267       0.006145      -0.006100       0.003459       0.020078       0.021238      -0.016414       0.003386       0.013028              1.760082       2.232993       0.149420      -0.169067       1.558299      -0.099550       1.488954           0.000004
           42              H       0.386559      11.162934       4.685027       0.118854       0.953371 0.73987384E+01  0.72729425E+02                                 1.723896                            1.683577      -1.351993       2.234260                    0.992882       3.966131      11.892820       0.433724       1.436613      -0.674528       0.011775      -0.018883       0.022982       0.031991      -0.006121      -0.006092      -0.006708       0.003282       0.002610      -0.012765       0.005599       0.007166              1.748858       1.617624      -0.210561       0.194830       1.634582      -0.226488       1.994367          -0.000001
           43              H      -0.802757      11.378906       3.682054       0.124411       0.903936 0.68754734E+01  0.66411827E+02                                 1.673380                            1.631274      -1.340309       2.251297                    0.991671       3.852476      11.481790       0.436899       1.451384      -0.672257      -0.031220      -0.007759      -0.011691       0.034228      -0.000300      -0.000926       0.005364       0.021480      -0.003552      -0.012657       0.001232       0.011425              1.699318       2.117773       0.199673       0.221960       1.420929       0.111934       1.559252          -0.000001
           44              H       1.350188      12.657105       8.562290       0.114041       1.129012 0.92527040E+01  0.94400412E+02                                 1.815278                            1.794689      -1.008457       2.395124                    0.996916       3.664707      10.531575       0.459896       1.305392      -0.703923      -0.012108      -0.006994       0.028673       0.031900      -0.000362      -0.007113      -0.000795      -0.012182       0.025816      -0.012786       0.001768       0.011018              1.811893       1.763401       0.012997      -0.244631       1.718158      -0.124724       1.954121           0.000002
           45              H       0.908969      13.397578       7.253040       0.145542       0.942831 0.68381381E+01  0.65622753E+02                                 1.696296                            1.608231      -1.132049       2.360555                    0.995337       3.600893      10.518795       0.449986       1.418373      -0.679624      -0.025206       0.019214      -0.016544       0.035752      -0.001505       0.002650       0.000276      -0.012732       0.010405      -0.008852       0.004043       0.004809              1.741713       2.000997      -0.393987       0.271354       1.701876      -0.113365       1.522266           0.000000
           46              H       2.990628      11.514072       9.311154       0.130380       1.053411 0.78708594E+01  0.76919838E+02                                 1.712684                            1.643931      -0.981163       2.421544                    0.998103       3.400628       9.483881       0.486759       1.287586      -0.708180       0.000105       0.025792       0.025693       0.036406      -0.006622       0.004993       0.006894      -0.007608       0.032999      -0.015480       0.001274       0.014206              1.728934       1.482820      -0.196529      -0.023342       2.120985       0.307966       1.582998           0.000003
           47              H       4.283734       9.778954      10.097040       0.123297       1.042179 0.77947105E+01  0.75585296E+02                                 1.662245                            1.607046      -0.914919       2.446933                    0.999164       3.339725       9.117151       0.508371       1.242476      -0.718355       0.012869       0.007042       0.038348       0.041058      -0.003015       0.001812       0.007337      -0.023333       0.034765      -0.018112       0.001506       0.016605              1.656811       1.556448      -0.063984       0.291283       1.457071      -0.061999       1.956913           0.000004
           48              H       3.795521       7.819049       6.645535       0.110917       0.988549 0.76506162E+01  0.74462358E+02                                 1.657022                            1.634659      -0.906046       2.452366                    0.998169       3.472662       9.760370       0.480481       1.309752      -0.703048       0.004500      -0.030294      -0.025717       0.039992      -0.008161       0.007385       0.009899      -0.015243       0.018763      -0.019089       0.003776       0.015313              1.636913       1.466750      -0.142176      -0.035313       1.831721       0.112276       1.612267           0.000002
           49              H       2.473944       9.530660       5.873112       0.117615       0.913144 0.65630983E+01  0.62277972E+02                                 1.640027                            1.561558      -1.158810       2.325503                    0.995910       3.702828      10.720791       0.463278       1.393280      -0.683345      -0.012262      -0.005869      -0.026724       0.029983      -0.005618       0.007312       0.005146      -0.009810      -0.006934      -0.013366       0.004317       0.009049              1.678661       1.539208      -0.006574       0.339858       1.346303      -0.029969       2.150471           0.000000
           50              H       4.349534       6.177960       7.680482       0.103711       1.186531 0.90982737E+01  0.92434190E+02                                 1.864015                            1.773084      -1.251258       2.289487                    0.994458       3.686085      10.570366       0.465266       1.295779      -0.705231      -0.034219       0.002339      -0.036665       0.050206      -0.007534       0.009965       0.006130      -0.005664       0.014958      -0.016809       0.005505       0.011303              1.889900       2.099906      -0.000717       0.485111       1.682613      -0.121028       1.887183           0.000004
           51              H       0.043158       5.372842      12.453016       0.131735       0.876861 0.61997149E+01  0.57836897E+02                                 1.586771                            1.512657      -0.974640       2.428815                    0.997623       3.468545       9.867307       0.474387       1.384013      -0.686393       0.024427       0.009521       0.026590       0.037341      -0.001557       0.009131       0.007078      -0.010103      -0.002816      -0.013835       0.002616       0.011220              1.626237       1.693368      -0.056884       0.396568       1.351276      -0.036000       1.834068          -0.000001
           52              H      -1.168554       7.238718      11.919556       0.126780       0.985483 0.72608101E+01  0.69029612E+02                                 1.591170                            1.544088      -0.855252       2.481481                    0.999480       3.216404       8.636553       0.523197       1.231375      -0.721434       0.009032       0.032357       0.023455       0.040972       0.004251       0.010412       0.010283      -0.000918       0.015879      -0.011337      -0.006863       0.018200              1.578562       1.358232       0.056645       0.092668       1.759437       0.260470       1.618017           0.000002
           53              H       7.592662       3.960946       7.520612       0.130602       1.051027 0.81036996E+01  0.81209850E+02                                 1.812611                            1.739406      -1.522291       2.158177                    0.992447       3.977909      11.907800       0.436547       1.400071      -0.681250       0.009739       0.027959      -0.013727       0.032634       0.004070       0.004090       0.000590      -0.005725       0.029680      -0.010491      -0.000473       0.010964              1.849815       1.617527       0.305910      -0.132676       2.423586      -0.161032       1.508333           0.000003
           54              H       6.380087       2.964833       7.431421       0.135499       1.080956 0.83656711E+01  0.82895668E+02                                 1.750944                            1.699129      -0.868117       2.482773                    0.998785       3.353193       9.373836       0.477631       1.294145      -0.708266      -0.032496      -0.005269      -0.017467       0.037267       0.006145       0.006099      -0.003459       0.020078       0.021238      -0.016414       0.003386       0.013028              1.760084       2.232996       0.149420       0.169067       1.558300       0.099550       1.488956           0.000004
           55              H       0.501955       3.529004      13.099227       0.118854       0.953371 0.73987386E+01  0.72729429E+02                                 1.723896                            1.683578      -1.351993       2.234260                    0.992882       3.966131      11.892821       0.433724       1.436613      -0.674528      -0.011775       0.018883       0.022982       0.031991      -0.006121       0.006092       0.006708       0.003282       0.002610      -0.012765       0.005599       0.007166              1.748858       1.617625      -0.210561      -0.194830       1.634582       0.226488       1.994367          -0.000001
           56              H       1.691271       3.313032      12.096254       0.124411       0.903936 0.68754741E+01  0.66411832E+02                                 1.673380                            1.631273      -1.340309       2.251297                    0.991671       3.852476      11.481788       0.436899       1.451383      -0.672257       0.031220       0.007759      -0.011691       0.034228      -0.000300       0.000926      -0.005364       0.021480      -0.003552      -0.012657       0.001232       0.011425              1.699318       2.117772       0.199673      -0.221960       1.420929      -0.111934       1.559252          -0.000001
           57              C      -1.645080      13.776630       0.668087       0.685254      20.024495 0.22675724E+03  0.46059741E+04                                 6.920909                            5.447433      -0.138497       2.032869                    0.999124      21.400197      60.357798       0.614457       0.490743      -1.004650       0.030745       0.054070       0.008560       0.062786      -0.061612      -0.040137       0.059536      -0.045199      -0.042254      -0.058835      -0.054338       0.113173              7.835135       8.039200       1.643540       1.218877       8.453219      -2.865636       7.012985           0.000004
           58              C      -2.880296      12.890706       0.752229      -0.174388      27.255176 0.40670990E+03  0.94459030E+04                                 7.949028                            6.712585      -0.169400       1.954508                    0.996314      28.782288      83.454231       0.634777       0.415457      -1.060057      -0.002487      -0.082066       0.071438       0.108832      -0.033430       0.025126      -0.037125      -0.090854       0.079522      -0.071503      -0.007645       0.079148              8.781252       9.435413       0.276877      -0.170438      10.972437      -1.128313       5.935907           0.000003
           59              C      -1.893548      10.719238       0.918831       0.267322      26.713934 0.37091555E+03  0.84213310E+04                                 8.034603                            6.664727      -0.193140       1.959518                    0.999607      25.616999      73.521225       0.600730       0.449077      -1.039276      -0.015434       0.040897       0.023178       0.049477      -0.028800      -0.007935       0.004211      -0.029159      -0.052549      -0.026189      -0.015861       0.042050              8.733156       7.175142      -3.320610      -1.584611      11.414949       0.246553       7.609377           0.000000
           60              C      -1.355481      10.775067      16.473321      -0.226932      31.355143 0.46552369E+03  0.11159294E+05                                 8.629821                            7.216677       0.106708       2.004612                    0.999201      30.562548      89.402393       0.609042       0.419531      -1.059736       0.047610      -0.018512      -0.030234       0.059359       0.001672       0.008772      -0.019734      -0.006935       0.011702      -0.020644      -0.002830       0.023474              9.240053       7.752622      -3.316817      -2.248812      11.688004       0.819063       8.279533           0.000005
           61              C      -0.574418       9.727532      16.005491      -0.107857      30.103655 0.43044763E+03  0.10131214E+05                                 8.478544                            6.996324       0.105429       2.009562                    0.999631      29.367438      85.477255       0.610259       0.426433      -1.054082      -0.014514       0.040089       0.022174       0.048057       0.015768      -0.001368       0.002730      -0.010050       0.055143      -0.025906       0.007187       0.018719              9.124939       7.720496      -3.718639      -1.818345      11.987296       0.908684       7.667024           0.000005
           62              C      -0.296599       8.603599      16.776232       0.066159      34.359728 0.44986180E+03  0.10676898E+05                                 9.398444                            7.207008      -0.330511       1.900248                    0.998865      27.636479      80.070870       0.596044       0.432974      -1.052899       0.020505      -0.014784      -0.008753       0.026751      -0.030585      -0.033666       0.003632      -0.034850       0.005939      -0.051460       0.005668       0.045792             11.129185       9.761051      -5.531318      -3.275142      14.211420       2.848648       9.415085           0.000003
           63              C      -0.866593       8.556585       1.225108      -0.133880      31.192722 0.47526918E+03  0.11518941E+05                                 8.833984                            7.447758      -0.224679       1.894121                    0.998701      30.883408      92.583388       0.577418       0.437666      -1.042497      -0.018183       0.023770       0.013377       0.032781       0.001526       0.001910      -0.024804      -0.046795      -0.005217      -0.023411      -0.015861       0.039272              9.664506       8.843778      -3.595651      -2.877233      10.513068       2.624352       9.636672           0.000003
           64              C      -1.656120       9.590897       1.692937      -0.226750      33.453460 0.50832489E+03  0.12498850E+05                                 9.152701                            7.635084      -0.190272       1.900930                    0.997995      31.587620      94.632522       0.579242       0.430049      -1.049604       0.026474      -0.031711      -0.001167       0.041326       0.010050      -0.020872      -0.000570       0.018884       0.044826      -0.023583      -0.007611       0.031194              9.953200       8.532411      -3.426737      -1.943397      11.686548       0.885802       9.640643           0.000000
           65              C       1.521483       7.647154      15.211191       0.339130      27.078807 0.34160778E+03  0.75955037E+04                                 8.171338                            6.440266      -0.126532       1.992429                    0.999445      24.761384      70.252783       0.605015       0.455314      -1.036033       0.002906       0.040166      -0.022771       0.046263       0.004895       0.056386       0.029518       0.081727       0.032337      -0.063462      -0.021288       0.084751              9.184582       8.536084      -2.603090      -3.401027      11.217751       1.526314       7.799913           0.000005
           66              C       0.559190       7.479666      16.296623      -0.137341      40.644584 0.53332041E+03  0.13153084E+05                                10.327165                            7.739717      -0.085170       1.950420                    0.999348      29.836100      86.931734       0.589622       0.421205      -1.064591      -0.028749       0.056256       0.001044       0.063184      -0.008980      -0.001476      -0.016377      -0.012817       0.059231      -0.023126      -0.005270       0.028396             12.420411      11.921021      -5.057693      -4.900465      15.805347       3.397621       9.534863           0.000001
           67              C       0.467581       6.270519       0.052168       0.069996      27.208053 0.35863643E+03  0.80713690E+04                                 7.962851                            6.406495       0.161290       2.054090                    0.999510      27.023595      77.126904       0.634155       0.429159      -1.051513       0.046009      -0.076895      -0.006217       0.089823      -0.024262      -0.010307       0.025499       0.036256       0.060240      -0.045879       0.003003       0.042876              8.889722       8.857368      -2.830624      -2.637762      11.511003       1.568341       6.300795           0.000009
           68              C       2.111694       5.255306      15.562904       0.132588      32.288950 0.41650132E+03  0.97215136E+04                                 9.048351                            7.010549      -0.007318       2.002872                    0.999617      27.144906      78.651193       0.593020       0.442506      -1.044492      -0.051756       0.008586       0.061473       0.080817       0.006623      -0.037681      -0.005735       0.035622       0.056580      -0.028545      -0.024061       0.052606             10.462995      10.376119      -4.261580      -3.463956      12.941768       1.061432       8.071099           0.000000
           69              C       2.880397       4.115212      15.295333       0.056849      35.821243 0.43052917E+03  0.10134500E+05                                 9.609109                            7.094266      -0.089514       1.971675                    0.999284      27.935551      81.338321       0.593557       0.438373      -1.046739      -0.019001      -0.090401       0.064652       0.112753       0.019492       0.005926      -0.033352      -0.033592       0.020876      -0.039992      -0.005428       0.045420             11.351440       9.856259      -3.399327      -3.629635      13.114503      -0.809454      11.083558          -0.000001
           70              C       3.757682       4.159288      14.218315       0.195356      30.338527 0.39097238E+03  0.90082677E+04                                 8.759188                            6.860018      -0.179615       1.954711                    0.999521      26.655775      77.457731       0.588946       0.451373      -1.036348       0.059349      -0.047341      -0.037823       0.084818      -0.025947      -0.003556       0.012742      -0.002287      -0.041234      -0.024032      -0.011608       0.035640              9.961574       9.379969      -2.776338      -3.993084      10.701253       0.732378       9.803501          -0.000003
           71              C       3.938398       5.343458      13.487963      -0.215852      32.728518 0.49269337E+03  0.11984255E+05                                 8.917458                            7.463236       0.035972       1.977291                    0.999007      30.837189      90.990121       0.593968       0.423944      -1.056528       0.004820       0.027175       0.006431       0.028339       0.002922      -0.012668      -0.004545       0.000977       0.005546      -0.012099      -0.003044       0.015143              9.548339       8.630983      -2.488509      -2.796565      10.761141       0.342186       9.252894          -0.000000
           72              C       3.209033       6.455638      13.807702      -0.078497      30.306369 0.42087765E+03  0.98635698E+04                                 8.548786                            6.948228      -0.002860       1.976248                    0.999630      29.200910      85.180107       0.607581       0.430154      -1.050396       0.005424      -0.017984       0.017666       0.025786       0.010263       0.002840      -0.009948       0.023207       0.036576      -0.024486       0.009277       0.015209              9.266042       8.910332      -2.640174      -3.678502       9.442344       1.290989       9.445449           0.000001
           73              C       2.276720       6.440946      14.837600      -0.130716      39.068665 0.52028990E+03  0.12771946E+05                                10.030201                            7.632867      -0.163007       1.923317                    0.999368      29.902575      87.353501       0.594201       0.419915      -1.063794       0.029131       0.007272      -0.028116       0.041134      -0.004215      -0.014018      -0.009485       0.002731      -0.008094      -0.019469       0.004512       0.014958             11.672407      10.907009      -4.354134      -4.849323      13.597375       2.515158      10.512837           0.000001
           74              C       2.773848       3.076492       0.642845      -0.161172      27.007184 0.40727147E+03  0.94952072E+04                                 7.994203                            6.779187      -0.299870       1.909948                    0.996424      29.181792      85.744139       0.620845       0.423158      -1.051534      -0.009316      -0.008579      -0.091890       0.092758       0.028533      -0.017687       0.021524       0.020386       0.331233      -0.089369      -0.024935       0.114304              8.788769       7.624918      -1.559364       1.299321      10.263636      -2.362485       8.477752           0.000006
           75              C       3.682592       2.023080       1.240253       0.657497      19.594482 0.23225872E+03  0.47559225E+04                                 6.859139                            5.531542      -0.199246       2.001606                    0.999414      22.031636      62.813408       0.605469       0.494028      -1.000900       0.032175      -0.022383      -0.006775       0.039776       0.087582      -0.014519       0.016138       0.038609      -0.201058      -0.083944      -0.039258       0.123202              7.543280       5.801518      -2.580515       0.612697       8.139492      -1.612653       8.688830           0.000007
           76              C       5.342627       2.963364      12.858580      -0.174298      28.120354 0.42654151E+03  0.10077783E+05                                 8.244142                            6.961449      -0.396377       1.873231                    0.995935      29.776929      88.584835       0.608462       0.426058      -1.047895      -0.068151       0.015857       0.083689       0.109086      -0.011512      -0.049860       0.001629       0.099019       0.096824      -0.067188      -0.016086       0.083273              9.292813       9.330813      -1.904767      -2.362715       8.624412       2.203994       9.923212          -0.000003
           77              C       5.518991       1.555876      12.346997       0.715657      19.966404 0.21883283E+03  0.44312055E+04                                 7.049182                            5.457939      -0.331666       1.980084                    0.998692      21.378221      61.350018       0.592544       0.510477      -0.989061       0.015404      -0.053162      -0.035137       0.065560      -0.016828       0.094123      -0.019642       0.049282       0.054240      -0.077373      -0.038063       0.115436              8.021078       7.752592       0.157750      -3.682404       7.866114       0.648691       8.444528           0.000002
           78              C       2.533594       0.915308       9.082287       0.685254      20.024496 0.22675724E+03  0.46059742E+04                                 6.920909                            5.447433      -0.138497       2.032869                    0.999124      21.400197      60.357798       0.614457       0.490743      -1.004650      -0.030745      -0.054070       0.008560       0.062786      -0.061612       0.040137      -0.059536      -0.045199      -0.042254      -0.058835      -0.054338       0.113173              7.835135       8.039200       1.643540      -1.218877       8.453219       2.865636       7.012985           0.000004
           79              C       3.768810       1.801232       9.166429      -0.174388      27.255176 0.40670988E+03  0.94459026E+04                                 7.949029                            6.712586      -0.169400       1.954508                    0.996314      28.782288      83.454235       0.634777       0.415457      -1.060057       0.002487       0.082066       0.071438       0.108832      -0.033431      -0.025126       0.037125      -0.090854       0.079522      -0.071503      -0.007645       0.079148              8.781253       9.435414       0.276877       0.170438      10.972438       1.128313       5.935907           0.000003
           80              C       2.782062       3.972700       9.333031       0.267322      26.713936 0.37091558E+03  0.84213317E+04                                 8.034603                            6.664727      -0.193140       1.959518                    0.999607      25.617000      73.521227       0.600730       0.449077      -1.039277       0.015434      -0.040897       0.023178       0.049477      -0.028800       0.007936      -0.004211      -0.029159      -0.052549      -0.026189      -0.015861       0.042050              8.733156       7.175142      -3.320610       1.584611      11.414949      -0.246553       7.609377           0.000000
           81              C       2.243995       3.916871       8.059121      -0.226932      31.355141 0.46552366E+03  0.11159293E+05                                 8.629820                            7.216677       0.106708       2.004612                    0.999201      30.562547      89.402389       0.609042       0.419531      -1.059736      -0.047610       0.018512      -0.030234       0.059359       0.001672      -0.008772       0.019734      -0.006935       0.011702      -0.020644      -0.002830       0.023474              9.240053       7.752622      -3.316817       2.248812      11.688004      -0.819062       8.279533           0.000005
           82              C       1.462932       4.964406       7.591291      -0.107857      30.103648 0.43044750E+03  0.10131210E+05                                 8.478542                            6.996323       0.105429       2.009562                    0.999631      29.367433      85.477235       0.610259       0.426433      -1.054082       0.014514      -0.040090       0.022174       0.048058       0.015768       0.001368      -0.002730      -0.010050       0.055143      -0.025906       0.007188       0.018719              9.124937       7.720495      -3.718638       1.818345      11.987293      -0.908683       7.667023           0.000006
           83              C       1.185113       6.088339       8.362032       0.066159      34.359734 0.44986189E+03  0.10676900E+05                                 9.398445                            7.207008      -0.330511       1.900248                    0.998865      27.636482      80.070877       0.596044       0.432974      -1.052899      -0.020505       0.014784      -0.008753       0.026751      -0.030585       0.033666      -0.003632      -0.034851       0.005939      -0.051460       0.005668       0.045792             11.129186       9.761052      -5.531318       3.275143      14.211420      -2.848648       9.415085           0.000003
           84              C       1.755107       6.135353       9.639308      -0.133880      31.192735 0.47526942E+03  0.11518948E+05                                 8.833987                            7.447760      -0.224679       1.894121                    0.998701      30.883416      92.583419       0.577418       0.437666      -1.042497       0.018183      -0.023770       0.013377       0.032781       0.001526      -0.001910       0.024804      -0.046795      -0.005217      -0.023411      -0.015861       0.039272              9.664509       8.843782      -3.595652       2.877235      10.513071      -2.624354       9.636675           0.000003
           85              C       2.544634       5.101041      10.107137      -0.226750      33.453459 0.50832485E+03  0.12498849E+05                                 9.152701                            7.635084      -0.190272       1.900929                    0.997995      31.587620      94.632523       0.579242       0.430049      -1.049604      -0.026474       0.031712      -0.001167       0.041327       0.010050       0.020873       0.000570       0.018884       0.044826      -0.023583      -0.007611       0.031195              9.953200       8.532410      -3.426736       1.943398      11.686547      -0.885802       9.640643           0.000000
           86              C      -0.632969       7.044784       6.796991       0.339130      27.078804 0.34160771E+03  0.75955020E+04                                 8.171338                            6.440266      -0.126532       1.992429                    0.999445      24.761383      70.252782       0.605015       0.455314      -1.036033      -0.002906      -0.040166      -0.022771       0.046263       0.004895      -0.056386      -0.029518       0.081727       0.032337      -0.063462      -0.021288       0.084751              9.184582       8.536083      -2.603089       3.401027      11.217751      -1.526314       7.799912           0.000005
           87              C       0.329324       7.212272       7.882423      -0.137341      40.644588 0.53332047E+03  0.13153085E+05                                10.327165                            7.739717      -0.085170       1.950420                    0.999348      29.836102      86.931739       0.589622       0.421205      -1.064591       0.028749      -0.056255       0.001043       0.063184      -0.008981       0.001476       0.016376      -0.012817       0.059231      -0.023126      -0.005270       0.028396             12.420411      11.921022      -5.057693       4.900466      15.805347      -3.397621       9.534864           0.000001
           88              C       0.420933       8.421419       8.466368       0.069996      27.208058 0.35863652E+03  0.80713714E+04                                 7.962852                            6.406495       0.161290       2.054090                    0.999510      27.023599      77.126917       0.634155       0.429159      -1.051513      -0.046009       0.076895      -0.006217       0.089823      -0.024262       0.010307      -0.025499       0.036256       0.060241      -0.045879       0.003003       0.042876              8.889723       8.857369      -2.830624       2.637762      11.511004      -1.568341       6.300795           0.000009
           89              C      -1.223180       9.436632       7.148704       0.132588      32.288949 0.41650130E+03  0.97215129E+04                                 9.048351                            7.010549      -0.007318       2.002872                    0.999617      27.144905      78.651189       0.593020       0.442506      -1.044492       0.051756      -0.008586       0.061473       0.080817       0.006622       0.037681       0.005735       0.035622       0.056580      -0.028545      -0.024061       0.052606             10.462995      10.376119      -4.261579       3.463956      12.941768      -1.061432       8.071098           0.000000
           90              C      -1.991883      10.576726       6.881133       0.056849      35.821244 0.43052920E+03  0.10134501E+05                                 9.609110                            7.094266      -0.089514       1.971675                    0.999284      27.935552      81.338325       0.593557       0.438373      -1.046739       0.019001       0.090401       0.064652       0.112753       0.019492      -0.005926       0.033352      -0.033592       0.020876      -0.039992      -0.005428       0.045420             11.351440       9.856259      -3.399327       3.629635      13.114504       0.809455      11.083558          -0.000001
           91              C       6.147532      10.532650       5.804115       0.195356      30.338527 0.39097238E+03  0.90082675E+04                                 8.759189                            6.860018      -0.179615       1.954711                    0.999521      26.655775      77.457732       0.588946       0.451373      -1.036348      -0.059349       0.047341      -0.037823       0.084818      -0.025947       0.003556      -0.012742      -0.002287      -0.041234      -0.024032      -0.011608       0.035640              9.961575       9.379969      -2.776338       3.993084      10.701254      -0.732378       9.803501          -0.000003
           92              C       5.966816       9.348480       5.073763      -0.215852      32.728516 0.49269333E+03  0.11984254E+05                                 8.917458                            7.463235       0.035972       1.977290                    0.999007      30.837188      90.990120       0.593968       0.423944      -1.056528      -0.004820      -0.027175       0.006431       0.028339       0.002922       0.012668       0.004545       0.000977       0.005546      -0.012099      -0.003044       0.015143              9.548339       8.630983      -2.488509       2.796566      10.761141      -0.342186       9.252893          -0.000000
           93              C       6.696181       8.236300       5.393502      -0.078498      30.306383 0.42087790E+03  0.98635772E+04                                 8.548789                            6.948230      -0.002861       1.976247                    0.999630      29.200919      85.180144       0.607581       0.430154      -1.050396      -0.005424       0.017984       0.017666       0.025786       0.010263      -0.002840       0.009948       0.023207       0.036576      -0.024486       0.009277       0.015209              9.266045       8.910336      -2.640176       3.678504       9.442348      -1.290990       9.445453           0.000001
           94              C      -1.388206       8.250992       6.423400      -0.130716      39.068664 0.52028988E+03  0.12771945E+05                                10.030201                            7.632867      -0.163007       1.923317                    0.999368      29.902575      87.353506       0.594201       0.419915      -1.063794      -0.029130      -0.007271      -0.028116       0.041134      -0.004215       0.014018       0.009485       0.002731      -0.008094      -0.019469       0.004512       0.014958             11.672408      10.907010      -4.354135       4.849323      13.597377      -2.515159      10.512837           0.000001
           95              C      -1.885334      11.615446       9.057045      -0.161172      27.007178 0.40727136E+03  0.94952038E+04                                 7.994201                            6.779186      -0.299870       1.909948                    0.996424      29.181788      85.744120       0.620845       0.423158      -1.051534       0.009316       0.008579      -0.091890       0.092758       0.028533       0.017687      -0.021524       0.020386       0.331233      -0.089369      -0.024935       0.114304              8.788767       7.624917      -1.559363      -1.299321      10.263634       2.362484       8.477749           0.000006
           96              C      -2.794078      12.668858       9.654453       0.657496      19.594484 0.23225876E+03  0.47559234E+04                                 6.859139                            5.531542      -0.199246       2.001605                    0.999414      22.031638      62.813414       0.605469       0.494028      -1.000900      -0.032175       0.022383      -0.006775       0.039776       0.087582       0.014519      -0.016138       0.038609      -0.201058      -0.083944      -0.039258       0.123202              7.543281       5.801518      -2.580515      -0.612697       8.139493       1.612653       8.688831           0.000007
           97              C       4.562587      11.728574       4.444380      -0.174298      28.120353 0.42654151E+03  0.10077783E+05                                 8.244142                            6.961449      -0.396377       1.873231                    0.995935      29.776928      88.584831       0.608462       0.426058      -1.047895       0.068151      -0.015857       0.083689       0.109086      -0.011512       0.049860      -0.001629       0.099019       0.096824      -0.067188      -0.016086       0.083273              9.292813       9.330813      -1.904767       2.362715       8.624413      -2.203994       9.923212          -0.000003
           98              C       4.386223      13.136062       3.932797       0.715657      19.966406 0.21883284E+03  0.44312058E+04                                 7.049182                            5.457939      -0.331666       1.980084                    0.998692      21.378222      61.350020       0.592544       0.510477      -0.989061      -0.015404       0.053162      -0.035137       0.065560      -0.016828      -0.094123       0.019642       0.049282       0.054240      -0.077373      -0.038063       0.115436              8.021078       7.752592       0.157750       3.682404       7.866114      -0.648691       8.444527           0.000002
           99              C       7.041944       0.915308      16.160313       0.685254      20.024495 0.22675723E+03  0.46059739E+04                                 6.920908                            5.447433      -0.138496       2.032870                    0.999124      21.400196      60.357791       0.614458       0.490743      -1.004650      -0.030745      -0.054070      -0.008560       0.062786      -0.061612      -0.040137       0.059536      -0.045199      -0.042254      -0.058835      -0.054338       0.113173              7.835134       8.039199       1.643540       1.218877       8.453218      -2.865636       7.012985           0.000004
          100              C       8.277160       1.801232      16.076171      -0.174388      27.255174 0.40670985E+03  0.94459018E+04                                 7.949028                            6.712585      -0.169400       1.954508                    0.996314      28.782286      83.454225       0.634777       0.415457      -1.060057       0.002487       0.082066      -0.071438       0.108832      -0.033430       0.025126      -0.037125      -0.090854       0.079522      -0.071503      -0.007645       0.079148              8.781252       9.435412       0.276877      -0.170438      10.972437      -1.128313       5.935907           0.000003
          101              C       7.290412       3.972700      15.909569       0.267322      26.713932 0.37091551E+03  0.84213298E+04                                 8.034602                            6.664726      -0.193140       1.959518                    0.999607      25.616997      73.521215       0.600730       0.449077      -1.039277       0.015434      -0.040897      -0.023178       0.049477      -0.028800      -0.007936       0.004211      -0.029159      -0.052549      -0.026189      -0.015861       0.042050              8.733155       7.175141      -3.320609      -1.584611      11.414948       0.246553       7.609377           0.000001
          102              C       6.752345       3.916871       0.355079      -0.226932      31.355146 0.46552374E+03  0.11159295E+05                                 8.629822                            7.216678       0.106708       2.004612                    0.999201      30.562550      89.402405       0.609042       0.419531      -1.059736      -0.047610       0.018512       0.030234       0.059359       0.001672       0.008772      -0.019734      -0.006935       0.011702      -0.020644      -0.002830       0.023474              9.240054       7.752623      -3.316817      -2.248812      11.688006       0.819062       8.279534           0.000004
          103              C       5.971282       4.964406       0.822909      -0.107857      30.103657 0.43044766E+03  0.10131215E+05                                 8.478544                            6.996325       0.105429       2.009562                    0.999631      29.367437      85.477254       0.610259       0.426433      -1.054082       0.014514      -0.040090      -0.022174       0.048058       0.015768      -0.001368       0.002730      -0.010050       0.055143      -0.025906       0.007188       0.018718              9.124939       7.720497      -3.718640      -1.818345      11.987298       0.908684       7.667024           0.000006
          104              C       5.693463       6.088339       0.052168       0.066159      34.359727 0.44986177E+03  0.10676897E+05                                 9.398444                            7.207007      -0.330511       1.900248                    0.998865      27.636478      80.070865       0.596044       0.432974      -1.052899      -0.020505       0.014784       0.008753       0.026751      -0.030585      -0.033666       0.003632      -0.034850       0.005939      -0.051460       0.005668       0.045792             11.129185       9.761051      -5.531317      -3.275142      14.211419       2.848648       9.415085           0.000003
          105              C       6.263457       6.135353      15.603292      -0.133880      31.192723 0.47526921E+03  0.11518942E+05                                 8.833985                            7.447758      -0.224679       1.894121                    0.998701      30.883408      92.583388       0.577418       0.437666      -1.042497       0.018183      -0.023770      -0.013377       0.032781       0.001526       0.001910      -0.024804      -0.046795      -0.005217      -0.023411      -0.015861       0.039272              9.664507       8.843779      -3.595651      -2.877233      10.513068       2.624353       9.636672           0.000003
          106              C       7.052984       5.101041      15.135463      -0.226750      33.453455 0.50832479E+03  0.12498847E+05                                 9.152700                            7.635083      -0.190271       1.900930                    0.997995      31.587616      94.632505       0.579242       0.430049      -1.049604      -0.026474       0.031711       0.001167       0.041326       0.010050      -0.020873      -0.000570       0.018884       0.044826      -0.023583      -0.007611       0.031195              9.953199       8.532409      -3.426736      -1.943397      11.686545       0.885802       9.640642           0.000000
          107              C       3.875381       7.044784       1.617209       0.339130      27.078801 0.34160767E+03  0.75955009E+04                                 8.171337                            6.440265      -0.126532       1.992429                    0.999445      24.761381      70.252774       0.605015       0.455314      -1.036033      -0.002906      -0.040166       0.022771       0.046263       0.004895       0.056386       0.029518       0.081727       0.032337      -0.063462      -0.021288       0.084751              9.184581       8.536083      -2.603089      -3.401026      11.217750       1.526314       7.799912           0.000005
          108              C       4.837674       7.212272       0.531777      -0.137341      40.644589 0.53332049E+03  0.13153086E+05                                10.327165                            7.739717      -0.085170       1.950420                    0.999348      29.836102      86.931739       0.589622       0.421205      -1.064591       0.028749      -0.056256      -0.001044       0.063184      -0.008981      -0.001476      -0.016377      -0.012817       0.059231      -0.023126      -0.005270       0.028396             12.420411      11.921022      -5.057693      -4.900466      15.805348       3.397621       9.534864           0.000001
          109              C       4.929283       8.421419      16.776232       0.069996      27.208053 0.35863645E+03  0.80713694E+04                                 7.962852                            6.406495       0.161290       2.054090                    0.999510      27.023595      77.126904       0.634155       0.429159      -1.051513      -0.046009       0.076895       0.006217       0.089824      -0.024262      -0.010307       0.025499       0.036256       0.060241      -0.045879       0.003003       0.042876              8.889722       8.857368      -2.830624      -2.637761      11.511003       1.568341       6.300795           0.000008
          110              C       3.285170       9.436632       1.265496       0.132588      32.288948 0.41650128E+03  0.97215126E+04                                 9.048351                            7.010549      -0.007318       2.002872                    0.999617      27.144905      78.651192       0.593020       0.442506      -1.044492       0.051756      -0.008586      -0.061473       0.080817       0.006623      -0.037681      -0.005735       0.035622       0.056580      -0.028545      -0.024061       0.052606             10.462995      10.376119      -4.261580      -3.463956      12.941768       1.061432       8.071098           0.000000
          111              C       2.516467      10.576726       1.533067       0.056849      35.821247 0.43052924E+03  0.10134502E+05                                 9.609110                            7.094266      -0.089514       1.971675                    0.999284      27.935554      81.338332       0.593557       0.438373      -1.046739       0.019001       0.090401      -0.064652       0.112753       0.019492       0.005926      -0.033352      -0.033593       0.020876      -0.039992      -0.005428       0.045420             11.351441       9.856260      -3.399327      -3.629635      13.114504      -0.809454      11.083558          -0.000001
          112              C       1.639182      10.532650       2.610085       0.195356      30.338527 0.39097238E+03  0.90082677E+04                                 8.759189                            6.860018      -0.179615       1.954711                    0.999521      26.655775      77.457733       0.588946       0.451373      -1.036348      -0.059349       0.047341       0.037823       0.084818      -0.025947      -0.003556       0.012742      -0.002287      -0.041234      -0.024032      -0.011608       0.035640              9.961575       9.379969      -2.776338      -3.993084      10.701254       0.732378       9.803501          -0.000003
          113              C       1.458466       9.348480       3.340437      -0.215852      32.728503 0.49269309E+03  0.11984247E+05                                 8.917456                            7.463234       0.035972       1.977291                    0.999007      30.837179      90.990088       0.593968       0.423944      -1.056528      -0.004820      -0.027175      -0.006431       0.028339       0.002922      -0.012668      -0.004545       0.000977       0.005546      -0.012099      -0.003044       0.015143              9.548337       8.630981      -2.488509      -2.796565      10.761138       0.342186       9.252892          -0.000000
          114              C       2.187831       8.236300       3.020698      -0.078498      30.306385 0.42087795E+03  0.98635787E+04                                 8.548790                            6.948231      -0.002861       1.976248                    0.999630      29.200919      85.180142       0.607581       0.430154      -1.050396      -0.005424       0.017984      -0.017666       0.025786       0.010263       0.002840      -0.009948       0.023207       0.036576      -0.024486       0.009277       0.015209              9.266046       8.910337      -2.640176      -3.678505       9.442348       1.290991       9.445453           0.000001
          115              C       3.120144       8.250992       1.990800      -0.130716      39.068663 0.52028988E+03  0.12771945E+05                                10.030201                            7.632867      -0.163008       1.923317                    0.999368      29.902575      87.353507       0.594201       0.419915      -1.063794      -0.029131      -0.007272       0.028116       0.041134      -0.004215      -0.014018      -0.009485       0.002731      -0.008094      -0.019469       0.004512       0.014958             11.672408      10.907010      -4.354135      -4.849323      13.597377       2.515159      10.512837           0.000001
          116              C       2.623016      11.615446      16.185555      -0.161172      27.007181 0.40727143E+03  0.94952057E+04                                 7.994202                            6.779187      -0.299870       1.909948                    0.996424      29.181789      85.744123       0.620845       0.423158      -1.051534       0.009316       0.008579       0.091890       0.092758       0.028533      -0.017687       0.021524       0.020386       0.331233      -0.089369      -0.024935       0.114305              8.788768       7.624917      -1.559363       1.299321      10.263635      -2.362484       8.477751           0.000006
          117              C       1.714272      12.668858      15.588147       0.657496      19.594484 0.23225876E+03  0.47559234E+04                                 6.859139                            5.531542      -0.199246       2.001606                    0.999414      22.031637      62.813407       0.605469       0.494028      -1.000900      -0.032175       0.022383       0.006775       0.039776       0.087582      -0.014519       0.016138       0.038609      -0.201058      -0.083944      -0.039258       0.123202              7.543280       5.801518      -2.580515       0.612697       8.139492      -1.612653       8.688830           0.000007
          118              C       0.054237      11.728574       3.969820      -0.174298      28.120348 0.42654141E+03  0.10077780E+05                                 8.244141                            6.961448      -0.396377       1.873231                    0.995935      29.776925      88.584821       0.608462       0.426058      -1.047895       0.068151      -0.015857      -0.083689       0.109086      -0.011512      -0.049860       0.001629       0.099019       0.096824      -0.067188      -0.016086       0.083273              9.292811       9.330812      -1.904766      -2.362715       8.624412       2.203993       9.923210          -0.000003
          119              C      -0.122127      13.136062       4.481403       0.715657      19.966403 0.21883281E+03  0.44312051E+04                                 7.049182                            5.457939      -0.331666       1.980084                    0.998692      21.378221      61.350019       0.592544       0.510477      -0.989061      -0.015404       0.053162       0.035137       0.065560      -0.016827       0.094123      -0.019642       0.049283       0.054240      -0.077373      -0.038063       0.115436              8.021078       7.752592       0.157750      -3.682404       7.866113       0.648691       8.444527           0.000002
          120              C       2.863270      13.776630       7.746113       0.685254      20.024495 0.22675723E+03  0.46059739E+04                                 6.920908                            5.447433      -0.138497       2.032870                    0.999124      21.400196      60.357790       0.614458       0.490743      -1.004650       0.030745       0.054070      -0.008560       0.062786      -0.061612       0.040137      -0.059536      -0.045199      -0.042254      -0.058835      -0.054338       0.113173              7.835134       8.039199       1.643540      -1.218877       8.453218       2.865636       7.012984           0.000004
          121              C       1.628054      12.890706       7.661971      -0.174388      27.255177 0.40670991E+03  0.94459033E+04                                 7.949028                            6.712585      -0.169400       1.954508                    0.996314      28.782287      83.454227       0.634777       0.415457      -1.060057      -0.002487      -0.082066      -0.071438       0.108832      -0.033430      -0.025126       0.037125      -0.090854       0.079523      -0.071503      -0.007645       0.079148              8.781252       9.435413       0.276877       0.170438      10.972438       1.128313       5.935907           0.000003
          122              C       2.614802      10.719238       7.495369       0.267322      26.713933 0.37091553E+03  0.84213303E+04                                 8.034602                            6.664726      -0.193140       1.959518                    0.999607      25.616997      73.521213       0.600730       0.449077      -1.039277      -0.015434       0.040897      -0.023178       0.049477      -0.028799       0.007936      -0.004211      -0.029159      -0.052549      -0.026189      -0.015861       0.042050              8.733155       7.175141      -3.320609       1.584611      11.414948      -0.246553       7.609376           0.000000
          123              C       3.152869      10.775067       8.769279      -0.226932      31.355144 0.46552372E+03  0.11159295E+05                                 8.629821                            7.216677       0.106707       2.004612                    0.999201      30.562549      89.402399       0.609042       0.419531      -1.059736       0.047610      -0.018512       0.030234       0.059359       0.001672      -0.008772       0.019734      -0.006935       0.011702      -0.020644      -0.002830       0.023474              9.240054       7.752622      -3.316817       2.248812      11.688005      -0.819062       8.279534           0.000004
          124              C       3.933932       9.727532       9.237109      -0.107857      30.103653 0.43044760E+03  0.10131213E+05                                 8.478544                            6.996324       0.105429       2.009562                    0.999631      29.367435      85.477245       0.610259       0.426433      -1.054082      -0.014514       0.040090      -0.022174       0.048058       0.015768       0.001368      -0.002730      -0.010050       0.055143      -0.025906       0.007188       0.018718              9.124938       7.720496      -3.718639       1.818345      11.987296      -0.908684       7.667023           0.000006
          125              C       4.211751       8.603599       8.466368       0.066159      34.359730 0.44986183E+03  0.10676899E+05                                 9.398444                            7.207007      -0.330511       1.900248                    0.998865      27.636480      80.070870       0.596044       0.432974      -1.052899       0.020505      -0.014784       0.008753       0.026751      -0.030585       0.033666      -0.003632      -0.034851       0.005939      -0.051460       0.005668       0.045792             11.129185       9.761051      -5.531318       3.275142      14.211420      -2.848648       9.415084           0.000003
          126              C       3.641757       8.556585       7.189092      -0.133880      31.192736 0.47526947E+03  0.11518949E+05                                 8.833987                            7.447760      -0.224679       1.894121                    0.998701      30.883415      92.583413       0.577418       0.437666      -1.042497      -0.018183       0.023770      -0.013377       0.032781       0.001527      -0.001910       0.024804      -0.046795      -0.005217      -0.023411      -0.015861       0.039272              9.664509       8.843782      -3.595652       2.877234      10.513071      -2.624355       9.636675           0.000003
          127              C       2.852230       9.590897       6.721263      -0.226749      33.453446 0.50832461E+03  0.12498842E+05                                 9.152699                            7.635082      -0.190272       1.900930                    0.997995      31.587611      94.632490       0.579242       0.430049      -1.049604       0.026474      -0.031712       0.001168       0.041326       0.010050       0.020873       0.000570       0.018884       0.044826      -0.023583      -0.007611       0.031194              9.953198       8.532408      -3.426735       1.943397      11.686543      -0.885802       9.640641           0.000000
          128              C       6.029833       7.647154      10.031409       0.339130      27.078804 0.34160770E+03  0.75955017E+04                                 8.171337                            6.440265      -0.126532       1.992429                    0.999445      24.761381      70.252771       0.605015       0.455314      -1.036033       0.002906       0.040166       0.022771       0.046263       0.004895      -0.056386      -0.029518       0.081727       0.032337      -0.063462      -0.021288       0.084751              9.184582       8.536083      -2.603089       3.401026      11.217750      -1.526314       7.799912           0.000005
          129              C       5.067540       7.479666       8.945977      -0.137341      40.644585 0.53332042E+03  0.13153084E+05                                10.327165                            7.739716      -0.085170       1.950420                    0.999348      29.836100      86.931733       0.589622       0.421205      -1.064591      -0.028749       0.056255      -0.001044       0.063184      -0.008980       0.001476       0.016377      -0.012817       0.059231      -0.023126      -0.005270       0.028396             12.420411      11.921022      -5.057693       4.900465      15.805348      -3.397621       9.534863           0.000001
          130              C       4.975931       6.270519       8.362032       0.069996      27.208056 0.35863647E+03  0.80713701E+04                                 7.962852                            6.406495       0.161290       2.054090                    0.999510      27.023597      77.126910       0.634155       0.429159      -1.051513       0.046009      -0.076895       0.006217       0.089823      -0.024262       0.010307      -0.025499       0.036256       0.060240      -0.045879       0.003003       0.042876              8.889723       8.857369      -2.830624       2.637762      11.511004      -1.568341       6.300795           0.000009
          131              C       6.620044       5.255306       9.679696       0.132588      32.288951 0.41650134E+03  0.97215141E+04                                 9.048352                            7.010550      -0.007318       2.002872                    0.999617      27.144907      78.651198       0.593020       0.442506      -1.044492      -0.051756       0.008586      -0.061473       0.080817       0.006622       0.037681       0.005735       0.035622       0.056580      -0.028545      -0.024061       0.052606             10.462995      10.376119      -4.261580       3.463957      12.941768      -1.061432       8.071099           0.000000
          132              C       7.388747       4.115212       9.947267       0.056849      35.821249 0.43052927E+03  0.10134503E+05                                 9.609110                            7.094266      -0.089514       1.971675                    0.999284      27.935555      81.338334       0.593557       0.438373      -1.046739      -0.019001      -0.090401      -0.064652       0.112753       0.019492      -0.005926       0.033352      -0.033593       0.020876      -0.039992      -0.005428       0.045420             11.351441       9.856260      -3.399327       3.629635      13.114504       0.809455      11.083558          -0.000001
          133              C      -0.750668       4.159288      11.024285       0.195356      30.338528 0.39097241E+03  0.90082684E+04                                 8.759189                            6.860018      -0.179615       1.954711                    0.999521      26.655776      77.457735       0.588946       0.451373      -1.036348       0.059349      -0.047341       0.037823       0.084818      -0.025947       0.003556      -0.012742      -0.002287      -0.041234      -0.024032      -0.011608       0.035640              9.961575       9.379969      -2.776338       3.993085      10.701254      -0.732378       9.803501          -0.000003
          134              C      -0.569952       5.343458      11.754637      -0.215851      32.728506 0.49269313E+03  0.11984248E+05                                 8.917456                            7.463234       0.035972       1.977291                    0.999007      30.837182      90.990099       0.593968       0.423944      -1.056528       0.004820       0.027175      -0.006431       0.028339       0.002922       0.012668       0.004545       0.000977       0.005546      -0.012099      -0.003044       0.015143              9.548337       8.630981      -2.488508       2.796565      10.761138      -0.342186       9.252892          -0.000000
          135              C      -1.299317       6.455638      11.434898      -0.078498      30.306400 0.42087821E+03  0.98635864E+04                                 8.548793                            6.948234      -0.002861       1.976247                    0.999630      29.200927      85.180174       0.607581       0.430154      -1.050396       0.005424      -0.017984      -0.017666       0.025786       0.010263      -0.002840       0.009948       0.023207       0.036576      -0.024486       0.009277       0.015210              9.266049       8.910341      -2.640178       3.678506       9.442351      -1.290992       9.445457           0.000001
          136              C       6.785070       6.440946      10.405000      -0.130716      39.068662 0.52028986E+03  0.12771944E+05                                10.030201                            7.632867      -0.163008       1.923317                    0.999368      29.902575      87.353505       0.594201       0.419915      -1.063794       0.029131       0.007272       0.028116       0.041134      -0.004215       0.014018       0.009485       0.002731      -0.008094      -0.019469       0.004512       0.014958             11.672407      10.907010      -4.354135       4.849323      13.597376      -2.515159      10.512836           0.000001
          137              C       7.282198       3.076492       7.771355      -0.161172      27.007181 0.40727141E+03  0.94952053E+04                                 7.994202                            6.779186      -0.299870       1.909948                    0.996424      29.181790      85.744131       0.620845       0.423158      -1.051534      -0.009316      -0.008579       0.091890       0.092758       0.028533       0.017687      -0.021524       0.020386       0.331233      -0.089369      -0.024935       0.114304              8.788768       7.624918      -1.559363      -1.299321      10.263634       2.362484       8.477750           0.000006
          138              C       8.190942       2.023080       7.173947       0.657496      19.594483 0.23225873E+03  0.47559227E+04                                 6.859139                            5.531541      -0.199246       2.001606                    0.999414      22.031637      62.813408       0.605469       0.494028      -1.000900       0.032175      -0.022383       0.006775       0.039776       0.087582       0.014519      -0.016138       0.038609      -0.201058      -0.083944      -0.039258       0.123202              7.543280       5.801518      -2.580515      -0.612697       8.139492       1.612652       8.688830           0.000007
          139              C       0.834277       2.963364      12.384020      -0.174298      28.120350 0.42654145E+03  0.10077781E+05                                 8.244141                            6.961448      -0.396377       1.873231                    0.995935      29.776926      88.584822       0.608462       0.426058      -1.047895      -0.068151       0.015857      -0.083689       0.109086      -0.011512       0.049860      -0.001629       0.099019       0.096825      -0.067188      -0.016086       0.083273              9.292811       9.330812      -1.904766       2.362715       8.624411      -2.203993       9.923211          -0.000003
          140              C       1.010641       1.555876      12.895603       0.715657      19.966403 0.21883280E+03  0.44312050E+04                                 7.049182                            5.457939      -0.331666       1.980084                    0.998692      21.378220      61.350016       0.592544       0.510477      -0.989061       0.015404      -0.053162       0.035137       0.065560      -0.016827      -0.094123       0.019642       0.049282       0.054240      -0.077373      -0.038063       0.115436              8.021078       7.752592       0.157750       3.682404       7.866113      -0.648691       8.444528           0.000002
          141              O      -1.625967      14.584687      16.540634      -0.675338      42.774550 0.64901895E+03  0.16337408E+05                                 9.702206                            7.914467       0.303481       2.127169                    0.995031      29.257284      78.434726       0.672300       0.361924      -1.137843      -0.040942       0.015194       0.080650       0.091714      -0.046874      -0.032928      -0.008005      -0.060024       0.008663      -0.071602       0.015619       0.055983             11.238804       8.108547       0.245743       0.086412      14.159917      -6.931734      11.447949           0.000001
          142              O      -0.781722      13.664972       1.570090      -0.635773      39.571984 0.67654893E+03  0.17239770E+05                                 9.267696                            8.182124       0.008010       2.039415                    0.994018      29.165297      79.139650       0.647753       0.371077      -1.128690      -0.059574       0.009060      -0.000338       0.060260      -0.060778       0.001355       0.038478      -0.004385       0.099746      -0.084289       0.016033       0.068256              9.936035      11.714449      -0.279103       4.406609       7.475232      -1.704763      10.618424          -0.000004
          143              O      -2.679587      11.684498       1.501935      -0.185080      27.805461 0.39367024E+03  0.87518015E+04                                 7.402312                            6.186105       0.346782       2.245300                    0.997892      22.758928      57.476717       0.755802       0.364530      -1.134967       0.059984       0.080507      -0.162759       0.191233      -0.112354      -0.017802      -0.039745      -0.204755      -0.189538      -0.135441      -0.051596       0.187037              8.261753       6.970369      -3.083919      -0.802846      11.979466      -0.353909       5.835424           0.000000
          144              O       1.727374       8.710850      14.625562      -0.432387      23.789285 0.37233210E+03  0.81484844E+04                                 6.380813                            5.885218       0.892156       2.369690                    0.998512      25.225928      62.844806       0.802294       0.348840      -1.149550      -0.024110      -0.053928       0.041294       0.072075       0.040872       0.083070      -0.019301      -0.036859      -0.073201      -0.111259       0.034512       0.076748              6.359020       4.850776       0.268003      -0.459717       8.818494      -0.601620       5.407790           0.000012
          145              O       1.201804       5.171562      16.568065      -0.087366      25.964346 0.33271896E+03  0.71150079E+04                                 7.129570                            5.717171      -0.050192       2.133190                    0.995929      21.723356      54.374579       0.777485       0.368397      -1.128342       0.018708       0.141497      -0.076288       0.161837      -0.073291      -0.088603       0.043048       0.034330      -0.008036      -0.088907      -0.052742       0.141649              8.123842       9.382456      -3.588800      -2.857076       8.848425       1.954771       6.140647           0.000003
          146              O       2.771617       2.950141      16.010540      -0.216803      33.454219 0.48973951E+03  0.11589180E+05                                 8.566056                            7.080140      -0.412517       1.959082                    0.997117      24.774652      66.231191       0.674324       0.383840      -1.111641      -0.004035       0.167466       0.109652       0.200212       0.024243       0.001573      -0.087228      -0.102289       0.403651      -0.126031      -0.048696       0.174728              9.556781       5.771172      -0.514761       0.731692      10.743745      -3.833088      12.155427           0.000001
          147              O       3.706687       1.899668       2.450215      -0.558132      27.784802 0.42027245E+03  0.94859382E+04                                 7.073941                            6.209279       0.861045       2.321348                    0.999271      26.961507      68.342997       0.788813       0.344019      -1.152885      -0.032608       0.022633       0.010181       0.040978       0.102520       0.002152      -0.018774      -0.006005       0.120148      -0.123898       0.038152       0.085746              7.439103       4.565143      -0.186251       0.331896       6.258840      -1.713881      11.493324           0.000011
          148              O       4.380386       1.328151       0.459415      -0.778279      48.453337 0.92106722E+03  0.25447171E+05                                10.666800                            9.594036      -0.283343       1.886311                    0.997337      33.122224      94.730545       0.591582       0.374751      -1.121727       0.003991       0.064084       0.024682       0.068789       0.024730      -0.052160       0.051579       0.004522      -0.184102      -0.108421       0.051766       0.056655             11.203220      10.494118      -3.595734      -1.587809      13.170481       0.865706       9.945062           0.000002
          149              O       4.421998       2.989075      13.956634      -0.227659      35.646376 0.48870086E+03  0.11554400E+05                                 8.911704                            7.025469      -0.311202       1.982123                    0.998314      24.938364      66.562909       0.684011       0.378738      -1.115758       0.066561       0.145783      -0.130842       0.206888      -0.077865      -0.103969       0.050135       0.036451       0.035278      -0.101479      -0.059253       0.160732             10.432109      11.173680      -4.166667      -4.659319      10.038432       2.712205      10.084215          -0.000003
          150              O       6.386490       1.453033      11.450043      -0.695955      52.207070 0.73150071E+03  0.19013197E+05                                11.175005                            8.472405       0.038762       2.027819                    0.995159      30.313398      83.155059       0.640377       0.367985      -1.130717      -0.077617       0.029900       0.038195       0.091528      -0.009928       0.021672      -0.028326       0.086786       0.130975      -0.072377       0.008723       0.063653             13.566918      16.512144      -1.616108      -8.972099       7.737824       1.909931      16.450786          -0.000003
          151              O       4.782958       0.649384      12.762827      -0.637194      36.085179 0.58056576E+03  0.14257243E+05                                 8.670712                            7.511899       0.325546       2.137670                    0.996760      28.853968      77.188195       0.684294       0.364485      -1.132289       0.033149      -0.021878      -0.079343       0.088729       0.027242       0.063031      -0.052410       0.074308      -0.000776      -0.100886       0.015675       0.085211              9.274612       8.630029       2.693370      -2.330308       9.574744      -2.503122       9.619064          -0.000001
          152              O       2.514481       0.107251       8.126434      -0.675338      42.774545 0.64901886E+03  0.16337406E+05                                 9.702205                            7.914467       0.303481       2.127169                    0.995031      29.257282      78.434719       0.672300       0.361924      -1.137843       0.040942      -0.015194       0.080650       0.091714      -0.046874       0.032928       0.008005      -0.060024       0.008663      -0.071602       0.015619       0.055983             11.238804       8.108547       0.245743      -0.086412      14.159916       6.931733      11.447948           0.000001
          153              O       1.670236       1.026966       9.984290      -0.635773      39.571984 0.67654893E+03  0.17239769E+05                                 9.267695                            8.182123       0.008011       2.039415                    0.994018      29.165298      79.139649       0.647753       0.371077      -1.128690       0.059574      -0.009060      -0.000338       0.060260      -0.060778      -0.001355      -0.038478      -0.004386       0.099746      -0.084289       0.016033       0.068256              9.936034      11.714448      -0.279103      -4.406609       7.475232       1.704763      10.618423          -0.000004
          154              O       3.568101       3.007440       9.916135      -0.185080      27.805464 0.39367028E+03  0.87518030E+04                                 7.402313                            6.186106       0.346782       2.245300                    0.997892      22.758929      57.476723       0.755802       0.364530      -1.134967      -0.059984      -0.080507      -0.162759       0.191233      -0.112354       0.017802       0.039745      -0.204755      -0.189538      -0.135441      -0.051596       0.187037              8.261754       6.970370      -3.083919       0.802846      11.979467       0.353909       5.835424           0.000000
          155              O      -0.838860       5.981088       6.211362      -0.432388      23.789303 0.37233247E+03  0.81484946E+04                                 6.380817                            5.885222       0.892155       2.369690                    0.998512      25.225933      62.844832       0.802294       0.348840      -1.149550       0.024110       0.053928       0.041294       0.072075       0.040872      -0.083071       0.019300      -0.036859      -0.073202      -0.111259       0.034512       0.076748              6.359024       4.850779       0.268003       0.459718       8.818501       0.601620       5.407793           0.000012
          156              O      -0.313290       9.520376       8.153865      -0.087366      25.964345 0.33271894E+03  0.71150073E+04                                 7.129569                            5.717171      -0.050192       2.133190                    0.995929      21.723356      54.374576       0.777485       0.368397      -1.128342      -0.018708      -0.141497      -0.076288       0.161837      -0.073291       0.088603      -0.043048       0.034329      -0.008036      -0.088907      -0.052742       0.141649              8.123842       9.382455      -3.588800       2.857076       8.848424      -1.954771       6.140646           0.000003
          157              O      -1.883103      11.741797       7.596340      -0.216803      33.454221 0.48973955E+03  0.11589181E+05                                 8.566056                            7.080140      -0.412517       1.959082                    0.997117      24.774653      66.231192       0.674324       0.383840      -1.111641       0.004035      -0.167466       0.109652       0.200212       0.024243      -0.001573       0.087228      -0.102289       0.403651      -0.126031      -0.048696       0.174728              9.556781       5.771172      -0.514761      -0.731692      10.743745       3.833088      12.155427           0.000001
          158              O      -2.818173      12.792270      10.864415      -0.558132      27.784803 0.42027247E+03  0.94859387E+04                                 7.073941                            6.209279       0.861045       2.321347                    0.999271      26.961510      68.343004       0.788813       0.344019      -1.152885       0.032608      -0.022633       0.010181       0.040978       0.102520      -0.002152       0.018774      -0.006005       0.120147      -0.123898       0.038152       0.085746              7.439102       4.565143      -0.186251      -0.331896       6.258840       1.713880      11.493324           0.000011
          159              O       5.524828      13.363787       8.873615      -0.778279      48.453339 0.92106727E+03  0.25447173E+05                                10.666800                            9.594037      -0.283344       1.886311                    0.997337      33.122225      94.730550       0.591582       0.374751      -1.121727      -0.003991      -0.064084       0.024682       0.068789       0.024730       0.052160      -0.051579       0.004522      -0.184103      -0.108421       0.051766       0.056655             11.203221      10.494119      -3.595734       1.587809      13.170481      -0.865706       9.945063           0.000001
          160              O       5.483216      11.702863       5.542434      -0.227659      35.646376 0.48870086E+03  0.11554400E+05                                 8.911704                            7.025469      -0.311202       1.982123                    0.998314      24.938364      66.562909       0.684011       0.378738      -1.115758      -0.066561      -0.145783      -0.130842       0.206888      -0.077865       0.103969      -0.050135       0.036451       0.035278      -0.101479      -0.059253       0.160732             10.432109      11.173680      -4.166667       4.659318      10.038433      -2.712205      10.084215          -0.000003
          161              O       3.518724      13.238905       3.035843      -0.695955      52.207082 0.73150089E+03  0.19013203E+05                                11.175008                            8.472406       0.038762       2.027818                    0.995159      30.313401      83.155073       0.640377       0.367985      -1.130717       0.077617      -0.029901       0.038195       0.091528      -0.009929      -0.021672       0.028326       0.086786       0.130975      -0.072377       0.008723       0.063653             13.566920      16.512147      -1.616108       8.972101       7.737825      -1.909931      16.450789          -0.000003
          162              O       5.122256      14.042554       4.348627      -0.637194      36.085182 0.58056582E+03  0.14257244E+05                                 8.670712                            7.511899       0.325546       2.137670                    0.996760      28.853968      77.188197       0.684294       0.364485      -1.132289      -0.033149       0.021878      -0.079343       0.088729       0.027242      -0.063031       0.052410       0.074308      -0.000776      -0.100886       0.015675       0.085211              9.274613       8.630030       2.693371       2.330308       9.574744       2.503122       9.619065          -0.000001
          163              O       7.022831       0.107251       0.287766      -0.675338      42.774549 0.64901894E+03  0.16337408E+05                                 9.702206                            7.914468       0.303481       2.127169                    0.995031      29.257283      78.434724       0.672300       0.361924      -1.137843       0.040942      -0.015194      -0.080650       0.091714      -0.046874      -0.032928      -0.008005      -0.060024       0.008663      -0.071602       0.015619       0.055983             11.238805       8.108547       0.245743       0.086413      14.159917      -6.931734      11.447949           0.000001
          164              O       6.178586       1.026966      15.258310      -0.635773      39.571979 0.67654882E+03  0.17239766E+05                                 9.267694                            8.182123       0.008011       2.039415                    0.994018      29.165296      79.139641       0.647753       0.371077      -1.128690       0.059574      -0.009060       0.000338       0.060260      -0.060778       0.001355       0.038478      -0.004385       0.099746      -0.084289       0.016033       0.068256              9.936033      11.714447      -0.279103       4.406609       7.475231      -1.704763      10.618422          -0.000004
          165              O       8.076451       3.007440      15.326465      -0.185080      27.805461 0.39367025E+03  0.87518019E+04                                 7.402312                            6.186106       0.346782       2.245300                    0.997892      22.758928      57.476718       0.755802       0.364530      -1.134967      -0.059984      -0.080507       0.162759       0.191233      -0.112354      -0.017802      -0.039745      -0.204755      -0.189538      -0.135441      -0.051596       0.187037              8.261753       6.970369      -3.083919      -0.802846      11.979465      -0.353909       5.835424           0.000000
          166              O       3.669490       5.981088       2.202838      -0.432388      23.789302 0.37233243E+03  0.81484935E+04                                 6.380817                            5.885222       0.892155       2.369690                    0.998512      25.225934      62.844832       0.802294       0.348840      -1.149550       0.024110       0.053928      -0.041294       0.072075       0.040872       0.083070      -0.019300      -0.036859      -0.073201      -0.111259       0.034511       0.076748              6.359024       4.850778       0.268003      -0.459718       8.818500      -0.601620       5.407793           0.000012
          167              O       4.195060       9.520376       0.260335      -0.087366      25.964344 0.33271893E+03  0.71150072E+04                                 7.129569                            5.717171      -0.050192       2.133190                    0.995929      21.723355      54.374577       0.777485       0.368397      -1.128342      -0.018708      -0.141497       0.076288       0.161837      -0.073291      -0.088603       0.043048       0.034330      -0.008036      -0.088907      -0.052742       0.141649              8.123842       9.382455      -3.588800      -2.857076       8.848425       1.954771       6.140647           0.000003
          168              O       2.625247      11.741797       0.817860      -0.216803      33.454223 0.48973958E+03  0.11589182E+05                                 8.566057                            7.080141      -0.412517       1.959082                    0.997117      24.774654      66.231198       0.674324       0.383840      -1.111641       0.004035      -0.167466      -0.109652       0.200212       0.024243       0.001573      -0.087228      -0.102289       0.403651      -0.126031      -0.048696       0.174728              9.556782       5.771172      -0.514761       0.731692      10.743746      -3.833088      12.155427           0.000001
          169              O       1.690177      12.792270      14.378185      -0.558132      27.784791 0.42027223E+03  0.94859320E+04                                 7.073939                            6.209277       0.861046       2.321348                    0.999271      26.961504      68.342982       0.788813       0.344019      -1.152885       0.032608      -0.022633      -0.010181       0.040978       0.102519       0.002152      -0.018774      -0.006005       0.120148      -0.123898       0.038152       0.085746              7.439100       4.565142      -0.186251       0.331896       6.258838      -1.713880      11.493320           0.000011
          170              O       1.016478      13.363787      16.368985      -0.778279      48.453341 0.92106733E+03  0.25447175E+05                                10.666800                            9.594037      -0.283343       1.886311                    0.997337      33.122226      94.730554       0.591582       0.374751      -1.121727      -0.003991      -0.064084      -0.024682       0.068789       0.024730      -0.052160       0.051579       0.004522      -0.184103      -0.108421       0.051766       0.056655             11.203221      10.494119      -3.595735      -1.587809      13.170482       0.865705       9.945063           0.000001
          171              O       0.974866      11.702863       2.871766      -0.227659      35.646376 0.48870086E+03  0.11554400E+05                                 8.911704                            7.025469      -0.311202       1.982123                    0.998314      24.938364      66.562909       0.684011       0.378738      -1.115758      -0.066561      -0.145783       0.130842       0.206888      -0.077865      -0.103969       0.050135       0.036451       0.035278      -0.101479      -0.059253       0.160732             10.432109      11.173680      -4.166667      -4.659319      10.038432       2.712205      10.084215          -0.000003
          172              O      -0.989626      13.238905       5.378357      -0.695955      52.207075 0.73150075E+03  0.19013199E+05                                11.175006                            8.472405       0.038762       2.027818                    0.995159      30.313398      83.155062       0.640377       0.367985      -1.130717       0.077617      -0.029901      -0.038195       0.091527      -0.009929       0.021672      -0.028326       0.086786       0.130975      -0.072377       0.008723       0.063653             13.566919      16.512146      -1.616108      -8.972100       7.737824       1.909931      16.450787          -0.000004
          173              O       0.613906      14.042554       4.065573      -0.637194      36.085198 0.58056614E+03  0.14257254E+05                                 8.670715                            7.511901       0.325545       2.137670                    0.996760      28.853975      77.188223       0.684294       0.364485      -1.132289      -0.033149       0.021878       0.079343       0.088729       0.027242       0.063031      -0.052410       0.074308      -0.000776      -0.100886       0.015675       0.085211              9.274616       8.630033       2.693371      -2.330309       9.574747      -2.503123       9.619068          -0.000001
          174              O       2.882383      14.584687       8.701966      -0.675338      42.774543 0.64901883E+03  0.16337405E+05                                 9.702205                            7.914467       0.303481       2.127169                    0.995031      29.257281      78.434717       0.672300       0.361924      -1.137843      -0.040942       0.015194      -0.080650       0.091714      -0.046874       0.032928       0.008005      -0.060024       0.008663      -0.071602       0.015619       0.055983             11.238803       8.108547       0.245743      -0.086413      14.159916       6.931733      11.447948           0.000001
          175              O       3.726628      13.664972       6.844110      -0.635773      39.571983 0.67654890E+03  0.17239768E+05                                 9.267695                            8.182123       0.008011       2.039415                    0.994018      29.165297      79.139647       0.647753       0.371077      -1.128690      -0.059574       0.009060       0.000338       0.060260      -0.060778      -0.001355      -0.038478      -0.004385       0.099746      -0.084289       0.016033       0.068256              9.936034      11.714449      -0.279103      -4.406609       7.475232       1.704763      10.618423          -0.000004
          176              O       1.828763      11.684498       6.912265      -0.185080      27.805458 0.39367018E+03  0.87518002E+04                                 7.402312                            6.186105       0.346781       2.245300                    0.997892      22.758926      57.476713       0.755802       0.364530      -1.134967       0.059984       0.080507       0.162759       0.191233      -0.112354       0.017802       0.039744      -0.204755      -0.189538      -0.135441      -0.051596       0.187037              8.261753       6.970369      -3.083918       0.802846      11.979465       0.353909       5.835424           0.000000
          177              O       6.235724       8.710850      10.617038      -0.432388      23.789287 0.37233214E+03  0.81484854E+04                                 6.380813                            5.885219       0.892156       2.369690                    0.998512      25.225929      62.844809       0.802294       0.348840      -1.149550      -0.024110      -0.053928      -0.041294       0.072075       0.040872      -0.083071       0.019301      -0.036859      -0.073202      -0.111259       0.034512       0.076748              6.359020       4.850776       0.268003       0.459717       8.818495       0.601620       5.407790           0.000012
          178              O       5.710154       5.171562       8.674535      -0.087366      25.964346 0.33271894E+03  0.71150076E+04                                 7.129570                            5.717171      -0.050192       2.133190                    0.995929      21.723355      54.374578       0.777485       0.368397      -1.128342       0.018708       0.141497       0.076288       0.161837      -0.073291       0.088603      -0.043048       0.034330      -0.008036      -0.088907      -0.052742       0.141649              8.123843       9.382456      -3.588801       2.857076       8.848425      -1.954771       6.140647           0.000003
          179              O       7.279967       2.950141       9.232060      -0.216803      33.454221 0.48973954E+03  0.11589181E+05                                 8.566056                            7.080140      -0.412517       1.959082                    0.997117      24.774653      66.231193       0.674324       0.383840      -1.111641      -0.004035       0.167466      -0.109652       0.200212       0.024243      -0.001573       0.087228      -0.102289       0.403650      -0.126031      -0.048696       0.174727              9.556781       5.771172      -0.514761      -0.731692      10.743745       3.833088      12.155427           0.000001
          180              O       8.215037       1.899668       5.963985      -0.558133      27.784815 0.42027270E+03  0.94859454E+04                                 7.073944                            6.209282       0.861044       2.321347                    0.999271      26.961510      68.343014       0.788813       0.344019      -1.152885      -0.032608       0.022633      -0.010181       0.040978       0.102520      -0.002153       0.018774      -0.006005       0.120147      -0.123898       0.038152       0.085746              7.439106       4.565145      -0.186251      -0.331897       6.258843       1.713881      11.493329           0.000011
          181              O      -0.127964       1.328151       7.954785      -0.778279      48.453331 0.92106706E+03  0.25447166E+05                                10.666799                            9.594036      -0.283344       1.886311                    0.997337      33.122221      94.730536       0.591582       0.374751      -1.121727       0.003991       0.064084      -0.024682       0.068789       0.024730       0.052160      -0.051579       0.004522      -0.184102      -0.108421       0.051766       0.056655             11.203220      10.494118      -3.595734       1.587809      13.170480      -0.865706       9.945062           0.000001
          182              O      -0.086352       2.989075      11.285966      -0.227659      35.646376 0.48870086E+03  0.11554400E+05                                 8.911703                            7.025469      -0.311202       1.982123                    0.998314      24.938364      66.562907       0.684011       0.378738      -1.115758       0.066561       0.145783       0.130842       0.206888      -0.077865       0.103969      -0.050135       0.036451       0.035278      -0.101479      -0.059253       0.160732             10.432109      11.173680      -4.166667       4.659318      10.038432      -2.712205      10.084215          -0.000003
          183              O       1.878140       1.453033      13.792557      -0.695955      52.207072 0.73150073E+03  0.19013198E+05                                11.175006                            8.472405       0.038762       2.027819                    0.995159      30.313398      83.155060       0.640377       0.367985      -1.130717      -0.077617       0.029901      -0.038195       0.091528      -0.009928      -0.021672       0.028326       0.086786       0.130975      -0.072376       0.008723       0.063653             13.566918      16.512144      -1.616107       8.972099       7.737824      -1.909931      16.450786          -0.000003
          184              O       0.274608       0.649384      12.479773      -0.637194      36.085183 0.58056583E+03  0.14257245E+05                                 8.670712                            7.511899       0.325546       2.137670                    0.996760      28.853968      77.188198       0.684294       0.364485      -1.132289       0.033149      -0.021878       0.079343       0.088729       0.027242      -0.063031       0.052410       0.074308      -0.000776      -0.100886       0.015675       0.085211              9.274613       8.630030       2.693371       2.330308       9.574744       2.503122       9.619065          -0.000001

******************************************************
Auxiliary information for the entire system
The total spin magnetic moment of the unit cell is   0.000245
The total net atomic charge of the unit cell is   -0.000006
Accuracy of reproducing the electrostatic potential in the unit cell:
  The inner radius (bohr) =    5.0000
  The outer radius (bohr) =   12.0000
  Valid grid points have density less than (e/(bohr^3)) =    0.0001
  The number of valid grid points were=        16492
  The rms potential error without charges in kcal/mol is=      4.73153
  The rms potential error with partial charges in kcal/mol is=      1.07290
  The RRMSE value at monopole order=      0.22676
  The rms potential error with partial charges and cloud penetration in kcal/mol is=      1.08694
  The RRMSE value at monopole order with cloud penetration is=      0.22972
  The rms potential error with partial charges and atomic dipoles in kcal/mol is=      0.29853
  The RRMSE value at dipole order=      0.06309
  The rms potential error with partial charges, atomic dipoles and cloud penetration in kcal/mol is=      0.29375
  The RRMSE value at dipole order with cloud penetration=      0.06208

******************************************************
The electron densities and ab initio electrostatic potential were computed in VASP using the PBE functional and
projector augmented wave method. See the main text of the journal article for a description of computational details.
The atomic charges, dipoles, and quadrupoles were computed with the DDEC6 method as described in
(a) T. A. Manz and N. Gabaldon Limas, RSC Adv. 6 (2016) 47771-47801 DOI: 10.1039/c6ra04656h
(b) N. Gabaldon Limas and T. A. Manz, RSC Adv. 8 (2018) 2678-2707 DOI: 10.1039/c7ra11829e.
For each atom in the material, the electron cloud parameters were fit to the spherically averaged atom-in-material
electron density using radial positions for which this density was between 10^-4 and 10^-2 electrons per cubic bohr.
The polarizabilities, dispersion coefficients, and quantum Drude oscillator (QDO) parameters were fit using the MCLF method.
The magnetic structure of the system was optimized in VASP from the default ferromagnetic initial guess using spin polarization.
The atomic spin moments (ASMs) were computed on this optimized magnetic structure using the DDEC6 partition as inputs
to the method of T. A. Manz and D. S. Sholl, J. Chem. Theory Comput. 7 (2011) 4146-4164 DOI: 10.1021/ct200539n.
The RMSE and RRMSE were computed using a uniform grid with Ewald summation.
