# Supplementary material for: A collection of forcefield precursors for metal–organic frameworks
Source: RSC Adv. 2019 Nov 13;9(63):36492–507. doi: 10.1039/c9ra07327b (PMC9075174; doi:10.1039/c9ra07327b)
Supplement: RA-009-C9RA07327B-s5128 [file RA-009-C9RA07327B-s5128.xyz]

  184
jmolscript: load "" {1 1 1} spacegroup "x,y,z" unitcell [{      8.953200     0.000000     0.000000 }, {     -3.559931    14.729614     0.000000 }, {      0.000000     0.000000    16.466000 }]
Eu     3.752781     0.638087    14.713030     1.332791
Eu    -2.836112    14.091527     6.480030     1.332785
Eu     1.640488    14.091527     1.752970     1.332786
Eu     8.229381     0.638087     9.985970     1.332791
H      5.830799    12.682198    16.251942     0.115589
H      5.427386    13.436354     1.096636     0.149926
H     -1.457185    11.515612    15.499446     0.142804
H     -0.192179     9.730383    14.753536     0.125489
H     -0.722459     7.827317     1.738810     0.114256
H     -2.006688     9.569830     2.496246     0.120024
H     -0.150541     6.212951     0.721211     0.097768
H      4.569524     5.305607    12.482875     0.130391
H      3.424316     7.217511    13.018020     0.126078
H      3.034783     3.957847     0.948442     0.122094
H      1.795513     2.991585     0.989607     0.131539
H      4.982284     3.464405    11.832468     0.105752
H      6.173375     3.311217    12.843480     0.114235
H      4.039070     2.047416     8.018942     0.115582
H      4.442483     1.293260     9.329636     0.149920
H      2.373854     3.214002     7.266446     0.142802
H      1.108848     4.999231     6.520536     0.125488
H      1.639128     6.902297     9.971810     0.114256
H      2.923357     5.159784    10.729246     0.120022
H      1.067210     8.516663     8.954211     0.097767
H      5.300345     9.424007     4.249875     0.130392
H      6.445553     7.512103     4.785020     0.126080
H     -2.118114    10.771767     9.181442     0.122094
H     -0.878844    11.738029     9.222607     0.131538
H      4.887585    11.265209     3.599468     0.105752
H      3.696494    11.418397     4.610480     0.114235
H     -0.437530     2.047416     0.214058     0.115588
H     -0.034117     1.293260    15.369364     0.149926
H      6.850454     3.214002     0.966554     0.142803
H      5.585448     4.999231     1.712464     0.125489
H      6.115728     6.902297    14.727190     0.114256
H      7.399957     5.159784    13.969754     0.120023
H      5.543810     8.516663    15.744789     0.097767
H      0.823745     9.424007     3.983125     0.130392
H      1.968953     7.512103     3.447980     0.126080
H      2.358486    10.771767    15.517558     0.122095
H      3.597756    11.738029    15.476393     0.131539
H      0.410985    11.265209     4.633532     0.105752
H     -0.780106    11.418397     3.622520     0.114235
H      1.354199    12.682198     8.447058     0.115588
H      0.950786    13.436354     7.136364     0.149925
H      3.019415    11.515612     9.199554     0.142803
H      4.284421     9.730383     9.945464     0.125489
H      3.754141     7.827317     6.494190     0.114258
H      2.469912     9.569830     5.736754     0.120023
H      4.326059     6.212951     7.511789     0.097768
H      0.092924     5.305607    12.216125     0.130392
H     -1.052284     7.217511    11.680980     0.126081
H      7.511383     3.957847     7.284558     0.122094
H      6.272113     2.991585     7.243393     0.131538
H      0.505684     3.464405    12.866532     0.105753
H      1.696775     3.311217    11.855520     0.114235
C     -1.567970    13.778081     0.568077     0.636271
C     -2.824101    12.914926     0.678399    -0.171322
C     -1.854587    10.733470     0.866112     0.270095
C     -1.308551    10.782077    16.052703    -0.199116
C     -0.536909     9.708289    15.618001    -0.104555
C     -0.263431     8.628608    16.393550     0.083289
C     -0.854245     8.572635     1.198725    -0.135978
C     -1.628615     9.616965     1.648247    -0.214962
C      1.563554     7.637305    14.880324     0.338170
C      0.594605     7.490009    15.945674    -0.136509
C      0.488296     6.292491     0.051045     0.081477
C      2.120221     5.259945    15.239283     0.121384
C      2.855383     4.096306    14.967594     0.072020
C      3.775695     4.167008    13.915417     0.201129
C      3.961775     5.301188    13.187619    -0.214819
C      3.259514     6.432422    13.487301    -0.078727
C      2.293259     6.414747    14.498313    -0.132225
C      2.713344     3.079962     0.686632    -0.168007
C      3.565932     2.012065     1.325513     0.622393
C      5.326031     2.931193    12.565205    -0.175626
C      5.535104     1.521569    12.105803     0.661853
C      2.484639     0.951533     8.801077     0.636268
C      3.740770     1.814688     8.911399    -0.171304
C      2.771256     3.996144     9.099112     0.270096
C      2.225220     3.947537     7.819703    -0.199114
C      1.453578     5.021325     7.385001    -0.104555
C      1.180100     6.101006     8.160550     0.083292
C      1.770914     6.156979     9.431725    -0.135978
C      2.545284     5.112649     9.881247    -0.214959
C     -0.646885     7.092309     6.647324     0.338170
C      0.322064     7.239605     7.712674    -0.136509
C      0.428373     8.437123     8.284045     0.081479
C     -1.203552     9.469669     7.006283     0.121384
C     -1.938714    10.633308     6.734594     0.072019
C      6.094174    10.562606     5.682417     0.201129
C      5.908094     9.428426     4.954619    -0.214820
C      6.610355     8.297192     5.254301    -0.078728
C     -1.376590     8.314867     6.265313    -0.132225
C     -1.796675    11.649652     8.919632    -0.168008
C     -2.649263    12.717549     9.558513     0.622396
C      4.543838    11.798421     4.332205    -0.175627
C      4.334765    13.208045     3.872803     0.661853
C      6.961239     0.951533    15.897923     0.636274
C      8.217370     1.814688    15.787601    -0.171321
C      7.247856     3.996144    15.599888     0.270096
C      6.701820     3.947537     0.413297    -0.199115
C      5.930178     5.021325     0.847999    -0.104555
C      5.656700     6.101006     0.072450     0.083288
C      6.247514     6.156979    15.267275    -0.135978
C      7.021884     5.112649    14.817753    -0.214961
C      3.829715     7.092309     1.585676     0.338170
C      4.798664     7.239605     0.520326    -0.136509
C      4.904973     8.437123    16.414955     0.081477
C      3.273048     9.469669     1.226717     0.121384
C      2.537886    10.633308     1.498406     0.072019
C      1.617574    10.562606     2.550583     0.201128
C      1.431494     9.428426     3.278381    -0.214819
C      2.133755     8.297192     2.978699    -0.078729
C      3.100010     8.314867     1.967687    -0.132225
C      2.679925    11.649652    15.779368    -0.168009
C      1.827337    12.717549    15.140487     0.622397
C      0.067238    11.798421     3.900795    -0.175625
C     -0.141835    13.208045     4.360197     0.661853
C      2.908630    13.778081     7.664923     0.636271
C      1.652499    12.914926     7.554601    -0.171318
C      2.622013    10.733470     7.366888     0.270096
C      3.168049    10.782077     8.646297    -0.199115
C      3.939691     9.708289     9.080999    -0.104556
C      4.213169     8.628608     8.305450     0.083290
C      3.622355     8.572635     7.034275    -0.135979
C      2.847985     9.616965     6.584753    -0.214961
C      6.040154     7.637305     9.818676     0.338169
C      5.071205     7.490009     8.753326    -0.136508
C      4.964896     6.292491     8.181955     0.081477
C      6.596821     5.259945     9.459717     0.121384
C      7.331983     4.096306     9.731406     0.072021
C     -0.700905     4.167008    10.783583     0.201130
C     -0.514825     5.301188    11.511381    -0.214820
C     -1.217086     6.432422    11.211699    -0.078727
C      6.769859     6.414747    10.200687    -0.132225
C      7.189944     3.079962     7.546368    -0.168007
C      8.042532     2.012065     6.907487     0.622390
C      0.849431     2.931193    12.133795    -0.175626
C      1.058504     1.521569    12.593197     0.661853
O     -1.556936    14.595575    16.113628    -0.549868
O     -0.677372    13.608690     1.457241    -0.556303
O     -2.639075    11.715935     1.424309    -0.149764
O      1.809870     8.696364    14.308954    -0.427263
O      1.201678     5.174513    16.238769    -0.079761
O      2.770625     2.942977    15.677279    -0.155738
O      3.555405     1.914850     2.529178    -0.432659
O      4.259601     1.253490     0.579603    -0.636722
O      4.406407     2.965071    13.653607    -0.168759
O      6.401786     1.406678    11.211699    -0.605995
O      4.799812     0.618644    12.552032    -0.522141
O      2.473605     0.134039     7.880628    -0.549867
O      1.594041     1.120924     9.690241    -0.556309
O      3.555744     3.013679     9.657309    -0.149764
O     -0.893201     6.033250     6.075954    -0.427262
O     -0.285009     9.555101     8.005769    -0.079761
O     -1.853956    11.786637     7.444279    -0.155739
O     -2.638736    12.814764    10.762178    -0.432664
O      5.610268    13.476124     8.812603    -0.636721
O      5.463462    11.764543     5.420607    -0.168759
O      3.468083    13.322936     2.978699    -0.605990
O      5.070057    14.110970     4.319032    -0.522146
O      6.950205     0.134039     0.352372    -0.549868
O      6.070641     1.120924    15.008759    -0.556320
O      8.032344     3.013679    15.041691    -0.149765
O      3.583399     6.033250     2.157046    -0.427263
O      4.191591     9.555101     0.227231    -0.079761
O      2.622644    11.786637     0.788721    -0.155738
O      1.837864    12.814764    13.936822    -0.432659
O      1.133668    13.476124    15.886397    -0.636721
O      0.986862    11.764543     2.812393    -0.168760
O     -1.008517    13.322936     5.254301    -0.605986
O      0.593457    14.110970     3.913968    -0.522139
O      2.919664    14.595575     8.585372    -0.549867
O      3.799228    13.608690     6.775759    -0.556311
O      1.837525    11.715935     6.808691    -0.149764
O      6.286470     8.696364    10.390046    -0.427262
O      5.678278     5.174513     8.460231    -0.079762
O      7.247225     2.942977     9.021721    -0.155738
O      8.032005     1.914850     5.703822    -0.432646
O     -0.216999     1.253490     7.653397    -0.636717
O     -0.070193     2.965071    11.045393    -0.168759
O      1.925186     1.406678    13.487301    -0.605995
O      0.323212     0.618644    12.146968    -0.522138

The following XYZ coordinates are in angstroms. Other properties are in atomic units.
The sperically averaged electron density of each atom fit to a function of the form exp(a - br)
eigen_1, eigen_2 and eigen_3 are the three eigenvalues of traceless quadrupole moment tensor
  atom number  atomic symbol              X              Y              Z     net charge C6 coefficient C8 coefficient C10 coefficient fluctuating dipole atomic polarizability isotropic forcefield polarizability              a              b squared Pearson coefficient          <r^3>          <r^4>         wp_QDO          m_QDO          q_QDO       dipole_x       dipole_y       dipole_z         dipole            Qxy            Qxz            Qyz     Q(x^2-y^2)  Q(3z^2 - R^2)        eigen_1        eigen_2        eigen_3 static polarizability      alpha(xx)      alpha(xy)      alpha(xz)      alpha(yy)      alpha(yz)      alpha(zz) atomic spin moment
            1             Eu       3.752781       0.638087      14.713030       1.332791     235.965449 0.63181220E+04  0.26171183E+06                                26.393503                           22.606866       0.469724       1.827391                    0.999694      95.289862     259.989908       0.487469       0.303336      -1.276524      -0.002422      -0.068451      -0.007642       0.068919       0.044812       0.028324       0.103531      -0.003910      -0.063467      -0.109731      -0.014688       0.124420             30.610637      30.155760      -3.858723       5.282351      29.264274     -11.625358      32.411878           0.013819
            2             Eu      -2.836112      14.091527       6.480030       1.332785     235.965283 0.63181208E+04  0.26171178E+06                                26.393494                           22.606867       0.469725       1.827391                    0.999694      95.289847     259.989872       0.487469       0.303336      -1.276524       0.002424       0.068456      -0.007631       0.068922       0.044811      -0.028322      -0.103530      -0.003907      -0.063461      -0.109731      -0.014686       0.124417             30.610613      30.155709      -3.858712      -5.282337      29.264227      11.625343      32.411904           0.013816
            3             Eu       1.640488      14.091527       1.752970       1.332786     235.966026 0.63181456E+04  0.26171307E+06                                26.393547                           22.606911       0.469731       1.827392                    0.999694      95.290004     259.990455       0.487468       0.303336      -1.276524       0.002422       0.068458       0.007645       0.068926       0.044811       0.028324       0.103536      -0.003912      -0.063473      -0.109736      -0.014686       0.124423             30.610682      30.155785      -3.858737       5.282372      29.264332     -11.625381      32.411929           0.013820
            4             Eu       8.229381       0.638087       9.985970       1.332791     235.964618 0.63180969E+04  0.26171052E+06                                26.393441                           22.606819       0.469724       1.827392                    0.999694      95.289704     259.989262       0.487469       0.303336      -1.276524      -0.002420      -0.068453       0.007632       0.068920       0.044811      -0.028324      -0.103530      -0.003901      -0.063469      -0.109733      -0.014684       0.124417             30.610561      30.155663      -3.858730      -5.282352      29.264203      11.625337      32.411816           0.013817
            5              H       5.830799      12.682198      16.251942       0.115589       1.108603 0.90173387E+01  0.91394943E+02                                 1.792930                            1.771535      -0.987854       2.406597                    0.997097       3.627270      10.384716       0.463031       1.305125      -0.704062      -0.013897      -0.005011      -0.031316       0.034626      -0.000615       0.006927       0.000718      -0.010486       0.029427      -0.012367       0.000368       0.011999              1.789799       1.753741       0.029517       0.258675       1.686869       0.120905       1.928786           0.001660
            6              H       5.427386      13.436354       1.096636       0.149926       0.945855 0.68865317E+01  0.66238649E+02                                 1.703438                            1.616919      -1.249806       2.309412                    0.994441       3.599898      10.546056       0.447289       1.423662      -0.678634      -0.025439       0.020176       0.017130       0.036711      -0.001211      -0.002610       0.000538      -0.012135       0.010662      -0.008503       0.003460       0.005043              1.746929       1.983538      -0.400390      -0.267753       1.732811       0.123236       1.524438           0.000167
            7              H      -1.457185      11.515612      15.499446       0.142804       0.963004 0.69964156E+01  0.66251665E+02                                 1.602914                            1.542687      -0.886154       2.478599                    0.999291       3.209274       8.750223       0.507077       1.275590      -0.711325       0.000826       0.029013      -0.028348       0.040572      -0.006236      -0.004989      -0.009486      -0.011668       0.032294      -0.016692       0.000238       0.016455              1.614964       1.383641      -0.163894       0.023191       1.959021      -0.288310       1.502230           0.000003
            8              H      -0.192179       9.730383      14.753536       0.125489       1.023139 0.75958983E+01  0.73124093E+02                                 1.638229                            1.583449      -0.870960       2.469222                    0.999403       3.290905       8.927709       0.514002       1.237827      -0.719609       0.012843       0.005699      -0.038753       0.041221      -0.003320      -0.001481      -0.006236      -0.023683       0.038535      -0.018898       0.002505       0.016393              1.633095       1.522842      -0.069078      -0.278544       1.429640       0.071727       1.946803          -0.000104
            9              H      -0.722459       7.827317       1.738810       0.114256       0.972146 0.74895944E+01  0.72565107E+02                                 1.643647                            1.621461      -0.923824       2.447422                    0.998011       3.456258       9.716970       0.480231       1.316395      -0.701612       0.003230      -0.030765       0.026002       0.040410      -0.007720      -0.007410      -0.009994      -0.016228       0.018251      -0.019009       0.003424       0.015585              1.623942       1.450467      -0.130415       0.024050       1.827536      -0.108207       1.593822          -0.000065
           10              H      -2.006688       9.569830       2.496246       0.120024       0.895138 0.63997989E+01  0.60438473E+02                                 1.628373                            1.549722      -1.169429       2.323379                    0.995701       3.697624      10.733065       0.460879       1.407254      -0.680612      -0.011229      -0.004535       0.027754       0.030281      -0.004953      -0.007213      -0.004180      -0.009276      -0.006336      -0.012415       0.004392       0.008023              1.667547       1.528275      -0.012136      -0.343660       1.334884       0.041496       2.139483          -0.000074
           11              H      -0.150541       6.212951       0.721211       0.097768       1.191230 0.91273055E+01  0.92811765E+02                                 1.867272                            1.773940      -1.253573       2.283728                    0.994373       3.723164      10.684738       0.465886       1.292904      -0.705557      -0.033506       0.002430       0.036806       0.049832      -0.007260      -0.009887      -0.005992      -0.004186       0.015182      -0.016299       0.004877       0.011422              1.894868       2.122613      -0.012251      -0.490842       1.686685       0.131232       1.875308           0.000023
           12              H       4.569524       5.305607      12.482875       0.130391       0.884770 0.62801416E+01  0.58922149E+02                                 1.609948                            1.532585      -1.039000       2.396865                    0.996770       3.546851      10.201132       0.465464       1.402527      -0.682423       0.021824       0.006318      -0.025852       0.034417      -0.001045      -0.008976      -0.006540      -0.009300      -0.000473      -0.013018       0.002153       0.010865              1.651206       1.712289      -0.066639      -0.406146       1.373790       0.043057       1.867539          -0.000118
           13              H       3.424316       7.217511      13.018020       0.126078       0.974045 0.71548920E+01  0.67825571E+02                                 1.582515                            1.535893      -0.833807       2.490815                    0.999640       3.219531       8.654230       0.522596       1.236374      -0.720147       0.011855       0.033001      -0.022620       0.041729       0.005039      -0.010886      -0.010122      -0.001601       0.010935      -0.011615      -0.006673       0.018288              1.570518       1.359194       0.077984      -0.098963       1.755548      -0.252667       1.596813           0.000205
           14              H       3.034783       3.957847       0.948442       0.122094       1.097968 0.85382317E+01  0.86501866E+02                                 1.846775                            1.769550      -1.516639       2.152072                    0.992291       4.050708      12.106164       0.439602       1.375273      -0.685781       0.010947       0.027380       0.015369       0.033252       0.004711      -0.005357       0.001199      -0.004078       0.027235      -0.011007       0.000266       0.010741              1.884765       1.647959       0.323728       0.138426       2.469995       0.162569       1.536339           0.000005
           15              H       1.795513       2.991585       0.989607       0.131539       1.100239 0.85648667E+01  0.85483664E+02                                 1.777698                            1.723306      -0.890053       2.467063                    0.998678       3.425080       9.651136       0.471963       1.300276      -0.706492      -0.033092      -0.004969       0.016784       0.037437       0.005628      -0.006996       0.005159       0.020328       0.016131      -0.016504       0.002968       0.013536              1.788140       2.302612       0.135848      -0.137100       1.570729      -0.090625       1.491079           0.000406
           16              H       4.982284       3.464405      11.832468       0.105752       1.001613 0.78681392E+01  0.78541696E+02                                 1.776268                            1.730825      -1.454230       2.175183                    0.992233       4.124377      12.462489       0.429746       1.427794      -0.675572      -0.012811       0.015792      -0.023082       0.030761      -0.006022      -0.005594      -0.006202       0.004187      -0.000951      -0.012088       0.005107       0.006981              1.804415       1.668877      -0.217318       0.225812       1.663758      -0.230894       2.080612           0.000392
           17              H       6.173375       3.311217      12.843480       0.114235       0.931417 0.71591343E+01  0.69806381E+02                                 1.700155                            1.658429      -1.345587       2.240921                    0.991346       3.936651      11.761700       0.436020       1.440671      -0.673965       0.031685       0.007251       0.011626       0.034521       0.001250      -0.000105       0.005457       0.020972      -0.006597      -0.012382       0.000718       0.011664              1.725632       2.143615       0.223712       0.216426       1.460749       0.120829       1.572533           0.000958
           18              H       4.039070       2.047416       8.018942       0.115582       1.108603 0.90173245E+01  0.91394730E+02                                 1.792929                            1.771533      -0.987841       2.406603                    0.997097       3.627262      10.384677       0.463032       1.305125      -0.704063       0.013899       0.005011      -0.031317       0.034628      -0.000615      -0.006927      -0.000719      -0.010486       0.029428      -0.012367       0.000367       0.012000              1.789797       1.753737       0.029517      -0.258675       1.686866      -0.120906       1.928788           0.001658
           19              H       4.442483       1.293260       9.329636       0.149920       0.945865 0.68866166E+01  0.66239624E+02                                 1.703446                            1.616925      -1.249796       2.309414                    0.994441       3.599912      10.546086       0.447290       1.423656      -0.678635       0.025440      -0.020177       0.017130       0.036711      -0.001211       0.002610      -0.000539      -0.012135       0.010662      -0.008503       0.003460       0.005044              1.746937       1.983548      -0.400394       0.267757       1.732819      -0.123238       1.524444           0.000167
           20              H       2.373854       3.214002       7.266446       0.142802       0.963004 0.69964196E+01  0.66251700E+02                                 1.602914                            1.542687      -0.886151       2.478600                    0.999291       3.209273       8.750215       0.507077       1.275589      -0.711325      -0.000825      -0.029013      -0.028348       0.040572      -0.006236       0.004988       0.009487      -0.011667       0.032294      -0.016691       0.000237       0.016454              1.614964       1.383641      -0.163894      -0.023191       1.959021       0.288310       1.502230          -0.000001
           21              H       1.108848       4.999231       6.520536       0.125488       1.023147 0.75959636E+01  0.73124845E+02                                 1.638233                            1.583452      -0.870964       2.469218                    0.999403       3.290916       8.927733       0.514003       1.237822      -0.719610      -0.012843      -0.005699      -0.038752       0.041221      -0.003320       0.001481       0.006236      -0.023683       0.038536      -0.018898       0.002504       0.016393              1.633099       1.522845      -0.069078       0.278546       1.429643      -0.071727       1.946810          -0.000107
           22              H       1.639128       6.902297       9.971810       0.114256       0.972150 0.74896287E+01  0.72565502E+02                                 1.643649                            1.621463      -0.923822       2.447421                    0.998011       3.456263       9.716979       0.480232       1.316391      -0.701612      -0.003230       0.030765       0.026001       0.040410      -0.007720       0.007410       0.009994      -0.016228       0.018252      -0.019009       0.003424       0.015585              1.623943       1.450468      -0.130415      -0.024050       1.827538       0.108208       1.593823          -0.000068
           23              H       2.923357       5.159784      10.729246       0.120022       0.895142 0.63998283E+01  0.60438814E+02                                 1.628376                            1.549725      -1.169430       2.323378                    0.995701       3.697631      10.733087       0.460879       1.407252      -0.680612       0.011229       0.004535       0.027754       0.030281      -0.004952       0.007213       0.004180      -0.009276      -0.006336      -0.012415       0.004392       0.008022              1.667551       1.528278      -0.012136       0.343662       1.334886      -0.041497       2.139489          -0.000075
           24              H       1.067210       8.516663       8.954211       0.097767       1.191228 0.91272855E+01  0.92811496E+02                                 1.867269                            1.773937      -1.253567       2.283731                    0.994373       3.723160      10.684717       0.465886       1.292903      -0.705557       0.033506      -0.002431       0.036806       0.049832      -0.007260       0.009887       0.005992      -0.004185       0.015182      -0.016299       0.004877       0.011422              1.894865       2.122609      -0.012251       0.490841       1.686682      -0.131232       1.875305           0.000020
           25              H       5.300345       9.424007       4.249875       0.130392       0.884768 0.62801303E+01  0.58922019E+02                                 1.609946                            1.532584      -1.038999       2.396865                    0.996770       3.546848      10.201123       0.465464       1.402527      -0.682423      -0.021824      -0.006318      -0.025852       0.034417      -0.001045       0.008976       0.006540      -0.009301      -0.000473      -0.013018       0.002153       0.010865              1.651204       1.712287      -0.066639       0.406146       1.373789      -0.043057       1.867537          -0.000118
           26              H       6.445553       7.512103       4.785020       0.126080       0.974045 0.71548862E+01  0.67825498E+02                                 1.582514                            1.535891      -0.833807       2.490815                    0.999640       3.219529       8.654222       0.522596       1.236373      -0.720147      -0.011855      -0.033001      -0.022620       0.041729       0.005039       0.010886       0.010122      -0.001601       0.010936      -0.011615      -0.006673       0.018288              1.570517       1.359193       0.077984       0.098962       1.755546       0.252666       1.596812           0.000206
           27              H      -2.118114      10.771767       9.181442       0.122094       1.097972 0.85382783E+01  0.86502492E+02                                 1.846783                            1.769557      -1.516650       2.152067                    0.992291       4.050724      12.106239       0.439600       1.375276      -0.685780      -0.010947      -0.027380       0.015368       0.033252       0.004711       0.005357      -0.001199      -0.004078       0.027234      -0.011007       0.000266       0.010741              1.884773       1.647966       0.323731      -0.138427       2.470007      -0.162570       1.536345           0.000004
           28              H      -0.878844      11.738029       9.222607       0.131538       1.100243 0.85649176E+01  0.85484328E+02                                 1.777706                            1.723313      -0.890065       2.467058                    0.998678       3.425091       9.651186       0.471961       1.300279      -0.706491       0.033092       0.004969       0.016784       0.037437       0.005628       0.006996      -0.005159       0.020328       0.016129      -0.016504       0.002968       0.013536              1.788148       2.302623       0.135849       0.137101       1.570736       0.090625       1.491085           0.000404
           29              H       4.887585      11.265209       3.599468       0.105752       1.001613 0.78681337E+01  0.78541636E+02                                 1.776268                            1.730825      -1.454231       2.175183                    0.992233       4.124378      12.462496       0.429746       1.427795      -0.675572       0.012811      -0.015792      -0.023082       0.030761      -0.006022       0.005594       0.006202       0.004187      -0.000951      -0.012088       0.005107       0.006981              1.804416       1.668877      -0.217318      -0.225812       1.663757       0.230894       2.080612           0.000393
           30              H       3.696494      11.418397       4.610480       0.114235       0.931417 0.71591337E+01  0.69806381E+02                                 1.700155                            1.658430      -1.345589       2.240920                    0.991346       3.936652      11.761707       0.436020       1.440672      -0.673965      -0.031685      -0.007251       0.011626       0.034521       0.001250       0.000105      -0.005457       0.020972      -0.006597      -0.012382       0.000718       0.011664              1.725633       2.143616       0.223712      -0.216426       1.460750      -0.120829       1.572533           0.000958
           31              H      -0.437530       2.047416       0.214058       0.115588       1.108605 0.90173507E+01  0.91395080E+02                                 1.792931                            1.771535      -0.987851       2.406598                    0.997097       3.627271      10.384714       0.463031       1.305124      -0.704063       0.013897       0.005011       0.031316       0.034626      -0.000615       0.006927       0.000718      -0.010486       0.029427      -0.012367       0.000368       0.011999              1.789799       1.753740       0.029517       0.258675       1.686869       0.120905       1.928787           0.001659
           32              H      -0.034117       1.293260      15.369364       0.149926       0.945858 0.68865542E+01  0.66238904E+02                                 1.703440                            1.616920      -1.249801       2.309413                    0.994441       3.599901      10.546060       0.447290       1.423660      -0.678635       0.025439      -0.020176      -0.017130       0.036711      -0.001211      -0.002610       0.000538      -0.012135       0.010662      -0.008503       0.003460       0.005043              1.746930       1.983539      -0.400391      -0.267754       1.732813       0.123236       1.524439           0.000167
           33              H       6.850454       3.214002       0.966554       0.142803       0.963005 0.69964239E+01  0.66251763E+02                                 1.602915                            1.542688      -0.886154       2.478599                    0.999291       3.209275       8.750227       0.507076       1.275591      -0.711325      -0.000826      -0.029013       0.028348       0.040572      -0.006236      -0.004989      -0.009486      -0.011668       0.032295      -0.016692       0.000237       0.016455              1.614965       1.383642      -0.163894       0.023191       1.959023      -0.288310       1.502231           0.000001
           34              H       5.585448       4.999231       1.712464       0.125489       1.023142 0.75959271E+01  0.73124425E+02                                 1.638230                            1.583450      -0.870963       2.469220                    0.999403       3.290910       8.927720       0.514002       1.237825      -0.719610      -0.012843      -0.005699       0.038753       0.041221      -0.003320      -0.001481      -0.006236      -0.023683       0.038535      -0.018898       0.002505       0.016393              1.633097       1.522843      -0.069078      -0.278545       1.429641       0.071727       1.946806          -0.000105
           35              H       6.115728       6.902297      14.727190       0.114256       0.972148 0.74896064E+01  0.72565243E+02                                 1.643648                            1.621462      -0.923824       2.447422                    0.998011       3.456260       9.716973       0.480232       1.316393      -0.701612      -0.003230       0.030765      -0.026002       0.040410      -0.007720      -0.007410      -0.009994      -0.016228       0.018251      -0.019009       0.003424       0.015585              1.623942       1.450467      -0.130415       0.024050       1.827537      -0.108207       1.593822          -0.000065
           36              H       7.399957       5.159784      13.969754       0.120023       0.895140 0.63998162E+01  0.60438677E+02                                 1.628375                            1.549724      -1.169431       2.323378                    0.995701       3.697629      10.733083       0.460878       1.407254      -0.680612       0.011229       0.004535      -0.027754       0.030281      -0.004953      -0.007213      -0.004180      -0.009276      -0.006336      -0.012415       0.004392       0.008023              1.667550       1.528277      -0.012136      -0.343661       1.334886       0.041496       2.139487          -0.000074
           37              H       5.543810       8.516663      15.744789       0.097767       1.191229 0.91272967E+01  0.92811654E+02                                 1.867271                            1.773939      -1.253572       2.283728                    0.994373       3.723163      10.684734       0.465886       1.292905      -0.705557       0.033506      -0.002431      -0.036806       0.049832      -0.007260      -0.009887      -0.005992      -0.004186       0.015182      -0.016299       0.004877       0.011422              1.894868       2.122612      -0.012251      -0.490842       1.686684       0.131232       1.875307           0.000023
           38              H       0.823745       9.424007       3.983125       0.130392       0.884768 0.62801263E+01  0.58921973E+02                                 1.609946                            1.532584      -1.038999       2.396866                    0.996770       3.546847      10.201120       0.465464       1.402527      -0.682423      -0.021824      -0.006318       0.025852       0.034417      -0.001045      -0.008976      -0.006540      -0.009301      -0.000473      -0.013018       0.002153       0.010865              1.651204       1.712287      -0.066639      -0.406145       1.373788       0.043057       1.867537          -0.000118
           39              H       1.968953       7.512103       3.447980       0.126080       0.974045 0.71548878E+01  0.67825513E+02                                 1.582514                            1.535891      -0.833808       2.490814                    0.999640       3.219530       8.654223       0.522597       1.236372      -0.720147      -0.011855      -0.033001       0.022620       0.041729       0.005039      -0.010886      -0.010122      -0.001601       0.010935      -0.011615      -0.006673       0.018288              1.570517       1.359193       0.077984      -0.098962       1.755546      -0.252666       1.596811           0.000207
           40              H       2.358486      10.771767      15.517558       0.122095       1.097970 0.85382604E+01  0.86502282E+02                                 1.846782                            1.769556      -1.516651       2.152067                    0.992291       4.050722      12.106239       0.439600       1.375278      -0.685780      -0.010947      -0.027380      -0.015368       0.033252       0.004710      -0.005357       0.001199      -0.004077       0.027233      -0.011006       0.000266       0.010740              1.884772       1.647965       0.323730       0.138427       2.470006       0.162570       1.536345           0.000006
           41              H       3.597756      11.738029      15.476393       0.131539       1.100244 0.85649213E+01  0.85484382E+02                                 1.777706                            1.723314      -0.890066       2.467057                    0.998678       3.425093       9.651196       0.471961       1.300280      -0.706491       0.033092       0.004969      -0.016784       0.037436       0.005628      -0.006996       0.005159       0.020328       0.016128      -0.016504       0.002968       0.013536              1.788149       2.302624       0.135849      -0.137101       1.570736      -0.090625       1.491085           0.000408
           42              H       0.410985      11.265209       4.633532       0.105752       1.001612 0.78681294E+01  0.78541588E+02                                 1.776268                            1.730825      -1.454234       2.175182                    0.992233       4.124377      12.462495       0.429746       1.427796      -0.675572       0.012811      -0.015792       0.023082       0.030762      -0.006022      -0.005594      -0.006202       0.004187      -0.000951      -0.012088       0.005107       0.006981              1.804416       1.668877      -0.217318       0.225813       1.663757      -0.230894       2.080612           0.000393
           43              H      -0.780106      11.418397       3.622520       0.114235       0.931418 0.71591419E+01  0.69806488E+02                                 1.700157                            1.658431      -1.345594       2.240917                    0.991346       3.936656      11.761725       0.436020       1.440672      -0.673965      -0.031685      -0.007251      -0.011626       0.034521       0.001250      -0.000105       0.005457       0.020972      -0.006598      -0.012382       0.000718       0.011664              1.725634       2.143618       0.223713       0.216427       1.460751       0.120829       1.572534           0.000957
           44              H       1.354199      12.682198       8.447058       0.115588       1.108598 0.90172787E+01  0.91394171E+02                                 1.792924                            1.771529      -0.987844       2.406602                    0.997097       3.627257      10.384665       0.463032       1.305125      -0.704062      -0.013898      -0.005011       0.031317       0.034627      -0.000615      -0.006927      -0.000718      -0.010486       0.029428      -0.012367       0.000367       0.012000              1.789792       1.753734       0.029517      -0.258674       1.686863      -0.120905       1.928780           0.001659
           45              H       0.950786      13.436354       7.136364       0.149925       0.945854 0.68865128E+01  0.66238395E+02                                 1.703434                            1.616915      -1.249792       2.309418                    0.994442       3.599887      10.546004       0.447290       1.423659      -0.678635      -0.025439       0.020177      -0.017130       0.036711      -0.001211       0.002610      -0.000539      -0.012135       0.010662      -0.008503       0.003460       0.005044              1.746924       1.983532      -0.400389       0.267753       1.732806      -0.123235       1.524434           0.000167
           46              H       3.019415      11.515612       9.199554       0.142803       0.963004 0.69964166E+01  0.66251674E+02                                 1.602914                            1.542687      -0.886152       2.478600                    0.999291       3.209273       8.750219       0.507077       1.275591      -0.711325       0.000825       0.029013       0.028348       0.040572      -0.006236       0.004989       0.009486      -0.011668       0.032294      -0.016692       0.000237       0.016454              1.614964       1.383641      -0.163894      -0.023191       1.959021       0.288310       1.502230           0.000002
           47              H       4.284421       9.730383       9.945464       0.125489       1.023142 0.75959259E+01  0.73124412E+02                                 1.638231                            1.583450      -0.870961       2.469221                    0.999403       3.290910       8.927721       0.514002       1.237825      -0.719610       0.012843       0.005699       0.038753       0.041221      -0.003320       0.001481       0.006236      -0.023683       0.038535      -0.018898       0.002504       0.016393              1.633097       1.522843      -0.069078       0.278545       1.429641      -0.071727       1.946806          -0.000106
           48              H       3.754141       7.827317       6.494190       0.114258       0.972148 0.74896085E+01  0.72565262E+02                                 1.643647                            1.621461      -0.923821       2.447422                    0.998011       3.456259       9.716967       0.480232       1.316392      -0.701612       0.003230      -0.030765      -0.026001       0.040410      -0.007720       0.007410       0.009994      -0.016228       0.018251      -0.019009       0.003424       0.015585              1.623941       1.450466      -0.130415      -0.024050       1.827536       0.108207       1.593821          -0.000067
           49              H       2.469912       9.569830       5.736754       0.120023       0.895141 0.63998198E+01  0.60438715E+02                                 1.628375                            1.549724      -1.169429       2.323379                    0.995701       3.697629      10.733080       0.460879       1.407252      -0.680612      -0.011229      -0.004535      -0.027754       0.030281      -0.004953       0.007213       0.004180      -0.009276      -0.006336      -0.012415       0.004392       0.008022              1.667550       1.528277      -0.012136       0.343661       1.334885      -0.041497       2.139487          -0.000075
           50              H       4.326059       6.212951       7.511789       0.097768       1.191227 0.91272785E+01  0.92811400E+02                                 1.867267                            1.773935      -1.253566       2.283731                    0.994373       3.723158      10.684707       0.465887       1.292902      -0.705557      -0.033506       0.002431      -0.036805       0.049832      -0.007260       0.009887       0.005992      -0.004186       0.015181      -0.016299       0.004877       0.011422              1.894864       2.122607      -0.012251       0.490840       1.686681      -0.131231       1.875303           0.000020
           51              H       0.092924       5.305607      12.216125       0.130392       0.884770 0.62801429E+01  0.58922166E+02                                 1.609948                            1.532585      -1.039000       2.396865                    0.996770       3.546851      10.201133       0.465464       1.402526      -0.682423       0.021824       0.006318       0.025852       0.034417      -0.001045       0.008976       0.006540      -0.009301      -0.000473      -0.013018       0.002153       0.010865              1.651206       1.712289      -0.066639       0.406146       1.373790      -0.043057       1.867539          -0.000118
           52              H      -1.052284       7.217511      11.680980       0.126081       0.974043 0.71548655E+01  0.67825245E+02                                 1.582511                            1.535888      -0.833802       2.490817                    0.999640       3.219525       8.654204       0.522597       1.236372      -0.720148       0.011855       0.033001       0.022620       0.041729       0.005039       0.010886       0.010122      -0.001601       0.010936      -0.011615      -0.006673       0.018288              1.570513       1.359190       0.077984       0.098962       1.755542       0.252665       1.596808           0.000205
           53              H       7.511383       3.957847       7.284558       0.122094       1.097966 0.85382171E+01  0.86501663E+02                                 1.846772                            1.769547      -1.516636       2.152073                    0.992291       4.050701      12.106131       0.439603       1.375271      -0.685781       0.010947       0.027380      -0.015368       0.033252       0.004711       0.005357      -0.001199      -0.004078       0.027235      -0.011007       0.000266       0.010741              1.884762       1.647956       0.323728      -0.138426       2.469991      -0.162569       1.536337           0.000003
           54              H       6.272113       2.991585       7.243393       0.131538       1.100233 0.85648111E+01  0.85482958E+02                                 1.777692                            1.723301      -0.890049       2.467066                    0.998678       3.425068       9.651089       0.471964       1.300276      -0.706492      -0.033093      -0.004969      -0.016784       0.037437       0.005628       0.006996      -0.005159       0.020328       0.016130      -0.016505       0.002968       0.013537              1.788134       2.302603       0.135847       0.137100       1.570724       0.090624       1.491074           0.000404
           55              H       0.505684       3.464405      12.866532       0.105753       1.001613 0.78681364E+01  0.78541659E+02                                 1.776267                            1.730824      -1.454230       2.175183                    0.992233       4.124376      12.462484       0.429747       1.427794      -0.675572      -0.012811       0.015792       0.023082       0.030761      -0.006022       0.005594       0.006202       0.004187      -0.000951      -0.012088       0.005107       0.006981              1.804415       1.668876      -0.217318      -0.225812       1.663757       0.230894       2.080611           0.000392
           56              H       1.696775       3.311217      11.855520       0.114235       0.931411 0.71590791E+01  0.69805713E+02                                 1.700149                            1.658424      -1.345583       2.240924                    0.991346       3.936635      11.761644       0.436021       1.440673      -0.673965       0.031685       0.007251      -0.011626       0.034521       0.001250       0.000105      -0.005457       0.020972      -0.006597      -0.012382       0.000718       0.011664              1.725627       2.143607       0.223711      -0.216425       1.460745      -0.120828       1.572528           0.000956
           57              C      -1.567970      13.778081       0.568077       0.636271      20.910702 0.23462267E+03  0.47852210E+04                                 7.011655                            5.467189       0.044584       2.087472                    0.999303      21.531431      59.974743       0.628615       0.477738      -1.015924       0.031439       0.041649       0.005287       0.052450      -0.035083      -0.042852       0.060666      -0.021301      -0.034603      -0.063616      -0.030845       0.094461              7.985162       8.176866       1.563027       1.201072       8.687496      -3.112363       7.091125           0.005548
           58              C      -2.824101      12.914926       0.678399      -0.171322      27.472401 0.40952674E+03  0.95308479E+04                                 8.000532                            6.746312      -0.199002       1.940862                    0.996451      28.948287      84.110901       0.631502       0.416756      -1.058886       0.004254      -0.073427       0.069506       0.101197      -0.027503       0.025466      -0.039092      -0.083905       0.076547      -0.065368      -0.011775       0.077143              8.834049       9.514134       0.319007      -0.162083      11.024414      -1.182453       5.963598           0.021897
           59              C      -1.854587      10.733470       0.866112       0.270095      26.651142 0.37150997E+03  0.84361058E+04                                 8.026951                            6.673470      -0.229233       1.949178                    0.999522      25.545003      73.260611       0.600026       0.449536      -1.039270      -0.009785       0.040366       0.025792       0.048892      -0.025084      -0.003498       0.003238      -0.022381      -0.045704      -0.020153      -0.015352       0.035505              8.714772       7.122465      -3.302113      -1.490502      11.514292       0.188488       7.507560           0.007555
           60              C      -1.308551      10.782077      16.052703      -0.199116      30.591125 0.45489513E+03  0.10825582E+05                                 8.499630                            7.149183       0.197218       2.040613                    0.999158      29.814650      86.476362       0.610848       0.421340      -1.060176       0.050252      -0.013450      -0.028204       0.059174       0.004318       0.011032      -0.015969       0.000152       0.015852      -0.021087       0.001443       0.019644              9.066582       7.532514      -3.226807      -2.093735      11.564497       0.737846       8.102736           0.011550
           61              C      -0.536909       9.708289      15.618001      -0.104555      29.303577 0.41525187E+03  0.96878348E+04                                 8.323897                            6.873391       0.115646       2.018473                    0.999652      28.988852      84.052623       0.615360       0.426640      -1.053769      -0.010812       0.043383       0.019536       0.048792       0.019170       0.003543       0.005041      -0.008685       0.044118      -0.027012       0.007239       0.019773              8.926411       7.483767      -3.657649      -1.648747      11.720315       0.788150       7.575150           0.001496
           62              C      -0.263431       8.628608      16.393550       0.083289      33.156307 0.43281344E+03  0.10182999E+05                                 9.205396                            7.090201      -0.354990       1.896963                    0.998894      27.286535      78.951992       0.597700       0.435560      -1.050356       0.023003      -0.011482      -0.006881       0.026615      -0.023420      -0.028356       0.009535      -0.023941      -0.000782      -0.038442      -0.002653       0.041095             10.828963       9.583303      -5.400619      -3.063110      13.789545       2.503710       9.114041           0.016069
           63              C      -0.854245       8.572635       1.198725      -0.135978      31.019593 0.47387023E+03  0.11473313E+05                                 8.800011                            7.434964      -0.187567       1.907603                    0.998632      30.759454      92.079215       0.578292       0.437451      -1.042921      -0.013360       0.023509       0.013650       0.030290       0.003829       0.001646      -0.021242      -0.040512      -0.000809      -0.021671      -0.012115       0.033786              9.613749       8.796882      -3.538558      -2.863542      10.543466       2.576772       9.500898           0.000456
           64              C      -1.628615       9.616965       1.648247      -0.214962      32.830847 0.49710919E+03  0.12166931E+05                                 9.073583                            7.577081      -0.233055       1.891673                    0.997835      31.344601      93.987063       0.577821       0.433095      -1.046734       0.030117      -0.025078       0.001638       0.039226       0.016257      -0.016000       0.002642       0.024592       0.036616      -0.028914       0.001682       0.027232              9.858060       8.413696      -3.374904      -1.902260      11.596031       0.889386       9.564453           0.007764
           65              C       1.563554       7.637305      14.880324       0.338170      26.660985 0.33724520E+03  0.74770400E+04                                 8.091587                            6.401046      -0.119426       1.995623                    0.999513      24.689893      70.028894       0.606366       0.455604      -1.035509       0.001338       0.038356      -0.021211       0.043850       0.001672       0.059549       0.026311       0.081798       0.047764      -0.063753      -0.023402       0.087155              9.067309       8.478143      -2.413026      -3.358999      11.078700       1.514202       7.645085           0.000480
           66              C       0.594605       7.490009      15.945674      -0.136509      39.811090 0.52011680E+03  0.12755433E+05                                10.199931                            7.654521      -0.108686       1.947092                    0.999330      29.615165      86.224764       0.591215       0.422441      -1.063133      -0.023801       0.055714       0.002706       0.060645      -0.007423       0.002185      -0.013197      -0.011991       0.059454      -0.019893      -0.006416       0.026310             12.218874      11.838791      -4.967623      -4.730736      15.616131       3.191993       9.201700           0.005711
           67              C       0.488296       6.292491       0.051045       0.081477      26.665508 0.34883653E+03  0.78018122E+04                                 7.868484                            6.327192       0.169478       2.060393                    0.999497      26.781899      76.363884       0.636358       0.430359      -1.050080       0.049482      -0.073653      -0.005545       0.088904      -0.021787      -0.006468       0.025570       0.042433       0.072454      -0.048879       0.008128       0.040751              8.765413       8.712664      -2.757284      -2.534450      11.456944       1.478621       6.126631           0.007175
           68              C       2.120221       5.259945      15.239283       0.121384      31.887840 0.41531844E+03  0.96896726E+04                                 8.970919                            7.000297      -0.009701       2.001616                    0.999576      27.221962      78.927962       0.593328       0.442469      -1.044227      -0.053577       0.011283       0.060473       0.081577       0.003875      -0.039054      -0.000193       0.036706       0.062605      -0.030407      -0.023658       0.054066             10.312043      10.116701      -4.062842      -3.370571      12.833703       1.003045       7.985726           0.003350
           69              C       2.855383       4.096306      14.967594       0.072020      35.057234 0.42432298E+03  0.99470184E+04                                 9.479282                            7.051043      -0.066480       1.984602                    0.999215      27.564720      79.955587       0.594659       0.439381      -1.046684      -0.017582      -0.090194       0.051914       0.105542       0.020189       0.011781      -0.020331      -0.027194       0.020357      -0.037332       0.007093       0.030238             11.138368       9.598162      -3.216133      -3.439598      13.158971      -0.942817      10.657971           0.014624
           70              C       3.775695       4.167008      13.915417       0.201129      29.360978 0.37912569E+03  0.86707115E+04                                 8.595125                            6.775682      -0.150902       1.969596                    0.999476      26.312307      76.243505       0.589767       0.454103      -1.034508       0.049061      -0.044414      -0.031815       0.073429      -0.022599       0.004150       0.011266      -0.003459      -0.036798      -0.025532      -0.004019       0.029551              9.721414       9.055791      -2.545491      -3.743804      10.732730       0.428829       9.375719           0.012967
           71              C       3.961775       5.301188      13.187619      -0.214819      31.965584 0.47475313E+03  0.11468729E+05                                 8.820872                            7.356204      -0.035282       1.957386                    0.998940      30.757173      91.152954       0.593182       0.427436      -1.051841       0.001235       0.027189       0.002991       0.027380       0.004729      -0.006556       0.002686       0.004568       0.001792      -0.009342       0.001124       0.008219              9.450113       8.409570      -2.402815      -2.700552      10.800771       0.239762       9.139997          -0.002063
           72              C       3.259514       6.432422      13.487301      -0.078727      30.258823 0.42462308E+03  0.99719430E+04                                 8.546925                            6.985020       0.007538       1.980091                    0.999654      29.199434      85.222862       0.605295       0.430887      -1.050104       0.001518      -0.016495       0.016157       0.023139       0.012489       0.002137      -0.007987       0.022535       0.038986      -0.025072       0.009989       0.015083              9.232471       8.884833      -2.530112      -3.573274       9.580899       1.230202       9.231680           0.014824
           73              C       2.293259       6.414747      14.498313      -0.132225      38.486589 0.51734522E+03  0.12681451E+05                                 9.927599                            7.606108      -0.142116       1.930035                    0.999428      29.859205      87.159710       0.595857       0.419349      -1.064170       0.029221       0.004538      -0.030580       0.042539      -0.006630      -0.014945      -0.005852       0.001304      -0.010749      -0.019515       0.004658       0.014857             11.502601      10.772701      -4.180749      -4.722852      13.442692       2.427424      10.292411           0.002649
           74              C       2.713344       3.079962       0.686632      -0.168007      27.508609 0.41683893E+03  0.97696528E+04                                 8.080418                            6.856952      -0.256721       1.918336                    0.996836      29.422782      86.530247       0.617831       0.422985      -1.052200      -0.003741      -0.015402      -0.095134       0.096446       0.028116      -0.024755       0.033061       0.006005       0.311800      -0.089022      -0.023777       0.112799              8.868357       7.567925      -1.483253       1.216667      10.442073      -2.430108       8.595073           0.008605
           75              C       3.565932       2.012065       1.325513       0.622393      20.135728 0.23643954E+03  0.48388540E+04                                 6.903979                            5.530127      -0.027665       2.064360                    0.999568      21.686119      60.807202       0.617024       0.485044      -1.010556       0.020829      -0.035524      -0.005469       0.041541       0.068797       0.006968       0.001736       0.022752      -0.209839      -0.070467      -0.034474       0.104941              7.609911       5.636322      -2.626725       0.513815       8.417578      -1.538493       8.775832          -0.002037
           76              C       5.326031       2.931193      12.565205      -0.175626      27.932063 0.42531612E+03  0.10046797E+05                                 8.199303                            6.944186      -0.358600       1.879685                    0.996720      29.959226      89.268719       0.609857       0.425169      -1.047900      -0.066306       0.006107       0.080471       0.104447      -0.005609      -0.045500      -0.003476       0.100771       0.085917      -0.065501      -0.012525       0.078025              9.215901       9.263299      -1.929428      -2.276706       8.683007       2.030907       9.701399           0.007685
           77              C       5.535104       1.521569      12.105803       0.661853      21.104928 0.23044309E+03  0.47029203E+04                                 7.189832                            5.520825      -0.128930       2.038923                    0.999373      21.544317      61.041771       0.605099       0.495993      -1.001305       0.019538      -0.044487      -0.016129       0.051195      -0.023046       0.079698      -0.012060       0.049102       0.057524      -0.065070      -0.036249       0.101319              8.225930       7.987089       0.037919      -3.942280       8.034897       0.548106       8.655806          -0.001607
           78              C       2.484639       0.951533       8.801077       0.636268      20.910365 0.23461841E+03  0.47851136E+04                                 7.011604                            5.467155       0.044569       2.087473                    0.999303      21.531175      59.973954       0.628614       0.477740      -1.015923      -0.031433      -0.041643       0.005288       0.052442      -0.035074       0.042850      -0.060660      -0.021299      -0.034611      -0.063614      -0.030835       0.094449              7.985100       8.176800       1.563005      -1.201066       8.687419       3.112336       7.091080           0.005549
           79              C       3.740770       1.814688       8.911399      -0.171304      27.471848 0.40951687E+03  0.95305603E+04                                 8.000436                            6.746238      -0.198982       1.940873                    0.996451      28.947877      84.109436       0.631505       0.416757      -1.058885      -0.004264       0.073420       0.069504       0.101191      -0.027498      -0.025468       0.039092      -0.083890       0.076534      -0.065359      -0.011780       0.077139              8.833933       9.514008       0.318987       0.162082      11.024250       1.182421       5.963542           0.021899
           80              C       2.771256       3.996144       9.099112       0.270096      26.650825 0.37150492E+03  0.84359658E+04                                 8.026915                            6.673445      -0.229259       1.949173                    0.999522      25.544788      73.259978       0.600024       0.449539      -1.039268       0.009783      -0.040364       0.025790       0.048889      -0.025079       0.003495      -0.003240      -0.022375      -0.045709      -0.020144      -0.015356       0.035500              8.714728       7.122430      -3.302084       1.490496      11.514217      -0.188483       7.507536           0.007552
           81              C       2.225220       3.947537       7.819703      -0.199114      30.590945 0.45489183E+03  0.10825488E+05                                 8.499621                            7.149177       0.197200       2.040610                    0.999158      29.814496      86.475960       0.610846       0.421342      -1.060174      -0.050250       0.013448      -0.028201       0.059171       0.004322      -0.011038       0.015967       0.000160       0.015846      -0.021092       0.001451       0.019642              9.066571       7.532503      -3.226797       2.093732      11.564478      -0.737840       8.102732           0.011540
           82              C       1.453578       5.021325       7.385001      -0.104555      29.303418 0.41524914E+03  0.96877545E+04                                 8.323867                            6.873368       0.115649       2.018476                    0.999652      28.988740      84.052200       0.615361       0.426640      -1.053770       0.010810      -0.043380       0.019537       0.048790       0.019171      -0.003545      -0.005042      -0.008683       0.044113      -0.027012       0.007238       0.019773              8.926375       7.483735      -3.657627       1.648741      11.720260      -0.788142       7.575132           0.001491
           83              C       1.180100       6.101006       8.160550       0.083292      33.156015 0.43280911E+03  0.10182879E+05                                 9.205381                            7.090194      -0.355007       1.896959                    0.998894      27.286381      78.951646       0.597697       0.435563      -1.050353      -0.023003       0.011480      -0.006880       0.026613      -0.023413       0.028350      -0.009537      -0.023933      -0.000790      -0.038431      -0.002657       0.041088             10.828939       9.583280      -5.400598       3.063101      13.789506      -2.503697       9.114032           0.016063
           84              C       1.770914       6.156979       9.431725      -0.135978      31.019458 0.47386779E+03  0.11473236E+05                                 8.799978                            7.434939      -0.187556       1.907608                    0.998632      30.759348      92.078749       0.578294       0.437451      -1.042921       0.013358      -0.023508       0.013649       0.030288       0.003830      -0.001647       0.021241      -0.040511      -0.000811      -0.021670      -0.012115       0.033785              9.613709       8.796843      -3.538537       2.863529      10.543415      -2.576754       9.500868           0.000452
           85              C       2.545284       5.112649       9.881247      -0.214959      32.830676 0.49710620E+03  0.12166840E+05                                 9.073560                            7.577065      -0.233055       1.891673                    0.997835      31.344482      93.986664       0.577821       0.433096      -1.046733      -0.030117       0.025076       0.001637       0.039224       0.016261       0.015997      -0.002642       0.024597       0.036613      -0.028917       0.001686       0.027231              9.858032       8.413672      -3.374887       1.902258      11.595986      -0.889382       9.564439           0.007760
           86              C      -0.646885       7.092309       6.647324       0.338170      26.660961 0.33724495E+03  0.74770325E+04                                 8.091581                            6.401043      -0.119424       1.995624                    0.999513      24.689870      70.028796       0.606366       0.455604      -1.035509      -0.001338      -0.038355      -0.021210       0.043850       0.001672      -0.059549      -0.026311       0.081798       0.047766      -0.063752      -0.023403       0.087155              9.067300       8.478134      -2.413021       3.358995      11.078685      -1.514199       7.645081           0.000477
           87              C       0.322064       7.239605       7.712674      -0.136509      39.810850 0.52011369E+03  0.12755339E+05                                10.199903                            7.654506      -0.108693       1.947092                    0.999330      29.615051      86.224400       0.591214       0.422442      -1.063132       0.023799      -0.055711       0.002705       0.060642      -0.007421      -0.002187       0.013196      -0.011989       0.059453      -0.019890      -0.006418       0.026309             12.218831      11.838750      -4.967595       4.730718      15.616068      -3.191976       9.201675           0.005706
           88              C       0.428373       8.437123       8.284045       0.081479      26.665385 0.34883474E+03  0.78017637E+04                                 7.868474                            6.327187       0.169470       2.060392                    0.999497      26.781808      76.363640       0.636356       0.430361      -1.050079      -0.049481       0.073651      -0.005546       0.088902      -0.021785       0.006465      -0.025571       0.042435       0.072456      -0.048880       0.008131       0.040749              8.765398       8.712651      -2.757276       2.534446      11.456918      -1.478616       6.126625           0.007167
           89              C      -1.203552       9.469669       7.006283       0.121384      31.887797 0.41531800E+03  0.96896591E+04                                 8.970909                            7.000292      -0.009698       2.001618                    0.999576      27.221939      78.927859       0.593329       0.442469      -1.044227       0.053576      -0.011283       0.060474       0.081577       0.003875       0.039054       0.000194       0.036706       0.062606      -0.030407      -0.023659       0.054066             10.312026      10.116684      -4.062829       3.370566      12.833674      -1.003040       7.985720           0.003345
           90              C      -1.938714      10.633308       6.734594       0.072019      35.057222 0.42432295E+03  0.99470177E+04                                 9.479282                            7.051044      -0.066479       1.984602                    0.999215      27.564720      79.955597       0.594659       0.439381      -1.046684       0.017581       0.090194       0.051914       0.105542       0.020190      -0.011782       0.020331      -0.027194       0.020357      -0.037332       0.007094       0.030238             11.138364       9.598156      -3.216127       3.439597      13.158956       0.942821      10.657979           0.014620
           91              C       6.094174      10.562606       5.682417       0.201129      29.360964 0.37912554E+03  0.86707071E+04                                 8.595121                            6.775680      -0.150901       1.969597                    0.999476      26.312302      76.243481       0.589767       0.454103      -1.034509      -0.049061       0.044414      -0.031815       0.073429      -0.022599      -0.004149      -0.011265      -0.003459      -0.036798      -0.025532      -0.004020       0.029552              9.721407       9.055784      -2.545486       3.743802      10.732718      -0.428828       9.375719           0.012965
           92              C       5.908094       9.428426       4.954619      -0.214820      31.965606 0.47475368E+03  0.11468746E+05                                 8.820875                            7.356208      -0.035281       1.957386                    0.998940      30.757191      91.153016       0.593182       0.427436      -1.051841      -0.001235      -0.027189       0.002992       0.027381       0.004729       0.006557      -0.002686       0.004567       0.001792      -0.009342       0.001123       0.008219              9.450114       8.409571      -2.402813       2.700552      10.800771      -0.239762       9.140002          -0.002064
           93              C       6.610355       8.297192       5.254301      -0.078728      30.258838 0.42462341E+03  0.99719531E+04                                 8.546929                            6.985025       0.007536       1.980090                    0.999654      29.199447      85.222920       0.605294       0.430887      -1.050104      -0.001518       0.016495       0.016156       0.023139       0.012489      -0.002137       0.007987       0.022535       0.038988      -0.025072       0.009989       0.015083              9.232474       8.884835      -2.530111       3.573275       9.580900      -1.230202       9.231687           0.014820
           94              C      -1.376590       8.314867       6.265313      -0.132225      38.486579 0.51734527E+03  0.12681452E+05                                 9.927595                            7.606107      -0.142112       1.930036                    0.999428      29.859204      87.159690       0.595857       0.419349      -1.064170      -0.029221      -0.004538      -0.030580       0.042539      -0.006630       0.014945       0.005852       0.001304      -0.010749      -0.019515       0.004658       0.014857             11.502592      10.772693      -4.180741       4.722849      13.442675      -2.427420      10.292409           0.002645
           95              C      -1.796675      11.649652       8.919632      -0.168008      27.508687 0.41684028E+03  0.97696929E+04                                 8.080428                            6.856959      -0.256725       1.918334                    0.996836      29.422858      86.530530       0.617832       0.422985      -1.052200       0.003742       0.015401      -0.095136       0.096447       0.028118       0.024754      -0.033061       0.006004       0.311794      -0.089023      -0.023775       0.112797              8.868369       7.567935      -1.483253      -1.216669      10.442083       2.430112       8.595089           0.008602
           96              C      -2.649263      12.717549       9.558513       0.622396      20.135822 0.23644077E+03  0.48388858E+04                                 6.903999                            5.530142      -0.027660       2.064360                    0.999568      21.686190      60.807458       0.617023       0.485044      -1.010556      -0.020829       0.035525      -0.005466       0.041542       0.068802      -0.006968      -0.001736       0.022754      -0.209847      -0.070469      -0.034478       0.104948              7.609934       5.636338      -2.626735      -0.513819       8.417605       1.538501       8.775861          -0.002032
           97              C       4.543838      11.798421       4.332205      -0.175627      27.932095 0.42531677E+03  0.10046817E+05                                 8.199307                            6.944189      -0.358600       1.879685                    0.996720      29.959250      89.268799       0.609857       0.425169      -1.047900       0.066306      -0.006108       0.080471       0.104448      -0.005609       0.045499       0.003475       0.100770       0.085917      -0.065501      -0.012524       0.078025              9.215905       9.263305      -1.929426       2.276707       8.683006      -2.030908       9.701405           0.007684
           98              C       4.334765      13.208045       3.872803       0.661853      21.104935 0.23044320E+03  0.47029224E+04                                 7.189829                            5.520823      -0.128922       2.038926                    0.999373      21.544318      61.041741       0.605100       0.495992      -1.001305      -0.019538       0.044487      -0.016129       0.051195      -0.023047      -0.079698       0.012059       0.049102       0.057524      -0.065070      -0.036249       0.101319              8.225926       7.987086       0.037918       3.942278       8.034890      -0.548105       8.655800          -0.001603
           99              C       6.961239       0.951533      15.897923       0.636274      20.910574 0.23462100E+03  0.47851791E+04                                 7.011635                            5.467174       0.044584       2.087474                    0.999303      21.531349      59.974497       0.628615       0.477738      -1.015924      -0.031438      -0.041648      -0.005287       0.052448      -0.035082      -0.042852       0.060665      -0.021302      -0.034603      -0.063616      -0.030844       0.094460              7.985138       8.176839       1.563019       1.201069       8.687469      -3.112352       7.091105           0.005550
          100              C       8.217370       1.814688      15.787601      -0.171321      27.472322 0.40952528E+03  0.95308054E+04                                 8.000519                            6.746301      -0.198998       1.940864                    0.996451      28.948228      84.110686       0.631503       0.416756      -1.058886      -0.004255       0.073426      -0.069506       0.101196      -0.027502       0.025466      -0.039092      -0.083903       0.076546      -0.065367      -0.011775       0.077142              8.834033       9.514118       0.319003      -0.162081      11.024392      -1.182447       5.963589           0.021891
          101              C       7.247856       3.996144      15.599888       0.270096      26.651069 0.37150876E+03  0.84360726E+04                                 8.026944                            6.673465      -0.229242       1.949176                    0.999522      25.544954      73.260477       0.600026       0.449536      -1.039269       0.009784      -0.040366      -0.025792       0.048891      -0.025082      -0.003497       0.003238      -0.022379      -0.045706      -0.020150      -0.015353       0.035503              8.714765       7.122457      -3.302107      -1.490501      11.514282       0.188487       7.507554           0.007554
          102              C       6.701820       3.947537       0.413297      -0.199115      30.591086 0.45489437E+03  0.10825561E+05                                 8.499629                            7.149182       0.197213       2.040612                    0.999158      29.814616      86.476281       0.610848       0.421341      -1.060175      -0.050252       0.013449       0.028203       0.059173       0.004319       0.011033      -0.015968       0.000154       0.015850      -0.021088       0.001445       0.019643              9.066582       7.532512      -3.226806      -2.093734      11.564499       0.737845       8.102734           0.011546
          103              C       5.930178       5.021325       0.847999      -0.104555      29.303546 0.41525126E+03  0.96878166E+04                                 8.323889                            6.873384       0.115648       2.018474                    0.999652      28.988831      84.052527       0.615360       0.426640      -1.053770       0.010811      -0.043383      -0.019537       0.048792       0.019170       0.003544       0.005041      -0.008685       0.044117      -0.027012       0.007239       0.019773              8.926403       7.483759      -3.657645      -1.648746      11.720305       0.788149       7.575145           0.001495
          104              C       5.656700       6.101006       0.072450       0.083288      33.156252 0.43281257E+03  0.10182975E+05                                 9.205396                            7.090201      -0.354994       1.896962                    0.998894      27.286505      78.951937       0.597699       0.435561      -1.050355      -0.023003       0.011482       0.006881       0.026615      -0.023418      -0.028354       0.009536      -0.023939      -0.000784      -0.038439      -0.002654       0.041093             10.828964       9.583303      -5.400619      -3.063110      13.789547       2.503710       9.114041           0.016068
          105              C       6.247514       6.156979      15.267275      -0.135978      31.019565 0.47386968E+03  0.11473295E+05                                 8.800002                            7.434957      -0.187562       1.907605                    0.998632      30.759430      92.079091       0.578293       0.437451      -1.042921       0.013359      -0.023509      -0.013650       0.030289       0.003829       0.001646      -0.021242      -0.040512      -0.000809      -0.021670      -0.012115       0.033786              9.613738       8.796872      -3.538554      -2.863538      10.543455       2.576767       9.500888           0.000457
          106              C       7.021884       5.112649      14.817753      -0.214961      32.830815 0.49710855E+03  0.12166911E+05                                 9.073579                            7.577077      -0.233055       1.891672                    0.997835      31.344578      93.986987       0.577821       0.433095      -1.046733      -0.030118       0.025078      -0.001638       0.039225       0.016258      -0.015999       0.002642       0.024594       0.036615      -0.028914       0.001683       0.027232              9.858056       8.413691      -3.374902      -1.902260      11.596026       0.889385       9.564450           0.007764
          107              C       3.829715       7.092309       1.585676       0.338170      26.660993 0.33724531E+03  0.74770432E+04                                 8.091589                            6.401047      -0.119428       1.995622                    0.999513      24.689893      70.028897       0.606366       0.455604      -1.035509      -0.001338      -0.038356       0.021211       0.043850       0.001672       0.059549       0.026311       0.081798       0.047764      -0.063752      -0.023402       0.087155              9.067312       8.478146      -2.413028      -3.359000      11.078703       1.514203       7.645087           0.000481
          108              C       4.798664       7.239605       0.520326      -0.136509      39.811029 0.52011591E+03  0.12755406E+05                                10.199925                            7.654517      -0.108687       1.947092                    0.999330      29.615134      86.224668       0.591215       0.422442      -1.063133       0.023800      -0.055713      -0.002706       0.060644      -0.007423       0.002185      -0.013197      -0.011991       0.059455      -0.019893      -0.006417       0.026309             12.218866      11.838784      -4.967620      -4.730732      15.616121       3.191991       9.201694           0.005711
          109              C       4.904973       8.437123      16.414955       0.081477      26.665482 0.34883614E+03  0.78018017E+04                                 7.868482                            6.327191       0.169477       2.060393                    0.999497      26.781879      76.363832       0.636357       0.430360      -1.050080      -0.049482       0.073652       0.005545       0.088904      -0.021787      -0.006468       0.025571       0.042433       0.072455      -0.048879       0.008129       0.040751              8.765411       8.712663      -2.757285      -2.534450      11.456940       1.478620       6.126630           0.007173
          110              C       3.273048       9.469669       1.226717       0.121384      31.887866 0.41531885E+03  0.96896844E+04                                 8.970921                            7.000299      -0.009701       2.001616                    0.999576      27.221981      78.928015       0.593329       0.442469      -1.044227       0.053577      -0.011284      -0.060474       0.081577       0.003875      -0.039055      -0.000194       0.036705       0.062605      -0.030407      -0.023660       0.054066             10.312045      10.116703      -4.062842      -3.370572      12.833702       1.003044       7.985728           0.003349
          111              C       2.537886      10.633308       1.498406       0.072019      35.057308 0.42432397E+03  0.99470463E+04                                 9.479289                            7.051047      -0.066471       1.984604                    0.999215      27.564762      79.955703       0.594660       0.439381      -1.046685       0.017582       0.090195      -0.051914       0.105543       0.020189       0.011780      -0.020331      -0.027197       0.020357      -0.037331       0.007092       0.030239             11.138376       9.598169      -3.216135      -3.439602      13.158975      -0.942820      10.657985           0.014624
          112              C       1.617574      10.562606       2.550583       0.201128      29.361018 0.37912623E+03  0.86707266E+04                                 8.595128                            6.775684      -0.150898       1.969597                    0.999476      26.312341      76.243601       0.589767       0.454102      -1.034509      -0.049061       0.044415       0.031816       0.073430      -0.022599       0.004148       0.011265      -0.003461      -0.036801      -0.025531      -0.004022       0.029552              9.721417       9.055795      -2.545492      -3.743807      10.732730       0.428829       9.375725           0.012968
          113              C       1.431494       9.428426       3.278381      -0.214819      31.965630 0.47475405E+03  0.11468758E+05                                 8.820882                            7.356212      -0.035285       1.957385                    0.998940      30.757210      91.153108       0.593181       0.427436      -1.051841      -0.001236      -0.027189      -0.002991       0.027381       0.004729      -0.006557       0.002686       0.004568       0.001791      -0.009343       0.001124       0.008219              9.450123       8.409579      -2.402817      -2.700554      10.800782       0.239762       9.140008          -0.002064
          114              C       2.133755       8.297192       2.978699      -0.078729      30.258888 0.42462422E+03  0.99719760E+04                                 8.546933                            6.985027       0.007539       1.980091                    0.999654      29.199482      85.223013       0.605295       0.430886      -1.050104      -0.001518       0.016496      -0.016157       0.023140       0.012488       0.002136      -0.007987       0.022534       0.038985      -0.025071       0.009988       0.015083              9.232479       8.884841      -2.530114      -3.573278       9.580906       1.230204       9.231690           0.014826
          115              C       3.100010       8.314867       1.967687      -0.132225      38.486634 0.51734592E+03  0.12681473E+05                                 9.927605                            7.606112      -0.142117       1.930034                    0.999428      29.859233      87.159813       0.595857       0.419349      -1.064170      -0.029221      -0.004538       0.030580       0.042539      -0.006630      -0.014946      -0.005852       0.001304      -0.010750      -0.019515       0.004658       0.014857             11.502609      10.772709      -4.180753      -4.722856      13.442699       2.427427      10.292418           0.002649
          116              C       2.679925      11.649652      15.779368      -0.168009      27.508735 0.41684114E+03  0.97697195E+04                                 8.080441                            6.856968      -0.256732       1.918332                    0.996836      29.422898      86.530711       0.617831       0.422985      -1.052200       0.003743       0.015401       0.095137       0.096448       0.028118      -0.024754       0.033061       0.006005       0.311791      -0.089022      -0.023774       0.112796              8.868385       7.567948      -1.483261       1.216672      10.442108      -2.430119       8.595098           0.008607
          117              C       1.827337      12.717549      15.140487       0.622397      20.135913 0.23644210E+03  0.48389200E+04                                 6.904019                            5.530157      -0.027661       2.064358                    0.999568      21.686262      60.807715       0.617023       0.485044      -1.010556      -0.020829       0.035525       0.005466       0.041542       0.068803       0.006969       0.001736       0.022755      -0.209848      -0.070470      -0.034480       0.104950              7.609958       5.636354      -2.626746       0.513823       8.417637      -1.538509       8.775881          -0.002030
          118              C       0.067238      11.798421       3.900795      -0.175625      27.932086 0.42531650E+03  0.10046807E+05                                 8.199299                            6.944181      -0.358599       1.879685                    0.996720      29.959243      89.268733       0.609859       0.425169      -1.047901       0.066306      -0.006108      -0.080471       0.104448      -0.005609      -0.045498      -0.003476       0.100771       0.085918      -0.065501      -0.012523       0.078024              9.215896       9.263298      -1.929426      -2.276704       8.682995       2.030906       9.701395           0.007684
          119              C      -0.141835      13.208045       4.360197       0.661853      21.105123 0.23044560E+03  0.47029829E+04                                 7.189864                            5.520848      -0.128910       2.038927                    0.999373      21.544430      61.042099       0.605099       0.495992      -1.001306      -0.019536       0.044489       0.016128       0.051196      -0.023047       0.079701      -0.012061       0.049108       0.057529      -0.065071      -0.036253       0.101325              8.225967       7.987127       0.037917      -3.942303       8.034928       0.548110       8.655846          -0.001604
          120              C       2.908630      13.778081       7.664923       0.636271      20.910530 0.23462045E+03  0.47851650E+04                                 7.011629                            5.467171       0.044580       2.087473                    0.999303      21.531305      59.974356       0.628614       0.477739      -1.015923       0.031436       0.041645      -0.005289       0.052445      -0.035081       0.042852      -0.060664      -0.021301      -0.034605      -0.063616      -0.030842       0.094458              7.985130       8.176830       1.563014      -1.201070       8.687456       3.112350       7.091105           0.005554
          121              C       1.652499      12.914926       7.554601      -0.171318      27.472189 0.40952314E+03  0.95307424E+04                                 8.000498                            6.746288      -0.198995       1.940867                    0.996451      28.948115      84.110281       0.631503       0.416757      -1.058885       0.004258      -0.073424      -0.069505       0.101194      -0.027501      -0.025467       0.039092      -0.083899       0.076541      -0.065364      -0.011777       0.077141              8.834005       9.514088       0.319004       0.162082      11.024349       1.182444       5.963578           0.021895
          122              C       2.622013      10.733470       7.366888       0.270096      26.650925 0.37150655E+03  0.84360115E+04                                 8.026928                            6.673455      -0.229254       1.949174                    0.999522      25.544862      73.260217       0.600025       0.449538      -1.039268      -0.009784       0.040364      -0.025791       0.048889      -0.025080       0.003496      -0.003239      -0.022376      -0.045708      -0.020147      -0.015355       0.035502              8.714743       7.122442      -3.302094       1.490499      11.514241      -0.188485       7.507546           0.007555
          123              C       3.168049      10.782077       8.646297      -0.199115      30.591001 0.45489295E+03  0.10825520E+05                                 8.499622                            7.149178       0.197207       2.040611                    0.999158      29.814549      86.476094       0.610847       0.421342      -1.060175       0.050250      -0.013449       0.028201       0.059172       0.004321      -0.011035       0.015968       0.000157       0.015848      -0.021090       0.001448       0.019642              9.066572       7.532505      -3.226799       2.093733      11.564477      -0.737842       8.102733           0.011545
          124              C       3.939691       9.708289       9.080999      -0.104556      29.303476 0.41525024E+03  0.96877873E+04                                 8.323880                            6.873379       0.115645       2.018474                    0.999652      28.988780      84.052372       0.615360       0.426640      -1.053769      -0.010811       0.043381      -0.019537       0.048790       0.019171      -0.003544      -0.005042      -0.008684       0.044114      -0.027012       0.007239       0.019773              8.926390       7.483749      -3.657635       1.648744      11.720280      -0.788145       7.575141           0.001491
          125              C       4.213169       8.628608       8.305450       0.083290      33.156086 0.43281020E+03  0.10182909E+05                                 9.205384                            7.090195      -0.355002       1.896960                    0.998894      27.286422      78.951738       0.597698       0.435562      -1.050354       0.023003      -0.011480       0.006881       0.026613      -0.023415       0.028352      -0.009536      -0.023936      -0.000787      -0.038434      -0.002656       0.041090             10.828943       9.583284      -5.400601       3.063104      13.789512      -2.503701       9.114034           0.016060
          126              C       3.622355       8.572635       7.034275      -0.135979      31.019520 0.47386897E+03  0.11473274E+05                                 8.799995                            7.434953      -0.187561       1.907606                    0.998632      30.759396      92.078968       0.578293       0.437451      -1.042921      -0.013359       0.023508      -0.013649       0.030288       0.003830      -0.001647       0.021241      -0.040511      -0.000811      -0.021670      -0.012115       0.033785              9.613728       8.796861      -3.538545       2.863536      10.543436      -2.576763       9.500885           0.000453
          127              C       2.847985       9.616965       6.584753      -0.214961      32.830742 0.49710740E+03  0.12166876E+05                                 9.073568                            7.577071      -0.233054       1.891673                    0.997835      31.344530      93.986819       0.577821       0.433096      -1.046733       0.030117      -0.025077      -0.001637       0.039225       0.016259       0.015998      -0.002642       0.024595       0.036614      -0.028915       0.001684       0.027231              9.858041       8.413679      -3.374892       1.902259      11.595997      -0.889383       9.564446           0.007760
          128              C       6.040154       7.637305       9.818676       0.338169      26.660966 0.33724500E+03  0.74770340E+04                                 8.091581                            6.401043      -0.119422       1.995624                    0.999513      24.689878      70.028824       0.606366       0.455604      -1.035509       0.001338       0.038355       0.021210       0.043850       0.001672      -0.059549      -0.026311       0.081798       0.047766      -0.063752      -0.023402       0.087155              9.067301       8.478135      -2.413021       3.358995      11.078688      -1.514199       7.645081           0.000475
          129              C       5.071205       7.490009       8.753326      -0.136508      39.810890 0.52011417E+03  0.12755353E+05                                10.199906                            7.654507      -0.108691       1.947092                    0.999330      29.615071      86.224455       0.591215       0.422442      -1.063132      -0.023799       0.055711      -0.002705       0.060642      -0.007422      -0.002187       0.013196      -0.011990       0.059454      -0.019891      -0.006418       0.026309             12.218836      11.838753      -4.967598       4.730721      15.616075      -3.191978       9.201679           0.005705
          130              C       4.964896       6.292491       8.181955       0.081477      26.665440 0.34883560E+03  0.78017878E+04                                 7.868483                            6.327194       0.169470       2.060391                    0.999497      26.781846      76.363767       0.636356       0.430361      -1.050079       0.049481      -0.073652       0.005546       0.088903      -0.021785       0.006466      -0.025571       0.042434       0.072455      -0.048880       0.008130       0.040749              8.765409       8.712659      -2.757280       2.534448      11.456937      -1.478619       6.126631           0.007167
          131              C       6.596821       5.259945       9.459717       0.121384      31.887776 0.41531768E+03  0.96896496E+04                                 8.970906                            7.000290      -0.009698       2.001618                    0.999576      27.221920      78.927791       0.593329       0.442469      -1.044227      -0.053577       0.011283      -0.060473       0.081576       0.003875       0.039054       0.000193       0.036706       0.062606      -0.030408      -0.023658       0.054066             10.312023      10.116679      -4.062829       3.370564      12.833673      -1.003042       7.985716           0.003347
          132              C       7.331983       4.096306       9.731406       0.072021      35.057114 0.42432148E+03  0.99469758E+04                                 9.479271                            7.051038      -0.066487       1.984600                    0.999215      27.564656      79.955408       0.594659       0.439382      -1.046684      -0.017582      -0.090193      -0.051913       0.105541       0.020190      -0.011783       0.020330      -0.027193       0.020357      -0.037333       0.007096       0.030237             11.138350       9.598143      -3.216123       3.439590      13.158948       0.942817      10.657958           0.014621
          133              C      -0.700905       4.167008      10.783583       0.201130      29.360901 0.37912470E+03  0.86706833E+04                                 8.595113                            6.775675      -0.150905       1.969596                    0.999476      26.312256      76.243338       0.589767       0.454103      -1.034508       0.049061      -0.044413       0.031814       0.073428      -0.022598      -0.004151      -0.011266      -0.003457      -0.036798      -0.025533      -0.004018       0.029551              9.721396       9.055772      -2.545481       3.743795      10.732711      -0.428826       9.375706           0.012965
          134              C      -0.514825       5.301188      11.511381      -0.214820      31.965576 0.47475308E+03  0.11468727E+05                                 8.820867                            7.356201      -0.035278       1.957387                    0.998940      30.757166      91.152902       0.593182       0.427436      -1.051841       0.001235       0.027189      -0.002992       0.027381       0.004729       0.006557      -0.002685       0.004567       0.001792      -0.009342       0.001123       0.008219              9.450106       8.409564      -2.402810       2.700551      10.800760      -0.239763       9.139995          -0.002064
          135              C      -1.217086       6.432422      11.211699      -0.078727      30.258815 0.42462303E+03  0.99719417E+04                                 8.546927                            6.985023       0.007537       1.980091                    0.999654      29.199423      85.222836       0.605294       0.430887      -1.050104       0.001517      -0.016495      -0.016157       0.023139       0.012489      -0.002138       0.007986       0.022536       0.038988      -0.025073       0.009990       0.015083              9.232472       8.884834      -2.530112       3.573275       9.580897      -1.230206       9.231685           0.014822
          136              C       6.769859       6.414747      10.200687      -0.132225      38.486520 0.51734428E+03  0.12681421E+05                                 9.927586                            7.606101      -0.142111       1.930037                    0.999428      29.859169      87.159564       0.595857       0.419349      -1.064170       0.029221       0.004538       0.030580       0.042540      -0.006630       0.014945       0.005852       0.001304      -0.010748      -0.019514       0.004657       0.014857             11.502583      10.772682      -4.180738       4.722844      13.442667      -2.427420      10.292400           0.002646
          137              C       7.189944       3.079962       7.546368      -0.168007      27.508571 0.41683834E+03  0.97696341E+04                                 8.080408                            6.856947      -0.256719       1.918337                    0.996836      29.422742      86.530068       0.617832       0.422985      -1.052200      -0.003740      -0.015403       0.095135       0.096446       0.028116       0.024754      -0.033061       0.006005       0.311798      -0.089021      -0.023777       0.112798              8.868344       7.567912      -1.483247      -1.216664      10.442056       2.430100       8.595064           0.008603
          138              C       8.042532       2.012065       6.907487       0.622390      20.135739 0.23643979E+03  0.48388595E+04                                 6.903981                            5.530131      -0.027666       2.064360                    0.999568      21.686099      60.807114       0.617024       0.485044      -1.010557       0.020828      -0.035524       0.005469       0.041541       0.068797      -0.006967      -0.001736       0.022752      -0.209839      -0.070466      -0.034474       0.104941              7.609911       5.636321      -2.626724      -0.513815       8.417580       1.538492       8.775834          -0.002035
          139              C       0.849431       2.931193      12.133795      -0.175626      27.932014 0.42531528E+03  0.10046771E+05                                 8.199288                            6.944175      -0.358598       1.879686                    0.996720      29.959167      89.268449       0.609858       0.425169      -1.047901      -0.066305       0.006107      -0.080471       0.104448      -0.005610       0.045498       0.003476       0.100772       0.085919      -0.065502      -0.012522       0.078024              9.215882       9.263280      -1.929422       2.276697       8.682986      -2.030900       9.701379           0.007682
          140              C       1.058504       1.521569      12.593197       0.661853      21.104931 0.23044315E+03  0.47029217E+04                                 7.189835                            5.520829      -0.128920       2.038926                    0.999373      21.544305      61.041730       0.605099       0.495994      -1.001305       0.019539      -0.044487       0.016128       0.051196      -0.023047      -0.079702       0.012061       0.049107       0.057529      -0.065072      -0.036252       0.101324              8.225933       7.987095       0.037920       3.942282       8.034898      -0.548103       8.655806          -0.001607
          141              O      -1.556936      14.595575      16.113628      -0.549868      37.110149 0.53238399E+03  0.12739971E+05                                 8.795147                            7.140147       0.444517       2.213009                    0.995325      26.876859      70.002352       0.712758       0.359104      -1.141316       0.006133       0.008661       0.044205       0.045461      -0.026717      -0.033963      -0.004629      -0.049043       0.031100      -0.057653       0.020010       0.037644             10.187271       7.281730       0.342449       0.000365      12.883493      -6.276915      10.396591           0.050066
          142              O      -0.677372      13.608690       1.457241      -0.556303      37.808517 0.63140164E+03  0.15803053E+05                                 8.989762                            7.897762       0.062313       2.074775                    0.994292      28.015667      75.171785       0.660598       0.370453      -1.129942      -0.019761       0.025740      -0.005606       0.032932      -0.031753       0.014336       0.019022       0.026621       0.076963      -0.054329       0.021445       0.032884              9.693157      11.588110      -0.442754       4.354785       7.334116      -1.819631      10.157245           0.073899
          143              O      -2.639075      11.715935       1.424309      -0.149764      27.157028 0.38106836E+03  0.84060929E+04                                 7.307058                            6.099777       0.307420       2.239613                    0.997824      22.393058      56.400843       0.758330       0.366148      -1.133297       0.059044       0.083547      -0.155465       0.186107      -0.101551      -0.011786      -0.033580      -0.188375      -0.199038      -0.117393      -0.057131       0.174524              8.149957       6.828574      -2.975544      -0.716975      11.912855      -0.476573       5.708443           0.028792
          144              O       1.809870       8.696364      14.308954      -0.427263      23.840349 0.37445896E+03  0.82082188E+04                                 6.400813                            5.913411       0.877077       2.366789                    0.998433      25.178804      62.815604       0.797918       0.350190      -1.148230      -0.023022      -0.053732       0.038802       0.070162       0.043237       0.084167      -0.020975      -0.029092      -0.065280      -0.111966       0.032365       0.079601              6.372220       4.923136       0.442452      -0.484539       8.809703      -0.591101       5.383819           0.001284
          145              O       1.201678       5.174513      16.238769      -0.079761      25.640056 0.33119088E+03  0.70732270E+04                                 7.066984                            5.704126      -0.074928       2.125782                    0.995806      21.652855      54.139303       0.778459       0.368410      -1.128485       0.024323       0.135483      -0.076216       0.157341      -0.073516      -0.086511       0.039742       0.028233      -0.008260      -0.089976      -0.047755       0.137731              8.005826       9.148024      -3.491990      -2.671564       8.883682       1.820500       5.985773           0.005707
          146              O       2.770625       2.942977      15.677279      -0.155738      31.024581 0.44639555E+03  0.10306072E+05                                 8.113668                            6.742036      -0.391714       1.987938                    0.996149      23.638391      62.113080       0.694767       0.381851      -1.114760      -0.005667       0.137427       0.093037       0.166055       0.020093      -0.009685      -0.073866      -0.113755       0.384434      -0.124436      -0.037237       0.161673              9.005420       5.401030      -0.443140       0.380112      10.252951      -3.491148      11.362278           0.027915
          147              O       3.555405       1.914850       2.529178      -0.432659      23.670890 0.34255276E+03  0.73332121E+04                                 6.323514                            5.578668       0.903283       2.368062                    0.999502      24.912292      61.139055       0.839797       0.340694      -1.157770       0.001536      -0.030435      -0.023253       0.038332       0.032563       0.007270      -0.019831      -0.028060       0.006273      -0.043168       0.004007       0.039161              6.627594       4.097318      -0.134125       0.140644       5.461911      -1.344397      10.323553           0.168060
          148              O       4.259601       1.253490       0.579603      -0.636722      42.133719 0.74755740E+03  0.19561372E+05                                 9.688109                            8.597109      -0.158875       1.973778                    0.996044      29.892724      82.622042       0.631335       0.370759      -1.127150      -0.007507       0.009964       0.016705       0.020849       0.008684      -0.046667       0.053911       0.010907      -0.108137      -0.088475       0.027121       0.061354             10.275697       9.343678      -3.464952      -1.325305      12.521787       0.820071       8.961627           0.064989
          149              O       4.406407       2.965071      13.653607      -0.168759      33.087310 0.45017123E+03  0.10413511E+05                                 8.474590                            6.733678      -0.311361       2.005014                    0.997748      23.816226      62.609160       0.701017       0.377710      -1.117979       0.062442       0.108868      -0.121557       0.174721      -0.073331      -0.101609       0.044480       0.004466       0.014087      -0.106016      -0.043284       0.149300              9.875603      10.430273      -3.873486      -4.223090       9.801651       2.359026       9.394884           0.018910
          150              O       6.401786       1.406678      11.211699      -0.605995      47.672888 0.63919918E+03  0.16035338E+05                                10.459447                            7.869912       0.177457       2.101207                    0.994938      28.462677      76.272529       0.671938       0.363358      -1.136270      -0.040914      -0.003619       0.029171       0.050378      -0.019035       0.005323      -0.015256       0.068067       0.109455      -0.059141       0.017048       0.042093             12.730983      15.480865      -1.704241      -8.502679       7.317764       1.969187      15.394320           0.046065
          151              O       4.799812       0.618644      12.552032      -0.522141      31.533665 0.48821938E+03  0.11449722E+05                                 7.857874                            6.827524       0.502377       2.225157                    0.997944      26.765884      69.345961       0.729430       0.358049      -1.140477       0.029278      -0.010128      -0.031129       0.043919       0.025484       0.020367      -0.046506       0.063011      -0.008020      -0.074794       0.031979       0.042816              8.405044       7.767699       2.381862      -2.176818       8.718365      -2.353857       8.729070           0.106646
          152              O       2.473605       0.134039       7.880628      -0.549867      37.109758 0.53237770E+03  0.12739794E+05                                 8.795137                            7.140145       0.444498       2.213005                    0.995325      26.876597      70.001797       0.712751       0.359108      -1.141312      -0.006134      -0.008664       0.044204       0.045461      -0.026701       0.033954       0.004628      -0.049017       0.031062      -0.057626       0.019999       0.037627             10.187256       7.281722       0.342445      -0.000369      12.883462       6.276901      10.396584           0.050049
          153              O       1.594041       1.120924       9.690241      -0.556309      37.807999 0.63139146E+03  0.15802756E+05                                 8.989761                            7.897764       0.062263       2.074763                    0.994292      28.015310      75.171060       0.660589       0.370460      -1.129935       0.019765      -0.025739      -0.005604       0.032933      -0.031729      -0.014325      -0.019008       0.026623       0.076939      -0.054296       0.021427       0.032869              9.693156      11.588099      -0.442757      -4.354780       7.334120       1.819635      10.157249           0.073915
          154              O       3.555744       3.013679       9.657309      -0.149764      27.156679 0.38106284E+03  0.84059411E+04                                 7.307008                            6.099743       0.307445       2.239624                    0.997824      22.392878      56.400296       0.758331       0.366149      -1.133296      -0.059043      -0.083545      -0.155462       0.186103      -0.101539       0.011780       0.033575      -0.188360      -0.199061      -0.117374      -0.057139       0.174514              8.149896       6.828527      -2.975520       0.716968      11.912754       0.476568       5.708407           0.028786
          155              O      -0.893201       6.033250       6.075954      -0.427262      23.840266 0.37445726E+03  0.82081712E+04                                 6.400792                            5.913393       0.877080       2.366790                    0.998433      25.178786      62.815492       0.797920       0.350189      -1.148230       0.023022       0.053732       0.038802       0.070162       0.043237      -0.084167       0.020975      -0.029093      -0.065279      -0.111967       0.032366       0.079601              6.372198       4.923121       0.442450       0.484537       8.809670       0.591101       5.383803           0.001282
          156              O      -0.285009       9.555101       8.005769      -0.079761      25.639996 0.33119011E+03  0.70732059E+04                                 7.066972                            5.704119      -0.074918       2.125786                    0.995806      21.652827      54.139205       0.778460       0.368410      -1.128485      -0.024324      -0.135482      -0.076216       0.157340      -0.073515       0.086510      -0.039742       0.028234      -0.008260      -0.089975      -0.047756       0.137730              8.005811       9.148006      -3.491980       2.671559       8.883659      -1.820494       5.985766           0.005701
          157              O      -1.853956      11.786637       7.444279      -0.155739      31.024620 0.44639616E+03  0.10306089E+05                                 8.113671                            6.742038      -0.391714       1.987938                    0.996149      23.638412      62.113132       0.694767       0.381850      -1.114761       0.005668      -0.137427       0.093037       0.166055       0.020093       0.009687       0.073866      -0.113758       0.384436      -0.124438      -0.037236       0.161674              9.005422       5.401030      -0.443138      -0.380112      10.252941       3.491148      11.362295           0.027909
          158              O      -2.638736      12.814764      10.762178      -0.432664      23.671112 0.34255673E+03  0.73333127E+04                                 6.323512                            5.578666       0.903312       2.368068                    0.999502      24.912611      61.139750       0.839806       0.340690      -1.157774      -0.001538       0.030440      -0.023251       0.038335       0.032590      -0.007275       0.019838      -0.028042       0.006319      -0.043199       0.004024       0.039175              6.627594       4.097317      -0.134125      -0.140645       5.461908       1.344400      10.323555           0.168043
          159              O       5.610268      13.476124       8.812603      -0.636721      42.133624 0.74755498E+03  0.19561291E+05                                 9.688088                            8.597091      -0.158873       1.973780                    0.996044      29.892685      82.621860       0.631336       0.370759      -1.127150       0.007507      -0.009962       0.016708       0.020851       0.008690       0.046665      -0.053913       0.010907      -0.108170      -0.088482       0.027132       0.061350             10.275673       9.343657      -3.464946       1.325302      12.521751      -0.820071       8.961612           0.064982
          160              O       5.463462      11.764543       5.420607      -0.168759      33.087322 0.45017148E+03  0.10413518E+05                                 8.474592                            6.733680      -0.311362       2.005013                    0.997748      23.816234      62.609191       0.701017       0.377710      -1.117979      -0.062443      -0.108869      -0.121556       0.174721      -0.073331       0.101609      -0.044480       0.004466       0.014088      -0.106016      -0.043284       0.149301              9.875603      10.430274      -3.873483       4.223093       9.801646      -2.359027       9.394890           0.018910
          161              O       3.468083      13.322936       2.978699      -0.605990      47.672704 0.63919619E+03  0.16035243E+05                                10.459416                            7.869891       0.177462       2.101209                    0.994938      28.462617      76.272292       0.671940       0.363358      -1.136271       0.040913       0.003619       0.029171       0.050377      -0.019035      -0.005323       0.015256       0.068069       0.109457      -0.059142       0.017049       0.042094             12.730943      15.480821      -1.704233       8.502649       7.317741      -1.969178      15.394268           0.046076
          162              O       5.070057      14.110970       4.319032      -0.522146      31.533748 0.48822110E+03  0.11449773E+05                                 7.857890                            6.827538       0.502378       2.225157                    0.997944      26.765922      69.346107       0.729429       0.358049      -1.140476      -0.029279       0.010129      -0.031130       0.043920       0.025484      -0.020366       0.046507       0.063010      -0.008022      -0.074795       0.031980       0.042815              8.405061       7.767714       2.381865       2.176824       8.718379       2.353861       8.729089           0.106631
          163              O       6.950205       0.134039       0.352372      -0.549868      37.110054 0.53238245E+03  0.12739926E+05                                 8.795138                            7.140142       0.444516       2.213009                    0.995325      26.876804      70.002206       0.712757       0.359105      -1.141316      -0.006133      -0.008661      -0.044205       0.045461      -0.026714      -0.033962      -0.004628      -0.049038       0.031093      -0.057648       0.020007       0.037641             10.187261       7.281722       0.342444       0.000370      12.883479      -6.276908      10.396583           0.050062
          164              O       6.070641       1.120924      15.008759      -0.556320      37.808849 0.63140887E+03  0.15803284E+05                                 8.989829                            7.897819       0.062300       2.074768                    0.994292      28.015794      75.172333       0.660594       0.370455      -1.129940       0.019762      -0.025739       0.005605       0.032931      -0.031752       0.014335       0.019020       0.026624       0.076964      -0.054327       0.021444       0.032883              9.693232      11.588200      -0.442753       4.354819       7.334174      -1.819648      10.157322           0.073857
          165              O       8.032344       3.013679      15.041691      -0.149765      27.156966 0.38106735E+03  0.84060654E+04                                 7.307050                            6.099772       0.307426       2.239615                    0.997824      22.393024      56.400749       0.758330       0.366148      -1.133296      -0.059044      -0.083547       0.155465       0.186106      -0.101549      -0.011785      -0.033579      -0.188371      -0.199044      -0.117389      -0.057133       0.174522              8.149949       6.828567      -2.975540      -0.716974      11.912843      -0.476572       5.708436           0.028791
          166              O       3.583399       6.033250       2.157046      -0.427263      23.840299 0.37445791E+03  0.82081894E+04                                 6.400800                            5.913400       0.877078       2.366789                    0.998433      25.178793      62.815534       0.797919       0.350189      -1.148230       0.023022       0.053732      -0.038802       0.070162       0.043237       0.084167      -0.020975      -0.029093      -0.065280      -0.111966       0.032366       0.079601              6.372207       4.923127       0.442450      -0.484538       8.809684      -0.591101       5.383809           0.001285
          167              O       4.191591       9.555101       0.227231      -0.079761      25.640056 0.33119087E+03  0.70732268E+04                                 7.066985                            5.704127      -0.074927       2.125782                    0.995806      21.652849      54.139295       0.778459       0.368410      -1.128485      -0.024324      -0.135483       0.076216       0.157341      -0.073516      -0.086511       0.039742       0.028232      -0.008260      -0.089976      -0.047755       0.137731              8.005828       9.148027      -3.491992      -2.671565       8.883684       1.820499       5.985775           0.005706
          168              O       2.622644      11.786637       0.788721      -0.155738      31.024629 0.44639623E+03  0.10306092E+05                                 8.113675                            6.742040      -0.391718       1.987937                    0.996149      23.638413      62.113154       0.694767       0.381851      -1.114760       0.005668      -0.137427      -0.093036       0.166055       0.020092      -0.009687      -0.073866      -0.113759       0.384439      -0.124439      -0.037235       0.161674              9.005429       5.401034      -0.443140       0.380112      10.252955      -3.491153      11.362297           0.027917
          169              O       1.837864      12.814764      13.936822      -0.432659      23.671039 0.34255546E+03  0.73332760E+04                                 6.323483                            5.578642       0.903325       2.368072                    0.999502      24.912651      61.139738       0.839811       0.340688      -1.157776      -0.001539       0.030440       0.023250       0.038335       0.032596       0.007276      -0.019839      -0.028040       0.006337      -0.043207       0.004029       0.039178              6.627561       4.097300      -0.134124       0.140645       5.461884      -1.344392      10.323501           0.168078
          170              O       1.133668      13.476124      15.886397      -0.636721      42.133830 0.74755963E+03  0.19561440E+05                                 9.688107                            8.597106      -0.158879       1.973777                    0.996044      29.892792      82.622170       0.631337       0.370758      -1.127151       0.007507      -0.009961      -0.016707       0.020850       0.008686      -0.046664       0.053914       0.010909      -0.108170      -0.088481       0.027129       0.061352             10.275695       9.343678      -3.464954      -1.325302      12.521788       0.820069       8.961618           0.064991
          171              O       0.986862      11.764543       2.812393      -0.168760      33.087449 0.45017338E+03  0.10413574E+05                                 8.474615                            6.733695      -0.311366       2.005011                    0.997748      23.816287      62.609385       0.701016       0.377710      -1.117979      -0.062442      -0.108870       0.121556       0.174721      -0.073331      -0.101611       0.044478       0.004467       0.014088      -0.106018      -0.043284       0.149302              9.875633      10.430308      -3.873498      -4.223109       9.801674       2.359035       9.394916           0.018913
          172              O      -1.008517      13.322936       5.254301      -0.605986      47.672694 0.63919606E+03  0.16035237E+05                                10.459404                            7.869884       0.177459       2.101209                    0.994938      28.462634      76.272297       0.671941       0.363357      -1.136271       0.040912       0.003621      -0.029169       0.050376      -0.019039       0.005329      -0.015255       0.068079       0.109468      -0.059150       0.017049       0.042100             12.730926      15.480798      -1.704234      -8.502634       7.317732       1.969177      15.394247           0.046079
          173              O       0.593457      14.110970       3.913968      -0.522139      31.533572 0.48821758E+03  0.11449657E+05                                 7.857803                            6.827465       0.502404       2.225167                    0.997944      26.766021      69.345997       0.729441       0.358044      -1.140482      -0.029275       0.010129       0.031126       0.043914       0.025500       0.020380      -0.046526       0.063022      -0.008018      -0.074827       0.031997       0.042830              8.404965       7.767629       2.381840      -2.176791       8.718290      -2.353833       8.728977           0.106644
          174              O       2.919664      14.595575       8.585372      -0.549867      37.109943 0.53238047E+03  0.12739872E+05                                 8.795144                            7.140147       0.444507       2.213007                    0.995325      26.876712      70.002045       0.712754       0.359107      -1.141314       0.006133       0.008663      -0.044203       0.045460      -0.026709       0.033959       0.004626      -0.049029       0.031079      -0.057639       0.020002       0.037637             10.187267       7.281725       0.342445      -0.000369      12.883480       6.276913      10.396595           0.050046
          175              O       3.799228      13.608690       6.775759      -0.556311      37.808516 0.63140178E+03  0.15803060E+05                                 8.989774                            7.897773       0.062302       2.074771                    0.994292      28.015648      75.171793       0.660596       0.370454      -1.129941      -0.019762       0.025739       0.005605       0.032931      -0.031749      -0.014336      -0.019020       0.026626       0.076958      -0.054324       0.021442       0.032882              9.693171      11.588121      -0.442757      -4.354793       7.334124       1.819636      10.157267           0.073878
          176              O       1.837525      11.715935       6.808691      -0.149764      27.156814 0.38106506E+03  0.84060024E+04                                 7.307027                            6.099757       0.307438       2.239620                    0.997824      22.392952      56.400528       0.758330       0.366148      -1.133296       0.059042       0.083546       0.155464       0.186105      -0.101545       0.011783       0.033577      -0.188366      -0.199052      -0.117382      -0.057136       0.174518              8.149918       6.828545      -2.975525       0.716972      11.912787       0.476569       5.708422           0.028787
          177              O       6.286470       8.696364      10.390046      -0.427262      23.840335 0.37445867E+03  0.82082109E+04                                 6.400809                            5.913408       0.877078       2.366789                    0.998433      25.178801      62.815586       0.797918       0.350189      -1.148230      -0.023023      -0.053732      -0.038802       0.070162       0.043237      -0.084167       0.020975      -0.029093      -0.065280      -0.111966       0.032365       0.079601              6.372216       4.923134       0.442452       0.484539       8.809696       0.591100       5.383817           0.001281
          178              O       5.678278       5.174513       8.460231      -0.079762      25.639993 0.33119006E+03  0.70732044E+04                                 7.066970                            5.704118      -0.074917       2.125786                    0.995807      21.652832      54.139211       0.778460       0.368410      -1.128485       0.024323       0.135483       0.076216       0.157341      -0.073515       0.086510      -0.039742       0.028234      -0.008260      -0.089975      -0.047756       0.137731              8.005808       9.148001      -3.491978       2.671558       8.883658      -1.820495       5.985765           0.005702
          179              O       7.247225       2.942977       9.021721      -0.155738      31.024518 0.44639451E+03  0.10306042E+05                                 8.113658                            6.742029      -0.391713       1.987939                    0.996149      23.638362      62.112981       0.694767       0.381851      -1.114760      -0.005668       0.137427      -0.093037       0.166055       0.020094       0.009685       0.073865      -0.113753       0.384435      -0.124436      -0.037237       0.161673              9.005407       5.401022      -0.443137      -0.380112      10.252933       3.491140      11.362265           0.027914
          180              O       8.032005       1.914850       5.703822      -0.432646      23.670523 0.34254611E+03  0.73330333E+04                                 6.323448                            5.578614       0.903303       2.368072                    0.999502      24.912087      61.138376       0.839801       0.340694      -1.157770       0.001536      -0.030435       0.023254       0.038333       0.032559      -0.007270       0.019830      -0.028065       0.006263      -0.043164       0.004004       0.039160              6.627525       4.097281      -0.134122      -0.140643       5.461854       1.344380      10.323439           0.168070
          181              O      -0.216999       1.253490       7.653397      -0.636717      42.133439 0.74755131E+03  0.19561172E+05                                 9.688068                            8.597076      -0.158872       1.973781                    0.996044      29.892603      82.621607       0.631336       0.370759      -1.127150      -0.007506       0.009964      -0.016704       0.020849       0.008686       0.046668      -0.053912       0.010907      -0.108142      -0.088478       0.027123       0.061355             10.275651       9.343635      -3.464932       1.325295      12.521729      -0.820066       8.961588           0.064986
          182              O      -0.070193       2.965071      11.045393      -0.168759      33.087236 0.45017026E+03  0.10413482E+05                                 8.474575                            6.733670      -0.311351       2.005017                    0.997748      23.816200      62.609051       0.701017       0.377710      -1.117979       0.062443       0.108869       0.121556       0.174721      -0.073331       0.101608      -0.044480       0.004469       0.014088      -0.106014      -0.043286       0.149300              9.875582      10.430249      -3.873472       4.223079       9.801629      -2.359019       9.394867           0.018909
          183              O       1.925186       1.406678      13.487301      -0.605995      47.672795 0.63919805E+03  0.16035299E+05                                10.459421                            7.869896       0.177460       2.101209                    0.994938      28.462668      76.272418       0.671940       0.363357      -1.136271      -0.040911      -0.003618      -0.029171       0.050376      -0.019037      -0.005324       0.015256       0.068076       0.109466      -0.059148       0.017051       0.042097             12.730946      15.480828      -1.704236       8.502646       7.317746      -1.969178      15.394265           0.046063
          184              O       0.323212       0.618644      12.146968      -0.522138      31.533489 0.48821601E+03  0.11449618E+05                                 7.857824                            6.827482       0.502391       2.225163                    0.997944      26.765868      69.345733       0.729435       0.358047      -1.140479       0.029279      -0.010128       0.031127       0.043918       0.025489      -0.020370       0.046510       0.063011      -0.008018      -0.074801       0.031983       0.042818              8.404989       7.767650       2.381846       2.176800       8.718311       2.353842       8.729005           0.106644

******************************************************
Auxiliary information for the entire system
The total spin magnetic moment of the unit cell is   3.016963
The total net atomic charge of the unit cell is   -0.000003
Accuracy of reproducing the electrostatic potential in the unit cell:
  The inner radius (bohr) =    5.0000
  The outer radius (bohr) =   12.0000
  Valid grid points have density less than (e/(bohr^3)) =    0.0001
  The number of valid grid points were=        11064
  The rms potential error without charges in kcal/mol is=      7.79865
  The rms potential error with partial charges in kcal/mol is=      0.47305
  The RRMSE value at monopole order=      0.06066
  The rms potential error with partial charges and cloud penetration in kcal/mol is=      0.45663
  The RRMSE value at monopole order with cloud penetration is=      0.05855
  The rms potential error with partial charges and atomic dipoles in kcal/mol is=      0.25199
  The RRMSE value at dipole order=      0.03231
  The rms potential error with partial charges, atomic dipoles and cloud penetration in kcal/mol is=      0.23292
  The RRMSE value at dipole order with cloud penetration=      0.02987

******************************************************
The electron densities and ab initio electrostatic potential were computed in VASP using the PBE functional and
projector augmented wave method. See the main text of the journal article for a description of computational details.
The atomic charges, dipoles, and quadrupoles were computed with the DDEC6 method as described in
(a) T. A. Manz and N. Gabaldon Limas, RSC Adv. 6 (2016) 47771-47801 DOI: 10.1039/c6ra04656h
(b) N. Gabaldon Limas and T. A. Manz, RSC Adv. 8 (2018) 2678-2707 DOI: 10.1039/c7ra11829e.
For each atom in the material, the electron cloud parameters were fit to the spherically averaged atom-in-material
electron density using radial positions for which this density was between 10^-4 and 10^-2 electrons per cubic bohr.
The polarizabilities, dispersion coefficients, and quantum Drude oscillator (QDO) parameters were fit using the MCLF method.
The magnetic structure of the system was optimized in VASP from the default ferromagnetic initial guess using spin polarization.
The atomic spin moments (ASMs) were computed on this optimized magnetic structure using the DDEC6 partition as inputs
to the method of T. A. Manz and D. S. Sholl, J. Chem. Theory Comput. 7 (2011) 4146-4164 DOI: 10.1021/ct200539n.
The RMSE and RRMSE were computed using a uniform grid with Ewald summation.
