# Supplementary material for: A collection of forcefield precursors for metal–organic frameworks
Source: RSC Adv. 2019 Nov 13;9(63):36492–507. doi: 10.1039/c9ra07327b (PMC9075174; doi:10.1039/c9ra07327b)
Supplement: RA-009-C9RA07327B-s5129 [file RA-009-C9RA07327B-s5129.xyz]

  104
jmolscript: load "" {1 1 1} spacegroup "x,y,z" unitcell [{     14.056000     0.000000     0.000000 }, {     -7.028000    12.172853     0.000000 }, {      0.000000     0.000000    18.099000 }]
Sc     7.028000     6.083018    13.574250     1.802541
Sc     8.782048     3.044917    13.574250     1.802510
Sc     5.273952     3.044917    13.574250     1.802683
Sc     0.000000     6.089835     4.524750     1.802541
Sc    -1.754048     9.127936     4.524750     1.802510
Sc     1.754048     9.127936     4.524750     1.802683
H      2.989008     4.052343    17.072787     0.115996
H      9.042928     7.558124    17.072787     0.115979
H      9.052064     0.562386    17.072787     0.115982
H      4.038992     8.120510     8.023287     0.115996
H     -2.014928     4.614729     8.023287     0.115979
H     -2.024064    11.610467     8.023287     0.115982
H     -4.038992     8.120510     1.026213     0.115983
H      2.014928     4.614729     1.026213     0.115996
H      2.024064    11.610467     1.026213     0.115979
H     11.066992     4.052343    10.075713     0.115983
H      5.013072     7.558124    10.075713     0.115996
H      5.003936     0.562386    10.075713     0.115979
H      4.038992     8.120510     1.026213     0.115997
H     -2.014928     4.614729     1.026213     0.115979
H     -2.024064    11.610467     1.026213     0.115983
H      2.989008     4.052343    10.075713     0.115997
H      9.042928     7.558124    10.075713     0.115979
H      9.052064     0.562386    10.075713     0.115983
H     11.066992     4.052343    17.072787     0.115984
H      5.013072     7.558124    17.072787     0.115997
H      5.003936     0.562386    17.072787     0.115980
H     -4.038992     8.120510     8.023287     0.115984
H      2.014928     4.614729     8.023287     0.115997
H      2.024064    11.610467     8.023287     0.115980
C      3.204065     4.877662    17.490512    -0.107643
C      9.650147     6.959220    17.490512    -0.107688
C      8.229788     0.335971    17.490512    -0.107680
C      3.823935     7.295191     8.441012    -0.107643
C     -2.622147     5.213633     8.441012    -0.107688
C     -1.201788    11.836882     8.441012    -0.107680
C     -3.823935     7.295191     0.608488    -0.107675
C      2.622147     5.213633     0.608488    -0.107639
C      1.201788    11.836882     0.608488    -0.107685
C     10.851935     4.877662     9.657988    -0.107675
C      4.405853     6.959220     9.657988    -0.107639
C      5.826212     0.335971     9.657988    -0.107685
C      3.823935     7.295191     0.608488    -0.107643
C     -2.622147     5.213633     0.608488    -0.107688
C     -1.201788    11.836882     0.608488    -0.107680
C      3.204065     4.877662     9.657988    -0.107643
C      9.650147     6.959220     9.657988    -0.107688
C      8.229788     0.335971     9.657988    -0.107680
C     10.851935     4.877662    17.490512    -0.107675
C      4.405853     6.959220    17.490512    -0.107640
C      5.826212     0.335971    17.490512    -0.107685
C     -3.823935     7.295191     8.441012    -0.107675
C      2.622147     5.213633     8.441012    -0.107640
C      1.201788    11.836882     8.441012    -0.107685
C      4.741089     5.377966    15.586497     0.646728
C      4.098027     5.749238    16.885281    -0.035229
C      9.314911     5.377966    15.586497     0.646641
C      9.957973     5.749238    16.885281    -0.035248
C      7.028000     1.416920    15.586497     0.646641
C      7.028000     0.674376    16.885281    -0.035249
C      2.286911     6.794887     6.536997     0.646728
C      2.929973     6.423615     7.835781    -0.035229
C     -2.286911     6.794887     6.536997     0.646641
C     -2.929973     6.423615     7.835781    -0.035248
C      0.000000    10.755933     6.536997     0.646641
C     -0.000000    11.498477     7.835781    -0.035249
C     -2.286911     6.794887     2.512503     0.646641
C     -2.929973     6.423615     1.213719    -0.035248
C      2.286911     6.794887     2.512503     0.646728
C      2.929973     6.423615     1.213719    -0.035230
C      0.000000    10.755933     2.512503     0.646641
C     -0.000000    11.498477     1.213719    -0.035248
C      9.314911     5.377966    11.562003     0.646641
C      9.957973     5.749238    10.263219    -0.035248
C      4.741089     5.377966    11.562003     0.646727
C      4.098027     5.749238    10.263219    -0.035229
C      7.028000     1.416920    11.562003     0.646641
C      7.028000     0.674376    10.263219    -0.035248
O      5.565895     6.199634    15.083888    -0.666221
O      9.614093     4.252830    15.083888    -0.666260
O      5.904012     1.720389    15.083888    -0.666307
O      1.462105     5.973219     6.034388    -0.666221
O     -2.586093     7.920023     6.034388    -0.666260
O      1.123988    10.452464     6.034388    -0.666307
O     -1.462105     5.973219     3.015112    -0.666282
O      2.586093     7.920023     3.015112    -0.666246
O     -1.123988    10.452464     3.015112    -0.666260
O      8.490105     6.199634    12.064612    -0.666282
O      4.441907     4.252830    12.064612    -0.666246
O      8.151988     1.720389    12.064612    -0.666260
O      1.462105     5.973219     3.015112    -0.666221
O     -2.586093     7.920023     3.015112    -0.666260
O      1.123988    10.452464     3.015112    -0.666307
O      5.565895     6.199634    12.064612    -0.666221
O      9.614093     4.252830    12.064612    -0.666260
O      5.904012     1.720389    12.064612    -0.666307
O      8.490105     6.199634    15.083888    -0.666282
O      4.441907     4.252830    15.083888    -0.666246
O      8.151988     1.720389    15.083888    -0.666260
O     -1.462105     5.973219     6.034388    -0.666282
O      2.586093     7.920023     6.034388    -0.666246
O     -1.123988    10.452464     6.034388    -0.666260
O      7.028000     4.057699    13.574250    -1.180963
O      0.000000     8.115154     4.524750    -1.180963

The following XYZ coordinates are in angstroms. Other properties are in atomic units.
The sperically averaged electron density of each atom fit to a function of the form exp(a - br)
eigen_1, eigen_2 and eigen_3 are the three eigenvalues of traceless quadrupole moment tensor
  atom number  atomic symbol              X              Y              Z     net charge C6 coefficient C8 coefficient C10 coefficient fluctuating dipole atomic polarizability isotropic forcefield polarizability              a              b squared Pearson coefficient          <r^3>          <r^4>         wp_QDO          m_QDO          q_QDO       dipole_x       dipole_y       dipole_z         dipole            Qxy            Qxz            Qyz     Q(x^2-y^2)  Q(3z^2 - R^2)        eigen_1        eigen_2        eigen_3 static polarizability      alpha(xx)      alpha(xy)      alpha(xz)      alpha(yy)      alpha(yz)      alpha(zz) atomic spin moment
            1             Sc       7.028000       6.083018      13.574250       1.802541      70.172697 0.12217103E+04  0.35334679E+05                                14.336854                           11.623169      -0.048225       1.917443                    0.998698      39.998334     107.926383       0.510694       0.414679      -1.121190       0.000001       0.047815       0.000000       0.047815      -0.000038       0.000000       0.000000      -0.394802      -0.234764      -0.158273      -0.078255       0.236528             18.108053      20.775044      -0.000034       0.000000      10.694212      -0.000000      22.854903          -0.000006
            2             Sc       8.782048       3.044917      13.574250       1.802510      70.189230 0.12220132E+04  0.35345890E+05                                14.339601                           11.625026      -0.048683       1.917290                    0.998700      40.000601     107.938822       0.510622       0.414709      -1.121162       0.041298      -0.023847       0.000000       0.047689      -0.170998      -0.000000      -0.000000       0.197507      -0.235391      -0.158233      -0.078464       0.236697             18.112184      13.216554       4.366640       0.000000      18.259223       0.000000      22.860776          -0.000008
            3             Sc       5.273952       3.044917      13.574250       1.802683      70.164531 0.12215305E+04  0.35328138E+05                                14.335897                           11.622427      -0.048438       1.917423                    0.998699      39.995029     107.914994       0.510704       0.414687      -1.121186      -0.041316      -0.023859      -0.000000       0.047710       0.170974       0.000000       0.000000       0.197567      -0.234907      -0.158309      -0.078302       0.236611             18.106830      13.213205      -4.364900      -0.000000      18.253784      -0.000000      22.853501          -0.000006
            4             Sc       0.000000       6.089835       4.524750       1.802541      70.172713 0.12217106E+04  0.35334692E+05                                14.336857                           11.623171      -0.048226       1.917443                    0.998698      39.998338     107.926401       0.510694       0.414679      -1.121190      -0.000001      -0.047815      -0.000000       0.047815      -0.000038       0.000000       0.000000      -0.394801      -0.234764      -0.158273      -0.078255       0.236528             18.108056      20.775047      -0.000035      -0.000000      10.694214      -0.000000      22.854906          -0.000005
            5             Sc      -1.754048       9.127936       4.524750       1.802510      70.189263 0.12220139E+04  0.35345915E+05                                14.339607                           11.625030      -0.048684       1.917290                    0.998700      40.000606     107.938852       0.510622       0.414709      -1.121162      -0.041298       0.023847       0.000000       0.047689      -0.170998      -0.000000       0.000000       0.197507      -0.235390      -0.158233      -0.078463       0.236697             18.112192      13.216559       4.366642       0.000000      18.259230       0.000000      22.860787          -0.000007
            6             Sc       1.754048       9.127936       4.524750       1.802683      70.164501 0.12215300E+04  0.35328118E+05                                14.335892                           11.622423      -0.048437       1.917423                    0.998699      39.995026     107.914972       0.510704       0.414687      -1.121186       0.041316       0.023859       0.000000       0.047710       0.170974       0.000000      -0.000000       0.197567      -0.234908      -0.158309      -0.078303       0.236611             18.106822      13.213201      -4.364897      -0.000000      18.253776       0.000000      22.853491          -0.000007
            7              H       2.989008       4.052343      17.072787       0.115996       1.267389 0.94399180E+01  0.94816882E+02                                 1.812316                            1.704903      -1.007524       2.395970                    0.997974       3.352400       8.935930       0.528112       1.154682      -0.740981      -0.010477      -0.035326      -0.016453       0.040353       0.013622      -0.006361       0.003487      -0.016262      -0.015069      -0.017551      -0.000825       0.018376              1.853183       1.559464       0.098371      -0.059490       2.187858       0.434508       1.812227          -0.000003
            8              H       9.042928       7.558124      17.072787       0.115979       1.267710 0.94430218E+01  0.94857207E+02                                 1.812733                            1.705272      -1.007697       2.395872                    0.997972       3.352856       8.937993       0.528006       1.154802      -0.740951      -0.025352       0.026732      -0.016454       0.040349      -0.013856       0.006201       0.003771      -0.015464      -0.015063      -0.017557      -0.000821       0.018379              1.853622       1.946031      -0.321389       0.406193       1.802163      -0.165778       1.812670          -0.000003
            9              H       9.052064       0.562386      17.072787       0.115982       1.267656 0.94425123E+01  0.94850692E+02                                 1.812672                            1.705217      -1.007665       2.395892                    0.997972       3.352796       8.937731       0.528020       1.154790      -0.740954       0.035828       0.008590      -0.016456       0.040351       0.000228       0.000162      -0.007256       0.031728      -0.015070      -0.017556      -0.000822       0.018378              1.853559       2.116385       0.222984      -0.346651       1.631683      -0.268871       1.812609          -0.000004
           10              H       4.038992       8.120510       8.023287       0.115996       1.267389 0.94399126E+01  0.94816815E+02                                 1.812315                            1.704903      -1.007523       2.395970                    0.997974       3.352399       8.935927       0.528112       1.154682      -0.740981       0.010477       0.035326      -0.016453       0.040353       0.013622       0.006361      -0.003487      -0.016262      -0.015069      -0.017551      -0.000825       0.018376              1.853182       1.559463       0.098371       0.059490       2.187857      -0.434508       1.812226          -0.000003
           11              H      -2.014928       4.614729       8.023287       0.115979       1.267711 0.94430309E+01  0.94857327E+02                                 1.812735                            1.705273      -1.007698       2.395872                    0.997972       3.352857       8.937999       0.528006       1.154803      -0.740951       0.025352      -0.026732      -0.016454       0.040349      -0.013856      -0.006201      -0.003771      -0.015464      -0.015063      -0.017557      -0.000821       0.018379              1.853623       1.946033      -0.321389      -0.406194       1.802165       0.165779       1.812672          -0.000003
           12              H      -2.024064      11.610467       8.023287       0.115982       1.267656 0.94425094E+01  0.94850651E+02                                 1.812671                            1.705216      -1.007665       2.395892                    0.997972       3.352796       8.937729       0.528020       1.154790      -0.740954      -0.035828      -0.008590      -0.016456       0.040351       0.000228      -0.000162       0.007256       0.031728      -0.015070      -0.017556      -0.000822       0.018378              1.853558       2.116384       0.222983       0.346651       1.631682       0.268871       1.812608          -0.000003
           13              H      -4.038992       8.120510       1.026213       0.115983       1.267655 0.94425001E+01  0.94850536E+02                                 1.812670                            1.705215      -1.007667       2.395891                    0.997972       3.352795       8.937726       0.528020       1.154789      -0.740954      -0.010475       0.035323       0.016456       0.040351      -0.013624       0.006365       0.003488      -0.016260      -0.015070      -0.017556      -0.000822       0.018378              1.853557       1.559747      -0.098390       0.059523       2.188316       0.434644       1.812608          -0.000003
           14              H       2.014928       4.614729       1.026213       0.115996       1.267393 0.94399458E+01  0.94817186E+02                                 1.812315                            1.704902      -1.007532       2.395965                    0.997974       3.352404       8.935928       0.528114       1.154677      -0.740982      -0.025355      -0.026736       0.016453       0.040353       0.013853      -0.006200       0.003765      -0.015462      -0.015070      -0.017551      -0.000825       0.018376              1.853182       1.945567       0.321288      -0.406041       1.801753      -0.165734       1.812226          -0.000003
           15              H       2.024064      11.610467       1.026213       0.115979       1.267716 0.94430800E+01  0.94857971E+02                                 1.812743                            1.705280      -1.007694       2.395874                    0.997972       3.352862       8.938028       0.528004       1.154806      -0.740951       0.035826      -0.008589       0.016455       0.040349      -0.000232      -0.000165      -0.007256       0.031732      -0.015061      -0.017558      -0.000821       0.018378              1.853631       2.116474      -0.222993       0.346668       1.631741      -0.268886       1.812679          -0.000003
           16              H      11.066992       4.052343      10.075713       0.115983       1.267654 0.94424918E+01  0.94850428E+02                                 1.812669                            1.705214      -1.007667       2.395891                    0.997972       3.352794       8.937721       0.528020       1.154789      -0.740955       0.010475      -0.035323       0.016456       0.040351      -0.013624      -0.006365      -0.003488      -0.016260      -0.015070      -0.017556      -0.000822       0.018378              1.853556       1.559747      -0.098390      -0.059523       2.188315      -0.434643       1.812607          -0.000003
           17              H       5.013072       7.558124      10.075713       0.115996       1.267395 0.94399616E+01  0.94817390E+02                                 1.812317                            1.704904      -1.007532       2.395965                    0.997974       3.352406       8.935937       0.528114       1.154678      -0.740982       0.025355       0.026736       0.016453       0.040353       0.013853       0.006200      -0.003765      -0.015462      -0.015070      -0.017551      -0.000825       0.018376              1.853184       1.945569       0.321289       0.406041       1.801755       0.165735       1.812228          -0.000003
           18              H       5.003936       0.562386      10.075713       0.115979       1.267716 0.94430790E+01  0.94857970E+02                                 1.812744                            1.705281      -1.007693       2.395874                    0.997972       3.352861       8.938029       0.528003       1.154807      -0.740950      -0.035826       0.008589       0.016455       0.040349      -0.000232       0.000165       0.007256       0.031732      -0.015061      -0.017558      -0.000821       0.018378              1.853632       2.116476      -0.222993      -0.346669       1.631742       0.268887       1.812680          -0.000003
           19              H       4.038992       8.120510       1.026213       0.115997       1.267388 0.94399074E+01  0.94816754E+02                                 1.812315                            1.704902      -1.007523       2.395971                    0.997974       3.352398       8.935925       0.528112       1.154682      -0.740981       0.010477       0.035326       0.016453       0.040353       0.013622      -0.006361       0.003487      -0.016262      -0.015069      -0.017551      -0.000825       0.018376              1.853182       1.559463       0.098371      -0.059490       2.187856       0.434508       1.812226          -0.000003
           20              H      -2.014928       4.614729       1.026213       0.115979       1.267708 0.94430047E+01  0.94856987E+02                                 1.812731                            1.705270      -1.007696       2.395873                    0.997972       3.352854       8.937984       0.528007       1.154802      -0.740952       0.025352      -0.026732       0.016454       0.040349      -0.013856       0.006201       0.003770      -0.015464      -0.015063      -0.017557      -0.000821       0.018379              1.853619       1.946029      -0.321388       0.406192       1.802161      -0.165778       1.812668          -0.000003
           21              H      -2.024064      11.610467       1.026213       0.115983       1.267655 0.94424975E+01  0.94850506E+02                                 1.812670                            1.705216      -1.007663       2.395893                    0.997972       3.352794       8.937724       0.528020       1.154790      -0.740954      -0.035828      -0.008590       0.016456       0.040351       0.000228       0.000162      -0.007256       0.031728      -0.015070      -0.017556      -0.000822       0.018378              1.853557       2.116382       0.222983      -0.346651       1.631682      -0.268870       1.812607          -0.000003
           22              H       2.989008       4.052343      10.075713       0.115997       1.267387 0.94398949E+01  0.94816589E+02                                 1.812313                            1.704900      -1.007522       2.395971                    0.997974       3.352397       8.935918       0.528113       1.154681      -0.740982      -0.010477      -0.035326       0.016453       0.040353       0.013622       0.006361      -0.003487      -0.016262      -0.015069      -0.017551      -0.000825       0.018376              1.853180       1.559461       0.098371       0.059490       2.187854      -0.434507       1.812224          -0.000003
           23              H       9.042928       7.558124      10.075713       0.115979       1.267710 0.94430228E+01  0.94857227E+02                                 1.812734                            1.705273      -1.007696       2.395873                    0.997972       3.352856       8.937996       0.528006       1.154803      -0.740951      -0.025352       0.026732       0.016454       0.040349      -0.013856      -0.006201      -0.003771      -0.015464      -0.015063      -0.017557      -0.000821       0.018379              1.853623       1.946032      -0.321389      -0.406193       1.802164       0.165778       1.812671          -0.000003
           24              H       9.052064       0.562386      10.075713       0.115983       1.267655 0.94424967E+01  0.94850493E+02                                 1.812670                            1.705215      -1.007663       2.395893                    0.997972       3.352794       8.937723       0.528020       1.154790      -0.740954       0.035828       0.008590       0.016456       0.040351       0.000228      -0.000162       0.007256       0.031728      -0.015070      -0.017556      -0.000822       0.018378              1.853557       2.116382       0.222983       0.346650       1.631681       0.268870       1.812607          -0.000004
           25              H      11.066992       4.052343      17.072787       0.115984       1.267653 0.94424763E+01  0.94850230E+02                                 1.812667                            1.705213      -1.007665       2.395892                    0.997972       3.352792       8.937713       0.528021       1.154789      -0.740955       0.010475      -0.035323      -0.016456       0.040351      -0.013624       0.006365       0.003488      -0.016260      -0.015070      -0.017556      -0.000822       0.018378              1.853554       1.559745      -0.098390       0.059523       2.188312       0.434643       1.812605          -0.000003
           26              H       5.013072       7.558124      17.072787       0.115997       1.267390 0.94399219E+01  0.94816881E+02                                 1.812312                            1.704899      -1.007530       2.395966                    0.997974       3.352401       8.935915       0.528115       1.154676      -0.740983       0.025355       0.026736      -0.016453       0.040353       0.013853      -0.006200       0.003765      -0.015462      -0.015070      -0.017551      -0.000825       0.018376              1.853179       1.945563       0.321287      -0.406039       1.801750      -0.165734       1.812223          -0.000003
           27              H       5.003936       0.562386      17.072787       0.115980       1.267715 0.94430743E+01  0.94857906E+02                                 1.812742                            1.705280      -1.007693       2.395875                    0.997972       3.352861       8.938027       0.528004       1.154806      -0.740951      -0.035826       0.008589      -0.016455       0.040349      -0.000232      -0.000165      -0.007256       0.031732      -0.015061      -0.017558      -0.000821       0.018378              1.853631       2.116474      -0.222993       0.346668       1.631741      -0.268886       1.812678          -0.000003
           28              H      -4.038992       8.120510       8.023287       0.115984       1.267653 0.94424792E+01  0.94850271E+02                                 1.812668                            1.705213      -1.007665       2.395892                    0.997972       3.352792       8.937715       0.528021       1.154789      -0.740955      -0.010475       0.035323      -0.016456       0.040351      -0.013624      -0.006365      -0.003488      -0.016260      -0.015070      -0.017556      -0.000822       0.018378              1.853555       1.559746      -0.098390      -0.059523       2.188313      -0.434643       1.812606          -0.000003
           29              H       2.014928       4.614729       8.023287       0.115997       1.267392 0.94399352E+01  0.94817058E+02                                 1.812314                            1.704901      -1.007531       2.395966                    0.997974       3.352402       8.935923       0.528114       1.154677      -0.740982      -0.025355      -0.026736      -0.016453       0.040353       0.013852       0.006200      -0.003765      -0.015462      -0.015070      -0.017551      -0.000825       0.018376              1.853181       1.945566       0.321288       0.406040       1.801752       0.165734       1.812225          -0.000003
           30              H       2.024064      11.610467       8.023287       0.115980       1.267714 0.94430606E+01  0.94857731E+02                                 1.812741                            1.705278      -1.007692       2.395875                    0.997972       3.352859       8.938019       0.528004       1.154806      -0.740951       0.035826      -0.008589      -0.016455       0.040349      -0.000232       0.000165       0.007256       0.031732      -0.015061      -0.017558      -0.000821       0.018378              1.853629       2.116472      -0.222993      -0.346668       1.631739       0.268886       1.812677          -0.000003
           31              C       3.204065       4.877662      17.490512      -0.107643      34.896807 0.42870584E+03  0.10060499E+05                                 9.340859                            6.944358       0.011908       1.972322                    0.999697      29.463955      85.091976       0.618742       0.421829      -1.058995       0.009857       0.022809       0.009128       0.026471       0.011170       0.007121       0.015845      -0.034831      -0.045944      -0.021853      -0.012473       0.034327             11.373057       9.948277       0.126751      -6.233311       9.094659       2.811506      15.076234          -0.000006
           32              C       9.650147       6.959220      17.490512      -0.107688      34.901503 0.42875901E+03  0.10062157E+05                                 9.341910                            6.944904       0.011695       1.972231                    0.999697      29.466390      85.103458       0.618697       0.421843      -1.058976       0.014831      -0.019959       0.009109       0.026482      -0.020695       0.010182      -0.014087      -0.001930      -0.045905      -0.021843      -0.012512       0.034355             11.374637       9.199448       0.306344       5.552532       9.845800       3.993129      15.078663          -0.000007
           33              C       8.229788       0.335971      17.490512      -0.107680      34.901277 0.42875646E+03  0.10062074E+05                                 9.341852                            6.944871       0.011685       1.972229                    0.999697      29.466239      85.102689       0.618700       0.421841      -1.058978      -0.024700      -0.002863       0.009108       0.026481       0.009498      -0.017305      -0.001776       0.036799      -0.045927      -0.021856      -0.012500       0.034356             11.374556       9.418812      -0.432965       0.681799       9.626288      -6.805155      15.078568          -0.000005
           34              C       3.823935       7.295191       8.441012      -0.107643      34.896809 0.42870585E+03  0.10060500E+05                                 9.340860                            6.944359       0.011908       1.972322                    0.999697      29.463954      85.091976       0.618742       0.421829      -1.058995      -0.009857      -0.022809       0.009128       0.026471       0.011170      -0.007121      -0.015845      -0.034831      -0.045944      -0.021853      -0.012473       0.034327             11.373058       9.948279       0.126752       6.233313       9.094659      -2.811506      15.076236          -0.000005
           35              C      -2.622147       5.213633       8.441012      -0.107688      34.901513 0.42875916E+03  0.10062162E+05                                 9.341912                            6.944905       0.011694       1.972230                    0.999697      29.466396      85.103486       0.618697       0.421843      -1.058976      -0.014831       0.019959       0.009109       0.026482      -0.020695      -0.010183       0.014087      -0.001930      -0.045905      -0.021843      -0.012512       0.034355             11.374640       9.199451       0.306344      -5.552534       9.845802      -3.993128      15.078666          -0.000006
           36              C      -1.201788      11.836882       8.441012      -0.107680      34.901272 0.42875640E+03  0.10062072E+05                                 9.341850                            6.944870       0.011686       1.972229                    0.999697      29.466237      85.102675       0.618700       0.421841      -1.058978       0.024700       0.002863       0.009108       0.026481       0.009498       0.017305       0.001776       0.036799      -0.045927      -0.021856      -0.012500       0.034356             11.374554       9.418810      -0.432965      -0.681799       9.626286       6.805155      15.078566          -0.000007
           37              C      -3.823935       7.295191       0.608488      -0.107675      34.901120 0.42875399E+03  0.10062000E+05                                 9.341820                            6.944848       0.011697       1.972234                    0.999697      29.466154      85.102340       0.618702       0.421841      -1.058978       0.009870      -0.022822      -0.009109       0.026481      -0.011185      -0.007115       0.015873      -0.034849      -0.045927      -0.021856      -0.012499       0.034354             11.374522       9.949344      -0.126641       6.234318       9.095685       2.812117      15.078537          -0.000005
           38              C       2.622147       5.213633       0.608488      -0.107639      34.896726 0.42870460E+03  0.10060461E+05                                 9.340838                            6.944344       0.011905       1.972321                    0.999697      29.463920      85.091797       0.618744       0.421828      -1.058996       0.014825       0.019941      -0.009129       0.026472       0.020668      -0.010161      -0.014089      -0.001931      -0.045948      -0.021854      -0.012473       0.034327             11.373030       9.198277      -0.306248      -5.551478       9.844618       3.992441      15.076196          -0.000005
           39              C       1.201788      11.836882       0.608488      -0.107685      34.901417 0.42875787E+03  0.10062124E+05                                 9.341890                            6.944890       0.011700       1.972233                    0.999697      29.466357      85.103325       0.618698       0.421842      -1.058976      -0.024701       0.002864      -0.009108       0.026482      -0.009513       0.017292      -0.001777       0.036811      -0.045900      -0.021841      -0.012514       0.034356             11.374605       9.418909       0.433044      -0.681875       9.626307      -6.805166      15.078599          -0.000005
           40              C      10.851935       4.877662       9.657988      -0.107675      34.901125 0.42875406E+03  0.10062002E+05                                 9.341822                            6.944849       0.011697       1.972234                    0.999697      29.466155      85.102346       0.618702       0.421841      -1.058978      -0.009870       0.022822      -0.009109       0.026481      -0.011185       0.007115      -0.015873      -0.034849      -0.045927      -0.021856      -0.012499       0.034354             11.374524       9.949346      -0.126641      -6.234320       9.095686      -2.812116      15.078539          -0.000005
           41              C       4.405853       6.959220       9.657988      -0.107639      34.896726 0.42870458E+03  0.10060461E+05                                 9.340839                            6.944344       0.011905       1.972321                    0.999697      29.463921      85.091806       0.618744       0.421828      -1.058996      -0.014825      -0.019941      -0.009129       0.026472       0.020668       0.010161       0.014089      -0.001931      -0.045948      -0.021854      -0.012473       0.034327             11.373031       9.198278      -0.306248       5.551479       9.844618      -3.992440      15.076196          -0.000006
           42              C       5.826212       0.335971       9.657988      -0.107685      34.901413 0.42875782E+03  0.10062122E+05                                 9.341890                            6.944890       0.011700       1.972233                    0.999697      29.466355      85.103320       0.618698       0.421842      -1.058976       0.024701      -0.002864      -0.009108       0.026482      -0.009513      -0.017292       0.001777       0.036811      -0.045900      -0.021842      -0.012514       0.034356             11.374604       9.418908       0.433044       0.681874       9.626306       6.805165      15.078598          -0.000005
           43              C       3.823935       7.295191       0.608488      -0.107643      34.896820 0.42870603E+03  0.10060505E+05                                 9.340862                            6.944360       0.011908       1.972321                    0.999697      29.463961      85.092003       0.618742       0.421829      -1.058995      -0.009857      -0.022809      -0.009128       0.026471       0.011170       0.007121       0.015845      -0.034831      -0.045944      -0.021853      -0.012473       0.034327             11.373060       9.948280       0.126751      -6.233313       9.094662       2.811507      15.076239          -0.000006
           44              C      -2.622147       5.213633       0.608488      -0.107688      34.901520 0.42875927E+03  0.10062165E+05                                 9.341914                            6.944907       0.011694       1.972230                    0.999697      29.466396      85.103487       0.618696       0.421843      -1.058976      -0.014831       0.019959      -0.009109       0.026482      -0.020695       0.010182      -0.014087      -0.001930      -0.045905      -0.021843      -0.012512       0.034355             11.374642       9.199453       0.306345       5.552535       9.845804       3.993131      15.078671          -0.000005
           45              C      -1.201788      11.836882       0.608488      -0.107680      34.901294 0.42875671E+03  0.10062081E+05                                 9.341855                            6.944873       0.011685       1.972229                    0.999697      29.466246      85.102716       0.618700       0.421841      -1.058978       0.024700       0.002863      -0.009108       0.026481       0.009498      -0.017305      -0.001776       0.036799      -0.045927      -0.021856      -0.012500       0.034356             11.374561       9.418813      -0.432966       0.681800       9.626292      -6.805159      15.078576          -0.000005
           46              C       3.204065       4.877662       9.657988      -0.107643      34.896815 0.42870596E+03  0.10060503E+05                                 9.340861                            6.944360       0.011908       1.972322                    0.999697      29.463956      85.091982       0.618742       0.421829      -1.058995       0.009857       0.022809      -0.009128       0.026471       0.011170      -0.007121      -0.015845      -0.034831      -0.045944      -0.021854      -0.012473       0.034327             11.373059       9.948281       0.126751       6.233314       9.094659      -2.811505      15.076238          -0.000005
           47              C       9.650147       6.959220       9.657988      -0.107688      34.901531 0.42875941E+03  0.10062169E+05                                 9.341917                            6.944908       0.011694       1.972230                    0.999697      29.466403      85.103524       0.618696       0.421843      -1.058976       0.014831      -0.019959      -0.009109       0.026482      -0.020695      -0.010182       0.014087      -0.001930      -0.045905      -0.021843      -0.012512       0.034355             11.374646       9.199456       0.306345      -5.552537       9.845807      -3.993132      15.078676          -0.000005
           48              C       8.229788       0.335971       9.657988      -0.107680      34.901298 0.42875677E+03  0.10062083E+05                                 9.341856                            6.944874       0.011685       1.972229                    0.999697      29.466248      85.102726       0.618700       0.421841      -1.058978      -0.024700      -0.002863      -0.009108       0.026481       0.009498       0.017305       0.001776       0.036799      -0.045927      -0.021856      -0.012500       0.034356             11.374562       9.418815      -0.432966      -0.681800       9.626294       6.805160      15.078577          -0.000006
           49              C      10.851935       4.877662      17.490512      -0.107675      34.901131 0.42875417E+03  0.10062006E+05                                 9.341823                            6.944850       0.011697       1.972234                    0.999697      29.466158      85.102355       0.618702       0.421841      -1.058978      -0.009870       0.022822       0.009109       0.026481      -0.011185      -0.007115       0.015873      -0.034849      -0.045927      -0.021856      -0.012499       0.034354             11.374525       9.949347      -0.126640       6.234321       9.095686       2.812117      15.078541          -0.000007
           50              C       4.405853       6.959220      17.490512      -0.107640      34.896740 0.42870481E+03  0.10060468E+05                                 9.340842                            6.944346       0.011905       1.972321                    0.999697      29.463924      85.091814       0.618743       0.421828      -1.058996      -0.014825      -0.019941       0.009129       0.026472       0.020668      -0.010161      -0.014089      -0.001931      -0.045948      -0.021854      -0.012473       0.034327             11.373035       9.198279      -0.306250      -5.551480       9.844622       3.992445      15.076203          -0.000005
           51              C       5.826212       0.335971      17.490512      -0.107685      34.901430 0.42875804E+03  0.10062129E+05                                 9.341894                            6.944893       0.011700       1.972232                    0.999697      29.466362      85.103354       0.618698       0.421842      -1.058976       0.024701      -0.002864       0.009108       0.026482      -0.009513       0.017292      -0.001777       0.036811      -0.045900      -0.021841      -0.012514       0.034356             11.374610       9.418912       0.433044      -0.681875       9.626312      -6.805170      15.078606          -0.000006
           52              C      -3.823935       7.295191       8.441012      -0.107675      34.901136 0.42875422E+03  0.10062007E+05                                 9.341824                            6.944850       0.011697       1.972234                    0.999697      29.466160      85.102365       0.618702       0.421841      -1.058978       0.009870      -0.022822       0.009109       0.026481      -0.011185       0.007115      -0.015873      -0.034849      -0.045927      -0.021856      -0.012499       0.034354             11.374527       9.949349      -0.126640      -6.234322       9.095687      -2.812117      15.078544          -0.000006
           53              C       2.622147       5.213633       8.441012      -0.107640      34.896735 0.42870474E+03  0.10060466E+05                                 9.340840                            6.944345       0.011905       1.972321                    0.999697      29.463924      85.091811       0.618744       0.421828      -1.058996       0.014825       0.019941       0.009129       0.026472       0.020668       0.010161       0.014089      -0.001931      -0.045948      -0.021854      -0.012473       0.034327             11.373032       9.198279      -0.306248       5.551479       9.844619      -3.992441      15.076198          -0.000006
           54              C       1.201788      11.836882       8.441012      -0.107685      34.901427 0.42875802E+03  0.10062128E+05                                 9.341892                            6.944892       0.011700       1.972233                    0.999697      29.466360      85.103339       0.618698       0.421842      -1.058976      -0.024701       0.002864       0.009108       0.026482      -0.009513      -0.017292       0.001777       0.036811      -0.045900      -0.021841      -0.012514       0.034356             11.374608       9.418910       0.433045       0.681876       9.626310       6.805168      15.078603          -0.000006
           55              C       4.741089       5.377966      15.586497       0.646728      24.056434 0.24908934E+03  0.51515844E+04                                 7.811873                            5.642287      -0.086036       2.035435                    0.999429      21.900348      61.224818       0.617922       0.479277      -1.016143       0.035667      -0.020596      -0.072507       0.083388      -0.027944       0.075415      -0.043542       0.032270      -0.115057      -0.091430      -0.013091       0.104521              9.997385       8.331508      -0.201834      -5.232007       8.098404       3.020682      13.562243          -0.000001
           56              C       4.098027       5.749238      16.885281      -0.035229      38.717084 0.43055604E+03  0.10009459E+05                                 9.918716                            6.844521       0.071416       2.028687                    0.999237      27.104978      75.293066       0.645710       0.408026      -1.079078      -0.024580       0.014191       0.054881       0.061785       0.004882      -0.001206       0.000698      -0.005638      -0.018028      -0.006510      -0.002132       0.008642             13.336757      10.943565      -0.593035      -7.902943      10.258780       4.562765      18.807927          -0.000002
           57              C       9.314911       5.377966      15.586497       0.646641      24.058285 0.24910673E+03  0.51520425E+04                                 7.812213                            5.642421      -0.086032       2.035413                    0.999429      21.901720      61.229566       0.617924       0.479266      -1.016147      -0.035685      -0.020594      -0.072538       0.083422       0.027913      -0.075385      -0.043526       0.032216      -0.115027      -0.091405      -0.013056       0.104461              9.998066       8.331885       0.202021       5.232506       8.098778       3.021084      13.563535          -0.000001
           58              C       9.957973       5.749238      16.885281      -0.035248      38.721080 0.43058863E+03  0.10010459E+05                                 9.919525                            6.844838       0.071328       2.028644                    0.999237      27.106246      75.298828       0.645683       0.408033      -1.079068       0.024595       0.014201       0.054906       0.061816      -0.004900       0.001217       0.000700      -0.005663      -0.018044      -0.006524      -0.002143       0.008667             13.338310      10.944597       0.593224       7.904068      10.259809       4.563546      18.810524          -0.000000
           59              C       7.028000       1.416920      15.586497       0.646641      24.058299 0.24910688E+03  0.51520459E+04                                 7.812205                            5.642417      -0.086040       2.035408                    0.999429      21.901747      61.229618       0.617926       0.479265      -1.016147      -0.000010       0.041201      -0.072539       0.083423       0.000008       0.000001       0.087050      -0.064447      -0.115029      -0.091407      -0.013052       0.104459              9.998041       7.982123       0.000091      -0.000096       8.448532      -6.041980      13.563468          -0.000001
           60              C       7.028000       0.674376      16.885281      -0.035249      38.721065 0.43058878E+03  0.10010464E+05                                 9.919522                            6.844840       0.071332       2.028645                    0.999237      27.106258      75.298882       0.645683       0.408033      -1.079068      -0.000002      -0.028401       0.054906       0.061817       0.000002       0.000004      -0.001405       0.011322      -0.018045      -0.006525      -0.002144       0.008669             13.338291       9.917276       0.000093      -0.000113      11.287126      -9.126867      18.810471          -0.000002
           61              C       2.286911       6.794887       6.536997       0.646728      24.056433 0.24908933E+03  0.51515840E+04                                 7.811872                            5.642286      -0.086036       2.035436                    0.999429      21.900347      61.224811       0.617922       0.479277      -1.016143      -0.035667       0.020596      -0.072507       0.083388      -0.027944      -0.075415       0.043542       0.032270      -0.115057      -0.091430      -0.013091       0.104521              9.997383       8.331507      -0.201833       5.232005       8.098403      -3.020681      13.562241          -0.000001
           62              C       2.929973       6.423615       7.835781      -0.035229      38.717075 0.43055596E+03  0.10009456E+05                                 9.918714                            6.844520       0.071416       2.028688                    0.999237      27.104975      75.293052       0.645710       0.408026      -1.079078       0.024580      -0.014191       0.054881       0.061785       0.004882       0.001206      -0.000698      -0.005638      -0.018027      -0.006510      -0.002132       0.008642             13.336754      10.943563      -0.593034       7.902940      10.258777      -4.562762      18.807921          -0.000001
           63              C      -2.286911       6.794887       6.536997       0.646641      24.058283 0.24910672E+03  0.51520421E+04                                 7.812212                            5.642421      -0.086031       2.035413                    0.999429      21.901719      61.229558       0.617924       0.479266      -1.016147       0.035685       0.020594      -0.072538       0.083422       0.027913       0.075385       0.043526       0.032216      -0.115027      -0.091405      -0.013056       0.104461              9.998064       8.331883       0.202020      -5.232505       8.098777      -3.021083      13.563533          -0.000001
           64              C      -2.929973       6.423615       7.835781      -0.035248      38.721058 0.43058837E+03  0.10010452E+05                                 9.919521                            6.844836       0.071329       2.028644                    0.999237      27.106237      75.298793       0.645683       0.408033      -1.079068      -0.024595      -0.014201       0.054906       0.061816      -0.004900      -0.001217      -0.000699      -0.005663      -0.018044      -0.006524      -0.002143       0.008667             13.338304      10.944593       0.593223      -7.904064      10.259805      -4.563543      18.810514          -0.000001
           65              C       0.000000      10.755933       6.536997       0.646641      24.058298 0.24910687E+03  0.51520454E+04                                 7.812205                            5.642417      -0.086040       2.035408                    0.999429      21.901745      61.229611       0.617926       0.479265      -1.016147       0.000010      -0.041201      -0.072539       0.083423       0.000008      -0.000001      -0.087050      -0.064447      -0.115030      -0.091407      -0.013052       0.104459              9.998041       7.982123       0.000091       0.000096       8.448532       6.041980      13.563468          -0.000001
           66              C      -0.000000      11.498477       7.835781      -0.035249      38.721062 0.43058875E+03  0.10010464E+05                                 9.919521                            6.844840       0.071331       2.028645                    0.999237      27.106257      75.298876       0.645683       0.408033      -1.079068       0.000002       0.028401       0.054906       0.061817       0.000002      -0.000004       0.001405       0.011322      -0.018045      -0.006525      -0.002144       0.008668             13.338290       9.917275       0.000094       0.000114      11.287125       9.126866      18.810470          -0.000000
           67              C      -2.286911       6.794887       2.512503       0.646641      24.058283 0.24910672E+03  0.51520421E+04                                 7.812212                            5.642421      -0.086031       2.035413                    0.999429      21.901719      61.229559       0.617924       0.479266      -1.016147       0.035685       0.020594       0.072538       0.083422       0.027913      -0.075385      -0.043526       0.032216      -0.115027      -0.091405      -0.013056       0.104461              9.998064       8.331884       0.202020       5.232505       8.098777       3.021083      13.563533          -0.000001
           68              C      -2.929973       6.423615       1.213719      -0.035248      38.721062 0.43058842E+03  0.10010453E+05                                 9.919521                            6.844836       0.071329       2.028644                    0.999237      27.106239      75.298799       0.645683       0.408033      -1.079068      -0.024595      -0.014201      -0.054906       0.061816      -0.004900       0.001217       0.000700      -0.005663      -0.018044      -0.006524      -0.002143       0.008667             13.338305      10.944593       0.593223       7.904064      10.259805       4.563543      18.810516          -0.000002
           69              C       2.286911       6.794887       2.512503       0.646728      24.056434 0.24908934E+03  0.51515844E+04                                 7.811872                            5.642287      -0.086036       2.035435                    0.999429      21.900348      61.224815       0.617922       0.479277      -1.016143      -0.035667       0.020596       0.072507       0.083388      -0.027944       0.075415      -0.043542       0.032270      -0.115057      -0.091430      -0.013091       0.104521              9.997384       8.331507      -0.201834      -5.232006       8.098403       3.020682      13.562241          -0.000001
           70              C       2.929973       6.423615       1.213719      -0.035230      38.717086 0.43055608E+03  0.10009459E+05                                 9.918717                            6.844521       0.071416       2.028687                    0.999237      27.104979      75.293071       0.645710       0.408026      -1.079078       0.024580      -0.014191      -0.054881       0.061785       0.004882      -0.001206       0.000698      -0.005638      -0.018028      -0.006510      -0.002132       0.008642             13.336758      10.943565      -0.593035      -7.902943      10.258781       4.562765      18.807927          -0.000001
           71              C       0.000000      10.755933       2.512503       0.646641      24.058300 0.24910690E+03  0.51520463E+04                                 7.812205                            5.642417      -0.086040       2.035408                    0.999429      21.901747      61.229616       0.617926       0.479265      -1.016147       0.000010      -0.041201       0.072539       0.083423       0.000008       0.000001       0.087050      -0.064447      -0.115030      -0.091407      -0.013052       0.104459              9.998041       7.982123       0.000091      -0.000096       8.448532      -6.041981      13.563468          -0.000001
           72              C      -0.000000      11.498477       1.213719      -0.035248      38.721052 0.43058863E+03  0.10010460E+05                                 9.919519                            6.844838       0.071332       2.028645                    0.999237      27.106253      75.298860       0.645683       0.408033      -1.079068       0.000001       0.028401      -0.054906       0.061817       0.000002       0.000004      -0.001405       0.011322      -0.018045      -0.006525      -0.002144       0.008669             13.338287       9.917273       0.000093      -0.000114      11.287123      -9.126864      18.810465          -0.000002
           73              C       9.314911       5.377966      11.562003       0.646641      24.058288 0.24910677E+03  0.51520435E+04                                 7.812212                            5.642421      -0.086031       2.035413                    0.999429      21.901722      61.229569       0.617924       0.479266      -1.016147      -0.035685      -0.020594       0.072538       0.083422       0.027913       0.075385       0.043526       0.032216      -0.115027      -0.091405      -0.013056       0.104461              9.998066       8.331884       0.202020      -5.232506       8.098778      -3.021084      13.563535          -0.000001
           74              C       9.957973       5.749238      10.263219      -0.035248      38.721057 0.43058835E+03  0.10010451E+05                                 9.919520                            6.844835       0.071329       2.028644                    0.999237      27.106237      75.298791       0.645684       0.408033      -1.079068       0.024595       0.014201      -0.054906       0.061816      -0.004900      -0.001217      -0.000700      -0.005663      -0.018044      -0.006524      -0.002143       0.008667             13.338303      10.944592       0.593222      -7.904063      10.259804      -4.563542      18.810512          -0.000002
           75              C       4.741089       5.377966      11.562003       0.646727      24.056437 0.24908937E+03  0.51515852E+04                                 7.811873                            5.642287      -0.086036       2.035435                    0.999429      21.900350      61.224825       0.617922       0.479277      -1.016143       0.035667      -0.020596       0.072507       0.083388      -0.027944      -0.075415       0.043542       0.032270      -0.115057      -0.091430      -0.013091       0.104521              9.997385       8.331508      -0.201834       5.232006       8.098405      -3.020683      13.562244          -0.000001
           76              C       4.098027       5.749238      10.263219      -0.035229      38.717083 0.43055604E+03  0.10009459E+05                                 9.918716                            6.844521       0.071416       2.028687                    0.999237      27.104978      75.293065       0.645710       0.408026      -1.079078      -0.024580       0.014191      -0.054881       0.061785       0.004882       0.001206      -0.000698      -0.005638      -0.018028      -0.006510      -0.002132       0.008642             13.336756      10.943564      -0.593035       7.902942      10.258780      -4.562765      18.807925          -0.000002
           77              C       7.028000       1.416920      11.562003       0.646641      24.058303 0.24910693E+03  0.51520472E+04                                 7.812207                            5.642418      -0.086040       2.035408                    0.999429      21.901749      61.229629       0.617925       0.479265      -1.016147      -0.000010       0.041201       0.072539       0.083423       0.000008      -0.000001      -0.087050      -0.064447      -0.115029      -0.091407      -0.013052       0.104459              9.998043       7.982124       0.000091       0.000096       8.448534       6.041982      13.563471          -0.000001
           78              C       7.028000       0.674376      10.263219      -0.035248      38.721062 0.43058875E+03  0.10010463E+05                                 9.919521                            6.844840       0.071331       2.028645                    0.999237      27.106257      75.298878       0.645683       0.408033      -1.079068      -0.000001      -0.028401      -0.054906       0.061817       0.000002      -0.000004       0.001405       0.011322      -0.018045      -0.006525      -0.002144       0.008669             13.338290       9.917275       0.000093       0.000114      11.287125       9.126866      18.810470          -0.000001
           79              O       5.565895       6.199634      15.083888      -0.666221      36.277928 0.54081575E+03  0.13002727E+05                                 8.658735                            7.104692       0.418102       2.158828                    0.998772      28.683944      75.074069       0.727861       0.350004      -1.147777      -0.065008      -0.011269       0.075110       0.099973       0.004933       0.028224      -0.049468       0.040877      -0.101978      -0.076345       0.024721       0.051624             10.233451      11.788165       1.344242      -5.766475       6.811063      -0.679985      12.101125          -0.000005
           80              O       9.614093       4.252830      15.083888      -0.666260      36.284674 0.54092555E+03  0.13006083E+05                                 8.659978                            7.105529       0.418275       2.158857                    0.998773      28.685814      75.082092       0.727797       0.350015      -1.147762       0.022764       0.061977       0.075137       0.100024       0.015210      -0.056930       0.000246      -0.028955      -0.101946      -0.076305       0.024690       0.051615             10.235246       6.892166       1.483463       2.295039      11.709835       5.335182      12.103736          -0.000005
           81              O       5.904012       1.720389      15.083888      -0.666307      36.283988 0.54091965E+03  0.13005885E+05                                 8.659778                            7.105436       0.418270       2.158849                    0.998773      28.686067      75.082189       0.727812       0.350010      -1.147769       0.042311      -0.050722       0.075153       0.100055      -0.020156       0.028679       0.049158      -0.011872      -0.101990      -0.076301       0.024697       0.051604             10.234876       9.220487      -2.827615       3.472673       9.380898      -4.654835      12.103244          -0.000005
           82              O       1.462105       5.973219       6.034388      -0.666221      36.277931 0.54081580E+03  0.13002729E+05                                 8.658736                            7.104693       0.418102       2.158828                    0.998772      28.683944      75.074072       0.727861       0.350004      -1.147777       0.065008       0.011269       0.075110       0.099973       0.004933      -0.028224       0.049468       0.040877      -0.101978      -0.076345       0.024721       0.051624             10.233452      11.788167       1.344242       5.766476       6.811064       0.679985      12.101126          -0.000005
           83              O      -2.586093       7.920023       6.034388      -0.666260      36.284671 0.54092551E+03  0.13006082E+05                                 8.659977                            7.105529       0.418275       2.158857                    0.998773      28.685812      75.082086       0.727797       0.350015      -1.147762      -0.022764      -0.061977       0.075137       0.100024       0.015210       0.056930      -0.000246      -0.028955      -0.101946      -0.076305       0.024690       0.051615             10.235245       6.892166       1.483463      -2.295039      11.709834      -5.335182      12.103736          -0.000005
           84              O       1.123988      10.452464       6.034388      -0.666307      36.283966 0.54091929E+03  0.13005873E+05                                 8.659773                            7.105433       0.418270       2.158849                    0.998773      28.686064      75.082167       0.727812       0.350010      -1.147769      -0.042311       0.050722       0.075153       0.100055      -0.020156      -0.028679      -0.049158      -0.011872      -0.101990      -0.076301       0.024697       0.051603             10.234870       9.220483      -2.827613      -3.472670       9.380891       4.654831      12.103236          -0.000005
           85              O      -1.462105       5.973219       3.015112      -0.666282      36.283183 0.54090505E+03  0.13005446E+05                                 8.659662                            7.105348       0.418118       2.158808                    0.998772      28.685642      75.080839       0.727815       0.350010      -1.147768      -0.065064       0.011286      -0.075133       0.100028      -0.004943      -0.028217      -0.049426       0.040862      -0.101974      -0.076305       0.024710       0.051596             10.234742      11.789416      -1.344281       5.767481       6.811710      -0.679944      12.103099          -0.000005
           86              O       2.586093       7.920023       3.015112      -0.666246      36.278722 0.54083217E+03  0.13003221E+05                                 8.658851                            7.104795       0.418193       2.158849                    0.998773      28.684407      75.075583       0.727857       0.350003      -1.147777       0.022757      -0.061946      -0.075129       0.099998      -0.015230       0.056956       0.000274      -0.028966      -0.101993      -0.076345       0.024710       0.051635             10.233581       6.891263      -1.482996      -2.294347      11.708177       5.333962      12.101302          -0.000005
           87              O      -1.123988      10.452464       3.015112      -0.666260      36.284631 0.54092279E+03  0.13005998E+05                                 8.659968                            7.105508       0.418338       2.158878                    0.998773      28.685756      75.081846       0.727799       0.350015      -1.147763       0.042290       0.050703      -0.075139       0.100026       0.020143      -0.028675       0.049175      -0.011868      -0.101947      -0.076300       0.024688       0.051612             10.235239       9.220710       2.827889      -3.472910       9.381317      -4.655146      12.103689          -0.000005
           88              O       8.490105       6.199634      12.064612      -0.666282      36.283198 0.54090530E+03  0.13005454E+05                                 8.659666                            7.105350       0.418118       2.158808                    0.998772      28.685644      75.080854       0.727815       0.350010      -1.147768       0.065064      -0.011286      -0.075133       0.100028      -0.004943       0.028217       0.049426       0.040863      -0.101974      -0.076305       0.024710       0.051595             10.234746      11.789421      -1.344281      -5.767484       6.811712       0.679943      12.103105          -0.000005
           89              O       4.441907       4.252830      12.064612      -0.666246      36.278722 0.54083217E+03  0.13003221E+05                                 8.658851                            7.104795       0.418192       2.158849                    0.998773      28.684407      75.075583       0.727857       0.350003      -1.147777      -0.022757       0.061946      -0.075129       0.099998      -0.015230      -0.056956      -0.000274      -0.028966      -0.101993      -0.076345       0.024710       0.051635             10.233581       6.891263      -1.482996       2.294347      11.708178      -5.333962      12.101301          -0.000005
           90              O       8.151988       1.720389      12.064612      -0.666260      36.284633 0.54092283E+03  0.13005999E+05                                 8.659968                            7.105508       0.418338       2.158878                    0.998773      28.685757      75.081850       0.727799       0.350015      -1.147763      -0.042290      -0.050703      -0.075139       0.100026       0.020143       0.028675      -0.049175      -0.011868      -0.101947      -0.076300       0.024688       0.051612             10.235239       9.220710       2.827889       3.472910       9.381317       4.655146      12.103690          -0.000005
           91              O       1.462105       5.973219       3.015112      -0.666221      36.277923 0.54081567E+03  0.13002725E+05                                 8.658734                            7.104692       0.418102       2.158828                    0.998772      28.683942      75.074062       0.727861       0.350004      -1.147777       0.065008       0.011269      -0.075110       0.099973       0.004933       0.028224      -0.049468       0.040877      -0.101978      -0.076345       0.024721       0.051624             10.233450      11.788164       1.344241      -5.766474       6.811063      -0.679985      12.101124          -0.000005
           92              O      -2.586093       7.920023       3.015112      -0.666260      36.284678 0.54092563E+03  0.13006085E+05                                 8.659979                            7.105530       0.418275       2.158857                    0.998773      28.685813      75.082093       0.727797       0.350015      -1.147762      -0.022764      -0.061977      -0.075137       0.100024       0.015211      -0.056930       0.000246      -0.028955      -0.101946      -0.076305       0.024690       0.051615             10.235247       6.892167       1.483463       2.295040      11.709836       5.335183      12.103738          -0.000005
           93              O       1.123988      10.452464       3.015112      -0.666307      36.283970 0.54091936E+03  0.13005876E+05                                 8.659774                            7.105434       0.418270       2.158849                    0.998773      28.686064      75.082171       0.727812       0.350010      -1.147769      -0.042311       0.050722      -0.075153       0.100055      -0.020156       0.028679       0.049158      -0.011872      -0.101990      -0.076301       0.024697       0.051603             10.234871       9.220484      -2.827613       3.472671       9.380893      -4.654832      12.103237          -0.000005
           94              O       5.565895       6.199634      12.064612      -0.666221      36.277936 0.54081590E+03  0.13002732E+05                                 8.658737                            7.104694       0.418102       2.158828                    0.998772      28.683944      75.074076       0.727861       0.350004      -1.147777      -0.065008      -0.011269      -0.075110       0.099973       0.004933      -0.028224       0.049468       0.040877      -0.101978      -0.076345       0.024721       0.051624             10.233454      11.788168       1.344241       5.766477       6.811065       0.679985      12.101128          -0.000005
           95              O       9.614093       4.252830      12.064612      -0.666260      36.284665 0.54092541E+03  0.13006079E+05                                 8.659976                            7.105528       0.418275       2.158857                    0.998773      28.685811      75.082080       0.727797       0.350015      -1.147762       0.022764       0.061977      -0.075137       0.100024       0.015210       0.056930      -0.000246      -0.028955      -0.101946      -0.076305       0.024690       0.051615             10.235243       6.892165       1.483462      -2.295038      11.709832      -5.335180      12.103733          -0.000005
           96              O       5.904012       1.720389      12.064612      -0.666307      36.283979 0.54091951E+03  0.13005880E+05                                 8.659777                            7.105435       0.418270       2.158849                    0.998773      28.686064      75.082178       0.727812       0.350010      -1.147769       0.042311      -0.050722      -0.075153       0.100055      -0.020156      -0.028679      -0.049158      -0.011872      -0.101990      -0.076301       0.024697       0.051604             10.234874       9.220486      -2.827614      -3.472672       9.380896       4.654834      12.103242          -0.000005
           97              O       8.490105       6.199634      15.083888      -0.666282      36.283190 0.54090517E+03  0.13005450E+05                                 8.659663                            7.105349       0.418119       2.158808                    0.998772      28.685644      75.080847       0.727815       0.350010      -1.147768       0.065064      -0.011286       0.075133       0.100028      -0.004943      -0.028217      -0.049426       0.040862      -0.101974      -0.076305       0.024710       0.051595             10.234743      11.789418      -1.344281       5.767482       6.811710      -0.679943      12.103102          -0.000005
           98              O       4.441907       4.252830      15.083888      -0.666246      36.278723 0.54083218E+03  0.13003222E+05                                 8.658852                            7.104795       0.418192       2.158849                    0.998773      28.684406      75.075582       0.727857       0.350003      -1.147777      -0.022757       0.061946       0.075129       0.099998      -0.015230       0.056956       0.000274      -0.028966      -0.101993      -0.076345       0.024710       0.051635             10.233581       6.891263      -1.482997      -2.294348      11.708178       5.333962      12.101302          -0.000005
           99              O       8.151988       1.720389      15.083888      -0.666260      36.284634 0.54092286E+03  0.13006000E+05                                 8.659968                            7.105508       0.418338       2.158878                    0.998773      28.685757      75.081851       0.727799       0.350015      -1.147763      -0.042290      -0.050703       0.075139       0.100026       0.020143      -0.028675       0.049175      -0.011868      -0.101946      -0.076300       0.024688       0.051612             10.235239       9.220710       2.827889      -3.472910       9.381318      -4.655146      12.103690          -0.000005
          100              O      -1.462105       5.973219       6.034388      -0.666282      36.283190 0.54090517E+03  0.13005450E+05                                 8.659664                            7.105349       0.418118       2.158808                    0.998772      28.685643      75.080846       0.727815       0.350010      -1.147768      -0.065064       0.011286       0.075133       0.100028      -0.004943       0.028217       0.049426       0.040863      -0.101974      -0.076305       0.024710       0.051596             10.234744      11.789419      -1.344281      -5.767483       6.811711       0.679943      12.103102          -0.000005
          101              O       2.586093       7.920023       6.034388      -0.666246      36.278710 0.54083197E+03  0.13003215E+05                                 8.658849                            7.104793       0.418193       2.158849                    0.998773      28.684403      75.075567       0.727857       0.350003      -1.147777       0.022757      -0.061946       0.075129       0.099998      -0.015230      -0.056956      -0.000274      -0.028966      -0.101993      -0.076345       0.024710       0.051635             10.233578       6.891261      -1.482996       2.294346      11.708174      -5.333960      12.101298          -0.000005
          102              O      -1.123988      10.452464       6.034388      -0.666260      36.284630 0.54092278E+03  0.13005998E+05                                 8.659968                            7.105507       0.418338       2.158878                    0.998773      28.685756      75.081846       0.727799       0.350015      -1.147763       0.042290       0.050703       0.075139       0.100026       0.020143       0.028675      -0.049175      -0.011868      -0.101947      -0.076300       0.024688       0.051612             10.235238       9.220709       2.827889       3.472910       9.381317       4.655145      12.103689          -0.000005
          103              O       7.028000       4.057699      13.574250      -1.180963      65.830885 0.16606807E+04  0.52573537E+05                                12.735204                           12.423326      -0.289467       1.809966                    0.997900      40.464596     119.431288       0.555142       0.348515      -1.155137       0.000060       0.000149       0.000000       0.000161       0.000006       0.000000      -0.000000      -0.000130       0.355994      -0.059397      -0.059267       0.118665             13.844816      14.913959       0.000143      -0.000000      14.914609      -0.000000      11.705880           0.000002
          104              O       0.000000       8.115154       4.524750      -1.180963      65.830877 0.16606804E+04  0.52573527E+05                                12.735203                           12.423325      -0.289467       1.809966                    0.997900      40.464593     119.431279       0.555142       0.348515      -1.155137      -0.000060      -0.000149      -0.000000       0.000161       0.000006       0.000000      -0.000000      -0.000130       0.355995      -0.059397      -0.059267       0.118665             13.844815      14.913958       0.000142      -0.000000      14.914608      -0.000000      11.705879           0.000002

******************************************************
Auxiliary information for the entire system
The total spin magnetic moment of the unit cell is   -0.000404
The total net atomic charge of the unit cell is   0.000002
Accuracy of reproducing the electrostatic potential in the unit cell:
  The inner radius (bohr) =    5.0000
  The outer radius (bohr) =   12.0000
  Valid grid points have density less than (e/(bohr^3)) =    0.0001
  The number of valid grid points were=       421674
  The rms potential error without charges in kcal/mol is=      6.89793
  The rms potential error with partial charges in kcal/mol is=      0.46692
  The RRMSE value at monopole order=      0.06769
  The rms potential error with partial charges and cloud penetration in kcal/mol is=      0.46651
  The RRMSE value at monopole order with cloud penetration is=      0.06763
  The rms potential error with partial charges and atomic dipoles in kcal/mol is=      0.48299
  The RRMSE value at dipole order=      0.07002
  The rms potential error with partial charges, atomic dipoles and cloud penetration in kcal/mol is=      0.47677
  The RRMSE value at dipole order with cloud penetration=      0.06912

******************************************************
The electron densities and ab initio electrostatic potential were computed in VASP using the PBE functional and
projector augmented wave method. See the main text of the journal article for a description of computational details.
The atomic charges, dipoles, and quadrupoles were computed with the DDEC6 method as described in
(a) T. A. Manz and N. Gabaldon Limas, RSC Adv. 6 (2016) 47771-47801 DOI: 10.1039/c6ra04656h
(b) N. Gabaldon Limas and T. A. Manz, RSC Adv. 8 (2018) 2678-2707 DOI: 10.1039/c7ra11829e.
For each atom in the material, the electron cloud parameters were fit to the spherically averaged atom-in-material
electron density using radial positions for which this density was between 10^-4 and 10^-2 electrons per cubic bohr.
The polarizabilities, dispersion coefficients, and quantum Drude oscillator (QDO) parameters were fit using the MCLF method.
The magnetic structure of the system was optimized in VASP from the default ferromagnetic initial guess using spin polarization.
The atomic spin moments (ASMs) were computed on this optimized magnetic structure using the DDEC6 partition as inputs
to the method of T. A. Manz and D. S. Sholl, J. Chem. Theory Comput. 7 (2011) 4146-4164 DOI: 10.1021/ct200539n.
The RMSE and RRMSE were computed using a uniform grid with Ewald summation.
