# Supplementary material for: A collection of forcefield precursors for metal–organic frameworks
Source: RSC Adv. 2019 Nov 13;9(63):36492–507. doi: 10.1039/c9ra07327b (PMC9075174; doi:10.1039/c9ra07327b)
Supplement: RA-009-C9RA07327B-s5130 [file RA-009-C9RA07327B-s5130.xyz]

  600
jmolscript: load "" {1 1 1} spacegroup "x,y,z" unitcell [{     16.843000     0.000000     0.000000 }, {      0.000000    31.470000     0.000000 }, {      0.000000   -15.735000    27.253819 }]
Sc    10.901800    10.110524    13.589572     1.802367
Sc    10.901800    22.448652    11.703062     1.802365
Sc    10.901800    14.645823     1.961185     1.802362
Sc    14.362700    10.110524    13.589572     1.802367
Sc    14.362700    22.448652    11.703062     1.802364
Sc    14.362700    14.645823     1.961185     1.802362
Sc     5.941200    -5.624476    13.664247     1.802366
Sc     5.941200     6.713652    15.550757     1.802363
Sc     5.941200    -1.089177    25.292634     1.802360
Sc     2.480300    -5.624476    13.664247     1.802366
Sc     2.480300     6.713652    15.550757     1.802362
Sc     2.480300    -1.089177    25.292634     1.802362
Sc    12.632250    12.954311    12.562920     1.800327
Sc    12.632250    20.137653     9.753597     1.800325
Sc    12.632250    14.113036     4.937302     1.800321
Sc     4.210750    -2.780689    14.690899     1.800332
Sc     4.210750     4.402653    17.500222     1.800322
Sc     4.210750    -1.621964    22.316517     1.800319
H      6.164538    13.845226     4.357886     0.101955
H      6.252122    13.500630    16.624830     0.110471
H      6.213383    13.626510     6.333788     0.116998
H      7.911157    14.263778     7.977193     0.111191
H      6.183065    13.793301     2.033135     0.114865
H      8.057691    12.241830    16.014344     0.121169
H      6.191487    17.727051    15.747257     0.112625
H      9.560087    15.349492    13.989385     0.117134
H      9.809363    13.706758     9.160009     0.110855
H      7.631563    16.551646    14.474503     0.105293
H      7.705672    10.964148    11.190418     0.110489
H      5.841152    11.513299    10.004877     0.116606
H      5.844521    19.860717    16.788353     0.119747
H      5.974212    22.060470    16.117909     0.092836
H      6.164538    12.586426    13.084559     0.101955
H      6.252122    23.382210     7.249516     0.110471
H      6.213383    14.406966    12.286022     0.116998
H      7.911157    15.511563    10.912429     0.111190
H      6.183065    10.599096    14.291903     0.114865
H      8.057691    23.482914     8.644911     0.121169
H      6.191487    20.508999     4.028114     0.112625
H      9.560087    20.175417     6.966076     0.117135
H      9.809363    16.814421    10.803414     0.110855
H      7.631563    19.994465     5.682421     0.105294
H      7.705672    19.944112    12.163379     0.110489
H      5.841152    18.642828    12.280571     0.116606
H      5.844521    20.343781     1.659758     0.119747
H      5.974212    18.663283     0.089938     0.092835
H      6.164538    20.773347     9.811375     0.101955
H      6.252122    10.322160     3.379474     0.110472
H      6.213383    19.171524     8.634010     0.116998
H      7.911157    17.429659     8.364197     0.111190
H      6.183065    22.812603    10.928781     0.114865
H      8.057691    11.480256     2.594564     0.121169
H      6.191487     8.968950     7.478448     0.112625
H      9.560087    11.680090     6.298358     0.117134
H      9.809363    16.683820     7.290397     0.110855
H      7.631563    10.658889     7.096894     0.105293
H      7.705672    16.296739     3.900021     0.110489
H      5.841152    17.048872     4.968371     0.116606
H      5.844521     7.000501     8.805709     0.119747
H      5.974212     6.481247    11.045973     0.092836
H      2.256962    13.845226     4.357886     0.101955
H      2.169378    13.500630    16.624830     0.110471
H      2.208117    13.626510     6.333788     0.116998
H      0.510343    14.263778     7.977193     0.111191
H      2.238435    13.793301     2.033135     0.114865
H      0.363809    12.241830    16.014344     0.121169
H      2.230013    17.727051    15.747257     0.112625
H     15.704413    15.349492    13.989385     0.117134
H     15.455137    13.706758     9.160009     0.110855
H      0.789937    16.551646    14.474503     0.105293
H      0.715828    10.964148    11.190418     0.110489
H      2.580348    11.513299    10.004877     0.116606
H      2.576979    19.860717    16.788353     0.119747
H      2.447288    22.060470    16.117909     0.092836
H      2.256962    12.586426    13.084559     0.101955
H      2.169378    23.382210     7.249516     0.110472
H      2.208117    14.406966    12.286022     0.116998
H      0.510343    15.511563    10.912429     0.111190
H      2.238435    10.599096    14.291903     0.114865
H      0.363809    23.482914     8.644911     0.121169
H      2.230013    20.508999     4.028114     0.112625
H     15.704413    20.175417     6.966076     0.117135
H     15.455137    16.814421    10.803414     0.110856
H      0.789937    19.994465     5.682421     0.105294
H      0.715828    19.944112    12.163379     0.110489
H      2.580348    18.642828    12.280571     0.116606
H      2.576979    20.343781     1.659758     0.119746
H      2.447288    18.663283     0.089938     0.092835
H      2.256962    20.773347     9.811375     0.101955
H      2.169378    10.322160     3.379474     0.110472
H      2.208117    19.171524     8.634010     0.116998
H      0.510343    17.429659     8.364197     0.111190
H      2.238435    22.812603    10.928781     0.114865
H      0.363809    11.480256     2.594564     0.121169
H      2.230013     8.968950     7.478448     0.112625
H     15.704413    11.680090     6.298358     0.117134
H     15.455137    16.683820     7.290397     0.110855
H      0.789937    10.658889     7.096894     0.105293
H      0.715828    16.296739     3.900021     0.110489
H      2.580348    17.048872     4.968371     0.116606
H      2.576979     7.000501     8.805709     0.119747
H      2.447288     6.481247    11.045973     0.092836
H     10.678462    -1.889773    22.895933     0.101955
H     10.590878    -2.234370    10.628989     0.110472
H     10.629617    -2.108490    20.920031     0.116998
H      8.931843    -1.471222    19.276626     0.111191
H     10.659935    -1.941699    25.220684     0.114865
H      8.785309    -3.493170    11.239475     0.121169
H     10.651513     1.992051    11.506562     0.112624
H      7.282913    -0.385508    13.264434     0.117134
H      7.033637    -2.028242    18.093810     0.110856
H      9.211437     0.816647    12.779316     0.105293
H      9.137327    -4.770852    16.063401     0.110489
H     11.001848    -4.221700    17.248942     0.116606
H     10.998479     4.125717    10.465466     0.119746
H     10.868788     6.325470    11.135910     0.092835
H     10.678462    -3.148574    14.169260     0.101955
H     10.590878     7.647210    20.004303     0.110472
H     10.629617    -1.328034    14.967797     0.116997
H      8.931843    -0.223437    16.341390     0.111190
H     10.659935    -5.135904    12.961916     0.114865
H      8.785309     7.747914    18.608908     0.121169
H     10.651513     4.773999    23.225705     0.112625
H      7.282913     4.440417    20.287743     0.117135
H      7.033637     1.079421    16.450405     0.110855
H      9.211437     4.259464    21.571398     0.105293
H      9.137327     4.209112    15.090440     0.110489
H     11.001848     2.907828    14.973248     0.116606
H     10.998479     4.608782    25.594061     0.119747
H     10.868788     2.928284    27.163881     0.092836
H     10.678462     5.038347    17.442444     0.101955
H     10.590878    -5.412840    23.874345     0.110471
H     10.629617     3.436524    18.619809     0.116998
H      8.931843     1.694659    18.889622     0.111190
H     10.659935     7.077603    16.325038     0.114865
H      8.785309    -4.254744    24.659255     0.121169
H     10.651513    -6.766050    19.775371     0.112625
H      7.282913    -4.054909    20.955461     0.117135
H      7.033637     0.948820    19.963422     0.110855
H      9.211437    -5.076111    20.156925     0.105293
H      9.137327     0.561739    23.353798     0.110489
H     11.001848     1.313872    22.285448     0.116605
H     10.998479    -8.734498    18.448110     0.119746
H     10.868788    -9.253753    16.207846     0.092834
H     14.586038    -1.889773    22.895933     0.101955
H     14.673622    -2.234370    10.628989     0.110472
H     14.634883    -2.108490    20.920031     0.116998
H     16.332657    -1.471222    19.276626     0.111191
H     14.604565    -1.941699    25.220684     0.114865
H     16.479191    -3.493170    11.239475     0.121169
H     14.612987     1.992051    11.506562     0.112624
H      1.138587    -0.385508    13.264434     0.117135
H      1.387863    -2.028242    18.093810     0.110855
H     16.053063     0.816647    12.779316     0.105294
H     16.127173    -4.770852    16.063401     0.110489
H     14.262652    -4.221700    17.248942     0.116606
H     14.266021     4.125717    10.465466     0.119746
H     14.395712     6.325470    11.135910     0.092834
H     14.586038    -3.148574    14.169260     0.101955
H     14.673622     7.647210    20.004303     0.110472
H     14.634883    -1.328034    14.967797     0.116997
H     16.332657    -0.223437    16.341390     0.111190
H     14.604565    -5.135904    12.961916     0.114865
H     16.479191     7.747914    18.608908     0.121169
H     14.612987     4.773999    23.225705     0.112625
H      1.138587     4.440417    20.287743     0.117135
H      1.387863     1.079421    16.450405     0.110855
H     16.053063     4.259464    21.571398     0.105293
H     16.127173     4.209112    15.090440     0.110489
H     14.262652     2.907828    14.973248     0.116606
H     14.266021     4.608782    25.594061     0.119747
H     14.395712     2.928284    27.163881     0.092836
H     14.586038     5.038347    17.442444     0.101955
H     14.673622    -5.412840    23.874345     0.110472
H     14.634883     3.436524    18.619809     0.116998
H     16.332657     1.694659    18.889622     0.111190
H     14.604565     7.077603    16.325038     0.114865
H     16.479191    -4.254744    24.659255     0.121169
H     14.612987    -6.766050    19.775371     0.112625
H      1.138587    -4.054909    20.955461     0.117135
H      1.387863     0.948820    19.963422     0.110855
H     16.053063    -5.076111    20.156925     0.105293
H     16.127173     0.561739    23.353798     0.110489
H     14.262652     1.313872    22.285448     0.116606
H     14.266021    -8.734498    18.448110     0.119746
H     14.395712    -9.253753    16.207846     0.092834
H      4.210750    13.019139     9.724163     0.103882
H      4.210750    14.312556    15.583734     0.107795
H      4.210750    17.646802    11.116833     0.103882
H      4.210750    22.074631     7.066915     0.107795
H      4.210750    16.539058     6.412824     0.103882
H      4.210750    10.817813     4.603170     0.107795
H     12.632250    -2.715861    17.529656     0.103882
H     12.632250    -1.422444    11.670085     0.107794
H     12.632250     1.911803    16.136986     0.103882
H     12.632250     6.339631    20.186904     0.107795
H     12.632250     0.804058    20.840995     0.103882
H     12.632250    -4.917187    22.650649     0.107795
C      5.413340    13.253590     8.173420     0.089615
C      6.666459    12.942037     8.892921     0.092226
C      8.960476    12.284314    10.342824    -0.060355
C      5.352705    13.807462     3.905472    -0.143661
C      6.647932    15.140217    15.572832     0.086471
C      6.882050    13.873549    16.049774    -0.139396
C      5.408287    13.528953     6.786201    -0.202792
C      7.874102    13.602908     8.631284    -0.145007
C      5.376286    13.780713     2.496450    -0.110466
C      5.411656    15.887629    15.728179     0.088812
C      7.986951    13.124563    15.733630    -0.096793
C      5.386391    17.262868    15.744531    -0.193327
C      8.886367    14.967132    14.504482    -0.104320
C      9.005952    13.272473     9.339884    -0.105755
C      7.715778    15.684648    14.798824    -0.144724
C     10.141170    12.929449    14.501757     0.659868
C     10.134433    11.922409    11.127734     0.657196
C      7.756201    11.637606    10.552679    -0.091541
C      6.636142    11.964894     9.838629    -0.144120
C      9.007636    13.717773    14.978699    -0.048729
C      5.202803    20.224196    16.218748    -0.167910
C      5.223014    21.569538    15.878075    -0.149665
C      5.413340    16.186594    11.689163     0.089616
C      6.666459    16.965477    11.599225     0.092224
C      8.960476    18.549992    11.443879    -0.060355
C      5.352705    12.213507    13.343470    -0.143661
C      6.647932    21.651360     6.355591     0.086470
C      6.882050    22.697738     7.214086    -0.139396
C      5.408287    14.847546    12.144302    -0.202792
C      7.874102    16.408458    11.157713    -0.145007
C      5.376286    11.006632    14.071147    -0.110466
C      5.411656    21.412188     5.630639     0.088812
C      7.986951    22.798441     8.020799    -0.096794
C      5.386391    20.738730     4.431471    -0.193327
C      8.886367    20.812684     7.039661    -0.104320
C      9.005952    17.187340    11.089579    -0.105755
C      7.715778    20.708834     6.271104    -0.144724
C     10.141170    21.829165     8.805709     0.659868
C     10.134433    19.410696    11.364843     0.657194
C      7.756201    19.055085    11.899017    -0.091542
C      6.636142    18.273055    11.972603    -0.144120
C      9.007636    21.848047     7.884530    -0.048729
C      5.202803    19.668750     1.629778    -0.167907
C      5.223014    18.701047     0.635014    -0.149666
C      5.413340    17.764815     7.391236     0.089616
C      6.666459    17.297485     6.761672     0.092225
C      8.960476    16.370694     5.467116    -0.060355
C      5.352705    21.184030    10.004877    -0.143661
C      6.647932    10.413423     5.325396     0.086471
C      6.882050    10.633713     3.989959    -0.139396
C      5.408287    18.828501     8.323316    -0.202793
C      7.874102    17.193635     7.464821    -0.145008
C      5.376286    22.417655    10.686222    -0.110466
C      5.411656     9.905182     5.895001     0.088812
C      7.986951    11.281995     3.499390    -0.096793
C      5.386391     9.203401     7.077817    -0.193327
C      8.886367    11.425183     5.709675    -0.104320
C      9.005952    16.745187     6.824356    -0.105755
C      7.715778    10.811518     6.183892    -0.144724
C     10.141170    12.446385     3.946353     0.659868
C     10.134433    15.871894     4.761242     0.657195
C      7.756201    16.512309     4.802123    -0.091542
C      6.636142    16.967050     5.442588    -0.144120
C      9.007636    11.639179     4.390590    -0.048729
C      5.202803     7.312054     9.405293    -0.167910
C      5.223014     6.934414    10.740730    -0.149667
C      3.008160    13.253590     8.173420     0.089615
C      1.755041    12.942037     8.892921     0.092226
C     16.304024    12.284314    10.342824    -0.060355
C      3.068795    13.807462     3.905472    -0.143661
C      1.773568    15.140217    15.572832     0.086471
C      1.539450    13.873549    16.049774    -0.139396
C      3.013213    13.528953     6.786201    -0.202792
C      0.547397    13.602908     8.631284    -0.145007
C      3.045214    13.780713     2.496450    -0.110466
C      3.009844    15.887629    15.728179     0.088812
C      0.434549    13.124563    15.733630    -0.096793
C      3.035109    17.262868    15.744531    -0.193327
C     16.378133    14.967132    14.504482    -0.104320
C     16.258548    13.272473     9.339884    -0.105755
C      0.705722    15.684648    14.798824    -0.144724
C     15.123330    12.929449    14.501757     0.659868
C     15.130067    11.922409    11.127734     0.657197
C      0.665299    11.637606    10.552679    -0.091541
C      1.785358    11.964894     9.838629    -0.144120
C     16.256864    13.717773    14.978699    -0.048729
C      3.218697    20.224196    16.218748    -0.167910
C      3.198486    21.569538    15.878075    -0.149663
C      3.008160    16.186594    11.689163     0.089616
C      1.755041    16.965477    11.599225     0.092224
C     16.304024    18.549992    11.443879    -0.060355
C      3.068795    12.213507    13.343470    -0.143661
C      1.773568    21.651360     6.355591     0.086470
C      1.539450    22.697738     7.214086    -0.139396
C      3.013213    14.847546    12.144302    -0.202792
C      0.547397    16.408458    11.157713    -0.145007
C      3.045214    11.006632    14.071147    -0.110466
C      3.009844    21.412188     5.630639     0.088812
C      0.434549    22.798441     8.020799    -0.096794
C      3.035109    20.738730     4.431471    -0.193327
C     16.378133    20.812684     7.039661    -0.104320
C     16.258548    17.187340    11.089579    -0.105755
C      0.705722    20.708834     6.271104    -0.144724
C     15.123330    21.829165     8.805709     0.659868
C     15.130067    19.410696    11.364843     0.657194
C      0.665299    19.055085    11.899017    -0.091542
C      1.785358    18.273055    11.972603    -0.144120
C     16.256864    21.848047     7.884530    -0.048729
C      3.218697    19.668750     1.629778    -0.167908
C      3.198486    18.701047     0.635014    -0.149664
C      3.008160    17.764815     7.391236     0.089616
C      1.755041    17.297485     6.761672     0.092225
C     16.304024    16.370694     5.467116    -0.060355
C      3.068795    21.184030    10.004877    -0.143661
C      1.773568    10.413423     5.325396     0.086471
C      1.539450    10.633713     3.989959    -0.139396
C      3.013213    18.828501     8.323316    -0.202793
C      0.547397    17.193635     7.464821    -0.145008
C      3.045214    22.417655    10.686222    -0.110466
C      3.009844     9.905182     5.895001     0.088812
C      0.434549    11.281995     3.499390    -0.096793
C      3.035109     9.203401     7.077817    -0.193327
C     16.378133    11.425183     5.709675    -0.104320
C     16.258548    16.745187     6.824356    -0.105755
C      0.705722    10.811518     6.183892    -0.144724
C     15.123330    12.446385     3.946353     0.659868
C     15.130067    15.871894     4.761242     0.657195
C      0.665299    16.512309     4.802123    -0.091542
C      1.785358    16.967050     5.442588    -0.144121
C     16.256864    11.639179     4.390590    -0.048729
C      3.218697     7.312054     9.405293    -0.167910
C      3.198486     6.934414    10.740730    -0.149665
C     11.429660    -2.481409    19.080399     0.089615
C     10.176541    -2.792962    18.360898     0.092226
C      7.882524    -3.450686    16.910995    -0.060356
C     11.490295    -1.927538    23.348347    -0.143661
C     10.195068    -0.594783    11.680987     0.086472
C      9.960950    -1.861450    11.204045    -0.139396
C     11.434713    -2.206047    20.467618    -0.202792
C      8.968898    -2.132093    18.622535    -0.145008
C     11.466714    -1.954287    24.757369    -0.110466
C     11.431344     0.152629    11.525640     0.088810
C      8.856049    -2.610437    11.520189    -0.096793
C     11.456609     1.527868    11.509288    -0.193326
C      7.956633    -0.767868    12.749337    -0.104320
C      7.837048    -2.462527    17.913935    -0.105754
C      9.127222    -0.050352    12.454995    -0.144724
C      6.701830    -2.805550    12.752062     0.659869
C      6.708567    -3.812591    16.126085     0.657197
C      9.086798    -4.097394    16.701140    -0.091541
C     10.206858    -3.770106    17.415190    -0.144120
C      7.835364    -2.017227    12.275120    -0.048730
C     11.640197     4.489195    11.035071    -0.167913
C     11.619986     5.834538    11.375744    -0.149664
C     11.429660     0.451594    15.564656     0.089615
C     10.176541     1.230477    15.654594     0.092224
C      7.882524     2.814992    15.809940    -0.060355
C     11.490295    -3.521493    13.910349    -0.143661
C     10.195068     5.916360    20.898228     0.086470
C      9.960950     6.962738    20.039733    -0.139396
C     11.434713    -0.887454    15.109517    -0.202792
C      8.968898     0.673458    16.096106    -0.145007
C     11.466714    -4.728367    13.182672    -0.110466
C     11.431344     5.677188    21.623180     0.088812
C      8.856049     7.063442    19.233020    -0.096793
C     11.456609     5.003730    22.822348    -0.193327
C      7.956633     5.077685    20.214158    -0.104321
C      7.837048     1.452340    16.164240    -0.105755
C      9.127222     4.973833    20.982715    -0.144723
C      6.701830     6.094166    18.448110     0.659867
C      6.708567     3.675696    15.888976     0.657194
C      9.086798     3.320085    15.354802    -0.091542
C     10.206858     2.538055    15.281216    -0.144119
C      7.835364     6.113047    19.369289    -0.048729
C     11.640197     3.933750    25.624041    -0.167909
C     11.619986     2.966047    26.618805    -0.149665
C     11.429660     2.029815    19.862583     0.089616
C     10.176541     1.562485    20.492147     0.092224
C      7.882524     0.635694    21.786703    -0.060354
C     11.490295     5.449030    17.248942    -0.143661
C     10.195068    -5.321577    21.928423     0.086470
C      9.960950    -5.101287    23.263860    -0.139396
C     11.434713     3.093501    18.930503    -0.202792
C      8.968898     1.458635    19.788998    -0.145007
C     11.466714     6.682655    16.567597    -0.110466
C     11.431344    -5.829817    21.358818     0.088811
C      8.856049    -4.453005    23.754429    -0.096794
C     11.456609    -6.531599    20.176002    -0.193326
C      7.956633    -4.309816    21.544144    -0.104321
C      7.837048     1.010187    20.429463    -0.105756
C      9.127222    -4.923481    21.069927    -0.144724
C      6.701830    -3.288615    23.307466     0.659867
C      6.708567     0.136894    22.492577     0.657193
C      9.086798     0.777309    22.451696    -0.091543
C     10.206858     1.232051    21.811231    -0.144120
C      7.835364    -4.095820    22.863229    -0.048729
C     11.640197    -8.422946    17.848526    -0.167912
C     11.619986    -8.800585    16.513089    -0.149665
C     13.834840    -2.481409    19.080399     0.089615
C     15.087959    -2.792962    18.360898     0.092226
C      0.538976    -3.450686    16.910995    -0.060356
C     13.774205    -1.927538    23.348347    -0.143661
C     15.069432    -0.594783    11.680987     0.086472
C     15.303550    -1.861450    11.204045    -0.139397
C     13.829787    -2.206047    20.467618    -0.202792
C     16.295603    -2.132093    18.622535    -0.145008
C     13.797786    -1.954287    24.757369    -0.110466
C     13.833156     0.152629    11.525640     0.088810
C     16.408451    -2.610437    11.520189    -0.096793
C     13.807891     1.527868    11.509288    -0.193326
C      0.464867    -0.767868    12.749337    -0.104320
C      0.584452    -2.462527    17.913935    -0.105754
C     16.137278    -0.050352    12.454995    -0.144724
C      1.719670    -2.805550    12.752062     0.659869
C      1.712933    -3.812591    16.126085     0.657197
C     16.177702    -4.097394    16.701140    -0.091541
C     15.057642    -3.770106    17.415190    -0.144120
C      0.586136    -2.017227    12.275120    -0.048730
C     13.624303     4.489195    11.035071    -0.167913
C     13.644514     5.834538    11.375744    -0.149663
C     13.834840     0.451594    15.564656     0.089616
C     15.087959     1.230477    15.654594     0.092224
C      0.538976     2.814992    15.809940    -0.060355
C     13.774205    -3.521493    13.910349    -0.143661
C     15.069432     5.916360    20.898228     0.086470
C     15.303550     6.962738    20.039733    -0.139396
C     13.829787    -0.887454    15.109517    -0.202792
C     16.295603     0.673458    16.096106    -0.145007
C     13.797786    -4.728367    13.182672    -0.110466
C     13.833156     5.677188    21.623180     0.088811
C     16.408451     7.063442    19.233020    -0.096793
C     13.807891     5.003730    22.822348    -0.193327
C      0.464867     5.077685    20.214158    -0.104321
C      0.584452     1.452340    16.164240    -0.105755
C     16.137278     4.973833    20.982715    -0.144723
C      1.719670     6.094166    18.448110     0.659867
C      1.712933     3.675696    15.888976     0.657194
C     16.177702     3.320085    15.354802    -0.091542
C     15.057642     2.538055    15.281216    -0.144120
C      0.586136     6.113047    19.369289    -0.048729
C     13.624303     3.933750    25.624041    -0.167909
C     13.644514     2.966047    26.618805    -0.149663
C     13.834840     2.029815    19.862583     0.089616
C     15.087959     1.562485    20.492147     0.092224
C      0.538976     0.635694    21.786703    -0.060354
C     13.774205     5.449030    17.248942    -0.143661
C     15.069432    -5.321577    21.928423     0.086470
C     15.303550    -5.101287    23.263860    -0.139396
C     13.829787     3.093501    18.930503    -0.202792
C     16.295603     1.458635    19.788998    -0.145007
C     13.797786     6.682655    16.567597    -0.110466
C     13.833156    -5.829817    21.358818     0.088811
C     16.408451    -4.453005    23.754429    -0.096794
C     13.807891    -6.531599    20.176002    -0.193326
C      0.464867    -4.309816    21.544144    -0.104321
C      0.584452     1.010187    20.429463    -0.105756
C     16.137278    -4.923481    21.069927    -0.144724
C      1.719670    -3.288615    23.307466     0.659867
C      1.712933     0.136894    22.492577     0.657194
C     16.177702     0.777309    22.451696    -0.091542
C     15.057642     1.232051    21.811231    -0.144120
C      0.586136    -4.095820    22.863229    -0.048729
C     13.624303    -8.422946    17.848526    -0.167912
C     13.644514    -8.800585    16.513089    -0.149664
C      4.210750    13.157607     8.802984    -0.200478
C      4.210750    22.236702    15.207631    -0.075173
C      4.210750    -7.875367    14.905114     0.676155
C      4.210750    13.668994     0.357025     0.680171
C      4.210750    13.779140     4.641325     0.081701
C      4.210750    19.457901    15.692749     0.101479
C      4.210750    15.239348    15.668221    -0.199731
C      4.210750    17.975664    15.747257     0.085620
C      4.210750    13.651686     6.093954     0.090679
C      4.210750    13.736655     1.842358    -0.034581
C      4.210750    16.779804    11.457506    -0.200479
C      4.210750    17.786844     0.392455    -0.075167
C      4.210750     1.110891    26.621530     0.676155
C      4.210750     9.209695    15.237610     0.680170
C      4.210750    12.864936    13.000072     0.081701
C      4.210750    19.596369     2.556408     0.101484
C      4.210750    21.684403     6.222047    -0.199730
C      4.210750    20.384692     3.812809     0.085619
C      4.210750    14.186676    12.384135     0.090679
C      4.210750    10.462202    14.436348    -0.034581
C      4.210750    17.267589     6.993330    -0.200478
C      4.210750     7.181454    11.653733    -0.075174
C      4.210750     6.764476    12.980994     0.676155
C      4.210750    24.326310    11.659184     0.680171
C      4.210750    20.560925     9.612422     0.081701
C      4.210750     8.150730     9.004662     0.101478
C      4.210750    10.281249     5.363552    -0.199731
C      4.210750     8.844643     7.693753     0.085620
C      4.210750    19.366638     8.775730     0.090679
C      4.210750    23.006143    10.975113    -0.034581
C     12.632250    -2.577393    18.450835    -0.200478
C     12.632250     6.501702    12.046188    -0.075173
C     12.632250     7.859633    12.348705     0.676159
C     12.632250    -2.066005    26.896794     0.680171
C     12.632250    -1.955861    22.612494     0.081701
C     12.632250     3.722901    11.561070     0.101491
C     12.632250    -0.495652    11.585598    -0.199728
C     12.632250     2.240664    11.506562     0.085618
C     12.632250    -2.083314    21.159865     0.090679
C     12.632250    -1.998345    25.411461    -0.034582
C     12.632250     1.044804    15.796313    -0.200478
C     12.632250     2.051844    26.861364    -0.075168
C     12.632250    16.845891     0.632289     0.676155
C     12.632250    -6.525304    12.016209     0.680172
C     12.632250    -2.870064    14.253747     0.081701
C     12.632250     3.861369    24.697411     0.101487
C     12.632250     5.949403    21.031772    -0.199729
C     12.632250     4.649692    23.441010     0.085619
C     12.632250    -1.548324    14.869684     0.090679
C     12.632250    -5.272799    12.817471    -0.034581
C     12.632250     1.532589    20.260489    -0.200479
C     12.632250    -8.553546    15.600086    -0.075171
C     12.632250    22.499476    14.272825     0.676158
C     12.632250     8.591310    15.594635     0.680172
C     12.632250     4.825924    17.641397     0.081702
C     12.632250    -7.584270    18.249157     0.101491
C     12.632250    -5.453751    21.890267    -0.199728
C     12.632250    -6.890356    19.560066     0.085618
C     12.632250     3.631638    18.478089     0.090678
C     12.632250     7.271143    16.278706    -0.034581
O      9.996321    11.012297    11.994951    -0.674162
O      5.307229    -7.277437    14.774295    -0.676950
O     11.165225    12.647793    11.075952    -0.662459
O      5.298808    -2.043190    27.037151    -0.660074
O     11.054061    13.467429    13.876827    -0.649531
O     10.146223    11.661838    14.772660    -0.681012
O      9.996321    20.616784    11.719415    -0.674163
O      5.307229     0.698634    26.169117    -0.676948
O     11.165225    19.003159    10.762533    -0.662460
O      5.298808     8.701455    15.504698    -0.660073
O     11.054061    21.018970     8.652270    -0.649533
O     10.146223    22.697580     9.768041    -0.681013
O      9.996321    15.575919     3.539453    -0.674164
O      5.307229     6.578803    13.564226    -0.676950
O     11.165225    15.554047     5.415334    -0.662459
O      5.298808    -6.658265    11.965789    -0.660074
O     11.054061    12.718600     4.724722    -0.649531
O     10.146223    12.845582     2.713118    -0.681013
O     15.268179    11.012297    11.994951    -0.674162
O      3.114271    -7.277437    14.774295    -0.676950
O     14.099275    12.647793    11.075952    -0.662460
O      3.122692    -2.043190    27.037151    -0.660075
O     14.210439    13.467429    13.876827    -0.649531
O     15.118277    11.661838    14.772660    -0.681012
O     15.268179    20.616784    11.719415    -0.674162
O      3.114271     0.698634    26.169117    -0.676948
O     14.099275    19.003159    10.762533    -0.662460
O      3.122692     8.701455    15.504698    -0.660073
O     14.210439    21.018970     8.652270    -0.649533
O     15.118277    22.697580     9.768041    -0.681012
O     15.268179    15.575919     3.539453    -0.674164
O      3.114271     6.578803    13.564226    -0.676950
O     14.099275    15.554047     5.415334    -0.662459
O      3.122692    -6.658265    11.965789    -0.660074
O     14.210439    12.718600     4.724722    -0.649531
O     15.118277    12.845582     2.713118    -0.681013
O      6.846679    -4.722703    15.258868    -0.674165
O     11.535771     8.457562    12.479524    -0.676952
O      5.677775    -3.087207    16.177867    -0.662460
O     11.544192    13.691810     0.216668    -0.660074
O      5.788939    -2.267571    13.376992    -0.649533
O      6.696777    -4.073162    12.481159    -0.681013
O      6.846679     4.881784    15.534404    -0.674163
O     11.535771    16.433634     1.084702    -0.676949
O      5.677775     3.268159    16.491286    -0.662459
O     11.544192    24.436455    11.749121    -0.660075
O      5.788939     5.283970    18.601549    -0.649532
O      6.696777     6.962580    17.485778    -0.681012
O      6.846679    -0.159081    23.714366    -0.674163
O     11.535771    22.313803    13.689593    -0.676950
O      5.677775    -0.180953    21.838485    -0.662459
O     11.544192     9.076735    15.288030    -0.660074
O      5.788939    -3.016400    22.529097    -0.649531
O      6.696777    -2.889418    24.540701    -0.681013
O      1.574820    -4.722703    15.258868    -0.674165
O     13.728729     8.457562    12.479524    -0.676952
O      2.743725    -3.087207    16.177867    -0.662460
O     13.720308    13.691810     0.216668    -0.660075
O      2.632561    -2.267571    13.376992    -0.649533
O      1.724723    -4.073162    12.481159    -0.681013
O      1.574820     4.881784    15.534404    -0.674163
O     13.728729    16.433634     1.084702    -0.676949
O      2.743725     3.268159    16.491286    -0.662459
O     13.720308    24.436455    11.749121    -0.660074
O      2.632561     5.283970    18.601549    -0.649532
O      1.724723     6.962580    17.485778    -0.681012
O      1.574820    -0.159081    23.714366    -0.674164
O     13.728729    22.313803    13.689593    -0.676950
O      2.743725    -0.180953    21.838485    -0.662459
O     13.720308     9.076735    15.288030    -0.660074
O      2.632561    -3.016400    22.529097    -0.649531
O      1.724723    -2.889418    24.540701    -0.681013
O     12.632250    11.031179    13.238270    -1.189916
O     12.632250    21.684089    11.081403    -1.189911
O     12.632250    14.489732     2.934146    -1.189909
O      4.210750    -4.703821    14.015549    -1.189919
O      4.210750     5.949089    16.172416    -1.189912
O      4.210750    -1.245268    24.319673    -1.189911

The following XYZ coordinates are in angstroms. Other properties are in atomic units.
The sperically averaged electron density of each atom fit to a function of the form exp(a - br)
eigen_1, eigen_2 and eigen_3 are the three eigenvalues of traceless quadrupole moment tensor
  atom number  atomic symbol              X              Y              Z     net charge C6 coefficient C8 coefficient C10 coefficient fluctuating dipole atomic polarizability isotropic forcefield polarizability              a              b squared Pearson coefficient          <r^3>          <r^4>         wp_QDO          m_QDO          q_QDO       dipole_x       dipole_y       dipole_z         dipole            Qxy            Qxz            Qyz     Q(x^2-y^2)  Q(3z^2 - R^2)        eigen_1        eigen_2        eigen_3 static polarizability      alpha(xx)      alpha(xy)      alpha(xz)      alpha(yy)      alpha(yz)      alpha(zz) atomic spin moment
            1             Sc      10.901800      10.110524      13.589572       1.802367      76.954197 0.12540496E+04  0.36520531E+05                                15.249434                           11.762955      -0.149485       1.883651                    0.998831      40.247045     109.097212       0.508317       0.413761      -1.121417      -0.021956      -0.006874       0.000289       0.023009       0.132857      -0.034079      -0.006206       0.181870      -0.113603      -0.143126      -0.041713       0.184839             22.167164      19.670497     -10.730909       3.782758      30.044118      -6.951849      16.786876           0.005849
            2             Sc      10.901800      22.448652      11.703062       1.802365      76.954981 0.12540603E+04  0.36520916E+05                                15.249512                           11.762982      -0.149459       1.883656                    0.998831      40.247268     109.097883       0.508318       0.413759      -1.121418      -0.021956       0.003685       0.005805       0.023007      -0.095947      -0.098024      -0.011677       0.150902      -0.206535      -0.143133      -0.041716       0.184850             22.167346      19.670663       8.641527       7.401994      26.121826       9.216564      20.709548           0.005814
            3             Sc      10.901800      14.645823       1.961185       1.802362      76.954668 0.12540572E+04  0.36520810E+05                                15.249488                           11.762986      -0.149481       1.883650                    0.998831      40.247168     109.097634       0.508316       0.413761      -1.121417      -0.021962       0.003184      -0.006095       0.023014      -0.036916       0.132101       0.017883       0.161651      -0.174286      -0.143131      -0.041716       0.184846             22.167260      19.670621       2.089493     -11.184707      14.080757      -2.264617      32.750403           0.005808
            4             Sc      14.362700      10.110524      13.589572       1.802367      76.954162 0.12540489E+04  0.36520506E+05                                15.249429                           11.762951      -0.149484       1.883651                    0.998831      40.247037     109.097177       0.508317       0.413761      -1.121417       0.021956      -0.006874       0.000289       0.023009      -0.132857       0.034079      -0.006206       0.181870      -0.113603      -0.143126      -0.041713       0.184839             22.167156      19.670489      10.730905      -3.782756      30.044107      -6.951844      16.786870           0.005850
            5             Sc      14.362700      22.448652      11.703062       1.802364      76.955031 0.12540613E+04  0.36520955E+05                                15.249522                           11.762989      -0.149462       1.883655                    0.998831      40.247273     109.097927       0.508317       0.413759      -1.121418       0.021956       0.003685       0.005806       0.023007       0.095947       0.098024      -0.011677       0.150902      -0.206535      -0.143133      -0.041716       0.184850             22.167360      19.670677      -8.641532      -7.402000      26.121842       9.216572      20.709563           0.005812
            6             Sc      14.362700      14.645823       1.961185       1.802362      76.954642 0.12540567E+04  0.36520790E+05                                15.249484                           11.762982      -0.149480       1.883651                    0.998831      40.247163     109.097609       0.508316       0.413760      -1.121418       0.021961       0.003185      -0.006095       0.023013       0.036916      -0.132101       0.017883       0.161651      -0.174286      -0.143131      -0.041715       0.184846             22.167254      19.670615      -2.089492      11.184703      14.080753      -2.264616      32.750393           0.005807
            7             Sc       5.941200      -5.624476      13.664247       1.802366      76.954452 0.12540526E+04  0.36520634E+05                                15.249443                           11.762949      -0.149468       1.883655                    0.998831      40.247152     109.097452       0.508318       0.413759      -1.121418       0.021962      -0.006873      -0.000289       0.023014      -0.132862      -0.034081       0.006206       0.181878      -0.113608      -0.143132      -0.041715       0.184847             22.167197      19.670562      10.730959       3.782784      30.044123       6.951854      16.786905           0.005808
            8             Sc       5.941200       6.713652      15.550757       1.802363      76.954741 0.12540591E+04  0.36520876E+05                                15.249487                           11.762985      -0.149471       1.883653                    0.998831      40.247233     109.097786       0.508317       0.413760      -1.121418       0.021955       0.003684      -0.005805       0.023006       0.095945      -0.098022       0.011678       0.150900      -0.206533      -0.143132      -0.041714       0.184846             22.167267      19.670585      -8.641469       7.401911      26.121778      -9.216531      20.709437           0.005820
            9             Sc       5.941200      -1.089177      25.292634       1.802360      76.955032 0.12540615E+04  0.36520971E+05                                15.249548                           11.763011      -0.149484       1.883649                    0.998831      40.247203     109.097845       0.508315       0.413761      -1.121417       0.021955       0.003187       0.006092       0.023006       0.036916       0.132098      -0.017882       0.161649      -0.174284      -0.143128      -0.041715       0.184843             22.167399      19.670699      -2.089563     -11.184806      14.080872       2.264717      32.750625           0.005767
           10             Sc       2.480300      -5.624476      13.664247       1.802366      76.954427 0.12540523E+04  0.36520623E+05                                15.249441                           11.762948      -0.149468       1.883655                    0.998831      40.247146     109.097431       0.508318       0.413760      -1.121418      -0.021962      -0.006873      -0.000289       0.023014       0.132862       0.034081       0.006206       0.181878      -0.113607      -0.143132      -0.041715       0.184847             22.167191      19.670560     -10.730957      -3.782782      30.044114       6.951848      16.786898           0.005807
           11             Sc       2.480300       6.713652      15.550757       1.802362      76.954776 0.12540600E+04  0.36520907E+05                                15.249493                           11.762990      -0.149472       1.883652                    0.998831      40.247240     109.097823       0.508317       0.413760      -1.121418      -0.021955       0.003684      -0.005805       0.023006      -0.095946       0.098021       0.011679       0.150900      -0.206533      -0.143132      -0.041714       0.184846             22.167276      19.670596       8.641473      -7.401915      26.121785      -9.216535      20.709447           0.005819
           12             Sc       2.480300      -1.089177      25.292634       1.802362      76.954913 0.12540593E+04  0.36520887E+05                                15.249527                           11.762996      -0.149480       1.883651                    0.998831      40.247186     109.097739       0.508316       0.413761      -1.121417      -0.021955       0.003187       0.006093       0.023006      -0.036916      -0.132098      -0.017882       0.161649      -0.174284      -0.143128      -0.041715       0.184843             22.167367      19.670673       2.089559      11.184790      14.080854       2.264713      32.750573           0.005771
           13             Sc      12.632250      12.954311      12.562920       1.800327      73.008954 0.12367623E+04  0.35833059E+05                                14.693311                           11.670341      -0.069371       1.911377                    0.998511      39.917844     107.347104       0.511913       0.412964      -1.123813      -0.000000       0.034722      -0.010233       0.036199       0.000000       0.000000      -0.070757      -0.333634      -0.115306      -0.147599      -0.058878       0.206477             20.040928      34.218379       0.000000      -0.000000      12.439142       0.012042      13.465265           0.005048
           14             Sc      12.632250      20.137653       9.753597       1.800325      73.008745 0.12367593E+04  0.35832909E+05                                14.693170                           11.670236      -0.069330       1.911385                    0.998511      39.918188     107.347511       0.511922       0.412957      -1.123819      -0.000000      -0.026225      -0.024957       0.036202       0.000000       0.000000       0.132589      -0.226581       0.205916      -0.147610      -0.058884       0.206494             20.040728      34.218010      -0.000000      -0.000000      13.198183      -0.450351      12.705990           0.005009
           15             Sc      12.632250      14.113036       4.937302       1.800321      73.007992 0.12367511E+04  0.35832625E+05                                14.693114                           11.670241      -0.069347       1.911382                    0.998511      39.917911     107.346824       0.511919       0.412961      -1.123816       0.000000      -0.008502       0.035187       0.036200      -0.000000       0.000000      -0.061823      -0.104009       0.573613      -0.147607      -0.058881       0.206487             20.040550      34.217582       0.000001       0.000000      13.218956       0.438278      12.685111           0.005000
           16             Sc       4.210750      -2.780689      14.690899       1.800332      73.007163 0.12367339E+04  0.35831986E+05                                14.692982                           11.670140      -0.069329       1.911390                    0.998511      39.917739     107.346019       0.511923       0.412959      -1.123818      -0.000000       0.034723       0.010233       0.036200       0.000000      -0.000000       0.070762      -0.333650      -0.115312      -0.147606      -0.058881       0.206487             20.040360      34.217230      -0.000001      -0.000000      12.438905      -0.012025      13.464944           0.004983
           17             Sc       4.210750       4.402653      17.500222       1.800322      73.009744 0.12367779E+04  0.35833616E+05                                14.693384                           11.670389      -0.069349       1.911380                    0.998511      39.918153     107.348022       0.511914       0.412962      -1.123815      -0.000000      -0.026221       0.024960       0.036202       0.000000      -0.000000      -0.132583      -0.226570       0.205923      -0.147605      -0.058881       0.206486             20.041049      34.218605       0.000001       0.000001      13.198372       0.450348      12.706171           0.005003
           18             Sc       4.210750      -1.621964      22.316517       1.800319      73.008164 0.12367495E+04  0.35832578E+05                                14.693168                           11.670251      -0.069388       1.911370                    0.998511      39.917827     107.346731       0.511917       0.412962      -1.123815       0.000000      -0.008500      -0.035185       0.036197       0.000000      -0.000000       0.061820      -0.104004       0.573582      -0.147599      -0.058877       0.206477             20.040691      34.217896      -0.000000       0.000001      13.219040      -0.438292      12.685137           0.004977
           19              H       6.164538      13.845226       4.357886       0.101955       0.995834 0.73565665E+01  0.71666021E+02                                 1.721979                            1.642962      -1.170170       2.318649                    0.994643       3.773657      10.989152       0.456938       1.375977      -0.687031       0.030170      -0.000062       0.016161       0.034226       0.001630       0.001775      -0.002285       0.029761       0.015741      -0.017839       0.005120       0.012719              1.789763       2.018848       0.038282       0.350740       1.404356       0.005223       1.946084          -0.000007
           20              H       6.252122      13.500630      16.624830       0.110471       1.156177 0.86359808E+01  0.84820267E+02                                 1.705644                            1.633146      -0.823701       2.485656                    0.999272       3.246628       8.553390       0.538454       1.158162      -0.740535      -0.022215      -0.015504       0.025366       0.037112      -0.002962      -0.011698      -0.010320      -0.006436      -0.009905      -0.018280       0.004662       0.013618              1.720040       1.856818       0.102904      -0.308387       1.609679      -0.233110       1.693624          -0.000025
           21              H       6.213383      13.626510       6.333788       0.116998       0.957623 0.72481493E+01  0.70652281E+02                                 1.704245                            1.652509      -1.284600       2.272837                    0.993541       3.812904      11.264346       0.444750       1.412835      -0.679568       0.028746       0.004565      -0.016758       0.033586       0.003626      -0.002972      -0.001964       0.023699       0.010983      -0.014351       0.002502       0.011849              1.755902       1.981787       0.056315      -0.208505       1.405382      -0.078527       1.880537          -0.000008
           22              H       7.911157      14.263778       7.977193       0.111191       0.974674 0.70529291E+01  0.67957811E+02                                 1.692179                            1.604470      -1.210887       2.300153                    0.995553       3.725531      10.774054       0.464421       1.368752      -0.688240      -0.000060       0.022686      -0.024498       0.033389       0.002034       0.003561      -0.009856       0.015287       0.001056      -0.015006       0.005609       0.009396              1.751781       1.480569       0.015482       0.065584       1.884337      -0.489465       1.890438          -0.000022
           23              H       6.183065      13.793301       2.033135       0.114865       1.126219 0.82373167E+01  0.81206454E+02                                 1.765520                            1.661858      -1.029379       2.388926                    0.997883       3.482923       9.671662       0.494160       1.257284      -0.714301       0.031650      -0.000010      -0.017423       0.036128       0.001326      -0.001482       0.002515       0.025753      -0.005882      -0.012598      -0.001443       0.014041              1.844357       2.125361      -0.009124      -0.383740       1.358379      -0.037166       2.049331           0.000013
           24              H       8.057691      12.241830      16.014344       0.121169       1.153088 0.82647706E+01  0.80552433E+02                                 1.719007                            1.608611      -0.917397       2.447823                    0.998858       3.258794       8.644980       0.535249       1.174093      -0.735584      -0.000070      -0.037626       0.013630       0.040019       0.001866      -0.008074      -0.013248      -0.011258      -0.020972      -0.017108      -0.001090       0.018198              1.804027       1.579106      -0.231175       0.024266       2.349804      -0.314740       1.483170          -0.000022
           25              H       6.191487      17.727051      15.747257       0.112625       1.256656 0.98335876E+01  0.10157650E+03                                 1.919229                            1.830969      -1.228978       2.294320                    0.995422       3.697874      10.594021       0.463814       1.278443      -0.709618       0.027842       0.015433       0.000354       0.031835       0.001519       0.001075       0.001304       0.012851      -0.028683      -0.009803      -0.001651       0.011454              1.959314       2.224396       0.204130      -0.029749       2.165729       0.141281       1.487817           0.000072
           26              H       9.560087      15.349492      13.989385       0.117134       1.180007 0.88529161E+01  0.88291367E+02                                 1.779500                            1.691886      -1.080562       2.367516                    0.997121       3.434014       9.391461       0.506509       1.212515      -0.725464       0.027718       0.018235      -0.018001       0.037746       0.005616      -0.007539      -0.007190      -0.007114      -0.024424      -0.013196      -0.001878       0.015074              1.811591       2.099551       0.135087      -0.344963       1.706871      -0.215016       1.628352          -0.000023
           27              H       9.809363      13.706758       9.160009       0.110855       1.146264 0.84994374E+01  0.83972625E+02                                 1.753320                            1.664208      -0.907986       2.444168                    0.998917       3.396068       9.267763       0.507344       1.221958      -0.723493       0.032835       0.018755      -0.008506       0.038759       0.005911      -0.002184      -0.010336       0.004615      -0.013802      -0.013140       0.000385       0.012755              1.811474       2.267477       0.270896      -0.051586       1.613175      -0.135434       1.553768          -0.000026
           28              H       7.631563      16.551646      14.474503       0.105293       1.163618 0.88381279E+01  0.89128025E+02                                 1.835804                            1.745444      -1.158648       2.325407                    0.995701       3.677416      10.500962       0.469861       1.292656      -0.705771       0.001079       0.036220      -0.012740       0.038411       0.001405      -0.008001      -0.006513      -0.004105      -0.034289      -0.016146       0.004190       0.011956              1.895260       1.669771      -0.252366      -0.016046       2.404697      -0.292551       1.611312           0.000012
           29              H       7.705672      10.964148      11.190418       0.110489       1.172149 0.87877881E+01  0.88357746E+02                                 1.842467                            1.739648      -0.977637       2.412702                    0.998061       3.571765      10.133051       0.471701       1.291440      -0.707025      -0.004248      -0.028217       0.025094       0.038000       0.006637      -0.001665      -0.012237       0.003398       0.000176      -0.014066      -0.000113       0.014179              1.916857       1.728237      -0.065717       0.100619       2.003579      -0.564304       2.018756           0.000023
           30              H       5.841152      11.513299      10.004877       0.116606       0.991569 0.73429998E+01  0.70989879E+02                                 1.679521                            1.615079      -0.961941       2.425988                    0.998241       3.509644       9.945642       0.475596       1.332125      -0.697602      -0.029028      -0.019968       0.007823       0.036091       0.008335       0.000869      -0.011277       0.008472      -0.013497      -0.016375       0.002764       0.013611              1.723358       2.134324       0.255329      -0.029335       1.570745      -0.108561       1.465005           0.000119
           31              H       5.844521      19.860717      16.788353       0.119747       1.238246 0.93630674E+01  0.94144272E+02                                 1.811343                            1.721573      -0.876476       2.459111                    0.999017       3.339665       8.997297       0.513176       1.187036      -0.733603       0.013588      -0.010971       0.037309       0.041194       0.002188       0.021398      -0.002789      -0.016938      -0.002693      -0.026492       0.009195       0.017296              1.817806       1.864558      -0.216641       0.396722       1.883807      -0.131993       1.705054           0.000496
           32              H       5.974212      22.060470      16.117909       0.092836       1.459996 0.11295858E+02  0.11958700E+03                                 2.043266                            1.903194      -1.156773       2.308804                    0.996353       3.749301      10.522810       0.481131       1.202480      -0.727853       0.025534       0.027213       0.019452       0.042082       0.010450       0.021494      -0.008435      -0.003356      -0.017759      -0.029264       0.009232       0.020032              2.151167       2.400040       0.630679       0.300145       2.411050       0.184736       1.642413           0.000402
           33              H       6.164538      12.586426      13.084559       0.101955       0.995830 0.73565269E+01  0.71665551E+02                                 1.721975                            1.642959      -1.170168       2.318651                    0.994643       3.773648      10.989125       0.456937       1.375979      -0.687030       0.030170       0.014027      -0.008027       0.034226       0.000722      -0.002299      -0.008709       0.010718      -0.041386      -0.017839       0.005120       0.012719              1.789759       2.018845       0.284608      -0.208523       1.806124      -0.237186       1.544308          -0.000007
           34              H       6.252122      23.382210       7.249516       0.110471       1.156176 0.86359719E+01  0.84820201E+02                                 1.705647                            1.633148      -0.823699       2.485658                    0.999272       3.246626       8.553400       0.538452       1.158167      -0.740534      -0.022214       0.029719       0.000744       0.037112      -0.008650       0.008414       0.008698      -0.009246      -0.018335      -0.018280       0.004662       0.013618              1.720044       1.856822      -0.318524       0.065076       1.874520       0.080207       1.428789          -0.000028
           35              H       6.213383      14.406966      12.286022       0.116998       0.957621 0.72481331E+01  0.70652088E+02                                 1.704244                            1.652507      -1.284599       2.272838                    0.993541       3.812900      11.264334       0.444749       1.412837      -0.679568       0.028746      -0.016795       0.004425       0.033586      -0.004387      -0.001654      -0.006527       0.008992      -0.033137      -0.014351       0.002501       0.011849              1.755901       1.981786      -0.208728       0.055483       1.829753      -0.166485       1.456164          -0.000008
           36              H       7.911157      15.511563      10.912429       0.111190       0.974675 0.70529394E+01  0.67957926E+02                                 1.692180                            1.604470      -1.210890       2.300152                    0.995553       3.725534      10.774059       0.464421       1.368750      -0.688240      -0.000060      -0.032559      -0.007397       0.033389       0.002067      -0.003542       0.001390       0.000623      -0.042935      -0.015006       0.005609       0.009396              1.751782       1.480570       0.049056      -0.046199       2.312804       0.242091       1.461973          -0.000022
           37              H       6.183065      10.599096      14.291903       0.114865       1.126218 0.82373088E+01  0.81206430E+02                                 1.765527                            1.661864      -1.029376       2.388927                    0.997883       3.482919       9.671683       0.494156       1.257294      -0.714299       0.031650      -0.015084       0.008720       0.036128      -0.001946      -0.000407      -0.005560       0.020480      -0.021703      -0.012598      -0.001443       0.014041              1.844364       2.125371      -0.327768       0.199773       1.908786      -0.280609       1.498935           0.000016
           38              H       8.057691      23.482914       8.644911       0.121169       1.153096 0.82648517E+01  0.80553450E+02                                 1.719017                            1.608620      -0.917394       2.447824                    0.998858       3.258815       8.645058       0.535247       1.174094      -0.735584      -0.000070       0.030617       0.025770       0.040019      -0.007926       0.002421       0.013601      -0.010644      -0.019130      -0.017108      -0.001090       0.018197              1.804038       1.579116       0.136604       0.188074       1.972414       0.532639       1.860584          -0.000025
           39              H       6.191487      20.508999       4.028114       0.112625       1.256641 0.98334530E+01  0.10157481E+03                                 1.919217                            1.830959      -1.228973       2.294323                    0.995422       3.697867      10.594000       0.463814       1.278446      -0.709617       0.027842      -0.007410      -0.013542       0.031835       0.000171      -0.001853       0.002776       0.019919      -0.007484      -0.009804      -0.001651       0.011455              1.959302       2.224377      -0.127827      -0.161903       1.534934       0.222903       2.118595           0.000070
           40              H       9.560087      20.175417       6.966076       0.117135       1.179993 0.88527666E+01  0.88289354E+02                                 1.779472                            1.691861      -1.080557       2.367519                    0.997121       3.433988       9.391310       0.506518       1.212500      -0.725468       0.027718      -0.024706      -0.006791       0.037747      -0.009337      -0.001094       0.010424      -0.001513      -0.007624      -0.013196      -0.001878       0.015074              1.811562       2.099514      -0.366281       0.055491       1.834160       0.141504       1.501011          -0.000023
           41              H       9.809363      16.814421      10.803414       0.110855       1.146251 0.84993119E+01  0.83971092E+02                                 1.753308                            1.664198      -0.907974       2.444175                    0.998917       3.396045       9.267690       0.507344       1.221962      -0.723492       0.032836      -0.016744      -0.011989       0.038760      -0.004847      -0.004027       0.007157      -0.000890      -0.030323      -0.013141       0.000385       0.012755              1.811462       2.267460      -0.180121      -0.208808       1.685899       0.093440       1.481026          -0.000026
           42              H       7.631563      19.994465       5.682421       0.105294       1.163620 0.88381385E+01  0.89128055E+02                                 1.835796                            1.745437      -1.158646       2.325409                    0.995701       3.677416      10.500918       0.469866       1.292644      -0.705773       0.001079      -0.029144      -0.024997       0.038411      -0.007631       0.002784       0.011569       0.004653      -0.008015      -0.016146       0.004190       0.011956              1.895252       1.669764       0.112287       0.226578       2.063004       0.489819       1.952987           0.000012
           43              H       7.705672      19.944112      12.163379       0.110489       1.172163 0.87879095E+01  0.88359130E+02                                 1.842466                            1.739646      -0.977639       2.412701                    0.998061       3.571795      10.133092       0.471707       1.291420      -0.707029      -0.004248       0.035841       0.011890       0.038000      -0.004761      -0.004915       0.005345      -0.008540      -0.035639      -0.014067      -0.000112       0.014179              1.916856       1.728236       0.119997       0.006603       2.503662       0.275580       1.518670           0.000020
           44              H       5.841152      18.642828      12.280571       0.116606       0.991570 0.73430113E+01  0.70990007E+02                                 1.679521                            1.615079      -0.961940       2.425988                    0.998241       3.509646       9.945644       0.475596       1.332124      -0.697602      -0.029028       0.016759       0.013382       0.036091      -0.003415      -0.007653       0.006726       0.000590      -0.037142      -0.016375       0.002764       0.013611              1.723358       2.134325      -0.153069      -0.206453       1.585457       0.100067       1.450294           0.000116
           45              H       5.844521      20.343781       1.659758       0.119747       1.238335 0.93639754E+01  0.94156473E+02                                 1.811506                            1.721719      -0.876479       2.459111                    0.999017       3.339743       8.997900       0.513122       1.187123      -0.733583       0.013588       0.037795      -0.009152       0.041193       0.017437      -0.012594       0.005647      -0.011988       0.012142      -0.026492       0.009196       0.017296              1.817973       1.864729       0.451955      -0.010746       1.864222       0.143423       1.724966           0.000491
           46              H       5.974212      18.663283       0.089938       0.092835       1.460054 0.11296482E+02  0.11959599E+03                                 2.043378                            1.903291      -1.156779       2.308802                    0.996352       3.749394      10.523390       0.481099       1.202537      -0.727840       0.025535       0.003239      -0.033292       0.042082       0.013389      -0.019797       0.008791      -0.002741      -0.015923      -0.029264       0.009233       0.020032              2.151292       2.400179      -0.055413      -0.696314       1.674672       0.240488       2.379023           0.000396
           47              H       6.164538      20.773347       9.811375       0.101955       0.995833 0.73565574E+01  0.71665922E+02                                 1.721978                            1.642962      -1.170173       2.318648                    0.994643       3.773658      10.989160       0.456937       1.375978      -0.687030       0.030170      -0.013965      -0.008135       0.034226      -0.002352       0.000524       0.010994       0.014677      -0.029511      -0.017839       0.005120       0.012719              1.789762       2.018849      -0.322891      -0.142216       1.815174       0.231963       1.535264          -0.000008
           48              H       6.252122      10.322160       3.379474       0.110472       1.156135 0.86355599E+01  0.84814843E+02                                 1.705576                            1.633084      -0.823693       2.485661                    0.999272       3.246585       8.553127       0.538476       1.158132      -0.740543      -0.022215      -0.014215      -0.026110       0.037112       0.011612       0.003284       0.001623       0.008629       0.035293      -0.018280       0.004661       0.013619              1.719971       1.856740       0.215605       0.243296       1.470705       0.152894       1.832468          -0.000029
           49              H       6.213383      19.171524       8.634010       0.116998       0.957624 0.72481567E+01  0.70652364E+02                                 1.704245                            1.652509      -1.284600       2.272837                    0.993541       3.812906      11.264349       0.444750       1.412834      -0.679569       0.028746       0.012230       0.012333       0.033586       0.000761       0.004626       0.008491       0.012394      -0.022930      -0.014351       0.002502       0.011849              1.755902       1.981787       0.152414       0.153023       1.693743       0.245012       1.592177          -0.000009
           50              H       7.911157      17.429659       8.364197       0.111190       0.974678 0.70529555E+01  0.67958097E+02                                 1.692180                            1.604469      -1.210889       2.300152                    0.995553       3.725536      10.774054       0.464422       1.368747      -0.688241      -0.000060       0.009873       0.031896       0.033389      -0.004101      -0.000019       0.008466       0.017693       0.008276      -0.015006       0.005609       0.009396              1.751782       1.480569      -0.064538      -0.019383       1.465023       0.247375       2.309754          -0.000022
           51              H       6.183065      22.812603      10.928781       0.114865       1.126225 0.82373678E+01  0.81207111E+02                                 1.765528                            1.661865      -1.029382       2.388925                    0.997883       3.482935       9.671715       0.494158       1.257287      -0.714301       0.031650       0.015094       0.008703       0.036128       0.000620       0.001889       0.003045       0.016123      -0.034773      -0.012598      -0.001443       0.014041              1.844365       2.125373       0.336893       0.183970       1.844414       0.317776       1.563310           0.000014
           52              H       8.057691      11.480256       2.594564       0.121169       1.153094 0.82648195E+01  0.80552963E+02                                 1.719006                            1.608609      -0.917401       2.447821                    0.998858       3.258807       8.644994       0.535253       1.174084      -0.735586      -0.000070       0.007009      -0.039400       0.040018       0.006060       0.005653      -0.000354       0.012300       0.049702      -0.017107      -0.001090       0.018197              1.804026       1.579104       0.094573      -0.212336       1.427254      -0.217894       2.405719          -0.000026
           53              H       6.191487       8.968950       7.478448       0.112625       1.256644 0.98334642E+01  0.10157480E+03                                 1.919208                            1.830950      -1.228977       2.294321                    0.995422       3.697857      10.593914       0.463819       1.278432      -0.709620       0.027842      -0.008023       0.013188       0.031835      -0.001690       0.000778      -0.004080       0.017660      -0.014261      -0.009803      -0.001651       0.011455              1.959291       2.224367      -0.076299       0.191653       1.779629      -0.364179       1.873877           0.000074
           54              H       9.560087      11.680090       6.298358       0.117134       1.179991 0.88527413E+01  0.88288941E+02                                 1.779461                            1.691851      -1.080560       2.367517                    0.997121       3.433982       9.391251       0.506524       1.212489      -0.725470       0.027718       0.006472       0.024792       0.037746       0.003721       0.008633      -0.003233       0.010940       0.029736      -0.013195      -0.001878       0.015074              1.811550       2.099499       0.231194       0.289462       1.461744       0.073506       1.873408          -0.000023
           55              H       9.809363      16.683820       7.290397       0.110855       1.146231 0.84991040E+01  0.83968242E+02                                 1.753263                            1.664158      -0.907986       2.444169                    0.998917       3.395994       9.267405       0.507361       1.221933      -0.723499       0.032836      -0.002011       0.020496       0.038760      -0.001063       0.006211       0.003179       0.017016       0.023385      -0.013141       0.000385       0.012756              1.811413       2.267391      -0.090768       0.260385       1.451290       0.041990       1.715559          -0.000027
           56              H       7.631563      10.658889       7.096894       0.105293       1.163616 0.88380883E+01  0.89127319E+02                                 1.835783                            1.745425      -1.158645       2.325409                    0.995701       3.677399      10.500816       0.469871       1.292633      -0.705775       0.001079      -0.007077       0.037738       0.038411       0.006227       0.005217      -0.005056       0.015933       0.025824      -0.016146       0.004189       0.011956              1.895237       1.669751       0.140076      -0.210529       1.556285      -0.197267       2.459675           0.000013
           57              H       7.705672      16.296739       3.900021       0.110489       1.172154 0.87878219E+01  0.88358006E+02                                 1.842455                            1.739636      -0.977635       2.412703                    0.998061       3.571779      10.133024       0.471709       1.291418      -0.707029      -0.004248      -0.007624      -0.036984       0.038000      -0.001877       0.006581       0.006892       0.012655       0.027949      -0.014066      -0.000113       0.014179              1.916844       1.728224      -0.054279      -0.107221       1.526250       0.288721       2.496056           0.000020
           58              H       5.841152      17.048872       4.968371       0.116606       0.991571 0.73430205E+01  0.70990130E+02                                 1.679523                            1.615081      -0.961943       2.425986                    0.998241       3.509651       9.945666       0.475596       1.332125      -0.697602      -0.029028       0.003209      -0.021204       0.036091      -0.004920       0.006784       0.004550       0.020122       0.021455      -0.016375       0.002764       0.013611              1.723360       2.134326      -0.102259       0.235789       1.397425       0.008494       1.638329           0.000115
           59              H       5.844521       7.000501       8.805709       0.119747       1.238275 0.93633618E+01  0.94148215E+02                                 1.811394                            1.721619      -0.876479       2.459110                    0.999017       3.339694       8.997498       0.513159       1.187062      -0.733597       0.013588      -0.026824      -0.028156       0.041194      -0.019625      -0.008804      -0.002856      -0.007158       0.026639      -0.026492       0.009196       0.017296              1.817858       1.864612      -0.235261      -0.385994       1.635476      -0.011408       1.953487           0.000501
           60              H       5.974212       6.481247      11.045973       0.092836       1.460010 0.11296017E+02  0.11958935E+03                                 2.043300                            1.903224      -1.156775       2.308804                    0.996353       3.749318      10.522960       0.481120       1.202501      -0.727849       0.025534      -0.030452       0.013841       0.042082      -0.023839      -0.001697      -0.000355       0.011868       0.027911      -0.029264       0.009232       0.020032              2.151205       2.400081      -0.575285       0.396122       1.994590      -0.425209       2.058944           0.000408
           61              H       2.256962      13.845226       4.357886       0.101955       0.995834 0.73565661E+01  0.71666020E+02                                 1.721979                            1.642962      -1.170171       2.318649                    0.994643       3.773657      10.989154       0.456937       1.375977      -0.687031      -0.030170      -0.000062       0.016161       0.034226      -0.001630      -0.001775      -0.002285       0.029761       0.015741      -0.017839       0.005120       0.012719              1.789763       2.018849      -0.038282      -0.350740       1.404356       0.005223       1.946085          -0.000007
           62              H       2.169378      13.500630      16.624830       0.110471       1.156178 0.86359862E+01  0.84820343E+02                                 1.705646                            1.633147      -0.823702       2.485656                    0.999272       3.246628       8.553394       0.538453       1.158164      -0.740535       0.022215      -0.015504       0.025366       0.037112       0.002962       0.011698      -0.010320      -0.006436      -0.009905      -0.018280       0.004662       0.013618              1.720042       1.856820      -0.102904       0.308388       1.609681      -0.233111       1.693625          -0.000025
           63              H       2.208117      13.626510       6.333788       0.116998       0.957623 0.72481485E+01  0.70652273E+02                                 1.704245                            1.652509      -1.284600       2.272837                    0.993541       3.812904      11.264347       0.444749       1.412836      -0.679568      -0.028746       0.004565      -0.016758       0.033586      -0.003626       0.002972      -0.001964       0.023699       0.010983      -0.014351       0.002502       0.011849              1.755902       1.981787      -0.056315       0.208505       1.405382      -0.078527       1.880538          -0.000008
           64              H       0.510343      14.263778       7.977193       0.111191       0.974674 0.70529280E+01  0.67957801E+02                                 1.692179                            1.604470      -1.210887       2.300153                    0.995553       3.725531      10.774055       0.464421       1.368752      -0.688239       0.000060       0.022686      -0.024498       0.033389      -0.002034      -0.003561      -0.009856       0.015287       0.001056      -0.015006       0.005609       0.009396              1.751782       1.480570      -0.015481      -0.065585       1.884337      -0.489466       1.890439          -0.000022
           65              H       2.238435      13.793301       2.033135       0.114865       1.126220 0.82373211E+01  0.81206506E+02                                 1.765520                            1.661858      -1.029379       2.388926                    0.997883       3.482924       9.671664       0.494160       1.257284      -0.714302      -0.031650      -0.000010      -0.017423       0.036128      -0.001326       0.001482       0.002515       0.025753      -0.005882      -0.012598      -0.001443       0.014041              1.844357       2.125361       0.009124       0.383740       1.358379      -0.037166       2.049331           0.000013
           66              H       0.363809      12.241830      16.014344       0.121169       1.153088 0.82647758E+01  0.80552496E+02                                 1.719008                            1.608611      -0.917397       2.447823                    0.998858       3.258795       8.644983       0.535249       1.174093      -0.735584       0.000070      -0.037626       0.013630       0.040019      -0.001866       0.008074      -0.013248      -0.011258      -0.020972      -0.017108      -0.001090       0.018198              1.804027       1.579107       0.231176      -0.024266       2.349805      -0.314740       1.483170          -0.000022
           67              H       2.230013      17.727051      15.747257       0.112625       1.256657 0.98335974E+01  0.10157664E+03                                 1.919230                            1.830970      -1.228979       2.294320                    0.995422       3.697876      10.594030       0.463813       1.278443      -0.709618      -0.027842       0.015433       0.000354       0.031835      -0.001519      -0.001075       0.001304       0.012851      -0.028683      -0.009803      -0.001651       0.011454              1.959315       2.224397      -0.204131       0.029749       2.165731       0.141281       1.487818           0.000072
           68              H      15.704413      15.349492      13.989385       0.117134       1.180007 0.88529148E+01  0.88291351E+02                                 1.779500                            1.691886      -1.080562       2.367516                    0.997121       3.434014       9.391461       0.506509       1.212515      -0.725464      -0.027718       0.018235      -0.018001       0.037746      -0.005616       0.007539      -0.007190      -0.007115      -0.024424      -0.013196      -0.001878       0.015074              1.811591       2.099551      -0.135087       0.344963       1.706871      -0.215016       1.628352          -0.000023
           69              H      15.455137      13.706758       9.160009       0.110855       1.146264 0.84994362E+01  0.83972609E+02                                 1.753319                            1.664208      -0.907986       2.444169                    0.998917       3.396068       9.267762       0.507344       1.221958      -0.723493      -0.032835       0.018755      -0.008506       0.038759      -0.005911       0.002184      -0.010336       0.004615      -0.013802      -0.013140       0.000385       0.012755              1.811473       2.267477      -0.270896       0.051586       1.613175      -0.135434       1.553768          -0.000026
           70              H       0.789937      16.551646      14.474503       0.105293       1.163618 0.88381262E+01  0.89128005E+02                                 1.835805                            1.745444      -1.158648       2.325407                    0.995701       3.677416      10.500963       0.469861       1.292656      -0.705771      -0.001079       0.036220      -0.012740       0.038411      -0.001405       0.008001      -0.006513      -0.004105      -0.034289      -0.016146       0.004190       0.011956              1.895260       1.669771       0.252366       0.016046       2.404697      -0.292551       1.611312           0.000012
           71              H       0.715828      10.964148      11.190418       0.110489       1.172149 0.87877838E+01  0.88357694E+02                                 1.842467                            1.739647      -0.977636       2.412702                    0.998061       3.571764      10.133048       0.471701       1.291440      -0.707025       0.004248      -0.028217       0.025094       0.038000      -0.006637       0.001665      -0.012237       0.003398       0.000176      -0.014066      -0.000113       0.014179              1.916857       1.728237       0.065717      -0.100619       2.003579      -0.564304       2.018755           0.000023
           72              H       2.580348      11.513299      10.004877       0.116606       0.991568 0.73429956E+01  0.70989829E+02                                 1.679520                            1.615078      -0.961940       2.425988                    0.998241       3.509643       9.945639       0.475596       1.332126      -0.697602       0.029028      -0.019968       0.007823       0.036091      -0.008335      -0.000869      -0.011277       0.008472      -0.013497      -0.016375       0.002764       0.013611              1.723358       2.134324      -0.255328       0.029335       1.570745      -0.108561       1.465005           0.000119
           73              H       2.576979      19.860717      16.788353       0.119747       1.238246 0.93630611E+01  0.94144187E+02                                 1.811341                            1.721572      -0.876476       2.459111                    0.999017       3.339665       8.997294       0.513176       1.187036      -0.733603      -0.013588      -0.010971       0.037309       0.041194      -0.002188      -0.021398      -0.002789      -0.016938      -0.002693      -0.026492       0.009195       0.017297              1.817805       1.864556       0.216641      -0.396722       1.883806      -0.131993       1.705052           0.000496
           74              H       2.447288      22.060470      16.117909       0.092836       1.459999 0.11295886E+02  0.11958736E+03                                 2.043268                            1.903195      -1.156775       2.308803                    0.996353       3.749305      10.522822       0.481131       1.202479      -0.727853      -0.025534       0.027213       0.019452       0.042082      -0.010450      -0.021494      -0.008435      -0.003356      -0.017759      -0.029264       0.009232       0.020032              2.151170       2.400043      -0.630680      -0.300145       2.411053       0.184736       1.642414           0.000402
           75              H       2.256962      12.586426      13.084559       0.101955       0.995830 0.73565273E+01  0.71665552E+02                                 1.721975                            1.642959      -1.170167       2.318651                    0.994643       3.773648      10.989123       0.456937       1.375979      -0.687030      -0.030170       0.014027      -0.008027       0.034226      -0.000722       0.002299      -0.008709       0.010718      -0.041386      -0.017839       0.005120       0.012719              1.789759       2.018844      -0.284608       0.208523       1.806124      -0.237185       1.544307          -0.000007
           76              H       2.169378      23.382210       7.249516       0.110472       1.156175 0.86359623E+01  0.84820080E+02                                 1.705646                            1.633147      -0.823698       2.485658                    0.999272       3.246625       8.553395       0.538452       1.158167      -0.740534       0.022214       0.029719       0.000744       0.037112       0.008650      -0.008414       0.008698      -0.009246      -0.018335      -0.018280       0.004662       0.013618              1.720042       1.856820       0.318523      -0.065076       1.874518       0.080207       1.428787          -0.000028
           77              H       2.208117      14.406966      12.286022       0.116998       0.957621 0.72481331E+01  0.70652088E+02                                 1.704244                            1.652507      -1.284599       2.272838                    0.993541       3.812900      11.264334       0.444749       1.412837      -0.679568      -0.028746      -0.016795       0.004425       0.033586       0.004387       0.001654      -0.006527       0.008992      -0.033137      -0.014351       0.002501       0.011849              1.755901       1.981786       0.208728      -0.055483       1.829753      -0.166485       1.456164          -0.000009
           78              H       0.510343      15.511563      10.912429       0.111190       0.974675 0.70529375E+01  0.67957907E+02                                 1.692180                            1.604470      -1.210890       2.300152                    0.995553       3.725534      10.774061       0.464421       1.368751      -0.688240       0.000060      -0.032559      -0.007397       0.033389      -0.002067       0.003542       0.001390       0.000623      -0.042935      -0.015006       0.005609       0.009396              1.751782       1.480570      -0.049057       0.046199       2.312804       0.242091       1.461973          -0.000022
           79              H       2.238435      10.599096      14.291903       0.114865       1.126218 0.82373096E+01  0.81206445E+02                                 1.765527                            1.661865      -1.029377       2.388927                    0.997883       3.482919       9.671685       0.494156       1.257295      -0.714299      -0.031650      -0.015084       0.008720       0.036128       0.001946       0.000407      -0.005560       0.020480      -0.021703      -0.012598      -0.001443       0.014041              1.844365       2.125371       0.327768      -0.199773       1.908787      -0.280610       1.498935           0.000016
           80              H       0.363809      23.482914       8.644911       0.121169       1.153097 0.82648561E+01  0.80553505E+02                                 1.719018                            1.608620      -0.917395       2.447824                    0.998858       3.258816       8.645062       0.535247       1.174094      -0.735584       0.000070       0.030617       0.025770       0.040019       0.007926      -0.002421       0.013601      -0.010644      -0.019130      -0.017108      -0.001090       0.018197              1.804039       1.579116      -0.136604      -0.188074       1.972415       0.532639       1.860585          -0.000025
           81              H       2.230013      20.508999       4.028114       0.112625       1.256641 0.98334530E+01  0.10157481E+03                                 1.919217                            1.830959      -1.228973       2.294323                    0.995422       3.697867      10.594000       0.463814       1.278446      -0.709617      -0.027842      -0.007410      -0.013542       0.031835      -0.000171       0.001853       0.002776       0.019919      -0.007484      -0.009804      -0.001651       0.011455              1.959302       2.224377       0.127827       0.161903       1.534934       0.222903       2.118595           0.000070
           82              H      15.704413      20.175417       6.966076       0.117135       1.179992 0.88527643E+01  0.88289333E+02                                 1.779473                            1.691861      -1.080557       2.367519                    0.997121       3.433987       9.391310       0.506518       1.212501      -0.725468      -0.027718      -0.024706      -0.006791       0.037747       0.009337       0.001094       0.010424      -0.001513      -0.007624      -0.013196      -0.001878       0.015074              1.811562       2.099515       0.366281      -0.055491       1.834161       0.141504       1.501011          -0.000023
           83              H      15.455137      16.814421      10.803414       0.110856       1.146251 0.84993162E+01  0.83971142E+02                                 1.753308                            1.664198      -0.907974       2.444175                    0.998917       3.396046       9.267692       0.507344       1.221961      -0.723492      -0.032836      -0.016744      -0.011989       0.038760       0.004847       0.004027       0.007157      -0.000890      -0.030323      -0.013141       0.000385       0.012755              1.811462       2.267460       0.180121       0.208808       1.685899       0.093440       1.481026          -0.000026
           84              H       0.789937      19.994465       5.682421       0.105294       1.163619 0.88381335E+01  0.89127989E+02                                 1.835796                            1.745436      -1.158645       2.325409                    0.995701       3.677415      10.500913       0.469866       1.292643      -0.705773      -0.001079      -0.029144      -0.024997       0.038411       0.007631      -0.002784       0.011569       0.004653      -0.008015      -0.016146       0.004190       0.011956              1.895251       1.669763      -0.112287      -0.226578       2.063003       0.489818       1.952986           0.000013
           85              H       0.715828      19.944112      12.163379       0.110489       1.172163 0.87879052E+01  0.88359077E+02                                 1.842466                            1.739646      -0.977638       2.412701                    0.998061       3.571794      10.133089       0.471707       1.291420      -0.707028       0.004248       0.035841       0.011890       0.038000       0.004761       0.004915       0.005345      -0.008540      -0.035639      -0.014067      -0.000112       0.014179              1.916855       1.728235      -0.119997      -0.006603       2.503661       0.275580       1.518670           0.000020
           86              H       2.580348      18.642828      12.280571       0.116606       0.991570 0.73430071E+01  0.70989957E+02                                 1.679521                            1.615079      -0.961940       2.425989                    0.998241       3.509645       9.945641       0.475596       1.332124      -0.697602       0.029028       0.016759       0.013382       0.036091       0.003415       0.007653       0.006726       0.000590      -0.037142      -0.016375       0.002764       0.013611              1.723358       2.134324       0.153069       0.206453       1.585456       0.100067       1.450293           0.000116
           87              H       2.576979      20.343781       1.659758       0.119746       1.238336 0.93639873E+01  0.94156622E+02                                 1.811507                            1.721720      -0.876480       2.459110                    0.999017       3.339745       8.997907       0.513122       1.187123      -0.733583      -0.013588       0.037795      -0.009152       0.041193      -0.017437       0.012594       0.005647      -0.011988       0.012142      -0.026492       0.009196       0.017296              1.817974       1.864731      -0.451955       0.010746       1.864224       0.143424       1.724967           0.000490
           88              H       2.447288      18.663283       0.089938       0.092835       1.460055 0.11296491E+02  0.11959611E+03                                 2.043378                            1.903291      -1.156780       2.308802                    0.996352       3.749395      10.523391       0.481099       1.202536      -0.727840      -0.025535       0.003239      -0.033292       0.042082      -0.013389       0.019797       0.008791      -0.002741      -0.015923      -0.029264       0.009233       0.020032              2.151292       2.400180       0.055413       0.696314       1.674672       0.240488       2.379024           0.000396
           89              H       2.256962      20.773347       9.811375       0.101955       0.995833 0.73565590E+01  0.71665937E+02                                 1.721978                            1.642962      -1.170172       2.318649                    0.994643       3.773658      10.989158       0.456937       1.375978      -0.687031      -0.030170      -0.013965      -0.008135       0.034226       0.002352      -0.000524       0.010994       0.014677      -0.029511      -0.017839       0.005120       0.012719              1.789762       2.018849       0.322891       0.142216       1.815174       0.231963       1.535264          -0.000007
           90              H       2.169378      10.322160       3.379474       0.110472       1.156134 0.86355488E+01  0.84814706E+02                                 1.705575                            1.633083      -0.823692       2.485661                    0.999272       3.246583       8.553120       0.538477       1.158132      -0.740543       0.022214      -0.014215      -0.026110       0.037112      -0.011612      -0.003284       0.001623       0.008629       0.035293      -0.018280       0.004661       0.013619              1.719969       1.856738      -0.215605      -0.243296       1.470704       0.152894       1.832466          -0.000029
           91              H       2.208117      19.171524       8.634010       0.116998       0.957623 0.72481559E+01  0.70652356E+02                                 1.704245                            1.652509      -1.284600       2.272837                    0.993541       3.812906      11.264350       0.444750       1.412834      -0.679568      -0.028746       0.012230       0.012333       0.033586      -0.000761      -0.004626       0.008491       0.012394      -0.022930      -0.014351       0.002502       0.011849              1.755902       1.981787      -0.152414      -0.153023       1.693743       0.245012       1.592177          -0.000009
           92              H       0.510343      17.429659       8.364197       0.111190       0.974677 0.70529536E+01  0.67958078E+02                                 1.692180                            1.604470      -1.210889       2.300152                    0.995553       3.725536      10.774056       0.464422       1.368747      -0.688240       0.000060       0.009873       0.031896       0.033389       0.004101       0.000019       0.008466       0.017693       0.008276      -0.015006       0.005609       0.009396              1.751782       1.480569       0.064538       0.019384       1.465023       0.247375       2.309754          -0.000022
           93              H       2.238435      22.812603      10.928781       0.114865       1.126225 0.82373667E+01  0.81207096E+02                                 1.765527                            1.661865      -1.029382       2.388925                    0.997883       3.482935       9.671714       0.494158       1.257287      -0.714301      -0.031650       0.015094       0.008703       0.036128      -0.000620      -0.001889       0.003045       0.016123      -0.034773      -0.012598      -0.001443       0.014041              1.844365       2.125372      -0.336893      -0.183970       1.844413       0.317776       1.563309           0.000014
           94              H       0.363809      11.480256       2.594564       0.121169       1.153094 0.82648203E+01  0.80552969E+02                                 1.719006                            1.608609      -0.917401       2.447820                    0.998858       3.258807       8.644993       0.535253       1.174083      -0.735587       0.000070       0.007009      -0.039400       0.040018      -0.006060      -0.005654      -0.000354       0.012300       0.049702      -0.017107      -0.001090       0.018197              1.804025       1.579104      -0.094573       0.212336       1.427254      -0.217894       2.405718          -0.000026
           95              H       2.230013       8.968950       7.478448       0.112625       1.256644 0.98334616E+01  0.10157476E+03                                 1.919207                            1.830949      -1.228976       2.294321                    0.995422       3.697857      10.593911       0.463820       1.278432      -0.709620      -0.027842      -0.008023       0.013188       0.031835       0.001690      -0.000778      -0.004080       0.017660      -0.014261      -0.009803      -0.001651       0.011455              1.959290       2.224366       0.076299      -0.191653       1.779628      -0.364178       1.873876           0.000074
           96              H      15.704413      11.680090       6.298358       0.117134       1.179990 0.88527370E+01  0.88288885E+02                                 1.779461                            1.691851      -1.080559       2.367517                    0.997121       3.433981       9.391247       0.506524       1.212489      -0.725470      -0.027718       0.006472       0.024792       0.037746      -0.003721      -0.008633      -0.003233       0.010940       0.029736      -0.013195      -0.001878       0.015074              1.811550       2.099498      -0.231194      -0.289462       1.461743       0.073506       1.873408          -0.000023
           97              H      15.455137      16.683820       7.290397       0.110855       1.146231 0.84991042E+01  0.83968244E+02                                 1.753263                            1.664158      -0.907986       2.444169                    0.998917       3.395994       9.267405       0.507361       1.221933      -0.723499      -0.032836      -0.002011       0.020496       0.038760       0.001063      -0.006211       0.003179       0.017016       0.023385      -0.013141       0.000385       0.012756              1.811413       2.267391       0.090768      -0.260385       1.451290       0.041990       1.715559          -0.000027
           98              H       0.789937      10.658889       7.096894       0.105293       1.163616 0.88380894E+01  0.89127326E+02                                 1.835783                            1.745425      -1.158645       2.325409                    0.995701       3.677399      10.500813       0.469871       1.292632      -0.705776      -0.001079      -0.007077       0.037738       0.038411      -0.006227      -0.005217      -0.005056       0.015933       0.025824      -0.016146       0.004189       0.011956              1.895236       1.669750      -0.140076       0.210529       1.556284      -0.197267       2.459675           0.000013
           99              H       0.715828      16.296739       3.900021       0.110489       1.172155 0.87878264E+01  0.88358059E+02                                 1.842455                            1.739636      -0.977636       2.412703                    0.998061       3.571780      10.133026       0.471709       1.291418      -0.707029       0.004248      -0.007624      -0.036984       0.038000       0.001877      -0.006581       0.006892       0.012655       0.027949      -0.014066      -0.000113       0.014179              1.916844       1.728224       0.054279       0.107221       1.526251       0.288721       2.496056           0.000020
          100              H       2.580348      17.048872       4.968371       0.116606       0.991570 0.73430175E+01  0.70990090E+02                                 1.679522                            1.615080      -0.961942       2.425987                    0.998241       3.509650       9.945661       0.475596       1.332125      -0.697602       0.029028       0.003209      -0.021204       0.036091       0.004920      -0.006784       0.004550       0.020122       0.021455      -0.016375       0.002764       0.013611              1.723359       2.134325       0.102259      -0.235789       1.397425       0.008494       1.638328           0.000115
          101              H       2.576979       7.000501       8.805709       0.119747       1.238275 0.93633570E+01  0.94148147E+02                                 1.811393                            1.721618      -0.876479       2.459110                    0.999017       3.339694       8.997495       0.513160       1.187062      -0.733597      -0.013588      -0.026824      -0.028156       0.041194       0.019625       0.008804      -0.002856      -0.007158       0.026639      -0.026492       0.009196       0.017296              1.817857       1.864610       0.235261       0.385994       1.635475      -0.011408       1.953486           0.000501
          102              H       2.447288       6.481247      11.045973       0.092836       1.460013 0.11296041E+02  0.11958968E+03                                 2.043302                            1.903225      -1.156777       2.308803                    0.996352       3.749321      10.522971       0.481120       1.202501      -0.727849      -0.025534      -0.030452       0.013841       0.042082       0.023839       0.001697      -0.000354       0.011868       0.027912      -0.029264       0.009232       0.020032              2.151207       2.400084       0.575286      -0.396123       1.994592      -0.425210       2.058946           0.000407
          103              H      10.678462      -1.889773      22.895933       0.101955       0.995831 0.73565375E+01  0.71665672E+02                                 1.721976                            1.642960      -1.170168       2.318651                    0.994643       3.773650      10.989129       0.456938       1.375978      -0.687031      -0.030170      -0.000062      -0.016162       0.034226      -0.001630       0.001775       0.002285       0.029761       0.015741      -0.017839       0.005120       0.012719              1.789760       2.018845      -0.038283       0.350739       1.404354      -0.005223       1.946080          -0.000008
          104              H      10.590878      -2.234370      10.628989       0.110472       1.156160 0.86358137E+01  0.84818123E+02                                 1.705618                            1.633122      -0.823696       2.485659                    0.999272       3.246609       8.553284       0.538462       1.158152      -0.740538       0.022214      -0.015504      -0.025366       0.037112       0.002962      -0.011698       0.010321      -0.006436      -0.009904      -0.018280       0.004662       0.013618              1.720013       1.856787      -0.102902      -0.308379       1.609655       0.233105       1.693597          -0.000025
          105              H      10.629617      -2.108490      20.920031       0.116998       0.957622 0.72481391E+01  0.70652151E+02                                 1.704243                            1.652507      -1.284599       2.272838                    0.993541       3.812901      11.264332       0.444750       1.412835      -0.679568      -0.028746       0.004565       0.016758       0.033586      -0.003626      -0.002972       0.001964       0.023699       0.010983      -0.014351       0.002501       0.011849              1.755900       1.981785      -0.056315      -0.208505       1.405381       0.078526       1.880535          -0.000009
          106              H       8.931843      -1.471222      19.276626       0.111191       0.974675 0.70529346E+01  0.67957841E+02                                 1.692177                            1.604467      -1.210885       2.300154                    0.995553       3.725528      10.774024       0.464423       1.368746      -0.688241       0.000060       0.022686       0.024499       0.033389      -0.002034       0.003561       0.009856       0.015287       0.001056      -0.015006       0.005610       0.009396              1.751779       1.480567      -0.015483       0.065582       1.884335       0.489465       1.890435          -0.000022
          107              H      10.659935      -1.941699      25.220684       0.114865       1.126224 0.82373587E+01  0.81206985E+02                                 1.765526                            1.661863      -1.029380       2.388926                    0.997883       3.482932       9.671699       0.494159       1.257285      -0.714301      -0.031650      -0.000010       0.017423       0.036128      -0.001326      -0.001481      -0.002515       0.025754      -0.005882      -0.012598      -0.001443       0.014041              1.844363       2.125370       0.009124      -0.383742       1.358382       0.037166       2.049338           0.000013
          108              H       8.785309      -3.493170      11.239475       0.121169       1.153102 0.82648935E+01  0.80553951E+02                                 1.719022                            1.608623      -0.917402       2.447820                    0.998858       3.258818       8.645068       0.535246       1.174094      -0.735584       0.000070      -0.037626      -0.013630       0.040018      -0.001866      -0.008075       0.013247      -0.011257      -0.020971      -0.017108      -0.001089       0.018197              1.804043       1.579119       0.231179       0.024266       2.349829       0.314745       1.483181          -0.000024
          109              H      10.651513       1.992051      11.506562       0.112624       1.256648 0.98334999E+01  0.10157526E+03                                 1.919211                            1.830953      -1.228977       2.294321                    0.995422       3.697859      10.593921       0.463819       1.278432      -0.709620      -0.027842       0.015433      -0.000354       0.031835      -0.001519       0.001075      -0.001304       0.012852      -0.028683      -0.009803      -0.001652       0.011455              1.959295       2.224372      -0.204128      -0.029749       2.165708      -0.141279       1.487805           0.000075
          110              H       7.282913      -0.385508      13.264434       0.117134       1.179991 0.88527469E+01  0.88289042E+02                                 1.779465                            1.691854      -1.080559       2.367518                    0.997121       3.433984       9.391270       0.506522       1.212493      -0.725470      -0.027718       0.018235       0.018000       0.037746      -0.005616      -0.007539       0.007190      -0.007113      -0.024426      -0.013195      -0.001878       0.015074              1.811554       2.099504      -0.135085      -0.344953       1.706837       0.215010       1.628321          -0.000021
          111              H       7.033637      -2.028242      18.093810       0.110856       1.146225 0.84990410E+01  0.83967444E+02                                 1.753255                            1.664151      -0.907980       2.444172                    0.998917       3.395983       9.267358       0.507363       1.221931      -0.723499      -0.032836       0.018755       0.008507       0.038760      -0.005911      -0.002185       0.010337       0.004619      -0.013806      -0.013141       0.000385       0.012756              1.811404       2.267379      -0.270881      -0.051585       1.613119       0.135426       1.553714          -0.000027
          112              H       9.211437       0.816647      12.779316       0.105293       1.163618 0.88381105E+01  0.89127618E+02                                 1.835787                            1.745429      -1.158646       2.325409                    0.995701       3.677402      10.500836       0.469869       1.292635      -0.705775      -0.001079       0.036220       0.012740       0.038411      -0.001405      -0.008001       0.006513      -0.004105      -0.034289      -0.016146       0.004190       0.011956              1.895241       1.669754       0.252361      -0.016045       2.404672       0.292548       1.611298           0.000014
          113              H       9.137327      -4.770852      16.063401       0.110489       1.172157 0.87878529E+01  0.88358414E+02                                 1.842459                            1.739640      -0.977638       2.412702                    0.998061       3.571787      10.133059       0.471708       1.291420      -0.707029       0.004248      -0.028217      -0.025094       0.038000      -0.006637      -0.001665       0.012237       0.003398       0.000176      -0.014067      -0.000113       0.014179              1.916849       1.728229       0.065717       0.100618       2.003570       0.564301       2.018747           0.000022
          114              H      11.001848      -4.221700      17.248942       0.116606       0.991564 0.73429518E+01  0.70989272E+02                                 1.679513                            1.615072      -0.961931       2.425993                    0.998241       3.509631       9.945583       0.475598       1.332122      -0.697602       0.029028      -0.019968      -0.007823       0.036091      -0.008335       0.000869       0.011277       0.008472      -0.013498      -0.016375       0.002764       0.013611              1.723350       2.134312      -0.255326      -0.029335       1.570738       0.108560       1.464999           0.000119
          115              H      10.998479       4.125717      10.465466       0.119746       1.238257 0.93631758E+01  0.94145743E+02                                 1.811364                            1.721592      -0.876479       2.459110                    0.999017       3.339673       8.997371       0.513169       1.187049      -0.733600      -0.013588      -0.010971      -0.037309       0.041194      -0.002188       0.021399       0.002790      -0.016938      -0.002694      -0.026492       0.009196       0.017297              1.817828       1.864580       0.216645       0.396730       1.883830       0.131995       1.705073           0.000503
          116              H      10.868788       6.325470      11.135910       0.092835       1.460007 0.11295979E+02  0.11958874E+03                                 2.043289                            1.903214      -1.156775       2.308803                    0.996353       3.749308      10.522892       0.481124       1.202494      -0.727850      -0.025534       0.027213      -0.019452       0.042082      -0.010450       0.021494       0.008435      -0.003356      -0.017759      -0.029264       0.009232       0.020032              2.151193       2.400069      -0.630690       0.300149       2.411081      -0.184738       1.642430           0.000407
          117              H      10.678462      -3.148574      14.169260       0.101955       0.995834 0.73565653E+01  0.71666008E+02                                 1.721979                            1.642962      -1.170172       2.318649                    0.994643       3.773658      10.989156       0.456937       1.375977      -0.687031      -0.030170       0.014027       0.008027       0.034226      -0.000722      -0.002299       0.008709       0.010718      -0.041386      -0.017839       0.005120       0.012719              1.789763       2.018849      -0.284609      -0.208523       1.806129       0.237187       1.544311          -0.000007
          118              H      10.590878       7.647210      20.004303       0.110472       1.156183 0.86360433E+01  0.84821075E+02                                 1.705654                            1.633154      -0.823702       2.485656                    0.999272       3.246636       8.553434       0.538451       1.158166      -0.740534       0.022214       0.029719      -0.000744       0.037112       0.008650       0.008415      -0.008698      -0.009246      -0.018334      -0.018280       0.004662       0.013618              1.720050       1.856830       0.318526       0.065076       1.874528      -0.080207       1.428793          -0.000024
          119              H      10.629617      -1.328034      14.967797       0.116997       0.957623 0.72481519E+01  0.70652313E+02                                 1.704245                            1.652509      -1.284600       2.272837                    0.993541       3.812905      11.264350       0.444749       1.412836      -0.679568      -0.028746      -0.016795      -0.004425       0.033586       0.004387      -0.001654       0.006527       0.008992      -0.033137      -0.014351       0.002502       0.011849              1.755903       1.981787       0.208728       0.055483       1.829755       0.166485       1.456166          -0.000008
          120              H       8.931843      -0.223437      16.341390       0.111190       0.974674 0.70529327E+01  0.67957862E+02                                 1.692181                            1.604471      -1.210888       2.300152                    0.995553       3.725533      10.774065       0.464420       1.368753      -0.688239       0.000060      -0.032559       0.007397       0.033389      -0.002067      -0.003542      -0.001390       0.000623      -0.042935      -0.015006       0.005609       0.009396              1.751783       1.480571      -0.049057      -0.046199       2.312805      -0.242090       1.461973          -0.000021
          121              H      10.659935      -5.135904      12.961916       0.114865       1.126219 0.82373175E+01  0.81206468E+02                                 1.765520                            1.661859      -1.029378       2.388926                    0.997883       3.482923       9.671664       0.494160       1.257285      -0.714301      -0.031650      -0.015084      -0.008720       0.036128       0.001946      -0.000408       0.005560       0.020480      -0.021703      -0.012598      -0.001443       0.014041              1.844357       2.125361       0.327767       0.199772       1.908780       0.280608       1.498930           0.000015
          122              H       8.785309       7.747914      18.608908       0.121169       1.153089 0.82647795E+01  0.80552536E+02                                 1.719007                            1.608611      -0.917397       2.447822                    0.998858       3.258797       8.644987       0.535249       1.174092      -0.735585       0.000070       0.030617      -0.025770       0.040019       0.007926       0.002421      -0.013602      -0.010644      -0.019131      -0.017108      -0.001090       0.018198              1.804027       1.579107      -0.136603       0.188071       1.972401      -0.532634       1.860572          -0.000022
          123              H      10.651513       4.773999      23.225705       0.112625       1.256655 0.98335806E+01  0.10157643E+03                                 1.919229                            1.830969      -1.228976       2.294321                    0.995422       3.697874      10.594026       0.463813       1.278444      -0.709618      -0.027842      -0.007410       0.013542       0.031835      -0.000171      -0.001852      -0.002776       0.019918      -0.007484      -0.009803      -0.001651       0.011454              1.959314       2.224396       0.127829      -0.161907       1.534942      -0.222904       2.118605           0.000070
          124              H       7.282913       4.440417      20.287743       0.117135       1.180006 0.88529066E+01  0.88291253E+02                                 1.779500                            1.691886      -1.080559       2.367518                    0.997121       3.434012       9.391456       0.506509       1.212516      -0.725464      -0.027718      -0.024706       0.006791       0.037746       0.009337      -0.001094      -0.010423      -0.001514      -0.007624      -0.013196      -0.001878       0.015074              1.811590       2.099550       0.366290       0.055493       1.834190      -0.141508       1.501032          -0.000023
          125              H       7.033637       1.079421      16.450405       0.110855       1.146264 0.84994327E+01  0.83972568E+02                                 1.753319                            1.664208      -0.907985       2.444169                    0.998917       3.396067       9.267760       0.507343       1.221959      -0.723493      -0.032835      -0.016744       0.011989       0.038759       0.004847      -0.004027      -0.007157      -0.000891      -0.030322      -0.013140       0.000385       0.012755              1.811473       2.267477       0.180123      -0.208810       1.685909      -0.093441       1.481034          -0.000026
          126              H       9.211437       4.259464      21.571398       0.105293       1.163618 0.88381252E+01  0.89127993E+02                                 1.835805                            1.745444      -1.158646       2.325408                    0.995701       3.677415      10.500960       0.469861       1.292657      -0.705771      -0.001079      -0.029144       0.024997       0.038411       0.007632       0.002784      -0.011569       0.004653      -0.008017      -0.016146       0.004190       0.011956              1.895260       1.669771      -0.112287       0.226579       2.063014      -0.489822       1.952995           0.000011
          127              H       9.137327       4.209112      15.090440       0.110489       1.172151 0.87878105E+01  0.88358046E+02                                 1.842471                            1.739651      -0.977638       2.412701                    0.998061       3.571770      10.133076       0.471700       1.291442      -0.707024       0.004248       0.035841      -0.011890       0.038000       0.004761      -0.004915      -0.005345      -0.008540      -0.035638      -0.014066      -0.000113       0.014179              1.916861       1.728241      -0.119997       0.006603       2.503669      -0.275581       1.518674           0.000023
          128              H      11.001848       2.907828      14.973248       0.116606       0.991564 0.73429578E+01  0.70989354E+02                                 1.679515                            1.615073      -0.961933       2.425992                    0.998241       3.509631       9.945589       0.475597       1.332124      -0.697602       0.029028       0.016759      -0.013382       0.036091       0.003415      -0.007653      -0.006727       0.000590      -0.037142      -0.016375       0.002764       0.013611              1.723352       2.134316       0.153069      -0.206452       1.585451      -0.100066       1.450289           0.000120
          129              H      10.998479       4.608782      25.594061       0.119747       1.238257 0.93631744E+01  0.94145696E+02                                 1.811362                            1.721590      -0.876483       2.459109                    0.999017       3.339670       8.997352       0.513170       1.187046      -0.733601      -0.013588       0.037796       0.009153       0.041194      -0.017437      -0.012594      -0.005645      -0.011991       0.012145      -0.026492       0.009196       0.017296              1.817826       1.864579      -0.451900      -0.010745       1.864071      -0.143402       1.724827           0.000494
          130              H      10.868788       2.928284      27.163881       0.092836       1.459989 0.11295796E+02  0.11958616E+03                                 2.043259                            1.903188      -1.156780       2.308802                    0.996352       3.749291      10.522769       0.481132       1.202479      -0.727854      -0.025535       0.003239       0.033293       0.042082      -0.013389      -0.019797      -0.008789      -0.002743      -0.015920      -0.029264       0.009232       0.020032              2.151160       2.400031       0.055406      -0.696253       1.674581      -0.240460       2.378867           0.000400
          131              H      10.678462       5.038347      17.442444       0.101955       0.995830 0.73565298E+01  0.71665583E+02                                 1.721975                            1.642959      -1.170167       2.318651                    0.994643       3.773649      10.989127       0.456937       1.375979      -0.687030      -0.030170      -0.013965       0.008135       0.034226       0.002352       0.000524      -0.010994       0.014677      -0.029511      -0.017839       0.005120       0.012719              1.789759       2.018845       0.322890      -0.142216       1.815171      -0.231963       1.535262          -0.000007
          132              H      10.590878      -5.412840      23.874345       0.110471       1.156159 0.86358082E+01  0.84818070E+02                                 1.705619                            1.633123      -0.823696       2.485659                    0.999272       3.246611       8.553294       0.538462       1.158153      -0.740538       0.022214      -0.014215       0.026110       0.037112      -0.011612       0.003284      -0.001623       0.008629       0.035292      -0.018280       0.004662       0.013618              1.720014       1.856789      -0.215614       0.243305       1.470738      -0.152900       1.832516          -0.000028
          133              H      10.629617       3.436524      18.619809       0.116998       0.957622 0.72481417E+01  0.70652192E+02                                 1.704244                            1.652508      -1.284599       2.272837                    0.993541       3.812902      11.264341       0.444749       1.412836      -0.679568      -0.028746       0.012230      -0.012332       0.033586      -0.000761       0.004626      -0.008491       0.012394      -0.022930      -0.014350       0.002501       0.011849              1.755902       1.981787      -0.152413       0.153023       1.693742      -0.245011       1.592176          -0.000008
          134              H       8.931843       1.694659      18.889622       0.111190       0.974676 0.70529453E+01  0.67957986E+02                                 1.692179                            1.604469      -1.210886       2.300153                    0.995553       3.725534      10.774053       0.464422       1.368748      -0.688240       0.000060       0.009873      -0.031896       0.033389       0.004101      -0.000019      -0.008466       0.017693       0.008276      -0.015006       0.005609       0.009396              1.751782       1.480569       0.064538      -0.019384       1.465023      -0.247375       2.309753          -0.000022
          135              H      10.659935       7.077603      16.325038       0.114865       1.126220 0.82373252E+01  0.81206627E+02                                 1.765528                            1.661865      -1.029378       2.388927                    0.997883       3.482922       9.671691       0.494156       1.257293      -0.714300      -0.031650       0.015094      -0.008703       0.036128      -0.000620       0.001889      -0.003045       0.016123      -0.034772      -0.012598      -0.001443       0.014041              1.844365       2.125372      -0.336893       0.183969       1.844414      -0.317776       1.563310           0.000016
          136              H       8.785309      -4.254744      24.659255       0.121169       1.153092 0.82647991E+01  0.80552722E+02                                 1.719003                            1.608607      -0.917396       2.447823                    0.998858       3.258809       8.645000       0.535253       1.174084      -0.735586       0.000071       0.007009       0.039400       0.040019      -0.006059       0.005654       0.000354       0.012300       0.049703      -0.017107      -0.001090       0.018197              1.804023       1.579103      -0.094573      -0.212336       1.427253       0.217893       2.405713          -0.000027
          137              H      10.651513      -6.766050      19.775371       0.112625       1.256645 0.98334885E+01  0.10157524E+03                                 1.919219                            1.830960      -1.228976       2.294322                    0.995422       3.697870      10.594003       0.463815       1.278443      -0.709618      -0.027842      -0.008023      -0.013188       0.031835       0.001690       0.000778       0.004080       0.017660      -0.014261      -0.009803      -0.001652       0.011455              1.959304       2.224381       0.076299       0.191654       1.779641       0.364184       1.873890           0.000073
          138              H       7.282913      -4.054909      20.955461       0.117135       1.179992 0.88527607E+01  0.88289239E+02                                 1.779468                            1.691857      -1.080559       2.367518                    0.997121       3.433986       9.391287       0.506521       1.212495      -0.725469      -0.027718       0.006472      -0.024792       0.037747      -0.003721       0.008633       0.003233       0.010940       0.029736      -0.013196      -0.001879       0.015074              1.811557       2.099507      -0.231196       0.289462       1.461749      -0.073506       1.873415          -0.000026
          139              H       7.033637       0.948820      19.963422       0.110855       1.146253 0.84993322E+01  0.83971330E+02                                 1.753309                            1.664199      -0.907976       2.444174                    0.998917       3.396047       9.267693       0.507344       1.221961      -0.723492      -0.032835      -0.002011      -0.020496       0.038759       0.001064       0.006211      -0.003179       0.017013       0.023387      -0.013140       0.000385       0.012755              1.811463       2.267460       0.090772       0.260395       1.451323      -0.041992       1.715604          -0.000027
          140              H       9.211437      -5.076111      20.156925       0.105293       1.163621 0.88381489E+01  0.89128179E+02                                 1.835797                            1.745437      -1.158643       2.325409                    0.995701       3.677419      10.500925       0.469866       1.292643      -0.705773      -0.001079      -0.007077      -0.037738       0.038411      -0.006227       0.005217       0.005056       0.015933       0.025824      -0.016146       0.004190       0.011956              1.895252       1.669764      -0.140079      -0.210532       1.556296       0.197271       2.459697           0.000012
          141              H       9.137327       0.561739      23.353798       0.110489       1.172162 0.87878984E+01  0.88358954E+02                                 1.842462                            1.739643      -0.977636       2.412702                    0.998061       3.571788      10.133055       0.471709       1.291417      -0.707029       0.004248      -0.007624       0.036984       0.038000       0.001876       0.006581      -0.006892       0.012655       0.027948      -0.014066      -0.000113       0.014179              1.916852       1.728232       0.054280      -0.107222       1.526256      -0.288723       2.496068           0.000018
          142              H      11.001848       1.313872      22.285448       0.116605       0.991570 0.73430076E+01  0.70989931E+02                                 1.679518                            1.615076      -0.961933       2.425991                    0.998241       3.509641       9.945613       0.475598       1.332120      -0.697603       0.029028       0.003209       0.021204       0.036091       0.004920       0.006784      -0.004550       0.020123       0.021455      -0.016375       0.002764       0.013611              1.723355       2.134320       0.102258       0.235788       1.397422      -0.008494       1.638324           0.000114
          143              H      10.998479      -8.734498      18.448110       0.119746       1.238320 0.93638162E+01  0.94154360E+02                                 1.811481                            1.721696      -0.876474       2.459113                    0.999017       3.339725       8.997792       0.513130       1.187111      -0.733586      -0.013588      -0.026825       0.028155       0.041193       0.019625      -0.008805       0.002856      -0.007157       0.026639      -0.026492       0.009196       0.017296              1.817947       1.864703       0.235278      -0.386024       1.635549       0.011411       1.953588           0.000499
          144              H      10.868788      -9.253753      16.207846       0.092834       1.460061 0.11296537E+02  0.11959668E+03                                 2.043381                            1.903293      -1.156776       2.308803                    0.996352       3.749398      10.523392       0.481100       1.202534      -0.727841      -0.025534      -0.030452      -0.013841       0.042082       0.023839      -0.001697       0.000354       0.011870       0.027914      -0.029265       0.009233       0.020032              2.151294       2.400184       0.575321       0.396148       1.994669       0.425238       2.059030           0.000405
          145              H      14.586038      -1.889773      22.895933       0.101955       0.995831 0.73565375E+01  0.71665673E+02                                 1.721976                            1.642960      -1.170168       2.318651                    0.994643       3.773650      10.989129       0.456938       1.375978      -0.687031       0.030170      -0.000062      -0.016162       0.034226       0.001630      -0.001775       0.002285       0.029761       0.015741      -0.017839       0.005120       0.012719              1.789760       2.018845       0.038283      -0.350739       1.404354      -0.005223       1.946080          -0.000008
          146              H      14.673622      -2.234370      10.628989       0.110472       1.156160 0.86358117E+01  0.84818097E+02                                 1.705618                            1.633122      -0.823696       2.485660                    0.999272       3.246609       8.553283       0.538462       1.158151      -0.740538      -0.022215      -0.015504      -0.025366       0.037112      -0.002962       0.011698       0.010321      -0.006436      -0.009904      -0.018280       0.004662       0.013618              1.720013       1.856787       0.102902       0.308379       1.609655       0.233104       1.693597          -0.000025
          147              H      14.634883      -2.108490      20.920031       0.116998       0.957622 0.72481391E+01  0.70652150E+02                                 1.704243                            1.652507      -1.284599       2.272838                    0.993541       3.812901      11.264332       0.444750       1.412835      -0.679568       0.028746       0.004565       0.016758       0.033586       0.003626       0.002972       0.001964       0.023699       0.010983      -0.014351       0.002501       0.011849              1.755900       1.981785       0.056315       0.208505       1.405381       0.078526       1.880535          -0.000009
          148              H      16.332657      -1.471222      19.276626       0.111191       0.974675 0.70529336E+01  0.67957830E+02                                 1.692177                            1.604467      -1.210886       2.300154                    0.995553       3.725528      10.774025       0.464423       1.368746      -0.688241      -0.000060       0.022686       0.024499       0.033389       0.002034      -0.003561       0.009856       0.015287       0.001056      -0.015006       0.005610       0.009396              1.751779       1.480567       0.015482      -0.065583       1.884335       0.489465       1.890435          -0.000022
          149              H      14.604565      -1.941699      25.220684       0.114865       1.126224 0.82373593E+01  0.81206999E+02                                 1.765526                            1.661864      -1.029380       2.388925                    0.997883       3.482932       9.671702       0.494159       1.257286      -0.714301       0.031650      -0.000010       0.017423       0.036128       0.001326       0.001481      -0.002515       0.025754      -0.005882      -0.012598      -0.001443       0.014041              1.844364       2.125370      -0.009124       0.383743       1.358383       0.037166       2.049339           0.000013
          150              H      16.479191      -3.493170      11.239475       0.121169       1.153102 0.82648958E+01  0.80553977E+02                                 1.719022                            1.608623      -0.917402       2.447820                    0.998858       3.258819       8.645070       0.535247       1.174093      -0.735584      -0.000070      -0.037626      -0.013630       0.040018       0.001866       0.008075       0.013247      -0.011257      -0.020971      -0.017108      -0.001089       0.018197              1.804043       1.579119      -0.231179      -0.024266       2.349829       0.314745       1.483181          -0.000024
          151              H      14.612987       1.992051      11.506562       0.112624       1.256648 0.98335029E+01  0.10157529E+03                                 1.919211                            1.830953      -1.228977       2.294321                    0.995422       3.697860      10.593923       0.463819       1.278432      -0.709620       0.027842       0.015433      -0.000354       0.031835       0.001519      -0.001075      -0.001304       0.012852      -0.028683      -0.009803      -0.001652       0.011455              1.959295       2.224372       0.204128       0.029749       2.165708      -0.141279       1.487805           0.000075
          152              H       1.138587      -0.385508      13.264434       0.117135       1.179991 0.88527464E+01  0.88289029E+02                                 1.779464                            1.691853      -1.080559       2.367518                    0.997121       3.433984       9.391267       0.506522       1.212491      -0.725470       0.027718       0.018235       0.018000       0.037746       0.005616       0.007539       0.007190      -0.007113      -0.024426      -0.013195      -0.001878       0.015074              1.811553       2.099503       0.135085       0.344952       1.706836       0.215010       1.628320          -0.000021
          153              H       1.387863      -2.028242      18.093810       0.110855       1.146225 0.84990440E+01  0.83967485E+02                                 1.753256                            1.664151      -0.907980       2.444172                    0.998917       3.395983       9.267360       0.507362       1.221932      -0.723499       0.032836       0.018755       0.008507       0.038760       0.005911       0.002185       0.010337       0.004619      -0.013806      -0.013141       0.000385       0.012756              1.811405       2.267381       0.270881       0.051585       1.613120       0.135426       1.553715          -0.000027
          154              H      16.053063       0.816647      12.779316       0.105294       1.163617 0.88381068E+01  0.89127571E+02                                 1.835787                            1.745428      -1.158645       2.325409                    0.995701       3.677401      10.500833       0.469870       1.292635      -0.705775       0.001079       0.036220       0.012740       0.038411       0.001405       0.008001       0.006513      -0.004105      -0.034289      -0.016146       0.004190       0.011956              1.895241       1.669753      -0.252361       0.016045       2.404672       0.292547       1.611297           0.000014
          155              H      16.127173      -4.770852      16.063401       0.110489       1.172157 0.87878487E+01  0.88358361E+02                                 1.842459                            1.739640      -0.977638       2.412702                    0.998061       3.571786      10.133056       0.471708       1.291420      -0.707029      -0.004248      -0.028218      -0.025094       0.038000       0.006637       0.001665       0.012237       0.003398       0.000176      -0.014066      -0.000113       0.014179              1.916848       1.728229      -0.065717      -0.100618       2.003570       0.564301       2.018747           0.000022
          156              H      14.262652      -4.221700      17.248942       0.116606       0.991563 0.73429440E+01  0.70989178E+02                                 1.679512                            1.615071      -0.961930       2.425993                    0.998241       3.509629       9.945576       0.475598       1.332123      -0.697602      -0.029028      -0.019968      -0.007823       0.036091       0.008335      -0.000869       0.011277       0.008472      -0.013498      -0.016375       0.002764       0.013611              1.723349       2.134310       0.255325       0.029335       1.570737       0.108560       1.464998           0.000119
          157              H      14.266021       4.125717      10.465466       0.119746       1.238256 0.93631655E+01  0.94145609E+02                                 1.811362                            1.721591      -0.876479       2.459110                    0.999017       3.339672       8.997365       0.513169       1.187048      -0.733600       0.013588      -0.010971      -0.037309       0.041194       0.002188      -0.021399       0.002790      -0.016938      -0.002694      -0.026492       0.009195       0.017297              1.817826       1.864579      -0.216644      -0.396729       1.883828       0.131995       1.705071           0.000503
          158              H      14.395712       6.325470      11.135910       0.092834       1.460010 0.11296003E+02  0.11958905E+03                                 2.043292                            1.903216      -1.156777       2.308802                    0.996353       3.749311      10.522901       0.481124       1.202493      -0.727850       0.025534       0.027213      -0.019452       0.042082       0.010450      -0.021494       0.008435      -0.003356      -0.017760      -0.029264       0.009232       0.020032              2.151196       2.400072       0.630691      -0.300150       2.411084      -0.184739       1.642431           0.000408
          159              H      14.586038      -3.148574      14.169260       0.101955       0.995833 0.73565605E+01  0.71665955E+02                                 1.721979                            1.642962      -1.170172       2.318649                    0.994643       3.773657      10.989155       0.456937       1.375978      -0.687031       0.030170       0.014027       0.008027       0.034226       0.000722       0.002299       0.008709       0.010718      -0.041386      -0.017839       0.005120       0.012719              1.789763       2.018849       0.284609       0.208523       1.806128       0.237187       1.544311          -0.000007
          160              H      14.673622       7.647210      20.004303       0.110472       1.156183 0.86360426E+01  0.84821064E+02                                 1.705654                            1.633154      -0.823702       2.485656                    0.999272       3.246636       8.553433       0.538451       1.158166      -0.740535      -0.022214       0.029719      -0.000744       0.037111      -0.008650      -0.008415      -0.008698      -0.009246      -0.018334      -0.018280       0.004662       0.013618              1.720050       1.856830      -0.318526      -0.065076       1.874528      -0.080207       1.428793          -0.000024
          161              H      14.634883      -1.328034      14.967797       0.116997       0.957623 0.72481527E+01  0.70652321E+02                                 1.704245                            1.652509      -1.284600       2.272837                    0.993541       3.812905      11.264349       0.444749       1.412836      -0.679568       0.028746      -0.016795      -0.004425       0.033586      -0.004387       0.001654       0.006527       0.008992      -0.033137      -0.014351       0.002502       0.011849              1.755903       1.981787      -0.208728      -0.055483       1.829755       0.166485       1.456166          -0.000008
          162              H      16.332657      -0.223437      16.341390       0.111190       0.974675 0.70529344E+01  0.67957882E+02                                 1.692181                            1.604471      -1.210888       2.300152                    0.995553       3.725533      10.774064       0.464420       1.368753      -0.688239      -0.000060      -0.032559       0.007397       0.033389       0.002067       0.003542      -0.001390       0.000623      -0.042935      -0.015006       0.005609       0.009396              1.751783       1.480571       0.049058       0.046199       2.312806      -0.242090       1.461973          -0.000021
          163              H      14.604565      -5.135904      12.961916       0.114865       1.126220 0.82373221E+01  0.81206520E+02                                 1.765520                            1.661859      -1.029378       2.388926                    0.997883       3.482924       9.671665       0.494160       1.257284      -0.714302       0.031650      -0.015084      -0.008720       0.036128      -0.001946       0.000408       0.005560       0.020480      -0.021703      -0.012598      -0.001443       0.014041              1.844357       2.125361      -0.327767      -0.199772       1.908780       0.280608       1.498930           0.000015
          164              H      16.479191       7.747914      18.608908       0.121169       1.153088 0.82647755E+01  0.80552488E+02                                 1.719007                            1.608611      -0.917397       2.447822                    0.998858       3.258796       8.644984       0.535249       1.174092      -0.735585      -0.000070       0.030617      -0.025770       0.040019      -0.007926      -0.002421      -0.013602      -0.010644      -0.019131      -0.017108      -0.001090       0.018198              1.804026       1.579106       0.136603      -0.188071       1.972401      -0.532633       1.860572          -0.000022
          165              H      14.612987       4.773999      23.225705       0.112625       1.256655 0.98335789E+01  0.10157641E+03                                 1.919229                            1.830970      -1.228975       2.294322                    0.995422       3.697874      10.594027       0.463813       1.278445      -0.709618       0.027842      -0.007410       0.013542       0.031835       0.000171       0.001852      -0.002776       0.019918      -0.007484      -0.009803      -0.001651       0.011454              1.959315       2.224396      -0.127829       0.161907       1.534942      -0.222904       2.118606           0.000070
          166              H       1.138587       4.440417      20.287743       0.117135       1.180006 0.88529076E+01  0.88291261E+02                                 1.779499                            1.691885      -1.080559       2.367518                    0.997121       3.434012       9.391454       0.506509       1.212515      -0.725465       0.027718      -0.024706       0.006791       0.037746      -0.009337       0.001094      -0.010423      -0.001514      -0.007624      -0.013196      -0.001878       0.015074              1.811590       2.099550      -0.366290      -0.055493       1.834189      -0.141508       1.501031          -0.000024
          167              H       1.387863       1.079421      16.450405       0.110855       1.146264 0.84994330E+01  0.83972571E+02                                 1.753319                            1.664208      -0.907985       2.444169                    0.998917       3.396067       9.267760       0.507343       1.221959      -0.723493       0.032835      -0.016744       0.011989       0.038759      -0.004847       0.004027      -0.007157      -0.000891      -0.030322      -0.013140       0.000385       0.012755              1.811473       2.267477      -0.180123       0.208810       1.685909      -0.093441       1.481034          -0.000026
          168              H      16.053063       4.259464      21.571398       0.105293       1.163617 0.88381238E+01  0.89127976E+02                                 1.835804                            1.745444      -1.158646       2.325408                    0.995701       3.677415      10.500960       0.469861       1.292657      -0.705771       0.001079      -0.029144       0.024997       0.038411      -0.007632      -0.002784      -0.011569       0.004653      -0.008017      -0.016146       0.004190       0.011956              1.895260       1.669771       0.112287      -0.226579       2.063014      -0.489822       1.952995           0.000011
          169              H      16.127173       4.209112      15.090440       0.110489       1.172151 0.87878103E+01  0.88358045E+02                                 1.842471                            1.739651      -0.977638       2.412701                    0.998061       3.571770      10.133077       0.471700       1.291442      -0.707024      -0.004248       0.035841      -0.011890       0.038000      -0.004761       0.004915      -0.005345      -0.008540      -0.035638      -0.014066      -0.000113       0.014179              1.916862       1.728241       0.119997      -0.006603       2.503669      -0.275581       1.518674           0.000023
          170              H      14.262652       2.907828      14.973248       0.116606       0.991564 0.73429531E+01  0.70989300E+02                                 1.679515                            1.615073      -0.961933       2.425992                    0.998241       3.509630       9.945587       0.475597       1.332125      -0.697602      -0.029028       0.016759      -0.013382       0.036091      -0.003415       0.007653      -0.006727       0.000590      -0.037142      -0.016375       0.002764       0.013611              1.723352       2.134315      -0.153069       0.206452       1.585451      -0.100066       1.450289           0.000120
          171              H      14.266021       4.608782      25.594061       0.119747       1.238260 0.93631959E+01  0.94145973E+02                                 1.811364                            1.721592      -0.876484       2.459108                    0.999017       3.339673       8.997365       0.513169       1.187046      -0.733601       0.013588       0.037796       0.009153       0.041194       0.017437       0.012594      -0.005645      -0.011991       0.012145      -0.026492       0.009196       0.017296              1.817828       1.864581       0.451901       0.010745       1.864074      -0.143402       1.724830           0.000494
          172              H      14.395712       2.928284      27.163881       0.092836       1.459990 0.11295806E+02  0.11958630E+03                                 2.043260                            1.903189      -1.156780       2.308801                    0.996352       3.749291      10.522771       0.481132       1.202480      -0.727853       0.025535       0.003239       0.033293       0.042082       0.013389       0.019797      -0.008789      -0.002743      -0.015920      -0.029264       0.009232       0.020032              2.151161       2.400033      -0.055406       0.696254       1.674582      -0.240461       2.378869           0.000400
          173              H      14.586038       5.038347      17.442444       0.101955       0.995830 0.73565302E+01  0.71665590E+02                                 1.721975                            1.642959      -1.170168       2.318651                    0.994643       3.773649      10.989128       0.456937       1.375979      -0.687030       0.030170      -0.013965       0.008135       0.034226      -0.002352      -0.000524      -0.010994       0.014677      -0.029511      -0.017839       0.005120       0.012719              1.789759       2.018845      -0.322890       0.142216       1.815171      -0.231963       1.535262          -0.000007
          174              H      14.673622      -5.412840      23.874345       0.110472       1.156159 0.86358070E+01  0.84818052E+02                                 1.705618                            1.633122      -0.823696       2.485659                    0.999272       3.246611       8.553293       0.538462       1.158152      -0.740538      -0.022214      -0.014215       0.026110       0.037112       0.011612      -0.003284      -0.001623       0.008629       0.035292      -0.018280       0.004662       0.013618              1.720014       1.856788       0.215614      -0.243305       1.470738      -0.152900       1.832515          -0.000028
          175              H      14.634883       3.436524      18.619809       0.116998       0.957622 0.72481405E+01  0.70652177E+02                                 1.704244                            1.652508      -1.284599       2.272837                    0.993541       3.812902      11.264341       0.444749       1.412836      -0.679568       0.028746       0.012230      -0.012332       0.033586       0.000761      -0.004626      -0.008491       0.012394      -0.022930      -0.014350       0.002501       0.011849              1.755902       1.981786       0.152413      -0.153023       1.693742      -0.245011       1.592176          -0.000008
          176              H      16.332657       1.694659      18.889622       0.111190       0.974676 0.70529403E+01  0.67957930E+02                                 1.692179                            1.604469      -1.210886       2.300153                    0.995553       3.725533      10.774052       0.464421       1.368749      -0.688240      -0.000060       0.009873      -0.031896       0.033389      -0.004101       0.000019      -0.008466       0.017693       0.008276      -0.015006       0.005609       0.009396              1.751782       1.480569      -0.064538       0.019385       1.465023      -0.247375       2.309753          -0.000022
          177              H      14.604565       7.077603      16.325038       0.114865       1.126220 0.82373261E+01  0.81206642E+02                                 1.765528                            1.661866      -1.029378       2.388926                    0.997883       3.482922       9.671693       0.494156       1.257294      -0.714299       0.031650       0.015094      -0.008703       0.036128       0.000620      -0.001889      -0.003045       0.016123      -0.034772      -0.012598      -0.001443       0.014041              1.844366       2.125373       0.336893      -0.183969       1.844415      -0.317776       1.563310           0.000015
          178              H      16.479191      -4.254744      24.659255       0.121169       1.153091 0.82647913E+01  0.80552627E+02                                 1.719003                            1.608607      -0.917396       2.447823                    0.998858       3.258807       8.644994       0.535253       1.174084      -0.735586      -0.000071       0.007009       0.039400       0.040019       0.006059      -0.005654       0.000354       0.012300       0.049703      -0.017107      -0.001090       0.018197              1.804022       1.579102       0.094573       0.212336       1.427252       0.217893       2.405712          -0.000027
          179              H      14.612987      -6.766050      19.775371       0.112625       1.256646 0.98334938E+01  0.10157532E+03                                 1.919220                            1.830961      -1.228976       2.294321                    0.995422       3.697871      10.594010       0.463814       1.278444      -0.709618       0.027842      -0.008023      -0.013188       0.031835      -0.001690      -0.000778       0.004080       0.017660      -0.014261      -0.009803      -0.001651       0.011455              1.959305       2.224382      -0.076299      -0.191654       1.779642       0.364185       1.873891           0.000073
          180              H       1.138587      -4.054909      20.955461       0.117135       1.179992 0.88527568E+01  0.88289192E+02                                 1.779468                            1.691857      -1.080559       2.367518                    0.997121       3.433985       9.391285       0.506520       1.212495      -0.725469       0.027718       0.006472      -0.024792       0.037747       0.003721      -0.008633       0.003233       0.010940       0.029736      -0.013196      -0.001879       0.015074              1.811557       2.099507       0.231196      -0.289462       1.461749      -0.073506       1.873415          -0.000026
          181              H       1.387863       0.948820      19.963422       0.110855       1.146253 0.84993326E+01  0.83971337E+02                                 1.753310                            1.664200      -0.907977       2.444174                    0.998917       3.396047       9.267694       0.507344       1.221961      -0.723492       0.032835      -0.002011      -0.020496       0.038759      -0.001064      -0.006211      -0.003179       0.017013       0.023387      -0.013140       0.000385       0.012755              1.811463       2.267461      -0.090772      -0.260395       1.451324      -0.041992       1.715604          -0.000027
          182              H      16.053063      -5.076111      20.156925       0.105293       1.163621 0.88381441E+01  0.89128123E+02                                 1.835797                            1.745437      -1.158644       2.325409                    0.995701       3.677418      10.500923       0.469866       1.292643      -0.705773       0.001079      -0.007077      -0.037738       0.038411       0.006227      -0.005217       0.005056       0.015933       0.025824      -0.016146       0.004190       0.011956              1.895252       1.669764       0.140079       0.210532       1.556296       0.197271       2.459697           0.000012
          183              H      16.127173       0.561739      23.353798       0.110489       1.172163 0.87879028E+01  0.88359020E+02                                 1.842464                            1.739644      -0.977637       2.412702                    0.998061       3.571789      10.133063       0.471708       1.291418      -0.707029      -0.004248      -0.007624       0.036984       0.038000      -0.001876      -0.006581      -0.006892       0.012655       0.027948      -0.014066      -0.000113       0.014179              1.916853       1.728233      -0.054280       0.107222       1.526257      -0.288724       2.496070           0.000018
          184              H      14.262652       1.313872      22.285448       0.116606       0.991570 0.73430035E+01  0.70989881E+02                                 1.679517                            1.615076      -0.961932       2.425992                    0.998241       3.509640       9.945609       0.475598       1.332120      -0.697603      -0.029028       0.003209       0.021204       0.036091      -0.004920      -0.006784      -0.004550       0.020122       0.021455      -0.016375       0.002764       0.013611              1.723354       2.134319      -0.102258      -0.235788       1.397421      -0.008494       1.638323           0.000114
          185              H      14.266021      -8.734498      18.448110       0.119746       1.238322 0.93638400E+01  0.94154672E+02                                 1.811484                            1.721699      -0.876474       2.459113                    0.999017       3.339727       8.997805       0.513129       1.187113      -0.733586       0.013588      -0.026825       0.028155       0.041193      -0.019625       0.008805       0.002856      -0.007157       0.026639      -0.026492       0.009196       0.017296              1.817950       1.864707      -0.235279       0.386025       1.635553       0.011411       1.953592           0.000499
          186              H      14.395712      -9.253753      16.207846       0.092834       1.460063 0.11296561E+02  0.11959700E+03                                 2.043383                            1.903295      -1.156777       2.308802                    0.996352       3.749401      10.523403       0.481099       1.202534      -0.727841       0.025534      -0.030452      -0.013841       0.042082      -0.023839       0.001697       0.000354       0.011870       0.027914      -0.029265       0.009233       0.020032              2.151297       2.400187      -0.575322      -0.396149       1.994671       0.425239       2.059032           0.000405
          187              H       4.210750      13.019139       9.724163       0.103882       1.007663 0.76183695E+01  0.75346663E+02                                 1.766741                            1.694152      -1.483409       2.164930                    0.992066       4.066234      12.181895       0.438359       1.412778      -0.678177      -0.000000      -0.001037       0.030437       0.030455      -0.000000       0.000000      -0.004203       0.010673       0.019411      -0.009666       0.002101       0.007565              1.823485       1.706720       0.000000      -0.000000       1.402930      -0.079547       2.360805           0.000012
          188              H       4.210750      14.312556      15.583734       0.107795       1.122135 0.86672627E+01  0.87625825E+02                                 1.833706                            1.758837      -1.328755       2.243697                    0.993141       3.879317      11.363021       0.452643       1.338444      -0.694494       0.000000      -0.032462      -0.005424       0.032912      -0.000000       0.000000       0.000102      -0.009585      -0.038654      -0.012885       0.001650       0.011235              1.892724       1.763600      -0.000000      -0.000000       2.474889       0.121945       1.439683           0.000183
          189              H       4.210750      17.646802      11.116833       0.103882       1.007662 0.76183596E+01  0.75346559E+02                                 1.766742                            1.694152      -1.483413       2.164928                    0.992066       4.066234      12.181904       0.438359       1.412780      -0.678177      -0.000000       0.026878      -0.014320       0.030455      -0.000000      -0.000000      -0.004412      -0.004248      -0.025355      -0.009667       0.002102       0.007565              1.823485       1.706721      -0.000000       0.000000       2.190225      -0.374998       1.573509           0.000011
          190              H       4.210750      22.074631       7.066915       0.107795       1.122138 0.86672895E+01  0.87626154E+02                                 1.833708                            1.758838      -1.328758       2.243696                    0.993141       3.879325      11.363044       0.452643       1.338443      -0.694494      -0.000000       0.011534       0.030825       0.032912       0.000000      -0.000000       0.010393       0.008593       0.015879      -0.012885       0.001650       0.011235              1.892727       1.763602       0.000000       0.000000       1.592879       0.387286       2.321699           0.000181
          191              H       4.210750      16.539058       6.412824       0.103882       1.007666 0.76183912E+01  0.75346926E+02                                 1.766743                            1.694153      -1.483411       2.164929                    0.992066       4.066240      12.181914       0.438360       1.412776      -0.678178       0.000000      -0.025841      -0.016117       0.030455      -0.000000      -0.000000       0.008615       0.003032      -0.003513      -0.009667       0.002102       0.007565              1.823487       1.706721       0.000000       0.000000       2.052449       0.454546       1.711290           0.000011
          192              H       4.210750      10.817813       4.603170       0.107795       1.122137 0.86672742E+01  0.87625934E+02                                 1.833705                            1.758835      -1.328756       2.243697                    0.993141       3.879312      11.362990       0.452644       1.338441      -0.694495      -0.000000       0.020929      -0.025401       0.032912      -0.000000      -0.000000      -0.010495       0.008417       0.015351      -0.012885       0.001650       0.011235              1.892723       1.763597      -0.000000      -0.000000       1.804092      -0.509230       2.110480           0.000184
          193              H      12.632250      -2.715861      17.529656       0.103882       1.007666 0.76183889E+01  0.75346875E+02                                 1.766741                            1.694151      -1.483411       2.164929                    0.992066       4.066235      12.181885       0.438361       1.412773      -0.678178       0.000000      -0.001038      -0.030437       0.030455       0.000000      -0.000000       0.004203       0.010673       0.019410      -0.009667       0.002101       0.007565              1.823485       1.706719       0.000000      -0.000000       1.402930       0.079547       2.360805           0.000012
          194              H      12.632250      -1.422444      11.670085       0.107794       1.122134 0.86672556E+01  0.87625727E+02                                 1.833705                            1.758836      -1.328752       2.243699                    0.993141       3.879312      11.363001       0.452643       1.338444      -0.694494       0.000000      -0.032462       0.005424       0.032912      -0.000000       0.000000      -0.000102      -0.009585      -0.038652      -0.012885       0.001650       0.011235              1.892723       1.763598       0.000000       0.000000       2.474888      -0.121945       1.439682           0.000185
          195              H      12.632250       1.911803      16.136986       0.103882       1.007664 0.76183729E+01  0.75346688E+02                                 1.766740                            1.694151      -1.483410       2.164930                    0.992066       4.066231      12.181876       0.438360       1.412775      -0.678178      -0.000000       0.026878       0.014320       0.030455      -0.000000      -0.000000       0.004412      -0.004248      -0.025354      -0.009666       0.002101       0.007565              1.823484       1.706719       0.000000       0.000000       2.190225       0.374998       1.573508           0.000012
          196              H      12.632250       6.339631      20.186904       0.107795       1.122134 0.86672564E+01  0.87625768E+02                                 1.833707                            1.758838      -1.328755       2.243697                    0.993141       3.879320      11.363040       0.452642       1.338447      -0.694494       0.000000       0.011533      -0.030825       0.032912       0.000000      -0.000000      -0.010393       0.008593       0.015878      -0.012885       0.001650       0.011235              1.892725       1.763602      -0.000000       0.000000       1.592877      -0.387285       2.321696           0.000183
          197              H      12.632250       0.804058      20.840995       0.103882       1.007661 0.76183503E+01  0.75346437E+02                                 1.766740                            1.694151      -1.483409       2.164930                    0.992066       4.066229      12.181883       0.438359       1.412780      -0.678177       0.000000      -0.025841       0.016117       0.030455       0.000000       0.000000      -0.008615       0.003032      -0.003513      -0.009666       0.002101       0.007565              1.823484       1.706719      -0.000000       0.000000       2.052445      -0.454545       1.711287           0.000011
          198              H      12.632250      -4.917187      22.650649       0.107795       1.122134 0.86672463E+01  0.87625602E+02                                 1.833704                            1.758834      -1.328750       2.243701                    0.993141       3.879312      11.362996       0.452644       1.338443      -0.694494       0.000000       0.020929       0.025401       0.032912       0.000000      -0.000000       0.010494       0.008416       0.015351      -0.012885       0.001650       0.011235              1.892721       1.763596      -0.000000      -0.000000       1.804090       0.509230       2.110477           0.000183
          199              C       5.413340      13.253590       8.173420       0.089615      35.603903 0.40885663E+03  0.94557764E+04                                 9.562991                            6.832274      -0.036505       2.003941                    0.999347      26.494424      75.284936       0.618571       0.428145      -1.057955      -0.008732      -0.001767      -0.004316       0.009900       0.010625       0.008496      -0.006789      -0.006006      -0.015735      -0.017819       0.004150       0.013670             12.870771      18.050528      -1.670931       3.813433       5.754834      -2.266705      14.806952          -0.000095
          200              C       6.666459      12.942037       8.892921       0.092226      34.158160 0.41206397E+03  0.95511606E+04                                 9.337388                            6.886504      -0.107841       1.983176                    0.999422      26.452325      75.315121       0.612280       0.431583      -1.055557       0.008703       0.000992      -0.000211       0.008762      -0.007872       0.002090       0.004709       0.030072       0.026200      -0.022172       0.009323       0.012849             12.404625      18.012728      -0.987430       5.627793       7.981534      -3.409123      11.219613           0.001038
          201              C       8.960476      12.284314      10.342824      -0.060355      40.793332 0.43737818E+03  0.10204951E+05                                10.229470                            6.880030       0.162829       2.053863                    0.999339      27.254432      75.769070       0.646841       0.405840      -1.080862      -0.047461       0.018684      -0.032889       0.060690       0.012067      -0.000663      -0.009464      -0.012146      -0.001262      -0.014910      -0.002836       0.017746             14.973954      21.512969      -3.396539       8.557535       9.698903      -5.338900      13.709990           0.000016
          202              C       5.352705      13.807462       3.905472      -0.143661      35.741942 0.46201362E+03  0.11086351E+05                                 9.614252                            7.281267      -0.032457       1.961999                    0.999043      30.128754      89.018064       0.593174       0.430319      -1.049979      -0.017699      -0.002991      -0.028875       0.033999       0.007176       0.031733      -0.007340       0.001049      -0.031357      -0.037564       0.007108       0.030456             12.794224      10.511688       0.280649      -1.043240       5.462918      -0.781390      22.408067          -0.000118
          203              C       6.647932      15.140217      15.572832       0.086471      36.798271 0.40892836E+03  0.94378588E+04                                 9.762262                            6.816880      -0.118307       1.977518                    0.999347      26.405504      74.438292       0.622766       0.426143      -1.061439      -0.008195      -0.003991      -0.003144       0.009642       0.004580      -0.000967       0.013146       0.002923      -0.035493      -0.019508       0.005703       0.013805             13.233976      18.271256      -7.893187      -1.850950      14.992565      -0.949398       6.438108           0.000778
          204              C       6.882050      13.873549      16.049774      -0.139396      33.288184 0.41660129E+03  0.97163184E+04                                 9.050881                            6.848081       0.076362       1.997445                    0.999618      29.431195      85.010542       0.622123       0.422132      -1.057755       0.024002      -0.002871      -0.009166       0.025853       0.020323      -0.016231      -0.010676       0.018217       0.030855      -0.027414      -0.006019       0.033432             11.181156      13.467189      -5.832088      -1.468643      13.549744      -1.285460       6.526536          -0.000335
          205              C       5.408287      13.528953       6.786201      -0.202792      36.020290 0.51061248E+03  0.12570163E+05                                 9.689224                            7.680600      -0.160724       1.913440                    0.997971      31.377501      94.082958       0.574284       0.433242      -1.047585      -0.012674      -0.005908       0.007104       0.015684       0.012101      -0.027167       0.009314      -0.017657      -0.049047      -0.040560       0.016304       0.024256             12.149146      12.259512      -0.607206       3.393501       6.077253      -2.396938      18.110672           0.000258
          206              C       7.874102      13.602908       8.631284      -0.145007      33.931052 0.46062519E+03  0.11025498E+05                                 9.214449                            7.247595       0.045945       1.990608                    0.998878      29.877385      87.665095       0.598390       0.427633      -1.053457       0.015847      -0.014586       0.015762       0.026690      -0.005190      -0.002359      -0.008168      -0.025934       0.035452      -0.020370       0.002381       0.017989             11.258478      15.462121      -0.209310       3.931462       8.272599      -3.009005      10.040715          -0.000248
          207              C       5.376286      13.780713       2.496450      -0.110466      34.552149 0.41990208E+03  0.98188546E+04                                 9.316101                            6.881684       0.087737       2.000966                    0.999744      29.270014      84.830372       0.619328       0.422934      -1.056585      -0.018614       0.000266       0.021366       0.028338      -0.002657      -0.018785       0.005084      -0.007092      -0.049466      -0.027700       0.008674       0.019026             12.596124      10.208803      -0.097360       1.318785       5.035759      -0.795079      22.543811           0.000639
          208              C       5.411656      15.887629      15.728179       0.088812      37.299163 0.38795455E+03  0.88552307E+04                                 9.844245                            6.632159      -0.135726       1.971167                    0.999393      26.325859      74.310702       0.631142       0.425168      -1.059826      -0.006746       0.001683      -0.008027       0.010620      -0.008847      -0.003324      -0.010674       0.002569      -0.008724      -0.015999       0.003609       0.012389             13.573437      18.222057      -5.258335      -0.748431      17.205316       1.312594       5.292937          -0.001081
          209              C       7.986951      13.124563      15.733630      -0.096793      33.127922 0.41573024E+03  0.96843366E+04                                 9.038409                            6.865590       0.020384       1.982211                    0.999628      29.029118      83.612591       0.618404       0.425183      -1.056572      -0.003720       0.025286      -0.009790       0.027369       0.009883       0.003875      -0.016851      -0.036999       0.006126      -0.024850      -0.004275       0.029124             10.963511      14.634547      -4.303616      -2.712392      11.674686      -0.831917       6.581298           0.000499
          210              C       5.386391      17.262868      15.744531      -0.193327      37.383602 0.45300753E+03  0.10834786E+05                                 9.926664                            7.204525      -0.069956       1.943587                    0.999136      30.785836      91.303023       0.596011       0.429672      -1.048638      -0.015382      -0.007034       0.000050       0.016914       0.032230      -0.003495       0.014234       0.038650       0.095550      -0.055781       0.020528       0.035253             13.236359      12.399348      -4.840531      -0.616960      21.831328       1.858362       5.478399           0.005393
          211              C       8.886367      14.967132      14.504482      -0.104320      32.656968 0.40988683E+03  0.95375501E+04                                 8.991573                            6.819369       0.024421       1.981242                    0.999708      29.283076      84.966280       0.618696       0.425457      -1.053847      -0.017857       0.000992       0.014309       0.022905       0.022419      -0.000855       0.002938       0.016770       0.007859      -0.025545       0.002871       0.022673             11.172596      14.313192      -5.481659      -1.838184      13.195595      -0.987625       6.009000           0.000420
          212              C       9.005952      13.272473       9.339884      -0.105755      33.272108 0.42891171E+03  0.10067708E+05                                 9.037582                            6.943542       0.178598       2.029145                    0.999757      29.273009      84.582609       0.619039       0.421527      -1.059061      -0.019624      -0.014135       0.007110       0.025208       0.016834      -0.016672       0.008405      -0.004870      -0.031381      -0.029433       0.006334       0.023099             11.265858      14.175956      -1.748408       4.633794       8.544963      -4.104818      11.076655           0.000718
          213              C       7.715778      15.684648      14.798824      -0.144724      34.735346 0.46758846E+03  0.11237741E+05                                 9.397971                            7.306031       0.002828       1.969271                    0.999114      30.308963      89.203270       0.595334       0.428085      -1.052850       0.019099      -0.022586       0.000713       0.029587       0.001823       0.006839      -0.009782      -0.051775      -0.046583      -0.024834      -0.010697       0.035530             11.397965      15.751173      -4.787526      -2.642628      11.815163      -0.721641       6.627558          -0.000358
          214              C      10.141170      12.929449      14.501757       0.659868      24.021980 0.23956757E+03  0.49113453E+04                                 7.812387                            5.543098      -0.186723       2.004937                    0.999302      21.672953      60.513895       0.621191       0.480959      -1.014275       0.074699      -0.039004      -0.008501       0.084697       0.026569       0.078805      -0.010476       0.017587       0.178663      -0.085956      -0.021998       0.107954             10.415054      13.966782      -4.752289      -3.130773      11.543774       0.359108       5.734604           0.001702
          215              C      10.134433      11.922409      11.127734       0.657196      24.346513 0.23654403E+03  0.48349673E+04                                 7.863339                            5.491709      -0.153290       2.015557                    0.999403      21.685757      60.499807       0.626744       0.478117      -1.015573       0.070548      -0.032844       0.036603       0.085997      -0.026802      -0.068275       0.048287      -0.052879       0.010857      -0.083360      -0.014965       0.098325             10.961177      15.382529      -1.756358       5.624000       7.897231      -3.530810       9.603770           0.002744
          216              C       7.756201      11.637606      10.552679      -0.091541      32.918692 0.41342578E+03  0.96466098E+04                                 9.050778                            6.854615       0.048239       1.991608                    0.999733      29.173040      84.937329       0.615927       0.426187      -1.052739      -0.001616       0.016568      -0.021697       0.027347       0.000449      -0.012323      -0.003406      -0.035857       0.040568      -0.028326       0.009641       0.018685             11.442994      16.692988      -1.236059       4.805703       7.788047      -3.270919       9.847946           0.000814
          217              C       6.636142      11.964894       9.838629      -0.144120      33.164140 0.43461570E+03  0.10274859E+05                                 9.128521                            7.063617       0.047433       1.995161                    0.999085      29.631010      87.012166       0.601805       0.430507      -1.049444       0.021585      -0.005250       0.009528       0.024171       0.008273      -0.013066       0.010146       0.012960      -0.031074      -0.023703       0.005280       0.018423             11.393976      14.684767      -1.669722       4.856092       8.300277      -3.964798      11.196885          -0.000119
          218              C       9.007636      13.717773      14.978699      -0.048729      37.441552 0.41238660E+03  0.94990748E+04                                 9.689724                            6.701652       0.113679       2.044111                    0.999370      26.976124      74.971343       0.651087       0.408404      -1.077147      -0.049007       0.032650       0.030252       0.066203       0.007388       0.005748      -0.003464       0.009096      -0.025456      -0.012917      -0.000553       0.013470             13.247778      18.248528      -7.103726      -3.866551      14.427334      -0.056238       7.067471          -0.000246
          219              C       5.202803      20.224196      16.218748      -0.167910      35.864024 0.43896158E+03  0.10403600E+05                                 9.553400                            7.005858      -0.074234       1.933839                    0.999553      30.674250      90.192776       0.616342       0.419302      -1.056370      -0.071978       0.022373       0.048448       0.089603      -0.023818       0.027050      -0.001371      -0.022605       0.058888      -0.044345       0.006592       0.037753             12.434957       8.899081       1.691711       1.820499      22.174226       0.016362       6.231564           0.000187
          220              C       5.223014      21.569538      15.878075      -0.149665      37.617424 0.45896653E+03  0.11025084E+05                                 9.881874                            7.186122      -0.159453       1.892939                    0.999704      31.566107      94.150772       0.604318       0.421929      -1.052284      -0.088234      -0.000427       0.036825       0.095611       0.052340       0.036683       0.005937      -0.014182       0.004944      -0.063357      -0.002411       0.065768             12.594233       9.764795       0.710284       1.560737      22.010246      -1.707722       6.007659           0.007254
          221              C       5.413340      16.186594      11.689163       0.089616      35.603942 0.40885691E+03  0.94557844E+04                                 9.562995                            6.832274      -0.036501       2.003942                    0.999347      26.494438      75.284982       0.618571       0.428145      -1.057955      -0.008733      -0.002854       0.003689       0.009900       0.002045      -0.013450       0.008102      -0.003733      -0.008916      -0.017820       0.004150       0.013670             12.870784      18.050561       4.138001      -0.459649      14.506948      -2.786332       6.054843          -0.000097
          222              C       6.666459      16.965477      11.599225       0.092224      34.158279 0.41206542E+03  0.95512012E+04                                 9.337398                            6.886509      -0.107838       1.983176                    0.999422      26.452387      75.315285       0.612281       0.431582      -1.055558       0.008704      -0.000678      -0.000754       0.008763       0.005746       0.005772      -0.014536       0.013048      -0.024878      -0.022171       0.009321       0.012850             12.404647      18.012778       5.367543      -1.958757      13.362491       0.302430       5.838673           0.001030
          223              C       8.960476      18.549992      11.443879      -0.060355      40.793577 0.43738027E+03  0.10205010E+05                                10.229501                            6.880040       0.162835       2.053864                    0.999339      27.254521      75.769320       0.646842       0.405839      -1.080862      -0.047462      -0.037826       0.000264       0.060692      -0.006608      -0.010120       0.007636      -0.015315      -0.010772      -0.014911      -0.002837       0.017748             14.974029      21.513087       9.109401      -1.337272      17.330932       0.932597       6.078068           0.000015
          224              C       5.352705      12.213507      13.343470      -0.143661      35.741839 0.46201237E+03  0.11086316E+05                                 9.614245                            7.281265      -0.032457       1.961999                    0.999043      30.128700      89.017943       0.593173       0.430320      -1.049978      -0.017699      -0.023511       0.017028       0.033999       0.023894      -0.022080       0.010232       0.006057      -0.016331      -0.037564       0.007108       0.030456             12.794212      10.511692      -1.043800       0.278572      18.848451      -6.946757       9.022492          -0.000119
          225              C       6.647932      21.651360       6.355591       0.086470      36.798465 0.40893013E+03  0.94379114E+04                                 9.762301                            6.816895      -0.118310       1.977517                    0.999346      26.405577      74.438583       0.622765       0.426143      -1.061439      -0.008195      -0.000728       0.005029       0.009643      -0.003128      -0.003483       0.000480       0.026522       0.035299      -0.019508       0.005704       0.013804             13.234064      18.271365       2.343670       7.761269       9.398967       4.178929      12.031859           0.000771
          226              C       6.882050      22.697738       7.214086      -0.139396      33.288249 0.41660172E+03  0.97163313E+04                                 9.050893                            6.848083       0.076363       1.997445                    0.999618      29.431229      85.010662       0.622124       0.422132      -1.057755       0.024002      -0.006502       0.007069       0.025852      -0.024217      -0.009485      -0.005287      -0.009432      -0.052091      -0.027415      -0.006018       0.033433             11.181192      13.467236       1.644178       5.785100       9.395592       3.683884      10.680748          -0.000338
          227              C       5.408287      14.847546      12.144302      -0.202792      36.020276 0.51061219E+03  0.12570155E+05                                 9.689225                            7.680601      -0.160726       1.913439                    0.997971      31.377488      94.082934       0.574283       0.433242      -1.047584      -0.012674       0.009106       0.001564       0.015684      -0.029578       0.003104       0.009785       0.015423       0.050195      -0.040561       0.016305       0.024256             12.149148      12.259523       3.242459      -1.170891      17.178121      -4.012157       7.009799           0.000259
          228              C       7.874102      16.408458      11.157713      -0.145007      33.931131 0.46062630E+03  0.11025527E+05                                 9.214444                            7.247588       0.045948       1.990608                    0.998878      29.877432      87.665137       0.598392       0.427631      -1.053459       0.015847       0.020944       0.004751       0.026690       0.000552       0.005675       0.002024      -0.036578       0.003521      -0.020371       0.002381       0.017989             11.258477      15.462125       3.509403      -1.784455      12.204559       0.738885       6.108748          -0.000248
          229              C       5.376286      11.006632      14.071147      -0.110466      34.552017 0.41990016E+03  0.98188074E+04                                 9.316119                            6.881698       0.087736       2.000966                    0.999744      29.269926      84.830357       0.619323       0.422938      -1.056581      -0.018614       0.018370      -0.010914       0.028338      -0.014939       0.011694       0.009702       0.018521       0.027370      -0.027700       0.008673       0.019027             12.596144      10.208841       1.190787      -0.575079      18.855367      -7.183674       8.724224           0.000649
          230              C       5.411656      21.412188       5.630639       0.088812      37.299460 0.38795718E+03  0.88553111E+04                                 9.844317                            6.632193      -0.135734       1.971164                    0.999393      26.325966      74.311237       0.631138       0.425169      -1.059824      -0.006746      -0.007793       0.002556       0.010620       0.001544       0.009324       0.006670      -0.004367      -0.029532      -0.015999       0.003610       0.012390             13.573575      18.222205       1.981052       4.928167       7.134357       4.501982      15.364162          -0.001072
          231              C       7.986951      22.798441       8.020799      -0.096794      33.128062 0.41573194E+03  0.96843820E+04                                 9.038409                            6.865583       0.020383       1.982211                    0.999628      29.029226      83.612811       0.618408       0.425180      -1.056574      -0.003720      -0.021122      -0.017004       0.027370      -0.001587      -0.010496       0.015109      -0.040015      -0.002925      -0.024848      -0.004276       0.029124             10.963528      14.634578      -0.197179       5.083274       8.575100       2.621463       9.680906           0.000487
          232              C       5.386391      20.738730       4.431471      -0.193327      37.383948 0.45301150E+03  0.10834910E+05                                 9.926748                            7.204571      -0.069971       1.943582                    0.999136      30.785957      91.303659       0.596007       0.429673      -1.048636      -0.015382       0.003559       0.006068       0.016914      -0.019142      -0.026166      -0.036169       0.000657      -0.018443      -0.055780       0.020530       0.035250             13.236526      12.399437       1.886002       4.500603       7.957332       6.151956      19.352808           0.005343
          233              C       8.886367      20.812684       7.039661      -0.104320      32.657037 0.40988764E+03  0.95375690E+04                                 8.991571                            6.819366       0.024418       1.981241                    0.999708      29.283112      84.966245       0.618698       0.425456      -1.053848      -0.017857       0.011896      -0.008013       0.022904      -0.011951      -0.018987      -0.006801       0.010080      -0.012219      -0.025544       0.002870       0.022674             11.172607      14.313207       1.148941       5.666379       8.660946       3.605705      10.543668           0.000414
          234              C       9.005952      17.187340      11.089579      -0.105755      33.272078 0.42891104E+03  0.10067690E+05                                 9.037587                            6.943544       0.178606       2.029147                    0.999757      29.272958      84.582476       0.619038       0.421528      -1.059061      -0.019624       0.013226       0.008687       0.025208      -0.022855      -0.006242       0.003647       0.016006       0.031231      -0.029432       0.006332       0.023100             11.265873      14.175973       4.887213      -0.802723      13.998636       0.956152       5.623011           0.000712
          235              C       7.715778      20.708834       6.271104      -0.144724      34.735444 0.46758968E+03  0.11237773E+05                                 9.397969                            7.306026       0.002828       1.969271                    0.999114      30.309031      89.203352       0.595336       0.428084      -1.052851       0.019098       0.011910       0.019204       0.029587       0.005011      -0.004998       0.026186      -0.023362       0.038657      -0.024834      -0.010697       0.035531             11.397976      15.751187       0.105199       5.467464       8.549410       2.607124       9.893329          -0.000356
          236              C      10.141170      21.829165       8.805709       0.659868      24.022094 0.23956850E+03  0.49113703E+04                                 7.812409                            5.543107      -0.186722       2.004937                    0.999302      21.673037      60.514206       0.621191       0.480959      -1.014275       0.074701       0.012140       0.038029       0.084698       0.054960      -0.062410      -0.037248      -0.065078      -0.069336      -0.085954      -0.021995       0.107949             10.415102      13.966861      -0.335181       5.681039       6.875914       2.335893      10.402531           0.001686
          237              C      10.134433      19.410696      11.364843       0.657194      24.346722 0.23654614E+03  0.48350218E+04                                 7.863377                            5.491728      -0.153282       2.015558                    0.999403      21.685897      60.500297       0.626744       0.478116      -1.015573       0.070550       0.048123       0.010140       0.085999      -0.045727       0.057345      -0.015042       0.004695       0.183566      -0.083357      -0.014960       0.098317             10.961244      15.382627       5.748762      -1.290947      12.234985       1.026459       5.266118           0.002725
          238              C       7.756201      19.055085      11.899017      -0.091542      32.919017 0.41343067E+03  0.96467369E+04                                 9.050754                            6.854595       0.048237       1.991607                    0.999733      29.173309      84.937720       0.615937       0.426179      -1.052745      -0.001614      -0.027075      -0.003501       0.027348      -0.010896       0.005772       0.000683      -0.040573       0.026409      -0.028324       0.009638       0.018687             11.442971      16.692958       4.779898      -1.332383      12.165648       0.743490       5.470307           0.000805
          239              C       6.636142      18.273055      11.972603      -0.144120      33.164290 0.43461774E+03  0.10274918E+05                                 9.128541                            7.063630       0.047434       1.995160                    0.999085      29.631100      87.012449       0.601804       0.430507      -1.049444       0.021584       0.010876      -0.000218       0.024170      -0.015453      -0.000632      -0.001151       0.028541       0.015663      -0.023704       0.005279       0.018425             11.394009      14.684816       5.040386      -0.982023      13.906387       0.728129       5.590825          -0.000122
          240              C       9.007636      21.848047       7.884530      -0.048729      37.441835 0.41238909E+03  0.94991476E+04                                 9.689773                            6.701672       0.113678       2.044110                    0.999370      26.976225      74.971716       0.651086       0.408404      -1.077147      -0.049008       0.009874      -0.043402       0.066204       0.001283      -0.009272       0.005275       0.012231      -0.016051      -0.012917      -0.000553       0.013470             13.247885      18.248699       0.203359       8.085400       8.956169       3.215054      12.538788          -0.000248
          241              C       5.202803      19.668750       1.629778      -0.167907      35.864203 0.43896124E+03  0.10403630E+05                                 9.553544                            7.005918      -0.074235       1.933838                    0.999553      30.674387      90.194468       0.616328       0.419310      -1.056361      -0.071977       0.030769      -0.043596       0.089600       0.035334       0.007103      -0.007163      -0.037388       0.014498      -0.044339       0.006588       0.037751             12.435189       8.899253       0.730796      -2.375331      10.203267       6.895364      18.203047           0.000187
          242              C       5.223014      18.701047       0.635014      -0.149666      37.618047 0.45897290E+03  0.11025306E+05                                 9.882069                            7.186218      -0.159459       1.892937                    0.999704      31.566426      94.152899       0.604307       0.421934      -1.052277      -0.088233       0.032102      -0.018042       0.095609       0.005597      -0.063667      -0.000962      -0.005567       0.030753      -0.063353      -0.002413       0.065767             12.594541       9.765003       0.996505      -1.395538      11.487523       7.783438      16.531096           0.007193
          243              C       5.413340      17.764815       7.391236       0.089616      35.603948 0.40885727E+03  0.94557952E+04                                 9.562994                            6.832278      -0.036505       2.003941                    0.999347      26.494454      75.285042       0.618570       0.428145      -1.057955      -0.008732       0.004621       0.000628       0.009900      -0.012670       0.004953      -0.001313       0.008026       0.026363      -0.017820       0.004150       0.013670             12.870768      18.050519      -2.467058      -3.353779      10.580899       5.053033       9.980886          -0.000097
          244              C       6.666459      17.297485       6.761672       0.092225      34.158226 0.41206497E+03  0.95511893E+04                                 9.337392                            6.886510      -0.107841       1.983175                    0.999422      26.452377      75.315284       0.612281       0.431583      -1.055558       0.008704      -0.000314       0.000965       0.008763       0.002127      -0.007863       0.009829       0.004892      -0.049338      -0.022171       0.009323       0.012849             12.404621      18.012707      -4.380085      -3.669029       7.457704       3.106692      11.743452           0.001027
          245              C       8.960476      16.370694       5.467116      -0.060355      40.793469 0.43737994E+03  0.10205001E+05                                10.229486                            6.880041       0.162824       2.053861                    0.999339      27.254508      75.769299       0.646841       0.405840      -1.080862      -0.047462       0.019140       0.032626       0.060691      -0.005460       0.010782       0.001830       0.001080       0.038411      -0.014910      -0.002837       0.017747             14.973971      21.512959      -5.712779      -7.220298       8.083612       4.406322      15.325341           0.000015
          246              C       5.352705      21.184030      10.004877      -0.143661      35.741912 0.46201351E+03  0.11086347E+05                                 9.614246                            7.281266      -0.032459       1.961998                    0.999043      30.128748      89.018043       0.593174       0.430319      -1.049979      -0.017699       0.026502       0.011847       0.033999      -0.031069      -0.009652      -0.002892       0.018771       0.021812      -0.037564       0.007108       0.030456             12.794209      10.511702       0.763153       0.764677      17.495039       7.728135      10.375888          -0.000121
          247              C       6.647932      10.413423       5.325396       0.086471      36.798308 0.40892914E+03  0.94378792E+04                                 9.762261                            6.816881      -0.118309       1.977518                    0.999347      26.405530      74.438321       0.622766       0.426142      -1.061440      -0.008195       0.004718      -0.001884       0.009642      -0.001453       0.004450      -0.013625       0.003753      -0.033004      -0.019508       0.005703       0.013805             13.233970      18.271229       5.549565      -5.910247       7.754530      -3.229504      13.676149           0.000774
          248              C       6.882050      10.633713       3.989959      -0.139396      33.288185 0.41660174E+03  0.97163206E+04                                 9.050855                            6.848070       0.076365       1.997446                    0.999618      29.431175      85.010141       0.622127       0.422130      -1.057758       0.024002       0.009373       0.002097       0.025852       0.003894       0.025716       0.015963       0.009060       0.003387      -0.027415      -0.006018       0.033433             11.181124      13.467125       4.187904      -4.316451       7.169084      -2.398430      12.907164          -0.000339
          249              C       5.408287      18.828501       8.323316      -0.202793      36.020338 0.51061348E+03  0.12570194E+05                                 9.689229                            7.680606      -0.160727       1.913438                    0.997971      31.377532      94.083067       0.574284       0.433241      -1.047585      -0.012674      -0.003199      -0.008667       0.015684       0.017477       0.024064      -0.019099      -0.000709       0.001797      -0.040561       0.016305       0.024256             12.149147      12.259515      -2.635246      -2.222599      13.026510       6.409091      11.161417           0.000256
          250              C       7.874102      17.193635       7.464821      -0.145008      33.931152 0.46062736E+03  0.11025555E+05                                 9.214429                            7.247584       0.045944       1.990607                    0.998878      29.877461      87.665127       0.598394       0.427630      -1.053460       0.015847      -0.006358      -0.020513       0.026690       0.004638      -0.003315       0.006145      -0.022429       0.045966      -0.020370       0.002382       0.017988             11.258441      15.462034      -3.300060      -2.146972       6.992793       2.270115      11.320497          -0.000246
          251              C       5.376286      22.417655      10.686222      -0.110466      34.552123 0.41990191E+03  0.98188512E+04                                 9.316101                            6.881686       0.087738       2.000967                    0.999744      29.270015      84.830426       0.619327       0.422935      -1.056584      -0.018615      -0.018637      -0.010452       0.028338       0.017597       0.007091      -0.014787       0.009714       0.000951      -0.027700       0.008673       0.019027             12.596115      10.208826      -1.093420      -0.743709      17.478206       7.978726      10.101312           0.000643
          252              C       5.411656       9.905182       5.895001       0.088812      37.299198 0.38795517E+03  0.88552484E+04                                 9.844251                            6.632164      -0.135722       1.971168                    0.999392      26.325876      74.310766       0.631141       0.425168      -1.059826      -0.006746       0.006110       0.005471       0.010620       0.007302      -0.005999       0.004005       0.014121       0.025929      -0.015999       0.003610       0.012389             13.573442      18.222021       3.277334      -4.179650       9.407794      -5.814530      13.090512          -0.001082
          253              C       7.986951      11.281995       3.499390      -0.096793      33.127860 0.41572976E+03  0.96843164E+04                                 9.038367                            6.865566       0.020381       1.982210                    0.999628      29.029144      83.612450       0.618408       0.425180      -1.056574      -0.003721      -0.004165       0.026794       0.027370      -0.008297       0.006622       0.001742      -0.010828       0.084635      -0.024849      -0.004274       0.029123             10.963450      14.634424       4.500763      -2.370845       7.134148      -1.789545      11.121776           0.000488
          254              C       5.386391       9.203401       7.077817      -0.193327      37.383658 0.45300806E+03  0.10834803E+05                                 9.926686                            7.204539      -0.069961       1.943585                    0.999136      30.785838      91.303075       0.596010       0.429673      -1.048637      -0.015381       0.003474      -0.006116       0.016914      -0.013088       0.029660       0.021938      -0.024000      -0.092405      -0.055781       0.020529       0.035252             13.236402      12.399351       2.954592      -3.883572      11.176071      -8.010254      16.133783           0.005408
          255              C       8.886367      11.425183       5.709675      -0.104320      32.656880 0.40988626E+03  0.95375216E+04                                 8.991516                            6.819339       0.024420       1.981241                    0.999708      29.283051      84.965792       0.618702       0.425454      -1.053850      -0.017857      -0.012888      -0.006296       0.022904      -0.010469       0.019844       0.003862       0.004992      -0.027483      -0.025545       0.002870       0.022675             11.172505      14.313037       4.332687      -3.828138       6.950292      -2.618059      12.254186           0.000415
          256              C       9.005952      16.745187       6.824356      -0.105755      33.272052 0.42891120E+03  0.10067691E+05                                 9.037581                            6.943551       0.178594       2.029143                    0.999757      29.272927      84.582276       0.619037       0.421529      -1.059061      -0.019624       0.000910      -0.015796       0.025208       0.006023       0.022915      -0.012051       0.001450      -0.012438      -0.029433       0.006333       0.023100             11.265847      14.175890      -3.138768      -3.831076       6.888863       3.148675      12.732789           0.000710
          257              C       7.715778      10.811518       6.183892      -0.144724      34.735220 0.46758734E+03  0.11237698E+05                                 9.397916                            7.306004       0.002829       1.969271                    0.999114      30.308951      89.202925       0.595337       0.428083      -1.052852       0.019099       0.010676      -0.019917       0.029587      -0.006835      -0.001840      -0.016405      -0.006420       0.089481      -0.024835      -0.010695       0.035530             11.397877      15.751021       4.682294      -2.824782       7.299455      -1.885464      11.143155          -0.000356
          258              C      10.141170      12.446385       3.946353       0.659868      24.021983 0.23956788E+03  0.49113498E+04                                 7.812367                            5.543090      -0.186724       2.004936                    0.999302      21.672936      60.513689       0.621194       0.480957      -1.014277       0.074700       0.026864      -0.029528       0.084697      -0.081531      -0.016393       0.047727      -0.046933      -0.014898      -0.085956      -0.021997       0.107953             10.415011      13.966712       5.087444      -2.550196       7.497869      -2.694987       9.780454           0.001683
          259              C      10.134433      15.871894       4.761242       0.657195      24.346642 0.23654545E+03  0.48350017E+04                                 7.863357                            5.491719      -0.153286       2.015557                    0.999403      21.685800      60.499882       0.626745       0.478116      -1.015574       0.070549      -0.015279      -0.046745       0.085998       0.072528       0.010927      -0.033240      -0.078934      -0.067317      -0.083359      -0.014963       0.098322             10.961198      15.382549      -3.992355      -4.333065       6.119375       2.504366      11.381672           0.002719
          260              C       7.756201      16.512309       4.802123      -0.091542      32.918971 0.41343051E+03  0.96467307E+04                                 9.050744                            6.854594       0.048235       1.991606                    0.999733      29.173266      84.937543       0.615937       0.426179      -1.052745      -0.001615       0.010505       0.025197       0.027347       0.010447       0.006551       0.002723      -0.034673       0.044119      -0.028326       0.009641       0.018685             11.442942      16.692897      -3.543813      -3.473303       6.500249       2.527414      11.135679           0.000803
          261              C       6.636142      16.967050       5.442588      -0.144120      33.164251 0.43461736E+03  0.10274907E+05                                 9.128533                            7.063628       0.047432       1.995160                    0.999085      29.631094      87.012437       0.601805       0.430507      -1.049444       0.021584      -0.005627      -0.009310       0.024171       0.007180       0.013698      -0.008995       0.010966      -0.037056      -0.023704       0.005280       0.018424             11.393985      14.684765      -3.370634      -3.874066       7.039124       3.236671      12.458067          -0.000121
          262              C       9.007636      11.639179       4.390590      -0.048729      37.441500 0.41238682E+03  0.94990764E+04                                 9.689692                            6.701642       0.113673       2.044108                    0.999370      26.976147      74.971271       0.651089       0.408403      -1.077149      -0.049007      -0.042524       0.013150       0.066203      -0.008672       0.003524      -0.001810       0.018231       0.001948      -0.012917      -0.000554       0.013471             13.247710      18.248406       6.900345      -4.218717       8.858697      -3.158787      12.636027          -0.000248
          263              C       5.202803       7.312054       9.405293      -0.167910      35.864151 0.43896256E+03  0.10403644E+05                                 9.553463                            7.005889      -0.074237       1.933838                    0.999553      30.674340      90.193552       0.616336       0.419305      -1.056366      -0.071978      -0.053142      -0.004849       0.089601      -0.011517      -0.034152       0.008539      -0.035016       0.021637      -0.044343       0.006590       0.037753             12.435053       8.899149      -2.422471       0.554803      10.231466      -6.911612      18.174543           0.000196
          264              C       5.223014       6.934414      10.740730      -0.149667      37.617624 0.45896826E+03  0.11025158E+05                                 9.881990                            7.186191      -0.159456       1.892938                    0.999704      31.566166      94.151719       0.604307       0.421936      -1.052277      -0.088234      -0.031677      -0.018781       0.095610      -0.057938       0.026987      -0.004971      -0.015854      -0.000086      -0.063355      -0.002413       0.065768             12.594403       9.764909      -1.706801      -0.165237       8.529480      -6.075564      19.488819           0.007282
          265              C       3.008160      13.253590       8.173420       0.089615      35.603902 0.40885663E+03  0.94557762E+04                                 9.562991                            6.832274      -0.036505       2.003941                    0.999347      26.494424      75.284936       0.618571       0.428145      -1.057955       0.008732      -0.001768      -0.004316       0.009900      -0.010625      -0.008496      -0.006789      -0.006006      -0.015735      -0.017819       0.004150       0.013670             12.870771      18.050526       1.670932      -3.813433       5.754835      -2.266705      14.806953          -0.000095
          266              C       1.755041      12.942037       8.892921       0.092226      34.158172 0.41206421E+03  0.95511673E+04                                 9.337390                            6.886506      -0.107841       1.983176                    0.999422      26.452325      75.315119       0.612280       0.431583      -1.055557      -0.008703       0.000992      -0.000211       0.008762       0.007872      -0.002090       0.004709       0.030071       0.026200      -0.022172       0.009323       0.012849             12.404629      18.012735       0.987433      -5.627798       7.981534      -3.409123      11.219617           0.001038
          267              C      16.304024      12.284314      10.342824      -0.060355      40.793341 0.43737822E+03  0.10204952E+05                                10.229471                            6.880030       0.162829       2.053863                    0.999339      27.254433      75.769072       0.646841       0.405840      -1.080862       0.047461       0.018684      -0.032889       0.060690      -0.012067       0.000663      -0.009464      -0.012146      -0.001262      -0.014910      -0.002836       0.017746             14.973957      21.512971       3.396540      -8.557537       9.698905      -5.338902      13.709994           0.000016
          268              C       3.068795      13.807462       3.905472      -0.143661      35.741944 0.46201365E+03  0.11086352E+05                                 9.614252                            7.281267      -0.032457       1.961998                    0.999043      30.128755      89.018070       0.593174       0.430319      -1.049979       0.017699      -0.002992      -0.028875       0.033999      -0.007176      -0.031733      -0.007340       0.001049      -0.031357      -0.037564       0.007108       0.030456             12.794225      10.511688      -0.280649       1.043240       5.462918      -0.781390      22.408070          -0.000118
          269              C       1.773568      15.140217      15.572832       0.086471      36.798279 0.40892843E+03  0.94378611E+04                                 9.762264                            6.816881      -0.118308       1.977518                    0.999347      26.405507      74.438308       0.622765       0.426143      -1.061439       0.008195      -0.003991      -0.003144       0.009642      -0.004580       0.000967       0.013146       0.002923      -0.035493      -0.019508       0.005703       0.013805             13.233979      18.271259       7.893190       1.850951      14.992570      -0.949398       6.438109           0.000778
          270              C       1.539450      13.873549      16.049774      -0.139396      33.288189 0.41660135E+03  0.97163204E+04                                 9.050883                            6.848082       0.076361       1.997444                    0.999618      29.431198      85.010561       0.622123       0.422132      -1.057755      -0.024002      -0.002871      -0.009166       0.025853      -0.020323       0.016231      -0.010676       0.018217       0.030855      -0.027414      -0.006019       0.033432             11.181158      13.467191       5.832089       1.468644      13.549746      -1.285461       6.526537          -0.000335
          271              C       3.013213      13.528953       6.786201      -0.202792      36.020293 0.51061252E+03  0.12570164E+05                                 9.689224                            7.680600      -0.160724       1.913440                    0.997971      31.377502      94.082960       0.574284       0.433242      -1.047585       0.012674      -0.005908       0.007104       0.015684      -0.012101       0.027167       0.009314      -0.017657      -0.049047      -0.040560       0.016304       0.024256             12.149146      12.259512       0.607206      -3.393501       6.077253      -2.396939      18.110673           0.000258
          272              C       0.547397      13.602908       8.631284      -0.145007      33.931054 0.46062515E+03  0.11025497E+05                                 9.214450                            7.247594       0.045944       1.990608                    0.998878      29.877384      87.665092       0.598390       0.427633      -1.053457      -0.015847      -0.014586       0.015762       0.026690       0.005190       0.002359      -0.008168      -0.025934       0.035452      -0.020370       0.002381       0.017989             11.258480      15.462120       0.209318      -3.931470       8.272599      -3.009007      10.040720          -0.000248
          273              C       3.045214      13.780713       2.496450      -0.110466      34.552147 0.41990204E+03  0.98188536E+04                                 9.316102                            6.881684       0.087737       2.000966                    0.999744      29.270013      84.830373       0.619328       0.422934      -1.056585       0.018614       0.000266       0.021366       0.028338       0.002657       0.018785       0.005084      -0.007092      -0.049466      -0.027700       0.008674       0.019026             12.596126      10.208803       0.097360      -1.318784       5.035760      -0.795079      22.543814           0.000639
          274              C       3.009844      15.887629      15.728179       0.088812      37.299173 0.38795464E+03  0.88552335E+04                                 9.844247                            6.632160      -0.135726       1.971167                    0.999393      26.325863      74.310720       0.631142       0.425168      -1.059826       0.006746       0.001683      -0.008027       0.010620       0.008847       0.003324      -0.010674       0.002569      -0.008724      -0.015999       0.003609       0.012389             13.573440      18.222061       5.258337       0.748431      17.205321       1.312594       5.292938          -0.001081
          275              C       0.434549      13.124563      15.733630      -0.096793      33.127924 0.41573024E+03  0.96843368E+04                                 9.038410                            6.865591       0.020383       1.982211                    0.999628      29.029118      83.612598       0.618404       0.425183      -1.056572       0.003720       0.025286      -0.009790       0.027369      -0.009883      -0.003875      -0.016851      -0.036999       0.006126      -0.024850      -0.004275       0.029124             10.963512      14.634550       4.303617       2.712392      11.674688      -0.831917       6.581299           0.000499
          276              C       3.035109      17.262868      15.744531      -0.193327      37.383609 0.45300760E+03  0.10834788E+05                                 9.926665                            7.204526      -0.069956       1.943587                    0.999136      30.785840      91.303045       0.596011       0.429672      -1.048638       0.015382      -0.007034       0.000050       0.016914      -0.032230       0.003495       0.014234       0.038650       0.095550      -0.055781       0.020528       0.035254             13.236362      12.399351       4.840533       0.616960      21.831334       1.858363       5.478400           0.005393
          277              C      16.378133      14.967132      14.504482      -0.104320      32.656971 0.40988687E+03  0.95375514E+04                                 8.991574                            6.819369       0.024421       1.981242                    0.999708      29.283078      84.966286       0.618696       0.425457      -1.053847       0.017857       0.000992       0.014309       0.022905      -0.022419       0.000855       0.002938       0.016770       0.007859      -0.025545       0.002871       0.022673             11.172596      14.313193       5.481659       1.838184      13.195596      -0.987625       6.009000           0.000420
          278              C      16.258548      13.272473       9.339884      -0.105755      33.272105 0.42891148E+03  0.10067702E+05                                 9.037581                            6.943540       0.178598       2.029145                    0.999757      29.273010      84.582613       0.619039       0.421527      -1.059061       0.019624      -0.014135       0.007110       0.025208      -0.016834       0.016672       0.008405      -0.004870      -0.031381      -0.029433       0.006334       0.023099             11.265858      14.175953       1.748410      -4.633797       8.544963      -4.104820      11.076657           0.000718
          279              C       0.705722      15.684648      14.798824      -0.144724      34.735352 0.46758856E+03  0.11237744E+05                                 9.397973                            7.306032       0.002828       1.969271                    0.999114      30.308966      89.203286       0.595333       0.428086      -1.052850      -0.019099      -0.022586       0.000713       0.029587      -0.001823      -0.006839      -0.009782      -0.051775      -0.046583      -0.024834      -0.010697       0.035530             11.397967      15.751176       4.787527       2.642629      11.815165      -0.721641       6.627560          -0.000358
          280              C      15.123330      12.929449      14.501757       0.659868      24.021980 0.23956756E+03  0.49113451E+04                                 7.812387                            5.543098      -0.186724       2.004937                    0.999302      21.672953      60.513898       0.621191       0.480959      -1.014275      -0.074699      -0.039004      -0.008502       0.084697      -0.026569      -0.078805      -0.010476       0.017587       0.178663      -0.085956      -0.021998       0.107954             10.415054      13.966783       4.752289       3.130774      11.543775       0.359109       5.734604           0.001702
          281              C      15.130067      11.922409      11.127734       0.657197      24.346510 0.23654399E+03  0.48349664E+04                                 7.863338                            5.491708      -0.153290       2.015557                    0.999403      21.685755      60.499801       0.626744       0.478117      -1.015573      -0.070548      -0.032844       0.036603       0.085997       0.026802       0.068275       0.048287      -0.052879       0.010857      -0.083360      -0.014965       0.098325             10.961176      15.382527       1.756358      -5.624000       7.897231      -3.530810       9.603770           0.002744
          282              C       0.665299      11.637606      10.552679      -0.091541      32.918689 0.41342574E+03  0.96466086E+04                                 9.050777                            6.854615       0.048239       1.991608                    0.999733      29.173038      84.937320       0.615927       0.426187      -1.052739       0.001616       0.016568      -0.021697       0.027347      -0.000449       0.012323      -0.003406      -0.035857       0.040568      -0.028326       0.009641       0.018685             11.442993      16.692987       1.236058      -4.805703       7.788046      -3.270918       9.847945           0.000814
          283              C       1.785358      11.964894       9.838629      -0.144120      33.164139 0.43461574E+03  0.10274860E+05                                 9.128521                            7.063617       0.047433       1.995161                    0.999085      29.631011      87.012172       0.601805       0.430507      -1.049444      -0.021585      -0.005250       0.009528       0.024171      -0.008273       0.013066       0.010146       0.012960      -0.031074      -0.023703       0.005280       0.018423             11.393976      14.684768       1.669723      -4.856093       8.300276      -3.964797      11.196885          -0.000120
          284              C      16.256864      13.717773      14.978699      -0.048729      37.441553 0.41238660E+03  0.94990749E+04                                 9.689724                            6.701652       0.113679       2.044111                    0.999370      26.976124      74.971345       0.651087       0.408404      -1.077147       0.049007       0.032650       0.030252       0.066203      -0.007388      -0.005748      -0.003464       0.009096      -0.025456      -0.012917      -0.000553       0.013470             13.247779      18.248530       7.103727       3.866552      14.427335      -0.056238       7.067471          -0.000247
          285              C       3.218697      20.224196      16.218748      -0.167910      35.864038 0.43896180E+03  0.10403606E+05                                 9.553403                            7.005859      -0.074235       1.933839                    0.999553      30.674256      90.192796       0.616342       0.419302      -1.056370       0.071979       0.022373       0.048448       0.089603       0.023818      -0.027050      -0.001371      -0.022605       0.058889      -0.044345       0.006592       0.037754             12.434961       8.899082      -1.691713      -1.820499      22.174235       0.016363       6.231565           0.000187
          286              C       3.198486      21.569538      15.878075      -0.149663      37.617383 0.45896591E+03  0.11025065E+05                                 9.881865                            7.186117      -0.159452       1.892940                    0.999704      31.566088      94.150693       0.604319       0.421929      -1.052284       0.088234      -0.000427       0.036825       0.095611      -0.052340      -0.036683       0.005937      -0.014182       0.004944      -0.063357      -0.002411       0.065768             12.594222       9.764789      -0.710286      -1.560736      22.010223      -1.707719       6.007654           0.007255
          287              C       3.008160      16.186594      11.689163       0.089616      35.603942 0.40885690E+03  0.94557842E+04                                 9.562995                            6.832274      -0.036502       2.003941                    0.999347      26.494438      75.284982       0.618571       0.428145      -1.057955       0.008733      -0.002854       0.003689       0.009900      -0.002045       0.013450       0.008102      -0.003733      -0.008916      -0.017820       0.004150       0.013670             12.870784      18.050559      -4.138001       0.459649      14.506949      -2.786332       6.054843          -0.000097
          288              C       1.755041      16.965477      11.599225       0.092224      34.158290 0.41206565E+03  0.95512076E+04                                 9.337401                            6.886511      -0.107839       1.983176                    0.999422      26.452387      75.315287       0.612281       0.431582      -1.055558      -0.008704      -0.000678      -0.000754       0.008763      -0.005746      -0.005772      -0.014536       0.013048      -0.024878      -0.022171       0.009321       0.012850             12.404652      18.012786      -5.367548       1.958757      13.362495       0.302429       5.838674           0.001030
          289              C      16.304024      18.549992      11.443879      -0.060355      40.793575 0.43738019E+03  0.10205008E+05                                10.229500                            6.880039       0.162835       2.053864                    0.999339      27.254518      75.769309       0.646842       0.405839      -1.080862       0.047462      -0.037826       0.000264       0.060692       0.006608       0.010120       0.007636      -0.015315      -0.010772      -0.014911      -0.002837       0.017748             14.974029      21.513086      -9.109402       1.337271      17.330934       0.932597       6.078067           0.000015
          290              C       3.068795      12.213507      13.343470      -0.143661      35.741841 0.46201240E+03  0.11086316E+05                                 9.614246                            7.281266      -0.032457       1.961998                    0.999043      30.128701      89.017947       0.593173       0.430320      -1.049978       0.017699      -0.023511       0.017028       0.033999      -0.023894       0.022080       0.010232       0.006057      -0.016331      -0.037564       0.007108       0.030456             12.794213      10.511692       1.043801      -0.278572      18.848453      -6.946758       9.022492          -0.000120
          291              C       1.773568      21.651360       6.355591       0.086470      36.798468 0.40893016E+03  0.94379121E+04                                 9.762301                            6.816895      -0.118310       1.977517                    0.999346      26.405578      74.438586       0.622765       0.426143      -1.061439       0.008195      -0.000728       0.005029       0.009643       0.003128       0.003483       0.000480       0.026522       0.035299      -0.019508       0.005704       0.013804             13.234065      18.271368      -2.343670      -7.761270       9.398966       4.178929      12.031860           0.000772
          292              C       1.539450      22.697738       7.214086      -0.139396      33.288256 0.41660183E+03  0.97163343E+04                                 9.050895                            6.848084       0.076362       1.997445                    0.999618      29.431231      85.010672       0.622123       0.422132      -1.057755      -0.024002      -0.006502       0.007069       0.025852       0.024218       0.009485      -0.005287      -0.009432      -0.052091      -0.027415      -0.006018       0.033433             11.181195      13.467240      -1.644180      -5.785102       9.395593       3.683885      10.680751          -0.000338
          293              C       3.013213      14.847546      12.144302      -0.202792      36.020278 0.51061222E+03  0.12570156E+05                                 9.689225                            7.680601      -0.160726       1.913439                    0.997971      31.377489      94.082939       0.574283       0.433242      -1.047584       0.012674       0.009106       0.001564       0.015684       0.029578      -0.003104       0.009785       0.015423       0.050195      -0.040561       0.016305       0.024256             12.149149      12.259524      -3.242459       1.170891      17.178122      -4.012157       7.009799           0.000258
          294              C       0.547397      16.408458      11.157713      -0.145007      33.931133 0.46062626E+03  0.11025526E+05                                 9.214444                            7.247588       0.045948       1.990608                    0.998878      29.877431      87.665131       0.598392       0.427631      -1.053459      -0.015847       0.020944       0.004751       0.026690      -0.000552      -0.005675       0.002024      -0.036578       0.003521      -0.020371       0.002381       0.017989             11.258478      15.462122      -3.509413       1.784452      12.204564       0.738884       6.108747          -0.000248
          295              C       3.045214      11.006632      14.071147      -0.110466      34.552014 0.41990011E+03  0.98188059E+04                                 9.316118                            6.881698       0.087736       2.000966                    0.999744      29.269924      84.830353       0.619323       0.422938      -1.056581       0.018614       0.018370      -0.010914       0.028338       0.014939      -0.011694       0.009702       0.018521       0.027370      -0.027700       0.008673       0.019027             12.596144      10.208841      -1.190786       0.575078      18.855366      -7.183673       8.724223           0.000649
          296              C       3.009844      21.412188       5.630639       0.088812      37.299461 0.38795718E+03  0.88553112E+04                                 9.844317                            6.632193      -0.135734       1.971163                    0.999393      26.325966      74.311240       0.631138       0.425169      -1.059824       0.006746      -0.007793       0.002556       0.010620      -0.001544      -0.009324       0.006670      -0.004367      -0.029532      -0.015999       0.003610       0.012390             13.573576      18.222207      -1.981052      -4.928168       7.134358       4.501983      15.364164          -0.001072
          297              C       0.434549      22.798441       8.020799      -0.096794      33.128070 0.41573205E+03  0.96843854E+04                                 9.038411                            6.865584       0.020383       1.982211                    0.999628      29.029231      83.612834       0.618408       0.425180      -1.056574       0.003720      -0.021122      -0.017004       0.027370       0.001587       0.010496       0.015109      -0.040015      -0.002925      -0.024848      -0.004276       0.029124             10.963530      14.634581       0.197179      -5.083275       8.575102       2.621464       9.680908           0.000487
          298              C       3.035109      20.738730       4.431471      -0.193327      37.383950 0.45301153E+03  0.10834911E+05                                 9.926749                            7.204571      -0.069971       1.943582                    0.999136      30.785958      91.303664       0.596007       0.429673      -1.048636       0.015382       0.003559       0.006068       0.016914       0.019142       0.026166      -0.036169       0.000657      -0.018444      -0.055780       0.020530       0.035250             13.236527      12.399438      -1.886002      -4.500603       7.957332       6.151957      19.352810           0.005342
          299              C      16.378133      20.812684       7.039661      -0.104320      32.657041 0.40988771E+03  0.95375710E+04                                 8.991571                            6.819366       0.024418       1.981240                    0.999708      29.283115      84.966255       0.618698       0.425456      -1.053848       0.017857       0.011896      -0.008013       0.022904       0.011951       0.018987      -0.006800       0.010080      -0.012218      -0.025544       0.002870       0.022674             11.172607      14.313207      -1.148940      -5.666378       8.660946       3.605705      10.543668           0.000413
          300              C      16.258548      17.187340      11.089579      -0.105755      33.272080 0.42891088E+03  0.10067685E+05                                 9.037587                            6.943543       0.178605       2.029147                    0.999757      29.272962      84.582490       0.619038       0.421528      -1.059061       0.019624       0.013226       0.008687       0.025208       0.022855       0.006242       0.003647       0.016006       0.031231      -0.029432       0.006332       0.023100             11.265874      14.175971      -4.887216       0.802723      13.998640       0.956152       5.623010           0.000711
          301              C       0.705722      20.708834       6.271104      -0.144724      34.735440 0.46758962E+03  0.11237771E+05                                 9.397968                            7.306026       0.002828       1.969271                    0.999114      30.309028      89.203339       0.595336       0.428084      -1.052851      -0.019098       0.011910       0.019204       0.029587      -0.005011       0.004998       0.026186      -0.023362       0.038658      -0.024834      -0.010697       0.035531             11.397975      15.751186      -0.105199      -5.467464       8.549409       2.607123       9.893328          -0.000356
          302              C      15.123330      21.829165       8.805709       0.659868      24.022099 0.23956855E+03  0.49113716E+04                                 7.812410                            5.543107      -0.186722       2.004937                    0.999302      21.673039      60.514214       0.621191       0.480959      -1.014275      -0.074701       0.012139       0.038030       0.084698      -0.054960       0.062410      -0.037248      -0.065078      -0.069336      -0.085954      -0.021995       0.107949             10.415103      13.966863       0.335180      -5.681040       6.875915       2.335893      10.402532           0.001686
          303              C      15.130067      19.410696      11.364843       0.657194      24.346727 0.23654617E+03  0.48350228E+04                                 7.863378                            5.491729      -0.153282       2.015558                    0.999403      21.685898      60.500302       0.626744       0.478116      -1.015573      -0.070550       0.048123       0.010140       0.085999       0.045727      -0.057345      -0.015042       0.004695       0.183566      -0.083357      -0.014960       0.098317             10.961246      15.382629      -5.748764       1.290947      12.234989       1.026459       5.266119           0.002725
          304              C       0.665299      19.055085      11.899017      -0.091542      32.919014 0.41343064E+03  0.96467360E+04                                 9.050754                            6.854595       0.048237       1.991607                    0.999733      29.173307      84.937713       0.615937       0.426179      -1.052745       0.001614      -0.027075      -0.003501       0.027348       0.010896      -0.005772       0.000683      -0.040573       0.026409      -0.028324       0.009638       0.018687             11.442970      16.692957      -4.779897       1.332383      12.165647       0.743490       5.470307           0.000805
          305              C       1.785358      18.273055      11.972603      -0.144120      33.164294 0.43461786E+03  0.10274922E+05                                 9.128542                            7.063631       0.047434       1.995160                    0.999085      29.631104      87.012465       0.601804       0.430507      -1.049444      -0.021584       0.010876      -0.000218       0.024170       0.015453       0.000632      -0.001151       0.028541       0.015663      -0.023704       0.005279       0.018425             11.394010      14.684818      -5.040388       0.982023      13.906387       0.728128       5.590825          -0.000122
          306              C      16.256864      21.848047       7.884530      -0.048729      37.441841 0.41238915E+03  0.94991497E+04                                 9.689775                            6.701673       0.113678       2.044109                    0.999370      26.976227      74.971731       0.651086       0.408405      -1.077147       0.049008       0.009874      -0.043402       0.066204      -0.001283       0.009272       0.005275       0.012230      -0.016051      -0.012917      -0.000553       0.013470             13.247888      18.248703      -0.203359      -8.085402       8.956171       3.215055      12.538790          -0.000248
          307              C       3.218697      19.668750       1.629778      -0.167908      35.864214 0.43896140E+03  0.10403635E+05                                 9.553546                            7.005920      -0.074236       1.933838                    0.999553      30.674394      90.194500       0.616328       0.419310      -1.056361       0.071978       0.030770      -0.043596       0.089600      -0.035334      -0.007103      -0.007163      -0.037388       0.014498      -0.044340       0.006588       0.037751             12.435192       8.899256      -0.730797       2.375331      10.203270       6.895366      18.203052           0.000187
          308              C       3.198486      18.701047       0.635014      -0.149664      37.618005 0.45897229E+03  0.11025287E+05                                 9.882059                            7.186211      -0.159457       1.892938                    0.999704      31.566405      94.152801       0.604307       0.421934      -1.052277       0.088233       0.032102      -0.018042       0.095609      -0.005597       0.063667      -0.000962      -0.005567       0.030753      -0.063353      -0.002413       0.065767             12.594527       9.764994      -0.996504       1.395537      11.487510       7.783428      16.531077           0.007194
          309              C       3.008160      17.764815       7.391236       0.089616      35.603949 0.40885729E+03  0.94557957E+04                                 9.562995                            6.832278      -0.036505       2.003941                    0.999347      26.494455      75.285047       0.618570       0.428145      -1.057955       0.008732       0.004621       0.000628       0.009900       0.012670      -0.004953      -0.001313       0.008026       0.026363      -0.017820       0.004150       0.013670             12.870769      18.050518       2.467058       3.353780      10.580900       5.053034       9.980888          -0.000097
          310              C       1.755041      17.297485       6.761672       0.092225      34.158235 0.41206517E+03  0.95511949E+04                                 9.337395                            6.886512      -0.107842       1.983175                    0.999422      26.452376      75.315283       0.612280       0.431583      -1.055558      -0.008704      -0.000314       0.000965       0.008762      -0.002126       0.007863       0.009829       0.004892      -0.049338      -0.022171       0.009323       0.012849             12.404625      18.012715       4.380088       3.669034       7.457707       3.106694      11.743454           0.001027
          311              C      16.304024      16.370694       5.467116      -0.060355      40.793468 0.43737987E+03  0.10204999E+05                                10.229485                            6.880040       0.162824       2.053861                    0.999339      27.254505      75.769286       0.646841       0.405840      -1.080862       0.047462       0.019140       0.032626       0.060691       0.005460      -0.010782       0.001830       0.001080       0.038411      -0.014910      -0.002837       0.017747             14.973971      21.512957       5.712779       7.220298       8.083612       4.406323      15.325343           0.000015
          312              C       3.068795      21.184030      10.004877      -0.143661      35.741913 0.46201353E+03  0.11086348E+05                                 9.614246                            7.281266      -0.032459       1.961998                    0.999043      30.128749      89.018046       0.593174       0.430319      -1.049979       0.017699       0.026502       0.011847       0.033999       0.031069       0.009652      -0.002892       0.018771       0.021812      -0.037564       0.007108       0.030456             12.794210      10.511702      -0.763153      -0.764676      17.495039       7.728135      10.375888          -0.000122
          313              C       1.773568      10.413423       5.325396       0.086471      36.798306 0.40892912E+03  0.94378784E+04                                 9.762260                            6.816881      -0.118309       1.977518                    0.999347      26.405529      74.438315       0.622766       0.426142      -1.061440       0.008195       0.004718      -0.001884       0.009642       0.001453      -0.004450      -0.013625       0.003753      -0.033005      -0.019508       0.005703       0.013805             13.233969      18.271229      -5.549565       5.910247       7.754530      -3.229504      13.676148           0.000774
          314              C       1.539450      10.633713       3.989959      -0.139396      33.288182 0.41660170E+03  0.97163194E+04                                 9.050854                            6.848070       0.076365       1.997446                    0.999618      29.431172      85.010125       0.622127       0.422130      -1.057758      -0.024002       0.009373       0.002097       0.025852      -0.003894      -0.025716       0.015963       0.009060       0.003388      -0.027415      -0.006018       0.033433             11.181123      13.467123      -4.187903       4.316451       7.169083      -2.398430      12.907162          -0.000340
          315              C       3.013213      18.828501       8.323316      -0.202793      36.020339 0.51061348E+03  0.12570194E+05                                 9.689229                            7.680606      -0.160727       1.913438                    0.997971      31.377532      94.083067       0.574284       0.433241      -1.047585       0.012674      -0.003199      -0.008667       0.015684      -0.017477      -0.024064      -0.019099      -0.000709       0.001797      -0.040561       0.016305       0.024256             12.149148      12.259516       2.635246       2.222599      13.026510       6.409091      11.161418           0.000256
          316              C       0.547397      17.193635       7.464821      -0.145008      33.931158 0.46062737E+03  0.11025555E+05                                 9.214430                            7.247585       0.045944       1.990607                    0.998878      29.877462      87.665132       0.598394       0.427630      -1.053460      -0.015847      -0.006358      -0.020513       0.026690      -0.004638       0.003315       0.006145      -0.022429       0.045966      -0.020370       0.002382       0.017989             11.258443      15.462034       3.300063       2.146983       6.992795       2.270119      11.320501          -0.000246
          317              C       3.045214      22.417655      10.686222      -0.110466      34.552124 0.41990191E+03  0.98188514E+04                                 9.316101                            6.881686       0.087738       2.000967                    0.999744      29.270015      84.830426       0.619327       0.422935      -1.056584       0.018615      -0.018637      -0.010452       0.028338      -0.017597      -0.007091      -0.014787       0.009714       0.000951      -0.027700       0.008673       0.019027             12.596115      10.208827       1.093420       0.743709      17.478207       7.978726      10.101312           0.000643
          318              C       3.009844       9.905182       5.895001       0.088812      37.299198 0.38795517E+03  0.88552484E+04                                 9.844250                            6.632164      -0.135722       1.971168                    0.999392      26.325876      74.310765       0.631141       0.425168      -1.059826       0.006746       0.006110       0.005471       0.010620      -0.007302       0.005999       0.004005       0.014121       0.025929      -0.015999       0.003610       0.012389             13.573442      18.222021      -3.277334       4.179650       9.407793      -5.814529      13.090511          -0.001082
          319              C       0.434549      11.281995       3.499390      -0.096793      33.127854 0.41572967E+03  0.96843135E+04                                 9.038365                            6.865565       0.020381       1.982210                    0.999628      29.029141      83.612433       0.618408       0.425180      -1.056574       0.003721      -0.004165       0.026794       0.027370       0.008297      -0.006622       0.001742      -0.010828       0.084635      -0.024849      -0.004274       0.029124             10.963447      14.634420      -4.500761       2.370845       7.134147      -1.789545      11.121774           0.000488
          320              C       3.035109       9.203401       7.077817      -0.193327      37.383661 0.45300809E+03  0.10834804E+05                                 9.926686                            7.204540      -0.069961       1.943585                    0.999136      30.785839      91.303077       0.596010       0.429673      -1.048637       0.015381       0.003474      -0.006116       0.016914       0.013088      -0.029660       0.021938      -0.024000      -0.092404      -0.055781       0.020529       0.035252             13.236402      12.399351      -2.954592       3.883572      11.176072      -8.010254      16.133783           0.005408
          321              C      16.378133      11.425183       5.709675      -0.104320      32.656879 0.40988627E+03  0.95375216E+04                                 8.991515                            6.819339       0.024420       1.981241                    0.999708      29.283051      84.965786       0.618702       0.425454      -1.053850       0.017857      -0.012888      -0.006296       0.022904       0.010469      -0.019844       0.003862       0.004992      -0.027483      -0.025545       0.002870       0.022675             11.172504      14.313036      -4.332686       3.828137       6.950291      -2.618059      12.254185           0.000414
          322              C      16.258548      16.745187       6.824356      -0.105755      33.272048 0.42891097E+03  0.10067684E+05                                 9.037580                            6.943549       0.178594       2.029143                    0.999757      29.272928      84.582276       0.619037       0.421529      -1.059061       0.019624       0.000910      -0.015796       0.025208      -0.006023      -0.022915      -0.012051       0.001450      -0.012439      -0.029433       0.006333       0.023100             11.265846      14.175886       3.138769       3.831078       6.888862       3.148677      12.732790           0.000710
          323              C       0.705722      10.811518       6.183892      -0.144724      34.735215 0.46758725E+03  0.11237695E+05                                 9.397915                            7.306003       0.002829       1.969271                    0.999114      30.308948      89.202910       0.595337       0.428083      -1.052852      -0.019099       0.010676      -0.019917       0.029587       0.006835       0.001840      -0.016405      -0.006420       0.089481      -0.024835      -0.010695       0.035530             11.397875      15.751019      -4.682293       2.824782       7.299454      -1.885463      11.143153          -0.000355
          324              C      15.123330      12.446385       3.946353       0.659868      24.021981 0.23956786E+03  0.49113493E+04                                 7.812367                            5.543090      -0.186724       2.004936                    0.999302      21.672935      60.513687       0.621194       0.480957      -1.014277      -0.074700       0.026864      -0.029528       0.084697       0.081531       0.016393       0.047727      -0.046933      -0.014898      -0.085956      -0.021997       0.107953             10.415011      13.966712      -5.087444       2.550195       7.497868      -2.694987       9.780453           0.001683
          325              C      15.130067      15.871894       4.761242       0.657195      24.346639 0.23654541E+03  0.48350007E+04                                 7.863356                            5.491719      -0.153286       2.015557                    0.999403      21.685798      60.499875       0.626745       0.478116      -1.015574      -0.070549      -0.015279      -0.046745       0.085998      -0.072528      -0.010927      -0.033240      -0.078934      -0.067316      -0.083359      -0.014963       0.098322             10.961198      15.382547       3.992355       4.333065       6.119375       2.504366      11.381672           0.002719
          326              C       0.665299      16.512309       4.802123      -0.091542      32.918968 0.41343047E+03  0.96467295E+04                                 9.050744                            6.854594       0.048235       1.991606                    0.999733      29.173265      84.937538       0.615937       0.426179      -1.052745       0.001616       0.010505       0.025197       0.027347      -0.010447      -0.006551       0.002723      -0.034673       0.044119      -0.028326       0.009641       0.018685             11.442941      16.692896       3.543813       3.473302       6.500249       2.527414      11.135679           0.000804
          327              C       1.785358      16.967050       5.442588      -0.144121      33.164247 0.43461733E+03  0.10274907E+05                                 9.128533                            7.063628       0.047432       1.995160                    0.999085      29.631093      87.012435       0.601804       0.430507      -1.049444      -0.021584      -0.005627      -0.009310       0.024171      -0.007179      -0.013698      -0.008995       0.010966      -0.037056      -0.023704       0.005280       0.018424             11.393985      14.684766       3.370634       3.874067       7.039124       3.236671      12.458065          -0.000121
          328              C      16.256864      11.639179       4.390590      -0.048729      37.441497 0.41238680E+03  0.94990755E+04                                 9.689691                            6.701642       0.113673       2.044108                    0.999370      26.976146      74.971265       0.651089       0.408403      -1.077149       0.049007      -0.042524       0.013150       0.066203       0.008672      -0.003524      -0.001810       0.018231       0.001948      -0.012917      -0.000554       0.013471             13.247709      18.248404      -6.900344       4.218717       8.858697      -3.158787      12.636026          -0.000248
          329              C       3.218697       7.312054       9.405293      -0.167910      35.864151 0.43896257E+03  0.10403644E+05                                 9.553463                            7.005889      -0.074237       1.933838                    0.999553      30.674338      90.193542       0.616336       0.419305      -1.056366       0.071978      -0.053142      -0.004848       0.089601       0.011517       0.034152       0.008539      -0.035016       0.021636      -0.044343       0.006590       0.037753             12.435053       8.899149       2.422471      -0.554804      10.231466      -6.911613      18.174543           0.000196
          330              C       3.198486       6.934414      10.740730      -0.149665      37.617586 0.45896770E+03  0.11025141E+05                                 9.881982                            7.186186      -0.159456       1.892938                    0.999704      31.566148      94.151647       0.604307       0.421936      -1.052277       0.088234      -0.031677      -0.018781       0.095610       0.057937      -0.026987      -0.004971      -0.015854      -0.000087      -0.063355      -0.002413       0.065768             12.594392       9.764903       1.706801       0.165235       8.529473      -6.075558      19.488799           0.007282
          331              C      11.429660      -2.481409      19.080399       0.089615      35.603943 0.40885720E+03  0.94557925E+04                                 9.562993                            6.832277      -0.036504       2.003941                    0.999347      26.494449      75.285013       0.618571       0.428145      -1.057955       0.008732      -0.001767       0.004316       0.009900      -0.010625       0.008496       0.006789      -0.006007      -0.015735      -0.017820       0.004150       0.013670             12.870766      18.050514       1.670928       3.813424       5.754834       2.266704      14.806950          -0.000096
          332              C      10.176541      -2.792962      18.360898       0.092226      34.158216 0.41206488E+03  0.95511861E+04                                 9.337390                            6.886508      -0.107841       1.983175                    0.999422      26.452364      75.315228       0.612281       0.431582      -1.055558      -0.008704       0.000992       0.000211       0.008762       0.007872       0.002090      -0.004709       0.030072       0.026199      -0.022171       0.009323       0.012849             12.404619      18.012713       0.987432       5.627783       7.981535       3.409123      11.219610           0.001023
          333              C       7.882524      -3.450686      16.910995      -0.060356      40.793498 0.43738037E+03  0.10205014E+05                                10.229489                            6.880044       0.162825       2.053861                    0.999339      27.254527      75.769365       0.646841       0.405840      -1.080862       0.047462       0.018684       0.032890       0.060691      -0.012068      -0.000663       0.009465      -0.012145      -0.001263      -0.014911      -0.002837       0.017747             14.973976      21.512962       3.396573       8.557558       9.698932       5.338927      13.710034           0.000014
          334              C      11.490295      -1.927538      23.348347      -0.143661      35.741900 0.46201305E+03  0.11086333E+05                                 9.614244                            7.281263      -0.032457       1.961999                    0.999043      30.128724      89.017948       0.593174       0.430319      -1.049979       0.017698      -0.002991       0.028875       0.033999      -0.007176       0.031733       0.007340       0.001048      -0.031358      -0.037564       0.007108       0.030455             12.794211      10.511689      -0.280653      -1.043244       5.462914       0.781386      22.408030          -0.000121
          335              C      10.195068      -0.594783      11.680987       0.086472      36.798278 0.40892858E+03  0.94378634E+04                                 9.762255                            6.816876      -0.118307       1.977518                    0.999347      26.405522      74.438293       0.622767       0.426142      -1.061440       0.008195      -0.003991       0.003144       0.009642      -0.004581      -0.000967      -0.013146       0.002923      -0.035494      -0.019508       0.005703       0.013806             13.233957      18.271213       7.893182      -1.850938      14.992557       0.949396       6.438100           0.000773
          336              C       9.960950      -1.861450      11.204045      -0.139396      33.288246 0.41660239E+03  0.97163441E+04                                 9.050872                            6.848077       0.076362       1.997444                    0.999618      29.431228      85.010462       0.622126       0.422131      -1.057757      -0.024002      -0.002871       0.009166       0.025852      -0.020323      -0.016231       0.010676       0.018217       0.030855      -0.027414      -0.006018       0.033433             11.181145      13.467155       5.832103      -1.468621      13.549760       1.285459       6.526521          -0.000335
          337              C      11.434713      -2.206047      20.467618      -0.202792      36.020289 0.51061250E+03  0.12570163E+05                                 9.689220                            7.680599      -0.160726       1.913439                    0.997971      31.377500      94.082938       0.574284       0.433241      -1.047585       0.012674      -0.005907      -0.007104       0.015684      -0.012101      -0.027167      -0.009314      -0.017658      -0.049048      -0.040561       0.016305       0.024256             12.149137      12.259507       0.607205       3.393491       6.077250       2.396933      18.110655           0.000258
          338              C       8.968898      -2.132093      18.622535      -0.145008      33.931142 0.46062703E+03  0.11025544E+05                                 9.214426                            7.247582       0.045946       1.990608                    0.998878      29.877441      87.665039       0.598394       0.427630      -1.053460      -0.015847      -0.014587      -0.015762       0.026690       0.005190      -0.002360       0.008168      -0.025934       0.035452      -0.020370       0.002382       0.017988             11.258439      15.462033       0.209306       3.931426       8.272589       3.009006      10.040694          -0.000246
          339              C      11.466714      -1.954287      24.757369      -0.110466      34.552122 0.41990170E+03  0.98188448E+04                                 9.316100                            6.881683       0.087739       2.000967                    0.999744      29.270008      84.830386       0.619327       0.422934      -1.056584       0.018614       0.000266      -0.021366       0.028338       0.002658      -0.018784      -0.005085      -0.007091      -0.049465      -0.027699       0.008673       0.019027             12.596116      10.208817       0.097359       1.318781       5.035756       0.795074      22.543774           0.000642
          340              C      11.431344       0.152629      11.525640       0.088810      37.299119 0.38795428E+03  0.88552219E+04                                 9.844233                            6.632154      -0.135725       1.971168                    0.999393      26.325845      74.310622       0.631142       0.425167      -1.059826       0.006746       0.001683       0.008027       0.010619       0.008847      -0.003324       0.010674       0.002568      -0.008724      -0.015998       0.003609       0.012389             13.573410      18.222005       5.258322      -0.748426      17.205293      -1.312591       5.292931          -0.001085
          341              C       8.856049      -2.610437      11.520189      -0.096793      33.127951 0.41573092E+03  0.96843530E+04                                 9.038392                            6.865580       0.020379       1.982209                    0.999628      29.029185      83.612693       0.618407       0.425181      -1.056574       0.003720       0.025287       0.009790       0.027370      -0.009883       0.003874       0.016851      -0.036997       0.006124      -0.024849      -0.004275       0.029124             10.963485      14.634478       4.303611      -2.712367      11.674695       0.831923       6.581282           0.000490
          342              C      11.456609       1.527868      11.509288      -0.193326      37.383495 0.45300627E+03  0.10834748E+05                                 9.926655                            7.204524      -0.069956       1.943587                    0.999136      30.785758      91.302742       0.596011       0.429673      -1.048637       0.015381      -0.007035      -0.000050       0.016913      -0.032230      -0.003495      -0.014233       0.038651       0.095558      -0.055782       0.020527       0.035255             13.236341      12.399313       4.840523      -0.616959      21.831314      -1.858360       5.478396           0.005431
          343              C       7.956633      -0.767868      12.749337      -0.104320      32.656889 0.40988634E+03  0.95375253E+04                                 8.991520                            6.819341       0.024420       1.981241                    0.999708      29.283065      84.965881       0.618701       0.425454      -1.053850       0.017857       0.000992      -0.014310       0.022904      -0.022420      -0.000856      -0.002938       0.016771       0.007854      -0.025545       0.002870       0.022675             11.172511      14.313049       5.481604      -1.838154      13.195519       0.987626       6.008965           0.000417
          344              C       7.837048      -2.462527      17.913935      -0.105754      33.271997 0.42891031E+03  0.10067663E+05                                 9.037569                            6.943542       0.178599       2.029145                    0.999757      29.272893      84.582113       0.619038       0.421528      -1.059061       0.019624      -0.014135      -0.007110       0.025208      -0.016834      -0.016673      -0.008404      -0.004865      -0.031385      -0.029433       0.006332       0.023100             11.265832      14.175869       1.748427       4.633786       8.544965       4.104826      11.076662           0.000705
          345              C       9.127222      -0.050352      12.454995      -0.144724      34.735289 0.46758816E+03  0.11237723E+05                                 9.397930                            7.306011       0.002828       1.969271                    0.999114      30.308960      89.202984       0.595337       0.428083      -1.052852      -0.019099      -0.022586      -0.000713       0.029587      -0.001824       0.006839       0.009781      -0.051775      -0.046584      -0.024835      -0.010696       0.035530             11.397896      15.751050       4.787478      -2.642604      11.815107       0.721645       6.627531          -0.000354
          346              C       6.701830      -2.805550      12.752062       0.659869      24.021986 0.23956782E+03  0.49113486E+04                                 7.812368                            5.543089      -0.186724       2.004937                    0.999302      21.672941      60.513718       0.621194       0.480957      -1.014277      -0.074700      -0.039004       0.008501       0.084698      -0.026569       0.078804       0.010477       0.017586       0.178659      -0.085956      -0.021997       0.107952             10.415016      13.966727       4.752261      -3.130762      11.543730      -0.359107       5.734590           0.001678
          347              C       6.708567      -3.812591      16.126085       0.657197      24.346608 0.23654511E+03  0.48349928E+04                                 7.863348                            5.491714      -0.153285       2.015558                    0.999403      21.685787      60.499828       0.626745       0.478116      -1.015574      -0.070550      -0.032843      -0.036604       0.085999       0.026801      -0.068275      -0.048284      -0.052877       0.010855      -0.083359      -0.014962       0.098321             10.961184      15.382527       1.756364       5.624003       7.897243       3.530819       9.603781           0.002708
          348              C       9.086798      -4.097394      16.701140      -0.091541      32.918934 0.41343002E+03  0.96467173E+04                                 9.050738                            6.854591       0.048235       1.991606                    0.999733      29.173268      84.937568       0.615937       0.426179      -1.052745       0.001615       0.016569       0.021697       0.027347      -0.000450      -0.012322       0.003407      -0.035856       0.040567      -0.028325       0.009640       0.018686             11.442934      16.692879       1.236059       4.805675       7.788017       3.270908       9.847905           0.000802
          349              C      10.206858      -3.770106      17.415190      -0.144120      33.164258 0.43461779E+03  0.10274919E+05                                 9.128535                            7.063632       0.047435       1.995161                    0.999085      29.631073      87.012339       0.601804       0.430507      -1.049444      -0.021584      -0.005250      -0.009528       0.024171      -0.008274      -0.013067      -0.010146       0.012960      -0.031075      -0.023704       0.005280       0.018424             11.393990      14.684771       1.669732       4.856096       8.300293       3.964807      11.196907          -0.000117
          350              C       7.835364      -2.017227      12.275120      -0.048730      37.441581 0.41238758E+03  0.94990994E+04                                 9.689710                            6.701651       0.113675       2.044109                    0.999370      26.976174      74.971403       0.651088       0.408403      -1.077148       0.049008       0.032650      -0.030252       0.066204      -0.007388       0.005748       0.003464       0.009096      -0.025457      -0.012917      -0.000554       0.013471             13.247740      18.248456       7.103701      -3.866530      14.427308       0.056241       7.067456          -0.000247
          351              C      11.640197       4.489195      11.035071      -0.167913      35.863860 0.43895940E+03  0.10403541E+05                                 9.553396                            7.005855      -0.074224       1.933844                    0.999553      30.674150      90.192626       0.616340       0.419304      -1.056368       0.071977       0.022375      -0.048446       0.089601       0.023817       0.027052       0.001371      -0.022606       0.058891      -0.044346       0.006591       0.037755             12.434945       8.899087      -1.691707       1.820505      22.174185      -0.016359       6.231563           0.000196
          352              C      11.619986       5.834538      11.375744      -0.149664      37.617234 0.45896363E+03  0.11025012E+05                                 9.881911                            7.186149      -0.159442       1.892944                    0.999704      31.565941      94.150709       0.604310       0.421935      -1.052278       0.088233      -0.000429      -0.036825       0.095610      -0.052339       0.036682      -0.005939      -0.014183       0.004948      -0.063355      -0.002412       0.065767             12.594279       9.764839      -0.710291       1.560744      22.010317       1.707728       6.007679           0.007310
          353              C      11.429660       0.451594      15.564656       0.089615      35.603929 0.40885677E+03  0.94557801E+04                                 9.562994                            6.832274      -0.036503       2.003941                    0.999347      26.494431      75.284950       0.618571       0.428145      -1.057955       0.008732      -0.002854      -0.003689       0.009900      -0.002045      -0.013449      -0.008102      -0.003733      -0.008915      -0.017820       0.004150       0.013670             12.870782      18.050549      -4.138004      -0.459653      14.506955       2.786334       6.054844          -0.000095
          354              C      10.176541       1.230477      15.654594       0.092224      34.158198 0.41206433E+03  0.95511703E+04                                 9.337391                            6.886504      -0.107839       1.983176                    0.999422      26.452344      75.315164       0.612281       0.431583      -1.055558      -0.008703      -0.000678       0.000754       0.008762      -0.005746       0.005773       0.014537       0.013048      -0.024874      -0.022171       0.009322       0.012849             12.404636      18.012754      -5.367540      -1.958759      13.362484      -0.302429       5.838669           0.001029
          355              C       7.882524       2.814992      15.809940      -0.060355      40.793443 0.43737905E+03  0.10204976E+05                                10.229485                            6.880035       0.162834       2.053864                    0.999339      27.254476      75.769219       0.646841       0.405840      -1.080862       0.047462      -0.037825      -0.000264       0.060691       0.006608      -0.010120      -0.007636      -0.015314      -0.010769      -0.014911      -0.002837       0.017748             14.973992      21.513030      -9.109351      -1.337280      17.330884      -0.932597       6.078061           0.000017
          356              C      11.490295      -3.521493      13.910349      -0.143661      35.741912 0.46201316E+03  0.11086336E+05                                 9.614245                            7.281262      -0.032457       1.961999                    0.999043      30.128741      89.018001       0.593174       0.430319      -1.049979       0.017699      -0.023511      -0.017028       0.033999      -0.023894      -0.022080      -0.010233       0.006057      -0.016331      -0.037564       0.007108       0.030455             12.794216      10.511686       1.043801       0.278572      18.848464       6.946765       9.022497          -0.000119
          357              C      10.195068       5.916360      20.898228       0.086470      36.798301 0.40892883E+03  0.94378727E+04                                 9.762269                            6.816884      -0.118307       1.977518                    0.999347      26.405519      74.438358       0.622765       0.426143      -1.061439       0.008195      -0.000727      -0.005028       0.009643       0.003127      -0.003483      -0.000479       0.026522       0.035300      -0.019508       0.005703       0.013805             13.233988      18.271268      -2.343630       7.761185       9.398935      -4.178894      12.031760           0.000773
          358              C       9.960950       6.962738      20.039733      -0.139396      33.288213 0.41660161E+03  0.97163293E+04                                 9.050888                            6.848085       0.076360       1.997443                    0.999618      29.431229      85.010701       0.622123       0.422132      -1.057755      -0.024002      -0.006503      -0.007069       0.025853       0.024217      -0.009485       0.005286      -0.009431      -0.052088      -0.027414      -0.006018       0.033432             11.181166      13.467205      -1.644158       5.785062       9.395587      -3.683869      10.680705          -0.000334
          359              C      11.434713      -0.887454      15.109517      -0.202792      36.020283 0.51061226E+03  0.12570156E+05                                 9.689224                            7.680599      -0.160725       1.913439                    0.997971      31.377493      94.082935       0.574284       0.433242      -1.047585       0.012674       0.009106      -0.001564       0.015684       0.029578       0.003104      -0.009785       0.015424       0.050195      -0.040561       0.016305       0.024256             12.149149      12.259516      -3.242461      -1.170893      17.178129       4.012160       7.009801           0.000260
          360              C       8.968898       0.673458      16.096106      -0.145007      33.931067 0.46062506E+03  0.11025495E+05                                 9.214453                            7.247594       0.045944       1.990607                    0.998878      29.877393      87.665137       0.598390       0.427633      -1.053457      -0.015847       0.020944      -0.004751       0.026690      -0.000552       0.005674      -0.002024      -0.036578       0.003523      -0.020370       0.002382       0.017989             11.258488      15.462142      -3.509414      -1.784462      12.204570      -0.738883       6.108754          -0.000246
          361              C      11.466714      -4.728367      13.182672      -0.110466      34.552129 0.41990175E+03  0.98188440E+04                                 9.316094                            6.881679       0.087740       2.000968                    0.999744      29.269994      84.830271       0.619328       0.422934      -1.056585       0.018615       0.018370       0.010914       0.028338       0.014939       0.011694      -0.009703       0.018520       0.027371      -0.027700       0.008673       0.019027             12.596119      10.208795      -1.190783      -0.575076      18.855349       7.183670       8.724212           0.000647
          362              C      11.431344       5.677188      21.623180       0.088812      37.299218 0.38795529E+03  0.88552532E+04                                 9.844259                            6.632169      -0.135734       1.971164                    0.999393      26.325882      74.310828       0.631141       0.425168      -1.059825       0.006746      -0.007794      -0.002556       0.010620      -0.001545       0.009324      -0.006670      -0.004367      -0.029531      -0.015999       0.003609       0.012390             13.573458      18.222083      -1.981013       4.928076       7.134302      -4.501923      15.363990          -0.001081
          363              C       8.856049       7.063442      19.233020      -0.096793      33.127962 0.41573077E+03  0.96843518E+04                                 9.038415                            6.865593       0.020382       1.982210                    0.999628      29.029141      83.612665       0.618404       0.425182      -1.056572       0.003720      -0.021122       0.017003       0.027369       0.001586      -0.010496      -0.015110      -0.040014      -0.002923      -0.024849      -0.004275       0.029125             10.963521      14.634568       0.197194       5.083248       8.575109      -2.621458       9.680886           0.000494
          364              C      11.456609       5.003730      22.822348      -0.193327      37.383659 0.45300838E+03  0.10834813E+05                                 9.926678                            7.204535      -0.069961       1.943585                    0.999136      30.785862      91.303166       0.596011       0.429672      -1.048638       0.015381       0.003559      -0.006068       0.016913       0.019141      -0.026165       0.036171       0.000652      -0.018445      -0.055781       0.020527       0.035253             13.236376      12.399369      -1.885965       4.500509       7.957250      -6.151850      19.352510           0.005386
          365              C       7.956633       5.077685      20.214158      -0.104321      32.657012 0.40988719E+03  0.95375608E+04                                 8.991581                            6.819372       0.024420       1.981241                    0.999708      29.283094      84.966348       0.618696       0.425457      -1.053847       0.017857       0.011896       0.008013       0.022905       0.011951      -0.018987       0.006801       0.010079      -0.012218      -0.025544       0.002871       0.022673             11.172612      14.313214      -1.148925       5.666362       8.660962      -3.605708      10.543659           0.000415
          366              C       7.837048       1.452340      16.164240      -0.105755      33.272168 0.42891241E+03  0.10067729E+05                                 9.037592                            6.943547       0.178596       2.029144                    0.999757      29.273033      84.582694       0.619039       0.421527      -1.059062       0.019624       0.013225      -0.008686       0.025208       0.022855      -0.006243      -0.003646       0.016004       0.031236      -0.029432       0.006332       0.023099             11.265877      14.175983      -4.887205      -0.802731      13.998634      -0.956153       5.623014           0.000712
          367              C       9.127222       4.973833      20.982715      -0.144723      34.735386 0.46758901E+03  0.11237758E+05                                 9.397982                            7.306038       0.002827       1.969271                    0.999114      30.308970      89.203324       0.595333       0.428086      -1.052849      -0.019098       0.011910      -0.019204       0.029587      -0.005011      -0.004998      -0.026186      -0.023362       0.038655      -0.024834      -0.010697       0.035530             11.397982      15.751198      -0.105188       5.467446       8.549428      -2.607127       9.893319          -0.000358
          368              C       6.701830       6.094166      18.448110       0.659867      24.022034 0.23956805E+03  0.49113570E+04                                 7.812392                            5.543099      -0.186723       2.004937                    0.999302      21.672986      60.513974       0.621192       0.480958      -1.014276      -0.074700       0.012140      -0.038029       0.084698      -0.054962      -0.062411       0.037249      -0.065079      -0.069338      -0.085955      -0.021997       0.107952             10.415066      13.966801       0.335181       5.681005       6.875903      -2.335893      10.402496           0.001688
          369              C       6.708567       3.675696      15.888976       0.657194      24.346593 0.23654485E+03  0.48349874E+04                                 7.863345                            5.491710      -0.153287       2.015557                    0.999403      21.685813      60.499945       0.626746       0.478116      -1.015574      -0.070549       0.048122      -0.010141       0.085998       0.045726       0.057347       0.015043       0.004697       0.183576      -0.083358      -0.014963       0.098321             10.961192      15.382554      -5.748720      -1.290949      12.234921      -1.026453       5.266100           0.002725
          370              C       9.086798       3.320085      15.354802      -0.091542      32.918750 0.41342654E+03  0.96466325E+04                                 9.050788                            6.854621       0.048236       1.991607                    0.999733      29.173081      84.937487       0.615927       0.426187      -1.052739       0.001615      -0.027074       0.003501       0.027347       0.010896       0.005772      -0.000683      -0.040573       0.026414      -0.028325       0.009639       0.018686             11.443013      16.693017      -4.779907      -1.332394      12.165694      -0.743496       5.470329           0.000808
          371              C      10.206858       2.538055      15.281216      -0.144119      33.164160 0.43461611E+03  0.10274870E+05                                 9.128526                            7.063621       0.047436       1.995161                    0.999085      29.631009      87.012154       0.601804       0.430507      -1.049444      -0.021584       0.010876       0.000217       0.024171       0.015453      -0.000632       0.001151       0.028540       0.015665      -0.023704       0.005280       0.018424             11.393987      14.684781      -5.040372      -0.982023      13.906363      -0.728129       5.590817          -0.000117
          372              C       7.835364       6.113047      19.369289      -0.048729      37.441626 0.41238704E+03  0.94990873E+04                                 9.689733                            6.701653       0.113681       2.044111                    0.999370      26.976151      74.971424       0.651087       0.408404      -1.077147       0.049008       0.009874       0.043401       0.066204      -0.001283      -0.009272      -0.005275       0.012231      -0.016051      -0.012917      -0.000553       0.013470             13.247802      18.248567      -0.203338       8.085311       8.956145      -3.215039      12.538695          -0.000246
          373              C      11.640197       3.933750      25.624041      -0.167909      35.863851 0.43895933E+03  0.10403531E+05                                 9.553358                            7.005830      -0.074221       1.933844                    0.999553      30.674169      90.192405       0.616344       0.419301      -1.056371       0.071977       0.030769       0.043598       0.089600      -0.035336       0.007101       0.007169      -0.037398       0.014509      -0.044345       0.006591       0.037754             12.434891       8.899052      -0.730751      -2.375300      10.203013      -6.895146      18.202609           0.000189
          374              C      11.619986       2.966047      26.618805      -0.149665      37.617328 0.45896548E+03  0.11025049E+05                                 9.881850                            7.186109      -0.159440       1.892944                    0.999704      31.566049      94.150456       0.604320       0.421928      -1.052284       0.088232       0.032104       0.018042       0.095609      -0.005599      -0.063669       0.000968      -0.005575       0.030763      -0.063357      -0.002412       0.065769             12.594197       9.764773      -0.996501      -1.395477      11.487210      -7.783159      16.530609           0.007252
          375              C      11.429660       2.029815      19.862583       0.089616      35.603844 0.40885586E+03  0.94557543E+04                                 9.562982                            6.832268      -0.036506       2.003941                    0.999347      26.494394      75.284843       0.618571       0.428145      -1.057955       0.008732       0.004622      -0.000628       0.009900       0.012670       0.004953       0.001313       0.008026       0.026362      -0.017819       0.004150       0.013669             12.870759      18.050519       2.467056      -3.353779      10.580886      -5.053025       9.980872          -0.000097
          376              C      10.176541       1.562485      20.492147       0.092224      34.158183 0.41206433E+03  0.95511711E+04                                 9.337390                            6.886506      -0.107842       1.983175                    0.999422      26.452350      75.315198       0.612280       0.431583      -1.055558      -0.008703      -0.000313      -0.000965       0.008762      -0.002127      -0.007863      -0.009828       0.004890      -0.049341      -0.022172       0.009324       0.012848             12.404628      18.012737       4.380089      -3.669039       7.457704      -3.106690      11.743443           0.001022
          377              C       7.882524       0.635694      21.786703      -0.060354      40.793267 0.43737714E+03  0.10204919E+05                                10.229457                            6.880020       0.162827       2.053863                    0.999339      27.254414      75.768970       0.646842       0.405840      -1.080862       0.047460       0.019140      -0.032625       0.060690       0.005459       0.010781      -0.001829       0.001077       0.038407      -0.014909      -0.002836       0.017745             14.973943      21.512927       5.712765      -7.220275       8.083591      -4.406310      15.325310           0.000013
          378              C      11.490295       5.449030      17.248942      -0.143661      35.741838 0.46201242E+03  0.11086317E+05                                 9.614245                            7.281266      -0.032459       1.961998                    0.999043      30.128697      89.017930       0.593173       0.430320      -1.049978       0.017699       0.026502      -0.011847       0.033999       0.031069      -0.009652       0.002892       0.018772       0.021812      -0.037564       0.007108       0.030455             12.794208      10.511695      -0.763154       0.764675      17.495045      -7.728135      10.375884          -0.000119
          379              C      10.195068      -5.321577      21.928423       0.086470      36.798356 0.40892924E+03  0.94378853E+04                                 9.762284                            6.816890      -0.118308       1.977518                    0.999347      26.405535      74.438436       0.622765       0.426143      -1.061439       0.008195       0.004718       0.001884       0.009642       0.001454       0.004450       0.013624       0.003751      -0.033006      -0.019508       0.005703       0.013806             13.234023      18.271308      -5.549596      -5.910282       7.754556       3.229522      13.676204           0.000769
          380              C       9.960950      -5.101287      23.263860      -0.139396      33.288185 0.41660113E+03  0.97163101E+04                                 9.050875                            6.848076       0.076364       1.997445                    0.999618      29.431179      85.010372       0.622124       0.422132      -1.057756      -0.024002       0.009373      -0.002097       0.025853      -0.003894       0.025715      -0.015963       0.009060       0.003387      -0.027414      -0.006018       0.033432             11.181161      13.467188      -4.187933      -4.316449       7.169104       2.398429      12.907189          -0.000341
          381              C      11.434713       3.093501      18.930503      -0.202792      36.020272 0.51061229E+03  0.12570157E+05                                 9.689222                            7.680600      -0.160722       1.913440                    0.997971      31.377484      94.082903       0.574284       0.433242      -1.047585       0.012674      -0.003199       0.008668       0.015684      -0.017477       0.024063       0.019099      -0.000709       0.001797      -0.040560       0.016304       0.024256             12.149140      12.259515       2.635247      -2.222601      13.026501      -6.409085      11.161404           0.000260
          382              C       8.968898       1.458635      19.788998      -0.145007      33.931056 0.46062542E+03  0.11025500E+05                                 9.214431                            7.247582       0.045948       1.990609                    0.998878      29.877391      87.664981       0.598392       0.427631      -1.053459      -0.015848      -0.006357       0.020513       0.026690      -0.004638      -0.003315      -0.006145      -0.022429       0.045965      -0.020370       0.002381       0.017988             11.258456      15.462084       3.300073      -2.146993       6.992797      -2.270116      11.320488          -0.000245
          383              C      11.466714       6.682655      16.567597      -0.110466      34.552002 0.41989997E+03  0.98188016E+04                                 9.316116                            6.881696       0.087737       2.000966                    0.999744      29.269916      84.830316       0.619323       0.422938      -1.056581       0.018614      -0.018637       0.010452       0.028338      -0.017597       0.007090       0.014787       0.009715       0.000952      -0.027700       0.008673       0.019027             12.596137      10.208841       1.093425      -0.743712      17.478242      -7.978741      10.101327           0.000652
          384              C      11.431344      -5.829817      21.358818       0.088811      37.299286 0.38795570E+03  0.88552676E+04                                 9.844285                            6.632180      -0.135725       1.971168                    0.999392      26.325895      74.310956       0.631139       0.425169      -1.059824       0.006746       0.006110      -0.005472       0.010619      -0.007302      -0.005999      -0.004005       0.014120       0.025930      -0.015998       0.003610       0.012388             13.573512      18.222134      -3.277364      -4.179686       9.407835       5.814560      13.090567          -0.001079
          385              C       8.856049      -4.453005      23.754429      -0.096794      33.127971 0.41573099E+03  0.96843522E+04                                 9.038388                            6.865574       0.020384       1.982211                    0.999628      29.029187      83.612603       0.618408       0.425180      -1.056574       0.003721      -0.004165      -0.026794       0.027370       0.008298       0.006622      -0.001743      -0.010829       0.084634      -0.024850      -0.004273       0.029123             10.963492      14.634514      -4.500807      -2.370865       7.134180       1.789553      11.121781           0.000480
          386              C      11.456609      -6.531599      20.176002      -0.193326      37.383690 0.45300855E+03  0.10834821E+05                                 9.926704                            7.204549      -0.069958       1.943587                    0.999136      30.785843      91.303210       0.596008       0.429673      -1.048636       0.015381       0.003475       0.006117       0.016914       0.013088       0.029659      -0.021939      -0.024000      -0.092406      -0.055781       0.020528       0.035253             13.236440      12.399388      -2.954603      -3.883584      11.176108       8.010286      16.133824           0.005388
          387              C       7.956633      -4.309816      21.544144      -0.104321      32.657023 0.40988773E+03  0.95375703E+04                                 8.991568                            6.819367       0.024418       1.981240                    0.999708      29.283094      84.966154       0.618698       0.425456      -1.053848       0.017858      -0.012888       0.006295       0.022905       0.010469       0.019844      -0.003863       0.004990      -0.027482      -0.025545       0.002871       0.022674             11.172597      14.313174      -4.332744      -3.828203       6.950348       2.618097      12.254270           0.000405
          388              C       7.837048       1.010187      20.429463      -0.105756      33.272041 0.42891060E+03  0.10067677E+05                                 9.037584                            6.943544       0.178606       2.029147                    0.999757      29.272932      84.582401       0.619037       0.421528      -1.059060       0.019624       0.000910       0.015795       0.025208      -0.006023       0.022914       0.012051       0.001445      -0.012437      -0.029433       0.006334       0.023099             11.265865      14.175945       3.138778      -3.831076       6.888862      -3.148675      12.732788           0.000706
          389              C       9.127222      -4.923481      21.069927      -0.144724      34.735350 0.46758879E+03  0.11237746E+05                                 9.397953                            7.306020       0.002828       1.969271                    0.999114      30.309001      89.203235       0.595336       0.428084      -1.052851      -0.019099       0.010676       0.019917       0.029588       0.006834      -0.001841       0.016404      -0.006420       0.089482      -0.024833      -0.010696       0.035530             11.397945      15.751124      -4.682338      -2.824824       7.299496       1.885490      11.143214          -0.000359
          390              C       6.701830      -3.288615      23.307466       0.659867      24.022017 0.23956769E+03  0.49113497E+04                                 7.812403                            5.543105      -0.186725       2.004936                    0.999302      21.672969      60.514007       0.621190       0.480960      -1.014274      -0.074699       0.026864       0.029527       0.084696       0.081532      -0.016393      -0.047728      -0.046935      -0.014902      -0.085956      -0.021998       0.107955             10.415088      13.966828      -5.087500      -2.550240       7.497924       2.695017       9.780511           0.001671
          391              C       6.708567       0.136894      22.492577       0.657193      24.346594 0.23654475E+03  0.48349884E+04                                 7.863374                            5.491729      -0.153293       2.015556                    0.999403      21.685792      60.500050       0.626741       0.478119      -1.015571      -0.070548      -0.015277       0.046744       0.085997      -0.072528       0.010926       0.033241      -0.078941      -0.067323      -0.083360      -0.014965       0.098325             10.961235      15.382602       3.992367      -4.333093       6.119392      -2.504376      11.381712           0.002703
          392              C       9.086798       0.777309      22.451696      -0.091543      32.918962 0.41343017E+03  0.96467215E+04                                 9.050749                            6.854595       0.048238       1.991607                    0.999733      29.173253      84.937521       0.615936       0.426180      -1.052745       0.001616       0.010505      -0.025197       0.027347      -0.010448       0.006550      -0.002723      -0.034674       0.044113      -0.028326       0.009641       0.018685             11.442957      16.692924       3.543817      -3.473309       6.500254      -2.527418      11.135692           0.000798
          393              C      10.206858       1.232051      21.811231      -0.144120      33.164184 0.43461638E+03  0.10274877E+05                                 9.128521                            7.063619       0.047436       1.995162                    0.999085      29.631040      87.012206       0.601805       0.430507      -1.049444      -0.021585      -0.005627       0.009311       0.024171      -0.007180       0.013698       0.008995       0.010966      -0.037057      -0.023703       0.005280       0.018424             11.393976      14.684762       3.370630      -3.874069       7.039118      -3.236668      12.458049          -0.000121
          394              C       7.835364      -4.095820      22.863229      -0.048729      37.441634 0.41238712E+03  0.94990895E+04                                 9.689737                            6.701655       0.113672       2.044109                    0.999370      26.976151      74.971425       0.651087       0.408404      -1.077147       0.049007      -0.042523      -0.013149       0.066203       0.008672       0.003524       0.001810       0.018229       0.001946      -0.012916      -0.000554       0.013470             13.247817      18.248582      -6.900432      -4.218788       8.858771       3.158829      12.636099          -0.000252
          395              C      11.640197      -8.422946      17.848526      -0.167912      35.863935 0.43895800E+03  0.10403528E+05                                 9.553493                            7.005892      -0.074228       1.933843                    0.999553      30.674199      90.193656       0.616330       0.419310      -1.056361       0.071977      -0.053143       0.004847       0.089602       0.011517      -0.034151      -0.008540      -0.035020       0.021631      -0.044343       0.006590       0.037752             12.435106       8.899202       2.422480       0.554778      10.231476       6.911630      18.174642           0.000190
          396              C      11.619986      -8.800585      16.513089      -0.149665      37.617694 0.45896823E+03  0.11025163E+05                                 9.882003                            7.186179      -0.159448       1.892942                    0.999704      31.566233      94.152100       0.604309       0.421934      -1.052278       0.088233      -0.031676       0.018783       0.095610       0.057937       0.026986       0.004970      -0.015855      -0.000082      -0.063355      -0.002411       0.065766             12.594438       9.764948       1.706815      -0.165228       8.529481       6.075583      19.488885           0.007258
          397              C      13.834840      -2.481409      19.080399       0.089615      35.603941 0.40885716E+03  0.94557915E+04                                 9.562992                            6.832277      -0.036504       2.003941                    0.999347      26.494448      75.285010       0.618571       0.428145      -1.057955      -0.008732      -0.001767       0.004316       0.009900       0.010625      -0.008496       0.006789      -0.006007      -0.015735      -0.017820       0.004150       0.013670             12.870765      18.050512      -1.670928      -3.813423       5.754834       2.266704      14.806950          -0.000096
          398              C      15.087959      -2.792962      18.360898       0.092226      34.158225 0.41206509E+03  0.95511921E+04                                 9.337392                            6.886510      -0.107841       1.983175                    0.999422      26.452363      75.315225       0.612281       0.431583      -1.055558       0.008704       0.000992       0.000211       0.008762      -0.007872      -0.002090      -0.004709       0.030072       0.026199      -0.022171       0.009323       0.012849             12.404623      18.012720      -0.987435      -5.627788       7.981535       3.409123      11.219613           0.001023
          399              C       0.538976      -3.450686      16.910995      -0.060356      40.793496 0.43738034E+03  0.10205013E+05                                10.229489                            6.880044       0.162826       2.053861                    0.999339      27.254526      75.769358       0.646841       0.405840      -1.080862      -0.047462       0.018684       0.032890       0.060691       0.012068       0.000663       0.009465      -0.012145      -0.001263      -0.014911      -0.002837       0.017747             14.973974      21.512956      -3.396572      -8.557556       9.698932       5.338929      13.710035           0.000014
          400              C      13.774205      -1.927538      23.348347      -0.143661      35.741902 0.46201307E+03  0.11086334E+05                                 9.614245                            7.281263      -0.032457       1.961999                    0.999043      30.128725      89.017953       0.593174       0.430319      -1.049979      -0.017698      -0.002991       0.028875       0.033999       0.007176      -0.031733       0.007340       0.001048      -0.031358      -0.037564       0.007108       0.030456             12.794212      10.511689       0.280653       1.043245       5.462914       0.781386      22.408032          -0.000121
          401              C      15.069432      -0.594783      11.680987       0.086472      36.798281 0.40892861E+03  0.94378641E+04                                 9.762255                            6.816877      -0.118307       1.977518                    0.999347      26.405523      74.438298       0.622766       0.426142      -1.061440      -0.008195      -0.003991       0.003144       0.009642       0.004581       0.000967      -0.013146       0.002923      -0.035494      -0.019508       0.005703       0.013806             13.233958      18.271215      -7.893184       1.850939      14.992560       0.949396       6.438100           0.000773
          402              C      15.303550      -1.861450      11.204045      -0.139397      33.288254 0.41660249E+03  0.97163472E+04                                 9.050874                            6.848078       0.076362       1.997444                    0.999618      29.431232      85.010478       0.622126       0.422131      -1.057757       0.024002      -0.002871       0.009166       0.025852       0.020323       0.016231       0.010676       0.018217       0.030855      -0.027414      -0.006018       0.033433             11.181148      13.467158      -5.832106       1.468621      13.549764       1.285459       6.526522          -0.000335
          403              C      13.829787      -2.206047      20.467618      -0.202792      36.020292 0.51061254E+03  0.12570164E+05                                 9.689221                            7.680599      -0.160726       1.913439                    0.997971      31.377501      94.082941       0.574284       0.433241      -1.047585      -0.012674      -0.005907      -0.007104       0.015684       0.012101       0.027167      -0.009314      -0.017658      -0.049048      -0.040561       0.016305       0.024256             12.149138      12.259508      -0.607205      -3.393491       6.077250       2.396934      18.110655           0.000258
          404              C      16.295603      -2.132093      18.622535      -0.145008      33.931145 0.46062701E+03  0.11025544E+05                                 9.214426                            7.247581       0.045946       1.990608                    0.998878      29.877441      87.665039       0.598394       0.427630      -1.053460       0.015847      -0.014587      -0.015762       0.026690      -0.005190       0.002360       0.008168      -0.025934       0.035452      -0.020370       0.002382       0.017988             11.258440      15.462032      -0.209313      -3.931434       8.272589       3.009008      10.040699          -0.000246
          405              C      13.797786      -1.954287      24.757369      -0.110466      34.552124 0.41990172E+03  0.98188455E+04                                 9.316100                            6.881684       0.087739       2.000967                    0.999744      29.270009      84.830393       0.619327       0.422934      -1.056584      -0.018614       0.000266      -0.021366       0.028338      -0.002658       0.018784      -0.005085      -0.007091      -0.049465      -0.027699       0.008673       0.019027             12.596117      10.208817      -0.097359      -1.318781       5.035756       0.795074      22.543776           0.000642
          406              C      13.833156       0.152629      11.525640       0.088810      37.299129 0.38795437E+03  0.88552247E+04                                 9.844235                            6.632155      -0.135725       1.971167                    0.999393      26.325849      74.310640       0.631142       0.425167      -1.059826      -0.006746       0.001683       0.008027       0.010620      -0.008847       0.003324       0.010674       0.002568      -0.008724      -0.015998       0.003609       0.012389             13.573413      18.222009      -5.258324       0.748427      17.205298      -1.312591       5.292932          -0.001084
          407              C      16.408451      -2.610437      11.520189      -0.096793      33.127956 0.41573098E+03  0.96843549E+04                                 9.038394                            6.865581       0.020379       1.982209                    0.999628      29.029187      83.612707       0.618407       0.425181      -1.056573      -0.003720       0.025287       0.009790       0.027370       0.009883      -0.003874       0.016851      -0.036997       0.006124      -0.024849      -0.004275       0.029124             10.963488      14.634482      -4.303613       2.712368      11.674697       0.831923       6.581283           0.000490
          408              C      13.807891       1.527868      11.509288      -0.193326      37.383511 0.45300647E+03  0.10834754E+05                                 9.926658                            7.204525      -0.069957       1.943587                    0.999136      30.785766      91.302776       0.596010       0.429673      -1.048637      -0.015381      -0.007035      -0.000050       0.016913       0.032230       0.003495      -0.014233       0.038651       0.095557      -0.055782       0.020527       0.035255             13.236346      12.399317      -4.840526       0.616959      21.831323      -1.858361       5.478398           0.005431
          409              C       0.464867      -0.767868      12.749337      -0.104320      32.656886 0.40988629E+03  0.95375238E+04                                 8.991520                            6.819341       0.024420       1.981241                    0.999708      29.283063      84.965870       0.618701       0.425454      -1.053850      -0.017857       0.000992      -0.014310       0.022904       0.022420       0.000856      -0.002938       0.016771       0.007853      -0.025545       0.002870       0.022675             11.172510      14.313048      -5.481604       1.838154      13.195518       0.987626       6.008965           0.000417
          410              C       0.584452      -2.462527      17.913935      -0.105754      33.271990 0.42891004E+03  0.10067656E+05                                 9.037567                            6.943540       0.178599       2.029145                    0.999757      29.272893      84.582116       0.619038       0.421528      -1.059061      -0.019624      -0.014135      -0.007110       0.025208       0.016834       0.016673      -0.008404      -0.004865      -0.031385      -0.029433       0.006332       0.023100             11.265830      14.175865      -1.748427      -4.633787       8.544964       4.104827      11.076662           0.000706
          411              C      16.137278      -0.050352      12.454995      -0.144724      34.735287 0.46758814E+03  0.11237722E+05                                 9.397929                            7.306010       0.002828       1.969271                    0.999114      30.308959      89.202974       0.595337       0.428083      -1.052852       0.019099      -0.022586      -0.000713       0.029587       0.001824      -0.006839       0.009781      -0.051775      -0.046584      -0.024835      -0.010696       0.035530             11.397895      15.751047      -4.787477       2.642604      11.815105       0.721645       6.627531          -0.000354
          412              C       1.719670      -2.805550      12.752062       0.659869      24.021987 0.23956783E+03  0.49113489E+04                                 7.812369                            5.543090      -0.186724       2.004937                    0.999302      21.672942      60.513724       0.621194       0.480957      -1.014277       0.074700      -0.039004       0.008501       0.084698       0.026569      -0.078804       0.010477       0.017586       0.178659      -0.085956      -0.021997       0.107952             10.415017      13.966729      -4.752262       3.130763      11.543731      -0.359107       5.734590           0.001678
          413              C       1.712933      -3.812591      16.126085       0.657197      24.346605 0.23654516E+03  0.48349940E+04                                 7.863347                            5.491715      -0.153285       2.015558                    0.999403      21.685788      60.499829       0.626745       0.478116      -1.015574       0.070550      -0.032843      -0.036604       0.085999      -0.026801       0.068275      -0.048284      -0.052877       0.010855      -0.083359      -0.014962       0.098321             10.961180      15.382523      -1.756360      -5.623999       7.897241       3.530816       9.603777           0.002708
          414              C      16.177702      -4.097394      16.701140      -0.091541      32.918931 0.41342997E+03  0.96467158E+04                                 9.050737                            6.854590       0.048235       1.991606                    0.999733      29.173266      84.937554       0.615937       0.426179      -1.052745      -0.001615       0.016568       0.021697       0.027347       0.000450       0.012322       0.003407      -0.035856       0.040567      -0.028325       0.009640       0.018685             11.442932      16.692876      -1.236059      -4.805674       7.788016       3.270907       9.847904           0.000802
          415              C      15.057642      -3.770106      17.415190      -0.144120      33.164253 0.43461778E+03  0.10274918E+05                                 9.128534                            7.063632       0.047435       1.995161                    0.999085      29.631071      87.012329       0.601804       0.430507      -1.049444       0.021584      -0.005250      -0.009528       0.024171       0.008274       0.013067      -0.010146       0.012960      -0.031075      -0.023704       0.005280       0.018424             11.393988      14.684769      -1.669732      -4.856096       8.300291       3.964806      11.196905          -0.000117
          416              C       0.586136      -2.017227      12.275120      -0.048730      37.441584 0.41238760E+03  0.94991001E+04                                 9.689710                            6.701651       0.113674       2.044108                    0.999370      26.976175      74.971407       0.651088       0.408403      -1.077148      -0.049008       0.032650      -0.030252       0.066204       0.007388      -0.005748       0.003464       0.009096      -0.025458      -0.012917      -0.000554       0.013471             13.247741      18.248458      -7.103702       3.866530      14.427308       0.056241       7.067456          -0.000248
          417              C      13.624303       4.489195      11.035071      -0.167913      35.863864 0.43895948E+03  0.10403544E+05                                 9.553397                            7.005856      -0.074224       1.933844                    0.999553      30.674150      90.192623       0.616340       0.419304      -1.056368      -0.071977       0.022375      -0.048446       0.089601      -0.023817      -0.027052       0.001371      -0.022606       0.058891      -0.044346       0.006591       0.037755             12.434946       8.899087       1.691709      -1.820505      22.174189      -0.016360       6.231563           0.000196
          418              C      13.644514       5.834538      11.375744      -0.149663      37.617193 0.45896304E+03  0.11024994E+05                                 9.881902                            7.186143      -0.159440       1.892945                    0.999704      31.565923      94.150628       0.604311       0.421935      -1.052279      -0.088233      -0.000429      -0.036825       0.095610       0.052339      -0.036682      -0.005939      -0.014183       0.004948      -0.063355      -0.002412       0.065767             12.594266       9.764833       0.710293      -1.560743      22.010292       1.707725       6.007674           0.007310
          419              C      13.834840       0.451594      15.564656       0.089616      35.603927 0.40885674E+03  0.94557792E+04                                 9.562994                            6.832273      -0.036503       2.003941                    0.999347      26.494430      75.284946       0.618571       0.428145      -1.057955      -0.008732      -0.002854      -0.003689       0.009900       0.002045       0.013449      -0.008102      -0.003733      -0.008915      -0.017820       0.004150       0.013670             12.870782      18.050546       4.138004       0.459653      14.506955       2.786334       6.054843          -0.000095
          420              C      15.087959       1.230477      15.654594       0.092224      34.158209 0.41206456E+03  0.95511769E+04                                 9.337393                            6.886506      -0.107839       1.983176                    0.999422      26.452344      75.315163       0.612281       0.431583      -1.055558       0.008703      -0.000678       0.000754       0.008762       0.005746      -0.005773       0.014537       0.013048      -0.024874      -0.022171       0.009322       0.012849             12.404640      18.012761       5.367546       1.958759      13.362487      -0.302428       5.838671           0.001029
          421              C       0.538976       2.814992      15.809940      -0.060355      40.793438 0.43737897E+03  0.10204974E+05                                10.229484                            6.880034       0.162834       2.053864                    0.999339      27.254473      75.769208       0.646841       0.405840      -1.080862      -0.047462      -0.037825      -0.000264       0.060691      -0.006608       0.010120      -0.007636      -0.015314      -0.010769      -0.014911      -0.002837       0.017748             14.973990      21.513025       9.109349       1.337280      17.330886      -0.932598       6.078061           0.000017
          422              C      13.774205      -3.521493      13.910349      -0.143661      35.741917 0.46201323E+03  0.11086339E+05                                 9.614246                            7.281263      -0.032457       1.961999                    0.999043      30.128743      89.018011       0.593174       0.430319      -1.049979      -0.017699      -0.023511      -0.017028       0.033999       0.023894       0.022080      -0.010233       0.006057      -0.016331      -0.037564       0.007108       0.030455             12.794217      10.511687      -1.043801      -0.278572      18.848467       6.946766       9.022498          -0.000119
          423              C      15.069432       5.916360      20.898228       0.086470      36.798301 0.40892883E+03  0.94378728E+04                                 9.762269                            6.816884      -0.118307       1.977518                    0.999347      26.405519      74.438359       0.622765       0.426143      -1.061439      -0.008195      -0.000728      -0.005029       0.009643      -0.003127       0.003483      -0.000479       0.026522       0.035301      -0.019508       0.005703       0.013805             13.233988      18.271268       2.343630      -7.761184       9.398935      -4.178894      12.031760           0.000773
          424              C      15.303550       6.962738      20.039733      -0.139396      33.288208 0.41660155E+03  0.97163273E+04                                 9.050887                            6.848084       0.076360       1.997444                    0.999618      29.431226      85.010688       0.622123       0.422132      -1.057755       0.024002      -0.006503      -0.007069       0.025853      -0.024217       0.009485       0.005286      -0.009431      -0.052088      -0.027414      -0.006018       0.033432             11.181164      13.467203       1.644157      -5.785061       9.395586      -3.683869      10.680703          -0.000334
          425              C      13.829787      -0.887454      15.109517      -0.202792      36.020288 0.51061232E+03  0.12570158E+05                                 9.689225                            7.680599      -0.160725       1.913439                    0.997971      31.377495      94.082942       0.574284       0.433242      -1.047585      -0.012674       0.009106      -0.001564       0.015684      -0.029578      -0.003104      -0.009785       0.015424       0.050195      -0.040561       0.016305       0.024256             12.149150      12.259517       3.242462       1.170893      17.178132       4.012161       7.009801           0.000260
          426              C      16.295603       0.673458      16.096106      -0.145007      33.931068 0.46062500E+03  0.11025493E+05                                 9.214453                            7.247593       0.045944       1.990607                    0.998878      29.877392      87.665131       0.598390       0.427633      -1.053457       0.015847       0.020944      -0.004751       0.026690       0.000552      -0.005674      -0.002024      -0.036578       0.003523      -0.020370       0.002382       0.017989             11.258489      15.462139       3.509424       1.784458      12.204575      -0.738882       6.108753          -0.000247
          427              C      13.797786      -4.728367      13.182672      -0.110466      34.552132 0.41990178E+03  0.98188449E+04                                 9.316095                            6.881680       0.087740       2.000967                    0.999744      29.269996      84.830281       0.619328       0.422934      -1.056585      -0.018615       0.018370       0.010914       0.028338      -0.014939      -0.011694      -0.009703       0.018520       0.027371      -0.027700       0.008673       0.019027             12.596120      10.208796       1.190784       0.575076      18.855351       7.183671       8.724213           0.000646
          428              C      13.833156       5.677188      21.623180       0.088811      37.299217 0.38795528E+03  0.88552531E+04                                 9.844260                            6.632169      -0.135733       1.971164                    0.999393      26.325882      74.310828       0.631141       0.425168      -1.059825      -0.006746      -0.007794      -0.002556       0.010620       0.001545      -0.009324      -0.006670      -0.004367      -0.029531      -0.015999       0.003609       0.012390             13.573458      18.222082       1.981013      -4.928075       7.134302      -4.501923      15.363990          -0.001081
          429              C      16.408451       7.063442      19.233020      -0.096793      33.127951 0.41573062E+03  0.96843472E+04                                 9.038413                            6.865591       0.020383       1.982211                    0.999628      29.029135      83.612637       0.618404       0.425182      -1.056572      -0.003720      -0.021122       0.017003       0.027369      -0.001586       0.010496      -0.015110      -0.040014      -0.002923      -0.024849      -0.004275       0.029125             10.963517      14.634563      -0.197194      -5.083246       8.575106      -2.621457       9.680883           0.000495
          430              C      13.807891       5.003730      22.822348      -0.193327      37.383657 0.45300837E+03  0.10834812E+05                                 9.926678                            7.204535      -0.069961       1.943585                    0.999136      30.785861      91.303164       0.596011       0.429672      -1.048638      -0.015381       0.003559      -0.006068       0.016913      -0.019141       0.026165       0.036171       0.000652      -0.018445      -0.055781       0.020528       0.035253             13.236376      12.399369       1.885964      -4.500509       7.957250      -6.151850      19.352510           0.005386
          431              C       0.464867       5.077685      20.214158      -0.104321      32.657008 0.40988713E+03  0.95375589E+04                                 8.991580                            6.819371       0.024420       1.981241                    0.999708      29.283092      84.966336       0.618696       0.425457      -1.053847      -0.017857       0.011896       0.008013       0.022905      -0.011951       0.018987       0.006801       0.010079      -0.012218      -0.025544       0.002871       0.022673             11.172610      14.313212       1.148925      -5.666361       8.660961      -3.605708      10.543657           0.000415
          432              C       0.584452       1.452340      16.164240      -0.105755      33.272164 0.42891219E+03  0.10067723E+05                                 9.037591                            6.943545       0.178596       2.029144                    0.999757      29.273034      84.582698       0.619039       0.421527      -1.059062      -0.019624       0.013225      -0.008686       0.025208      -0.022855       0.006243      -0.003646       0.016004       0.031236      -0.029432       0.006332       0.023099             11.265876      14.175979       4.887207       0.802731      13.998636      -0.956153       5.623013           0.000712
          433              C      16.137278       4.973833      20.982715      -0.144723      34.735386 0.46758902E+03  0.11237758E+05                                 9.397982                            7.306038       0.002827       1.969271                    0.999114      30.308970      89.203322       0.595333       0.428086      -1.052849       0.019098       0.011910      -0.019204       0.029587       0.005011       0.004998      -0.026186      -0.023362       0.038656      -0.024834      -0.010697       0.035530             11.397981      15.751197       0.105188      -5.467446       8.549428      -2.607126       9.893319          -0.000358
          434              C       1.719670       6.094166      18.448110       0.659867      24.022036 0.23956807E+03  0.49113576E+04                                 7.812392                            5.543099      -0.186723       2.004937                    0.999302      21.672986      60.513973       0.621192       0.480958      -1.014276       0.074700       0.012140      -0.038029       0.084698       0.054962       0.062411       0.037249      -0.065079      -0.069337      -0.085955      -0.021997       0.107952             10.415067      13.966801      -0.335181      -5.681005       6.875903      -2.335893      10.402496           0.001688
          435              C       1.712933       3.675696      15.888976       0.657194      24.346590 0.23654488E+03  0.48349881E+04                                 7.863344                            5.491711      -0.153287       2.015557                    0.999403      21.685813      60.499946       0.626746       0.478116      -1.015574       0.070549       0.048122      -0.010141       0.085998      -0.045726      -0.057347       0.015043       0.004697       0.183576      -0.083358      -0.014963       0.098321             10.961189      15.382552       5.748714       1.290951      12.234916      -1.026453       5.266099           0.002725
          436              C      16.177702       3.320085      15.354802      -0.091542      32.918753 0.41342656E+03  0.96466332E+04                                 9.050789                            6.854621       0.048236       1.991607                    0.999733      29.173082      84.937492       0.615927       0.426187      -1.052739      -0.001615      -0.027074       0.003501       0.027347      -0.010896      -0.005772      -0.000683      -0.040573       0.026414      -0.028325       0.009639       0.018686             11.443015      16.693019       4.779908       1.332394      12.165695      -0.743496       5.470329           0.000808
          437              C      15.057642       2.538055      15.281216      -0.144120      33.164165 0.43461621E+03  0.10274873E+05                                 9.128527                            7.063622       0.047436       1.995161                    0.999085      29.631013      87.012170       0.601804       0.430507      -1.049444       0.021584       0.010876       0.000217       0.024171      -0.015453       0.000632       0.001151       0.028540       0.015665      -0.023704       0.005280       0.018424             11.393989      14.684785       5.040375       0.982023      13.906363      -0.728129       5.590818          -0.000117
          438              C       0.586136       6.113047      19.369289      -0.048729      37.441622 0.41238702E+03  0.94990864E+04                                 9.689732                            6.701653       0.113682       2.044111                    0.999370      26.976150      74.971416       0.651087       0.408404      -1.077147      -0.049008       0.009874       0.043401       0.066204       0.001284       0.009272      -0.005275       0.012231      -0.016051      -0.012917      -0.000553       0.013470             13.247800      18.248564       0.203338      -8.085309       8.956144      -3.215038      12.538693          -0.000246
          439              C      13.624303       3.933750      25.624041      -0.167909      35.863870 0.43895961E+03  0.10403540E+05                                 9.553363                            7.005832      -0.074222       1.933844                    0.999553      30.674182      90.192463       0.616344       0.419301      -1.056371      -0.071977       0.030769       0.043598       0.089600       0.035336      -0.007101       0.007169      -0.037398       0.014510      -0.044345       0.006591       0.037754             12.434897       8.899056       0.730753       2.375300      10.203017      -6.895149      18.202618           0.000189
          440              C      13.644514       2.966047      26.618805      -0.149663      37.617280 0.45896478E+03  0.11025027E+05                                 9.881839                            7.186101      -0.159438       1.892945                    0.999704      31.566025      94.150349       0.604320       0.421928      -1.052284      -0.088232       0.032104       0.018042       0.095609       0.005599       0.063669       0.000968      -0.005575       0.030763      -0.063357      -0.002412       0.065769             12.594182       9.764764       0.996501       1.395476      11.487196      -7.783148      16.530587           0.007252
          441              C      13.834840       2.029815      19.862583       0.089616      35.603846 0.40885587E+03  0.94557548E+04                                 9.562982                            6.832268      -0.036506       2.003941                    0.999347      26.494395      75.284845       0.618571       0.428145      -1.057955      -0.008732       0.004622      -0.000628       0.009900      -0.012670      -0.004953       0.001313       0.008026       0.026362      -0.017819       0.004150       0.013669             12.870759      18.050518      -2.467056       3.353781      10.580887      -5.053026       9.980874          -0.000097
          442              C      15.087959       1.562485      20.492147       0.092224      34.158195 0.41206456E+03  0.95511773E+04                                 9.337392                            6.886508      -0.107842       1.983175                    0.999422      26.452350      75.315199       0.612280       0.431583      -1.055558       0.008703      -0.000313      -0.000965       0.008762       0.002127       0.007863      -0.009828       0.004890      -0.049341      -0.022172       0.009324       0.012848             12.404632      18.012745      -4.380092       3.669045       7.457708      -3.106692      11.743445           0.001022
          443              C       0.538976       0.635694      21.786703      -0.060354      40.793273 0.43737718E+03  0.10204920E+05                                10.229458                            6.880020       0.162827       2.053863                    0.999339      27.254415      75.768972       0.646842       0.405840      -1.080862      -0.047460       0.019141      -0.032625       0.060690      -0.005459      -0.010781      -0.001829       0.001077       0.038408      -0.014909      -0.002836       0.017745             14.973944      21.512925      -5.712765       7.220276       8.083592      -4.406312      15.325315           0.000013
          444              C      13.774205       5.449030      17.248942      -0.143661      35.741842 0.46201246E+03  0.11086318E+05                                 9.614245                            7.281266      -0.032459       1.961998                    0.999043      30.128699      89.017936       0.593173       0.430320      -1.049978      -0.017699       0.026502      -0.011847       0.033999      -0.031069       0.009652       0.002892       0.018772       0.021812      -0.037564       0.007108       0.030455             12.794209      10.511696       0.763154      -0.764675      17.495046      -7.728136      10.375885          -0.000119
          445              C      15.069432      -5.321577      21.928423       0.086470      36.798357 0.40892926E+03  0.94378860E+04                                 9.762284                            6.816890      -0.118308       1.977518                    0.999347      26.405536      74.438439       0.622765       0.426143      -1.061439      -0.008195       0.004718       0.001884       0.009642      -0.001454      -0.004450       0.013624       0.003751      -0.033006      -0.019508       0.005703       0.013806             13.234023      18.271308       5.549596       5.910282       7.754556       3.229522      13.676204           0.000769
          446              C      15.303550      -5.101287      23.263860      -0.139396      33.288190 0.41660120E+03  0.97163121E+04                                 9.050875                            6.848076       0.076363       1.997445                    0.999618      29.431181      85.010378       0.622124       0.422132      -1.057756       0.024002       0.009373      -0.002097       0.025853       0.003894      -0.025715      -0.015963       0.009060       0.003388      -0.027414      -0.006018       0.033432             11.181161      13.467189       4.187933       4.316449       7.169105       2.398429      12.907190          -0.000341
          447              C      13.829787       3.093501      18.930503      -0.202792      36.020279 0.51061239E+03  0.12570160E+05                                 9.689223                            7.680600      -0.160722       1.913440                    0.997971      31.377487      94.082912       0.574284       0.433242      -1.047585      -0.012674      -0.003199       0.008668       0.015684       0.017477      -0.024063       0.019099      -0.000709       0.001797      -0.040560       0.016304       0.024256             12.149142      12.259517      -2.635248       2.222602      13.026503      -6.409087      11.161406           0.000260
          448              C      16.295603       1.458635      19.788998      -0.145007      33.931067 0.46062553E+03  0.11025504E+05                                 9.214433                            7.247583       0.045948       1.990609                    0.998878      29.877395      87.664996       0.598392       0.427631      -1.053459       0.015848      -0.006357       0.020513       0.026690       0.004638       0.003315      -0.006145      -0.022429       0.045965      -0.020370       0.002381       0.017988             11.258459      15.462085      -3.300076       2.147003       6.992800      -2.270120      11.320493          -0.000245
          449              C      13.797786       6.682655      16.567597      -0.110466      34.552007 0.41990004E+03  0.98188039E+04                                 9.316117                            6.881697       0.087737       2.000966                    0.999744      29.269919      84.830332       0.619323       0.422938      -1.056581      -0.018614      -0.018637       0.010452       0.028338       0.017597      -0.007090       0.014787       0.009715       0.000952      -0.027700       0.008673       0.019027             12.596139      10.208843      -1.093425       0.743712      17.478246      -7.978743      10.101329           0.000652
          450              C      13.833156      -5.829817      21.358818       0.088811      37.299290 0.38795573E+03  0.88552684E+04                                 9.844287                            6.632181      -0.135725       1.971168                    0.999392      26.325896      74.310965       0.631139       0.425169      -1.059824      -0.006746       0.006110      -0.005472       0.010619       0.007302       0.005999      -0.004005       0.014120       0.025930      -0.015998       0.003610       0.012388             13.573514      18.222135       3.277364       4.179686       9.407836       5.814562      13.090570          -0.001079
          451              C      16.408451      -4.453005      23.754429      -0.096794      33.127959 0.41573084E+03  0.96843473E+04                                 9.038385                            6.865572       0.020384       1.982211                    0.999628      29.029181      83.612571       0.618409       0.425180      -1.056574      -0.003721      -0.004165      -0.026794       0.027369      -0.008298      -0.006622      -0.001743      -0.010829       0.084634      -0.024850      -0.004273       0.029123             10.963487      14.634508       4.500805       2.370864       7.134178       1.789552      11.121776           0.000480
          452              C      13.807891      -6.531599      20.176002      -0.193326      37.383694 0.45300860E+03  0.10834823E+05                                 9.926705                            7.204549      -0.069958       1.943587                    0.999136      30.785845      91.303227       0.596008       0.429673      -1.048636      -0.015381       0.003475       0.006117       0.016914      -0.013088      -0.029659      -0.021939      -0.024000      -0.092406      -0.055781       0.020528       0.035253             13.236442      12.399390       2.954603       3.883583      11.176109       8.010288      16.133826           0.005388
          453              C       0.464867      -4.309816      21.544144      -0.104321      32.657019 0.40988769E+03  0.95375689E+04                                 8.991567                            6.819367       0.024418       1.981241                    0.999708      29.283092      84.966143       0.618698       0.425456      -1.053848      -0.017857      -0.012888       0.006295       0.022905      -0.010469      -0.019844      -0.003863       0.004990      -0.027482      -0.025545       0.002871       0.022674             11.172596      14.313172       4.332743       3.828203       6.950348       2.618096      12.254268           0.000405
          454              C       0.584452       1.010187      20.429463      -0.105756      33.272037 0.42891035E+03  0.10067670E+05                                 9.037583                            6.943542       0.178606       2.029147                    0.999757      29.272933      84.582405       0.619037       0.421528      -1.059060      -0.019624       0.000911       0.015795       0.025208       0.006023      -0.022914       0.012051       0.001445      -0.012437      -0.029433       0.006334       0.023099             11.265864      14.175941      -3.138779       3.831077       6.888862      -3.148677      12.732790           0.000706
          455              C      16.137278      -4.923481      21.069927      -0.144724      34.735348 0.46758875E+03  0.11237745E+05                                 9.397952                            7.306020       0.002829       1.969271                    0.999114      30.308999      89.203226       0.595336       0.428084      -1.052851       0.019099       0.010676       0.019917       0.029588      -0.006834       0.001841       0.016404      -0.006420       0.089482      -0.024834      -0.010696       0.035530             11.397944      15.751123       4.682338       2.824824       7.299496       1.885489      11.143213          -0.000359
          456              C       1.719670      -3.288615      23.307466       0.659867      24.022015 0.23956767E+03  0.49113493E+04                                 7.812402                            5.543104      -0.186726       2.004936                    0.999302      21.672969      60.514005       0.621190       0.480960      -1.014274       0.074699       0.026864       0.029527       0.084696      -0.081532       0.016393      -0.047728      -0.046935      -0.014902      -0.085956      -0.021998       0.107955             10.415086      13.966826       5.087499       2.550240       7.497923       2.695017       9.780510           0.001671
          457              C       1.712933       0.136894      22.492577       0.657194      24.346584 0.23654472E+03  0.48349875E+04                                 7.863371                            5.491728      -0.153293       2.015556                    0.999403      21.685791      60.500044       0.626741       0.478119      -1.015571       0.070548      -0.015277       0.046744       0.085997       0.072528      -0.010927       0.033241      -0.078941      -0.067323      -0.083360      -0.014965       0.098325             10.961229      15.382594      -3.992365       4.333085       6.119389      -2.504374      11.381704           0.002703
          458              C      16.177702       0.777309      22.451696      -0.091542      32.918964 0.41343018E+03  0.96467219E+04                                 9.050749                            6.854594       0.048238       1.991607                    0.999733      29.173254      84.937530       0.615936       0.426180      -1.052745      -0.001616       0.010505      -0.025197       0.027347       0.010448      -0.006550      -0.002724      -0.034674       0.044113      -0.028326       0.009640       0.018685             11.442958      16.692925      -3.543817       3.473311       6.500254      -2.527419      11.135694           0.000798
          459              C      15.057642       1.232051      21.811231      -0.144120      33.164186 0.43461644E+03  0.10274879E+05                                 9.128522                            7.063620       0.047436       1.995162                    0.999085      29.631042      87.012217       0.601805       0.430507      -1.049444       0.021585      -0.005627       0.009311       0.024171       0.007180      -0.013698       0.008995       0.010966      -0.037058      -0.023703       0.005280       0.018424             11.393978      14.684765      -3.370632       3.874072       7.039120      -3.236669      12.458050          -0.000121
          460              C       0.586136      -4.095820      22.863229      -0.048729      37.441635 0.41238714E+03  0.94990900E+04                                 9.689736                            6.701655       0.113672       2.044109                    0.999370      26.976152      74.971422       0.651087       0.408404      -1.077147      -0.049007      -0.042523      -0.013149       0.066203      -0.008672      -0.003524       0.001810       0.018229       0.001946      -0.012916      -0.000554       0.013470             13.247816      18.248580       6.900431       4.218788       8.858770       3.158829      12.636098          -0.000252
          461              C      13.624303      -8.422946      17.848526      -0.167912      35.863928 0.43895791E+03  0.10403526E+05                                 9.553491                            7.005891      -0.074227       1.933843                    0.999553      30.674199      90.193655       0.616330       0.419310      -1.056361      -0.071977      -0.053143       0.004847       0.089602      -0.011516       0.034151      -0.008540      -0.035020       0.021631      -0.044343       0.006590       0.037752             12.435103       8.899201      -2.422480      -0.554775      10.231472       6.911626      18.174637           0.000190
          462              C      13.644514      -8.800585      16.513089      -0.149664      37.617647 0.45896753E+03  0.11025142E+05                                 9.881993                            7.186172      -0.159446       1.892943                    0.999704      31.566210      94.152000       0.604309       0.421934      -1.052278      -0.088234      -0.031676       0.018783       0.095610      -0.057936      -0.026986       0.004970      -0.015854      -0.000082      -0.063355      -0.002411       0.065766             12.594424       9.764939      -1.706815       0.165228       8.529472       6.075574      19.488861           0.007258
          463              C       4.210750      13.157607       8.802984      -0.200478      35.189823 0.47192270E+03  0.11426460E+05                                 9.549492                            7.399810      -0.195990       1.903938                    0.998699      31.183904      93.673565       0.581385       0.435112      -1.043217      -0.000000       0.005266      -0.017845       0.018606       0.000000      -0.000000       0.001367      -0.092426       0.027516      -0.050799       0.009114       0.041684             11.839876      18.997641       0.000000      -0.000000       5.216841      -0.681101      11.305146           0.000880
          464              C       4.210750      22.236702      15.207631      -0.075173      42.715007 0.42727081E+03  0.99865490E+04                                10.719254                            6.909641      -0.064663       1.981897                    0.999362      27.889062      79.549440       0.625396       0.419024      -1.064148       0.000000      -0.050788       0.026037       0.057073      -0.000000       0.000000       0.018354      -0.020278       0.036349      -0.016197      -0.010690       0.026887             14.937300       8.486666       0.000001      -0.000000      28.725153      -6.168241       7.600082           0.006281
          465              C       4.210750      -7.875367      14.905114       0.676155      23.823157 0.22132170E+03  0.44724157E+04                                 7.846194                            5.372331      -0.223176       2.001218                    0.999543      21.515561      60.705504       0.619805       0.489027      -1.004623      -0.000000       0.085276       0.021752       0.088007      -0.000000      -0.000000       0.044191       0.048621       0.256691      -0.078962      -0.018471       0.097433             10.422526       8.181252       0.000000       0.000000      18.081857      -2.701466       5.004470           0.009119
          466              C       4.210750      13.668994       0.357025       0.680171      23.485240 0.22231499E+03  0.44825325E+04                                 7.760309                            5.366601      -0.220813       2.003678                    0.999218      21.267818      59.289987       0.625303       0.485804      -1.009649       0.000000      -0.032847      -0.081756       0.088107       0.000000      -0.000000       0.023186      -0.133839      -0.247275      -0.085206      -0.025707       0.110913             11.657021       8.760282       0.000000      -0.000000       4.555793      -0.803354      21.654987           0.002063
          467              C       4.210750      13.779140       4.641325       0.081701      34.106377 0.39097391E+03  0.89650500E+04                                 9.355471                            6.710925      -0.078718       1.994366                    0.999564      26.409652      75.363638       0.618376       0.431965      -1.052854      -0.000000      -0.006383       0.003476       0.007268       0.000000      -0.000000      -0.001034       0.004155       0.018362      -0.005232      -0.000983       0.006215             13.233973      10.027501      -0.000000       0.000000       5.437227      -1.748235      24.237191           0.000651
          468              C       4.210750      19.457901      15.692749       0.101479      41.129185 0.38446646E+03  0.87602354E+04                                10.678800                            6.643307      -0.179925       1.960489                    0.999309      26.178720      73.952243       0.624464       0.430469      -1.056015       0.000000       0.027165      -0.010336       0.029065       0.000000      -0.000000      -0.031153      -0.093541       0.148634      -0.071543       0.001710       0.069833             17.614930       8.804971       0.000001       0.000000      36.862954       5.531418       7.176865           0.029363
          469              C       4.210750      15.239348      15.668221      -0.199731      35.336586 0.46385801E+03  0.11172398E+05                                 9.562604                            7.314642      -0.211339       1.898087                    0.998286      31.097090      92.882465       0.587912       0.432546      -1.045743       0.000000       0.019812      -0.014083       0.024308      -0.000000       0.000000      -0.015698      -0.064561       0.072271      -0.044326       0.006347       0.037979             11.529997      17.932159      -0.000000      -0.000000      11.573603       0.807942       5.084229           0.006640
          470              C       4.210750      17.975664      15.747257       0.085620      41.167107 0.39531544E+03  0.90373825E+04                                10.498275                            6.650702       0.023774       2.021099                    0.999343      26.155495      73.135196       0.638535       0.419587      -1.066669      -0.000000      -0.016643       0.008362       0.018626       0.000000      -0.000000       0.016262      -0.006220      -0.019913      -0.017629       0.000209       0.017421             16.253817      11.887557       0.000001       0.000000      30.912931       3.120484       5.960963           0.000030
          471              C       4.210750      13.651686       6.093954       0.090679      35.371283 0.41727095E+03  0.97243936E+04                                 9.596820                            6.952161      -0.149491       1.967556                    0.999412      26.812527      77.119580       0.605075       0.434363      -1.051466      -0.000000      -0.014687       0.009251       0.017358       0.000000       0.000000      -0.006691       0.022994       0.035727      -0.018904       0.005542       0.013362             13.267015      11.496565       0.000000       0.000000       5.835994      -2.161339      22.468486          -0.000017
          472              C       4.210750      13.736655       1.842358      -0.034581      38.339525 0.39597791E+03  0.90423360E+04                                 9.915284                            6.585970       0.072468       2.036374                    0.999445      26.649829      74.100558       0.652975       0.410771      -1.074005      -0.000000       0.005195       0.058385       0.058616       0.000000       0.000000      -0.001140      -0.014038      -0.027298      -0.009162      -0.002470       0.011631             15.796268      10.863975      -0.000000       0.000001       5.410050      -1.088737      31.114778           0.000057
          473              C       4.210750      16.779804      11.457506      -0.200479      35.189822 0.47192219E+03  0.11426450E+05                                 9.549513                            7.399821      -0.195988       1.903938                    0.998699      31.183904      93.673713       0.581382       0.435114      -1.043216      -0.000000      -0.018087       0.004363       0.018606      -0.000000      -0.000000       0.013368      -0.066900       0.104085      -0.050798       0.009116       0.041682             11.839913      18.997723      -0.000000      -0.000000      10.372938      -2.295767       6.149078           0.000874
          474              C       4.210750      17.786844       0.392455      -0.075167      42.715113 0.42727009E+03  0.99865339E+04                                10.719288                            6.909638      -0.064654       1.981900                    0.999362      27.889075      79.549641       0.625395       0.419024      -1.064147       0.000000       0.047944       0.030964       0.057073      -0.000000       0.000000      -0.012656      -0.010405       0.065950      -0.016194      -0.010691       0.026885             14.937398       8.486725      -0.000000      -0.000000      18.223345      12.231648      18.102124           0.006219
          475              C       4.210750       1.110891      26.621530       0.676155      23.823278 0.22132231E+03  0.44724369E+04                                 7.846255                            5.372359      -0.223176       2.001218                    0.999543      21.515657      60.706085       0.619799       0.489031      -1.004619      -0.000000      -0.023801      -0.084727       0.088007      -0.000000       0.000000      -0.088196      -0.027601       0.028025      -0.078961      -0.018472       0.097432             10.422642       8.181292      -0.000000      -0.000000      10.613509       7.013529      12.473126           0.009042
          476              C       4.210750       9.209695      15.237610       0.680170      23.485329 0.22231607E+03  0.44825591E+04                                 7.760325                            5.366612      -0.220821       2.003675                    0.999218      21.267860      59.290107       0.625303       0.485804      -1.009650       0.000000      -0.054380       0.069323       0.088107       0.000000       0.000000       0.070919       0.029162       0.241717      -0.085206      -0.025705       0.110911             11.657046       8.760302      -0.000000       0.000000      18.075954      -7.002510       8.134883           0.002089
          477              C       4.210750      12.864936      13.000072       0.081701      34.106362 0.39097378E+03  0.89650457E+04                                 9.355466                            6.710923      -0.078718       1.994366                    0.999564      26.409641      75.363584       0.618377       0.431965      -1.052854      -0.000000       0.006202       0.003790       0.007268      -0.000000      -0.000000      -0.004358      -0.005185      -0.009657      -0.005232      -0.000983       0.006215             13.233962      10.027501      -0.000000      -0.000000      21.051191      -7.266497       8.623193           0.000656
          478              C       4.210750      19.596369       2.556408       0.101484      41.129344 0.38446710E+03  0.87602557E+04                                10.678823                            6.643304      -0.179915       1.960492                    0.999309      26.178772      73.952471       0.624465       0.430467      -1.056016      -0.000000      -0.022528      -0.018360       0.029062       0.000000      -0.000000       0.003651      -0.141168       0.005718      -0.071537       0.001710       0.069828             17.615041       8.805042      -0.000000      -0.000000       9.808058      10.088784      34.232024           0.029103
          479              C       4.210750      21.684403       6.222047      -0.199730      35.336668 0.46385963E+03  0.11172445E+05                                 9.562601                            7.314640      -0.211336       1.898088                    0.998286      31.097190      92.882746       0.587914       0.432544      -1.045745      -0.000000      -0.022102      -0.010117       0.024308       0.000000      -0.000000       0.006182      -0.081044       0.022813      -0.044324       0.006346       0.037978             11.529997      17.932123       0.000000       0.000000       6.006876       2.406021      10.650991           0.006579
          480              C       4.210750      20.384692       3.812809       0.085619      41.167416 0.39531720E+03  0.90374394E+04                                10.498354                            6.650731       0.023773       2.021097                    0.999343      26.155574      73.135659       0.638531       0.419589      -1.066667      -0.000000       0.015566       0.010233       0.018628       0.000000       0.000000      -0.002474       0.017657       0.051731      -0.017626       0.000207       0.017419             16.254029      11.887616       0.000000       0.000000       9.496637       9.244432      27.377835           0.000028
          481              C       4.210750      14.186676      12.384135       0.090679      35.371251 0.41727058E+03  0.97243825E+04                                 9.596813                            6.952158      -0.149492       1.967557                    0.999412      26.812514      77.119530       0.605075       0.434363      -1.051466      -0.000000       0.015355       0.008093       0.017358       0.000000      -0.000000      -0.009368      -0.004822      -0.047718      -0.018904       0.005542       0.013362             13.267004      11.496568      -0.000000      -0.000000      20.182108      -6.121403       8.122335          -0.000018
          482              C       4.210750      10.462202      14.436348      -0.034581      38.339505 0.39597805E+03  0.90423418E+04                                 9.915284                            6.585973       0.072472       2.036376                    0.999445      26.649836      74.100636       0.652975       0.410771      -1.074005       0.000000       0.047965      -0.033693       0.058616       0.000000       0.000000       0.009519       0.000477       0.016240      -0.009162      -0.002468       0.011630             15.796251      10.863998      -0.000000       0.000000      25.631414     -10.586079      10.893341           0.000060
          483              C       4.210750      17.267589       6.993330      -0.200478      35.189897 0.47192380E+03  0.11426491E+05                                 9.549492                            7.399810      -0.195990       1.903938                    0.998699      31.183954      93.673684       0.581386       0.435111      -1.043218      -0.000000       0.012821       0.013484       0.018606      -0.000000       0.000000      -0.014736      -0.069268       0.096986      -0.050798       0.009115       0.041683             11.839873      18.997634       0.000000       0.000000       9.193218       2.976863       7.328766           0.000871
          484              C       4.210750       7.181454      11.653733      -0.075174      42.715076 0.42727123E+03  0.99865647E+04                                10.719271                            6.909646      -0.064663       1.981896                    0.999362      27.889087      79.549625       0.625395       0.419024      -1.064148       0.000000       0.002844      -0.057002       0.057073       0.000000       0.000000      -0.005699      -0.042197      -0.029418      -0.016195      -0.010691       0.026886             14.937336       8.486685       0.000000       0.000000       7.539507      -6.063315      28.785815           0.006292
          485              C       4.210750       6.764476      12.980994       0.676155      23.823175 0.22132174E+03  0.44724157E+04                                 7.846194                            5.372328      -0.223173       2.001219                    0.999543      21.515551      60.705422       0.619806       0.489026      -1.004623       0.000000      -0.061477       0.062976       0.088007      -0.000000      -0.000000       0.044006      -0.104143      -0.201598      -0.078962      -0.018472       0.097434             10.422536       8.181239      -0.000000       0.000000       5.934281      -4.311952      17.152088           0.009139
          486              C       4.210750      24.326310      11.659184       0.680171      23.485293 0.22231568E+03  0.44825493E+04                                 7.760316                            5.366606      -0.220819       2.003676                    0.999218      21.267845      59.290054       0.625303       0.485803      -1.009650      -0.000000       0.087226       0.012432       0.088108       0.000000      -0.000000      -0.094107      -0.011002       0.121230      -0.085206      -0.025706       0.110912             11.657026       8.760295       0.000000       0.000000      16.684466       7.805847       9.526318           0.002080
          487              C       4.210750      20.560925       9.612422       0.081701      34.106340 0.39097348E+03  0.89650374E+04                                 9.355462                            6.710921      -0.078718       1.994367                    0.999564      26.409644      75.363599       0.618377       0.431965      -1.052854       0.000000       0.000181      -0.007265       0.007268      -0.000000       0.000000       0.005392      -0.003393      -0.004282      -0.005232      -0.000983       0.006215             13.233949      10.027507       0.000000       0.000000      18.023131       9.014712      11.651209           0.000653
          488              C       4.210750       8.150730       9.004662       0.101478      41.129284 0.38446713E+03  0.87602557E+04                                10.678818                            6.643311      -0.179921       1.960490                    0.999309      26.178759      73.952409       0.624464       0.430468      -1.056015      -0.000000      -0.004633       0.028692       0.029064      -0.000000      -0.000000       0.027503      -0.087217       0.167590      -0.071540       0.001709       0.069831             17.614987       8.804997       0.000000      -0.000000      19.388810     -15.620222      24.651153           0.029421
          489              C       4.210750      10.281249       5.363552      -0.199731      35.336524 0.46385771E+03  0.11172389E+05                                 9.562592                            7.314640      -0.211335       1.898089                    0.998286      31.097073      92.882392       0.587912       0.432546      -1.045743      -0.000000       0.002290       0.024200       0.024308      -0.000000       0.000000       0.009518      -0.053857       0.104383      -0.044326       0.006347       0.037979             11.529968      17.932063       0.000000      -0.000000       7.406277      -3.213961       9.251563           0.006650
          490              C       4.210750       8.844643       7.693753       0.085620      41.167174 0.39531570E+03  0.90373919E+04                                10.498293                            6.650707       0.023770       2.021098                    0.999343      26.155514      73.135308       0.638534       0.419588      -1.066669      -0.000000       0.001080      -0.018594       0.018626      -0.000000      -0.000000      -0.013789      -0.010503      -0.032764      -0.017630       0.000209       0.017421             16.253871      11.887549       0.000000      -0.000000      14.901445     -12.364832      21.972618           0.000032
          491              C       4.210750      19.366638       8.775730       0.090679      35.371278 0.41727108E+03  0.97243977E+04                                 9.596818                            6.952163      -0.149492       1.967556                    0.999412      26.812534      77.119613       0.605074       0.434363      -1.051466       0.000000      -0.000669      -0.017344       0.017357      -0.000000       0.000000       0.016059       0.006768      -0.012949      -0.018904       0.005542       0.013362             13.267005      11.496564       0.000000       0.000000      16.438571       8.282737      11.865880          -0.000019
          492              C       4.210750      23.006143      10.975113      -0.034581      38.339547 0.39597835E+03  0.90423504E+04                                 9.915294                            6.585978       0.072473       2.036376                    0.999445      26.649849      74.100683       0.652974       0.410772      -1.074005       0.000000      -0.053161      -0.024693       0.058616       0.000000      -0.000000      -0.008379       0.002451       0.022165      -0.009162      -0.002469       0.011630             15.796265      10.864009       0.000000       0.000000      23.745691      11.674825      12.779096           0.000059
          493              C      12.632250      -2.577393      18.450835      -0.200478      35.189872 0.47192342E+03  0.11426479E+05                                 9.549488                            7.399807      -0.195989       1.903938                    0.998699      31.183932      93.673585       0.581386       0.435111      -1.043218       0.000000       0.005266       0.017845       0.018606      -0.000000      -0.000000      -0.001367      -0.092425       0.027517      -0.050799       0.009115       0.041684             11.839866      18.997616      -0.000000      -0.000000       5.216839       0.681103      11.305142           0.000871
          494              C      12.632250       6.501702      12.046188      -0.075173      42.714602 0.42726719E+03  0.99864451E+04                                10.719201                            6.909620      -0.064661       1.981900                    0.999362      27.888903      79.548959       0.625395       0.419025      -1.064147      -0.000000      -0.050787      -0.026032       0.057070       0.000000      -0.000000      -0.018356      -0.020282       0.036367      -0.016202      -0.010691       0.026893             14.937203       8.486638       0.000000      -0.000000      28.724920       6.168207       7.600052           0.006311
          495              C      12.632250       7.859633      12.348705       0.676159      23.822939 0.22131969E+03  0.44723654E+04                                 7.846160                            5.372316      -0.223184       2.001217                    0.999543      21.515431      60.705089       0.619804       0.489029      -1.004622      -0.000000       0.085274      -0.021752       0.088005       0.000000       0.000000      -0.044194       0.048617       0.256707      -0.078964      -0.018476       0.097440             10.422472       8.181221       0.000000       0.000000      18.081743       2.701453       5.004451           0.009176
          496              C      12.632250      -2.066005      26.896794       0.680171      23.485280 0.22231541E+03  0.44825424E+04                                 7.760314                            5.366603      -0.220818       2.003676                    0.999218      21.267826      59.289983       0.625303       0.485804      -1.009650       0.000000      -0.032846       0.081756       0.088107      -0.000000      -0.000000      -0.023188      -0.133838      -0.247274      -0.085206      -0.025706       0.110912             11.657025       8.760292      -0.000000      -0.000000       4.555792       0.803353      21.654993           0.002081
          497              C      12.632250      -1.955861      22.612494       0.081701      34.106343 0.39097344E+03  0.89650362E+04                                 9.355464                            6.710921      -0.078717       1.994367                    0.999564      26.409630      75.363547       0.618377       0.431965      -1.052854      -0.000000      -0.006383      -0.003476       0.007268      -0.000000       0.000000       0.001034       0.004155       0.018361      -0.005232      -0.000983       0.006215             13.233957      10.027499       0.000000       0.000000       5.437222       1.748232      24.237150           0.000654
          498              C      12.632250       3.722901      11.561070       0.101491      41.128513 0.38445979E+03  0.87600505E+04                                10.678728                            6.643275      -0.179936       1.960489                    0.999309      26.178439      73.951447       0.624461       0.430472      -1.056013      -0.000000       0.027165       0.010350       0.029070       0.000000      -0.000000       0.031155      -0.093542       0.148680      -0.071551       0.001707       0.069844             17.614787       8.804927      -0.000001       0.000000      36.862609      -5.531383       7.176824           0.029531
          499              C      12.632250      -0.495652      11.585598      -0.199728      35.336463 0.46385627E+03  0.11172347E+05                                 9.562588                            7.314633      -0.211336       1.898089                    0.998286      31.097016      92.882227       0.587912       0.432547      -1.045743       0.000000       0.019812       0.014083       0.024307      -0.000000       0.000000       0.015698      -0.064562       0.072277      -0.044327       0.006347       0.037980             11.529966      17.932091       0.000000      -0.000000      11.573585      -0.807941       5.084221           0.006674
          500              C      12.632250       2.240664      11.506562       0.085618      41.166845 0.39531334E+03  0.90373215E+04                                10.498235                            6.650685       0.023777       2.021102                    0.999343      26.155399      73.134842       0.638536       0.419588      -1.066669      -0.000000      -0.016642      -0.008361       0.018624      -0.000000      -0.000000      -0.016260      -0.006222      -0.019906      -0.017626       0.000207       0.017420             16.253746      11.887495      -0.000001       0.000000      30.912798      -3.120474       5.960944           0.000034
          501              C      12.632250      -2.083314      21.159865       0.090679      35.371246 0.41727049E+03  0.97243800E+04                                 9.596813                            6.952158      -0.149491       1.967557                    0.999412      26.812508      77.119513       0.605075       0.434363      -1.051466      -0.000000      -0.014687      -0.009251       0.017358      -0.000000      -0.000000       0.006691       0.022993       0.035726      -0.018904       0.005542       0.013362             13.266999      11.496560      -0.000000       0.000000       5.835989       2.161332      22.468449          -0.000018
          502              C      12.632250      -1.998345      25.411461      -0.034582      38.339579 0.39597853E+03  0.90423554E+04                                 9.915300                            6.585980       0.072472       2.036376                    0.999445      26.649849      74.100682       0.652974       0.410772      -1.074005       0.000000       0.005195      -0.058385       0.058616      -0.000000       0.000000       0.001140      -0.014037      -0.027296      -0.009161      -0.002469       0.011630             15.796283      10.864004       0.000000       0.000000       5.410054       1.088736      31.114792           0.000058
          503              C      12.632250       1.044804      15.796313      -0.200478      35.189862 0.47192299E+03  0.11426468E+05                                 9.549496                            7.399809      -0.195989       1.903938                    0.998699      31.183909      93.673550       0.581385       0.435112      -1.043218      -0.000000      -0.018087      -0.004362       0.018606      -0.000000       0.000000      -0.013369      -0.066900       0.104089      -0.050798       0.009115       0.041683             11.839887      18.997667       0.000001      -0.000000      10.372926       2.295763       6.149066           0.000876
          504              C      12.632250       2.051844      26.861364      -0.075168      42.714689 0.42726764E+03  0.99864533E+04                                10.719195                            6.909610      -0.064654       1.981901                    0.999362      27.888948      79.548951       0.625398       0.419024      -1.064149      -0.000000       0.047940      -0.030965       0.057071      -0.000000       0.000000       0.012657      -0.010409       0.065954      -0.016197      -0.010691       0.026888             14.937203       8.486626       0.000001      -0.000001      18.223085     -12.231449      18.101899           0.006267
          505              C      12.632250      16.845891       0.632289       0.676155      23.823131 0.22132151E+03  0.44724115E+04                                 7.846195                            5.372334      -0.223180       2.001217                    0.999543      21.515546      60.705486       0.619804       0.489028      -1.004622       0.000000      -0.023800       0.084726       0.088005      -0.000000      -0.000000       0.088198      -0.027603       0.028030      -0.078962      -0.018473       0.097435             10.422524       8.181258       0.000000      -0.000000      10.613349      -7.013401      12.472967           0.009116
          506              C      12.632250      -6.525304      12.016209       0.680172      23.485260 0.22231505E+03  0.44825342E+04                                 7.760312                            5.366601      -0.220812       2.003679                    0.999218      21.267826      59.290016       0.625303       0.485804      -1.009649      -0.000000      -0.054380      -0.069323       0.088107      -0.000000       0.000000      -0.070920       0.029161       0.241718      -0.085206      -0.025706       0.110912             11.657032       8.760282       0.000000       0.000000      18.075937       7.002505       8.134876           0.002082
          507              C      12.632250      -2.870064      14.253747       0.081701      34.106360 0.39097355E+03  0.89650393E+04                                 9.355467                            6.710922      -0.078717       1.994367                    0.999564      26.409635      75.363565       0.618377       0.431965      -1.052854      -0.000000       0.006202      -0.003790       0.007268       0.000000      -0.000000       0.004357      -0.005185      -0.009657      -0.005232      -0.000983       0.006215             13.233969      10.027499       0.000000      -0.000000      21.051208       7.266505       8.623199           0.000656
          508              C      12.632250       3.861369      24.697411       0.101487      41.128825 0.38446301E+03  0.87601391E+04                                10.678758                            6.643291      -0.179928       1.960490                    0.999309      26.178571      73.951801       0.624463       0.430470      -1.056014       0.000000      -0.022540       0.018354       0.029067       0.000000      -0.000000      -0.003644      -0.141186       0.005710      -0.071545       0.001708       0.069837             17.614839       8.804950       0.000000       0.000001       9.807979     -10.088666      34.231589           0.029334
          509              C      12.632250       5.949403      21.031772      -0.199729      35.336550 0.46385782E+03  0.11172394E+05                                 9.562603                            7.314643      -0.211339       1.898087                    0.998286      31.097086      92.882493       0.587912       0.432546      -1.045743       0.000000      -0.022103       0.010116       0.024308      -0.000000      -0.000000      -0.006180      -0.081048       0.022812      -0.044326       0.006347       0.037979             11.529993      17.932152      -0.000000       0.000000       6.006870      -2.406007      10.650956           0.006632
          510              C      12.632250       4.649692      23.441010       0.085619      41.166928 0.39531383E+03  0.90373372E+04                                10.498250                            6.650692       0.023782       2.021101                    0.999343      26.155434      73.135002       0.638535       0.419588      -1.066669       0.000000       0.015565      -0.010232       0.018627      -0.000000      -0.000000       0.002474       0.017653       0.051728      -0.017623       0.000205       0.017418             16.253764      11.887536      -0.000000       0.000001       9.496501      -9.244234      27.377256           0.000026
          511              C      12.632250      -1.548324      14.869684       0.090679      35.371267 0.41727070E+03  0.97243863E+04                                 9.596816                            6.952159      -0.149490       1.967557                    0.999412      26.812519      77.119550       0.605075       0.434363      -1.051466       0.000000       0.015355      -0.008094       0.017358       0.000000       0.000000       0.009368      -0.004822      -0.047718      -0.018904       0.005542       0.013362             13.267013      11.496568       0.000000      -0.000000      20.182130       6.121412       8.122342          -0.000017
          512              C      12.632250      -5.272799      12.817471      -0.034581      38.339516 0.39597753E+03  0.90423241E+04                                 9.915279                            6.585964       0.072477       2.036377                    0.999445      26.649814      74.100475       0.652976       0.410771      -1.074006      -0.000000       0.047965       0.033693       0.058616       0.000000       0.000000      -0.009520       0.000476       0.016242      -0.009162      -0.002469       0.011631             15.796266      10.863969       0.000001       0.000000      25.631472      10.586108      10.893356           0.000060
          513              C      12.632250       1.532589      20.260489      -0.200479      35.189751 0.47192122E+03  0.11426422E+05                                 9.549510                            7.399821      -0.195992       1.903937                    0.998699      31.183855      93.673589       0.581381       0.435115      -1.043215       0.000000       0.012820      -0.013484       0.018606       0.000000       0.000000       0.014738      -0.069269       0.096989      -0.050800       0.009114       0.041686             11.839905      18.997702      -0.000000       0.000001       9.193235      -2.976868       7.328777           0.000871
          514              C      12.632250      -8.553546      15.600086      -0.075171      42.714894 0.42726812E+03  0.99864775E+04                                10.719268                            6.909634      -0.064652       1.981903                    0.999362      27.888965      79.549314       0.625394       0.419026      -1.064146      -0.000000       0.002849       0.057000       0.057071      -0.000000       0.000000       0.005696      -0.042210      -0.029421      -0.016201      -0.010691       0.026892             14.937350       8.486714      -0.000000       0.000001       7.539491       6.063301      28.785847           0.006265
          515              C      12.632250      22.499476      14.272825       0.676158      23.823122 0.22132086E+03  0.44724008E+04                                 7.846230                            5.372347      -0.223182       2.001217                    0.999543      21.515570      60.705818       0.619799       0.489032      -1.004619      -0.000000      -0.061476      -0.062974       0.088005      -0.000000      -0.000000      -0.044006      -0.104144      -0.201597      -0.078962      -0.018473       0.097435             10.422598       8.181269      -0.000000       0.000000       5.934306       4.311978      17.152218           0.009109
          516              C      12.632250       8.591310      15.594635       0.680172      23.485273 0.22231548E+03  0.44825445E+04                                 7.760318                            5.366608      -0.220819       2.003676                    0.999218      21.267821      59.289997       0.625302       0.485804      -1.009649       0.000000       0.087225      -0.012433       0.088107       0.000000      -0.000000       0.094108      -0.011001       0.121235      -0.085206      -0.025707       0.110913             11.657031       8.760295      -0.000000       0.000000      16.684479      -7.805851       9.526318           0.002099
          517              C      12.632250       4.825924      17.641397       0.081702      34.106329 0.39097326E+03  0.89650311E+04                                 9.355460                            6.710919      -0.078719       1.994366                    0.999564      26.409628      75.363545       0.618377       0.431965      -1.052854      -0.000000       0.000181       0.007266       0.007268       0.000000       0.000000      -0.005392      -0.003393      -0.004280      -0.005231      -0.000983       0.006215             13.233948      10.027498       0.000000      -0.000000      18.023141      -9.014715      11.651206           0.000660
          518              C      12.632250      -7.584270      18.249157       0.101491      41.128550 0.38445970E+03  0.87600482E+04                                10.678731                            6.643268      -0.179932       1.960491                    0.999309      26.178432      73.951432       0.624463       0.430471      -1.056013      -0.000000      -0.004622      -0.028699       0.029068       0.000000      -0.000000      -0.027514      -0.087237       0.167591      -0.071550       0.001708       0.069842             17.614841       8.804967      -0.000001      -0.000000      19.388671      15.620073      24.650885           0.029312
          519              C      12.632250      -5.453751      21.890267      -0.199728      35.336544 0.46385773E+03  0.11172389E+05                                 9.562589                            7.314633      -0.211341       1.898088                    0.998286      31.097083      92.882397       0.587913       0.432545      -1.045744       0.000000       0.002291      -0.024199       0.024307       0.000000      -0.000000      -0.009521      -0.053860       0.104384      -0.044327       0.006346       0.037981             11.529975      17.932098      -0.000000      -0.000000       7.406270       3.213957       9.251556           0.006623
          520              C      12.632250      -6.890356      19.560066       0.085618      41.167025 0.39531453E+03  0.90373606E+04                                10.498286                            6.650707       0.023778       2.021102                    0.999343      26.155458      73.135190       0.638533       0.419589      -1.066668      -0.000000       0.001079       0.018594       0.018625       0.000000      -0.000000       0.013787      -0.010506      -0.032755      -0.017626       0.000206       0.017420             16.253876      11.887565      -0.000000      -0.000000      14.901460      12.364840      21.972603           0.000034
          521              C      12.632250       3.631638      18.478089       0.090678      35.371267 0.41727082E+03  0.97243894E+04                                 9.596814                            6.952159      -0.149490       1.967557                    0.999412      26.812522      77.119548       0.605075       0.434363      -1.051466      -0.000000      -0.000669       0.017345       0.017358       0.000000       0.000000      -0.016059       0.006768      -0.012949      -0.018904       0.005542       0.013362             13.267001      11.496564      -0.000000       0.000000      16.438567      -8.282735      11.865873          -0.000018
          522              C      12.632250       7.271143      16.278706      -0.034581      38.339434 0.39597732E+03  0.90423202E+04                                 9.915272                            6.585967       0.072475       2.036377                    0.999445      26.649803      74.100507       0.652975       0.410771      -1.074005      -0.000000      -0.053161       0.024692       0.058616      -0.000000       0.000000       0.008379       0.002451       0.022167      -0.009162      -0.002469       0.011631             15.796222      10.863987      -0.000000       0.000000      23.745625     -11.674784      12.779054           0.000061
          523              O       9.996321      11.012297      11.994951      -0.674162      42.121221 0.59374236E+03  0.14616224E+05                                 9.656456                            7.492835       0.270848       2.112888                    0.998012      28.923197      76.665269       0.701687       0.354589      -1.143745      -0.023097       0.051065      -0.088226       0.104523      -0.026628      -0.042437       0.012342      -0.056613       0.043766      -0.063477       0.007219       0.056258             13.112153      11.472983      -4.805017       5.326710      14.043581      -7.627160      13.819896           0.000256
          524              O       5.307229      -7.277437      14.774295      -0.676950      39.284066 0.57179709E+03  0.13955272E+05                                 9.203475                            7.349877       0.346574       2.137298                    0.998099      28.917691      76.521421       0.708370       0.354282      -1.143076      -0.061318      -0.061564       0.086872       0.122869       0.035471      -0.005826       0.019428       0.026508       0.136652      -0.064050       0.014008       0.050042             11.462811      11.295757       6.385905      -0.610953      16.903088      -1.347889       6.189588           0.002152
          525              O      11.165225      12.647793      11.075952      -0.662459      36.910948 0.53177098E+03  0.12717399E+05                                 8.725465                            7.018691       0.408099       2.158321                    0.998586      28.460350      74.023016       0.737248       0.347391      -1.151201      -0.056447      -0.048134      -0.066906       0.099897       0.015412      -0.035573       0.045066       0.006794      -0.084332      -0.073828       0.029832       0.043996             11.068544      19.035106       2.040818       3.379361       6.751366      -0.425822       7.419161           0.000288
          526              O       5.298808      -2.043190      27.037151      -0.660074      37.826788 0.51636251E+03  0.12281750E+05                                 8.957379                            6.952584       0.336047       2.143220                    0.998018      28.219164      73.651124       0.733553       0.351050      -1.146012      -0.042211      -0.069943       0.059845       0.101268      -0.001765      -0.033063       0.015166      -0.056974      -0.154538      -0.069529       0.012353       0.057176             12.464267      11.180619       0.139586      -6.735650       5.845573      -1.264459      20.366608           0.000200
          527              O      11.054061      13.467429      13.876827      -0.649531      36.083869 0.51848398E+03  0.12340740E+05                                 8.634984                            6.964974       0.358757       2.149523                    0.998069      28.203065      73.554387       0.733441       0.350861      -1.146549      -0.064542       0.001340       0.085825       0.107394       0.026870       0.040031      -0.004298       0.050945       0.130674      -0.063097      -0.006252       0.069348             10.585102      17.196603      -0.667768      -4.664942       7.124448       0.017331       7.434256           0.000145
          528              O      10.146223      11.661838      14.772660      -0.681012      36.999264 0.53947956E+03  0.12935690E+05                                 8.719227                            7.039699       0.451596       2.166532                    0.998826      28.714987      74.546681       0.741527       0.344480      -1.154746       0.004802       0.083894       0.074950       0.112600       0.008641       0.047642      -0.015271      -0.077514       0.015024      -0.073275       0.028170       0.045105             11.057510       9.260859      -5.380564      -0.527268      17.625898      -0.763840       6.285774          -0.000030
          529              O       9.996321      20.616784      11.719415      -0.674163      42.121854 0.59375175E+03  0.14616519E+05                                 9.656568                            7.492906       0.270854       2.112887                    0.998012      28.923354      76.665959       0.701682       0.354590      -1.143744      -0.023098      -0.101941      -0.000111       0.104525      -0.023438       0.044276      -0.003388      -0.041103       0.090281      -0.063474       0.007220       0.056254             13.112343      11.473165       7.015728       1.497954      20.481429       3.910505       7.382436           0.000250
          530              O       5.307229       0.698634      26.169117      -0.676948      39.284531 0.57180402E+03  0.13955491E+05                                 9.203577                            7.349941       0.346570       2.137298                    0.998099      28.917719      76.521763       0.708364       0.354284      -1.143074      -0.061319       0.106013       0.009879       0.122867      -0.022782      -0.027806      -0.045037      -0.017850       0.003571      -0.064049       0.014010       0.050039             11.462974      11.295863      -3.722122      -5.224963      10.035439       5.313160      13.057621           0.002127
          531              O      11.165225      19.003159      10.762533      -0.662460      36.911151 0.53177437E+03  0.12717500E+05                                 8.725489                            7.018709       0.408107       2.158319                    0.998586      28.460459      74.023350       0.737248       0.347391      -1.151201      -0.056448      -0.033878       0.075140       0.099901      -0.038516       0.004438      -0.005744       0.074891       0.119968      -0.073825       0.029834       0.043991             11.068576      19.035161       1.906207      -3.457087       7.621010      -0.076252       6.549557           0.000283
          532              O       5.298808       8.701455      15.504698      -0.660073      37.826542 0.51635887E+03  0.12281639E+05                                 8.957330                            6.952550       0.336053       2.143223                    0.998018      28.219129      73.650902       0.733556       0.351049      -1.146013      -0.042210       0.086800       0.030651       0.101269      -0.027749       0.018063       0.038211       0.035481       0.122818      -0.069530       0.012353       0.057177             12.464185      11.180552      -5.902992       3.246916      17.831276      -5.655521       8.380726           0.000213
          533              O      11.054061      21.018970       8.652270      -0.649533      36.083945 0.51848516E+03  0.12340771E+05                                 8.634975                            6.964966       0.358770       2.149524                    0.998070      28.203182      73.554632       0.733444       0.350859      -1.146550      -0.064543       0.073658      -0.044075       0.107396       0.021233      -0.043286      -0.037170      -0.020887      -0.084804      -0.063094      -0.006253       0.069347             10.585094      17.196585      -3.706075       2.910772       7.341790      -0.142818       7.216906           0.000140
          534              O      10.146223      22.697580       9.768041      -0.681013      37.000130 0.53949368E+03  0.12936123E+05                                 8.719397                            7.039819       0.451592       2.166529                    0.998826      28.715168      74.547614       0.741516       0.344483      -1.154742       0.004801       0.022962      -0.110132       0.112602       0.036937      -0.031304       0.021166      -0.067302       0.045650      -0.073272       0.028170       0.045103             11.057767       9.261097       2.233728       4.923514       9.782498       5.292462      14.129705          -0.000038
          535              O       9.996321      15.575919       3.539453      -0.674164      42.121574 0.59374724E+03  0.14616379E+05                                 9.656524                            7.492875       0.270849       2.112887                    0.998012      28.923272      76.665629       0.701683       0.354590      -1.143744      -0.023098       0.050873       0.088337       0.104523       0.050065      -0.001841      -0.008953      -0.062482       0.026155      -0.063477       0.007221       0.056256             13.112271      11.473104      -2.210589      -6.824734       7.270556       3.716762      20.593151           0.000248
          536              O       5.307229       6.578803      13.564226      -0.676950      39.283933 0.57179467E+03  0.13955194E+05                                 9.203446                            7.349853       0.346581       2.137300                    0.998099      28.917662      76.521228       0.708373       0.354282      -1.143077      -0.061319      -0.044452      -0.096752       0.122869      -0.012689       0.033632       0.025611      -0.051504      -0.097379      -0.064050       0.014008       0.050042             11.462781      11.295700      -2.663843       5.835816       7.700637      -3.965136      15.392005           0.002162
          537              O      11.165225      15.554047       5.415334      -0.662459      36.909715 0.53175113E+03  0.12716789E+05                                 8.725209                            7.018511       0.408127       2.158329                    0.998586      28.460150      74.021788       0.737266       0.347386      -1.151206      -0.056446       0.082011      -0.008231       0.099899       0.023104       0.031138      -0.039315      -0.003160      -0.114187      -0.073828       0.029832       0.043996             11.068159      19.034368      -3.946849       0.077780       6.883233       0.502037       7.286875           0.000283
          538              O       5.298808      -6.658265      11.965789      -0.660074      37.826652 0.51636052E+03  0.12281689E+05                                 8.957351                            6.952565       0.336052       2.143222                    0.998018      28.219151      73.651016       0.733555       0.351050      -1.146013      -0.042210      -0.016855      -0.090496       0.101269       0.029517       0.015001      -0.053379       0.009209       0.044007      -0.069530       0.012352       0.057178             12.464216      11.180587       5.763424       3.488696      15.641218       6.919988      10.570842           0.000206
          539              O      11.054061      12.718600       4.724722      -0.649531      36.083052 0.51847100E+03  0.12340342E+05                                 8.634806                            6.964852       0.358777       2.149529                    0.998070      28.202941      73.553562       0.733454       0.350857      -1.146553      -0.064542      -0.074998      -0.041751       0.107394      -0.048103       0.003256       0.041469      -0.013441      -0.062475      -0.063096      -0.006251       0.069347             10.584841      17.196120       4.373692       1.754152       7.371646       0.125492       7.186758           0.000139
          540              O      10.146223      12.845582       2.713118      -0.681013      36.999238 0.53947916E+03  0.12935677E+05                                 8.719219                            7.039695       0.451592       2.166530                    0.998826      28.714997      74.546686       0.741528       0.344480      -1.154746       0.004802      -0.106857       0.035180       0.112601      -0.045581      -0.016338      -0.005895      -0.040856       0.124998      -0.073275       0.028172       0.045104             11.057498       9.260853       3.146909      -4.396071       8.459300      -4.528494      15.452339          -0.000036
          541              O      15.268179      11.012297      11.994951      -0.674162      42.121224 0.59374240E+03  0.14616225E+05                                 9.656457                            7.492835       0.270848       2.112888                    0.998012      28.923198      76.665272       0.701687       0.354589      -1.143745       0.023097       0.051065      -0.088226       0.104523       0.026628       0.042437       0.012343      -0.056613       0.043766      -0.063477       0.007219       0.056258             13.112154      11.472983       4.805017      -5.326710      14.043582      -7.627161      13.819896           0.000256
          542              O       3.114271      -7.277437      14.774295      -0.676950      39.284064 0.57179708E+03  0.13955271E+05                                 9.203475                            7.349877       0.346573       2.137298                    0.998099      28.917691      76.521420       0.708370       0.354282      -1.143076       0.061318      -0.061564       0.086872       0.122869      -0.035471       0.005826       0.019428       0.026508       0.136652      -0.064050       0.014008       0.050042             11.462810      11.295756      -6.385904       0.610953      16.903085      -1.347890       6.189588           0.002152
          543              O      14.099275      12.647793      11.075952      -0.662460      36.910953 0.53177107E+03  0.12717401E+05                                 8.725466                            7.018692       0.408099       2.158321                    0.998586      28.460352      74.023023       0.737248       0.347391      -1.151201       0.056447      -0.048134      -0.066906       0.099898      -0.015412       0.035573       0.045066       0.006794      -0.084332      -0.073828       0.029832       0.043996             11.068546      19.035108      -2.040818      -3.379362       6.751366      -0.425822       7.419162           0.000288
          544              O       3.122692      -2.043190      27.037151      -0.660075      37.826844 0.51636340E+03  0.12281776E+05                                 8.957389                            6.952590       0.336046       2.143220                    0.998018      28.219184      73.651200       0.733553       0.351050      -1.146012       0.042211      -0.069944       0.059845       0.101269       0.001765       0.033063       0.015166      -0.056975      -0.154539      -0.069529       0.012353       0.057176             12.464283      11.180630      -0.139586       6.735659       5.845580      -1.264461      20.366638           0.000198
          545              O      14.210439      13.467429      13.876827      -0.649531      36.083873 0.51848405E+03  0.12340742E+05                                 8.634984                            6.964975       0.358757       2.149523                    0.998069      28.203067      73.554393       0.733441       0.350861      -1.146549       0.064542       0.001340       0.085825       0.107394      -0.026870      -0.040031      -0.004298       0.050945       0.130674      -0.063097      -0.006252       0.069348             10.585103      17.196604       0.667768       4.664942       7.124449       0.017331       7.434256           0.000145
          546              O      15.118277      11.661838      14.772660      -0.681012      36.999275 0.53947975E+03  0.12935695E+05                                 8.719228                            7.039700       0.451596       2.166531                    0.998826      28.714992      74.546697       0.741527       0.344480      -1.154746      -0.004801       0.083894       0.074950       0.112600      -0.008641      -0.047642      -0.015271      -0.077514       0.015024      -0.073275       0.028170       0.045105             11.057512       9.260861       5.380566       0.527268      17.625902      -0.763840       6.285775          -0.000030
          547              O      15.268179      20.616784      11.719415      -0.674162      42.121817 0.59375115E+03  0.14616501E+05                                 9.656561                            7.492901       0.270854       2.112888                    0.998012      28.923342      76.665911       0.701682       0.354590      -1.143744       0.023098      -0.101941      -0.000111       0.104525       0.023438      -0.044276      -0.003388      -0.041103       0.090281      -0.063474       0.007220       0.056254             13.112334      11.473155      -7.015721      -1.497953      20.481414       3.910502       7.382432           0.000251
          548              O       3.114271       0.698634      26.169117      -0.676948      39.284548 0.57180435E+03  0.13955501E+05                                 9.203580                            7.349943       0.346570       2.137297                    0.998099      28.917727      76.521792       0.708364       0.354284      -1.143074       0.061319       0.106013       0.009879       0.122867       0.022782       0.027806      -0.045037      -0.017850       0.003572      -0.064049       0.014010       0.050039             11.462978      11.295867       3.722123       5.224964      10.035442       5.313161      13.057624           0.002128
          549              O      14.099275      19.003159      10.762533      -0.662460      36.911153 0.53177442E+03  0.12717501E+05                                 8.725489                            7.018709       0.408106       2.158319                    0.998586      28.460460      74.023354       0.737248       0.347391      -1.151201       0.056448      -0.033878       0.075140       0.099901       0.038516      -0.004438      -0.005744       0.074892       0.119968      -0.073825       0.029834       0.043991             11.068577      19.035162      -1.906208       3.457087       7.621011      -0.076252       6.549557           0.000283
          550              O       3.122692       8.701455      15.504698      -0.660073      37.826541 0.51635886E+03  0.12281638E+05                                 8.957330                            6.952550       0.336054       2.143223                    0.998018      28.219128      73.650900       0.733556       0.351049      -1.146013       0.042210       0.086800       0.030651       0.101268       0.027749      -0.018063       0.038211       0.035481       0.122818      -0.069530       0.012353       0.057178             12.464184      11.180552       5.902991      -3.246915      17.831276      -5.655521       8.380726           0.000213
          551              O      14.210439      21.018970       8.652270      -0.649533      36.083942 0.51848510E+03  0.12340769E+05                                 8.634975                            6.964966       0.358770       2.149524                    0.998070      28.203180      73.554626       0.733444       0.350859      -1.146550       0.064543       0.073658      -0.044075       0.107396      -0.021233       0.043285      -0.037170      -0.020887      -0.084804      -0.063094      -0.006253       0.069347             10.585093      17.196584       3.706075      -2.910772       7.341790      -0.142818       7.216906           0.000140
          552              O      15.118277      22.697580       9.768041      -0.681012      37.000109 0.53949332E+03  0.12936112E+05                                 8.719394                            7.039816       0.451592       2.166529                    0.998826      28.715160      74.547584       0.741516       0.344483      -1.154742      -0.004802       0.022962      -0.110131       0.112602      -0.036937       0.031304       0.021166      -0.067301       0.045650      -0.073272       0.028170       0.045103             11.057762       9.261093      -2.233727      -4.923511       9.782493       5.292460      14.129699          -0.000037
          553              O      15.268179      15.575919       3.539453      -0.674164      42.121574 0.59374723E+03  0.14616378E+05                                 9.656524                            7.492875       0.270849       2.112887                    0.998012      28.923272      76.665629       0.701683       0.354590      -1.143744       0.023098       0.050873       0.088337       0.104523      -0.050065       0.001841      -0.008953      -0.062482       0.026155      -0.063477       0.007221       0.056256             13.112271      11.473104       2.210589       6.824734       7.270556       3.716762      20.593152           0.000248
          554              O       3.114271       6.578803      13.564226      -0.676950      39.283935 0.57179473E+03  0.13955196E+05                                 9.203447                            7.349854       0.346580       2.137300                    0.998099      28.917662      76.521231       0.708373       0.354282      -1.143077       0.061319      -0.044452      -0.096752       0.122869       0.012689      -0.033632       0.025610      -0.051503      -0.097379      -0.064050       0.014008       0.050042             11.462781      11.295701       2.663842      -5.835817       7.700637      -3.965135      15.392006           0.002163
          555              O      14.099275      15.554047       5.415334      -0.662459      36.909724 0.53175127E+03  0.12716793E+05                                 8.725210                            7.018512       0.408127       2.158329                    0.998586      28.460154      74.021801       0.737266       0.347386      -1.151206       0.056446       0.082011      -0.008231       0.099899      -0.023104      -0.031138      -0.039315      -0.003160      -0.114187      -0.073828       0.029832       0.043996             11.068161      19.034371       3.946850      -0.077779       6.883234       0.502037       7.286877           0.000282
          556              O       3.122692      -6.658265      11.965789      -0.660074      37.826651 0.51636052E+03  0.12281689E+05                                 8.957351                            6.952565       0.336052       2.143222                    0.998018      28.219150      73.651014       0.733555       0.351050      -1.146013       0.042210      -0.016855      -0.090496       0.101269      -0.029517      -0.015001      -0.053379       0.009209       0.044007      -0.069530       0.012352       0.057178             12.464215      11.180587      -5.763424      -3.488696      15.641218       6.919987      10.570841           0.000206
          557              O      14.210439      12.718600       4.724722      -0.649531      36.083041 0.51847083E+03  0.12340336E+05                                 8.634804                            6.964851       0.358777       2.149529                    0.998070      28.202937      73.553547       0.733454       0.350857      -1.146553       0.064542      -0.074999      -0.041751       0.107394       0.048104      -0.003256       0.041469      -0.013441      -0.062475      -0.063096      -0.006251       0.069347             10.584839      17.196115      -4.373690      -1.754153       7.371644       0.125493       7.186757           0.000139
[truncated: 30,755 more chars]
