# Supplementary material for: A collection of forcefield precursors for metal–organic frameworks
Source: RSC Adv. 2019 Nov 13;9(63):36492–507. doi: 10.1039/c9ra07327b (PMC9075174; doi:10.1039/c9ra07327b)
Supplement: RA-009-C9RA07327B-s5131 [file RA-009-C9RA07327B-s5131.xyz]

  312
jmolscript: load "" {1 1 1} spacegroup "x,y,z" unitcell [{     15.282000     0.000000     0.000000 }, {      0.000000    15.436000     0.000000 }, {     -7.641194    -7.022089    22.314674 }]
Zn     3.761356     8.697121    17.878517     0.851699
Zn    -3.908501     0.972695    14.920484     0.846676
Zn    -3.761667     0.979121    17.878517     0.850580
Zn     3.908242     8.690695    14.920484     0.846565
Zn    11.402473     7.434790     4.436157     0.850580
Zn     3.732564    -0.276784     7.394190     0.846565
Zn     3.879450    -0.283210     4.436157     0.851699
Zn    11.549307     7.441216     7.394190     0.846676
H     -1.138667     4.326681    18.164145     0.111212
H      0.478169     6.002196    18.137367     0.117140
H      0.580594     5.877501    14.089485     0.118358
H     -1.011791     4.189220    14.102874     0.120488
H      6.454989     5.413296    14.647352     0.116146
H      8.061129     3.740058    14.549167     0.117537
H      7.944950     3.431280    18.605975     0.117810
H      6.303663     5.086563    18.672919     0.114484
H      4.648607     7.348331    20.417927     0.103925
H     12.034572    14.546786     0.392738     0.149698
H      2.282939    -4.503162    22.109379     0.142066
H      2.561091    -4.825043    19.806505     0.097178
H      8.418819    14.088239     4.052345     0.123045
H      8.313352    -1.302336     6.399849     0.123239
H     12.439492     3.683480     6.448941     0.119820
H     12.465492     3.691802     4.092511     0.126421
H     10.356499     2.862039    12.875567     0.105421
H      9.934736     2.981058    10.603933     0.150178
H     11.129791    -0.866353    10.282602     0.146339
H     -3.736558    -0.872271    12.567624     0.104589
H      1.138351    -3.391319    18.164145     0.111655
H     -0.478484    -1.715804    18.137367     0.117303
H     -0.580838    -1.840499    14.089485     0.119088
H      1.011546    -3.528780    14.102874     0.120683
H      8.826756    -2.304704    14.647352     0.116847
H      7.220619    -3.977942    14.549167     0.117786
H      7.336726    -4.286720    18.605975     0.118846
H     -6.303987    -2.631437    18.672919     0.113449
H     -4.648962    -0.369669    20.417927     0.104570
H      3.247422     6.828786     0.392738     0.149835
H     -2.283323     3.214838    22.109379     0.143951
H     -2.561435     2.892957    19.806505     0.096555
H      6.863111     6.370239     4.052345     0.122379
H      6.968536     6.415664     6.399849     0.125218
H      2.842396    11.401480     6.448941     0.120864
H      2.816437    11.409802     4.092511     0.124824
H      4.925277    10.580039    12.875567     0.106545
H      5.347080    10.699058    10.603933     0.148272
H      4.152030     6.851647    10.282602     0.146160
H      3.736340     6.845729    12.567624     0.104857
H      6.502455    11.805230     4.150529     0.111655
H      8.119290    10.129715     4.177307     0.117303
H      8.221644    10.254410     8.225189     0.119088
H      6.629260    11.942691     8.211800     0.120683
H     -1.185950    10.718615     7.667322     0.116847
H      0.420187    12.391853     7.765507     0.117786
H      0.304080    12.700631     3.708699     0.118845
H     13.944793    11.045348     3.641755     0.113448
H     12.289768     8.783580     1.896747     0.104570
H      4.393384     1.585125    21.921936     0.149835
H      9.924129     5.199073     0.205295     0.143951
H     10.202241     5.520954     2.508169     0.096555
H      0.777695     2.043672    18.262329     0.122379
H      0.672270     1.998247    15.914825     0.125218
H      4.798410    -2.987569    15.865733     0.120864
H      4.824369    -2.995891    18.222163     0.124824
H      2.715529    -2.166128     9.439107     0.106545
H      2.293726    -2.285147    11.710741     0.148272
H      3.488776     1.562264    12.032072     0.146160
H      3.904466     1.568182     9.747050     0.104857
H      8.779473     4.087230     4.150529     0.111212
H      7.162637     2.411715     4.177307     0.117140
H      7.060212     2.536410     8.225189     0.118358
H      8.652597     4.224691     8.211800     0.120488
H      1.185817     3.000615     7.667322     0.116146
H     -0.420323     4.673853     7.765507     0.117537
H     -0.304144     4.982631     3.708699     0.117810
H      1.337143     3.327348     3.641755     0.114484
H      2.992199     1.065580     1.896747     0.103925
H     -4.393766    -6.132875    21.921936     0.149698
H      5.357867    12.917073     0.205295     0.142066
H      5.079715    13.238954     2.508169     0.097178
H     -0.778013    -5.674328    18.262329     0.123045
H     -0.672546     9.716247    15.914825     0.123239
H     -4.798686     4.730431    15.865733     0.119820
H     -4.824686     4.722109    18.222163     0.126421
H     -2.715693     5.551872     9.439107     0.105421
H     -2.293930     5.432853    11.710741     0.150178
H     -3.488985     9.280264    12.032072     0.146339
H     11.377364     9.286182     9.747050     0.104589
C     -2.255764     2.996611    16.166089     0.582676
C     -1.236454     4.090470    16.133509    -0.027465
C     -0.787174     4.636455    17.336717    -0.120528
C      0.175592     5.629696    17.319757    -0.111375
C      0.707417     6.092243    16.114765    -0.015692
C      0.239798     5.553553    14.917806    -0.108455
C     -0.710743     4.558912    14.924500    -0.114231
C      1.790910     7.120838    16.132617     0.594934
C      5.296596     6.580576    16.686913     0.596753
C      6.250193     5.431583    16.659243    -0.019922
C      6.766735     5.014280    15.449341    -0.105621
C      7.723389     4.027233    15.387753    -0.111581
C      8.201705     3.442744    16.582927    -0.031309
C      7.651543     3.839418    17.799523    -0.112205
C      6.678079     4.824645    17.842367    -0.108834
C      9.352440     2.464816    16.536512     0.590935
C      4.141241     8.071349    20.764250     0.118223
C      4.005220     8.171052    22.129908    -0.205800
C     10.932740     0.822656     0.324009     0.257967
C      2.755155    -5.258880    21.778676    -0.195408
C      2.932438    -5.460318    20.407662     0.117208
C      9.893546     0.033911     2.374281     0.448330
C      9.757524     0.141866     3.846157    -0.055875
C      8.947572    -0.723007     4.534342    -0.061866
C      8.884903    -0.700774     5.935257    -0.057655
C      9.656638     0.204017     6.635938    -0.057921
C      9.635231     0.188625     8.107367     0.453146
C     11.270404     2.083880     8.127897     0.456826
C     11.241381     2.093241     6.646203    -0.057622
C     11.952000     3.023924     5.969622    -0.059172
C     11.976464     3.023446     4.553532    -0.058632
C     11.302534     2.068980     3.848835    -0.070100
C     11.429387     2.011122     2.374728     0.452413
C     10.504807     1.102649     4.540590     0.025462
C     10.458949     1.138632     5.951770     0.028075
C     10.524606     2.097113    12.338676     0.117557
C     10.280106     2.182497    10.988192    -0.204175
C     10.552132     1.073413    10.196021     0.257083
C     10.986136    -0.079669    10.794500    -0.209366
C     -4.068174    -0.079318    12.161944     0.108600
C      2.255483    -4.721389    16.166089     0.580743
C      1.236174    -3.627530    16.133509    -0.027723
C      0.786872    -3.081545    17.336717    -0.122667
C     -0.175894    -2.088304    17.319757    -0.109817
C     -0.707697    -1.625757    16.114765    -0.015702
C     -0.240057    -2.164447    14.917806    -0.110130
C      0.710483    -3.159088    14.924500    -0.113078
C     -1.791191    -0.597162    16.132617     0.594919
C     -5.296886    -1.137424    16.686913     0.596564
C      9.031517    -2.286417    16.659243    -0.016804
C      8.514996    -2.703720    15.449341    -0.108088
C      7.558343    -3.690767    15.387753    -0.111204
C      7.080006    -4.275256    16.582927    -0.032033
C      7.630148    -3.878582    17.799523    -0.112437
C      8.603611    -2.893355    17.842367    -0.109260
C      5.929272    10.182816    16.536512     0.591115
C     -4.141603     0.353349    20.764250     0.117447
C     -4.005605     0.453052    22.129908    -0.205031
C      4.349254     8.540656     0.324009     0.256866
C     -2.755534     2.459120    21.778676    -0.198097
C     -2.932793     2.257682    20.407662     0.118841
C      5.388413     7.751911     2.374281     0.452361
C      5.524410     7.859866     3.846157    -0.060401
C      6.334350     6.994993     4.534342    -0.059649
C      6.396994     7.017226     5.935257    -0.060436
C      5.625247     7.922017     6.635938    -0.058309
C      5.646629     7.906625     8.107367     0.450410
C      4.011454     9.801880     8.127897     0.455630
C      4.040503     9.811241     6.646203    -0.058227
C      3.329896    10.741924     5.969622    -0.060046
C      3.305457    10.741446     4.553532    -0.055585
C      3.979399     9.786980     3.848835    -0.072762
C      3.852572     9.729122     2.374728     0.453147
C      4.777114     8.820649     4.540590     0.028732
C      4.822947     8.856632     5.951770     0.029475
C      4.757179     9.815113    12.338676     0.114444
C      5.001703     9.900497    10.988192    -0.199087
C      4.729690     8.791413    10.196021     0.253213
C      4.295676     7.638331    10.794500    -0.207703
C      4.067963     7.638682    12.161944     0.108267
C      5.385323    13.135300     6.148585     0.580743
C      6.404632    12.041441     6.181165    -0.027723
C      6.853934    11.495456     4.977957    -0.122666
C      7.816700    10.502215     4.994917    -0.109817
C      8.348503    10.039668     6.199909    -0.015702
C      7.880863    10.578358     7.396868    -0.110130
C      6.930323    11.572999     7.390174    -0.113078
C      9.431997     9.011073     6.182057     0.594919
C     12.937692     9.551335     5.627761     0.596564
C     -1.390711    10.700328     5.655431    -0.016804
C     -0.874190    11.117631     6.865333    -0.108088
C      0.082463    12.104678     6.926921    -0.111204
C      0.560800    12.689167     5.731747    -0.032033
C      0.010658    12.292493     4.515151    -0.112437
C     -0.962805    11.307266     4.472307    -0.109260
C      1.711534    -1.768905     5.778162     0.591115
C     11.782409     8.060562     1.550424     0.117447
C     11.646411     7.960859     0.184766    -0.205031
C      3.291552    -0.126745    21.990665     0.256866
C     10.396340     5.954791     0.535998    -0.198097
C     10.573599     6.156229     1.907012     0.118841
C      2.252393     0.662000    19.940393     0.452361
C      2.116396     0.554045    18.468517    -0.060401
C      1.306456     1.418918    17.780332    -0.059649
C      1.243812     1.396685    16.379417    -0.060436
C      2.015559     0.491894    15.678736    -0.058308
C      1.994177     0.507286    14.207307     0.450410
C      3.629352    -1.387969    14.186777     0.455630
C      3.600303    -1.397330    15.668471    -0.058227
C      4.310910    -2.328013    16.345052    -0.060046
C      4.335349    -2.327535    17.761142    -0.055585
C      3.661407    -1.373069    18.465839    -0.072762
C      3.788234    -1.315211    19.939946     0.453147
C      2.863692    -0.406738    17.774084     0.028732
C      2.817859    -0.442721    16.362904     0.029475
C      2.883627    -1.401202     9.975998     0.114444
C      2.639103    -1.486586    11.326482    -0.199087
C      2.911116    -0.377502    12.118653     0.253213
C      3.345130     0.775580    11.520174    -0.207703
C      3.572843     0.775229    10.152730     0.108267
C      9.896570     5.417300     6.148585     0.582676
C      8.877260     4.323441     6.181165    -0.027465
C      8.427980     3.777456     4.977957    -0.120528
C      7.465214     2.784215     4.994917    -0.111375
C      6.933389     2.321668     6.199909    -0.015692
C      7.401008     2.860358     7.396868    -0.108455
C      8.351549     3.854999     7.390174    -0.114231
C      5.849896     1.293073     6.182057     0.594934
C      2.344210     1.833335     5.627761     0.596753
C      1.390613     2.982328     5.655431    -0.019922
C      0.874071     3.399631     6.865333    -0.105621
C     -0.082583     4.386678     6.926921    -0.111581
C     -0.560899     4.971167     5.731747    -0.031309
C     -0.010737     4.574493     4.515151    -0.112205
C      0.962727     3.589266     4.472307    -0.108834
C     -1.711634     5.949095     5.778162     0.590935
C      3.499565     0.342562     1.550424     0.118223
C      3.635586     0.242859     0.184766    -0.205800
C     -3.291934     7.591255    21.990665     0.257967
C      4.885651    13.672791     0.535998    -0.195408
C      4.708368    13.874229     1.907012     0.117208
C     -2.252740     8.380000    19.940393     0.448330
C     -2.116718     8.272045    18.468517    -0.055875
C     -1.306766     9.136918    17.780332    -0.061866
C     -1.244097     9.114685    16.379417    -0.057655
C     -2.015832     8.209894    15.678736    -0.057921
C     -1.994425     8.225286    14.207307     0.453146
C     -3.629598     6.330031    14.186777     0.456827
C     -3.600575     6.320670    15.668471    -0.057622
C     -4.311194     5.389987    16.345052    -0.059172
C     -4.335658     5.390465    17.761142    -0.058632
C     -3.661728     6.344931    18.465839    -0.070100
C     -3.788581     6.402789    19.939946     0.452413
C     -2.864001     7.311262    17.774084     0.025462
C     -2.818143     7.275279    16.362904     0.028075
C     -2.883800     6.316798     9.975998     0.117557
C     -2.639300     6.231414    11.326482    -0.204175
C     -2.911326     7.340498    12.118653     0.257083
C     -3.345330     8.493580    11.520174    -0.209365
C     11.708980     8.493229    10.152730     0.108600
N      3.600266     8.932058    19.897995    -0.191129
N     -4.294354     0.990479    12.936709    -0.194195
N     10.741703     0.962197     1.744561    -0.242005
N     10.431417     1.141979     8.766543    -0.243836
N     -3.600612     1.214058    19.897995    -0.191015
N      4.294130     8.708479    12.936709    -0.193511
N      4.540267     8.680197     1.744561    -0.244160
N      4.850431     8.859979     8.766543    -0.241649
N     11.241418     7.199853     2.416679    -0.191015
N      3.346676    -0.294568     9.377965    -0.193511
N      3.100539    -0.266286    20.570113    -0.244160
N      2.790375    -0.446068    13.548131    -0.241649
N      4.040540    -0.518147     2.416679    -0.191128
N     11.935160     7.423432     9.377965    -0.194195
N     -3.100897     7.451714    20.570113    -0.242005
N     -2.790611     7.271932    13.548131    -0.243836
O     -2.656162     2.593440    17.300120    -0.571046
O     -2.657671     2.557531    15.054818    -0.535062
O      2.188232     7.539849    17.248797    -0.566720
O      2.275359     7.471661    15.017776    -0.554636
O      4.911480     7.002247    17.828978    -0.564980
O      4.977212     7.093474    15.586800    -0.561025
O     -5.477222     2.070494    17.637518    -0.553777
O      9.789515     2.172666    15.394894    -0.559120
O      9.306723    14.636258     1.707519    -0.440866
O     12.110970     2.768350     1.744115    -0.423242
O      8.982683    -0.614635     8.756724    -0.427752
O     11.964202     2.837133     8.765650    -0.418906
O      2.655861    -5.124560    17.300120    -0.570347
O      2.657409    10.275531    15.054818    -0.534189
O     -2.188532    -0.178151    17.248797    -0.566193
O     -2.275620    -0.246339    15.017776    -0.554890
O     -4.911790    -0.715753    17.828978    -0.565107
O     -4.977483    -0.624526    15.586800    -0.561415
O      5.476915     9.788494    17.637518    -0.553819
O      5.492217     9.890666    15.394894    -0.559396
O      5.975247     6.918258     1.707519    -0.441845
O      3.171000    10.486350     1.744115    -0.423209
O      6.299164     7.103365     8.756724    -0.425683
O      3.317646    10.555133     8.765650    -0.418859
O      4.984945    13.538471     5.014554    -0.570347
O      4.983397    -1.861620     7.259856    -0.534189
O      9.829338     8.592062     5.065877    -0.566193
O      9.916426     8.660250     7.296898    -0.554890
O     12.552596     9.129664     4.485696    -0.565107
O     12.618289     9.038437     6.727874    -0.561415
O      2.163891    -1.374583     4.677156    -0.553819
O      2.148589    -1.476755     6.919780    -0.559396
O      1.665559     1.495653    20.607155    -0.441845
O      4.469806    -2.072439    20.570559    -0.423209
O      1.341642     1.310546    13.557950    -0.425683
O      4.323160    -2.141222    13.549024    -0.418859
O     10.296968     5.820471     5.014554    -0.571046
O     10.298477     5.856380     7.259856    -0.535062
O      5.452574     0.874062     5.065877    -0.566720
O      5.365447     0.942250     7.296898    -0.554636
O      2.729326     1.411664     4.485696    -0.564980
O      2.663594     1.320437     6.727874    -0.561025
O     13.118028     6.343417     4.677156    -0.553777
O     -2.148709     6.241245     6.919780    -0.559120
O     -1.665917    -6.222347    20.607155    -0.440866
O     -4.470164     5.645561    20.570559    -0.423242
O     -1.341877     9.028546    13.557950    -0.427752
O     -4.323396     5.576778    13.549024    -0.418906

The following XYZ coordinates are in angstroms. Other properties are in atomic units.
The sperically averaged electron density of each atom fit to a function of the form exp(a - br)
eigen_1, eigen_2 and eigen_3 are the three eigenvalues of traceless quadrupole moment tensor
  atom number  atomic symbol              X              Y              Z     net charge C6 coefficient C8 coefficient C10 coefficient fluctuating dipole atomic polarizability isotropic forcefield polarizability              a              b squared Pearson coefficient          <r^3>          <r^4>         wp_QDO          m_QDO          q_QDO       dipole_x       dipole_y       dipole_z         dipole            Qxy            Qxz            Qyz     Q(x^2-y^2)  Q(3z^2 - R^2)        eigen_1        eigen_2        eigen_3 static polarizability      alpha(xx)      alpha(xy)      alpha(xz)      alpha(yy)      alpha(yz)      alpha(zz) atomic spin moment
            1             Zn       3.761356       8.697121      17.878517       0.851699     104.800429 0.20175212E+04  0.65450970E+05                                18.259851                           14.789541       0.287503       1.945252                    0.996488      47.227529     130.375559       0.464393       0.406558      -1.138739      -0.012825      -0.006243       0.007944       0.016327      -0.004424       0.002491      -0.011133       0.000413      -0.323844      -0.108740       0.049784       0.058956             22.498492      22.437730      -0.226564      -0.044278      23.780394       1.718098      21.277351           0.000001
            2             Zn      -3.908501       0.972695      14.920484       0.846676     105.511686 0.19859311E+04  0.64194018E+05                                18.401048                           14.732543       0.272711       1.942507                    0.996292      47.199088     130.204895       0.462331       0.409848      -1.136065       0.000798      -0.010919      -0.009786       0.014684       0.000676      -0.018538       0.002615      -0.026221      -0.296800      -0.101472       0.038846       0.062626             22.944550      23.617424      -0.567841       2.273006      23.574419      -0.782852      21.641807           0.000001
            3             Zn      -3.761667       0.979121      17.878517       0.850580     104.754877 0.20167336E+04  0.65411740E+05                                18.245634                           14.779509       0.294579       1.947304                    0.996475      47.218742     130.290201       0.464939       0.406165      -1.139141       0.012978      -0.006556       0.007708       0.016457       0.003977      -0.002486      -0.010580       0.000769      -0.319330      -0.107174       0.049455       0.057719             22.479420      22.417528       0.227113       0.045651      23.759207       1.718045      21.261527           0.000001
            4             Zn       3.908242       8.690695      14.920484       0.846565     105.543007 0.19864204E+04  0.64214228E+05                                18.405512                           14.734869       0.268445       1.941189                    0.996346      47.207357     130.235055       0.462267       0.409876      -1.136038      -0.000673      -0.010824      -0.009291       0.014281      -0.001648       0.019852       0.002334      -0.024567      -0.297734      -0.102111       0.040089       0.062023             22.951873      23.623924       0.576874      -2.278401      23.577293      -0.781263      21.654403           0.000001
            5             Zn      11.402473       7.434790       4.436157       0.850580     104.754880 0.20167337E+04  0.65411743E+05                                18.245634                           14.779509       0.294579       1.947304                    0.996475      47.218743     130.290203       0.464939       0.406165      -1.139141      -0.012978       0.006556      -0.007708       0.016457       0.003977      -0.002486      -0.010580       0.000769      -0.319330      -0.107174       0.049455       0.057719             22.479420      22.417528       0.227113       0.045651      23.759207       1.718045      21.261527           0.000001
            6             Zn       3.732564      -0.276784       7.394190       0.846565     105.543010 0.19864205E+04  0.64214231E+05                                18.405512                           14.734869       0.268445       1.941189                    0.996346      47.207358     130.235057       0.462267       0.409876      -1.136038       0.000673       0.010824       0.009291       0.014281      -0.001648       0.019852       0.002334      -0.024567      -0.297735      -0.102111       0.040089       0.062023             22.951874      23.623924       0.576874      -2.278401      23.577293      -0.781263      21.654404           0.000001
            7             Zn       3.879450      -0.283210       4.436157       0.851699     104.800429 0.20175212E+04  0.65450970E+05                                18.259851                           14.789541       0.287503       1.945252                    0.996488      47.227529     130.375560       0.464393       0.406558      -1.138739       0.012825       0.006243      -0.007944       0.016326      -0.004424       0.002491      -0.011133       0.000413      -0.323844      -0.108740       0.049784       0.058956             22.498492      22.437730      -0.226564      -0.044277      23.780394       1.718097      21.277351           0.000001
            8             Zn      11.549307       7.441216       7.394190       0.846676     105.511682 0.19859310E+04  0.64194015E+05                                18.401047                           14.732543       0.272711       1.942507                    0.996292      47.199087     130.204892       0.462331       0.409848      -1.136065      -0.000798       0.010919       0.009786       0.014684       0.000676      -0.018538       0.002615      -0.026221      -0.296800      -0.101472       0.038846       0.062626             22.944550      23.617424      -0.567842       2.273006      23.574418      -0.782852      21.641807           0.000001
            9              H      -1.138667       4.326681      18.164145       0.111212       1.121364 0.84088621E+01  0.83399507E+02                                 1.765468                            1.681322      -1.048686       2.371348                    0.997634       3.552303       9.922726       0.489874       1.260654      -0.713194      -0.010556      -0.010908       0.035436       0.038551       0.006606      -0.000367       0.000028      -0.000264       0.059078      -0.016456      -0.003241       0.019697              1.809621       1.677640       0.183124      -0.335046       1.718252      -0.286642       2.032970          -0.000003
           10              H       0.478169       6.002196      18.137367       0.117140       1.152851 0.88139680E+01  0.87442401E+02                                 1.726594                            1.668597      -1.030817       2.386054                    0.997933       3.363660       9.051374       0.521186       1.184575      -0.732740       0.013024       0.013314       0.037212       0.041613       0.005771       0.000669       0.001530      -0.000553       0.057310      -0.015339      -0.003881       0.019220              1.737458       1.619863       0.220090       0.202892       1.670133       0.283332       1.922378          -0.000004
           11              H       0.580594       5.877501      14.089485       0.118358       1.180594 0.89520968E+01  0.89358059E+02                                 1.772515                            1.695296      -0.994726       2.403672                    0.998350       3.391473       9.221223       0.509683       1.203919      -0.728151       0.013727       0.011790      -0.036723       0.040940       0.004083      -0.001627       0.000355      -0.004066       0.054045      -0.013647      -0.004459       0.018106              1.793598       1.699348       0.230967      -0.267472       1.642420      -0.272798       2.039027          -0.000001
           12              H      -1.011791       4.189220      14.102874       0.120488       1.135353 0.85762979E+01  0.85163797E+02                                 1.764378                            1.688834      -0.898857       2.452925                    0.998870       3.413548       9.425985       0.494590       1.247111      -0.717781      -0.008580      -0.017654      -0.037601       0.042416       0.006527      -0.000836       0.004362      -0.001220       0.054204      -0.015967      -0.002803       0.018770              1.793408       1.626493       0.155416       0.273072       1.704960       0.238790       2.048772          -0.000001
           13              H       6.454989       5.413296      14.647352       0.116146       1.151334 0.84727526E+01  0.82913679E+02                                 1.694757                            1.609584      -1.041329       2.379311                    0.997975       3.328072       8.783975       0.545846       1.146659      -0.741556      -0.009922       0.015811      -0.034588       0.039303      -0.005226      -0.001199      -0.002082      -0.000067       0.052256      -0.014106      -0.003502       0.017608              1.717553       1.619599      -0.302020       0.264721       1.636768      -0.288666       1.896291           0.000002
           14              H       8.061129       3.740058      14.549167       0.117537       1.171759 0.86549418E+01  0.85711033E+02                                 1.762412                            1.664038      -1.031985       2.388081                    0.997859       3.405780       9.239444       0.515513       1.199758      -0.728397       0.011964      -0.009700      -0.037746       0.040767      -0.006878      -0.000853      -0.000614      -0.003283       0.055834      -0.016408      -0.002235       0.018643              1.797182       1.734274      -0.239957      -0.300243       1.608858       0.299484       2.048415           0.000001
           15              H       7.944950       3.431280      18.605975       0.117810       1.193312 0.89182178E+01  0.88355699E+02                                 1.739485                            1.655924      -0.994218       2.403126                    0.998256       3.322156       8.808756       0.536186       1.153013      -0.740888       0.010940      -0.015865       0.037111       0.041817      -0.006543      -0.001155      -0.003973      -0.003515       0.053843      -0.016080      -0.002481       0.018561              1.760171       1.679468      -0.210752       0.202793       1.662027      -0.331929       1.939017           0.000010
           16              H       6.303663       5.086563      18.672919       0.114484       1.188512 0.87432623E+01  0.85999322E+02                                 1.712749                            1.621067      -1.065599       2.366748                    0.997697       3.330762       8.734882       0.552490       1.127093      -0.746801      -0.013440       0.009078       0.036313       0.039770      -0.006664      -0.002560      -0.002580       0.002394       0.056230      -0.016514      -0.002606       0.019120              1.735317       1.681501      -0.248789      -0.346274       1.561726       0.198100       1.962725           0.000009
           17              H       4.648607       7.348331      20.417927       0.103925       1.196616 0.83072908E+01  0.80789806E+02                                 1.738006                            1.589742      -0.904364       2.446647                    0.998738       3.282351       8.599860       0.552057       1.140840      -0.743464       0.027818      -0.037744      -0.015658       0.049433      -0.015928       0.001288      -0.004451      -0.011994      -0.000641      -0.017046      -0.001133       0.018179              1.813954       1.672311      -0.477418      -0.303544       1.973675       0.390129       1.795876           0.000007
           18              H      12.034572      14.546786       0.392738       0.149698       1.008803 0.71351857E+01  0.66621567E+02                                 1.541671                            1.472033      -0.839850       2.505246                    0.999479       2.962148       7.537621       0.576018       1.138835      -0.745804       0.014607      -0.026982       0.022644       0.038133      -0.012922       0.002075      -0.003938      -0.012895       0.019282      -0.017659       0.003783       0.013876              1.557075       1.381512      -0.250901       0.154666       1.601973      -0.300519       1.687739           0.000010
           19              H       2.282939      -4.503162      22.109379       0.142066       1.042017 0.75977844E+01  0.72910873E+02                                 1.645760                            1.574862      -0.856218       2.490727                    0.999248       3.167392       8.488984       0.521401       1.224135      -0.723948      -0.018200       0.030373       0.013509       0.037898      -0.014247      -0.003832       0.001349      -0.008365       0.014262      -0.017458       0.003698       0.013760              1.656957       1.439502      -0.283474      -0.109309       1.905111       0.229928       1.626260          -0.000004
           20              H       2.561091      -4.825043      19.806505       0.097178       1.129683 0.78127486E+01  0.76379085E+02                                 1.802769                            1.637914      -0.966314       2.411934                    0.998062       3.580200      10.058748       0.486548       1.287684      -0.706604      -0.018039       0.034677      -0.028033       0.048101      -0.015014      -0.001014      -0.001571      -0.012661      -0.008217      -0.015161      -0.002530       0.017691              1.908597       1.537286      -0.262289       0.325751       1.922968      -0.548486       2.265536          -0.000002
           21              H       8.418819      14.088239       4.052345       0.123045       1.101694 0.80527760E+01  0.79442084E+02                                 1.780892                            1.672456      -1.090463       2.367506                    0.996631       3.571322      10.128676       0.476657       1.302551      -0.703527      -0.025614      -0.025478      -0.018436       0.040559       0.010008       0.004107       0.004263       0.001434      -0.009764      -0.008436      -0.005283       0.013720              1.835779       1.800575       0.512852       0.193590       2.003811       0.256179       1.702950          -0.000003
           22              H       8.313352      -1.302336       6.399849       0.123239       1.026188 0.73272678E+01  0.71357455E+02                                 1.764052                            1.643266      -1.248302       2.290423                    0.995010       3.729115      10.881590       0.455097       1.381990      -0.685820      -0.026652      -0.023453       0.019547       0.040528       0.003994      -0.004228      -0.001738       0.004618      -0.005130      -0.004383      -0.003282       0.007665              1.843441       1.863926       0.569818      -0.227124       2.049986      -0.261813       1.616411          -0.000002
           23              H      12.439492       3.683480       6.448941       0.119820       1.006284 0.73123738E+01  0.71712547E+02                                 1.781888                            1.672044      -1.494560       2.169567                    0.992176       3.986162      11.962205       0.435613       1.433733      -0.674464       0.016333       0.028799       0.021092       0.039256       0.006419       0.003613       0.004312      -0.011523       0.000918      -0.009086      -0.002105       0.011191              1.853260       1.884845       0.483271       0.209832       2.012664       0.263410       1.662271           0.000001
           24              H      12.465492       3.691802       4.092511       0.126421       1.043913 0.77547904E+01  0.76790239E+02                                 1.798929                            1.703460      -1.387357       2.230889                    0.992650       3.823206      11.341405       0.440804       1.403217      -0.681512       0.019072       0.030992      -0.018341       0.040751       0.008010      -0.004078      -0.006046      -0.009842      -0.002255      -0.009092      -0.004398       0.013490              1.843534       1.832748       0.438698      -0.154842       1.992730      -0.207561       1.705124           0.000002
           25              H      10.356499       2.862039      12.875567       0.105421       1.145690 0.79161347E+01  0.77639392E+02                                 1.815102                            1.645119      -1.177811       2.323072                    0.995068       3.603656      10.138751       0.487107       1.282073      -0.707423      -0.008807       0.042026       0.025921       0.050156      -0.011880       0.004656       0.002016      -0.019865       0.006400      -0.017839       0.003419       0.014420              1.920728       1.425094      -0.106542      -0.070516       2.162332       0.629418       2.174760           0.000000
           26              H       9.934736       2.981058      10.603933       0.150178       1.019161 0.73442448E+01  0.70030231E+02                                 1.639243                            1.561771      -0.864641       2.495220                    0.999296       3.122596       8.400110       0.515762       1.245428      -0.719311      -0.014081       0.034189      -0.014390       0.039676      -0.010744       0.005138      -0.000205      -0.020443       0.006327      -0.017019       0.002814       0.014205              1.663487       1.403278      -0.244497       0.171164       1.861044      -0.286774       1.726139          -0.000001
           27              H      11.129791      -0.866353      10.282602       0.146339       1.043732 0.75242171E+01  0.71332382E+02                                 1.585203                            1.517647      -0.948526       2.450264                    0.998739       3.060304       7.897371       0.562820       1.147920      -0.742866       0.002673      -0.034175      -0.020025       0.039700      -0.007046      -0.001004       0.003564      -0.029849       0.015168      -0.019034       0.003724       0.015309              1.597361       1.291599      -0.115944       0.014002       1.821882       0.323384       1.678602           0.000001
           28              H      -3.736558      -0.872271      12.567624       0.104589       1.233335 0.87095161E+01  0.85608865E+02                                 1.773131                            1.629476      -0.873269       2.466444                    0.998671       3.262671       8.561311       0.545065       1.143229      -0.743941       0.018183      -0.042985       0.019751       0.050680      -0.010547       0.002959       0.000864      -0.032706       0.007402      -0.021096       0.002870       0.018225              1.848206       1.547087      -0.334637       0.252090       2.126886      -0.458676       1.870645           0.000000
           29              H       1.138351      -3.391319      18.164145       0.111655       1.118712 0.83877311E+01  0.83165294E+02                                 1.765549                            1.681535      -1.055618       2.368849                    0.997551       3.549106       9.923111       0.488663       1.264150      -0.712463       0.010704      -0.010828       0.035312       0.038455      -0.006395       0.000266      -0.000151      -0.000214       0.058585      -0.016161      -0.003372       0.019532              1.809644       1.677748      -0.183021       0.334830       1.718385      -0.286427       2.032799          -0.000003
           30              H      -0.478484      -1.715804      18.137367       0.117303       1.155533 0.88386977E+01  0.87748481E+02                                 1.728962                            1.670642      -1.034469       2.384476                    0.997905       3.367774       9.065345       0.521008       1.184159      -0.732810      -0.013166       0.012972       0.036876       0.041248      -0.005656      -0.000721       0.001948      -0.000416       0.058565      -0.015441      -0.004253       0.019694              1.739903       1.621890      -0.220691      -0.203609       1.672317       0.284294       1.925503          -0.000004
           31              H      -0.580838      -1.840499      14.089485       0.119088       1.179390 0.89441592E+01  0.89280813E+02                                 1.773428                            1.696272      -1.001814       2.401447                    0.998306       3.389290       9.222738       0.508633       1.206377      -0.727602      -0.013397       0.011622      -0.036582       0.040655      -0.004318       0.001894       0.000286      -0.004204       0.053807      -0.013867      -0.004192       0.018059              1.794499       1.700343      -0.231094       0.267432       1.643337      -0.272757       2.039818          -0.000001
           32              H       1.011546      -3.528780      14.102874       0.120683       1.140608 0.86234085E+01  0.85737713E+02                                 1.768478                            1.692330      -0.945966       2.430572                    0.998519       3.420002       9.445605       0.494641       1.245440      -0.718116       0.008214      -0.017656      -0.036956       0.041772      -0.006645       0.000760       0.004619      -0.000635       0.055244      -0.016269      -0.002910       0.019179              1.797713       1.629904      -0.156144      -0.274537       1.708660       0.240188       2.054576          -0.000001
           33              H       8.826756      -2.304704      14.647352       0.116847       1.149749 0.84603013E+01  0.82778763E+02                                 1.694995                            1.609843      -1.047325       2.377625                    0.997917       3.325189       8.781689       0.544955       1.148715      -0.741069       0.010070       0.015585      -0.034455       0.039134       0.005174       0.001314      -0.002029      -0.000256       0.051960      -0.014013      -0.003498       0.017511              1.717792       1.619893       0.302082      -0.264687       1.637029      -0.288601       1.896454           0.000002
           34              H       7.220619      -3.977942      14.549167       0.117786       1.171891 0.86560273E+01  0.85727440E+02                                 1.762839                            1.664369      -1.034240       2.387209                    0.997779       3.405551       9.240173       0.515339       1.200085      -0.728322      -0.011905      -0.009826      -0.037685       0.040724       0.006982       0.000836      -0.000681      -0.002840       0.055911      -0.016476      -0.002194       0.018670              1.797638       1.734645       0.240064       0.300446       1.609201       0.299698       2.049066           0.000001
           35              H       7.336726      -4.286720      18.605975       0.118846       1.192664 0.89146826E+01  0.88338451E+02                                 1.741517                            1.657740      -1.004753       2.399706                    0.998182       3.319345       8.810829       0.534692       1.156001      -0.740187      -0.010793      -0.015841       0.036629       0.041342       0.006662       0.001099      -0.003905      -0.003646       0.053670      -0.016165      -0.002321       0.018486              1.762264       1.681431       0.211196      -0.203219       1.663942      -0.332608       1.941419           0.000010
           36              H      -6.303987      -2.631437      18.672919       0.113449       1.193331 0.87868543E+01  0.86532099E+02                                 1.716940                            1.624754      -1.064666       2.366445                    0.997697       3.338209       8.758512       0.552064       1.126608      -0.746912       0.013542       0.009224       0.036613       0.040112       0.006133       0.002811      -0.002578       0.002347       0.056612      -0.016088      -0.003203       0.019291              1.739639       1.685639       0.249822       0.347718       1.565312       0.198906       1.967966           0.000009
           37              H      -4.648962      -0.369669      20.417927       0.104570       1.193064 0.82781761E+01  0.80441226E+02                                 1.735097                            1.587365      -0.946743       2.427596                    0.998511       3.277851       8.586391       0.552219       1.141433      -0.743319      -0.027589      -0.037459      -0.015732       0.049110       0.016099      -0.001371      -0.004524      -0.012138      -0.001072      -0.017155      -0.001308       0.018463              1.810776       1.669527       0.476044       0.302648       1.970072       0.388999       1.792729           0.000007
           38              H       3.247422       6.828786       0.392738       0.149835       1.007703 0.71242640E+01  0.66485015E+02                                 1.539417                            1.469970      -0.837208       2.506005                    0.999483       2.961233       7.529965       0.577051       1.137387      -0.746144      -0.014702      -0.026995       0.022560       0.038129       0.013206      -0.001990      -0.003967      -0.012594       0.019124      -0.017826       0.003823       0.014002              1.554768       1.379613       0.250329      -0.154350       1.599595      -0.299872       1.685096           0.000010
           39              H      -2.283323       3.214838      22.109379       0.143951       1.037881 0.75622135E+01  0.72502485E+02                                 1.643393                            1.572779      -0.863149       2.488858                    0.999164       3.159792       8.471590       0.520816       1.226642      -0.723398       0.018085       0.029711       0.012812       0.037067       0.013903       0.003835       0.001486      -0.008358       0.015137      -0.017259       0.003798       0.013461              1.654523       1.437585       0.282707       0.109007       1.902054       0.229322       1.623930          -0.000004
           40              H      -2.561435       2.892957      19.806505       0.096555       1.131403 0.78266953E+01  0.76566777E+02                                 1.806482                            1.640818      -0.970649       2.410465                    0.998046       3.584157      10.080648       0.485367       1.289953      -0.706135       0.018630       0.034843      -0.028009       0.048431       0.014562       0.001253      -0.001634      -0.012880      -0.008016      -0.014896      -0.002387       0.017283              1.912813       1.540136       0.263368      -0.327039       1.927304      -0.550644       2.271000          -0.000002
           41              H       6.863111       6.370239       4.052345       0.122379       1.102644 0.80573038E+01  0.79470319E+02                                 1.779262                            1.670847      -1.084133       2.368882                    0.996696       3.570067      10.112592       0.477943       1.299316      -0.704209       0.025818      -0.025671      -0.018956       0.041048      -0.010024      -0.004059       0.003846       0.001279      -0.010170      -0.008350      -0.005232       0.013582              1.834108       1.798977      -0.512433      -0.193632       2.002074       0.256175       1.701274          -0.000003
           42              H       6.968536       6.415664       6.399849       0.125218       1.021521 0.72902816E+01  0.70934524E+02                                 1.761465                            1.641244      -1.252887       2.289820                    0.994936       3.724873      10.877941       0.454318       1.385585      -0.685114       0.026350      -0.023076       0.018994       0.039845      -0.004215       0.004446      -0.002154       0.004622      -0.005835      -0.004536      -0.003641       0.008177              1.840537       1.860874      -0.567976       0.226224       2.046459      -0.260789       1.614277          -0.000002
           43              H       2.842396      11.401480       6.448941       0.120864       1.003507 0.72911433E+01  0.71484491E+02                                 1.782026                            1.672263      -1.510793       2.164027                    0.992004       3.986283      11.978474       0.434356       1.438284      -0.673628      -0.016460       0.028897       0.020057       0.038836      -0.006019      -0.003607       0.004333      -0.011680       0.003057      -0.009209      -0.001663       0.010873              1.853364       1.885047      -0.483199      -0.209729       2.012682       0.263250       1.662364           0.000000
           44              H       2.816437      11.409802       4.092511       0.124824       1.049582 0.78028548E+01  0.77353031E+02                                 1.801940                            1.705954      -1.376447       2.234019                    0.992808       3.830555      11.353950       0.441743       1.398660      -0.682354      -0.018970       0.031256      -0.019095       0.041248      -0.008351       0.004043      -0.005705      -0.009811      -0.002488      -0.009346      -0.004142       0.013488              1.846744       1.835956      -0.440335       0.155556       1.996596      -0.208498       1.707681           0.000002
           45              H       4.925277      10.580039      12.875567       0.106545       1.141430 0.78810782E+01  0.77182922E+02                                 1.807826                            1.639372      -1.176673       2.323711                    0.995082       3.594277      10.093486       0.489069       1.278794      -0.708123       0.008806       0.041695       0.026038       0.049940       0.012300      -0.005023       0.001794      -0.019933       0.006422      -0.018281       0.003495       0.014786              1.912487       1.420442       0.105757       0.070021       2.152280       0.624831       2.164739           0.000000
           46              H       5.347080      10.699058      10.603933       0.148272       1.023770 0.73823838E+01  0.70464996E+02                                 1.642124                            1.564173      -0.862858       2.494650                    0.999304       3.129055       8.413886       0.516327       1.242808      -0.719896       0.013232       0.034655      -0.014557       0.039849       0.011627      -0.005432      -0.000211      -0.020590       0.006738      -0.017843       0.002943       0.014900              1.666533       1.405459       0.245472      -0.171808       1.864938      -0.287963       1.729201          -0.000001
           47              H       4.152030       6.851647      10.282602       0.146160       1.044899 0.75350742E+01  0.71470808E+02                                 1.587578                            1.519701      -0.952106       2.448507                    0.998674       3.061153       7.905043       0.561830       1.149370      -0.742530      -0.002931      -0.034035      -0.020024       0.039597       0.006725       0.001043       0.003495      -0.029957       0.014909      -0.018907       0.003683       0.015224              1.599829       1.293192       0.116258      -0.013987       1.825050       0.324388       1.681244           0.000001
           48              H       3.736340       6.845729      12.567624       0.104857       1.229777 0.86787821E+01  0.85206685E+02                                 1.766904                            1.624397      -0.862539       2.470417                    0.998788       3.260462       8.542394       0.547186       1.140136      -0.744662      -0.017963      -0.043093       0.019875       0.050742       0.011076      -0.003035       0.000835      -0.032323       0.007383      -0.021241       0.002878       0.018363              1.841351       1.542150       0.332523      -0.250535       2.118213      -0.455774       1.863691           0.000000
           49              H       6.502455      11.805230       4.150529       0.111655       1.118712 0.83877311E+01  0.83165294E+02                                 1.765549                            1.681535      -1.055618       2.368849                    0.997551       3.549106       9.923111       0.488663       1.264150      -0.712463      -0.010704       0.010828      -0.035312       0.038455      -0.006395       0.000266      -0.000151      -0.000214       0.058585      -0.016161      -0.003372       0.019532              1.809644       1.677748      -0.183021       0.334830       1.718385      -0.286427       2.032799          -0.000003
           50              H       8.119290      10.129715       4.177307       0.117303       1.155533 0.88386977E+01  0.87748481E+02                                 1.728962                            1.670642      -1.034469       2.384476                    0.997905       3.367774       9.065345       0.521008       1.184159      -0.732810       0.013166      -0.012972      -0.036876       0.041248      -0.005656      -0.000721       0.001948      -0.000416       0.058565      -0.015441      -0.004253       0.019694              1.739903       1.621890      -0.220691      -0.203609       1.672317       0.284294       1.925503          -0.000004
           51              H       8.221644      10.254410       8.225189       0.119088       1.179390 0.89441578E+01  0.89280796E+02                                 1.773428                            1.696272      -1.001814       2.401447                    0.998306       3.389290       9.222738       0.508633       1.206377      -0.727602       0.013397      -0.011622       0.036582       0.040655      -0.004318       0.001894       0.000286      -0.004204       0.053807      -0.013867      -0.004192       0.018059              1.794499       1.700343      -0.231094       0.267432       1.643337      -0.272757       2.039818          -0.000001
           52              H       6.629260      11.942691       8.211800       0.120683       1.140608 0.86234140E+01  0.85737780E+02                                 1.768479                            1.692331      -0.945966       2.430572                    0.998519       3.420003       9.445608       0.494641       1.245439      -0.718116      -0.008214       0.017656       0.036956       0.041772      -0.006645       0.000760       0.004619      -0.000635       0.055244      -0.016269      -0.002910       0.019179              1.797714       1.629904      -0.156144      -0.274537       1.708660       0.240188       2.054576          -0.000001
           53              H      -1.185950      10.718615       7.667322       0.116847       1.149749 0.84602994E+01  0.82778734E+02                                 1.694995                            1.609842      -1.047324       2.377625                    0.997917       3.325189       8.781687       0.544955       1.148715      -0.741069      -0.010070      -0.015585       0.034455       0.039134       0.005174       0.001314      -0.002029      -0.000256       0.051960      -0.014013      -0.003498       0.017511              1.717791       1.619893       0.302082      -0.264687       1.637028      -0.288600       1.896453           0.000002
           54              H       0.420187      12.391853       7.765507       0.117786       1.171891 0.86560289E+01  0.85727464E+02                                 1.762839                            1.664370      -1.034240       2.387209                    0.997779       3.405551       9.240175       0.515338       1.200086      -0.728322       0.011905       0.009826       0.037685       0.040724       0.006982       0.000836      -0.000681      -0.002840       0.055911      -0.016476      -0.002194       0.018670              1.797638       1.734646       0.240064       0.300446       1.609202       0.299698       2.049067           0.000001
           55              H       0.304080      12.700631       3.708699       0.118845       1.192665 0.89146896E+01  0.88338536E+02                                 1.741518                            1.657741      -1.004754       2.399706                    0.998182       3.319346       8.810832       0.534692       1.156001      -0.740187       0.010793       0.015841      -0.036629       0.041342       0.006662       0.001099      -0.003905      -0.003646       0.053670      -0.016165      -0.002321       0.018486              1.762265       1.681432       0.211196      -0.203219       1.663943      -0.332608       1.941420           0.000010
           56              H      13.944793      11.045348       3.641755       0.113448       1.193331 0.87868564E+01  0.86532127E+02                                 1.716941                            1.624754      -1.064667       2.366445                    0.997697       3.338209       8.758513       0.552064       1.126609      -0.746912      -0.013542      -0.009224      -0.036613       0.040112       0.006133       0.002811      -0.002578       0.002347       0.056612      -0.016088      -0.003203       0.019291              1.739640       1.685640       0.249822       0.347718       1.565313       0.198906       1.967967           0.000009
           57              H      12.289768       8.783580       1.896747       0.104570       1.193064 0.82781797E+01  0.80441268E+02                                 1.735098                            1.587365      -0.946744       2.427596                    0.998511       3.277852       8.586393       0.552220       1.141432      -0.743319       0.027589       0.037459       0.015732       0.049110       0.016099      -0.001371      -0.004524      -0.012138      -0.001072      -0.017155      -0.001308       0.018463              1.810776       1.669527       0.476044       0.302648       1.970072       0.388999       1.792729           0.000007
           58              H       4.393384       1.585125      21.921936       0.149835       1.007704 0.71242726E+01  0.66485118E+02                                 1.539418                            1.469971      -0.837209       2.506004                    0.999483       2.961234       7.529970       0.577050       1.137388      -0.746143       0.014702       0.026995      -0.022560       0.038129       0.013206      -0.001990      -0.003967      -0.012594       0.019124      -0.017826       0.003823       0.014002              1.554770       1.379614       0.250329      -0.154351       1.599596      -0.299872       1.685098           0.000010
           59              H       9.924129       5.199073       0.205295       0.143951       1.037881 0.75622108E+01  0.72502451E+02                                 1.643392                            1.572779      -0.863149       2.488858                    0.999164       3.159792       8.471589       0.520816       1.226642      -0.723398      -0.018085      -0.029711      -0.012812       0.037067       0.013903       0.003835       0.001486      -0.008358       0.015137      -0.017259       0.003798       0.013461              1.654522       1.437584       0.282707       0.109007       1.902053       0.229322       1.623929          -0.000004
           60              H      10.202241       5.520954       2.508169       0.096555       1.131403 0.78266951E+01  0.76566771E+02                                 1.806482                            1.640818      -0.970649       2.410465                    0.998046       3.584157      10.080646       0.485367       1.289952      -0.706135      -0.018630      -0.034843       0.028009       0.048431       0.014562       0.001253      -0.001634      -0.012880      -0.008016      -0.014896      -0.002387       0.017283              1.912813       1.540135       0.263368      -0.327039       1.927303      -0.550644       2.270999          -0.000002
           61              H       0.777695       2.043672      18.262329       0.122379       1.102644 0.80573033E+01  0.79470315E+02                                 1.779262                            1.670847      -1.084133       2.368882                    0.996696       3.570067      10.112593       0.477943       1.299316      -0.704209      -0.025818       0.025671       0.018956       0.041048      -0.010024      -0.004059       0.003846       0.001279      -0.010170      -0.008350      -0.005232       0.013582              1.834108       1.798977      -0.512433      -0.193632       2.002074       0.256175       1.701274          -0.000003
           62              H       0.672270       1.998247      15.914825       0.125218       1.021521 0.72902816E+01  0.70934524E+02                                 1.761465                            1.641244      -1.252887       2.289820                    0.994936       3.724873      10.877941       0.454318       1.385585      -0.685114      -0.026350       0.023076      -0.018994       0.039845      -0.004215       0.004446      -0.002154       0.004622      -0.005835      -0.004536      -0.003641       0.008177              1.840537       1.860874      -0.567976       0.226224       2.046459      -0.260789       1.614277          -0.000002
           63              H       4.798410      -2.987569      15.865733       0.120864       1.003507 0.72911433E+01  0.71484491E+02                                 1.782026                            1.672263      -1.510793       2.164027                    0.992004       3.986283      11.978474       0.434356       1.438284      -0.673628       0.016460      -0.028897      -0.020057       0.038836      -0.006019      -0.003607       0.004333      -0.011680       0.003057      -0.009209      -0.001663       0.010873              1.853364       1.885047      -0.483199      -0.209729       2.012682       0.263250       1.662364           0.000000
           64              H       4.824369      -2.995891      18.222163       0.124824       1.049582 0.78028548E+01  0.77353031E+02                                 1.801940                            1.705954      -1.376447       2.234019                    0.992808       3.830555      11.353950       0.441743       1.398660      -0.682354       0.018970      -0.031256       0.019095       0.041248      -0.008351       0.004043      -0.005705      -0.009811      -0.002488      -0.009346      -0.004142       0.013488              1.846744       1.835956      -0.440335       0.155556       1.996596      -0.208498       1.707681           0.000002
           65              H       2.715529      -2.166128       9.439107       0.106545       1.141430 0.78810740E+01  0.77182876E+02                                 1.807826                            1.639372      -1.176673       2.323711                    0.995082       3.594276      10.093485       0.489068       1.278795      -0.708123      -0.008806      -0.041695      -0.026038       0.049940       0.012300      -0.005023       0.001794      -0.019933       0.006422      -0.018281       0.003495       0.014786              1.912487       1.420443       0.105757       0.070021       2.152280       0.624831       2.164740           0.000000
           66              H       2.293726      -2.285147      11.710741       0.148272       1.023768 0.73823715E+01  0.70464880E+02                                 1.642126                            1.564175      -0.862859       2.494650                    0.999304       3.129050       8.413885       0.516325       1.242814      -0.719895      -0.013232      -0.034655       0.014557       0.039849       0.011627      -0.005432      -0.000211      -0.020590       0.006738      -0.017843       0.002943       0.014900              1.666535       1.405460       0.245473      -0.171809       1.864941      -0.287964       1.729203          -0.000001
           67              H       3.488776       1.562264      12.032072       0.146160       1.044899 0.75350735E+01  0.71470806E+02                                 1.587579                            1.519702      -0.952106       2.448507                    0.998674       3.061152       7.905043       0.561829       1.149371      -0.742530       0.002931       0.034035       0.020024       0.039597       0.006725       0.001043       0.003495      -0.029957       0.014909      -0.018907       0.003683       0.015224              1.599829       1.293192       0.116258      -0.013987       1.825051       0.324388       1.681245           0.000001
           68              H       3.904466       1.568182       9.747050       0.104857       1.229776 0.86787775E+01  0.85206632E+02                                 1.766904                            1.624396      -0.862539       2.470417                    0.998788       3.260461       8.542392       0.547185       1.140136      -0.744661       0.017963       0.043093      -0.019876       0.050742       0.011076      -0.003035       0.000835      -0.032323       0.007383      -0.021241       0.002878       0.018363              1.841351       1.542150       0.332523      -0.250535       2.118212      -0.455773       1.863691           0.000000
           69              H       8.779473       4.087230       4.150529       0.111212       1.121368 0.84088893E+01  0.83399809E+02                                 1.765467                            1.681321      -1.048686       2.371348                    0.997634       3.552309       9.922731       0.489875       1.260649      -0.713194       0.010556       0.010908      -0.035436       0.038551       0.006606      -0.000367       0.000028      -0.000264       0.059078      -0.016456      -0.003241       0.019697              1.809620       1.677639       0.183124      -0.335046       1.718252      -0.286642       2.032969          -0.000003
           70              H       7.162637       2.411715       4.177307       0.117140       1.152851 0.88139720E+01  0.87442451E+02                                 1.726594                            1.668597      -1.030817       2.386054                    0.997933       3.363661       9.051377       0.521186       1.184575      -0.732740      -0.013024      -0.013314      -0.037212       0.041613       0.005771       0.000669       0.001530      -0.000553       0.057310      -0.015339      -0.003881       0.019220              1.737458       1.619863       0.220090       0.202892       1.670133       0.283332       1.922379          -0.000004
           71              H       7.060212       2.536410       8.225189       0.118358       1.180594 0.89520986E+01  0.89358087E+02                                 1.772516                            1.695296      -0.994726       2.403671                    0.998350       3.391473       9.221225       0.509682       1.203920      -0.728150      -0.013727      -0.011790       0.036723       0.040940       0.004083      -0.001627       0.000355      -0.004066       0.054045      -0.013647      -0.004459       0.018106              1.793599       1.699348       0.230967      -0.267472       1.642421      -0.272798       2.039028          -0.000001
           72              H       8.652597       4.224691       8.211800       0.120488       1.135354 0.85763034E+01  0.85163865E+02                                 1.764378                            1.688834      -0.898858       2.452925                    0.998870       3.413549       9.425988       0.494590       1.247111      -0.717781       0.008580       0.017654       0.037601       0.042416       0.006527      -0.000836       0.004362      -0.001220       0.054204      -0.015967      -0.002803       0.018770              1.793409       1.626494       0.155416       0.273072       1.704960       0.238790       2.048772          -0.000001
           73              H       1.185817       3.000615       7.667322       0.116146       1.151334 0.84727558E+01  0.82913722E+02                                 1.694758                            1.609585      -1.041329       2.379311                    0.997975       3.328072       8.783977       0.545846       1.146659      -0.741556       0.009922      -0.015811       0.034588       0.039303      -0.005226      -0.001199      -0.002082      -0.000067       0.052256      -0.014106      -0.003502       0.017608              1.717553       1.619600      -0.302021       0.264722       1.636768      -0.288666       1.896292           0.000002
           74              H      -0.420323       4.673853       7.765507       0.117537       1.171759 0.86549434E+01  0.85711057E+02                                 1.762412                            1.664038      -1.031985       2.388081                    0.997859       3.405780       9.239446       0.515513       1.199758      -0.728397      -0.011964       0.009700       0.037746       0.040767      -0.006878      -0.000853      -0.000614      -0.003283       0.055834      -0.016408      -0.002235       0.018643              1.797183       1.734274      -0.239957      -0.300244       1.608858       0.299484       2.048415           0.000001
           75              H      -0.304144       4.982631       3.708699       0.117810       1.193313 0.89182216E+01  0.88355750E+02                                 1.739486                            1.655925      -0.994219       2.403126                    0.998256       3.322156       8.808758       0.536186       1.153014      -0.740888      -0.010940       0.015865      -0.037111       0.041817      -0.006543      -0.001155      -0.003973      -0.003515       0.053843      -0.016080      -0.002481       0.018561              1.760171       1.679468      -0.210752       0.202793       1.662028      -0.331929       1.939018           0.000010
           76              H       1.337143       3.327348       3.641755       0.114484       1.188512 0.87432675E+01  0.85999387E+02                                 1.712749                            1.621068      -1.065599       2.366748                    0.997697       3.330763       8.734885       0.552490       1.127093      -0.746801       0.013440      -0.009078      -0.036313       0.039770      -0.006664      -0.002560      -0.002580       0.002394       0.056230      -0.016514      -0.002606       0.019120              1.735318       1.681501      -0.248789      -0.346275       1.561726       0.198100       1.962726           0.000009
           77              H       2.992199       1.065580       1.896747       0.103925       1.196616 0.83072928E+01  0.80789835E+02                                 1.738007                            1.589742      -0.904365       2.446647                    0.998738       3.282351       8.599862       0.552057       1.140841      -0.743464      -0.027818       0.037744       0.015658       0.049433      -0.015928       0.001288      -0.004451      -0.011994      -0.000641      -0.017046      -0.001133       0.018179              1.813955       1.672311      -0.477418      -0.303545       1.973676       0.390129       1.795876           0.000007
           78              H      -4.393766      -6.132875      21.921936       0.149698       1.008804 0.71351925E+01  0.66621647E+02                                 1.541672                            1.472033      -0.839850       2.505246                    0.999479       2.962149       7.537625       0.576017       1.138835      -0.745804      -0.014607       0.026982      -0.022644       0.038133      -0.012922       0.002075      -0.003938      -0.012895       0.019282      -0.017659       0.003783       0.013876              1.557076       1.381513      -0.250901       0.154666       1.601974      -0.300520       1.687740           0.000010
           79              H       5.357867      12.917073       0.205295       0.142066       1.042016 0.75977828E+01  0.72910849E+02                                 1.645759                            1.574861      -0.856217       2.490728                    0.999248       3.167392       8.488982       0.521401       1.224134      -0.723948       0.018200      -0.030373      -0.013509       0.037898      -0.014247      -0.003832       0.001349      -0.008365       0.014262      -0.017458       0.003698       0.013760              1.656957       1.439501      -0.283474      -0.109309       1.905110       0.229928       1.626259          -0.000004
           80              H       5.079715      13.238954       2.508169       0.097178       1.129683 0.78127480E+01  0.76379081E+02                                 1.802769                            1.637914      -0.966314       2.411934                    0.998062       3.580200      10.058749       0.486548       1.287685      -0.706604       0.018039      -0.034677       0.028033       0.048101      -0.015014      -0.001014      -0.001571      -0.012661      -0.008217      -0.015161      -0.002530       0.017691              1.908597       1.537286      -0.262289       0.325751       1.922968      -0.548486       2.265536          -0.000002
           81              H      -0.778013      -5.674328      18.262329       0.123045       1.101694 0.80527755E+01  0.79442080E+02                                 1.780892                            1.672456      -1.090463       2.367506                    0.996631       3.571322      10.128677       0.476657       1.302552      -0.703527       0.025614       0.025478       0.018436       0.040559       0.010008       0.004107       0.004263       0.001434      -0.009764      -0.008436      -0.005283       0.013720              1.835779       1.800575       0.512852       0.193590       2.003811       0.256180       1.702950          -0.000003
           82              H      -0.672546       9.716247      15.914825       0.123239       1.026188 0.73272674E+01  0.71357449E+02                                 1.764052                            1.643266      -1.248302       2.290423                    0.995010       3.729115      10.881589       0.455097       1.381990      -0.685820       0.026652       0.023453      -0.019547       0.040528       0.003994      -0.004228      -0.001738       0.004618      -0.005130      -0.004383      -0.003282       0.007665              1.843441       1.863926       0.569818      -0.227124       2.049985      -0.261813       1.616411          -0.000002
           83              H      -4.798686       4.730431      15.865733       0.119820       1.006285 0.73123804E+01  0.71712623E+02                                 1.781888                            1.672044      -1.494560       2.169567                    0.992176       3.986163      11.962206       0.435614       1.433732      -0.674465      -0.016333      -0.028799      -0.021092       0.039256       0.006419       0.003613       0.004312      -0.011523       0.000918      -0.009086      -0.002105       0.011191              1.853260       1.884845       0.483271       0.209832       2.012664       0.263410       1.662271           0.000000
           84              H      -4.824686       4.722109      18.222163       0.126421       1.043913 0.77547903E+01  0.76790239E+02                                 1.798929                            1.703460      -1.387357       2.230889                    0.992650       3.823206      11.341405       0.440804       1.403217      -0.681512      -0.019072      -0.030992       0.018341       0.040751       0.008010      -0.004078      -0.006046      -0.009842      -0.002255      -0.009092      -0.004398       0.013490              1.843534       1.832748       0.438698      -0.154842       1.992730      -0.207561       1.705124           0.000002
           85              H      -2.715693       5.551872       9.439107       0.105421       1.145690 0.79161342E+01  0.77639387E+02                                 1.815102                            1.645119      -1.177811       2.323072                    0.995068       3.603656      10.138752       0.487107       1.282073      -0.707423       0.008807      -0.042026      -0.025921       0.050156      -0.011880       0.004656       0.002016      -0.019865       0.006400      -0.017839       0.003419       0.014420              1.920729       1.425094      -0.106542      -0.070516       2.162332       0.629418       2.174760           0.000000
           86              H      -2.293930       5.432853      11.710741       0.150178       1.019162 0.73442501E+01  0.70030295E+02                                 1.639243                            1.561771      -0.864641       2.495220                    0.999296       3.122597       8.400114       0.515761       1.245428      -0.719311       0.014081      -0.034189       0.014390       0.039676      -0.010744       0.005138      -0.000205      -0.020443       0.006327      -0.017019       0.002814       0.014205              1.663488       1.403279      -0.244497       0.171164       1.861045      -0.286774       1.726139          -0.000001
           87              H      -3.488985       9.280264      12.032072       0.146339       1.043733 0.75242202E+01  0.71332417E+02                                 1.585203                            1.517647      -0.948527       2.450264                    0.998739       3.060305       7.897373       0.562820       1.147919      -0.742866      -0.002673       0.034175       0.020025       0.039700      -0.007046      -0.001004       0.003564      -0.029849       0.015168      -0.019034       0.003724       0.015309              1.597361       1.291599      -0.115944       0.014002       1.821882       0.323384       1.678603           0.000001
           88              H      11.377364       9.286182       9.747050       0.104589       1.233335 0.87095215E+01  0.85608930E+02                                 1.773132                            1.629477      -0.873269       2.466444                    0.998671       3.262672       8.561314       0.545065       1.143229      -0.743941      -0.018183       0.042985      -0.019751       0.050680      -0.010547       0.002959       0.000864      -0.032706       0.007402      -0.021096       0.002870       0.018225              1.848207       1.547088      -0.334637       0.252090       2.126887      -0.458676       1.870646           0.000000
           89              C      -2.255764       2.996611      16.166089       0.582676      22.636196 0.26207162E+03  0.55168815E+04                                 7.516752                            5.811090      -0.114176       2.016099                    0.999377      23.037228      66.045722       0.602152       0.483200      -1.009016      -0.040668      -0.052934       0.003925       0.066868      -0.082127      -0.000786       0.000033       0.020328      -0.084100      -0.068743      -0.028030       0.096773              8.965040       8.871162       4.571073      -0.006340      10.320912      -0.041192       7.703046          -0.000001
           90              C      -1.236454       4.090470      16.133509      -0.027465      36.237468 0.47858568E+03  0.11484990E+05                                 9.628190                            7.343964      -0.081844       1.977440                    0.999120      27.963293      80.302051       0.603952       0.422603      -1.063982       0.037247       0.034618      -0.005358       0.051131      -0.009042       0.001586       0.003677      -0.000578       0.001451      -0.010542       0.001437       0.009105             11.820916      12.015851       7.031538      -0.497209      14.371283      -0.409080       9.075616          -0.000002
           91              C      -0.787174       4.636455      17.336717      -0.120528      32.311160 0.46084184E+03  0.11037459E+05                                 8.930606                            7.247436      -0.044682       1.952914                    0.999465      30.100420      88.490030       0.598330       0.427413      -1.053069       0.015232       0.009594      -0.017070       0.024809      -0.017864      -0.003617      -0.011737       0.002625       0.056459      -0.029874       0.006689       0.023184             10.264393      10.330545       5.273073      -0.201975      11.987358       0.234037       8.475276          -0.000006
           92              C       0.175592       5.629696      17.319757      -0.111375      31.578470 0.43982720E+03  0.10401059E+05                                 8.773739                            7.061429      -0.044460       1.955971                    0.999574      29.661286      86.350929       0.609223       0.425142      -1.055577      -0.003913      -0.015560      -0.016475       0.022997      -0.022274       0.015271       0.010265       0.008261       0.053956      -0.037335       0.011675       0.025660             10.123353      10.746844       5.787292      -0.953542      11.452292      -0.554943       8.170923          -0.000008
           93              C       0.707417       6.092243      16.114765      -0.015692      36.946077 0.44908573E+03  0.10582379E+05                                 9.730964                            7.072419      -0.057913       1.986764                    0.999216      27.394559      77.365545       0.622321       0.417674      -1.069589      -0.025122      -0.039165      -0.000842       0.046537      -0.014172      -0.001141      -0.001454       0.001904       0.005259      -0.015280       0.001950       0.013330             12.586781      14.943093       8.963068      -0.119669      13.883005       0.136853       8.934245          -0.000003
           94              C       0.239798       5.553553      14.917806      -0.108455      31.527997 0.43344153E+03  0.10211999E+05                                 8.742483                            6.997647       0.026560       1.980484                    0.999664      29.499105      85.701598       0.613650       0.423648      -1.056573      -0.001365      -0.018817       0.016746       0.025226      -0.019175      -0.011229      -0.008173      -0.005562       0.054261      -0.032228       0.010226       0.022002             10.026149      10.510389       5.609517       0.452972      11.086241       0.406998       8.481818          -0.000005
           95              C      -0.710743       4.558912      14.924500      -0.114231      32.200501 0.45097176E+03  0.10746821E+05                                 8.921288                            7.183782      -0.037886       1.960208                    0.999357      29.875174      87.715237       0.598945       0.429129      -1.051618       0.019533      -0.001210       0.018405       0.026866      -0.015823       0.005881       0.015712       0.001656       0.064202      -0.031185       0.003485       0.027700             10.202818      10.197289       5.176459      -0.488315      11.559453      -0.773234       8.851713          -0.000004
           96              C       1.790910       7.120838      16.132617       0.594934      23.612064 0.25523515E+03  0.53241911E+04                                 7.728934                            5.712950      -0.072456       2.034855                    0.999406      22.551755      63.833993       0.612324       0.479525      -1.013485       0.051243       0.038836       0.003452       0.064390      -0.087246       0.006283      -0.009031      -0.032765      -0.107955      -0.070804      -0.036796       0.107601              9.705255      11.682486       6.205053      -0.227862       9.976451       0.116891       7.456830          -0.000001
           97              C       5.296596       6.580576      16.686913       0.596753      24.709488 0.25531295E+03  0.53120379E+04                                 7.904176                            5.674394      -0.044533       2.043137                    0.999610      22.364373      62.673461       0.622473       0.472931      -1.019715      -0.038725       0.051712       0.000602       0.064607       0.090928       0.004321       0.005181       0.056586      -0.114117      -0.076277      -0.038252       0.114529             10.042245      10.467609      -6.613347      -0.248546      11.834090      -0.027599       7.825037           0.000002
           98              C       6.250193       5.431583      16.659243      -0.019922      38.407878 0.43243498E+03  0.10066607E+05                                 9.890946                            6.872118      -0.018799       1.998235                    0.999247      27.096599      75.381747       0.642469       0.409536      -1.077813       0.035059      -0.031316      -0.002219       0.047061       0.009437       0.001839      -0.000693       0.006191      -0.013429      -0.008391      -0.003849       0.012240             13.086208      14.730952      -9.859495      -0.346462      15.435765      -0.204362       9.091908           0.000003
           99              C       6.766735       5.014280      15.449341      -0.105621      33.428856 0.41752001E+03  0.97214952E+04                                 9.037681                            6.821292       0.033914       1.980708                    0.999637      29.138595      83.487264       0.629453       0.417914      -1.062772       0.016864      -0.006321       0.018512       0.025827       0.014655       0.009316      -0.013707      -0.005507       0.054430      -0.029385       0.004879       0.024506             10.806200      12.673406      -7.083323      -0.862412      11.319436       0.623052       8.425759           0.000002
          100              C       7.723389       4.027233      15.387753      -0.111581      34.197347 0.43967534E+03  0.10380404E+05                                 9.215121                            7.034552       0.033327       1.979651                    0.999685      29.569511      85.576984       0.614684       0.422058      -1.059147      -0.006215       0.011883       0.019154       0.023382       0.011981      -0.009430       0.006434      -0.005849       0.081816      -0.028304      -0.001320       0.029625             10.947626      13.119335      -6.748080       0.146414      11.088799      -0.049127       8.634744           0.000001
          101              C       8.201705       3.442744      16.582927      -0.031309      37.757763 0.45946334E+03  0.10873826E+05                                 9.817924                            7.127460      -0.063654       1.981034                    0.999106      27.657484      77.922912       0.624201       0.414620      -1.073043      -0.036135       0.033836       0.002622       0.049574       0.006464       0.002968       0.000416      -0.020914      -0.001842      -0.012616      -0.000097       0.012713             12.479291      16.218420      -8.265836      -0.639384      12.254428       0.121892       8.965024           0.000003
          102              C       7.651543       3.839418      17.799523      -0.112205      33.466933 0.43318262E+03  0.10187667E+05                                 9.070972                            6.977894       0.040588       1.982442                    0.999680      29.483804      85.123739       0.617865       0.421511      -1.059644      -0.006647       0.015337      -0.016394       0.023413       0.009657       0.012088      -0.014431      -0.007663       0.075401      -0.029112      -0.002778       0.031890             10.644784      12.957141      -6.222678      -1.139472      10.494553       0.117389       8.482659           0.000011
          103              C       6.678079       4.824645      17.842367      -0.108834      33.867788 0.42957956E+03  0.10066557E+05                                 9.099813                            6.916966       0.024715       1.974527                    0.999626      29.371727      84.228560       0.625820       0.417656      -1.063695       0.017340      -0.005153      -0.018408       0.025809       0.009350      -0.009614       0.007677       0.001693       0.083435      -0.026045      -0.004609       0.030654             10.746569      12.486958      -6.739588      -0.053325      11.217989      -0.821358       8.534760           0.000010
          104              C       9.352440       2.464816      16.536512       0.590935      23.130333 0.25634256E+03  0.53554777E+04                                 7.601180                            5.730556      -0.078236       2.031826                    0.999382      22.665875      64.300003       0.610273       0.480401      -1.012570       0.043788      -0.048566      -0.000120       0.065391       0.090458       0.002384       0.002630      -0.053438      -0.105037      -0.076818      -0.035095       0.111913              9.204442      10.584581      -4.979875      -0.188614       9.237854       0.152035       7.790891           0.000003
          105              C       4.141241       8.071349      20.764250       0.118223      26.912330 0.30542595E+03  0.65591541E+04                                 7.801963                            5.825638       0.361711       2.143182                    0.999833      24.874013      67.844617       0.684466       0.416689      -1.066424      -0.025954       0.043827      -0.012734       0.052503       0.011525      -0.003964      -0.001511       0.004861      -0.103931      -0.034941       0.005586       0.029355              9.206698       5.746622      -2.340338      -0.894011       7.403870       0.390528      14.469603           0.000007
          106              C       4.005220       8.171052      22.129908      -0.205800      34.196924 0.43031221E+03  0.10048648E+05                                 9.060941                            6.867007       0.201894       2.041057                    0.999518      29.159378      82.414489       0.638263       0.410944      -1.072197       0.005642      -0.024281      -0.010015       0.026865       0.007232       0.016326      -0.018447      -0.000583      -0.011760      -0.029212       0.009061       0.020151             10.712597       6.488306      -2.602368      -1.901521       8.363697       1.600020      17.285787           0.000012
          107              C      10.932740       0.822656       0.324009       0.257967      35.522673 0.38006447E+03  0.86489569E+04                                 9.741043                            6.697612      -0.267961       1.928394                    0.998430      25.506634      72.387793       0.608115       0.442603      -1.047014      -0.007331       0.004493       0.071103       0.071621       0.005644      -0.008592       0.008375       0.009020       0.143724      -0.032774      -0.016959       0.049733             12.983259       6.390134      -2.036477      -1.816099       8.604880       0.906514      23.954763           0.000000
          108              C       2.755155      -5.258880      21.778676      -0.195408      35.464989 0.45127364E+03  0.10690656E+05                                 9.388561                            7.088902       0.166088       2.030972                    0.999254      29.509532      84.688367       0.619145       0.417589      -1.065262      -0.002140       0.025221      -0.016630       0.030286       0.000566      -0.019540       0.012810       0.019851      -0.057430      -0.031939       0.003538       0.028401             11.338776       5.842686      -1.872317       0.145716       8.614493      -0.790055      19.559149          -0.000007
          109              C       2.932438      -5.460318      20.407662       0.117208      28.046554 0.33001019E+03  0.72430550E+04                                 8.120716                            6.109426       0.333198       2.133353                    0.999797      25.347480      70.445168       0.657971       0.424136      -1.059155       0.032843      -0.038000       0.005596       0.050537       0.016944       0.008641      -0.008620       0.018301      -0.092954      -0.035520       0.000626       0.034894              9.690499       5.557675      -2.065898      -0.217991       7.970259      -0.072506      15.543564          -0.000003
          110              C       9.893546       0.033911       2.374281       0.448330      27.443702 0.29675714E+03  0.63499142E+04                                 8.197007                            5.991169       0.065161       2.067023                    0.999519      23.077543      63.567875       0.631083       0.453579      -1.040324       0.003698      -0.003011      -0.044902       0.045154      -0.063883      -0.001987      -0.027209       0.033580      -0.143831      -0.068774      -0.022916       0.091691              9.808090       6.584309       2.668059      -1.685574       7.477651       0.256921      15.362312          -0.000003
          111              C       9.757524       0.141866       3.846157      -0.055875      38.730181 0.44438520E+03  0.10432146E+05                                 9.835895                            6.979104       0.010918       2.002032                    0.999401      27.630538      77.593863       0.634777       0.411028      -1.075119      -0.013301      -0.005768       0.025168       0.029045      -0.011431       0.010106      -0.000065       0.006404      -0.019107      -0.014683      -0.003231       0.017914             12.022312       8.445302       3.987645      -2.082724       9.833856       0.095637      17.787779          -0.000002
          112              C       8.947572      -0.723007       4.534342      -0.061866      31.627545 0.41864890E+03  0.97938967E+04                                 8.847108                            6.949897      -0.024212       1.983225                    0.999206      28.657162      83.396469       0.605149       0.432651      -1.049351       0.001170       0.014576       0.021772       0.026227      -0.029016       0.007778       0.003057       0.019716      -0.080468      -0.030742      -0.013608       0.044349              9.922868       8.100200       3.846809      -1.582153       9.167955      -0.884236      12.500448          -0.000007
          113              C       8.884903      -0.700774       5.935257      -0.057655      31.878434 0.43008133E+03  0.10142012E+05                                 8.974439                            7.092718      -0.125072       1.955750                    0.998360      28.762302      84.381091       0.592143       0.438638      -1.044446       0.001280       0.011927      -0.017415       0.021147      -0.028995      -0.001590      -0.005059       0.022596      -0.084015      -0.030030      -0.015124       0.045154             10.140818       8.393373       4.199194       0.464683      10.010761       1.069760      12.018321          -0.000006
          114              C       9.656638       0.204017       6.635938      -0.057921      37.651082 0.46055122E+03  0.10938139E+05                                 9.738870                            7.160614      -0.112477       1.959419                    0.999231      28.124116      80.143890       0.617713       0.417497      -1.068043      -0.009281      -0.005336      -0.028517       0.030461      -0.010597      -0.005494      -0.007277       0.010550      -0.024144      -0.017022       0.001126       0.015896             11.639806       8.555014       4.248208       1.036328      10.256430       0.792656      16.107975          -0.000002
          115              C       9.635231       0.188625       8.107367       0.453146      26.612940 0.30184164E+03  0.65067848E+04                                 8.108427                            6.101216      -0.021712       2.039748                    0.999359      23.304609      65.102149       0.614375       0.462471      -1.032011      -0.003087       0.003473       0.046795       0.047025      -0.054157       0.013955       0.017540       0.036874      -0.137481      -0.063183      -0.016950       0.080133              9.508877       6.789731       2.887136       1.370151       7.710556       0.498413      14.026342          -0.000002
          116              C      11.270404       2.083880       8.127897       0.456826      25.857185 0.29647463E+03  0.63686628E+04                                 7.980593                            6.063479      -0.060972       2.030251                    0.999316      23.226578      64.975808       0.613138       0.465037      -1.029586       0.002409      -0.003171       0.045099       0.045274      -0.061810      -0.022353      -0.015058      -0.004437      -0.144492      -0.070096      -0.016007       0.086102              9.289040       6.541253       2.647161       0.211632       7.433335      -0.873203      13.892532           0.000000
          117              C      11.241381       2.093241       6.646203      -0.057622      36.993039 0.45394367E+03  0.10755672E+05                                 9.652871                            7.124795      -0.097902       1.966388                    0.999183      28.078811      80.244652       0.616448       0.419347      -1.065540       0.003801       0.003462      -0.026269       0.026767      -0.013269       0.005998       0.008173       0.004370      -0.029749      -0.019348       0.000921       0.018427             11.509098       8.332905       3.971720      -0.166909      10.126656      -0.973903      16.067734           0.000001
          118              C      11.952000       3.023924       5.969622      -0.059172      32.164790 0.44549849E+03  0.10650212E+05                                 9.165434                            7.322128      -0.417513       1.860468                    0.997267      29.505565      88.552718       0.567720       0.451294      -1.032008      -0.008676      -0.004905      -0.027519       0.029268      -0.046635       0.003126       0.003381      -0.000175      -0.077060      -0.035871      -0.023608       0.059479             10.278109       8.488112       3.755854      -0.837040       9.861320      -0.806415      12.484894           0.000002
          119              C      11.976464       3.023446       4.553532      -0.058632      32.290120 0.44130866E+03  0.10504022E+05                                 9.100180                            7.225495      -0.327203       1.886369                    0.997870      29.352959      87.327120       0.580055       0.443633      -1.038520      -0.010892      -0.006355       0.027725       0.030459      -0.044860      -0.003834      -0.005193       0.010055      -0.072791      -0.036411      -0.020866       0.057277             10.208673       7.763960       3.395397       0.787578       9.676144       1.780536      13.185916           0.000003
          120              C      11.302534       2.068980       3.848835      -0.070100      39.369793 0.45971638E+03  0.10889408E+05                                 9.965694                            7.109431       0.025516       2.003104                    0.999434      27.989985      79.086368       0.627164       0.412298      -1.073751       0.003663       0.002396       0.027708       0.028051      -0.011503      -0.002875      -0.008738       0.008838      -0.017265      -0.016704       0.001139       0.015565             12.204187       7.990672       3.715648      -0.329666      10.213899       1.981185      18.407990           0.000001
          121              C      11.429387       2.011122       2.374728       0.452413      26.368068 0.28588698E+03  0.60660227E+04                                 7.995042                            5.885016       0.111778       2.085767                    0.999536      22.881623      62.949986       0.635425       0.454289      -1.038973       0.008637      -0.008557      -0.043363       0.045035      -0.063560       0.029521       0.010694       0.034999      -0.137000      -0.071767      -0.019190       0.090958              9.548408       5.852301       2.373767      -0.414983       7.779616       1.434973      15.013306           0.000002
          122              C      10.504807       1.102649       4.540590       0.025462      35.920568 0.44031717E+03  0.10373605E+05                                 9.516951                            7.079649      -0.243334       1.919580                    0.999028      27.745830      79.567424       0.609050       0.426864      -1.058774       0.002322       0.002888       0.011189       0.011787       0.002620       0.001736      -0.003377       0.005690      -0.064927      -0.022137       0.007444       0.014693             11.254110       8.082875       4.049851      -0.562644      10.152546       0.739498      15.526908           0.000000
          123              C      10.458949       1.138632       5.951770       0.028075      35.767203 0.44197017E+03  0.10445146E+05                                 9.567474                            7.142573      -0.374898       1.881226                    0.998802      27.878332      80.647018       0.598738       0.432860      -1.052781      -0.001322       0.006664      -0.009989       0.012081      -0.002755      -0.000117       0.001577       0.003019      -0.077640      -0.025947       0.009845       0.016101             11.350505       8.533758       4.317324      -0.148406      10.378145       0.320609      15.139614           0.000000
          124              C      10.524606       2.097113      12.338676       0.117557      28.620052 0.32181925E+03  0.70243098E+04                                 8.240979                            6.040987       0.228950       2.102516                    0.999629      25.272597      70.214992       0.659902       0.425241      -1.057672       0.023238      -0.046001      -0.001772       0.051567       0.008447      -0.011927      -0.000061       0.020432      -0.098385      -0.035159       0.003527       0.031633              9.989108       5.003213      -1.250790       1.839389       8.806790       0.564557      16.157320          -0.000001
          125              C      10.280106       2.182497      10.988192      -0.204175      35.437187 0.43635530E+03  0.10230649E+05                                 9.287343                            6.894660       0.289816       2.067596                    0.999757      29.258076      82.999406       0.639479       0.408523      -1.073226       0.006884       0.022527       0.014036       0.027420      -0.004469       0.010374      -0.014276       0.004835      -0.058466      -0.027255       0.005567       0.021688             11.307200       5.437391      -1.172874       1.841718       9.025697       1.351521      19.458512          -0.000003
          126              C      10.552132       1.073413      10.196021       0.257083      34.777224 0.37404282E+03  0.84783178E+04                                 9.598021                            6.640923      -0.236371       1.939697                    0.998538      25.430424      72.037501       0.611154       0.442147      -1.047246      -0.008090       0.004751      -0.071616       0.072228       0.002850       0.012355      -0.002092       0.016890       0.136260      -0.031861      -0.016044       0.047905             12.585199       5.511616      -1.129751       2.311656       9.273210      -0.430951      22.970771          -0.000001
          127              C      10.986136      -0.079669      10.794500      -0.209366      34.891581 0.43546993E+03  0.10204358E+05                                 9.187903                            6.904602       0.179944       2.029543                    0.999682      29.412930      83.406737       0.636690       0.410535      -1.071945      -0.003037      -0.024087       0.015863       0.029001       0.006791      -0.021286       0.019358      -0.004255      -0.021527      -0.034132       0.010484       0.023648             10.946901       5.576754      -1.514703       2.742092       9.330721      -1.482957      17.933227          -0.000002
          128              C      -4.068174      -0.079318      12.161944       0.108600      27.258446 0.31273859E+03  0.67496074E+04                                 7.838810                            5.869167       0.364222       2.139600                    0.999837      25.082384      68.369823       0.687079       0.413050      -1.069784      -0.013784       0.047183       0.005985       0.049518       0.005615      -0.002295      -0.005114       0.010128      -0.093977      -0.031990       0.008443       0.023547              9.241369       4.903916      -1.377515       1.844782       8.378272      -0.125881      14.441918          -0.000002
          129              C       2.255483      -4.721389      16.166089       0.580743      22.644570 0.26218985E+03  0.55202325E+04                                 7.519309                            5.812905      -0.121249       2.013908                    0.999406      23.047571      66.089910       0.601953       0.483283      -1.008928       0.040039      -0.051846       0.004018       0.065630       0.081880       0.000463       0.000472       0.019509      -0.086163      -0.068099      -0.028724       0.096823              8.968192       8.874465      -4.572912       0.005511      10.324863      -0.040439       7.705249          -0.000001
          130              C       1.236174      -3.627530      16.133509      -0.027723      36.269379 0.47904030E+03  0.11499792E+05                                 9.638071                            7.350663      -0.092087       1.974409                    0.999051      27.980218      80.390809       0.603220       0.422973      -1.063642      -0.036867       0.035107      -0.005043       0.051158       0.008486      -0.002107       0.004410      -0.002141       0.001552      -0.010654       0.001846       0.008808             11.833975      12.029320      -7.040567       0.499155      14.387854      -0.411137       9.084751          -0.000002
          131              C       0.786872      -3.081545      17.336717      -0.122667      32.375902 0.46207908E+03  0.11074227E+05                                 8.940107                            7.255112      -0.053866       1.949938                    0.999494      30.141211      88.631035       0.598282       0.427172      -1.053245      -0.014492       0.008253      -0.016872       0.023723       0.018995       0.003358      -0.010373       0.000722       0.058373      -0.030650       0.007630       0.023020             10.275751      10.342740      -5.280256       0.200863      12.002812       0.235646       8.481702          -0.000006
          132              C      -0.175894      -2.088304      17.319757      -0.109817      31.494875 0.43833026E+03  0.10356173E+05                                 8.756553                            7.047722      -0.040716       1.957691                    0.999608      29.610284      86.145201       0.610072       0.424940      -1.055769       0.004324      -0.015948      -0.016570       0.023401       0.020918      -0.014650       0.010025       0.007946       0.049771      -0.035258       0.011104       0.024154             10.102437      10.722189      -5.772757       0.949566      11.426471      -0.551350       8.158649          -0.000008
          133              C      -0.707697      -1.625757      16.114765      -0.015702      36.934011 0.44895568E+03  0.10578675E+05                                 9.729724                            7.072108      -0.061877       1.985673                    0.999242      27.389231      77.351172       0.622233       0.417759      -1.069523       0.026244      -0.039315      -0.001314       0.047288       0.013760       0.001131      -0.001791       0.001623       0.001408      -0.014311       0.000749       0.013562             12.584112      14.939097      -8.959523       0.119875      13.878727       0.136598       8.934512          -0.000003
          134              C      -0.240057      -2.164447      14.917806      -0.110130      31.613498 0.43495120E+03  0.10256760E+05                                 8.758328                            7.009867       0.028490       1.980239                    0.999677      29.550992      85.898547       0.613093       0.423653      -1.056541       0.000685      -0.018785       0.017589       0.025743       0.018386       0.011457      -0.008207      -0.004219       0.053236      -0.031381       0.009468       0.021912             10.045206      10.531996      -5.622371      -0.454907      11.108616       0.408839       8.495008          -0.000005
          135              C       0.710483      -3.159088      14.924500      -0.113078      32.069106 0.44856038E+03  0.10673683E+05                                 8.892756                            7.160630      -0.031182       1.963009                    0.999368      29.797198      87.385853       0.600482       0.428660      -1.052039      -0.019543      -0.001437       0.018730       0.027108       0.016310      -0.005968       0.014051       0.000485       0.063329      -0.030814       0.004397       0.026416             10.169099      10.161416      -5.156470       0.484097      11.516568      -0.767103       8.829311          -0.000004
          136              C      -1.791191      -0.597162      16.132617       0.594919      23.603497 0.25513331E+03  0.53217361E+04                                 7.729254                            5.713475      -0.076881       2.033870                    0.999413      22.544474      63.819249       0.612005       0.479805      -1.013299      -0.051359       0.038175       0.002798       0.064054       0.087220      -0.005728      -0.009210      -0.032097      -0.108632      -0.070645      -0.036947       0.107592              9.705300      11.682799      -6.204772       0.227160       9.975895       0.117382       7.457205          -0.000001
          137              C      -5.296886      -1.137424      16.686913       0.596564      24.713819 0.25537392E+03  0.53136068E+04                                 7.904322                            5.674338      -0.040845       2.044200                    0.999583      22.369313      62.688432       0.622599       0.472808      -1.019784       0.038551       0.052878       0.000164       0.065439      -0.091486      -0.002780       0.006072       0.057470      -0.111078      -0.077641      -0.036989       0.114630             10.042801      10.468533       6.614018       0.248556      11.834819      -0.027635       7.825051           0.000002
          138              C       9.031517      -2.286417      16.659243      -0.016804      38.371029 0.43180556E+03  0.10050317E+05                                 9.894713                            6.874037      -0.035783       1.993425                    0.999334      27.068021      75.345601       0.641280       0.410362      -1.077053      -0.034749      -0.030923      -0.001410       0.046538      -0.008308      -0.001260       0.000077       0.007682      -0.007762      -0.007931      -0.002609       0.010540             13.092606      14.738505       9.865280       0.346185      15.443260      -0.205040       9.096052           0.000003
          139              C       8.514996      -2.703720      15.449341      -0.108088      33.494090 0.41850749E+03  0.97499069E+04                                 9.046394                            6.826928       0.039682       1.981856                    0.999630      29.177031      83.611188       0.629550       0.417617      -1.062997      -0.017052      -0.006297       0.017616       0.025313      -0.016234      -0.008101      -0.013298      -0.006909       0.055367      -0.030302       0.005946       0.024356             10.817974      12.688792       7.093192       0.863491      11.332515       0.624043       8.432614           0.000002
          140              C       7.558343      -3.690767      15.387753      -0.111204      34.181939 0.43940795E+03  0.10372175E+05                                 9.210199                            7.030503       0.031817       1.979150                    0.999672      29.565311      85.547812       0.615131       0.421829      -1.059325       0.006331       0.012980       0.020366       0.024966      -0.013383       0.009748       0.007270      -0.005017       0.082952      -0.030000      -0.000222       0.030221             10.941900      13.112029       6.744246      -0.145467      11.082744      -0.048317       8.630928           0.000001
          141              C       7.080006      -4.275256      16.582927      -0.032033      37.829641 0.46040955E+03  0.10903122E+05                                 9.834839                            7.138217      -0.070217       1.978796                    0.999121      27.685218      78.056082       0.623208       0.415017      -1.072658       0.036051       0.033257       0.001807       0.049081      -0.006043      -0.003098       0.001401      -0.020023      -0.000052      -0.012251       0.000147       0.012104             12.503446      16.252819       8.285112       0.640734      12.278371       0.122312       8.979149           0.000003
          142              C       7.630148      -3.878582      17.799523      -0.112437      33.467489 0.43321063E+03  0.10188128E+05                                 9.068272                            6.975471       0.043018       1.982955                    0.999712      29.487921      85.124936       0.618346       0.421191      -1.059883       0.007158       0.016284      -0.017120       0.024688      -0.009744      -0.011082      -0.013148      -0.006910       0.073560      -0.027948      -0.002387       0.030335             10.641875      12.953320       6.221130       1.138618      10.491435       0.116718       8.480871           0.000011
          143              C       8.603611      -2.893355      17.842367      -0.109260      33.850147 0.42924784E+03  0.10056864E+05                                 9.096118                            6.913527       0.024735       1.974461                    0.999606      29.365657      84.203705       0.626079       0.417563      -1.063752      -0.016853      -0.005379      -0.017220       0.024688      -0.010428       0.010311       0.008731       0.002475       0.088399      -0.028337      -0.004318       0.032655             10.742412      12.481448       6.736455       0.055433      11.212171      -0.819506       8.533617           0.000010
          144              C       5.929272      10.182816      16.536512       0.591115      23.070387 0.25555043E+03  0.53345256E+04                                 7.587367                            5.720977      -0.076930       2.033066                    0.999337      22.628516      64.156790       0.610930       0.480281      -1.012685      -0.043619      -0.048899      -0.001205       0.065538      -0.088396      -0.001709       0.001659      -0.053766      -0.109409      -0.074162      -0.036503       0.110666              9.186918      10.563542       4.968032       0.188271       9.218951       0.151828       7.778261           0.000003
          145              C      -4.141603       0.353349      20.764250       0.117447      26.934418 0.30575812E+03  0.65682899E+04                                 7.807547                            5.829862       0.355634       2.141460                    0.999821      24.885037      67.892392       0.684009       0.416840      -1.066292       0.026219       0.044203      -0.011711       0.052711      -0.012186       0.003664      -0.000858       0.005361      -0.100468      -0.033742       0.004337       0.029405              9.213658       5.749935       2.340798       0.894333       7.407588       0.390612      14.483452           0.000007
          146              C      -4.005605       0.453052      22.129908      -0.205031      34.168894 0.42987580E+03  0.10035814E+05                                 9.056726                            6.864063       0.199794       2.040710                    0.999469      29.142813      82.354244       0.638331       0.411008      -1.072165      -0.004729      -0.023123      -0.009254       0.025351      -0.006857      -0.016723      -0.017308      -0.001274      -0.011406      -0.028450       0.008709       0.019742             10.707659       6.485170       2.600541       1.900677       8.359609       1.600208      17.278197           0.000012
          147              C       4.349254       8.540656       0.324009       0.256866      35.556402 0.38047795E+03  0.86602141E+04                                 9.743829                            6.699029      -0.262075       1.930136                    0.998400      25.523805      72.430431       0.608389       0.442309      -1.047249       0.007715       0.005182       0.071372       0.071974      -0.007283       0.008533       0.008193       0.008501       0.145104      -0.034189      -0.015905       0.050094             12.987663       6.391364       2.036357       1.816688       8.606295       0.908307      23.965331           0.000000
          148              C      -2.755534       2.459120      21.778676      -0.198097      35.507419 0.45202138E+03  0.10711786E+05                                 9.391957                            7.091801       0.167384       2.031149                    0.999331      29.533956      84.745704       0.619466       0.417239      -1.065587       0.001503       0.023885      -0.016710       0.029188      -0.003178       0.019783       0.013272       0.021024      -0.056074      -0.032785       0.004392       0.028392             11.343338       5.844149       1.871787      -0.147158       8.616023      -0.792359      19.569842          -0.000007
          149              C      -2.932793       2.257682      20.407662       0.118841      27.991140 0.32922328E+03  0.72210641E+04                                 8.107554                            6.099757       0.328924       2.132618                    0.999820      25.319867      70.332440       0.658915       0.423805      -1.059422      -0.033913      -0.037824       0.005321       0.051079      -0.015456      -0.008119      -0.009004       0.017574      -0.090578      -0.034684       0.001704       0.032980              9.674044       5.549626       2.063610       0.214850       7.959626      -0.076450      15.512878          -0.000003
          150              C       5.388413       7.751911       2.374281       0.452361      27.317014 0.29514070E+03  0.63069800E+04                                 8.175736                            5.977090       0.059532       2.066554                    0.999534      23.009508      63.347479       0.631440       0.453923      -1.040082      -0.005550      -0.001398      -0.045458       0.045817       0.061871       0.002666      -0.027561       0.033899      -0.141500      -0.068414      -0.020932       0.089345              9.781133       6.567840      -2.660644       1.678250       7.459753       0.257862      15.315805          -0.000003
          151              C       5.524410       7.859866       3.846157      -0.060401      38.974399 0.44765886E+03  0.10530094E+05                                 9.879871                            7.007505       0.005570       1.999010                    0.999395      27.739337      78.021008       0.633009       0.411349      -1.074725       0.013833      -0.006533       0.025147       0.029435       0.014140      -0.010581      -0.000053       0.005617      -0.015161      -0.016572      -0.003244       0.019816             12.078233       8.481029      -4.006456       2.094475       9.876663       0.095256      17.877006          -0.000002
          152              C       6.334350       6.994993       4.534342      -0.059649      31.525376 0.41691679E+03  0.97432293E+04                                 8.828266                            6.935620      -0.022116       1.984597                    0.999151      28.603137      83.194764       0.605759       0.432666      -1.049347      -0.001147       0.014821       0.020462       0.025292       0.028361      -0.007240       0.002661       0.019394      -0.084794      -0.031167      -0.013200       0.044367              9.900773       8.082548      -3.837345       1.577032       9.148198      -0.881389      12.471572          -0.000007
          153              C       6.396994       7.017226       5.935257      -0.060436      32.019510 0.43255379E+03  0.10215105E+05                                 8.999684                            7.112420      -0.126407       1.953977                    0.998424      28.844266      84.687222       0.591395       0.438557      -1.044478      -0.002276       0.012410      -0.018016       0.021995       0.031072       0.000848      -0.003766       0.023259      -0.076460      -0.027363      -0.018587       0.045950             10.169982       8.415843      -4.210834      -0.467574      10.038950       1.074806      12.055153          -0.000006
          154              C       5.625247       7.922017       6.635938      -0.058309      37.602017 0.45980904E+03  0.10915817E+05                                 9.729483                            7.154080      -0.115817       1.958889                    0.999188      28.103037      80.059577       0.618110       0.417409      -1.068129       0.009167      -0.005107      -0.028228       0.030116       0.012750       0.004399      -0.005825       0.010309      -0.023051      -0.016173      -0.001428       0.017601             11.628198       8.546409      -4.243062      -1.035038      10.246010       0.791811      16.092177          -0.000002
          155              C       5.646629       7.906625       8.107367       0.450410      26.675880 0.30266573E+03  0.65289795E+04                                 8.120606                            6.109439      -0.028277       2.037242                    0.999462      23.336533      65.212840       0.613979       0.462456      -1.032023       0.002871       0.003408       0.045892       0.046108       0.056686      -0.015954       0.019437       0.037103      -0.131750      -0.066103      -0.015518       0.081621              9.524222       6.799362      -2.891617      -1.374139       7.721017       0.500562      14.052286          -0.000002
          156              C       4.011454       9.801880       8.127897       0.455630      25.888080 0.29687589E+03  0.63793796E+04                                 7.985719                            6.066925      -0.059299       2.030437                    0.999344      23.244985      65.036018       0.613068       0.464936      -1.029651      -0.002026      -0.003480       0.046382       0.046557       0.062984       0.022221      -0.014834      -0.005146      -0.142111      -0.070048      -0.016844       0.086892              9.295331       6.545396      -2.649118      -0.211647       7.437701      -0.874745      13.902896           0.000001
          157              C       4.040503       9.811241       6.646203      -0.058227      37.018579 0.45429569E+03  0.10765963E+05                                 9.655728                            7.126656      -0.096548       1.966678                    0.999199      28.093610      80.290902       0.616492       0.419241      -1.065621      -0.003659       0.003306      -0.025672       0.026141       0.015397      -0.007203       0.009114       0.005175      -0.025716      -0.021643       0.001738       0.019906             11.512455       8.335381      -3.973038       0.165961      10.129659      -0.973622      16.072323           0.000001
          158              C       3.329896      10.741924       5.969622      -0.060046      32.225147 0.44662563E+03  0.10682925E+05                                 9.171560                            7.327095      -0.417758       1.859409                    0.997282      29.540595      88.655230       0.568078       0.450766      -1.032404       0.009958      -0.006530      -0.026366       0.028930       0.047522      -0.003144       0.003453      -0.000120      -0.072705      -0.037097      -0.022543       0.059640             10.284987       8.493549      -3.757996       0.838018       9.867228      -0.808135      12.494185           0.000002
          159              C       3.305457      10.741446       4.553532      -0.055585      32.164016 0.43905643E+03  0.10436921E+05                                 9.077219                            7.207475      -0.324224       1.888189                    0.997879      29.282681      87.058126       0.580733       0.443688      -1.038501       0.009892      -0.005716       0.027073       0.029385       0.043660       0.004301      -0.005838       0.010442      -0.076526      -0.036129      -0.020601       0.056730             10.182178       7.745046      -3.387523      -0.783521       9.652824       1.771909      13.148664           0.000003
          160              C       3.979399       9.786980       3.848835      -0.072762      39.492583 0.46143051E+03  0.10940462E+05                                 9.985645                            7.122543       0.028057       2.003181                    0.999376      28.044328      79.284327       0.626587       0.412283      -1.073734      -0.003963       0.002661       0.026769       0.027191       0.012162       0.003094      -0.008173       0.007764      -0.017881      -0.016578       0.000551       0.016027             12.229435       8.006522      -3.724875       0.329482      10.235678       1.986684      18.446104           0.000001
          161              C       3.852572       9.729122       2.374728       0.453147      26.337044 0.28550982E+03  0.60561510E+04                                 7.990075                            5.881994       0.113927       2.086543                    0.999584      22.864959      62.898849       0.635435       0.454422      -1.038874      -0.009043      -0.008441      -0.042654       0.044411       0.062845      -0.028389       0.010733       0.034742      -0.140782      -0.071101      -0.019518       0.090618              9.541887       5.849031      -2.372039       0.415028       7.774698       1.433026      15.001932           0.000002
          162              C       4.777114       8.820649       4.540590       0.028732      35.809700 0.43872911E+03  0.10327541E+05                                 9.500923                            7.069119      -0.246193       1.919477                    0.999010      27.694907      79.405275       0.609172       0.427135      -1.058536      -0.002594       0.003135       0.009256       0.010111      -0.003236      -0.001573      -0.003095       0.005536      -0.062184      -0.021170       0.006547       0.014623             11.233779       8.069436      -4.041899       0.561001      10.135468       0.737672      15.496433           0.000000
          163              C       4.822947       8.856632       5.951770       0.029475      35.743117 0.44159786E+03  0.10434179E+05                                 9.564766                            7.140508      -0.368218       1.883349                    0.998815      27.860867      80.588896       0.598704       0.432975      -1.052708       0.002307       0.004958      -0.009387       0.010864       0.001450       0.000081       0.001516       0.002618      -0.075047      -0.025079       0.010605       0.014474             11.347434       8.531295      -4.316429       0.147243      10.375624       0.321741      15.135383           0.000000
          164              C       4.757179       9.815113      12.338676       0.114444      28.700700 0.32295511E+03  0.70552672E+04                                 8.256487                            6.052650       0.228883       2.101832                    0.999620      25.314424      70.360439       0.659105       0.425383      -1.057590      -0.023652      -0.046903      -0.001558       0.052552      -0.008509       0.011980      -0.001023       0.020333      -0.104172      -0.036957       0.004326       0.032631             10.008718       5.013047       1.252760      -1.846644       8.818150       0.558366      16.194957          -0.000001
          165              C       5.001703       9.900497      10.988192      -0.199087      35.308148 0.43436049E+03  0.10172783E+05                                 9.268070                            6.881222       0.294061       2.069658                    0.999764      29.190568      82.777727       0.639742       0.408801      -1.072984      -0.005340       0.022679       0.013309       0.026832       0.005903      -0.012061      -0.015031       0.004074      -0.060249      -0.028594       0.004313       0.024281             11.281818       5.427789       1.172698      -1.838651       9.010012       1.341124      19.407653          -0.000003
          166              C       4.729690       8.791413      10.196021       0.253213      34.865692 0.37521879E+03  0.85102448E+04                                 9.606305                            6.646355      -0.229384       1.941239                    0.998578      25.470738      72.135150       0.611695       0.441483      -1.047812       0.008091       0.005132      -0.072777       0.073405      -0.004974      -0.013102      -0.001880       0.017133       0.133827      -0.032601      -0.014823       0.047424             12.597070       5.515882       1.130507      -2.314440       9.279960      -0.431981      22.995370          -0.000001
          167              C       4.295676       7.638331      10.794500      -0.207703      34.848292 0.43479297E+03  0.10184641E+05                                 9.179795                            6.898594       0.184251       2.031160                    0.999661      29.394591      83.341869       0.637049       0.410459      -1.071984       0.003450      -0.022836       0.015722       0.027939      -0.006672       0.021747       0.019970      -0.005873      -0.022578      -0.034993       0.010501       0.024493             10.936600       5.571506       1.512412      -2.737532       9.323419      -1.475531      17.914875          -0.000002
          168              C       4.067963       7.638682      12.161944       0.108267      27.299284 0.31329829E+03  0.67652841E+04                                 7.850660                            5.878149       0.356982       2.137328                    0.999850      25.096764      68.446171       0.685841       0.413575      -1.069353       0.013476       0.047480       0.005916       0.049709      -0.005965       0.002539      -0.004065       0.009690      -0.092956      -0.031453       0.007974       0.023479              9.255985       4.910430       1.377046      -1.847475       8.386077      -0.120679      14.471447          -0.000001
          169              C       5.385323      13.135300       6.148585       0.580743      22.644570 0.26218985E+03  0.55202325E+04                                 7.519309                            5.812905      -0.121249       2.013908                    0.999406      23.047571      66.089910       0.601953       0.483283      -1.008928      -0.040039       0.051846      -0.004018       0.065630       0.081880       0.000463       0.000472       0.019509      -0.086163      -0.068099      -0.028724       0.096823              8.968192       8.874465      -4.572912       0.005511      10.324863      -0.040439       7.705248          -0.000001
          170              C       6.404632      12.041441       6.181165      -0.027723      36.269379 0.47904030E+03  0.11499792E+05                                 9.638071                            7.350663      -0.092087       1.974409                    0.999051      27.980218      80.390810       0.603220       0.422973      -1.063642       0.036867      -0.035107       0.005043       0.051158       0.008486      -0.002107       0.004410      -0.002141       0.001552      -0.010654       0.001846       0.008808             11.833975      12.029320      -7.040567       0.499155      14.387855      -0.411137       9.084751          -0.000002
          171              C       6.853934      11.495456       4.977957      -0.122666      32.375901 0.46207906E+03  0.11074226E+05                                 8.940107                            7.255111      -0.053866       1.949938                    0.999494      30.141210      88.631033       0.598282       0.427172      -1.053245       0.014492      -0.008253       0.016872       0.023723       0.018995       0.003358      -0.010373       0.000722       0.058373      -0.030650       0.007630       0.023020             10.275751      10.342740      -5.280256       0.200863      12.002812       0.235646       8.481701          -0.000006
          172              C       7.816700      10.502215       4.994917      -0.109817      31.494875 0.43833027E+03  0.10356174E+05                                 8.756554                            7.047722      -0.040716       1.957691                    0.999608      29.610284      86.145205       0.610072       0.424940      -1.055769      -0.004324       0.015948       0.016570       0.023401       0.020918      -0.014650       0.010025       0.007946       0.049771      -0.035258       0.011104       0.024154             10.102437      10.722190      -5.772758       0.949566      11.426472      -0.551350       8.158650          -0.000008
          173              C       8.348503      10.039668       6.199909      -0.015702      36.934011 0.44895567E+03  0.10578674E+05                                 9.729724                            7.072108      -0.061877       1.985673                    0.999242      27.389231      77.351173       0.622233       0.417759      -1.069523      -0.026244       0.039315       0.001314       0.047288       0.013760       0.001131      -0.001791       0.001623       0.001408      -0.014311       0.000749       0.013562             12.584112      14.939097      -8.959523       0.119875      13.878727       0.136598       8.934512          -0.000002
          174              C       7.880863      10.578358       7.396868      -0.110130      31.613502 0.43495126E+03  0.10256762E+05                                 8.758329                            7.009867       0.028490       1.980239                    0.999677      29.550994      85.898556       0.613093       0.423653      -1.056541      -0.000685       0.018785      -0.017589       0.025743       0.018386       0.011457      -0.008207      -0.004219       0.053236      -0.031381       0.009468       0.021912             10.045208      10.531997      -5.622372      -0.454907      11.108617       0.408839       8.495008          -0.000005
          175              C       6.930323      11.572999       7.390174      -0.113078      32.069103 0.44856033E+03  0.10673681E+05                                 8.892756                            7.160629      -0.031182       1.963009                    0.999368      29.797197      87.385849       0.600482       0.428660      -1.052039       0.019543       0.001437      -0.018730       0.027108       0.016310      -0.005968       0.014051       0.000485       0.063329      -0.030814       0.004397       0.026416             10.169098      10.161416      -5.156469       0.484097      11.516568      -0.767103       8.829311          -0.000004
          176              C       9.431997       9.011073       6.182057       0.594919      23.603496 0.25513329E+03  0.53217355E+04                                 7.729254                            5.713475      -0.076881       2.033870                    0.999413      22.544473      63.819247       0.612005       0.479805      -1.013299       0.051359      -0.038175      -0.002798       0.064054       0.087220      -0.005728      -0.009210      -0.032097      -0.108632      -0.070645      -0.036947       0.107592              9.705300      11.682799      -6.204772       0.227160       9.975895       0.117382       7.457205          -0.000001
          177              C      12.937692       9.551335       5.627761       0.596564      24.713821 0.25537394E+03  0.53136073E+04                                 7.904321                            5.674337      -0.040845       2.044200                    0.999583      22.369314      62.688432       0.622599       0.472808      -1.019784      -0.038551      -0.052878      -0.000164       0.065439      -0.091486      -0.002780       0.006072       0.057470      -0.111078      -0.077641      -0.036989       0.114630             10.042801      10.468533       6.614018       0.248556      11.834819      -0.027635       7.825051           0.000002
          178              C      -1.390711      10.700328       5.655431      -0.016804      38.371030 0.43180557E+03  0.10050317E+05                                 9.894713                            6.874037      -0.035783       1.993425                    0.999334      27.068021      75.345602       0.641280       0.410362      -1.077053       0.034749       0.030923       0.001410       0.046538      -0.008308      -0.001260       0.000077       0.007682      -0.007762      -0.007931      -0.002609       0.010540             13.092606      14.738506       9.865280       0.346185      15.443260      -0.205040       9.096053           0.000003
          179              C      -0.874190      11.117631       6.865333      -0.108088      33.494093 0.41850753E+03  0.97499080E+04                                 9.046394                            6.826929       0.039681       1.981856                    0.999630      29.177032      83.611192       0.629550       0.417618      -1.062997       0.017052       0.006297      -0.017616       0.025313      -0.016234      -0.008101      -0.013298      -0.006909       0.055367      -0.030302       0.005946       0.024356             10.817975      12.688794       7.093193       0.863492      11.332516       0.624043       8.432615           0.000002
          180              C       0.082463      12.104678       6.926921      -0.111204      34.181938 0.43940793E+03  0.10372175E+05                                 9.210199                            7.030503       0.031817       1.979150                    0.999672      29.565311      85.547812       0.615132       0.421829      -1.059325      -0.006331      -0.012980      -0.020366       0.024966      -0.013382       0.009748       0.007270      -0.005017       0.082952      -0.030000      -0.000222       0.030221             10.941900      13.112029       6.744245      -0.145467      11.082743      -0.048316       8.630928           0.000002
          181              C       0.560800      12.689167       5.731747      -0.032033      37.829640 0.46040953E+03  0.10903122E+05                                 9.834839                            7.138217      -0.070217       1.978796                    0.999121      27.685217      78.056081       0.623208       0.415018      -1.072658      -0.036051      -0.033257      -0.001807       0.049081      -0.006043      -0.003098       0.001401      -0.020023      -0.000052      -0.012251       0.000147       0.012104             12.503447      16.252819       8.285112       0.640734      12.278371       0.122312       8.979150           0.000003
          182              C       0.010658      12.292493       4.515151      -0.112437      33.467485 0.43321057E+03  0.10188126E+05                                 9.068270                            6.975470       0.043018       1.982955                    0.999712      29.487920      85.124929       0.618346       0.421191      -1.059883      -0.007158      -0.016284       0.017120       0.024688      -0.009744      -0.011082      -0.013148      -0.006910       0.073561      -0.027948      -0.002387       0.030335             10.641874      12.953318       6.221130       1.138617      10.491433       0.116718       8.480870           0.000011
          183              C      -0.962805      11.307266       4.472307      -0.109260      33.850141 0.42924777E+03  0.10056861E+05                                 9.096116                            6.913525       0.024735       1.974461                    0.999606      29.365655      84.203694       0.626079       0.417563      -1.063752       0.016853       0.005379       0.017220       0.024688      -0.010428       0.010311       0.008731       0.002475       0.088399      -0.028337      -0.004318       0.032655             10.742410      12.481445       6.736453       0.055433      11.212169      -0.819506       8.533616           0.000010
          184              C       1.711534      -1.768905       5.778162       0.591115      23.070387 0.25555045E+03  0.53345260E+04                                 7.587367                            5.720977      -0.076930       2.033066                    0.999337      22.628517      64.156794       0.610930       0.480281      -1.012685       0.043619       0.048899       0.001205       0.065538      -0.088396      -0.001709       0.001659      -0.053766      -0.109409      -0.074162      -0.036503       0.110666              9.186918      10.563542       4.968032       0.188271       9.218951       0.151828       7.778261           0.000003
          185              C      11.782409       8.060562       1.550424       0.117447      26.934420 0.30575813E+03  0.65682902E+04                                 7.807547                            5.829862       0.355634       2.141460                    0.999821      24.885038      67.892394       0.684009       0.416840      -1.066292      -0.026219      -0.044203       0.011711       0.052711      -0.012186       0.003664      -0.000858       0.005361      -0.100468      -0.033742       0.004337       0.029405              9.213658       5.749935       2.340798       0.894333       7.407588       0.390612      14.483452           0.000007
          186              C      11.646411       7.960859       0.184766      -0.205031      34.168888 0.42987570E+03  0.10035811E+05                                 9.056725                            6.864061       0.199794       2.040710                    0.999469      29.142811      82.354236       0.638331       0.411008      -1.072165       0.004729       0.023123       0.009254       0.025351      -0.006857      -0.016723      -0.017308      -0.001274      -0.011406      -0.028450       0.008709       0.019742             10.707657       6.485169       2.600541       1.900676       8.359608       1.600207      17.278193           0.000012
          187              C       3.291552      -0.126745      21.990665       0.256866      35.556402 0.38047795E+03  0.86602142E+04                                 9.743829                            6.699029      -0.262075       1.930136                    0.998400      25.523805      72.430433       0.608389       0.442309      -1.047249      -0.007715      -0.005182      -0.071372       0.071974      -0.007283       0.008533       0.008193       0.008501       0.145104      -0.034189      -0.015905       0.050094             12.987664       6.391364       2.036357       1.816688       8.606296       0.908307      23.965331           0.000000
          188              C      10.396340       5.954791       0.535998      -0.198097      35.507423 0.45202143E+03  0.10711788E+05                                 9.391958                            7.091802       0.167384       2.031149                    0.999331      29.533957      84.745711       0.619466       0.417240      -1.065587      -0.001503      -0.023885       0.016710       0.029188      -0.003178       0.019783       0.013272       0.021024      -0.056074      -0.032785       0.004392       0.028392             11.343340       5.844149       1.871787      -0.147158       8.616024      -0.792359      19.569845          -0.000007
          189              C      10.573599       6.156229       1.907012       0.118841      27.991142 0.32922330E+03  0.72210647E+04                                 8.107555                            6.099757       0.328924       2.132618                    0.999820      25.319868      70.332443       0.658915       0.423805      -1.059422       0.033913       0.037824      -0.005321       0.051079      -0.015456      -0.008119      -0.009004       0.017574      -0.090578      -0.034684       0.001704       0.032980              9.674044       5.549626       2.063610       0.214850       7.959627      -0.076450      15.512879          -0.000003
          190              C       2.252393       0.662000      19.940393       0.452361      27.317014 0.29514071E+03  0.63069801E+04                                 8.175736                            5.977091       0.059532       2.066554                    0.999534      23.009508      63.347480       0.631440       0.453923      -1.040082       0.005550       0.001398       0.045458       0.045817       0.061871       0.002666      -0.027561       0.033899      -0.141500      -0.068414      -0.020932       0.089345              9.781133       6.567841      -2.660644       1.678250       7.459753       0.257862      15.315805          -0.000003
          191              C       2.116396       0.554045      18.468517      -0.060401      38.974395 0.44765880E+03  0.10530092E+05                                 9.879870                            7.007504       0.005570       1.999010                    0.999395      27.739335      78.020999       0.633009       0.411349      -1.074725      -0.013833       0.006533      -0.025147       0.029435       0.014140      -0.010581      -0.000053       0.005617      -0.015161      -0.016572      -0.003244       0.019816             12.078232       8.481029      -4.006455       2.094475       9.876663       0.095256      17.877004          -0.000002
          192              C       1.306456       1.418918      17.780332      -0.059649      31.525376 0.41691680E+03  0.97432295E+04                                 8.828266                            6.935620      -0.022116       1.984597                    0.999151      28.603137      83.194765       0.605759       0.432666      -1.049347       0.001147      -0.014821      -0.020462       0.025292       0.028361      -0.007240       0.002661       0.019394      -0.084794      -0.031167      -0.013200       0.044367              9.900773       8.082548      -3.837346       1.577032       9.148198      -0.881389      12.471572          -0.000007
          193              C       1.243812       1.396685      16.379417      -0.060436      32.019510 0.43255379E+03  0.10215105E+05                                 8.999684                            7.112420      -0.126407       1.953977                    0.998424      28.844266      84.687222       0.591395       0.438557      -1.044478       0.002276      -0.012410       0.018016       0.021995       0.031072       0.000848      -0.003766       0.023259      -0.076460      -0.027363      -0.018587       0.045950             10.169982       8.415843      -4.210834      -0.467574      10.038950       1.074806      12.055153          -0.000006
          194              C       2.015559       0.491894      15.678736      -0.058308      37.602010 0.45980895E+03  0.10915814E+05                                 9.729482                            7.154079      -0.115816       1.958889                    0.999188      28.103034      80.059564       0.618110       0.417409      -1.068129      -0.009167       0.005107       0.028228       0.030116       0.012750       0.004399      -0.005825       0.010309      -0.023051      -0.016172      -0.001428       0.017601             11.628197       8.546408      -4.243061      -1.035038      10.246008       0.791811      16.092174          -0.000002
          195              C       1.994177       0.507286      14.207307       0.450410      26.675881 0.30266573E+03  0.65289796E+04                                 8.120606                            6.109439      -0.028277       2.037242                    0.999462      23.336533      65.212841       0.613979       0.462456      -1.032023      -0.002871      -0.003408      -0.045892       0.046108       0.056686      -0.015954       0.019437       0.037103      -0.131750      -0.066103      -0.015518       0.081621              9.524222       6.799363      -2.891617      -1.374139       7.721017       0.500562      14.052286          -0.000002
          196              C       3.629352      -1.387969      14.186777       0.455630      25.888079 0.29687587E+03  0.63793792E+04                                 7.985718                            6.066925      -0.059299       2.030437                    0.999344      23.244984      65.036012       0.613069       0.464936      -1.029651       0.002026       0.003480      -0.046382       0.046557       0.062984       0.022221      -0.014834      -0.005146      -0.142111      -0.070048      -0.016844       0.086892              9.295330       6.545395      -2.649118      -0.211647       7.437701      -0.874745      13.902896           0.000000
          197              C       3.600303      -1.397330      15.668471      -0.058227      37.018576 0.45429566E+03  0.10765962E+05                                 9.655727                            7.126656      -0.096548       1.966678                    0.999199      28.093609      80.290898       0.616492       0.419241      -1.065621       0.003659      -0.003306       0.025672       0.026141       0.015397      -0.007203       0.009114       0.005175      -0.025716      -0.021643       0.001738       0.019906             11.512454       8.335381      -3.973038       0.165961      10.129659      -0.973622      16.072323           0.000001
          198              C       4.310910      -2.328013      16.345052      -0.060046      32.225145 0.44662560E+03  0.10682924E+05                                 9.171559                            7.327095      -0.417757       1.859409                    0.997282      29.540594      88.655225       0.568078       0.450766      -1.032404      -0.009958       0.006530       0.026366       0.028930       0.047522      -0.003144       0.003453      -0.000120      -0.072705      -0.037097      -0.022543       0.059640             10.284987       8.493548      -3.757996       0.838018       9.867228      -0.808135      12.494184           0.000002
          199              C       4.335349      -2.327535      17.761142      -0.055585      32.164016 0.43905643E+03  0.10436921E+05                                 9.077219                            7.207475      -0.324223       1.888189                    0.997879      29.282681      87.058125       0.580733       0.443688      -1.038501      -0.009892       0.005716      -0.027073       0.029385       0.043660       0.004301      -0.005838       0.010442      -0.076526      -0.036129      -0.020601       0.056730             10.182178       7.745046      -3.387522      -0.783521       9.652824       1.771909      13.148664           0.000003
          200              C       3.661407      -1.373069      18.465839      -0.072762      39.492580 0.46143048E+03  0.10940461E+05                                 9.985644                            7.122543       0.028057       2.003181                    0.999376      28.044327      79.284321       0.626587       0.412283      -1.073734       0.003963      -0.002661      -0.026769       0.027191       0.012162       0.003094      -0.008173       0.007764      -0.017881      -0.016578       0.000551       0.016027             12.229434       8.006521      -3.724875       0.329482      10.235678       1.986683      18.446103           0.000001
          201              C       3.788234      -1.315211      19.939946       0.453147      26.337043 0.28550981E+03  0.60561506E+04                                 7.990074                            5.881994       0.113927       2.086543                    0.999584      22.864959      62.898846       0.635435       0.454422      -1.038874       0.009043       0.008441       0.042654       0.044411       0.062845      -0.028389       0.010733       0.034742      -0.140782      -0.071101      -0.019518       0.090618              9.541886       5.849031      -2.372039       0.415028       7.774698       1.433026      15.001930           0.000002
          202              C       2.863692      -0.406738      17.774084       0.028732      35.809701 0.43872911E+03  0.10327541E+05                                 9.500923                            7.069119      -0.246193       1.919477                    0.999010      27.694907      79.405276       0.609172       0.427135      -1.058536       0.002594      -0.003135      -0.009256       0.010111      -0.003236      -0.001573      -0.003095       0.005536      -0.062184      -0.021170       0.006547       0.014623             11.233779       8.069436      -4.041899       0.561001      10.135468       0.737672      15.496433           0.000000
          203              C       2.817859      -0.442721      16.362904       0.029475      35.743119 0.44159789E+03  0.10434180E+05                                 9.564766                            7.140508      -0.368218       1.883349                    0.998815      27.860868      80.588899       0.598704       0.432975      -1.052708      -0.002307      -0.004958       0.009387       0.010864       0.001450       0.000081       0.001516       0.002618      -0.075047      -0.025079       0.010605       0.014474             11.347434       8.531295      -4.316429       0.147243      10.375624       0.321741      15.135384           0.000000
          204              C       2.883627      -1.401202       9.975998       0.114444      28.700687 0.32295497E+03  0.70552635E+04                                 8.256484                            6.052648       0.228883       2.101832                    0.999620      25.314417      70.360415       0.659105       0.425383      -1.057590       0.023652       0.046903       0.001558       0.052552      -0.008509       0.011980      -0.001023       0.020333      -0.104172      -0.036957       0.004326       0.032631             10.008715       5.013045       1.252760      -1.846643       8.818147       0.558365      16.194953          -0.000001
          205              C       2.639103      -1.486586      11.326482      -0.199087      35.308091 0.43435949E+03  0.10172758E+05                                 9.268083                            6.881230       0.294061       2.069659                    0.999764      29.190503      82.777658       0.639739       0.408803      -1.072983       0.005340      -0.022679      -0.013309       0.026832       0.005903      -0.012061      -0.015031       0.004074      -0.060249      -0.028594       0.004313       0.024281             11.281835       5.427796       1.172699      -1.838654       9.010024       1.341126      19.407685          -0.000003
          206              C       2.911116      -0.377502      12.118653       0.253213      34.865672 0.37521857E+03  0.85102387E+04                                 9.606301                            6.646353      -0.229384       1.941239                    0.998578      25.470729      72.135118       0.611695       0.441483      -1.047812      -0.008091      -0.005132       0.072777       0.073405      -0.004974      -0.013102      -0.001880       0.017133       0.133827      -0.032601      -0.014823       0.047424             12.597064       5.515879       1.130507      -2.314439       9.279957      -0.431980      22.995356          -0.000001
          207              C       3.345130       0.775580      11.520174      -0.207703      34.848287 0.43479291E+03  0.10184640E+05                                 9.179794                            6.898593       0.184250       2.031160                    0.999661      29.394589      83.341860       0.637049       0.410459      -1.071984      -0.003450       0.022836      -0.015722       0.027939      -0.006672       0.021747       0.019970      -0.005873      -0.022578      -0.034993       0.010501       0.024493             10.936598       5.571506       1.512413      -2.737531       9.323419      -1.475530      17.914870          -0.000002
          208              C       3.572843       0.775229      10.152730       0.108267      27.299287 0.31329835E+03  0.67652856E+04                                 7.850660                            5.878149       0.356982       2.137328                    0.999850      25.096766      68.446178       0.685841       0.413575      -1.069353      -0.013476      -0.047480      -0.005916       0.049709      -0.005965       0.002539      -0.004065       0.009690      -0.092956      -0.031453       0.007974       0.023479              9.255985       4.910430       1.377046      -1.847475       8.386077      -0.120678      14.471448          -0.000001
          209              C       9.896570       5.417300       6.148585       0.582676      22.636195 0.26207161E+03  0.55168811E+04                                 7.516751                            5.811090      -0.114176       2.016099                    0.999377      23.037227      66.045717       0.602152       0.483199      -1.009016       0.040668       0.052934      -0.003925       0.066868      -0.082127      -0.000786       0.000033       0.020328      -0.084100      -0.068743      -0.028030       0.096773              8.965039       8.871162       4.571072      -0.006340      10.320911      -0.041192       7.703045          -0.000001
          210              C       8.877260       4.323441       6.181165      -0.027465      36.237471 0.47858571E+03  0.11484990E+05                                 9.628191                            7.343965      -0.081843       1.977440                    0.999120      27.963295      80.302059       0.603952       0.422603      -1.063982      -0.037247      -0.034618       0.005358       0.051131      -0.009042       0.001586       0.003677      -0.000578       0.001451      -0.010542       0.001437       0.009105             11.820918      12.015853       7.031539      -0.497209      14.371285      -0.409080       9.075616          -0.000002
          211              C       8.427980       3.777456       4.977957      -0.120528      32.311227 0.46084299E+03  0.11037489E+05                                 8.930600                            7.247431      -0.044682       1.952914                    0.999465      30.100466      88.490067       0.598332       0.427412      -1.053071      -0.015232      -0.009594       0.017070       0.024809      -0.017864      -0.003617      -0.011737       0.002625       0.056459      -0.029874       0.006689       0.023184             10.264386      10.330537       5.273068      -0.201975      11.987349       0.234037       8.475271          -0.000006
          212              C       7.465214       2.784215       4.994917      -0.111375      31.578491 0.43982752E+03  0.10401068E+05                                 8.773742                            7.061431      -0.044460       1.955972                    0.999574      29.661301      86.350976       0.609223       0.425142      -1.055577       0.003913       0.015560       0.016475       0.022997      -0.022274       0.015271       0.010265       0.008261       0.053956      -0.037335       0.011675       0.025660             10.123356      10.746847       5.787294      -0.953543      11.452296      -0.554943       8.170925          -0.000008
          213              C       6.933389       2.321668       6.199909      -0.015692      36.946079 0.44908574E+03  0.10582379E+05                                 9.730964                            7.072419      -0.057913       1.986764                    0.999216      27.394560      77.365549       0.622320       0.417674      -1.069589       0.025122       0.039165       0.000842       0.046537      -0.014172      -0.001141      -0.001454       0.001904       0.005259      -0.015280       0.001950       0.013330             12.586781      14.943092       8.963068      -0.119668      13.883005       0.136853       8.934246          -0.000002
          214              C       7.401008       2.860358       7.396868      -0.108455      31.527994 0.43344149E+03  0.10211998E+05                                 8.742482                            6.997646       0.026560       1.980484                    0.999664      29.499104      85.701592       0.613651       0.423648      -1.056573       0.001365       0.018817      -0.016746       0.025226      -0.019175      -0.011229      -0.008173      -0.005562       0.054261      -0.032228       0.010226       0.022002             10.026149      10.510388       5.609517       0.452972      11.086240       0.406998       8.481818          -0.000005
          215              C       8.351549       3.854999       7.390174      -0.114231      32.200495 0.45097165E+03  0.10746818E+05                                 8.921287                            7.183781      -0.037886       1.960208                    0.999357      29.875171      87.715225       0.598945       0.429129      -1.051618      -0.019533       0.001210      -0.018405       0.026866      -0.015823       0.005881       0.015712       0.001656       0.064202      -0.031185       0.003485       0.027700             10.202817      10.197287       5.176458      -0.488315      11.559452      -0.773233       8.851712          -0.000004
          216              C       5.849896       1.293073       6.182057       0.594934      23.612062 0.25523513E+03  0.53241905E+04                                 7.728934                            5.712950      -0.072456       2.034855                    0.999406      22.551754      63.833990       0.612324       0.479525      -1.013485      -0.051243      -0.038836      -0.003452       0.064390      -0.087246       0.006283      -0.009031      -0.032765      -0.107955      -0.070804      -0.036796       0.107601              9.705255      11.682486       6.205052      -0.227862       9.976450       0.116891       7.456830          -0.000001
          217              C       2.344210       1.833335       5.627761       0.596753      24.709488 0.25531296E+03  0.53120379E+04                                 7.904176                            5.674394      -0.044533       2.043137                    0.999610      22.364373      62.673459       0.622473       0.472931      -1.019715       0.038725      -0.051712      -0.000602       0.064607       0.090928       0.004321       0.005181       0.056586      -0.114117      -0.076277      -0.038252       0.114529             10.042245      10.467608      -6.613346      -0.248546      11.834089      -0.027599       7.825037           0.000002
          218              C       1.390613       2.982328       5.655431      -0.019922      38.407879 0.43243499E+03  0.10066607E+05                                 9.890946                            6.872119      -0.018799       1.998235                    0.999247      27.096599      75.381749       0.642469       0.409536      -1.077813      -0.035059       0.031316       0.002219       0.047061       0.009437       0.001839      -0.000693       0.006191      -0.013429      -0.008391      -0.003849       0.012240             13.086209      14.730952      -9.859495      -0.346462      15.435766      -0.204362       9.091908           0.000003
          219              C       0.874071       3.399631       6.865333      -0.105621      33.428853 0.41751996E+03  0.97214938E+04                                 9.037680                            6.821291       0.033914       1.980708                    0.999637      29.138594      83.487259       0.629453       0.417914      -1.062772      -0.016864       0.006321      -0.018512       0.025827       0.014655       0.009316      -0.013707      -0.005507       0.054430      -0.029385       0.004879       0.024506             10.806199      12.673405      -7.083322      -0.862412      11.319434       0.623052       8.425758           0.000002
          220              C      -0.082583       4.386678       6.926921      -0.111581      34.197347 0.43967534E+03  0.10380404E+05                                 9.215121                            7.034552       0.033327       1.979651                    0.999685      29.569511      85.576985       0.614684       0.422058      -1.059147       0.006215      -0.011883      -0.019154       0.023382       0.011981      -0.009430       0.006434      -0.005849       0.081816      -0.028304      -0.001320       0.029625             10.947626      13.119335      -6.748080       0.146414      11.088799      -0.049127       8.634744           0.000001
          221              C      -0.560899       4.971167       5.731747      -0.031309      37.757760 0.45946331E+03  0.10873825E+05                                 9.817924                            7.127460      -0.063654       1.981034                    0.999106      27.657483      77.922906       0.624201       0.414620      -1.073043       0.036135      -0.033836      -0.002622       0.049574       0.006464       0.002968       0.000416      -0.020914      -0.001842      -0.012616      -0.000097       0.012713             12.479290      16.218418      -8.265835      -0.639383      12.254427       0.121892       8.965024           0.000003
          222              C      -0.010737       4.574493       4.515151      -0.112205      33.466927 0.43318252E+03  0.10187663E+05                                 9.070970                            6.977893       0.040589       1.982442                    0.999680      29.483801      85.123724       0.617865       0.421511      -1.059644       0.006647      -0.015337       0.016394       0.023413       0.009657       0.012088      -0.014431      -0.007663       0.075401      -0.029112      -0.002778       0.031890             10.644782      12.957137      -6.222677      -1.139472      10.494551       0.117388       8.482658           0.000011
          223              C       0.962727       3.589266       4.472307      -0.108834      33.867785 0.42957951E+03  0.10066556E+05                                 9.099812                            6.916965       0.024716       1.974528                    0.999626      29.371726      84.228554       0.625821       0.417656      -1.063695      -0.017340       0.005153       0.018408       0.025809       0.009350      -0.009614       0.007677       0.001693       0.083435      -0.026045      -0.004609       0.030654             10.746568      12.486957      -6.739587      -0.053325      11.217988      -0.821358       8.534760           0.000010
          224              C      -1.711634       5.949095       5.778162       0.590935      23.130333 0.25634256E+03  0.53554777E+04                                 7.601180                            5.730556      -0.078236       2.031826                    0.999382      22.665875      64.300005       0.610273       0.480401      -1.012570      -0.043788       0.048566       0.000120       0.065391       0.090458       0.002384       0.002630      -0.053438      -0.105037      -0.076818      -0.035095       0.111913              9.204442      10.584582      -4.979875      -0.188614       9.237855       0.152035       7.790891           0.000003
          225              C       3.499565       0.342562       1.550424       0.118223      26.912331 0.30542597E+03  0.65591545E+04                                 7.801963                            5.825638       0.361711       2.143182                    0.999833      24.874014      67.844620       0.684466       0.416689      -1.066424       0.025954      -0.043827       0.012734       0.052503       0.011525      -0.003964      -0.001510       0.004861      -0.103931      -0.034941       0.005586       0.029355              9.206698       5.746623      -2.340338      -0.894011       7.403870       0.390528      14.469603           0.000007
          226              C       3.635586       0.242859       0.184766      -0.205800      34.196918 0.43031211E+03  0.10048645E+05                                 9.060940                            6.867006       0.201894       2.041057                    0.999518      29.159376      82.414478       0.638263       0.410944      -1.072197      -0.005642       0.024281       0.010015       0.026865       0.007232       0.016326      -0.018447      -0.000583      -0.011760      -0.029212       0.009061       0.020151             10.712595       6.488305      -2.602367      -1.901520       8.363696       1.600019      17.285783           0.000012
          227              C      -3.291934       7.591255      21.990665       0.257967      35.522673 0.38006448E+03  0.86489571E+04                                 9.741043                            6.697612      -0.267961       1.928394                    0.998430      25.506634      72.387792       0.608115       0.442603      -1.047014       0.007331      -0.004493      -0.071103       0.071621       0.005644      -0.008592       0.008375       0.009020       0.143724      -0.032774      -0.016959       0.049733             12.983259       6.390134      -2.036478      -1.816099       8.604880       0.906514      23.954763           0.000000
          228              C       4.885651      13.672791       0.535998      -0.195408      35.464993 0.45127371E+03  0.10690658E+05                                 9.388561                            7.088902       0.166088       2.030972                    0.999254      29.509534      84.688374       0.619145       0.417589      -1.065262       0.002140      -0.025221       0.016630       0.030286       0.000566      -0.019540       0.012810       0.019851      -0.057430      -0.031939       0.003538       0.028401             11.338777       5.842687      -1.872317       0.145716       8.614493      -0.790055      19.559151          -0.000007
          229              C       4.708368      13.874229       1.907012       0.117208      28.046554 0.33001019E+03  0.72430551E+04                                 8.120716                            6.109426       0.333198       2.133353                    0.999797      25.347480      70.445169       0.657971       0.424136      -1.059155      -0.032843       0.038000      -0.005596       0.050537       0.016944       0.008640      -0.008620       0.018301      -0.092954      -0.035520       0.000626       0.034894              9.690500       5.557675      -2.065898      -0.217991       7.970259      -0.072506      15.543564          -0.000003
          230              C      -2.252740       8.380000      19.940393       0.448330      27.443704 0.29675716E+03  0.63499147E+04                                 8.197007                            5.991169       0.065160       2.067023                    0.999519      23.077544      63.567878       0.631083       0.453579      -1.040324      -0.003698       0.003011       0.044902       0.045154      -0.063883      -0.001987      -0.027209       0.033580      -0.143831      -0.068774      -0.022916       0.091691              9.808091       6.584309       2.668059      -1.685574       7.477651       0.256921      15.362312          -0.000003
          231              C      -2.116718       8.272045      18.468517      -0.055875      38.730179 0.44438517E+03  0.10432145E+05                                 9.835894                            6.979103       0.010919       2.002032                    0.999401      27.630537      77.593857       0.634777       0.411028      -1.075119       0.013301       0.005768      -0.025168       0.029045      -0.011431       0.010106      -0.000065       0.006404      -0.019107      -0.014683      -0.003231       0.017914             12.022312       8.445301       3.987644      -2.082723       9.833855       0.095637      17.787778          -0.000002
          232              C      -1.306766       9.136918      17.780332      -0.061866      31.627547 0.41864893E+03  0.97938975E+04                                 8.847108                            6.949898      -0.024212       1.983225                    0.999206      28.657163      83.396472       0.605149       0.432651      -1.049351      -0.001170      -0.014576      -0.021772       0.026227      -0.029016       0.007778       0.003057       0.019716      -0.080468      -0.030742      -0.013608       0.044349              9.922868       8.100200       3.846809      -1.582153       9.167956      -0.884236      12.500448          -0.000007
          233              C      -1.244097       9.114685      16.379417      -0.057655      31.878435 0.43008134E+03  0.10142012E+05                                 8.974440                            7.092718      -0.125072       1.955750                    0.998360      28.762302      84.381093       0.592143       0.438638      -1.044446      -0.001280      -0.011927       0.017415       0.021147      -0.028995      -0.001590      -0.005059       0.022596      -0.084015      -0.030030      -0.015124       0.045154             10.140819       8.393373       4.199194       0.464683      10.010762       1.069760      12.018322          -0.000006
          234              C      -2.015832       8.209894      15.678736      -0.057921      37.651077 0.46055116E+03  0.10938137E+05                                 9.738869                            7.160613      -0.112476       1.959419                    0.999231      28.124114      80.143880       0.617713       0.417497      -1.068043       0.009281       0.005336       0.028517       0.030461      -0.010597      -0.005494      -0.007277       0.010550      -0.024145      -0.017022       0.001126       0.015896             11.639805       8.555013       4.248208       1.036328      10.256428       0.792656      16.107973          -0.000002
          235              C      -1.994425       8.225286      14.207307       0.453146      26.612940 0.30184163E+03  0.65067846E+04                                 8.108427                            6.101216      -0.021712       2.039748                    0.999359      23.304609      65.102149       0.614375       0.462471      -1.032011       0.003087      -0.003473      -0.046795       0.047025      -0.054157       0.013955       0.017540       0.036874      -0.137481      -0.063183      -0.016950       0.080133              9.508876       6.789731       2.887136       1.370151       7.710556       0.498413      14.026342          -0.000002
          236              C      -3.629598       6.330031      14.186777       0.456827      25.857183 0.29647461E+03  0.63686623E+04                                 7.980592                            6.063479      -0.060972       2.030251                    0.999316      23.226577      64.975805       0.613138       0.465037      -1.029586      -0.002409       0.003171      -0.045099       0.045274      -0.061810      -0.022353      -0.015058      -0.004437      -0.144492      -0.070096      -0.016007       0.086102              9.289040       6.541253       2.647161       0.211631       7.433335      -0.873203      13.892531           0.000000
          237              C      -3.600575       6.320670      15.668471      -0.057622      36.993040 0.45394367E+03  0.10755672E+05                                 9.652871                            7.124795      -0.097902       1.966388                    0.999183      28.078811      80.244652       0.616448       0.419347      -1.065540      -0.003801      -0.003462       0.026269       0.026767      -0.013269       0.005998       0.008173       0.004370      -0.029749      -0.019348       0.000921       0.018427             11.509098       8.332905       3.971720      -0.166909      10.126656      -0.973904      16.067734           0.000001
          238              C      -4.311194       5.389987      16.345052      -0.059172      32.164789 0.44549845E+03  0.10650211E+05                                 9.165434                            7.322127      -0.417513       1.860468                    0.997267      29.505565      88.552716       0.567720       0.451294      -1.032008       0.008676       0.004905       0.027519       0.029268      -0.046635       0.003126       0.003381      -0.000175      -0.077060      -0.035871      -0.023608       0.059479             10.278108       8.488112       3.755854      -0.837040       9.861319      -0.806415      12.484894           0.000002
          239              C      -4.335658       5.390465      17.761142      -0.058632      32.290122 0.44130868E+03  0.10504023E+05                                 9.100180                            7.225496      -0.327203       1.886369                    0.997870      29.352960      87.327123       0.580055       0.443633      -1.038520       0.010892       0.006355      -0.027725       0.030459      -0.044860      -0.003834      -0.005193       0.010055      -0.072791      -0.036411      -0.020866       0.057277             10.208673       7.763960       3.395397       0.787578       9.676144       1.780536      13.185916           0.000003
          240              C      -3.661728       6.344931      18.465839      -0.070100      39.369795 0.45971640E+03  0.10889409E+05                                 9.965694                            7.109431       0.025516       2.003104                    0.999434      27.989986      79.086370       0.627164       0.412298      -1.073751      -0.003663      -0.002396      -0.027708       0.028051      -0.011503      -0.002875      -0.008738       0.008838      -0.017265      -0.016704       0.001139       0.015565             12.204187       7.990672       3.715648      -0.329666      10.213899       1.981185      18.407990           0.000001
          241              C      -3.788581       6.402789      19.939946       0.452413      26.368067 0.28588698E+03  0.60660226E+04                                 7.995041                            5.885016       0.111778       2.085767                    0.999536      22.881623      62.949984       0.635425       0.454289      -1.038973      -0.008637       0.008557       0.043363       0.045035      -0.063560       0.029521       0.010694       0.034999      -0.137000      -0.071767      -0.019190       0.090958              9.548407       5.852301       2.373766      -0.414983       7.779616       1.434973      15.013305           0.000002
          242              C      -2.864001       7.311262      17.774084       0.025462      35.920570 0.44031719E+03  0.10373605E+05                                 9.516951                            7.079649      -0.243334       1.919580                    0.999028      27.745831      79.567425       0.609050       0.426864      -1.058774      -0.002322      -0.002888      -0.011189       0.011787       0.002620       0.001736      -0.003377       0.005689      -0.064927      -0.022137       0.007444       0.014693             11.254110       8.082874       4.049851      -0.562644      10.152546       0.739498      15.526908           0.000000
          243              C      -2.818143       7.275279      16.362904       0.028075      35.767203 0.44197017E+03  0.10445146E+05                                 9.567474                            7.142572      -0.374898       1.881227                    0.998802      27.878332      80.647017       0.598738       0.432860      -1.052781       0.001322      -0.006664       0.009989       0.012081      -0.002755      -0.000117       0.001577       0.003019      -0.077640      -0.025947       0.009845       0.016101             11.350505       8.533758       4.317324      -0.148406      10.378145       0.320609      15.139614           0.000000
          244              C      -2.883800       6.316798       9.975998       0.117557      28.620054 0.32181927E+03  0.70243104E+04                                 8.240979                            6.040987       0.228950       2.102516                    0.999629      25.272598      70.214995       0.659902       0.425241      -1.057672      -0.023238       0.046001       0.001772       0.051567       0.008447      -0.011927      -0.000061       0.020432      -0.098385      -0.035159       0.003527       0.031633              9.989108       5.003213      -1.250790       1.839389       8.806790       0.564557      16.157321          -0.000001
          245              C      -2.639300       6.231414      11.326482      -0.204175      35.437183 0.43635523E+03  0.10230647E+05                                 9.287343                            6.894660       0.289816       2.067597                    0.999757      29.258074      82.999402       0.639479       0.408523      -1.073226      -0.006884      -0.022527      -0.014036       0.027420      -0.004469       0.010374      -0.014276       0.004835      -0.058466      -0.027255       0.005567       0.021688             11.307200       5.437391      -1.172874       1.841718       9.025697       1.351521      19.458511          -0.000003
          246              C      -2.911326       7.340498      12.118653       0.257083      34.777228 0.37404288E+03  0.84783193E+04                                 9.598022                            6.640924      -0.236371       1.939697                    0.998538      25.430426      72.037506       0.611154       0.442147      -1.047246       0.008090      -0.004751       0.071616       0.072228       0.002850       0.012355      -0.002092       0.016890       0.136260      -0.031861      -0.016044       0.047905             12.585199       5.511616      -1.129751       2.311656       9.273210      -0.430950      22.970771          -0.000000
          247              C      -3.345330       8.493580      11.520174      -0.209365      34.891581 0.43546992E+03  0.10204358E+05                                 9.187903                            6.904602       0.179944       2.029543                    0.999682      29.412930      83.406737       0.636690       0.410535      -1.071945       0.003037       0.024087      -0.015863       0.029001       0.006791      -0.021286       0.019358      -0.004255      -0.021527      -0.034132       0.010484       0.023648             10.946900       5.576754      -1.514703       2.742092       9.330721      -1.482957      17.933226          -0.000002
          248              C      11.708980       8.493229      10.152730       0.108600      27.258442 0.31273853E+03  0.67496059E+04                                 7.838810                            5.869166       0.364222       2.139600                    0.999837      25.082382      68.369816       0.687079       0.413050      -1.069784       0.013784      -0.047183      -0.005985       0.049518       0.005615      -0.002295      -0.005114       0.010128      -0.093977      -0.031990       0.008443       0.023547              9.241368       4.903915      -1.377515       1.844782       8.378272      -0.125882      14.441917          -0.000001
          249              N       3.600266       8.932058      19.897995      -0.191129      34.455672 0.45532657E+03  0.10600877E+05                                 8.804205                            6.870516       0.185822       2.118822                    0.997643      26.087228      69.614255       0.676706       0.388765      -1.105958      -0.004956       0.018875       0.135692       0.137088      -0.015862       0.009557      -0.015830      -0.017965      -0.215327      -0.074436       0.017660       0.056776             10.293853       6.569869      -2.701046      -0.318822       9.040230       0.063339      15.271461           0.000000
          250              N      -4.294354       0.990479      12.936709      -0.194195      35.151762 0.45663307E+03  0.10639578E+05                                 8.930363                            6.874652       0.112907       2.093074                    0.997327      26.200201      69.957232       0.677304       0.388119      -1.106348      -0.025047       0.006941      -0.134482       0.136971      -0.010270      -0.016239       0.006135      -0.031630      -0.206617      -0.071937       0.017711       0.054225             10.589595       5.697702      -1.615896       1.923369      10.305691       0.342424      15.765392          -0.000000
          251              N      10.741703       0.962197       1.744561      -0.242005      42.663577 0.45143185E+03  0.10490626E+05                                10.094872                            6.745433      -0.040732       2.034004                    0.999010      26.263471      70.084122       0.697330       0.377971      -1.113454       0.005910      -0.007406      -0.048605       0.049520       0.042591      -0.013449       0.009437      -0.022448       0.122878      -0.067020       0.023539       0.043481             13.365730       7.676620       3.072940      -2.087107       9.595603       1.529583      22.824968          -0.000001
          252              N      10.431417       1.141979       8.766543      -0.243836      42.721311 0.46679884E+03  0.10965999E+05                                10.173995                            6.915623      -0.097717       2.016595                    0.998694      26.600477      71.948631       0.678615       0.384206      -1.106168       0.006140      -0.009685       0.050441       0.051728       0.048809      -0.003804       0.001701      -0.023957       0.124087      -0.071084       0.029492       0.041592             13.263102       8.261963       3.396152       2.227698       9.442503      -0.387171      22.084839          -0.000001
          253              N      -3.600612       1.214058      19.897995      -0.191015      34.474366 0.45561272E+03  0.10609990E+05                                 8.810560                            6.875125       0.227744       2.132664                    0.997817      26.092616      69.653503       0.676068       0.389042      -1.105679       0.005114       0.018654       0.136052       0.137420       0.016916      -0.010066      -0.016116      -0.017043      -0.213645      -0.074023       0.016667       0.057357             10.301908       6.574049       2.702772       0.319533       9.046144       0.064530      15.285533           0.000000
          254              N       4.294130       8.708479      12.936709      -0.193511      35.134836 0.45628533E+03  0.10630811E+05                                 8.932430                            6.875538       0.100127       2.089254                    0.997429      26.188169      69.952156       0.676656       0.388515      -1.105924       0.025630       0.007530      -0.134361       0.136990       0.010476       0.015944       0.005481      -0.031843      -0.205283      -0.071372       0.017279       0.054093             10.593244       5.699451       1.615059      -1.925348      10.304246       0.342843      15.776035          -0.000000
          255              N       4.540267       8.680197       1.744561      -0.244160      42.722612 0.45209285E+03  0.10509559E+05                                10.103037                            6.749685      -0.038844       2.034252                    0.999056      26.281333      70.137807       0.697234       0.377895      -1.113540      -0.006113      -0.006154      -0.050485       0.051225      -0.041872       0.012967       0.010029      -0.023034       0.119829      -0.065937       0.023455       0.042482             13.378842       7.681439      -3.074152       2.089419       9.601547       1.531413      22.853539          -0.000001
          256              N       4.850431       8.859979       8.766543      -0.241649      42.623965 0.46561809E+03  0.10930433E+05                                10.155954                            6.905083      -0.093031       2.018110                    0.998704      26.566296      71.811039       0.679453       0.384007      -1.106403      -0.006582      -0.009790       0.049449       0.050837      -0.047884       0.002276       0.002286      -0.023041       0.129169      -0.070868       0.027712       0.043156             13.237035       8.249013      -3.390931      -2.222155       9.426837      -0.386740      22.035255          -0.000001
          257              N      11.241418       7.199853       2.416679      -0.191015      34.474367 0.45561275E+03  0.10609991E+05                                 8.810560                            6.875125       0.227744       2.132664                    0.997817      26.092617      69.653505       0.676068       0.389042      -1.105679      -0.005114      -0.018654      -0.136052       0.137420       0.016916      -0.010066      -0.016116      -0.017043      -0.213645      -0.074023       0.016667       0.057357             10.301909       6.574049       2.702772       0.319533       9.046144       0.064530      15.285533           0.000000
          258              N       3.346676      -0.294568       9.377965      -0.193511      35.134836 0.45628534E+03  0.10630811E+05                                 8.932430                            6.875539       0.100127       2.089254                    0.997429      26.188169      69.952156       0.676656       0.388515      -1.105924      -0.025630      -0.007530       0.134361       0.136990       0.010476       0.015944       0.005481      -0.031843      -0.205283      -0.071372       0.017279       0.054093             10.593245       5.699451       1.615059      -1.925349      10.304246       0.342842      15.776036          -0.000000
          259              N       3.100539      -0.266286      20.570113      -0.244160      42.722610 0.45209283E+03  0.10509559E+05                                10.103037                            6.749685      -0.038844       2.034252                    0.999056      26.281332      70.137805       0.697234       0.377895      -1.113540       0.006113       0.006154       0.050485       0.051225      -0.041872       0.012967       0.010029      -0.023034       0.119829      -0.065937       0.023455       0.042482             13.378841       7.681439      -3.074152       2.089419       9.601547       1.531413      22.853538          -0.000001
          260              N       2.790375      -0.446068      13.548131      -0.241649      42.623959 0.46561804E+03  0.10930431E+05                                10.155953                            6.905082      -0.093031       2.018110                    0.998704      26.566294      71.811031       0.679453       0.384007      -1.106403       0.006582       0.009790      -0.049449       0.050837      -0.047884       0.002276       0.002286      -0.023041       0.129169      -0.070868       0.027712       0.043156             13.237034       8.249013      -3.390931      -2.222155       9.426836      -0.386739      22.035254          -0.000000
          261              N       4.040540      -0.518147       2.416679      -0.191128      34.455672 0.45532657E+03  0.10600877E+05                                 8.804205                            6.870516       0.185822       2.118822                    0.997643      26.087228      69.614255       0.676706       0.388765      -1.105958       0.004956      -0.018875      -0.135692       0.137088      -0.015862       0.009557      -0.015830      -0.017965      -0.215327      -0.074436       0.017660       0.056776             10.293853       6.569869      -2.701046      -0.318822       9.040230       0.063339      15.271461           0.000000
          262              N      11.935160       7.423432       9.377965      -0.194195      35.151764 0.45663310E+03  0.10639579E+05                                 8.930364                            6.874652       0.112907       2.093074                    0.997327      26.200202      69.957236       0.677304       0.388119      -1.106348       0.025047      -0.006941       0.134482       0.136971      -0.010270      -0.016239       0.006135      -0.031630      -0.206617      -0.071937       0.017711       0.054225             10.589596       5.697703      -1.615896       1.923369      10.305692       0.342424      15.765393          -0.000001
          263              N      -3.100897       7.451714      20.570113      -0.242005      42.663576 0.45143185E+03  0.10490626E+05                                10.094872                            6.745433      -0.040732       2.034004                    0.999010      26.263471      70.084120       0.697330       0.377971      -1.113454      -0.005910       0.007406       0.048605       0.049520       0.042591      -0.013449       0.009437      -0.022448       0.122878      -0.067020       0.023539       0.043481             13.365730       7.676619       3.072940      -2.087107       9.595602       1.529583      22.824967          -0.000001
          264              N      -2.790611       7.271932      13.548131      -0.243836      42.721312 0.46679884E+03  0.10965999E+05                                10.173996                            6.915623      -0.097717       2.016595                    0.998694      26.600477      71.948633       0.678615       0.384206      -1.106168      -0.006140       0.009685      -0.050441       0.051728       0.048809      -0.003804       0.001701      -0.023957       0.124087      -0.071084       0.029492       0.041592             13.263102       8.261964       3.396152       2.227698       9.442503      -0.387171      22.084840          -0.000001
          265              O      -2.656162       2.593440      17.300120      -0.571046      40.305597 0.64292267E+03  0.16176994E+05                                 9.412376                            7.913789       0.096455       2.076097                    0.995585      28.398614      76.597623       0.666386       0.365293      -1.133022      -0.002443      -0.002588      -0.026125       0.026366      -0.038718      -0.047084      -0.048630       0.017400       0.025565      -0.090128       0.034170       0.055958             10.796001       9.555390       3.430215      -3.124039      11.850409      -3.557634      10.982205          -0.000003
          266              O      -2.657671       2.557531      15.054818      -0.535062      35.105930 0.54859663E+03  0.13283155E+05                                 8.594499                            7.299752       0.204497       2.122285                    0.996336      27.537061      73.154202       0.694486       0.364246      -1.132439       0.000445      -0.005616       0.018693       0.019524      -0.033546       0.040982       0.045841       0.011943      -0.028835      -0.081691       0.038380       0.043312              9.837385       9.256802       3.600163       2.946330      10.856679       3.006456       9.398673          -0.000003
          267              O       2.188232       7.539849      17.248797      -0.566720      36.953691 0.57376319E+03  0.14035231E+05                                 8.869547                            7.434368       0.228505       2.114364                    0.997439      28.109317      74.814029       0.693159       0.361232      -1.135920       0.005932      -0.005764      -0.027443       0.028662      -0.042457       0.050858       0.039153      -0.033376      -0.014985      -0.090945       0.041466       0.049479             10.276870      11.539317       4.627051       3.285435      10.095528       3.244074       9.195764          -0.000005
          268              O       2.275359       7.471661      15.017776      -0.554636      36.111154 0.54975509E+03  0.13296815E+05                                 8.733592                            7.261170       0.290254       2.142333                    0.997525      27.703350      73.170589       0.704129       0.359646      -1.137872       0.003971       0.008071       0.031272       0.032540      -0.030586      -0.049085      -0.049785       0.000285      -0.035066      -0.088433       0.036427       0.052005             10.275677      12.116547       4.733658      -3.609435       9.428948      -2.656109       9.281535          -0.000004
          269              O       4.911480       7.002247      17.828978      -0.564980      35.840885 0.53804066E+03  0.12930741E+05                                 8.645167                            7.146238       0.268359       2.131677                    0.997521      27.768618      72.872551       0.716023       0.355935      -1.141960      -0.000059       0.007261      -0.032492       0.033294       0.023609      -0.039388       0.060125       0.022037      -0.004179      -0.086242       0.026738       0.059504             10.039108       9.590405      -4.452940      -3.004090      10.779245       3.180485       9.747672           0.000003
          270              O       4.977212       7.093474      15.586800      -0.561025      38.069529 0.56582977E+03  0.13790157E+05                                 9.047510                            7.378579       0.195080       2.106435                    0.997282      27.956989      74.220143       0.696517       0.360820      -1.136485       0.004610      -0.003606       0.027780       0.028389       0.047708       0.041191      -0.051911       0.032675      -0.035979      -0.096382       0.039524       0.056858             10.559632      10.010113      -4.858482       2.990459      11.947279      -3.909895       9.721505           0.000000
          271              O      -5.477222       2.070494      17.637518      -0.553777      34.784354 0.53925345E+03  0.12997830E+05                                 8.510010                            7.212441       0.253859       2.130257                    0.997565      27.739657      73.467321       0.702466       0.361745      -1.134666      -0.007478      -0.008113      -0.023709       0.026150       0.038501       0.049821      -0.030376      -0.021491      -0.046050      -0.082604       0.033438       0.049166              9.656374      10.380117      -3.650279       2.980126       9.621824      -2.658369       8.967181           0.000006
          272              O       9.789515       2.172666      15.394894      -0.559120      37.648420 0.57190146E+03  0.14007850E+05                                 9.048372                            7.483896       0.109698       2.083242                    0.996120      28.108964      75.379334       0.680911       0.367253      -1.128852      -0.005091      -0.005883       0.022860       0.024148       0.043739      -0.051013       0.031499      -0.017466       0.005528      -0.085962       0.036315       0.049647             10.387935      10.444640      -3.694401      -3.416633       9.875893       3.277156      10.843272           0.000001
          273              O       9.306723      14.636258       1.707519      -0.440866      23.379089 0.33990404E+03  0.72724285E+04                                 6.271136                            5.565537       0.792093       2.322005                    0.999553      25.289208      62.326901       0.837710       0.341735      -1.155292       0.015778       0.028582       0.019692       0.038126      -0.049331       0.050121       0.037115       0.008094      -0.221087      -0.112114       0.024660       0.087454              6.538342       5.646257       2.110816       1.030763       6.757522       1.934868       7.211246          -0.000013
          274              O      12.110970       2.768350       1.744115      -0.423242      23.060125 0.33729223E+03  0.72123556E+04                                 6.258232                            5.593640       0.945496       2.387626                    0.999596      24.922717      61.676675       0.823420       0.347868      -1.148618      -0.010883      -0.023146       0.022164       0.033844      -0.041716      -0.010449      -0.056016       0.036040      -0.215765      -0.103815       0.018617       0.085198              6.487172       5.545862       1.815126      -1.271631       6.567843      -1.540203       7.347812           0.000016
          275              O       8.982683      -0.614635       8.756724      -0.427752      23.386306 0.34439702E+03  0.73912755E+04                                 6.295491                            5.626183       0.978319       2.396518                    0.999630      24.979337      61.616819       0.828031       0.344667      -1.153063       0.007476       0.022811      -0.020376       0.031486      -0.041948      -0.026527      -0.048921       0.034046      -0.247436      -0.111244       0.024525       0.086719              6.555293       6.038209       2.373184      -0.735066       7.010312      -1.513788       6.617358          -0.000006
          276              O      11.964202       2.837133       8.765650      -0.418906      24.253026 0.35516599E+03  0.76876570E+04                                 6.506475                            5.762050       1.039536       2.427833                    0.999238      24.824960      61.664177       0.807215       0.350553      -1.147242      -0.022713      -0.013938      -0.025795       0.037089      -0.041365       0.024366       0.040465      -0.001176      -0.238557      -0.101280       0.019148       0.082132              6.876089       6.299842       2.296968       1.567332       6.892815       1.588139       7.435609          -0.000001
          277              O       2.655861      -5.124560      17.300120      -0.570347      40.362894 0.64402192E+03  0.16213574E+05                                 9.426155                            7.924354       0.086507       2.073209                    0.995391      28.413293      76.689200       0.665380       0.365644      -1.132611       0.001939      -0.001907      -0.027541       0.027675       0.039729       0.047175      -0.049022       0.017917       0.031242      -0.091227       0.034352       0.056875             10.813113       9.571378      -3.438448       3.129153      11.871497      -3.563694      10.996464          -0.000003
          278              O       2.657409      10.275531      15.054818      -0.534189      35.073404 0.54798986E+03  0.13264424E+05                                 8.588098                            7.294842       0.209696       2.124023                    0.996359      27.524661      73.103487       0.694864       0.364159      -1.132538      -0.000460      -0.005552       0.019823       0.020591       0.033447      -0.041548       0.045995       0.012320      -0.026965      -0.082050       0.037882       0.044168              9.829296       9.248281      -3.594954      -2.944306      10.845985       3.004457       9.393623          -0.000003
          279              O      -2.188532      -0.178151      17.248797      -0.566193      36.941409 0.57357258E+03  0.14029020E+05                                 8.866255                            7.432099       0.222639       2.112741                    0.997468      28.108260      74.800437       0.693428       0.361132      -1.136030      -0.006096      -0.005541      -0.027884       0.029075       0.042691      -0.051575       0.039560      -0.033499      -0.013566      -0.091869       0.042273       0.049595             10.272442      11.535112      -4.623916      -3.284451      10.089832       3.242395       9.192382          -0.000004
          280              O      -2.275620      -0.246339      15.017776      -0.554890      36.066151 0.54898164E+03  0.13272397E+05                                 8.722995                            7.253330       0.294834       2.143693                    0.997597      27.694471      73.112719       0.704963       0.359375      -1.138175      -0.003907       0.008549       0.030753       0.032158       0.030050       0.049680      -0.049721      -0.000037      -0.037150      -0.088642       0.036241       0.052401             10.261914      12.099476      -4.725175       3.603846       9.415866      -2.652000       9.270399          -0.000004
          281              O      -4.911790      -0.715753      17.828978      -0.565107      35.860664 0.53840049E+03  0.12941940E+05                                 8.649591                            7.149570       0.268290       2.131452                    0.997468      27.775422      72.904745       0.715693       0.356029      -1.141851       0.000664       0.007713      -0.032106       0.033026      -0.022805       0.039429       0.060052       0.021354      -0.004878      -0.085727       0.025979       0.059748             10.044727       9.596170       4.456457       3.006254      10.785415       3.182648       9.752595           0.000003
          282              O      -4.977483      -0.624526      15.586800      -0.561415      38.111563 0.56654565E+03  0.13812426E+05                                 9.055451                            7.384094       0.199202       2.107320                    0.997439      27.971246      74.278991       0.696114       0.360903      -1.136382      -0.003925      -0.002866       0.027256       0.027686      -0.048633      -0.040594      -0.052061       0.031995      -0.035670      -0.096635       0.039285       0.057350             10.570275      10.020924       4.865863      -2.994033      11.960587      -3.914301       9.729313           0.000000
          283              O       5.476915       9.788494      17.637518      -0.553819      34.838508 0.54026427E+03  0.13028807E+05                                 8.520571                            7.220487       0.252953       2.129590                    0.997545      27.757166      73.541853       0.701859       0.361875      -1.134519       0.008352      -0.006410      -0.024190       0.026382      -0.038910      -0.050227      -0.031515      -0.022657      -0.046129      -0.083917       0.034604       0.049313              9.669785      10.396957       3.657873      -2.984376       9.635336      -2.661919       8.977061           0.000006
          284              O       5.492217       9.890666      15.394894      -0.559396      37.689170 0.57262604E+03  0.14030389E+05                                 9.056357                            7.489671       0.108491       2.082662                    0.996105      28.120897      75.430382       0.680490       0.367355      -1.128745       0.005588      -0.005761       0.022702       0.024079      -0.044632       0.051891       0.031759      -0.016604       0.007343      -0.087282       0.036354       0.050928             10.398521      10.456232       3.700293       3.420487       9.886504       3.281421      10.852827           0.000001
          285              O       5.975247       6.918258       1.707519      -0.441845      23.398954 0.34026855E+03  0.72820088E+04                                 6.274276                            5.567826       0.784926       2.320011                    0.999546      25.302959      62.363678       0.837714       0.341649      -1.155391      -0.015123       0.027738       0.019402       0.037075       0.050006      -0.050145       0.037291       0.008009      -0.220120      -0.112236       0.024308       0.087928              6.542135       5.648726      -2.112402      -1.032076       6.761482       1.937157       7.216197          -0.000013
          286              O       3.171000      10.486350       1.744115      -0.423209      23.045064 0.33702768E+03  0.72051917E+04                                 6.255372                            5.591212       0.948318       2.388520                    0.999587      24.915098      61.648757       0.823661       0.347838      -1.148657       0.011865      -0.023709       0.021919       0.034400       0.040571       0.010555      -0.055847       0.035869      -0.217006      -0.103774       0.019553       0.084221              6.484135       5.543508      -1.814229       1.271153       6.564873      -1.539705       7.344023           0.000016
          287              O       6.299164       7.103365       8.756724      -0.425683      23.347265 0.34367695E+03  0.73718018E+04                                 6.287485                            5.619512       0.977582       2.396701                    0.999633      24.961669      61.552053       0.828714       0.344570      -1.153169      -0.008874       0.024306      -0.021361       0.033553       0.040669       0.026844      -0.049558       0.033282      -0.248858      -0.111872       0.026239       0.085633              6.546739       6.030353      -2.368866       0.734305       7.000582      -1.511830       6.609282          -0.000006
          288              O       3.317646      10.555133       8.765650      -0.418859      24.269648 0.35547823E+03  0.76962652E+04                                 6.509547                            5.764813       1.036510       2.426822                    0.999196      24.835244      61.701307       0.806957       0.350581      -1.147195       0.021518      -0.013306      -0.026821       0.036871       0.042850      -0.024498       0.041153      -0.001080      -0.234868      -0.101133       0.018069       0.083064              6.879294       6.302814      -2.297839      -1.568295       6.894948       1.588635       7.440121          -0.000001
          289              O       4.984945      13.538471       5.014554      -0.570347      40.362894 0.64402192E+03  0.16213575E+05                                 9.426155                            7.924354       0.086507       2.073209                    0.995391      28.413293      76.689201       0.665380       0.365644      -1.132611      -0.001939       0.001907       0.027541       0.027675       0.039729       0.047175      -0.049022       0.017917       0.031242      -0.091227       0.034352       0.056875             10.813113       9.571378      -3.438448       3.129153      11.871497      -3.563694      10.996464          -0.000003
          290              O       4.983397      -1.861620       7.259856      -0.534189      35.073404 0.54798986E+03  0.13264425E+05                                 8.588098                            7.294842       0.209696       2.124023                    0.996359      27.524661      73.103487       0.694864       0.364159      -1.132538       0.000460       0.005552      -0.019823       0.020591       0.033447      -0.041548       0.045995       0.012320      -0.026965      -0.082050       0.037882       0.044168              9.829296       9.248281      -3.594954      -2.944306      10.845985       3.004457       9.393623          -0.000003
          291              O       9.829338       8.592062       5.065877      -0.566193      36.941408 0.57357257E+03  0.14029020E+05                                 8.866255                            7.432099       0.222639       2.112741                    0.997468      28.108260      74.800436       0.693428       0.361132      -1.136030       0.006096       0.005540       0.027884       0.029075       0.042691      -0.051575       0.039560      -0.033499      -0.013566      -0.091869       0.042273       0.049595             10.272442      11.535111      -4.623916      -3.284451      10.089831       3.242395       9.192382          -0.000004
          292              O       9.916426       8.660250       7.296898      -0.554890      36.066151 0.54898166E+03  0.13272397E+05                                 8.722996                            7.253330       0.294834       2.143693                    0.997597      27.694471      73.112720       0.704963       0.359375      -1.138175       0.003907      -0.008549      -0.030753       0.032158       0.030050       0.049680      -0.049721      -0.000037      -0.037150      -0.088642       0.036241       0.052401             10.261914      12.099476      -4.725176       3.603846       9.415867      -2.652000       9.270399          -0.000004
          293              O      12.552596       9.129664       4.485696      -0.565107      35.860664 0.53840049E+03  0.12941940E+05                                 8.649591                            7.149570       0.268290       2.131452                    0.997468      27.775422      72.904745       0.715693       0.356029      -1.141851      -0.000664      -0.007713       0.032106       0.033026      -0.022805       0.039429       0.060052       0.021354      -0.004878      -0.085727       0.025979       0.059748             10.044727       9.596170       4.456457       3.006254      10.785415       3.182648       9.752595           0.000003
          294              O      12.618289       9.038437       6.727874      -0.561415      38.111562 0.56654562E+03  0.13812426E+05                                 9.055450                            7.384094       0.199202       2.107320                    0.997439      27.971246      74.278989       0.696114       0.360903      -1.136382       0.003925       0.002866      -0.027256       0.027686      -0.048633      -0.040594      -0.052061       0.031995      -0.035670      -0.096635       0.039285       0.057350             10.570274      10.020923       4.865863      -2.994033      11.960586      -3.914301       9.729313           0.000000
          295              O       2.163891      -1.374583       4.677156      -0.553819      34.838510 0.54026430E+03  0.13028808E+05                                 8.520572                            7.220487       0.252953       2.129590                    0.997545      27.757166      73.541855       0.701859       0.361875      -1.134519      -0.008352       0.006410       0.024190       0.026382      -0.038910      -0.050227      -0.031515      -0.022657      -0.046129      -0.083917       0.034604       0.049313              9.669785      10.396958       3.657873      -2.984376       9.635336      -2.661919       8.977061           0.000006
          296              O       2.148589      -1.476755       6.919780      -0.559396      37.689173 0.57262609E+03  0.14030391E+05                                 9.056358                            7.489672       0.108491       2.082662                    0.996105      28.120897      75.430386       0.680490       0.367355      -1.128745      -0.005588       0.005761      -0.022702       0.024079      -0.044632       0.051891       0.031759      -0.016604       0.007343      -0.087282       0.036354       0.050928             10.398522      10.456233       3.700294       3.420488       9.886505       3.281422      10.852828           0.000001
          297              O       1.665559       1.495653      20.607155      -0.441845      23.398953 0.34026855E+03  0.72820088E+04                                 6.274276                            5.567826       0.784926       2.320011                    0.999546      25.302959      62.363678       0.837714       0.341649      -1.155391       0.015123      -0.027738      -0.019402       0.037075       0.050006      -0.050145       0.037291       0.008009      -0.220120      -0.112236       0.024308       0.087928              6.542135       5.648726      -2.112402      -1.032076       6.761482       1.937157       7.216197          -0.000013
          298              O       4.469806      -2.072439      20.570559      -0.423209      23.045069 0.33702778E+03  0.72051945E+04                                 6.255374                            5.591213       0.948318       2.388520                    0.999587      24.915099      61.648764       0.823661       0.347838      -1.148657      -0.011865       0.023709      -0.021919       0.034400       0.040571       0.010555      -0.055847       0.035869      -0.217006      -0.103774       0.019553       0.084221              6.484136       5.543509      -1.814229       1.271153       6.564875      -1.539705       7.344024           0.000016
          299              O       1.341642       1.310546      13.557950      -0.425683      23.347266 0.34367696E+03  0.73718020E+04                                 6.287485                            5.619512       0.977582       2.396701                    0.999633      24.961670      61.552055       0.828714       0.344570      -1.153169       0.008874      -0.024306       0.021361       0.033553       0.040669       0.026844      -0.049558       0.033282      -0.248858      -0.111872       0.026239       0.085633              6.546739       6.030353      -2.368866       0.734305       7.000581      -1.511830       6.609282          -0.000006
          300              O       4.323160      -2.141222      13.549024      -0.418859      24.269644 0.35547814E+03  0.76962627E+04                                 6.509546                            5.764813       1.036510       2.426822                    0.999196      24.835242      61.701299       0.806957       0.350581      -1.147195      -0.021518       0.013306       0.026821       0.036871       0.042850      -0.024498       0.041153      -0.001080      -0.234868      -0.101133       0.018069       0.083064              6.879293       6.302813      -2.297839      -1.568295       6.894947       1.588634       7.440120          -0.000001
          301              O      10.296968       5.820471       5.014554      -0.571046      40.305593 0.64292259E+03  0.16176991E+05                                 9.412375                            7.913788       0.096455       2.076097                    0.995585      28.398612      76.597617       0.666386       0.365293      -1.133022       0.002443       0.002588       0.026125       0.026366      -0.038718      -0.047084      -0.048630       0.017400       0.025565      -0.090128       0.034170       0.055958             10.796001       9.555389       3.430214      -3.124039      11.850408      -3.557634      10.982204          -0.000003
          302              O      10.298477       5.856380       7.259856      -0.535062      35.105931 0.54859662E+03  0.13283155E+05                                 8.594499                            7.299752       0.204497       2.122285                    0.996336      27.537060      73.154201       0.694486       0.364246      -1.132439      -0.000445       0.005616      -0.018693       0.019524      -0.033546       0.040982       0.045841       0.011943      -0.028835      -0.081691       0.038380       0.043312              9.837385       9.256802       3.600163       2.946330      10.856679       3.006456       9.398673          -0.000003
          303              O       5.452574       0.874062       5.065877      -0.566720      36.953692 0.57376320E+03  0.14035231E+05                                 8.869547                            7.434368       0.228505       2.114364                    0.997439      28.109317      74.814029       0.693159       0.361232      -1.135920      -0.005932       0.005764       0.027443       0.028662      -0.042457       0.050858       0.039153      -0.033376      -0.014985      -0.090945       0.041466       0.049479             10.276870      11.539317       4.627051       3.285435      10.095528       3.244074       9.195764          -0.000004
          304              O       5.365447       0.942250       7.296898      -0.554636      36.111155 0.54975510E+03  0.13296815E+05                                 8.733592                            7.261171       0.290254       2.142333                    0.997525      27.703350      73.170590       0.704129       0.359646      -1.137872      -0.003971      -0.008071      -0.031272       0.032540      -0.030586      -0.049085      -0.049785       0.000285      -0.035066      -0.088433       0.036427       0.052005             10.275677      12.116547       4.733658      -3.609435       9.428949      -2.656109       9.281535          -0.000004
          305              O       2.729326       1.411664       4.485696      -0.564980      35.840884 0.53804064E+03  0.12930740E+05                                 8.645166                            7.146238       0.268359       2.131677                    0.997521      27.768618      72.872550       0.716023       0.355935      -1.141960       0.000059      -0.007261       0.032492       0.033294       0.023609      -0.039388       0.060125       0.022037      -0.004179      -0.086242       0.026738       0.059504             10.039107       9.590405      -4.452940      -3.004090      10.779245       3.180484       9.747672           0.000003
          306              O       2.663594       1.320437       6.727874      -0.561025      38.069525 0.56582971E+03  0.13790155E+05                                 9.047509                            7.378578       0.195080       2.106435                    0.997282      27.956988      74.220138       0.696517       0.360820      -1.136485      -0.004610       0.003606      -0.027780       0.028389       0.047708       0.041191      -0.051911       0.032675      -0.035979      -0.096382       0.039524       0.056858             10.559631      10.010112      -4.858481       2.990459      11.947278      -3.909895       9.721504           0.000000
          307              O      13.118028       6.343417       4.677156      -0.553777      34.784356 0.53925348E+03  0.12997831E+05                                 8.510010                            7.212441       0.253859       2.130257                    0.997565      27.739658      73.467324       0.702466       0.361745      -1.134666       0.007478       0.008113       0.023709       0.026150       0.038501       0.049821      -0.030376      -0.021491      -0.046050      -0.082604       0.033438       0.049166              9.656374      10.380117      -3.650279       2.980126       9.621824      -2.658369       8.967181           0.000006
          308              O      -2.148709       6.241245       6.919780      -0.559120      37.648420 0.57190146E+03  0.14007850E+05                                 9.048373                            7.483897       0.109698       2.083242                    0.996120      28.108963      75.379334       0.680911       0.367253      -1.128852       0.005091       0.005883      -0.022860       0.024148       0.043739      -0.051013       0.031499      -0.017466       0.005528      -0.085962       0.036315       0.049647             10.387935      10.444640      -3.694401      -3.416633       9.875894       3.277157      10.843272           0.000001
          309              O      -1.665917      -6.222347      20.607155      -0.440866      23.379092 0.33990408E+03  0.72724296E+04                                 6.271137                            5.565538       0.792093       2.322005                    0.999553      25.289209      62.326905       0.837710       0.341735      -1.155292      -0.015778      -0.028582      -0.019692       0.038126      -0.049331       0.050121       0.037115       0.008094      -0.221087      -0.112114       0.024660       0.087454              6.538343       5.646258       2.110816       1.030763       6.757523       1.934868       7.211247          -0.000013
          310              O      -4.470164       5.645561      20.570559      -0.423242      23.060126 0.33729223E+03  0.72123558E+04                                 6.258232                            5.593640       0.945496       2.387626                    0.999596      24.922718      61.676677       0.823420       0.347868      -1.148618       0.010883       0.023146      -0.022164       0.033844      -0.041716      -0.010449      -0.056016       0.036040      -0.215765      -0.103815       0.018617       0.085198              6.487172       5.545862       1.815126      -1.271631       6.567843      -1.540203       7.347812           0.000016
          311              O      -1.341877       9.028546      13.557950      -0.427752      23.386311 0.34439713E+03  0.73912785E+04                                 6.295492                            5.626184       0.978318       2.396518                    0.999630      24.979339      61.616828       0.828031       0.344667      -1.153063      -0.007476      -0.022811       0.020376       0.031486      -0.041948      -0.026527      -0.048921       0.034046      -0.247436      -0.111244       0.024525       0.086719              6.555294       6.038211       2.373185      -0.735067       7.010313      -1.513788       6.617359          -0.000006
          312              O      -4.323396       5.576778      13.549024      -0.418906      24.253026 0.35516599E+03  0.76876569E+04                                 6.506475                            5.762050       1.039536       2.427833                    0.999238      24.824960      61.664177       0.807215       0.350553      -1.147242       0.022713       0.013938       0.025795       0.037089      -0.041365       0.024366       0.040465      -0.001176      -0.238557      -0.101280       0.019148       0.082132              6.876088       6.299841       2.296968       1.567332       6.892815       1.588139       7.435609          -0.000001

******************************************************
Auxiliary information for the entire system
The total spin magnetic moment of the unit cell is   0.000036
The total net atomic charge of the unit cell is   -0.000011
Accuracy of reproducing the electrostatic potential in the unit cell:
  The inner radius (bohr) =    5.0000
  The outer radius (bohr) =   12.0000
  Valid grid points have density less than (e/(bohr^3)) =    0.0001
  The number of valid grid points were=       207662
  The rms potential error without charges in kcal/mol is=      4.87228
  The rms potential error with partial charges in kcal/mol is=      0.72010
  The RRMSE value at monopole order=      0.14780
  The rms potential error with partial charges and cloud penetration in kcal/mol is=      0.74222
  The RRMSE value at monopole order with cloud penetration is=      0.15234
  The rms potential error with partial charges and atomic dipoles in kcal/mol is=      0.59311
  The RRMSE value at dipole order=      0.12173
  The rms potential error with partial charges, atomic dipoles and cloud penetration in kcal/mol is=      0.56357
  The RRMSE value at dipole order with cloud penetration=      0.11567

******************************************************
The electron densities and ab initio electrostatic potential were computed in VASP using the PBE functional and
projector augmented wave method. See the main text of the journal article for a description of computational details.
The atomic charges, dipoles, and quadrupoles were computed with the DDEC6 method as described in
(a) T. A. Manz and N. Gabaldon Limas, RSC Adv. 6 (2016) 47771-47801 DOI: 10.1039/c6ra04656h
(b) N. Gabaldon Limas and T. A. Manz, RSC Adv. 8 (2018) 2678-2707 DOI: 10.1039/c7ra11829e.
For each atom in the material, the electron cloud parameters were fit to the spherically averaged atom-in-material
electron density using radial positions for which this density was between 10^-4 and 10^-2 electrons per cubic bohr.
The polarizabilities, dispersion coefficients, and quantum Drude oscillator (QDO) parameters were fit using the MCLF method.
The magnetic structure of the system was optimized in VASP from the default ferromagnetic initial guess using spin polarization.
The atomic spin moments (ASMs) were computed on this optimized magnetic structure using the DDEC6 partition as inputs
to the method of T. A. Manz and D. S. Sholl, J. Chem. Theory Comput. 7 (2011) 4146-4164 DOI: 10.1021/ct200539n.
The RMSE and RRMSE were computed using a uniform grid with Ewald summation.
