# Supplementary material for: A collection of forcefield precursors for metal–organic frameworks
Source: RSC Adv. 2019 Nov 13;9(63):36492–507. doi: 10.1039/c9ra07327b (PMC9075174; doi:10.1039/c9ra07327b)
Supplement: RA-009-C9RA07327B-s5132 [file RA-009-C9RA07327B-s5132.xyz]

  156
jmolscript: load "" {1 1 1} spacegroup "x,y,z" unitcell [{     11.217000     0.000000     0.000000 }, {     -3.353905    11.027239     0.000000 }, {      0.000000     0.000000    17.703000 }]
Zn     2.248088     9.534702    17.565448     0.856091
Zn     0.006507     1.492537     8.713948     0.856091
Zn     5.615007     1.492537     0.137552     0.856091
Zn     7.856588     9.534702     8.989052     0.856091
H      4.391312     9.471296    11.237864     0.116454
H      3.397791     9.330147    13.344521     0.123293
H      7.203054     2.266098    13.827813     0.118100
H      8.297308     2.411657    11.754792     0.118744
H      0.013292     7.789642     0.626686     0.100293
H     -0.596051     5.544496     0.692187     0.142962
H      2.843885     4.678858    16.531061     0.147484
H      3.337473     6.928414    16.472642     0.108607
H      9.700866     1.392740    14.925399     0.121271
H      1.988224     0.894309     2.687315     0.124316
H      9.080283     1.555943     2.386364     0.116454
H     10.073804     1.697092     4.493021     0.123293
H      6.268541     8.761141     4.976313     0.118100
H      5.174287     8.615582     2.903292     0.118744
H      2.241303     3.237597     9.478186     0.100293
H      2.850646     5.482743     9.543687     0.142962
H     -0.589290     6.348381     7.679561     0.147484
H     -1.082878     4.098825     7.621141     0.108606
H      3.770729     9.634499     6.073899     0.121271
H      0.266371    10.132930    11.538815     0.124316
H      3.471783     1.555943     6.465136     0.116454
H      4.465304     1.697092     4.358479     0.123293
H      0.660041     8.761141     3.875187     0.118100
H     -0.434213     8.615582     5.948208     0.118744
H      7.849803     3.237597    17.076314     0.100293
H      8.459146     5.482743    17.010813     0.142961
H      5.019210     6.348381     1.171939     0.147484
H      4.525622     4.098825     1.230358     0.108606
H     -1.837771     9.634499     2.777601     0.121271
H      5.874871    10.132930    15.015685     0.124316
H     -1.217188     9.471296    15.316636     0.116454
H     -2.210709     9.330147    13.209979     0.123293
H      1.594554     2.266098    12.726687     0.118100
H      2.688808     2.411657    14.799708     0.118744
H      5.621792     7.789642     8.224814     0.100293
H      5.012449     5.544496     8.159313     0.142962
H      8.452385     4.678858    10.023439     0.147484
H      8.945973     6.928414    10.081858     0.108606
H      4.092366     1.392740    11.629101     0.121271
H      7.596724     0.894309     6.164185     0.124317
C      9.005165     0.486301    10.028749     0.574368
C      8.175617     0.436679    11.306906    -0.020784
C      4.321313    10.239894    11.772495    -0.111163
C      3.716858    10.158293    13.034719    -0.103515
C      6.939776     0.262448    13.833124    -0.024839
C      7.353353     1.484266    13.326818    -0.105119
C      7.995286     1.579101    12.071676    -0.114817
C      6.418304     0.158792    15.267067     0.586087
C      0.599963     7.147856     0.270856     0.124543
C      0.226528     5.801430     0.316884    -0.208579
C      1.079641     4.866321    17.510037     0.263103
C      2.252370     5.299691    16.915216    -0.201316
C      2.546835     6.643911    16.893973     0.114294
C      1.300319     2.695057     0.934718     0.450613
C      0.947112     1.274749     0.993138    -0.052122
C      0.142282     0.712360    -0.021244     0.023738
C     -0.411401     1.474342    16.614266    -0.052611
C     -0.132852     2.940965    16.584170     0.440281
C     10.039093     0.874460    15.633519    -0.059164
C      1.455464     0.499534     2.021683    -0.048293
C      4.466430    10.540938     1.177249     0.574368
C      5.295978    10.590560     2.455406    -0.020785
C      9.150282     0.787345     2.920995    -0.111163
C      9.754737     0.868946     4.183219    -0.103515
C      6.531819    10.764791     4.981624    -0.024839
C      6.118242     9.542973     4.475318    -0.105119
C      5.476309     9.448138     3.220176    -0.114817
C      7.053291    10.868447     6.415567     0.586087
C      1.654632     3.879383     9.122356     0.124543
C      2.028067     5.225809     9.168384    -0.208579
C      1.174954     6.160918     8.658537     0.263102
C      0.002225     5.727548     8.063716    -0.201316
C     -0.292240     4.383328     8.042473     0.114294
C      0.954276     8.332182     9.786218     0.450613
C      1.307483     9.752490     9.844638    -0.052122
C      2.112313    10.314879     8.830256     0.023738
C      2.665996     9.552897     7.762766    -0.052611
C      2.387447     8.086274     7.732670     0.440281
C      3.432502    10.152779     6.782019    -0.059164
C      0.799131    10.527705    10.873183    -0.048293
C     -1.142070    10.540938     7.674250     0.574368
C     -0.312522    10.590560     6.396094    -0.020784
C      3.541782     0.787345     5.930505    -0.111163
C      4.146237     0.868946     4.668281    -0.103515
C      0.923319    10.764791     3.869876    -0.024839
C      0.509742     9.542973     4.376182    -0.105119
C     -0.132191     9.448138     5.631324    -0.114817
C      1.444791    10.868447     2.435933     0.586087
C      7.263132     3.879383    17.432144     0.124543
C      7.636567     5.225809    17.386116    -0.208579
C      6.783454     6.160918     0.192963     0.263103
C      5.610725     5.727548     0.787783    -0.201316
C      5.316260     4.383328     0.809027     0.114294
C      6.562776     8.332182    16.768282     0.450613
C      6.915983     9.752490    16.709862    -0.052122
C      7.720813    10.314879     0.021244     0.023739
C      8.274496     9.552897     1.088734    -0.052611
C      7.995947     8.086274     1.118830     0.440281
C     -2.175998    10.152779     2.069481    -0.059164
C      6.407631    10.527705    15.681317    -0.048293
C      3.396665     0.486301    16.525751     0.574368
C      2.567117     0.436679    15.247594    -0.020784
C     -1.287187    10.239894    14.782005    -0.111163
C     -1.891642    10.158293    13.519781    -0.103515
C      1.331276     0.262448    12.721376    -0.024839
C      1.744853     1.484266    13.227682    -0.105119
C      2.386786     1.579101    14.482824    -0.114817
C      0.809804     0.158792    11.287433     0.586087
C      6.208463     7.147856     8.580644     0.124543
C      5.835028     5.801430     8.534616    -0.208579
C      6.688141     4.866321     9.044463     0.263103
C      7.860870     5.299691     9.639283    -0.201316
C      8.155335     6.643911     9.660527     0.114294
C      6.908819     2.695057     7.916782     0.450613
C      6.555612     1.274749     7.858362    -0.052122
C      5.750782     0.712360     8.872744     0.023738
C      5.197099     1.474342     9.940234    -0.052610
C      5.475648     2.940965     9.970330     0.440281
C      4.430593     0.874460    10.920981    -0.059164
C      7.063964     0.499534     6.829817    -0.048293
N      1.746535     7.560275    17.449847    -0.198090
N      0.748637     3.439396    17.561376    -0.238320
N      0.508060     3.466964     8.598347    -0.198090
N      1.505958     7.587843     8.709876    -0.238320
N      6.116560     3.466964     0.253153    -0.198090
N      7.114458     7.587843     0.141624    -0.238320
N      7.355035     7.560275     9.104653    -0.198090
N      6.357137     3.439396     8.993124    -0.238320
O      6.009848    10.389865     9.543687    -0.587145
O      9.336202     1.614388     9.573782    -0.552698
O      2.895166    10.001706    15.711412    -0.547033
O      6.255506     1.225126    15.895524    -0.545249
O      2.045952     3.286117     1.731353    -0.436624
O     -0.622829     3.696331    15.737967    -0.447159
O      7.461747     0.637374     0.692187    -0.587145
O      4.135393     9.412851     0.722282    -0.552698
O     10.576429     1.025533     6.859913    -0.547033
O      7.216089     9.802113     7.044024    -0.545250
O      0.208643     7.741122    10.582853    -0.436624
O      2.877424     7.330908     6.886467    -0.447159
O      1.853247     0.637374     8.159313    -0.587145
O     -1.473107     9.412851     8.129218    -0.552698
O      4.967929     1.025533     1.991588    -0.547033
O      1.607589     9.802113     1.807476    -0.545249
O      5.817143     7.741122    15.971647    -0.436624
O      8.485924     7.330908     1.965033    -0.447159
O      0.401348    10.389865    17.010813    -0.587145
O      3.727702     1.614388    16.980718    -0.552698
O     -2.713334    10.001706    10.843088    -0.547033
O      0.647006     1.225126    10.658976    -0.545249
O      7.654452     3.286117     7.120147    -0.436624
O      4.985671     3.696331    10.816533    -0.447159

The following XYZ coordinates are in angstroms. Other properties are in atomic units.
The sperically averaged electron density of each atom fit to a function of the form exp(a - br)
eigen_1, eigen_2 and eigen_3 are the three eigenvalues of traceless quadrupole moment tensor
  atom number  atomic symbol              X              Y              Z     net charge C6 coefficient C8 coefficient C10 coefficient fluctuating dipole atomic polarizability isotropic forcefield polarizability              a              b squared Pearson coefficient          <r^3>          <r^4>         wp_QDO          m_QDO          q_QDO       dipole_x       dipole_y       dipole_z         dipole            Qxy            Qxz            Qyz     Q(x^2-y^2)  Q(3z^2 - R^2)        eigen_1        eigen_2        eigen_3 static polarizability      alpha(xx)      alpha(xy)      alpha(xz)      alpha(yy)      alpha(yz)      alpha(zz) atomic spin moment
            1             Zn       2.248088       9.534702      17.565448       0.856091      96.332328 0.19995724E+04  0.64821765E+05                                17.601246                           15.000274       0.267522       1.936335                    0.997074      47.424595     131.519508       0.447744       0.421981      -1.126486      -0.002200       0.002879      -0.001082       0.003781      -0.026511      -0.011428      -0.003760       0.155859       0.117525      -0.102124       0.035263       0.066861             20.511037      20.493219       1.105178       1.327811      19.875006      -1.046436      21.164887           0.000002
            2             Zn       0.006507       1.492537       8.713948       0.856091      96.332327 0.19995720E+04  0.64821752E+05                                17.601246                           15.000273       0.267522       1.936335                    0.997074      47.424594     131.519507       0.447744       0.421981      -1.126486       0.002200      -0.002879      -0.001082       0.003781      -0.026511       0.011428       0.003761       0.155859       0.117525      -0.102124       0.035263       0.066861             20.511038      20.493219       1.105179      -1.327809      19.875005       1.046438      21.164890           0.000002
            3             Zn       5.615007       1.492537       0.137552       0.856091      96.332325 0.19995723E+04  0.64821761E+05                                17.601246                           15.000274       0.267522       1.936335                    0.997074      47.424594     131.519506       0.447744       0.421981      -1.126486       0.002200      -0.002879       0.001082       0.003781      -0.026511      -0.011428      -0.003760       0.155859       0.117525      -0.102124       0.035263       0.066861             20.511037      20.493219       1.105178       1.327811      19.875006      -1.046436      21.164887           0.000002
            4             Zn       7.856588       9.534702       8.989052       0.856091      96.332325 0.19995723E+04  0.64821759E+05                                17.601246                           15.000274       0.267522       1.936335                    0.997074      47.424593     131.519501       0.447744       0.421981      -1.126486      -0.002200       0.002879       0.001082       0.003781      -0.026511       0.011428       0.003761       0.155859       0.117525      -0.102124       0.035263       0.066861             20.511037      20.493218       1.105178      -1.327812      19.875006       1.046435      21.164887           0.000002
            5              H       4.391312       9.471296      11.237864       0.116454       1.087433 0.81842315E+01  0.80315197E+02                                 1.708204                            1.644417      -0.984842       2.410298                    0.998297       3.406391       9.346917       0.503743       1.239018      -0.719041       0.003356      -0.035409      -0.020748       0.041177       0.005155      -0.003130       0.003809      -0.031194      -0.008429      -0.016077      -0.002268       0.018345              1.727512       1.460566      -0.035885      -0.078834       1.860662       0.430987       1.861308           0.000001
            6              H       3.397791       9.330147      13.344521       0.123293       1.081180 0.81310512E+01  0.79097925E+02                                 1.660813                            1.608829      -0.927445       2.443319                    0.998822       3.248963       8.671869       0.527452       1.193726      -0.730955      -0.013006      -0.037643       0.012229       0.041662       0.006392      -0.005454       0.003162      -0.026320      -0.019918      -0.015469      -0.002628       0.018097              1.654745       1.464112       0.234615      -0.111361       1.843132      -0.225606       1.656990           0.000002
            7              H       7.203054       2.266098      13.827813       0.118100       1.104144 0.82904243E+01  0.81257754E+02                                 1.700450                            1.636153      -0.910082       2.445871                    0.999002       3.324883       8.986183       0.516078       1.210883      -0.726405      -0.008992       0.036683       0.018152       0.041904       0.000745      -0.005393       0.003610      -0.027401      -0.017627      -0.014458      -0.002745       0.017203              1.709709       1.432557      -0.116249      -0.113381       1.839239       0.352101       1.857332           0.000002
            8              H       8.297308       2.411657      11.754792       0.118744       1.066893 0.79711014E+01  0.77756686E+02                                 1.692025                            1.627251      -0.956721       2.426660                    0.998522       3.374495       9.250099       0.504039       1.245725      -0.717634       0.013727       0.036481      -0.010033       0.040248       0.004755      -0.005030       0.002583      -0.025120      -0.019724      -0.014088      -0.002749       0.016837              1.704686       1.475438       0.181678      -0.125932       1.973840      -0.328065       1.664779           0.000001
            9              H       0.013292       7.789642       0.626686       0.100293       1.071580 0.74121935E+01  0.72103620E+02                                 1.792100                            1.634802      -1.161476       2.331678                    0.995005       3.675545      10.580039       0.465673       1.352119      -0.692342      -0.030321       0.033710       0.019901       0.049516      -0.004778      -0.009559       0.003820      -0.003226      -0.031589      -0.015418       0.001686       0.013732              1.885551       1.938581      -0.517356      -0.272634       2.217115       0.320173       1.500958           0.000002
           10              H      -0.596051       5.544496       0.692187       0.142962       1.084859 0.79861417E+01  0.78297605E+02                                 1.744313                            1.655014      -1.061826       2.396815                    0.997045       3.369547       9.399330       0.485732       1.286168      -0.708674      -0.030640      -0.012023       0.017357       0.037211       0.005711      -0.008283      -0.003736      -0.005608      -0.015168      -0.011301      -0.001164       0.012465              1.767032       2.253266       0.162533      -0.306548       1.621955      -0.038651       1.425877           0.000003
           11              H       2.843885       4.678858      16.531061       0.147484       1.018463 0.73065099E+01  0.70031099E+02                                 1.673517                            1.583603      -0.902971       2.474717                    0.999048       3.248470       8.947907       0.496491       1.287105      -0.708829       0.023931      -0.025009      -0.017080       0.038599      -0.002063      -0.013665       0.002803      -0.000538      -0.013650      -0.015374       0.001589       0.013785              1.712087       1.744827      -0.332974      -0.204105       1.957622       0.266642       1.433811           0.000001
           12              H       3.337473       6.928414      16.472642       0.108607       1.152825 0.81203105E+01  0.79775078E+02                                 1.796019                            1.648863      -1.016603       2.402085                    0.997298       3.481049       9.652795       0.496574       1.255531      -0.714480       0.039489       0.013694      -0.027156       0.049843       0.001086      -0.013999       0.004843      -0.008535      -0.010769      -0.017804       0.005622       0.012182              1.866362       2.338172       0.403963      -0.362383       1.737415      -0.169732       1.523499           0.000002
           13              H       9.700866       1.392740      14.925399       0.121271       1.053630 0.78811641E+01  0.77936230E+02                                 1.773541                            1.689615      -1.263982       2.281955                    0.994814       3.739637      10.892436       0.455975       1.358364      -0.690785      -0.012579       0.019846      -0.029472       0.037692      -0.001117       0.004254      -0.005688      -0.007602       0.021536      -0.008566      -0.002772       0.011337              1.807993       1.689147      -0.144239       0.367976       1.659462      -0.303731       2.075369           0.000001
           14              H       1.988224       0.894309       2.687315       0.124316       1.087839 0.81379213E+01  0.81229118E+02                                 1.823166                            1.725794      -1.316439       2.261978                    0.993931       3.765961      11.067584       0.447108       1.372448      -0.688105       0.022344       0.016523       0.028083       0.039508       0.003676       0.004094       0.003315      -0.003167       0.024892      -0.008339      -0.002407       0.010746              1.867779       1.916478       0.180268       0.506296       1.605453       0.165692       2.081405           0.000001
           15              H       9.080283       1.555943       2.386364       0.116454       1.087433 0.81842315E+01  0.80315197E+02                                 1.708204                            1.644417      -0.984842       2.410298                    0.998297       3.406391       9.346917       0.503743       1.239018      -0.719041      -0.003356       0.035409      -0.020748       0.041177       0.005155       0.003130      -0.003809      -0.031194      -0.008429      -0.016077      -0.002268       0.018345              1.727512       1.460566      -0.035885       0.078834       1.860662      -0.430987       1.861308           0.000001
           16              H      10.073804       1.697092       4.493021       0.123293       1.081180 0.81310509E+01  0.79097919E+02                                 1.660813                            1.608829      -0.927445       2.443319                    0.998822       3.248963       8.671868       0.527452       1.193725      -0.730955       0.013006       0.037643       0.012229       0.041662       0.006392       0.005454      -0.003162      -0.026320      -0.019918      -0.015469      -0.002628       0.018097              1.654745       1.464111       0.234615       0.111361       1.843132       0.225606       1.656990           0.000002
           17              H       6.268541       8.761141       4.976313       0.118100       1.104144 0.82904243E+01  0.81257754E+02                                 1.700450                            1.636153      -0.910082       2.445871                    0.999002       3.324883       8.986183       0.516078       1.210883      -0.726405       0.008992      -0.036683       0.018152       0.041904       0.000745       0.005393      -0.003610      -0.027401      -0.017627      -0.014458      -0.002745       0.017203              1.709709       1.432557      -0.116249       0.113381       1.839239      -0.352101       1.857332           0.000002
           18              H       5.174287       8.615582       2.903292       0.118744       1.066892 0.79710971E+01  0.77756638E+02                                 1.692025                            1.627252      -0.956720       2.426660                    0.998522       3.374494       9.250098       0.504039       1.245726      -0.717634      -0.013727      -0.036481      -0.010033       0.040248       0.004755       0.005030      -0.002583      -0.025120      -0.019724      -0.014088      -0.002749       0.016837              1.704686       1.475439       0.181678       0.125932       1.973840       0.328065       1.664779           0.000001
           19              H       2.241303       3.237597       9.478186       0.100293       1.071580 0.74121942E+01  0.72103627E+02                                 1.792100                            1.634802      -1.161476       2.331679                    0.995005       3.675545      10.580038       0.465673       1.352119      -0.692342       0.030321      -0.033710       0.019901       0.049516      -0.004778       0.009559      -0.003820      -0.003226      -0.031589      -0.015418       0.001686       0.013732              1.885551       1.938581      -0.517356       0.272634       2.217115      -0.320173       1.500958           0.000002
           20              H       2.850646       5.482743       9.543687       0.142962       1.084859 0.79861415E+01  0.78297605E+02                                 1.744313                            1.655014      -1.061826       2.396815                    0.997045       3.369547       9.399331       0.485732       1.286168      -0.708674       0.030640       0.012023       0.017357       0.037211       0.005711       0.008283       0.003736      -0.005608      -0.015168      -0.011301      -0.001164       0.012465              1.767033       2.253266       0.162533       0.306548       1.621955       0.038651       1.425877           0.000003
           21              H      -0.589290       6.348381       7.679561       0.147484       1.018463 0.73065110E+01  0.70031114E+02                                 1.673518                            1.583603      -0.902971       2.474716                    0.999048       3.248470       8.947908       0.496491       1.287105      -0.708829      -0.023931       0.025009      -0.017080       0.038599      -0.002063       0.013665      -0.002803      -0.000538      -0.013650      -0.015374       0.001589       0.013785              1.712087       1.744827      -0.332974       0.204105       1.957622      -0.266642       1.433811           0.000001
           22              H      -1.082878       4.098825       7.621141       0.108606       1.152825 0.81203094E+01  0.79775071E+02                                 1.796019                            1.648863      -1.016603       2.402085                    0.997298       3.481048       9.652795       0.496573       1.255533      -0.714480      -0.039489      -0.013694      -0.027156       0.049843       0.001086       0.013999      -0.004843      -0.008535      -0.010769      -0.017804       0.005622       0.012182              1.866363       2.338173       0.403963       0.362383       1.737415       0.169733       1.523500           0.000002
           23              H       3.770729       9.634499       6.073899       0.121271       1.053630 0.78811641E+01  0.77936230E+02                                 1.773541                            1.689615      -1.263982       2.281955                    0.994814       3.739637      10.892436       0.455975       1.358364      -0.690785       0.012579      -0.019846      -0.029472       0.037692      -0.001117      -0.004254       0.005688      -0.007602       0.021536      -0.008566      -0.002772       0.011337              1.807993       1.689147      -0.144239      -0.367976       1.659462       0.303731       2.075369           0.000001
           24              H       0.266371      10.132930      11.538815       0.124316       1.087839 0.81379252E+01  0.81229167E+02                                 1.823166                            1.725795      -1.316439       2.261977                    0.993931       3.765962      11.067588       0.447107       1.372448      -0.688105      -0.022344      -0.016523       0.028083       0.039508       0.003676      -0.004094      -0.003315      -0.003167       0.024892      -0.008339      -0.002407       0.010746              1.867779       1.916478       0.180268      -0.506296       1.605453      -0.165692       2.081406           0.000001
           25              H       3.471783       1.555943       6.465136       0.116454       1.087433 0.81842355E+01  0.80315248E+02                                 1.708204                            1.644418      -0.984843       2.410297                    0.998297       3.406392       9.346921       0.503743       1.239018      -0.719041      -0.003356       0.035409       0.020748       0.041177       0.005155      -0.003130       0.003809      -0.031194      -0.008429      -0.016077      -0.002268       0.018345              1.727513       1.460567      -0.035885      -0.078834       1.860663       0.430987       1.861309           0.000001
           26              H       4.465304       1.697092       4.358479       0.123293       1.081180 0.81310552E+01  0.79097973E+02                                 1.660813                            1.608830      -0.927445       2.443319                    0.998822       3.248964       8.671872       0.527452       1.193726      -0.730955       0.013006       0.037643      -0.012229       0.041662       0.006392      -0.005454       0.003162      -0.026320      -0.019918      -0.015469      -0.002628       0.018097              1.654745       1.464112       0.234615      -0.111361       1.843133      -0.225606       1.656991           0.000002
           27              H       0.660041       8.761141       3.875187       0.118100       1.104144 0.82904241E+01  0.81257750E+02                                 1.700450                            1.636153      -0.910082       2.445871                    0.999002       3.324883       8.986182       0.516079       1.210883      -0.726405       0.008992      -0.036683      -0.018152       0.041904       0.000745      -0.005393       0.003610      -0.027401      -0.017627      -0.014458      -0.002745       0.017203              1.709709       1.432556      -0.116249      -0.113381       1.839239       0.352101       1.857332           0.000002
           28              H      -0.434213       8.615582       5.948208       0.118744       1.066892 0.79710961E+01  0.77756621E+02                                 1.692024                            1.627251      -0.956720       2.426660                    0.998522       3.374494       9.250095       0.504039       1.245725      -0.717634      -0.013727      -0.036481       0.010033       0.040248       0.004755      -0.005030       0.002583      -0.025120      -0.019724      -0.014088      -0.002749       0.016837              1.704685       1.475438       0.181678      -0.125932       1.973839      -0.328065       1.664778           0.000001
           29              H       7.849803       3.237597      17.076314       0.100293       1.071580 0.74121981E+01  0.72103671E+02                                 1.792100                            1.634802      -1.161476       2.331678                    0.995005       3.675546      10.580040       0.465673       1.352118      -0.692342       0.030321      -0.033710      -0.019901       0.049516      -0.004778      -0.009559       0.003820      -0.003226      -0.031589      -0.015418       0.001686       0.013732              1.885551       1.938581      -0.517356      -0.272634       2.217115       0.320173       1.500958           0.000002
           30              H       8.459146       5.482743      17.010813       0.142961       1.084859 0.79861462E+01  0.78297667E+02                                 1.744314                            1.655015      -1.061826       2.396815                    0.997045       3.369548       9.399336       0.485732       1.286169      -0.708674       0.030640       0.012023      -0.017357       0.037211       0.005711      -0.008283      -0.003736      -0.005608      -0.015168      -0.011301      -0.001164       0.012465              1.767034       2.253268       0.162533      -0.306548       1.621956      -0.038651       1.425877           0.000003
           31              H       5.019210       6.348381       1.171939       0.147484       1.018463 0.73065120E+01  0.70031128E+02                                 1.673518                            1.583604      -0.902971       2.474717                    0.999048       3.248470       8.947909       0.496491       1.287105      -0.708829      -0.023931       0.025009       0.017080       0.038599      -0.002063      -0.013665       0.002803      -0.000538      -0.013650      -0.015374       0.001589       0.013785              1.712087       1.744827      -0.332974      -0.204106       1.957622       0.266643       1.433812           0.000001
           32              H       4.525622       4.098825       1.230358       0.108606       1.152825 0.81203136E+01  0.79775121E+02                                 1.796020                            1.648863      -1.016603       2.402085                    0.997298       3.481050       9.652800       0.496574       1.255532      -0.714480      -0.039488      -0.013694       0.027156       0.049843       0.001086      -0.013999       0.004843      -0.008535      -0.010769      -0.017804       0.005622       0.012182              1.866363       2.338174       0.403963      -0.362383       1.737416      -0.169733       1.523499           0.000002
           33              H      -1.837771       9.634499       2.777601       0.121271       1.053630 0.78811647E+01  0.77936239E+02                                 1.773541                            1.689615      -1.263982       2.281955                    0.994814       3.739637      10.892437       0.455975       1.358365      -0.690785       0.012579      -0.019846       0.029472       0.037692      -0.001117       0.004254      -0.005688      -0.007602       0.021536      -0.008566      -0.002772       0.011337              1.807993       1.689147      -0.144239       0.367976       1.659462      -0.303731       2.075370           0.000001
           34              H       5.874871      10.132930      15.015685       0.124316       1.087839 0.81379220E+01  0.81229129E+02                                 1.823166                            1.725795      -1.316439       2.261978                    0.993931       3.765961      11.067585       0.447107       1.372448      -0.688105      -0.022344      -0.016523      -0.028083       0.039508       0.003676       0.004094       0.003315      -0.003167       0.024892      -0.008339      -0.002407       0.010746              1.867779       1.916478       0.180268       0.506296       1.605453       0.165692       2.081405           0.000001
           35              H      -1.217188       9.471296      15.316636       0.116454       1.087434 0.81842356E+01  0.80315247E+02                                 1.708204                            1.644418      -0.984843       2.410297                    0.998297       3.406392       9.346920       0.503743       1.239017      -0.719041       0.003356      -0.035409       0.020748       0.041177       0.005155       0.003130      -0.003809      -0.031194      -0.008429      -0.016077      -0.002268       0.018345              1.727513       1.460567      -0.035885       0.078834       1.860663      -0.430987       1.861309           0.000001
           36              H      -2.210709       9.330147      13.209979       0.123293       1.081180 0.81310549E+01  0.79097967E+02                                 1.660813                            1.608829      -0.927445       2.443319                    0.998822       3.248964       8.671871       0.527452       1.193725      -0.730955      -0.013006      -0.037643      -0.012229       0.041662       0.006392       0.005454      -0.003162      -0.026320      -0.019918      -0.015469      -0.002628       0.018097              1.654745       1.464112       0.234615       0.111361       1.843132       0.225606       1.656990           0.000002
           37              H       1.594554       2.266098      12.726687       0.118100       1.104144 0.82904266E+01  0.81257775E+02                                 1.700450                            1.636152      -0.910083       2.445871                    0.999002       3.324884       8.986183       0.516079       1.210882      -0.726405      -0.008992       0.036683      -0.018152       0.041904       0.000745       0.005393      -0.003610      -0.027401      -0.017627      -0.014458      -0.002745       0.017203              1.709709       1.432556      -0.116249       0.113381       1.839239      -0.352101       1.857331           0.000002
           38              H       2.688808       2.411657      14.799708       0.118744       1.066893 0.79710983E+01  0.77756653E+02                                 1.692025                            1.627252      -0.956720       2.426660                    0.998522       3.374494       9.250098       0.504039       1.245726      -0.717634       0.013727       0.036481       0.010033       0.040248       0.004755       0.005030      -0.002583      -0.025120      -0.019724      -0.014088      -0.002749       0.016837              1.704686       1.475439       0.181678       0.125932       1.973840       0.328065       1.664779           0.000001
           39              H       5.621792       7.789642       8.224814       0.100293       1.071580 0.74121934E+01  0.72103620E+02                                 1.792100                            1.634802      -1.161476       2.331679                    0.995005       3.675545      10.580039       0.465673       1.352119      -0.692342      -0.030321       0.033710      -0.019901       0.049516      -0.004778       0.009559      -0.003820      -0.003226      -0.031589      -0.015418       0.001686       0.013732              1.885551       1.938581      -0.517356       0.272634       2.217115      -0.320173       1.500958           0.000002
           40              H       5.012449       5.544496       8.159313       0.142962       1.084859 0.79861454E+01  0.78297654E+02                                 1.744314                            1.655015      -1.061826       2.396815                    0.997045       3.369548       9.399335       0.485732       1.286169      -0.708674      -0.030640      -0.012023      -0.017357       0.037211       0.005711       0.008283       0.003736      -0.005608      -0.015168      -0.011301      -0.001164       0.012465              1.767033       2.253267       0.162533       0.306548       1.621955       0.038651       1.425877           0.000003
           41              H       8.452385       4.678858      10.023439       0.147484       1.018464 0.73065166E+01  0.70031176E+02                                 1.673518                            1.583603      -0.902971       2.474716                    0.999048       3.248471       8.947909       0.496491       1.287104      -0.708829       0.023931      -0.025009       0.017080       0.038599      -0.002063       0.013665      -0.002803      -0.000538      -0.013650      -0.015374       0.001589       0.013785              1.712087       1.744827      -0.332974       0.204106       1.957622      -0.266643       1.433812           0.000001
           42              H       8.945973       6.928414      10.081858       0.108606       1.152825 0.81203062E+01  0.79775033E+02                                 1.796019                            1.648863      -1.016603       2.402085                    0.997298       3.481048       9.652795       0.496573       1.255533      -0.714480       0.039488       0.013694       0.027156       0.049843       0.001086       0.013999      -0.004843      -0.008535      -0.010769      -0.017804       0.005622       0.012182              1.866362       2.338173       0.403963       0.362383       1.737415       0.169733       1.523499           0.000002
           43              H       4.092366       1.392740      11.629101       0.121271       1.053630 0.78811693E+01  0.77936291E+02                                 1.773541                            1.689615      -1.263982       2.281955                    0.994814       3.739638      10.892438       0.455975       1.358364      -0.690785      -0.012579       0.019846       0.029472       0.037692      -0.001117      -0.004254       0.005688      -0.007602       0.021536      -0.008566      -0.002772       0.011337              1.807993       1.689147      -0.144239      -0.367976       1.659462       0.303731       2.075370           0.000001
           44              H       7.596724       0.894309       6.164185       0.124317       1.087839 0.81379223E+01  0.81229131E+02                                 1.823166                            1.725794      -1.316439       2.261978                    0.993931       3.765961      11.067584       0.447108       1.372447      -0.688105       0.022344       0.016523      -0.028083       0.039508       0.003676      -0.004094      -0.003315      -0.003167       0.024892      -0.008339      -0.002407       0.010746              1.867778       1.916478       0.180268      -0.506296       1.605453      -0.165692       2.081405           0.000001
           45              C       9.005165       0.486301      10.028749       0.574368      22.091063 0.27418751E+03  0.58436458E+04                                 7.408923                            5.957705      -0.247572       1.964175                    0.998860      23.603788      68.322817       0.592009       0.485447      -1.006789       0.038779       0.000784      -0.054665       0.067028       0.009099       0.083375       0.004004       0.046263       0.019240      -0.070717      -0.026815       0.097532              8.492704       7.949489      -0.315213      -3.946715       7.623389      -0.015948       9.905234           0.000001
           46              C       8.175617       0.436679      11.306906      -0.020784      34.018968 0.47563166E+03  0.11390121E+05                                 9.232504                            7.328125      -0.063844       1.982994                    0.999069      27.917062      79.939960       0.604091       0.423395      -1.064074      -0.012354      -0.008683       0.045276       0.047727      -0.005462       0.009324      -0.003431       0.003301      -0.031352      -0.014571      -0.000060       0.014631             10.805683       9.171122       0.484199      -5.743997       8.237651       0.463273      15.008277           0.000001
           47              C       4.321313      10.239894      11.772495      -0.111163      31.076978 0.44937235E+03  0.10675740E+05                                 8.651113                            7.127804      -0.040605       1.955461                    0.999554      29.732919      86.540384       0.608104       0.423971      -1.057120       0.006538       0.012946       0.020711       0.025285      -0.010842       0.008989       0.014498      -0.025242      -0.062435      -0.030269       0.000799       0.029470              9.651766       7.116305       1.048629      -3.590375       7.757964       0.100302      14.081031           0.000003
           48              C       3.716858      10.158293      13.034719      -0.103515      31.175433 0.43245660E+03  0.10158442E+05                                 8.639031                            6.964431       0.114104       2.011079                    0.999732      29.123145      83.819507       0.619957       0.420591      -1.061046       0.012887       0.017810      -0.006885       0.023037       0.008791       0.009398      -0.006623      -0.015182      -0.083971      -0.031804       0.006102       0.025703              9.786483       6.477228       0.535429      -3.290685       7.454281       0.895081      15.427940           0.000002
           49              C       6.939776       0.262448      13.833124      -0.024839      36.014513 0.45927087E+03  0.10870983E+05                                 9.528173                            7.139809       0.044056       2.020034                    0.999377      27.429774      77.353670       0.621685       0.416232      -1.071721       0.015948       0.003283      -0.039671       0.042882      -0.005356       0.002571      -0.001346       0.011603      -0.055198      -0.018637       0.001309       0.017328             11.764888       7.264666       0.660192      -4.724772       8.129929      -0.106288      19.900068           0.000002
           50              C       7.353353       1.484266      13.326818      -0.105119      31.234141 0.43692822E+03  0.10298551E+05                                 8.682750                            7.023659       0.132775       2.018002                    0.999742      29.226932      84.493174       0.613751       0.423397      -1.058395       0.005661      -0.013822      -0.020902       0.025690      -0.012263       0.011176       0.016018      -0.015006      -0.060006      -0.032333       0.005963       0.026370              9.794711       6.730600       0.592297      -3.694548       7.784764      -0.777020      14.868770           0.000001
           51              C       7.995286       1.579101      12.071676      -0.114817      31.329187 0.44652299E+03  0.10584755E+05                                 8.688428                            7.091904       0.131965       2.012372                    0.999753      29.565853      85.789055       0.611725       0.422390      -1.058751      -0.003791      -0.014288       0.021886       0.026411       0.005928       0.001976      -0.011152      -0.015380      -0.082942      -0.030341       0.004904       0.025437              9.751515       6.792212       0.166901      -3.677772       8.045154       0.147016      14.417181           0.000003
           52              C       6.418304       0.158792      15.267067       0.586087      22.816124 0.26586636E+03  0.56054149E+04                                 7.547072                            5.843259      -0.123537       2.013658                    0.999167      22.925653      65.337716       0.603231       0.481591      -1.011929      -0.021702      -0.004417       0.059485       0.063474      -0.002222       0.050674       0.003832       0.115175      -0.167483      -0.072556      -0.029243       0.101800              8.953835       6.044390       0.026587      -3.343568       7.367491      -0.170734      13.449624           0.000003
           53              C       0.599963       7.147856       0.270856       0.124543      27.402127 0.32191319E+03  0.70291934E+04                                 8.004699                            6.039131       0.215180       2.099273                    0.999658      25.206207      70.120244       0.660234       0.424856      -1.057562       0.044740      -0.013112      -0.016969       0.049614      -0.012935       0.017090      -0.001120       0.024119       0.095794      -0.034219      -0.005085       0.039304              9.334042       9.048984       0.620378      -1.904257      14.104790       0.680517       4.848351           0.000001
           54              C       0.226528       5.801430       0.316884      -0.208579      35.765171 0.44736635E+03  0.10600997E+05                                 9.461664                            7.072768       0.023699       1.986600                    0.998368      29.782141      86.168723       0.616419       0.419321      -1.061559      -0.012254       0.024058       0.019197       0.033128       0.023215       0.004170      -0.021243       0.020774       0.087477      -0.045505       0.008605       0.036900             11.213916      10.013991      -0.342824      -2.000809      18.227741       1.262713       5.400016           0.000004
           55              C       1.079641       4.866321      17.510037       0.263103      35.171074 0.38200508E+03  0.87108780E+04                                 9.673620                            6.719819      -0.258961       1.930609                    0.998386      25.575253      72.839038       0.605949       0.443279      -1.045812      -0.013505      -0.076902       0.002734       0.078126       0.017875      -0.002137       0.001424      -0.072059      -0.063088      -0.030328      -0.020418       0.050746             12.425089       9.996800       1.866257      -1.935451      21.621593       0.413813       5.656874           0.000003
           56              C       2.252370       5.299691      16.915216      -0.201316      34.706988 0.44197229E+03  0.10429201E+05                                 9.254934                            7.021830       0.123356       2.021399                    0.998442      29.454192      84.714976       0.620459       0.418347      -1.063425       0.016387       0.010330      -0.010973       0.022263      -0.020752       0.006545       0.013559      -0.015191       0.079679      -0.038094       0.006568       0.031526             10.877606      10.442495       2.538356      -2.104475      16.691530       0.178492       5.498794           0.000005
           57              C       2.546835       6.643911      16.893973       0.114294      26.994520 0.31246686E+03  0.67673282E+04                                 7.883352                            5.933722       0.337585       2.140384                    0.999660      25.069976      69.289706       0.669285       0.422554      -1.059780      -0.047340       0.017386       0.020040       0.054267      -0.003768       0.008066      -0.002282       0.030041       0.095030      -0.031351      -0.002365       0.033716              9.191765       8.866102       1.020572      -1.869395      13.826555       0.539852       4.882640           0.000004
           58              C       1.300319       2.695057       0.934718       0.450613      26.495339 0.31469985E+03  0.68610037E+04                                 8.110856                            6.242233      -0.036822       2.029435                    0.999443      23.668251      66.679877       0.605063       0.464317      -1.030096       0.022190       0.039741      -0.006586       0.045991      -0.039993      -0.051459      -0.003240       0.071356       0.013934      -0.066652      -0.013741       0.080392              9.295830       6.675063       1.587578       1.972478      13.881288      -1.456079       7.331138          -0.000001
           59              C       0.947112       1.274749       0.993138      -0.052122      36.931680 0.47171437E+03  0.11298185E+05                                 9.691161                            7.303373      -0.158649       1.951997                    0.998695      28.230429      81.435885       0.603083       0.424033      -1.061301       0.010396      -0.032327       0.002825       0.034075      -0.008656      -0.009451       0.010974       0.017634      -0.023491      -0.017524      -0.004583       0.022107             11.319348       8.115624       1.791310       2.877105      15.315381      -2.257668      10.527037          -0.000002
           60              C       0.142282       0.712360      -0.021244       0.023738      35.071739 0.46936073E+03  0.11289249E+05                                 9.573041                            7.461394      -0.340819       1.891149                    0.998698      28.484810      83.824976       0.572510       0.444800      -1.042979       0.001735      -0.010736       0.003813       0.011524      -0.003390       0.007102       0.001459       0.031074      -0.004432      -0.015553      -0.003435       0.018988             10.969844       8.574898       1.944597       3.400256      13.614714      -1.098644      10.719920           0.000000
           61              C      -0.411401       1.474342      16.614266      -0.052611      37.470842 0.48805368E+03  0.11780198E+05                                 9.771695                            7.418675      -0.116616       1.958611                    0.999031      28.514030      82.360415       0.600074       0.422879      -1.062860      -0.011806      -0.026272      -0.008974       0.030168      -0.004179      -0.007656      -0.010561       0.010639      -0.006115      -0.016765       0.005510       0.011254             11.346664       8.603889       2.434272       3.459635      15.149099       0.260029      10.287005          -0.000000
           62              C      -0.132852       2.940965      16.584170       0.440281      26.449997 0.31992168E+03  0.70030257E+04                                 8.099702                            6.301124       0.057197       2.060916                    0.999551      23.770338      67.084520       0.601230       0.465397      -1.029583       0.014618       0.044757      -0.002917       0.047174      -0.000417      -0.050474       0.023815       0.085056       0.030004      -0.060163      -0.017708       0.077871              9.168755       7.128861       1.669376       2.432406      13.235147       0.205417       7.142256           0.000002
           63              C      10.039093       0.874460      15.633519      -0.059164      30.343183 0.43834687E+03  0.10420784E+05                                 8.755044                            7.222187      -0.289915       1.902186                    0.997288      29.253195      87.108385       0.577395       0.446222      -1.036532       0.003044      -0.020890       0.015901       0.026429      -0.008324      -0.031374       0.001227       0.046647       0.011126      -0.027976      -0.017988       0.045963              9.502091       8.088057       1.999599       3.068457      10.863654       0.330569       9.554561           0.000004
           64              C       1.455464       0.499534       2.021683      -0.048293      29.962846 0.43156011E+03  0.10222375E+05                                 8.695743                            7.168244      -0.291149       1.905015                    0.997381      29.042993      86.405465       0.579135       0.446494      -1.036082       0.000312      -0.019465      -0.018200       0.026650      -0.008023      -0.038113       0.007722       0.038609       0.022240      -0.026891      -0.024609       0.051500              9.460734       7.504809       0.769832       2.691268      11.042796      -1.985273       9.834597           0.000004
           65              C       4.466430      10.540938       1.177249       0.574368      22.091063 0.27418751E+03  0.58436457E+04                                 7.408923                            5.957705      -0.247572       1.964175                    0.998860      23.603788      68.322817       0.592009       0.485447      -1.006789      -0.038779      -0.000784      -0.054665       0.067028       0.009099      -0.083375      -0.004004       0.046263       0.019240      -0.070717      -0.026815       0.097532              8.492704       7.949489      -0.315213       3.946715       7.623389       0.015948       9.905234           0.000001
           66              C       5.295978      10.590560       2.455406      -0.020785      34.018969 0.47563168E+03  0.11390122E+05                                 9.232504                            7.328125      -0.063844       1.982994                    0.999069      27.917063      79.939963       0.604091       0.423395      -1.064074       0.012354       0.008683       0.045276       0.047727      -0.005462      -0.009324       0.003431       0.003301      -0.031352      -0.014571      -0.000060       0.014631             10.805684       9.171122       0.484199       5.743997       8.237651      -0.463273      15.008277           0.000001
           67              C       9.150282       0.787345       2.920995      -0.111163      31.076979 0.44937237E+03  0.10675741E+05                                 8.651113                            7.127804      -0.040605       1.955461                    0.999554      29.732920      86.540386       0.608104       0.423971      -1.057120      -0.006538      -0.012946       0.020711       0.025285      -0.010842      -0.008989      -0.014498      -0.025242      -0.062435      -0.030269       0.000799       0.029470              9.651766       7.116305       1.048629       3.590375       7.757964      -0.100302      14.081030           0.000003
           68              C       9.754737       0.868946       4.183219      -0.103515      31.175436 0.43245665E+03  0.10158443E+05                                 8.639031                            6.964431       0.114104       2.011079                    0.999732      29.123147      83.819513       0.619957       0.420591      -1.061046      -0.012887      -0.017810      -0.006885       0.023037       0.008791      -0.009398       0.006623      -0.015182      -0.083971      -0.031804       0.006102       0.025703              9.786484       6.477228       0.535429       3.290685       7.454282      -0.895082      15.427941           0.000002
           69              C       6.531819      10.764791       4.981624      -0.024839      36.014515 0.45927087E+03  0.10870983E+05                                 9.528173                            7.139809       0.044056       2.020034                    0.999377      27.429774      77.353668       0.621685       0.416232      -1.071721      -0.015948      -0.003283      -0.039671       0.042882      -0.005356      -0.002571       0.001346       0.011603      -0.055198      -0.018637       0.001309       0.017328             11.764888       7.264666       0.660192       4.724772       8.129929       0.106288      19.900069           0.000002
           70              C       6.118242       9.542973       4.475318      -0.105119      31.234138 0.43692816E+03  0.10298549E+05                                 8.682750                            7.023659       0.132775       2.018002                    0.999742      29.226930      84.493168       0.613751       0.423397      -1.058395      -0.005661       0.013822      -0.020902       0.025690      -0.012263      -0.011176      -0.016018      -0.015006      -0.060006      -0.032333       0.005963       0.026370              9.794711       6.730600       0.592297       3.694548       7.784764       0.777019      14.868770           0.000002
           71              C       5.476309       9.448138       3.220176      -0.114817      31.329187 0.44652301E+03  0.10584756E+05                                 8.688427                            7.091904       0.131966       2.012372                    0.999753      29.565853      85.789053       0.611725       0.422390      -1.058751       0.003791       0.014288       0.021886       0.026411       0.005928      -0.001976       0.011152      -0.015380      -0.082942      -0.030341       0.004904       0.025437              9.751515       6.792211       0.166901       3.677772       8.045154      -0.147016      14.417180           0.000003
           72              C       7.053291      10.868447       6.415567       0.586087      22.816134 0.26586647E+03  0.56054177E+04                                 7.547074                            5.843260      -0.123537       2.013658                    0.999167      22.925654      65.337719       0.603231       0.481591      -1.011929       0.021702       0.004417       0.059485       0.063474      -0.002222      -0.050674      -0.003832       0.115175      -0.167483      -0.072556      -0.029243       0.101800              8.953839       6.044392       0.026587       3.343570       7.367491       0.170737      13.449633           0.000003
           73              C       1.654632       3.879383       9.122356       0.124543      27.402128 0.32191321E+03  0.70291938E+04                                 8.004699                            6.039131       0.215179       2.099273                    0.999658      25.206208      70.120247       0.660234       0.424856      -1.057562      -0.044740       0.013112      -0.016969       0.049614      -0.012935      -0.017090       0.001120       0.024119       0.095794      -0.034219      -0.005085       0.039304              9.334042       9.048984       0.620378       1.904257      14.104791      -0.680516       4.848351           0.000001
           74              C       2.028067       5.225809       9.168384      -0.208579      35.765170 0.44736634E+03  0.10600996E+05                                 9.461663                            7.072768       0.023699       1.986600                    0.998368      29.782141      86.168719       0.616419       0.419321      -1.061559       0.012253      -0.024058       0.019197       0.033128       0.023215      -0.004170       0.021243       0.020774       0.087477      -0.045505       0.008605       0.036899             11.213915      10.013990      -0.342824       2.000809      18.227739      -1.262713       5.400015           0.000004
           75              C       1.174954       6.160918       8.658537       0.263102      35.171074 0.38200508E+03  0.87108779E+04                                 9.673620                            6.719819      -0.258961       1.930609                    0.998386      25.575253      72.839038       0.605949       0.443279      -1.045812       0.013505       0.076902       0.002734       0.078126       0.017875       0.002137      -0.001424      -0.072059      -0.063088      -0.030328      -0.020418       0.050746             12.425089       9.996800       1.866258       1.935451      21.621593      -0.413813       5.656875           0.000003
           76              C       0.002225       5.727548       8.063716      -0.201316      34.706984 0.44197225E+03  0.10429200E+05                                 9.254934                            7.021830       0.123356       2.021399                    0.998442      29.454191      84.714972       0.620459       0.418347      -1.063425      -0.016387      -0.010330      -0.010973       0.022263      -0.020752      -0.006545      -0.013559      -0.015191       0.079679      -0.038094       0.006568       0.031526             10.877605      10.442494       2.538355       2.104475      16.691528      -0.178492       5.498793           0.000005
           77              C      -0.292240       4.383328       8.042473       0.114294      26.994525 0.31246695E+03  0.67673306E+04                                 7.883352                            5.933723       0.337585       2.140384                    0.999660      25.069974      69.289700       0.669285       0.422554      -1.059780       0.047340      -0.017386       0.020040       0.054267      -0.003768      -0.008066       0.002282       0.030041       0.095030      -0.031351      -0.002365       0.033716              9.191766       8.866102       1.020571       1.869397      13.826556      -0.539851       4.882642           0.000004
           78              C       0.954276       8.332182       9.786218       0.450613      26.495343 0.31469991E+03  0.68610052E+04                                 8.110857                            6.242233      -0.036823       2.029435                    0.999443      23.668253      66.679883       0.605063       0.464317      -1.030096      -0.022190      -0.039741      -0.006586       0.045991      -0.039993       0.051459       0.003240       0.071356       0.013934      -0.066652      -0.013741       0.080392              9.295830       6.675063       1.587579      -1.972478      13.881289       1.456079       7.331138          -0.000001
           79              C       1.307483       9.752490       9.844638      -0.052122      36.931682 0.47171440E+03  0.11298186E+05                                 9.691162                            7.303373      -0.158649       1.951997                    0.998695      28.230430      81.435889       0.603083       0.424033      -1.061301      -0.010396       0.032327       0.002825       0.034075      -0.008656       0.009451      -0.010974       0.017635      -0.023491      -0.017524      -0.004583       0.022107             11.319348       8.115625       1.791310      -2.877105      15.315382       2.257668      10.527038          -0.000002
           80              C       2.112313      10.314879       8.830256       0.023738      35.071740 0.46936075E+03  0.11289249E+05                                 9.573042                            7.461395      -0.340819       1.891149                    0.998698      28.484811      83.824981       0.572510       0.444800      -1.042979      -0.001735       0.010736       0.003813       0.011524      -0.003390      -0.007102      -0.001459       0.031074      -0.004432      -0.015553      -0.003435       0.018988             10.969844       8.574898       1.944597      -3.400256      13.614715       1.098644      10.719920           0.000000
           81              C       2.665996       9.552897       7.762766      -0.052611      37.470840 0.48805365E+03  0.11780197E+05                                 9.771694                            7.418674      -0.116616       1.958611                    0.999031      28.514029      82.360408       0.600074       0.422879      -1.062860       0.011807       0.026272      -0.008974       0.030168      -0.004179       0.007656       0.010561       0.010639      -0.006115      -0.016765       0.005510       0.011254             11.346663       8.603888       2.434272      -3.459634      15.149098      -0.260029      10.287003          -0.000000
           82              C       2.387447       8.086274       7.732670       0.440281      26.449997 0.31992169E+03  0.70030257E+04                                 8.099702                            6.301124       0.057197       2.060916                    0.999551      23.770338      67.084519       0.601230       0.465397      -1.029583      -0.014618      -0.044757      -0.002917       0.047174      -0.000417       0.050474      -0.023815       0.085056       0.030004      -0.060163      -0.017708       0.077871              9.168754       7.128860       1.669376      -2.432406      13.235147      -0.205416       7.142256           0.000002
           83              C       3.432502      10.152779       6.782019      -0.059164      30.343182 0.43834685E+03  0.10420783E+05                                 8.755043                            7.222186      -0.289915       1.902186                    0.997288      29.253194      87.108380       0.577395       0.446222      -1.036532      -0.003044       0.020890       0.015901       0.026429      -0.008324       0.031374      -0.001226       0.046647       0.011126      -0.027976      -0.017988       0.045963              9.502090       8.088056       1.999599      -3.068456      10.863654      -0.330569       9.554560           0.000004
           84              C       0.799131      10.527705      10.873183      -0.048293      29.962843 0.43156006E+03  0.10222374E+05                                 8.695742                            7.168243      -0.291149       1.905015                    0.997381      29.042992      86.405461       0.579135       0.446494      -1.036082      -0.000312       0.019465      -0.018200       0.026650      -0.008023       0.038113      -0.007722       0.038609       0.022240      -0.026891      -0.024609       0.051500              9.460733       7.504808       0.769832      -2.691268      11.042795       1.985273       9.834596           0.000004
           85              C      -1.142070      10.540938       7.674250       0.574368      22.091077 0.27418761E+03  0.58436483E+04                                 7.408926                            5.957705      -0.247572       1.964175                    0.998860      23.603789      68.322820       0.592009       0.485447      -1.006789      -0.038779      -0.000784       0.054665       0.067028       0.009099       0.083375       0.004004       0.046263       0.019240      -0.070717      -0.026815       0.097532              8.492709       7.949496      -0.315213      -3.946723       7.623387      -0.015948       9.905246           0.000001
           86              C      -0.312522      10.590560       6.396094      -0.020784      34.018971 0.47563147E+03  0.11390116E+05                                 9.232504                            7.328123      -0.063844       1.982994                    0.999069      27.917062      79.939961       0.604091       0.423395      -1.064074       0.012354       0.008683      -0.045276       0.047728      -0.005462       0.009324      -0.003431       0.003301      -0.031352      -0.014571      -0.000060       0.014631             10.805685       9.171125       0.484200      -5.744001       8.237650       0.463272      15.008281           0.000001
           87              C       3.541782       0.787345       5.930505      -0.111163      31.076983 0.44937239E+03  0.10675742E+05                                 8.651114                            7.127804      -0.040605       1.955461                    0.999554      29.732921      86.540391       0.608104       0.423971      -1.057120      -0.006538      -0.012946      -0.020712       0.025285      -0.010842       0.008989       0.014498      -0.025242      -0.062435      -0.030269       0.000799       0.029470              9.651768       7.116306       1.048630      -3.590376       7.757965       0.100301      14.081033           0.000003
           88              C       4.146237       0.868946       4.668281      -0.103515      31.175435 0.43245661E+03  0.10158442E+05                                 8.639032                            6.964431       0.114104       2.011079                    0.999732      29.123146      83.819514       0.619957       0.420591      -1.061046      -0.012887      -0.017811       0.006885       0.023037       0.008791       0.009398      -0.006623      -0.015182      -0.083971      -0.031804       0.006102       0.025703              9.786485       6.477229       0.535429      -3.290686       7.454282       0.895081      15.427943           0.000002
           89              C       0.923319      10.764791       3.869876      -0.024839      36.014514 0.45927087E+03  0.10870983E+05                                 9.528173                            7.139809       0.044056       2.020034                    0.999377      27.429774      77.353669       0.621685       0.416232      -1.071721      -0.015948      -0.003283       0.039671       0.042882      -0.005356       0.002571      -0.001346       0.011603      -0.055198      -0.018637       0.001309       0.017328             11.764888       7.264666       0.660192      -4.724772       8.129929      -0.106288      19.900070           0.000002
           90              C       0.509742       9.542973       4.376182      -0.105119      31.234141 0.43692819E+03  0.10298550E+05                                 8.682751                            7.023659       0.132775       2.018002                    0.999742      29.226931      84.493173       0.613751       0.423397      -1.058395      -0.005661       0.013822       0.020902       0.025690      -0.012263       0.011176       0.016018      -0.015005      -0.060006      -0.032333       0.005963       0.026370              9.794712       6.730600       0.592297      -3.694549       7.784764      -0.777019      14.868772           0.000001
           91              C      -0.132191       9.448138       5.631324      -0.114817      31.329198 0.44652314E+03  0.10584760E+05                                 8.688430                            7.091906       0.131965       2.012372                    0.999753      29.565857      85.789072       0.611724       0.422390      -1.058751       0.003791       0.014288      -0.021886       0.026411       0.005928       0.001976      -0.011152      -0.015380      -0.082942      -0.030341       0.004904       0.025437              9.751518       6.792214       0.166900      -3.677774       8.045155       0.147018      14.417186           0.000003
           92              C       1.444791      10.868447       2.435933       0.586087      22.816125 0.26586637E+03  0.56054150E+04                                 7.547072                            5.843259      -0.123537       2.013658                    0.999167      22.925653      65.337715       0.603231       0.481591      -1.011929       0.021702       0.004417      -0.059485       0.063474      -0.002222       0.050674       0.003832       0.115175      -0.167483      -0.072556      -0.029243       0.101800              8.953835       6.044390       0.026587      -3.343568       7.367491      -0.170734      13.449625           0.000003
           93              C       7.263132       3.879383      17.432144       0.124543      27.402129 0.32191322E+03  0.70291942E+04                                 8.004700                            6.039132       0.215179       2.099273                    0.999658      25.206209      70.120253       0.660234       0.424856      -1.057562      -0.044740       0.013112       0.016969       0.049614      -0.012935       0.017090      -0.001120       0.024119       0.095794      -0.034219      -0.005085       0.039304              9.334042       9.048984       0.620378      -1.904257      14.104792       0.680517       4.848351           0.000001
           94              C       7.636567       5.225809      17.386116      -0.208579      35.765172 0.44736636E+03  0.10600998E+05                                 9.461664                            7.072768       0.023699       1.986599                    0.998368      29.782142      86.168731       0.616419       0.419321      -1.061559       0.012254      -0.024058      -0.019197       0.033128       0.023215       0.004170      -0.021243       0.020774       0.087477      -0.045505       0.008605       0.036899             11.213916      10.013993      -0.342825      -2.000809      18.227740       1.262713       5.400016           0.000004
           95              C       6.783454       6.160918       0.192963       0.263103      35.171073 0.38200499E+03  0.87108754E+04                                 9.673619                            6.719818      -0.258961       1.930609                    0.998386      25.575254      72.839043       0.605949       0.443279      -1.045812       0.013504       0.076902      -0.002734       0.078126       0.017875      -0.002137       0.001424      -0.072059      -0.063088      -0.030328      -0.020418       0.050746             12.425089       9.996802       1.866260      -1.935451      21.621592       0.413813       5.656874           0.000003
           96              C       5.610725       5.727548       0.787783      -0.201316      34.707005 0.44197244E+03  0.10429206E+05                                 9.254938                            7.021832       0.123356       2.021399                    0.998442      29.454196      84.714998       0.620459       0.418347      -1.063425      -0.016387      -0.010330       0.010973       0.022263      -0.020752       0.006545       0.013559      -0.015191       0.079679      -0.038094       0.006568       0.031526             10.877612      10.442503       2.538361      -2.104477      16.691538       0.178490       5.498795           0.000005
           97              C       5.316260       4.383328       0.809027       0.114294      26.994524 0.31246689E+03  0.67673293E+04                                 7.883353                            5.933723       0.337585       2.140384                    0.999660      25.069978      69.289717       0.669285       0.422554      -1.059780       0.047340      -0.017386      -0.020040       0.054267      -0.003768       0.008066      -0.002282       0.030041       0.095030      -0.031351      -0.002365       0.033716              9.191767       8.866104       1.020574      -1.869396      13.826556       0.539849       4.882641           0.000004
           98              C       6.562776       8.332182      16.768282       0.450613      26.495339 0.31469985E+03  0.68610035E+04                                 8.110856                            6.242232      -0.036822       2.029435                    0.999443      23.668251      66.679876       0.605063       0.464317      -1.030096      -0.022190      -0.039741       0.006586       0.045991      -0.039993      -0.051459      -0.003240       0.071356       0.013934      -0.066652      -0.013741       0.080392              9.295829       6.675063       1.587579       1.972478      13.881288      -1.456079       7.331138          -0.000001
           99              C       6.915983       9.752490      16.709862      -0.052122      36.931681 0.47171438E+03  0.11298185E+05                                 9.691161                            7.303373      -0.158649       1.951997                    0.998695      28.230429      81.435885       0.603083       0.424033      -1.061301      -0.010396       0.032327      -0.002825       0.034075      -0.008656      -0.009451       0.010974       0.017635      -0.023491      -0.017524      -0.004583       0.022107             11.319348       8.115625       1.791310       2.877105      15.315382      -2.257668      10.527037          -0.000002
          100              C       7.720813      10.314879       0.021244       0.023739      35.071736 0.46936069E+03  0.11289247E+05                                 9.573041                            7.461394      -0.340818       1.891149                    0.998698      28.484808      83.824970       0.572510       0.444800      -1.042979      -0.001735       0.010736      -0.003813       0.011524      -0.003390       0.007102       0.001459       0.031074      -0.004432      -0.015553      -0.003435       0.018988             10.969843       8.574897       1.944597       3.400256      13.614714      -1.098644      10.719920           0.000000
          101              C       8.274496       9.552897       1.088734      -0.052611      37.470841 0.48805365E+03  0.11780197E+05                                 9.771695                            7.418675      -0.116616       1.958611                    0.999031      28.514029      82.360411       0.600074       0.422879      -1.062860       0.011806       0.026272       0.008974       0.030168      -0.004179      -0.007656      -0.010561       0.010639      -0.006115      -0.016765       0.005510       0.011254             11.346664       8.603889       2.434272       3.459635      15.149099       0.260030      10.287005          -0.000000
          102              C       7.995947       8.086274       1.118830       0.440281      26.449999 0.31992170E+03  0.70030261E+04                                 8.099702                            6.301124       0.057197       2.060916                    0.999551      23.770338      67.084520       0.601230       0.465397      -1.029583      -0.014618      -0.044757       0.002917       0.047174      -0.000417      -0.050474       0.023815       0.085056       0.030004      -0.060163      -0.017708       0.077871              9.168755       7.128861       1.669376       2.432406      13.235148       0.205417       7.142257           0.000002
          103              C      -2.175998      10.152779       2.069481      -0.059164      30.343182 0.43834684E+03  0.10420783E+05                                 8.755043                            7.222186      -0.289915       1.902186                    0.997288      29.253194      87.108382       0.577395       0.446222      -1.036532      -0.003044       0.020890      -0.015901       0.026429      -0.008324      -0.031374       0.001226       0.046647       0.011126      -0.027976      -0.017988       0.045963              9.502091       8.088057       1.999599       3.068457      10.863654       0.330569       9.554561           0.000004
          104              C       6.407631      10.527705      15.681317      -0.048293      29.962842 0.43156005E+03  0.10222374E+05                                 8.695742                            7.168243      -0.291149       1.905015                    0.997381      29.042991      86.405461       0.579135       0.446494      -1.036082      -0.000312       0.019465       0.018200       0.026650      -0.008023      -0.038113       0.007722       0.038610       0.022240      -0.026891      -0.024609       0.051500              9.460734       7.504809       0.769832       2.691268      11.042796      -1.985273       9.834597           0.000004
          105              C       3.396665       0.486301      16.525751       0.574368      22.091065 0.27418754E+03  0.58436465E+04                                 7.408923                            5.957705      -0.247572       1.964174                    0.998860      23.603790      68.322825       0.592009       0.485447      -1.006789       0.038779       0.000784       0.054665       0.067028       0.009099      -0.083375      -0.004004       0.046263       0.019240      -0.070717      -0.026815       0.097532              8.492705       7.949490      -0.315213       3.946715       7.623390       0.015948       9.905234           0.000001
          106              C       2.567117       0.436679      15.247594      -0.020784      34.018969 0.47563167E+03  0.11390122E+05                                 9.232504                            7.328125      -0.063844       1.982994                    0.999069      27.917063      79.939965       0.604091       0.423395      -1.064074      -0.012354      -0.008683      -0.045276       0.047727      -0.005462      -0.009324       0.003431       0.003301      -0.031352      -0.014571      -0.000060       0.014631             10.805684       9.171123       0.484200       5.743997       8.237651      -0.463273      15.008278           0.000001
          107              C      -1.287187      10.239894      14.782005      -0.111163      31.076979 0.44937235E+03  0.10675740E+05                                 8.651113                            7.127804      -0.040605       1.955461                    0.999554      29.732920      86.540387       0.608104       0.423971      -1.057120       0.006538       0.012946      -0.020711       0.025285      -0.010842      -0.008989      -0.014498      -0.025242      -0.062435      -0.030269       0.000799       0.029470              9.651766       7.116305       1.048629       3.590375       7.757964      -0.100302      14.081031           0.000003
          108              C      -1.891642      10.158293      13.519781      -0.103515      31.175441 0.43245672E+03  0.10158446E+05                                 8.639033                            6.964432       0.114103       2.011078                    0.999732      29.123150      83.819529       0.619957       0.420591      -1.061046       0.012887       0.017811       0.006885       0.023037       0.008791      -0.009398       0.006623      -0.015182      -0.083970      -0.031804       0.006101       0.025703              9.786486       6.477229       0.535429       3.290686       7.454283      -0.895082      15.427945           0.000002
          109              C       1.331276       0.262448      12.721376      -0.024839      36.014514 0.45927086E+03  0.10870983E+05                                 9.528173                            7.139809       0.044056       2.020034                    0.999377      27.429774      77.353669       0.621685       0.416232      -1.071721       0.015948       0.003283       0.039671       0.042882      -0.005356      -0.002571       0.001346       0.011603      -0.055198      -0.018637       0.001309       0.017328             11.764888       7.264666       0.660192       4.724772       8.129929       0.106288      19.900069           0.000002
          110              C       1.744853       1.484266      13.227682      -0.105119      31.234140 0.43692818E+03  0.10298550E+05                                 8.682750                            7.023659       0.132775       2.018002                    0.999742      29.226931      84.493171       0.613751       0.423397      -1.058395       0.005660      -0.013822       0.020902       0.025690      -0.012263      -0.011176      -0.016018      -0.015006      -0.060006      -0.032333       0.005963       0.026370              9.794712       6.730600       0.592297       3.694548       7.784764       0.777020      14.868771           0.000002
          111              C       2.386786       1.579101      14.482824      -0.114817      31.329198 0.44652319E+03  0.10584761E+05                                 8.688430                            7.091906       0.131965       2.012372                    0.999753      29.565860      85.789083       0.611724       0.422390      -1.058751      -0.003791      -0.014288      -0.021886       0.026411       0.005928      -0.001976       0.011152      -0.015380      -0.082942      -0.030341       0.004904       0.025437              9.751518       6.792213       0.166901       3.677773       8.045156      -0.147016      14.417184           0.000003
          112              C       0.809804       0.158792      11.287433       0.586087      22.816125 0.26586637E+03  0.56054151E+04                                 7.547072                            5.843259      -0.123536       2.013658                    0.999167      22.925653      65.337713       0.603231       0.481591      -1.011929      -0.021702      -0.004417      -0.059485       0.063474      -0.002222      -0.050674      -0.003833       0.115175      -0.167483      -0.072556      -0.029243       0.101800              8.953835       6.044390       0.026587       3.343568       7.367491       0.170734      13.449625           0.000003
          113              C       6.208463       7.147856       8.580644       0.124543      27.402129 0.32191323E+03  0.70291946E+04                                 8.004700                            6.039132       0.215179       2.099273                    0.999658      25.206209      70.120253       0.660234       0.424856      -1.057562       0.044740      -0.013112       0.016969       0.049614      -0.012935      -0.017090       0.001120       0.024119       0.095794      -0.034219      -0.005085       0.039304              9.334042       9.048984       0.620378       1.904257      14.104792      -0.680517       4.848351           0.000001
          114              C       5.835028       5.801430       8.534616      -0.208579      35.765178 0.44736645E+03  0.10601000E+05                                 9.461666                            7.072769       0.023699       1.986599                    0.998368      29.782145      86.168742       0.616419       0.419321      -1.061559      -0.012253       0.024058      -0.019197       0.033128       0.023215      -0.004170       0.021243       0.020774       0.087477      -0.045505       0.008605       0.036900             11.213918      10.013994      -0.342825       2.000809      18.227743      -1.262713       5.400016           0.000004
          115              C       6.688141       4.866321       9.044463       0.263103      35.171072 0.38200498E+03  0.87108753E+04                                 9.673620                            6.719818      -0.258961       1.930609                    0.998386      25.575254      72.839045       0.605949       0.443279      -1.045812      -0.013505      -0.076901      -0.002734       0.078126       0.017875       0.002137      -0.001424      -0.072059      -0.063088      -0.030328      -0.020418       0.050746             12.425090       9.996802       1.866260       1.935450      21.621593      -0.413813       5.656874           0.000003
          116              C       7.860870       5.299691       9.639283      -0.201316      34.706997 0.44197233E+03  0.10429202E+05                                 9.254936                            7.021831       0.123356       2.021399                    0.998442      29.454193      84.714982       0.620459       0.418347      -1.063425       0.016387       0.010330       0.010973       0.022263      -0.020752      -0.006545      -0.013559      -0.015191       0.079679      -0.038094       0.006568       0.031526             10.877609      10.442500       2.538360       2.104476      16.691534      -0.178490       5.498794           0.000005
          117              C       8.155335       6.643911       9.660527       0.114294      26.994523 0.31246690E+03  0.67673295E+04                                 7.883352                            5.933723       0.337585       2.140384                    0.999660      25.069977      69.289714       0.669285       0.422554      -1.059780      -0.047340       0.017386      -0.020040       0.054267      -0.003768      -0.008066       0.002282       0.030041       0.095030      -0.031351      -0.002365       0.033716              9.191767       8.866103       1.020574       1.869396      13.826556      -0.539850       4.882641           0.000004
          118              C       6.908819       2.695057       7.916782       0.450613      26.495338 0.31469984E+03  0.68610033E+04                                 8.110856                            6.242233      -0.036823       2.029435                    0.999443      23.668251      66.679878       0.605063       0.464317      -1.030096       0.022190       0.039741       0.006586       0.045991      -0.039993       0.051459       0.003240       0.071356       0.013934      -0.066652      -0.013741       0.080392              9.295830       6.675063       1.587579      -1.972478      13.881288       1.456078       7.331138          -0.000001
          119              C       6.555612       1.274749       7.858362      -0.052122      36.931684 0.47171442E+03  0.11298187E+05                                 9.691162                            7.303374      -0.158649       1.951997                    0.998695      28.230431      81.435894       0.603083       0.424033      -1.061301       0.010396      -0.032327      -0.002825       0.034075      -0.008656       0.009451      -0.010974       0.017635      -0.023491      -0.017524      -0.004583       0.022107             11.319349       8.115625       1.791311      -2.877105      15.315383       2.257668      10.527037          -0.000002
          120              C       5.750782       0.712360       8.872744       0.023738      35.071738 0.46936072E+03  0.11289248E+05                                 9.573041                            7.461395      -0.340819       1.891149                    0.998698      28.484810      83.824978       0.572510       0.444800      -1.042979       0.001735      -0.010736      -0.003813       0.011524      -0.003390      -0.007102      -0.001459       0.031074      -0.004432      -0.015553      -0.003435       0.018988             10.969844       8.574898       1.944597      -3.400256      13.614715       1.098644      10.719920           0.000000
          121              C       5.197099       1.474342       9.940234      -0.052610      37.470839 0.48805362E+03  0.11780196E+05                                 9.771694                            7.418674      -0.116616       1.958611                    0.999031      28.514028      82.360406       0.600074       0.422879      -1.062860      -0.011806      -0.026272       0.008974       0.030168      -0.004179       0.007656       0.010561       0.010639      -0.006115      -0.016765       0.005510       0.011254             11.346663       8.603888       2.434272      -3.459635      15.149098      -0.260030      10.287004          -0.000000
          122              C       5.475648       2.940965       9.970330       0.440281      26.450000 0.31992171E+03  0.70030265E+04                                 8.099702                            6.301124       0.057197       2.060916                    0.999551      23.770339      67.084524       0.601230       0.465397      -1.029583       0.014618       0.044757       0.002917       0.047174      -0.000417       0.050474      -0.023815       0.085056       0.030004      -0.060163      -0.017708       0.077871              9.168755       7.128861       1.669376      -2.432406      13.235149      -0.205417       7.142257           0.000002
          123              C       4.430593       0.874460      10.920981      -0.059164      30.343186 0.43834690E+03  0.10420785E+05                                 8.755044                            7.222187      -0.289915       1.902186                    0.997288      29.253197      87.108393       0.577395       0.446222      -1.036532       0.003044      -0.020890      -0.015901       0.026429      -0.008324       0.031374      -0.001226       0.046647       0.011126      -0.027976      -0.017988       0.045963              9.502091       8.088057       1.999599      -3.068457      10.863655      -0.330569       9.554562           0.000004
          124              C       7.063964       0.499534       6.829817      -0.048293      29.962845 0.43156010E+03  0.10222375E+05                                 8.695743                            7.168244      -0.291149       1.905014                    0.997381      29.042993      86.405468       0.579135       0.446494      -1.036082       0.000312      -0.019465       0.018200       0.026650      -0.008023       0.038113      -0.007722       0.038609       0.022240      -0.026891      -0.024609       0.051500              9.460734       7.504809       0.769832      -2.691268      11.042796       1.985273       9.834597           0.000004
          125              N       1.746535       7.560275      17.449847      -0.198090      34.081202 0.44956927E+03  0.10428744E+05                                 8.697555                            6.793797       0.237739       2.133246                    0.997961      26.089238      69.387415       0.685821       0.384999      -1.109167      -0.029452      -0.133977       0.005317       0.137279      -0.029113      -0.015515       0.006204       0.111020       0.109335      -0.080950       0.023457       0.057493             10.025444      10.323050       0.403022      -2.245758      14.172220       1.029217       5.581062           0.000002
          126              N       0.748637       3.439396      17.561376      -0.238320      41.844779 0.48427882E+03  0.11495913E+05                                10.093043                            7.086398      -0.185311       1.988673                    0.998138      26.836403      73.262211       0.663546       0.388854      -1.101482       0.016699       0.047398      -0.002114       0.050298       0.021931       0.041260      -0.014252      -0.075853      -0.029321      -0.070294       0.021342       0.048952             12.707571       8.468115       2.737178       2.874765      20.783611      -0.771894       8.870986           0.000000
          127              N       0.508060       3.466964       8.598347      -0.198090      34.081204 0.44956930E+03  0.10428745E+05                                 8.697556                            6.793797       0.237739       2.133246                    0.997961      26.089239      69.387420       0.685821       0.384999      -1.109167       0.029452       0.133977       0.005317       0.137279      -0.029113       0.015515      -0.006204       0.111020       0.109335      -0.080950       0.023457       0.057493             10.025445      10.323050       0.403023       2.245758      14.172222      -1.029216       5.581062           0.000002
          128              N       1.505958       7.587843       8.709876      -0.238320      41.844775 0.48427878E+03  0.11495912E+05                                10.093043                            7.086398      -0.185311       1.988673                    0.998138      26.836402      73.262209       0.663546       0.388854      -1.101482      -0.016699      -0.047398      -0.002113       0.050298       0.021931      -0.041260       0.014252      -0.075853      -0.029321      -0.070294       0.021342       0.048952             12.707570       8.468115       2.737178      -2.874765      20.783611       0.771894       8.870985           0.000000
          129              N       6.116560       3.466964       0.253153      -0.198090      34.081205 0.44956934E+03  0.10428746E+05                                 8.697556                            6.793798       0.237739       2.133245                    0.997961      26.089240      69.387425       0.685821       0.384999      -1.109167       0.029453       0.133977      -0.005317       0.137279      -0.029114      -0.015515       0.006204       0.111020       0.109335      -0.080950       0.023457       0.057493             10.025445      10.323050       0.403022      -2.245758      14.172223       1.029216       5.581062           0.000002
          130              N       7.114458       7.587843       0.141624      -0.238320      41.844779 0.48427879E+03  0.11495912E+05                                10.093043                            7.086398      -0.185311       1.988673                    0.998138      26.836402      73.262207       0.663546       0.388854      -1.101482      -0.016699      -0.047398       0.002114       0.050298       0.021931       0.041260      -0.014252      -0.075853      -0.029320      -0.070294       0.021342       0.048952             12.707571       8.468116       2.737180       2.874765      20.783613      -0.771894       8.870986           0.000000
          131              N       7.355035       7.560275       9.104653      -0.198090      34.081202 0.44956930E+03  0.10428745E+05                                 8.697556                            6.793797       0.237739       2.133246                    0.997961      26.089239      69.387421       0.685821       0.384999      -1.109167      -0.029452      -0.133977      -0.005317       0.137279      -0.029113       0.015515      -0.006204       0.111020       0.109335      -0.080950       0.023457       0.057493             10.025444      10.323050       0.403023       2.245758      14.172222      -1.029216       5.581061           0.000002
          132              N       6.357137       3.439396       8.993124      -0.238320      41.844781 0.48427882E+03  0.11495913E+05                                10.093044                            7.086398      -0.185311       1.988673                    0.998138      26.836403      73.262212       0.663546       0.388854      -1.101482       0.016699       0.047398       0.002114       0.050298       0.021931      -0.041260       0.014252      -0.075853      -0.029321      -0.070294       0.021342       0.048952             12.707572       8.468116       2.737180      -2.874765      20.783614       0.771894       8.870986           0.000000
          133              O       6.009848      10.389865       9.543687      -0.587145      40.092956 0.67190791E+03  0.17106171E+05                                 9.389508                            8.109085       0.025804       2.042213                    0.994886      29.043217      78.985580       0.655538       0.366999      -1.130880      -0.018955       0.020065      -0.000782       0.027614      -0.045612       0.042056       0.051019      -0.017600      -0.009780      -0.092592       0.035924       0.056667             10.474617      11.037014      -3.485667      -3.264951      10.759385       3.607379       9.627452           0.000001
          134              O       9.336202       1.614388       9.573782      -0.552698      34.565716 0.59171326E+03  0.14589637E+05                                 8.455869                            7.585575       0.151383       2.100499                    0.994988      27.961459      74.773526       0.681202       0.364667      -1.132971      -0.000074      -0.021681      -0.004130       0.022071       0.036512       0.031597      -0.045133       0.006616      -0.005316      -0.076148       0.032339       0.043809              9.130232       9.834397       1.207467      -2.182864       9.488952      -2.589899       8.067347           0.000001
          135              O       2.895166      10.001706      15.711412      -0.547033      34.599487 0.56710733E+03  0.13836420E+05                                 8.467053                            7.406965       0.196223       2.114206                    0.996085      27.849408      74.103175       0.691992       0.362783      -1.134343       0.003258       0.021504      -0.001309       0.021789       0.014828       0.021898      -0.059363       0.002099      -0.097568      -0.079836       0.024510       0.055325              9.292463       7.036809       1.406537      -2.155300       9.397511      -3.890955      11.443069           0.000003
          136              O       6.255506       1.225126      15.895524      -0.545249      35.746297 0.57131956E+03  0.13985129E+05                                 8.708544                            7.478360       0.106871       2.084477                    0.996378      27.930434      74.792153       0.681638       0.367084      -1.129378      -0.000203      -0.018417      -0.001037       0.018448      -0.020838       0.026085       0.056283       0.054506      -0.062624      -0.084233       0.036593       0.047640              9.717045       7.348661      -1.339266      -2.531136       8.892832       3.903173      12.909643          -0.000001
          137              O       2.045952       3.286117       1.731353      -0.436624      23.794169 0.36116561E+03  0.78453689E+04                                 6.383642                            5.776920       0.897628       2.367123                    0.998918      25.279441      62.775141       0.813732       0.346511      -1.151300      -0.006183      -0.023794      -0.022863       0.033572       0.007080      -0.027574       0.070845       0.155853       0.009404      -0.122206       0.034481       0.087724              6.563318       6.739924       1.628632       1.888802       6.672712       1.052767       6.277317           0.000004
          138              O      -0.622829       3.696331      15.737967      -0.447159      23.024512 0.35344339E+03  0.76354509E+04                                 6.196866                            5.687026       1.003471       2.395286                    0.999399      25.387020      62.847382       0.826246       0.343148      -1.154232       0.017407      -0.025967       0.012752       0.033763      -0.069328      -0.046850      -0.039682       0.101309       0.091924      -0.122506       0.036956       0.085549              6.273023       5.592787      -1.184246       1.309778       6.999632      -1.488338       6.226650           0.000008
          139              O       7.461747       0.637374       0.692187      -0.587145      40.092959 0.67190795E+03  0.17106172E+05                                 9.389508                            8.109086       0.025804       2.042213                    0.994886      29.043218      78.985583       0.655538       0.366999      -1.130880       0.018955      -0.020065      -0.000782       0.027614      -0.045612      -0.042056      -0.051019      -0.017600      -0.009780      -0.092592       0.035924       0.056667             10.474617      11.037014      -3.485667       3.264951      10.759386      -3.607379       9.627452           0.000001
          140              O       4.135393       9.412851       0.722282      -0.552698      34.565717 0.59171326E+03  0.14589637E+05                                 8.455869                            7.585575       0.151383       2.100499                    0.994988      27.961459      74.773527       0.681202       0.364667      -1.132971       0.000074       0.021681      -0.004130       0.022071       0.036512      -0.031597       0.045133       0.006616      -0.005316      -0.076148       0.032339       0.043809              9.130232       9.834397       1.207467       2.182864       9.488952       2.589899       8.067347           0.000001
          141              O      10.576429       1.025533       6.859913      -0.547033      34.599493 0.56710737E+03  0.13836421E+05                                 8.467054                            7.406965       0.196223       2.114206                    0.996085      27.849407      74.103172       0.691992       0.362783      -1.134343      -0.003258      -0.021504      -0.001309       0.021789       0.014828      -0.021898       0.059363       0.002099      -0.097568      -0.079836       0.024510       0.055325              9.292465       7.036810       1.406538       2.155301       9.397511       3.890958      11.443073           0.000003
          142              O       7.216089       9.802113       7.044024      -0.545250      35.746291 0.57131953E+03  0.13985128E+05                                 8.708543                            7.478360       0.106871       2.084477                    0.996378      27.930434      74.792152       0.681638       0.367084      -1.129378       0.000203       0.018417      -0.001037       0.018448      -0.020838      -0.026085      -0.056283       0.054506      -0.062624      -0.084233       0.036593       0.047640              9.717044       7.348661      -1.339265       2.531136       8.892831      -3.903171      12.909640          -0.000001
          143              O       0.208643       7.741122      10.582853      -0.436624      23.794163 0.36116550E+03  0.78453659E+04                                 6.383641                            5.776919       0.897628       2.367123                    0.998918      25.279440      62.775134       0.813732       0.346511      -1.151300       0.006183       0.023794      -0.022863       0.033572       0.007080       0.027574      -0.070845       0.155853       0.009404      -0.122206       0.034482       0.087724              6.563316       6.739922       1.628632      -1.888801       6.672710      -1.052767       6.277316           0.000004
          144              O       2.877424       7.330908       6.886467      -0.447159      23.024511 0.35344338E+03  0.76354505E+04                                 6.196866                            5.687026       1.003472       2.395286                    0.999399      25.387019      62.847379       0.826246       0.343148      -1.154232      -0.017407       0.025967       0.012752       0.033763      -0.069328       0.046850       0.039682       0.101309       0.091923      -0.122505       0.036956       0.085549              6.273023       5.592786      -1.184246      -1.309778       6.999632       1.488338       6.226649           0.000008
          145              O       1.853247       0.637374       8.159313      -0.587145      40.092967 0.67190818E+03  0.17106180E+05                                 9.389510                            8.109087       0.025804       2.042213                    0.994886      29.043218      78.985586       0.655538       0.366999      -1.130880       0.018955      -0.020065       0.000782       0.027614      -0.045612       0.042056       0.051019      -0.017600      -0.009780      -0.092592       0.035924       0.056667             10.474620      11.037019      -3.485667      -3.264954      10.759384       3.607382       9.627458           0.000001
          146              O      -1.473107       9.412851       8.129218      -0.552698      34.565726 0.59171349E+03  0.14589645E+05                                 8.455871                            7.585577       0.151383       2.100499                    0.994988      27.961460      74.773532       0.681202       0.364667      -1.132971       0.000074       0.021681       0.004130       0.022071       0.036512       0.031597      -0.045133       0.006616      -0.005316      -0.076148       0.032339       0.043809              9.130235       9.834401       1.207468      -2.182866       9.488952      -2.589902       8.067352           0.000001
          147              O       4.967929       1.025533       1.991588      -0.547033      34.599485 0.56710728E+03  0.13836418E+05                                 8.467052                            7.406964       0.196224       2.114206                    0.996085      27.849407      74.103170       0.691992       0.362783      -1.134343      -0.003258      -0.021504       0.001309       0.021789       0.014828       0.021898      -0.059363       0.002099      -0.097568      -0.079836       0.024510       0.055325              9.292463       7.036808       1.406537      -2.155300       9.397511      -3.890955      11.443069           0.000003
          148              O       1.607589       9.802113       1.807476      -0.545249      35.746298 0.57131957E+03  0.13985130E+05                                 8.708544                            7.478361       0.106872       2.084477                    0.996378      27.930434      74.792154       0.681638       0.367084      -1.129378       0.000203       0.018417       0.001037       0.018448      -0.020838       0.026085       0.056283       0.054506      -0.062624      -0.084233       0.036593       0.047640              9.717046       7.348661      -1.339266      -2.531137       8.892832       3.903173      12.909644          -0.000001
          149              O       5.817143       7.741122      15.971647      -0.436624      23.794172 0.36116569E+03  0.78453711E+04                                 6.383643                            5.776921       0.897627       2.367123                    0.998918      25.279442      62.775147       0.813732       0.346511      -1.151300       0.006183       0.023794       0.022863       0.033572       0.007080      -0.027574       0.070845       0.155853       0.009404      -0.122206       0.034481       0.087724              6.563319       6.739925       1.628632       1.888802       6.672713       1.052767       6.277318           0.000004
          150              O       8.485924       7.330908       1.965033      -0.447159      23.024504 0.35344324E+03  0.76354468E+04                                 6.196864                            5.687025       1.003472       2.395286                    0.999399      25.387017      62.847369       0.826246       0.343148      -1.154232      -0.017407       0.025967      -0.012752       0.033763      -0.069329      -0.046849      -0.039682       0.101309       0.091924      -0.122506       0.036957       0.085549              6.273021       5.592785      -1.184246       1.309778       6.999630      -1.488338       6.226648           0.000008
          151              O       0.401348      10.389865      17.010813      -0.587145      40.092959 0.67190796E+03  0.17106173E+05                                 9.389509                            8.109086       0.025804       2.042213                    0.994886      29.043218      78.985585       0.655538       0.366999      -1.130880      -0.018955       0.020065       0.000782       0.027614      -0.045612      -0.042056      -0.051019      -0.017600      -0.009780      -0.092592       0.035924       0.056667             10.474618      11.037015      -3.485667       3.264951      10.759386      -3.607379       9.627453           0.000001
          152              O       3.727702       1.614388      16.980718      -0.552698      34.565723 0.59171339E+03  0.14589641E+05                                 8.455870                            7.585576       0.151383       2.100499                    0.994988      27.961462      74.773537       0.681202       0.364667      -1.132971      -0.000074      -0.021681       0.004130       0.022071       0.036512      -0.031597       0.045133       0.006616      -0.005316      -0.076148       0.032339       0.043809              9.130233       9.834398       1.207468       2.182864       9.488953       2.589900       8.067348           0.000001
          153              O      -2.713334      10.001706      10.843088      -0.547033      34.599487 0.56710733E+03  0.13836420E+05                                 8.467053                            7.406965       0.196224       2.114206                    0.996085      27.849408      74.103174       0.691992       0.362783      -1.134343       0.003258       0.021504       0.001309       0.021789       0.014828      -0.021898       0.059363       0.002099      -0.097568      -0.079836       0.024510       0.055325              9.292463       7.036809       1.406537       2.155300       9.397511       3.890955      11.443070           0.000003
          154              O       0.647006       1.225126      10.658976      -0.545249      35.746296 0.57131950E+03  0.13985127E+05                                 8.708543                            7.478360       0.106872       2.084477                    0.996378      27.930433      74.792148       0.681638       0.367084      -1.129378      -0.000203      -0.018417       0.001037       0.018448      -0.020838      -0.026085      -0.056283       0.054506      -0.062624      -0.084233       0.036593       0.047640              9.717045       7.348661      -1.339266       2.531137       8.892831      -3.903173      12.909643          -0.000001
          155              O       7.654452       3.286117       7.120147      -0.436624      23.794177 0.36116577E+03  0.78453734E+04                                 6.383644                            5.776922       0.897627       2.367123                    0.998918      25.279443      62.775153       0.813732       0.346512      -1.151300      -0.006183      -0.023794       0.022863       0.033572       0.007080       0.027574      -0.070845       0.155853       0.009404      -0.122206       0.034481       0.087724              6.563320       6.739926       1.628633      -1.888802       6.672714      -1.052768       6.277319           0.000004
          156              O       4.985671       3.696331      10.816533      -0.447159      23.024509 0.35344334E+03  0.76354495E+04                                 6.196865                            5.687026       1.003472       2.395286                    0.999399      25.387020      62.847379       0.826246       0.343148      -1.154232       0.017407      -0.025967      -0.012752       0.033763      -0.069328       0.046849       0.039682       0.101309       0.091924      -0.122506       0.036956       0.085549              6.273022       5.592786      -1.184246      -1.309778       6.999631       1.488338       6.226649           0.000008

******************************************************
Auxiliary information for the entire system
The total spin magnetic moment of the unit cell is   0.000307
The total net atomic charge of the unit cell is   0.000004
Accuracy of reproducing the electrostatic potential in the unit cell:
  The inner radius (bohr) =    5.0000
  The outer radius (bohr) =   12.0000
  Valid grid points have density less than (e/(bohr^3)) =    0.0001
  The number of valid grid points were=        45024
  The rms potential error without charges in kcal/mol is=      2.76882
  The rms potential error with partial charges in kcal/mol is=      0.48792
  The RRMSE value at monopole order=      0.17622
  The rms potential error with partial charges and cloud penetration in kcal/mol is=      0.49505
  The RRMSE value at monopole order with cloud penetration is=      0.17879
  The rms potential error with partial charges and atomic dipoles in kcal/mol is=      0.22897
  The RRMSE value at dipole order=      0.08270
  The rms potential error with partial charges, atomic dipoles and cloud penetration in kcal/mol is=      0.23570
  The RRMSE value at dipole order with cloud penetration=      0.08513

******************************************************
The electron densities and ab initio electrostatic potential were computed in VASP using the PBE functional and
projector augmented wave method. See the main text of the journal article for a description of computational details.
The atomic charges, dipoles, and quadrupoles were computed with the DDEC6 method as described in
(a) T. A. Manz and N. Gabaldon Limas, RSC Adv. 6 (2016) 47771-47801 DOI: 10.1039/c6ra04656h
(b) N. Gabaldon Limas and T. A. Manz, RSC Adv. 8 (2018) 2678-2707 DOI: 10.1039/c7ra11829e.
For each atom in the material, the electron cloud parameters were fit to the spherically averaged atom-in-material
electron density using radial positions for which this density was between 10^-4 and 10^-2 electrons per cubic bohr.
The polarizabilities, dispersion coefficients, and quantum Drude oscillator (QDO) parameters were fit using the MCLF method.
The magnetic structure of the system was optimized in VASP from the default ferromagnetic initial guess using spin polarization.
The atomic spin moments (ASMs) were computed on this optimized magnetic structure using the DDEC6 partition as inputs
to the method of T. A. Manz and D. S. Sholl, J. Chem. Theory Comput. 7 (2011) 4146-4164 DOI: 10.1021/ct200539n.
The RMSE and RRMSE were computed using a uniform grid with Ewald summation.
