# Supplementary material for: A collection of forcefield precursors for metal–organic frameworks
Source: RSC Adv. 2019 Nov 13;9(63):36492–507. doi: 10.1039/c9ra07327b (PMC9075174; doi:10.1039/c9ra07327b)
Supplement: RA-009-C9RA07327B-s5133 [file RA-009-C9RA07327B-s5133.xyz]

   60
jmolscript: load "" {1 1 1} spacegroup "x,y,z" unitcell [{      7.230800     0.000000     0.000000 }, {     -2.410266    17.822257     0.000000 }, {      2.410266     8.911128    15.434528 }]
Er     7.273413     5.966446    10.318136     2.110917
Er     2.452880    14.863673     5.108366     2.110741
Er     4.863147     5.903266     0.008026     2.111019
Er     2.367653     2.944682     5.116392     2.110917
Er     4.777920    11.869712    10.326162     2.110741
Er    -0.042613    11.918991    -0.008026     2.111019
C      1.636571     5.077561     7.569093     0.526217
C      5.528187     8.681221    10.918385     0.542976
C      6.421191     9.098262     9.729926     0.536762
C      4.046838    12.927374     7.252685     0.528102
C      0.707655    14.026116     2.457177     0.541362
C      1.600658    12.788360     2.690238     0.535748
C     -0.773695     8.728450     0.612751     0.526877
C      3.117921     4.026048     2.058966     0.543548
C      4.010925     4.846763     3.014363     0.537256
C      5.594229    21.655824     7.865435     0.526216
C      1.702613    18.052164     4.516143     0.542977
C      0.809609    17.635123     5.704602     0.536762
C      3.183962    13.806011     8.181843     0.528102
C      6.523145    12.707269    12.977351     0.541363
C      5.630142    13.945025    12.744290     0.535748
C      8.004495    18.004935    14.821777     0.526877
C      4.112879    22.707337    13.375562     0.543548
C      3.219875    21.886622    12.420165     0.537256
O      5.651834     7.504150    11.304711    -0.625875
O      7.173917     8.227823     9.270595    -0.610993
O      1.502078     6.047715     8.357643    -0.633573
O      2.373389     5.012599     6.561372    -0.604499
O      4.760276     9.556472    11.369382    -0.627055
O      6.296821    10.281482     9.338816    -0.614729
O      0.831301    14.949220     3.283387    -0.625639
O      2.353385    12.825787     3.673726    -0.610693
O      3.912345    13.125201     6.018231    -0.634502
O      4.783656    12.087144     7.812804    -0.605487
O     -0.060256    13.979065     1.473689    -0.626008
O      1.476289    11.858039     1.861095    -0.613721
O      3.241568     4.280015     0.846430    -0.626540
O      4.763651     5.679775     2.490207    -0.611994
O      6.322612     7.560469     1.058654    -0.634045
O     -0.036877     9.633643     1.060352    -0.604743
O      2.350010     3.197847     2.591457    -0.626688
O      3.886555     4.593865     4.234617    -0.614741
O      1.578966    19.229235     4.129817    -0.625875
O      0.056883    18.505562     6.163933    -0.610993
O      5.728722    20.685670     7.076885    -0.633573
O      4.857411    21.720786     8.873156    -0.604499
O      2.470524    17.176913     4.065146    -0.627055
O      0.933979    16.451903     6.095712    -0.614729
O      6.399499    11.784165    12.151141    -0.625639
O      4.877415    13.907598    11.760802    -0.610692
O      3.318455    13.608184     9.416297    -0.634502
O      2.447144    14.646241     7.621724    -0.605487
O      7.291056    12.754320    13.960839    -0.626007
O      5.754511    14.875346    13.573433    -0.613722
O      3.989232    22.453370    14.588098    -0.626539
O      2.467149    21.053610    12.944321    -0.611993
O      0.908188    19.172916    14.375874    -0.634046
O      7.267677    17.099742    14.374176    -0.604743
O      4.880790    23.535538    12.843071    -0.626689
O      3.344245    22.139520    11.199911    -0.614741

The following XYZ coordinates are in angstroms. Other properties are in atomic units.
The sperically averaged electron density of each atom fit to a function of the form exp(a - br)
eigen_1, eigen_2 and eigen_3 are the three eigenvalues of traceless quadrupole moment tensor
  atom number  atomic symbol              X              Y              Z     net charge C6 coefficient C8 coefficient C10 coefficient fluctuating dipole atomic polarizability isotropic forcefield polarizability              a              b squared Pearson coefficient          <r^3>          <r^4>         wp_QDO          m_QDO          q_QDO       dipole_x       dipole_y       dipole_z         dipole            Qxy            Qxz            Qyz     Q(x^2-y^2)  Q(3z^2 - R^2)        eigen_1        eigen_2        eigen_3 static polarizability      alpha(xx)      alpha(xy)      alpha(xz)      alpha(yy)      alpha(yz)      alpha(zz) atomic spin moment
            1             Er       7.273413       5.966446      10.318136       2.110917      68.881929 0.13702679E+04  0.38055211E+05                                10.850791                            9.758440       3.746721       2.967163                    0.996956      64.556114     136.126863       0.846274       0.260607      -1.349567       0.025740       0.009178       0.000720       0.027337       0.076761       0.296145       0.028405       0.403872      -0.342917      -0.278886      -0.154913       0.433799             12.120690       9.831292      -1.696571      -3.406423      12.953247       0.311389      13.577532          -0.000039
            2             Er       2.452880      14.863673       5.108366       2.110741      68.892893 0.13705639E+04  0.38065465E+05                                10.851773                            9.759372       3.743657       2.966138                    0.996891      64.562997     136.144728       0.846250       0.260601      -1.349576       0.026033      -0.003723      -0.008977       0.027788       0.218512      -0.214276      -0.027582       0.404698      -0.337114      -0.278811      -0.154765       0.433576             12.121693       9.831851      -2.101867       3.172590      13.153442      -0.425961      13.379786          -0.000037
            3             Er       4.863147       5.903266       0.008026       2.111019      68.883150 0.13703093E+04  0.38056934E+05                                10.851336                            9.758956       3.734434       2.963612                    0.996824      64.555351     136.129606       0.846197       0.260627      -1.349531       0.025569      -0.005196       0.007576       0.027169      -0.294761      -0.081424      -0.000651       0.356619      -0.483669      -0.278776      -0.154750       0.433525             12.121270       9.831746       3.798938       0.233063      13.692524       0.114384      12.839540          -0.000039
            4             Er       2.367653       2.944682       5.116392       2.110917      68.881966 0.13702688E+04  0.38055244E+05                                10.850796                            9.758444       3.746718       2.967162                    0.996956      64.556126     136.126907       0.846274       0.260607      -1.349567      -0.025740      -0.009178      -0.000720       0.027336       0.076761       0.296145       0.028405       0.403872      -0.342918      -0.278886      -0.154913       0.433800             12.120695       9.831295      -1.696573      -3.406425      12.953253       0.311391      13.577537          -0.000038
            5             Er       4.777920      11.869712      10.326162       2.110741      68.892868 0.13705634E+04  0.38065444E+05                                10.851770                            9.759370       3.743655       2.966137                    0.996891      64.562989     136.144703       0.846250       0.260601      -1.349576      -0.026034       0.003724       0.008977       0.027789       0.218512      -0.214276      -0.027581       0.404698      -0.337114      -0.278811      -0.154765       0.433576             12.121690       9.831848      -2.101866       3.172588      13.153438      -0.425962      13.379782          -0.000038
            6             Er      -0.042613      11.918991      -0.008026       2.111019      68.883175 0.13703099E+04  0.38056954E+05                                10.851339                            9.758959       3.734432       2.963612                    0.996824      64.555352     136.129615       0.846197       0.260627      -1.349531      -0.025569       0.005195      -0.007577       0.027170      -0.294761      -0.081424      -0.000651       0.356619      -0.483667      -0.278776      -0.154749       0.433525             12.121274       9.831747       3.798939       0.233064      13.692528       0.114385      12.839546          -0.000038
            7              C       1.636571       5.077561       7.569093       0.526217      25.249040 0.27434062E+03  0.58000230E+04                                 7.795593                            5.836868      -0.087536       2.014882                    0.999082      23.184981      65.076314       0.622108       0.465694      -1.025666       0.088228       0.145459      -0.035097       0.173707      -0.058983       0.116417      -0.086969       0.086753      -0.132234      -0.138786      -0.046745       0.185531              9.055036       7.359646       0.201526      -3.637098       9.310954       2.718395      10.494509          -0.000064
            8              C       5.528187       8.681221      10.918385       0.542976      24.194555 0.26574828E+03  0.55835451E+04                                 7.641821                            5.790525      -0.083357       2.026796                    0.999228      22.869296      64.355360       0.616126       0.473148      -1.019829      -0.083590      -0.038244       0.144678       0.171411       0.080801       0.109679       0.045945       0.119489       0.158943      -0.127611      -0.055066       0.182677              8.756756       6.720199      -2.085797      -1.920109      12.659694      -1.049146       6.890377          -0.000057
            9              C       6.421191       9.098262       9.729926       0.536762      24.483453 0.26370127E+03  0.55230957E+04                                 7.652680                            5.732512      -0.036452       2.039025                    0.999126      22.823390      63.870073       0.625787       0.467314      -1.024245       0.093264       0.051010      -0.132846       0.170142       0.071531       0.106980       0.046208       0.135916       0.174427      -0.127738      -0.052804       0.180542              8.864947       7.011154      -2.525419      -2.077895      12.578217      -0.701047       7.005470          -0.000061
           10              C       4.046838      12.927374       7.252685       0.528102      25.219954 0.27396896E+03  0.57903270E+04                                 7.791250                            5.833992      -0.085031       2.015942                    0.999092      23.165727      65.016512       0.622075       0.465867      -1.025549       0.088316      -0.103614      -0.108915       0.174350       0.129463      -0.007154       0.053276       0.028340      -0.304660      -0.138101      -0.046196       0.184297              9.049765       7.355380      -3.248306       1.643083       7.839935      -1.870667      11.953981          -0.000058
           11              C       0.707655      14.026116       2.457177       0.541362      24.232396 0.26624355E+03  0.55966052E+04                                 7.649451                            5.795857      -0.078533       2.027658                    0.999217      22.892548      64.437946       0.615847       0.473138      -1.019825      -0.082867       0.144718      -0.039478       0.171373       0.055063      -0.124679      -0.083739       0.056291      -0.035983      -0.127706      -0.055552       0.183258              8.765785       6.726910      -0.620617       2.769869       9.250356       3.026242      10.320089          -0.000055
           12              C       1.600658      12.788360       2.690238       0.535748      24.483315 0.26370614E+03  0.55230691E+04                                 7.652000                            5.732125      -0.037857       2.038739                    0.999184      22.822876      63.862069       0.625898       0.467242      -1.024313       0.092475      -0.140093       0.023112       0.169446       0.055805      -0.115566      -0.090978       0.059537      -0.054393      -0.128673      -0.051688       0.180361              8.864043       7.010430      -0.536997       3.225453       9.005114       2.763149      10.576585          -0.000058
           13              C      -0.773695       8.728450       0.612751       0.526877      25.239877 0.27422779E+03  0.57970027E+04                                 7.793596                            5.835563      -0.083774       2.016110                    0.999032      23.179690      65.056486       0.622198       0.465678      -1.025682       0.087744      -0.043052       0.143141       0.173326      -0.071093      -0.109458       0.032972       0.178361       0.146338      -0.138633      -0.046640       0.185273              9.052544       7.357450       3.047861       1.992194      12.549387      -0.846995       7.250794          -0.000060
           14              C       3.117921       4.026048       2.058966       0.543548      24.176220 0.26550851E+03  0.55772109E+04                                 7.638245                            5.788047      -0.082072       2.027319                    0.999256      22.857415      64.313041       0.616241       0.473170      -1.019823      -0.083048      -0.106310      -0.105862       0.171481      -0.134837       0.015460       0.037173      -0.025594      -0.274298      -0.127526      -0.054720       0.182247              8.752560       6.717106       2.704278      -0.845899       7.420662      -1.972531      12.119913          -0.000061
           15              C       4.010925       4.846763       3.014363       0.537256      24.467961 0.26350274E+03  0.55176951E+04                                 7.648363                            5.729511      -0.033601       2.040130                    0.999167      22.814323      63.829819       0.626112       0.467177      -1.024358       0.093782       0.091151       0.110554       0.171247      -0.128246       0.008665       0.043682      -0.021134      -0.298145      -0.128017      -0.052860       0.180876              8.859852       7.007229       3.060167      -1.147520       7.787118      -2.061286      11.785209          -0.000057
           16              C       5.594229      21.655824       7.865435       0.526216      25.249056 0.27434084E+03  0.58000285E+04                                 7.795595                            5.836870      -0.087534       2.014882                    0.999082      23.184990      65.076334       0.622108       0.465694      -1.025666      -0.088228      -0.145459       0.035097       0.173708      -0.058983       0.116417      -0.086969       0.086752      -0.132234      -0.138786      -0.046745       0.185531              9.055038       7.359647       0.201526      -3.637099       9.310957       2.718396      10.494511          -0.000060
           17              C       1.702613      18.052164       4.516143       0.542977      24.194556 0.26574830E+03  0.55835454E+04                                 7.641821                            5.790525      -0.083358       2.026796                    0.999228      22.869296      64.355360       0.616126       0.473148      -1.019829       0.083590       0.038244      -0.144678       0.171411       0.080801       0.109678       0.045945       0.119489       0.158942      -0.127611      -0.055065       0.182676              8.756757       6.720199      -2.085796      -1.920109      12.659695      -1.049146       6.890376          -0.000054
           18              C       0.809609      17.635123       5.704602       0.536762      24.483456 0.26370130E+03  0.55230967E+04                                 7.652681                            5.732513      -0.036453       2.039024                    0.999126      22.823392      63.870086       0.625787       0.467314      -1.024245      -0.093264      -0.051010       0.132846       0.170142       0.071531       0.106980       0.046208       0.135916       0.174427      -0.127738      -0.052804       0.180542              8.864949       7.011155      -2.525420      -2.077895      12.578220      -0.701047       7.005472          -0.000057
           19              C       3.183962      13.806011       8.181843       0.528102      25.219940 0.27396880E+03  0.57903224E+04                                 7.791245                            5.833989      -0.085029       2.015943                    0.999092      23.165718      65.016466       0.622076       0.465866      -1.025549      -0.088316       0.103615       0.108914       0.174350       0.129463      -0.007154       0.053275       0.028339      -0.304660      -0.138101      -0.046196       0.184297              9.049759       7.355375      -3.248303       1.643081       7.839930      -1.870665      11.953973          -0.000064
           20              C       6.523145      12.707269      12.977351       0.541363      24.232384 0.26624341E+03  0.55966013E+04                                 7.649448                            5.795855      -0.078531       2.027659                    0.999217      22.892536      64.437894       0.615848       0.473137      -1.019825       0.082867      -0.144718       0.039478       0.171373       0.055063      -0.124679      -0.083740       0.056290      -0.035983      -0.127706      -0.055552       0.183258              8.765781       6.726907      -0.620617       2.769867       9.250352       3.026241      10.320084          -0.000051
           21              C       5.630142      13.945025      12.744290       0.535748      24.483330 0.26370634E+03  0.55230742E+04                                 7.652001                            5.732126      -0.037857       2.038738                    0.999184      22.822884      63.862086       0.625898       0.467242      -1.024313      -0.092475       0.140093      -0.023112       0.169446       0.055805      -0.115566      -0.090978       0.059537      -0.054393      -0.128673      -0.051689       0.180362              8.864044       7.010430      -0.536997       3.225453       9.005116       2.763150      10.576587          -0.000061
           22              C       8.004495      18.004935      14.821777       0.526877      25.239885 0.27422789E+03  0.57970054E+04                                 7.793598                            5.835565      -0.083775       2.016110                    0.999032      23.179693      65.056500       0.622198       0.465678      -1.025682      -0.087744       0.043052      -0.143141       0.173326      -0.071093      -0.109458       0.032972       0.178361       0.146337      -0.138633      -0.046640       0.185273              9.052546       7.357452       3.047862       1.992195      12.549391      -0.846995       7.250796          -0.000056
           23              C       4.112879      22.707337      13.375562       0.543548      24.176220 0.26550850E+03  0.55772108E+04                                 7.638245                            5.788047      -0.082071       2.027320                    0.999256      22.857414      64.313035       0.616241       0.473170      -1.019824       0.083048       0.106310       0.105862       0.171481      -0.134837       0.015460       0.037173      -0.025595      -0.274299      -0.127526      -0.054720       0.182247              8.752560       6.717106       2.704278      -0.845899       7.420662      -1.972530      12.119913          -0.000059
           24              C       3.219875      21.886622      12.420165       0.537256      24.467958 0.26350270E+03  0.55176941E+04                                 7.648364                            5.729511      -0.033600       2.040130                    0.999167      22.814324      63.829830       0.626112       0.467177      -1.024358      -0.093782      -0.091151      -0.110554       0.171247      -0.128246       0.008665       0.043682      -0.021134      -0.298145      -0.128017      -0.052860       0.180877              8.859852       7.007229       3.060167      -1.147520       7.787118      -2.061286      11.785209          -0.000051
           25              O       5.651834       7.504150      11.304711      -0.625875      39.355365 0.55125045E+03  0.13332668E+05                                 9.117728                            7.228060       0.517504       2.178822                    0.999277      28.971637      76.344053       0.712545       0.355407      -1.142052      -0.087529       0.092130       0.097418       0.160124       0.002489       0.080567      -0.000130      -0.052639      -0.011391      -0.095364       0.028187       0.067177             10.611030       6.556245      -2.181947      -0.002478      18.011531      -3.423914       7.265314           0.000038
           26              O       7.173917       8.227823       9.270595      -0.610993      37.110084 0.51569226E+03  0.12272811E+05                                 8.760381                            6.977694       0.526913       2.185770                    0.998999      28.659549      75.041055       0.726922       0.354050      -1.142553       0.004019       0.133270      -0.095519       0.164015      -0.036896       0.038455       0.056201       0.023504      -0.018488      -0.090558       0.041444       0.049114             10.162298       9.399007      -5.063743      -2.449034      13.870984       2.450880       7.216903           0.000039
           27              O       1.502078       6.047715       8.357643      -0.633573      39.519516 0.55930083E+03  0.13592253E+05                                 9.178045                            7.301699       0.423515       2.144656                    0.998775      29.343505      77.803410       0.705061       0.357465      -1.139083       0.067820       0.042847      -0.158161       0.177342      -0.076926       0.027028       0.022862      -0.013641      -0.006151      -0.090371       0.012092       0.078279             10.717953       7.542436      -1.965392      -2.667327      12.721439       5.812984      11.889984           0.000035
           28              O       2.373389       5.012599       6.561372      -0.604499      37.603538 0.52149079E+03  0.12444306E+05                                 8.853196                            7.020220       0.507525       2.179137                    0.998941      28.712563      75.256675       0.724262       0.354394      -1.142390       0.017013       0.144188       0.073411       0.162692      -0.059547      -0.011861      -0.024267       0.085590       0.104501      -0.096307       0.040378       0.055929             10.408845       9.670406      -0.821765      -5.907274       6.893018       1.956647      14.663110           0.000039
           29              O       4.760276       9.556472      11.369382      -0.627055      34.919575 0.52663514E+03  0.12627798E+05                                 8.431138                            7.083230       0.490198       2.167441                    0.998754      29.237280      77.413153       0.714997       0.357260      -1.137397       0.055901      -0.126442       0.092702       0.166452       0.002971       0.061485       0.064319      -0.008277      -0.045552      -0.092209       0.004399       0.087810              9.351385       8.590248      -3.462179      -1.567848      12.764676       1.770056       6.699231           0.000037
           30              O       6.296821      10.281482       9.338816      -0.614729      39.674559 0.55964930E+03  0.13617161E+05                                 9.274772                            7.365505       0.350699       2.134969                    0.997780      28.966650      77.115214       0.692493       0.363513      -1.133122       0.082782      -0.094926      -0.078789       0.148565      -0.015250       0.086407       0.008793      -0.056559       0.038553      -0.102988       0.024205       0.078783             10.833864       7.131635      -2.780313       0.281313      17.745728      -2.844952       7.624228           0.000031
           31              O       0.831301      14.949220       3.283387      -0.625639      39.329266 0.55080130E+03  0.13318906E+05                                 9.112840                            7.224411       0.515383       2.178368                    0.999239      28.965344      76.315730       0.712839       0.355338      -1.142124      -0.088321       0.038447      -0.128099       0.160275       0.068413      -0.042077       0.013123      -0.028123       0.061436      -0.094817       0.027595       0.067222             10.605005       6.552802       1.087974       1.889306      12.909825       6.361086      12.352387           0.000032
           32              O       2.353385      12.825787       3.673726      -0.610693      37.118177 0.51585012E+03  0.12277734E+05                                 8.762455                            6.979506       0.522856       2.184693                    0.998982      28.660288      75.051088       0.726698       0.354125      -1.142471       0.003482      -0.148459      -0.068267       0.163440       0.051159       0.013504      -0.030030       0.070761       0.124041      -0.091036       0.041089       0.049947             10.164507       9.401383       0.410490       5.611103       6.759391       1.655455      14.332747           0.000033
           33              O       3.912345      13.125201       6.018231      -0.634502      39.529026 0.55950025E+03  0.13598184E+05                                 9.179133                            7.302671       0.420755       2.143777                    0.998726      29.348914      77.818479       0.705068       0.357433      -1.139119       0.067691      -0.158182       0.041303       0.176945       0.062371       0.052975      -0.006954       0.013810       0.075146      -0.090613       0.012064       0.078549             10.719175       7.543544      -1.327656       3.036344       7.064730      -2.546994      17.549250           0.000032
           34              O       4.783656      12.087144       7.812804      -0.605487      37.608585 0.52162131E+03  0.12447983E+05                                 8.853192                            7.020442       0.504472       2.178209                    0.998944      28.718192      75.268874       0.724365       0.354328      -1.142463       0.017707      -0.009259      -0.161252       0.162485       0.019925       0.057209      -0.028802      -0.006523      -0.170848      -0.095765       0.039864       0.055901             10.408652       9.669959      -4.704416       3.665110      11.025604      -4.342692      10.530394           0.000040
           35              O      -0.060256      13.979065       1.473689      -0.626008      34.882405 0.52590417E+03  0.12605824E+05                                 8.425058                            7.078149       0.495287       2.169133                    0.998795      29.220934      77.354865       0.715282       0.357243      -1.137416       0.056647       0.143428       0.064407       0.167119       0.051723      -0.032653      -0.020367       0.068210       0.184780      -0.092794       0.005084       0.087710              9.344560       8.584348       0.373232       3.779479       6.677408       1.739644      12.771924           0.000038
           36              O       1.476289      11.858039       1.861095      -0.613721      39.606804 0.55849607E+03  0.13581527E+05                                 9.262791                            7.356559       0.348868       2.134650                    0.997818      28.946609      77.029856       0.693134       0.363380      -1.133273       0.083256      -0.019732       0.122906       0.149756       0.082935      -0.030566       0.000288      -0.043403       0.081379      -0.103892       0.024737       0.079155             10.819289       7.122253       1.631125       2.262970      12.601709       5.796696      12.733906           0.000036
           37              O       3.241568       4.280015       0.846430      -0.626540      39.385849 0.55179298E+03  0.13349233E+05                                 9.122729                            7.231932       0.514215       2.177560                    0.999244      28.983363      76.387828       0.712299       0.355438      -1.142013      -0.087570      -0.130416       0.030465       0.160015      -0.070878      -0.037927      -0.013577      -0.028085       0.058396      -0.094716       0.027372       0.067345             10.617015       6.559902       1.094099      -1.889544       6.990560      -2.942873      18.300583           0.000035
           38              O       4.763651       5.679775       2.490207      -0.611994      37.127840 0.51598793E+03  0.12281579E+05                                 8.763146                            6.979735       0.523467       2.184826                    0.999059      28.666601      75.064239       0.726812       0.354054      -1.142552       0.004738       0.016387       0.162257       0.163151      -0.015189      -0.050334      -0.026367      -0.027692      -0.170421      -0.089820       0.040369       0.049451             10.165772       9.401844       4.654462      -3.162152      11.006490      -4.108566      10.088981           0.000036
           39              O       6.322612       7.560469       1.058654      -0.634045      39.535130 0.55956156E+03  0.13600378E+05                                 9.181314                            7.304150       0.423864       2.144712                    0.998730      29.345753      77.818303       0.704823       0.357538      -1.139007       0.068329       0.115163       0.116489       0.177485       0.015244      -0.080456      -0.015070      -0.026087      -0.043368      -0.090709       0.012364       0.078345             10.721969       7.545161       3.294222      -0.368671      17.138609      -3.268137       7.482136           0.000033
           40              O      -0.036877       9.633643       1.060352      -0.604743      37.604018 0.52154442E+03  0.12445734E+05                                 8.852254                            7.019819       0.505468       2.178498                    0.998937      28.718626      75.269635       0.724411       0.354317      -1.142468       0.017322      -0.135224       0.088376       0.162468       0.039401      -0.045770       0.052758       0.035669      -0.046269      -0.095637       0.039616       0.056022             10.407295       9.668895       5.525349       2.241150      14.412848       2.385033       7.140143           0.000036
           41              O       2.350010       3.197847       2.591457      -0.626688      34.914841 0.52655336E+03  0.12625422E+05                                 8.430925                            7.083105       0.491951       2.167995                    0.998796      29.232797      77.401526       0.714935       0.357303      -1.137356       0.056341      -0.016191      -0.155798       0.166462      -0.053939      -0.028318      -0.044188      -0.044033      -0.153322      -0.092412       0.004943       0.087469              9.351175       8.589844       3.088529      -2.214271       9.748054      -3.511394       9.715627           0.000038
           42              O       3.886555       4.593865       4.234617      -0.614741      39.706609 0.56019081E+03  0.13633864E+05                                 9.280483                            7.369777       0.352352       2.135252                    0.997730      28.975491      77.152999       0.692180       0.363583      -1.133048       0.082722       0.116186      -0.043063       0.148985      -0.067452      -0.056349      -0.007931      -0.057657       0.037107      -0.103126       0.024041       0.079085             10.840916       7.136222       1.147723      -2.550852       7.695877      -2.962644      17.690650           0.000035
           43              O       1.578966      19.229235       4.129817      -0.625875      39.355365 0.55125043E+03  0.13332667E+05                                 9.117728                            7.228060       0.517504       2.178822                    0.999277      28.971634      76.344048       0.712545       0.355407      -1.142052       0.087529      -0.092130      -0.097418       0.160124       0.002489       0.080567      -0.000129      -0.052639      -0.011391      -0.095364       0.028187       0.067176             10.611031       6.556246      -2.181947      -0.002478      18.011534      -3.423914       7.265315           0.000031
           44              O       0.056883      18.505562       6.163933      -0.610993      37.110050 0.51569171E+03  0.12272794E+05                                 8.760373                            6.977689       0.526915       2.185771                    0.998999      28.659546      75.041024       0.726923       0.354050      -1.142553      -0.004018      -0.133270       0.095520       0.164016      -0.036896       0.038455       0.056201       0.023503      -0.018490      -0.090558       0.041443       0.049114             10.162289       9.398999      -5.063738      -2.449031      13.870971       2.450878       7.216897           0.000035
           45              O       5.728722      20.685670       7.076885      -0.633573      39.519470 0.55930007E+03  0.13592229E+05                                 9.178035                            7.301691       0.423517       2.144657                    0.998775      29.343504      77.803375       0.705062       0.357465      -1.139083      -0.067820      -0.042847       0.158161       0.177342      -0.076926       0.027028       0.022861      -0.013642      -0.006151      -0.090371       0.012092       0.078279             10.717940       7.542426      -1.965389      -2.667322      12.721424       5.812977      11.889969           0.000035
           46              O       4.857411      21.720786       8.873156      -0.604499      37.603528 0.52149062E+03  0.12444301E+05                                 8.853194                            7.020219       0.507526       2.179138                    0.998941      28.712558      75.256661       0.724262       0.354394      -1.142390      -0.017013      -0.144188      -0.073411       0.162692      -0.059547      -0.011861      -0.024267       0.085589       0.104501      -0.096307       0.040378       0.055929             10.408843       9.670405      -0.821764      -5.907273       6.893016       1.956646      14.663107           0.000041
           47              O       2.470524      17.176913       4.065146      -0.627055      34.919558 0.52663484E+03  0.12627789E+05                                 8.431136                            7.083228       0.490199       2.167441                    0.998754      29.237273      77.413127       0.714997       0.357260      -1.137397      -0.055901       0.126442      -0.092702       0.166452       0.002971       0.061484       0.064319      -0.008277      -0.045554      -0.092208       0.004399       0.087810              9.351382       8.590246      -3.462177      -1.567848      12.764672       1.770055       6.699229           0.000037
           48              O       0.933979      16.451903       6.095712      -0.614729      39.674614 0.55965027E+03  0.13617191E+05                                 9.274781                            7.365512       0.350697       2.134968                    0.997780      28.966670      77.115292       0.692492       0.363513      -1.133122      -0.082782       0.094926       0.078788       0.148565      -0.015250       0.086407       0.008794      -0.056559       0.038552      -0.102989       0.024205       0.078784             10.833874       7.131642      -2.780316       0.281313      17.745746      -2.844954       7.624235           0.000032
           49              O       6.399499      11.784165      12.151141      -0.625639      39.329232 0.55080081E+03  0.13318891E+05                                 9.112833                            7.224406       0.515384       2.178368                    0.999239      28.965340      76.315702       0.712839       0.355338      -1.142124       0.088322      -0.038447       0.128099       0.160275       0.068413      -0.042077       0.013123      -0.028123       0.061436      -0.094816       0.027594       0.067222             10.604996       6.552797       1.087973       1.889303      12.909815       6.361079      12.352376           0.000033
           50              O       4.877415      13.907598      11.760802      -0.610692      37.118127 0.51584932E+03  0.12277710E+05                                 8.762445                            6.979500       0.522858       2.184694                    0.998982      28.660277      75.051035       0.726699       0.354125      -1.142471      -0.003482       0.148459       0.068267       0.163440       0.051159       0.013504      -0.030030       0.070761       0.124041      -0.091037       0.041089       0.049947             10.164496       9.401373       0.410489       5.611096       6.759384       1.655453      14.332730           0.000034
           51              O       3.318455      13.608184       9.416297      -0.634502      39.528995 0.55949978E+03  0.13598169E+05                                 9.179126                            7.302666       0.420758       2.143778                    0.998726      29.348914      77.818457       0.705069       0.357433      -1.139119      -0.067691       0.158181      -0.041303       0.176944       0.062372       0.052975      -0.006955       0.013810       0.075145      -0.090614       0.012064       0.078550             10.719166       7.543538      -1.327655       3.036339       7.064725      -2.546991      17.549234           0.000038
           52              O       2.447144      14.646241       7.621724      -0.605487      37.608565 0.52162098E+03  0.12447974E+05                                 8.853189                            7.020441       0.504471       2.178209                    0.998944      28.718181      75.268841       0.724365       0.354328      -1.142463      -0.017707       0.009259       0.161252       0.162485       0.019925       0.057208      -0.028802      -0.006523      -0.170847      -0.095764       0.039864       0.055900             10.408649       9.669956      -4.704414       3.665108      11.025601      -4.342689      10.530390           0.000037
           53              O       7.291056      12.754320      13.960839      -0.626007      34.882313 0.52590251E+03  0.12605774E+05                                 8.425040                            7.078135       0.495293       2.169135                    0.998795      29.220909      77.354747       0.715283       0.357243      -1.137416      -0.056647      -0.143429      -0.064407       0.167120       0.051723      -0.032653      -0.020367       0.068211       0.184782      -0.092794       0.005084       0.087710              9.344539       8.584330       0.373231       3.779470       6.677393       1.739638      12.771894           0.000037
           54              O       5.754511      14.875346      13.573433      -0.613722      39.606789 0.55849583E+03  0.13581520E+05                                 9.262789                            7.356557       0.348868       2.134650                    0.997818      28.946606      77.029842       0.693134       0.363380      -1.133273      -0.083255       0.019733      -0.122906       0.149756       0.082935      -0.030566       0.000288      -0.043405       0.081379      -0.103892       0.024737       0.079154             10.819286       7.122251       1.631124       2.262969      12.601705       5.796693      12.733902           0.000034
           55              O       3.989232      22.453370      14.588098      -0.626539      39.385813 0.55179237E+03  0.13349214E+05                                 9.122723                            7.231927       0.514216       2.177561                    0.999244      28.983352      76.387781       0.712299       0.355438      -1.142014       0.087570       0.130416      -0.030465       0.160015      -0.070878      -0.037927      -0.013577      -0.028086       0.058397      -0.094717       0.027372       0.067345             10.617007       6.559897       1.094098      -1.889542       6.990555      -2.942870      18.300570           0.000035
           56              O       2.467149      21.053610      12.944321      -0.611993      37.127879 0.51598851E+03  0.12281597E+05                                 8.763155                            6.979741       0.523466       2.184826                    0.999059      28.666604      75.064272       0.726811       0.354054      -1.142552      -0.004738      -0.016387      -0.162257       0.163151      -0.015189      -0.050334      -0.026367      -0.027689      -0.170421      -0.089820       0.040370       0.049450             10.165782       9.401853       4.654467      -3.162157      11.006500      -4.108572      10.088993           0.000035
           57              O       0.908188      19.172916      14.375874      -0.634046      39.535129 0.55956158E+03  0.13600378E+05                                 9.181313                            7.304149       0.423864       2.144712                    0.998730      29.345758      77.818311       0.704823       0.357538      -1.139007      -0.068329      -0.115163      -0.116489       0.177485       0.015244      -0.080455      -0.015071      -0.026087      -0.043368      -0.090708       0.012364       0.078344             10.721967       7.545160       3.294221      -0.368671      17.138605      -3.268136       7.482135           0.000031
           58              O       7.267677      17.099742      14.374176      -0.604743      37.603975 0.52154372E+03  0.12445713E+05                                 8.852246                            7.019813       0.505471       2.178499                    0.998937      28.718616      75.269585       0.724412       0.354317      -1.142468      -0.017322       0.135224      -0.088375       0.162468       0.039401      -0.045769       0.052758       0.035670      -0.046272      -0.095637       0.039615       0.056022             10.407285       9.668886       5.525342       2.241147      14.412832       2.385031       7.140136           0.000038
           59              O       4.880790      23.535538      12.843071      -0.626689      34.914855 0.52655365E+03  0.12625431E+05                                 8.430925                            7.083106       0.491949       2.167994                    0.998796      29.232811      77.401563       0.714935       0.357303      -1.137356      -0.056341       0.016191       0.155798       0.166462      -0.053939      -0.028318      -0.044188      -0.044033      -0.153322      -0.092412       0.004943       0.087469              9.351176       8.589845       3.088530      -2.214271       9.748054      -3.511394       9.715628           0.000036
           60              O       3.344245      22.139520      11.199911      -0.614741      39.706666 0.56019174E+03  0.13633893E+05                                 9.280493                            7.369784       0.352350       2.135251                    0.997730      28.975506      77.153065       0.692180       0.363583      -1.133048      -0.082722      -0.116186       0.043063       0.148985      -0.067453      -0.056349      -0.007931      -0.057657       0.037106      -0.103127       0.024041       0.079086             10.840929       7.136230       1.147725      -2.550857       7.695886      -2.962649      17.690671           0.000030

******************************************************
Auxiliary information for the entire system
The total spin magnetic moment of the unit cell is   0.000000
The total net atomic charge of the unit cell is   0.000002
Accuracy of reproducing the electrostatic potential in the unit cell:
  The inner radius (bohr) =    5.0000
  The outer radius (bohr) =   12.0000
  Valid grid points have density less than (e/(bohr^3)) =    0.0001
  The number of valid grid points were=       186651
  The rms potential error without charges in kcal/mol is=     12.41573
  The rms potential error with partial charges in kcal/mol is=      3.62169
  The RRMSE value at monopole order=      0.29170
  The rms potential error with partial charges and cloud penetration in kcal/mol is=      3.63898
  The RRMSE value at monopole order with cloud penetration is=      0.29309
  The rms potential error with partial charges and atomic dipoles in kcal/mol is=      0.91146
  The RRMSE value at dipole order=      0.07341
  The rms potential error with partial charges, atomic dipoles and cloud penetration in kcal/mol is=      0.88826
  The RRMSE value at dipole order with cloud penetration=      0.07154

******************************************************
The electron densities and ab initio electrostatic potential were computed in VASP using the PBE functional and
projector augmented wave method. See the main text of the journal article for a description of computational details.
The atomic charges, dipoles, and quadrupoles were computed with the DDEC6 method as described in
(a) T. A. Manz and N. Gabaldon Limas, RSC Adv. 6 (2016) 47771-47801 DOI: 10.1039/c6ra04656h
(b) N. Gabaldon Limas and T. A. Manz, RSC Adv. 8 (2018) 2678-2707 DOI: 10.1039/c7ra11829e.
For each atom in the material, the electron cloud parameters were fit to the spherically averaged atom-in-material
electron density using radial positions for which this density was between 10^-4 and 10^-2 electrons per cubic bohr.
The polarizabilities, dispersion coefficients, and quantum Drude oscillator (QDO) parameters were fit using the MCLF method.
The magnetic structure of the system was optimized in VASP from the default ferromagnetic initial guess using spin polarization.
The atomic spin moments (ASMs) were computed on this optimized magnetic structure using the DDEC6 partition as inputs
to the method of T. A. Manz and D. S. Sholl, J. Chem. Theory Comput. 7 (2011) 4146-4164 DOI: 10.1021/ct200539n.
The RMSE and RRMSE were computed using a uniform grid with Ewald summation.
