# Supplementary material for: A collection of forcefield precursors for metal–organic frameworks
Source: RSC Adv. 2019 Nov 13;9(63):36492–507. doi: 10.1039/c9ra07327b (PMC9075174; doi:10.1039/c9ra07327b)
Supplement: RA-009-C9RA07327B-s5134 [file RA-009-C9RA07327B-s5134.xyz]

  354
jmolscript: load "" {1 1 1} spacegroup "x,y,z" unitcell [{     18.205600     0.000000     0.000000 }, {     -9.102800    15.766512     0.000000 }, {      0.000000     0.000000    40.665500 }]
Cu     0.000000    14.973456    21.365654     0.794878
Cu     3.864685     8.279626    21.365654     0.794852
Cu    -3.864685     8.279626    21.365654     0.800686
Cu     9.102800     0.793056     1.032904     0.795456
Cu     5.238115     7.486886     1.032904     0.795498
Cu    12.967485     7.486886     1.032904     0.795496
Cu     9.102800     0.793056    19.299846     0.794749
Cu    12.967485     7.486886    19.299846     0.799979
Cu     5.238115     7.486886    19.299846     0.794725
Cu     0.000000    14.973456    39.632596     0.795452
Cu    -3.864685     8.279626    39.632596     0.795495
Cu     3.864685     8.279626    39.632596     0.795498
Cu    16.614249     0.918872    10.166375     0.834833
Cu     1.591351     0.918872    10.166375     0.834938
Cu     9.102800    13.929083    10.166375     0.834707
Cu    -7.511449    14.847640    30.499125     0.834832
Cu     7.511449    14.847640    30.499125     0.834936
Cu     0.000000     1.837429    30.499125     0.834711
H      3.094952    14.757455    16.941247     0.104480
H      3.984296    15.068056    15.245496     0.297417
H      5.103030    15.709753    13.350484     0.091100
H      2.130055     5.707477    16.941247     0.104708
H      1.954371     4.781983    15.245496     0.297261
H      1.950730     3.492282    13.350484     0.091067
H     -5.225007    11.068091    16.941247     0.104433
H     -5.938667    11.682985    15.245496     0.297032
H     -7.053760    12.330989    13.350484     0.090990
H      6.007848     1.009057    37.273997     0.104548
H      5.118504     0.698456    35.578246     0.297492
H      3.999770     0.056759    33.683234     0.091132
H      6.972745    10.059035    37.273997     0.104549
H      7.148429    10.984529    35.578246     0.297493
H      7.152070    12.274230    33.683234     0.091141
H     14.327807     4.698421    37.273997     0.104548
H     15.041467     4.083527    35.578246     0.297489
H     16.156560     3.435523    33.683234     0.091133
H     12.197752     1.009057    23.724253     0.104713
H     13.087096     0.698456    25.420004     0.297261
H     14.205830     0.056759    27.315016     0.091062
H     11.232855    10.059035    23.724253     0.104425
H     11.057171    10.984529    25.420004     0.297027
H     11.053530    12.274230    27.315016     0.090988
H      3.877793     4.698421    23.724253     0.104479
H      3.164133     4.083527    25.420004     0.297412
H      2.049040     3.435523    27.315016     0.091100
H     -3.094952    14.757455     3.391503     0.104549
H     -3.984296    15.068056     5.087254     0.297494
H     -5.103030    15.709753     6.982266     0.091140
H     -2.130055     5.707477     3.391503     0.104548
H     -1.954371     4.781983     5.087254     0.297492
H     -1.950730     3.492282     6.982266     0.091132
H      5.225007    11.068091     3.391503     0.104548
H      5.938667    11.682985     5.087254     0.297489
H      7.053760    12.330989     6.982266     0.091134
H      6.007848     1.009057    23.724253     0.104478
H      5.118504     0.698456    25.420004     0.297415
H      3.999770     0.056759    27.315016     0.091098
H      6.972745    10.059035    23.724253     0.104711
H      7.148429    10.984529    25.420004     0.297262
H      7.152070    12.274230    27.315016     0.091064
H     14.327807     4.698421    23.724253     0.104427
H     15.041467     4.083527    25.420004     0.297023
H     16.156560     3.435523    27.315016     0.090989
H      3.094952    14.757455     3.391503     0.104548
H      3.984296    15.068056     5.087254     0.297493
H      5.103030    15.709753     6.982266     0.091132
H      2.130055     5.707477     3.391503     0.104549
H      1.954371     4.781983     5.087254     0.297493
H      1.950730     3.492282     6.982266     0.091141
H     -5.225007    11.068091     3.391503     0.104548
H     -5.938667    11.682985     5.087254     0.297489
H     -7.053760    12.330989     6.982266     0.091133
H     -3.094952    14.757455    16.941247     0.104710
H     -3.984296    15.068056    15.245496     0.297260
H     -5.103030    15.709753    13.350484     0.091066
H     -2.130055     5.707477    16.941247     0.104430
H     -1.954371     4.781983    15.245496     0.297036
H     -1.950730     3.492282    13.350484     0.090989
H      5.225007    11.068091    16.941247     0.104481
H      5.938667    11.682985    15.245496     0.297415
H      7.053760    12.330989    13.350484     0.091102
H     12.197752     1.009057    37.273997     0.104549
H     13.087096     0.698456    35.578246     0.297494
H     14.205830     0.056759    33.683234     0.091140
H     11.232855    10.059035    37.273997     0.104548
H     11.057171    10.984529    35.578246     0.297492
H     11.053530    12.274230    33.683234     0.091132
H      3.877793     4.698421    37.273997     0.104549
H      3.164133     4.083527    35.578246     0.297488
H      2.049040     3.435523    33.683234     0.091134
H      2.739943    12.092915    19.934228     0.139056
H      0.000000     7.347195    19.934228     0.138963
H     -2.739943    12.092915    19.934228     0.138965
H      6.362857     3.673597    40.266978     0.139134
H      9.102800     8.419317    40.266978     0.139132
H     11.842743     3.673597    40.266978     0.139134
H     11.842743     3.673597    20.731272     0.138974
H      9.102800     8.419317    20.731272     0.138970
H      6.362857     3.673597    20.731272     0.139058
H     -2.739943    12.092915     0.398522     0.139134
H      0.000000     7.347195     0.398522     0.139132
H      2.739943    12.092915     0.398522     0.139134
C      1.761392    14.390096    19.183950     0.588420
C      2.763610    13.489828    18.533302     0.008668
C      3.347100    13.838268    17.328790    -0.152130
C      5.305112    14.867821    13.740059    -0.027942
C      2.478692     7.046054    19.183950     0.588337
C      1.197928     6.628242    18.533302     0.009018
C      1.207942     5.948705    17.328790    -0.151691
C      1.120555     3.738240    13.740059    -0.027797
C     -4.240084    10.096874    19.183950     0.589425
C     -3.961539    11.414955    18.533302     0.007869
C     -4.555041    11.746051    17.328790    -0.152563
C     -6.425667    12.926963    13.740059    -0.027953
C      7.341408     1.376416    39.516700     0.588448
C      6.339190     2.276684    38.866052     0.008727
C      5.755700     1.928244    37.661540    -0.151995
C      3.797688     0.898691    34.072809    -0.027909
C      6.624108     8.720458    39.516700     0.588418
C      7.904872     9.138270    38.866052     0.008724
C      7.894858     9.817807    37.661540    -0.151989
C      7.982245    12.028272    34.072809    -0.027901
C     13.342884     5.669638    39.516700     0.588465
C     13.064339     4.351557    38.866052     0.008725
C     13.657841     4.020461    37.661540    -0.151993
C     15.528467     2.839549    34.072809    -0.027915
C     10.864192     1.376416    21.481550     0.588369
C     11.866410     2.276684    22.132198     0.009017
C     12.449900     1.928244    23.336710    -0.151674
C     14.407912     0.898691    26.925441    -0.027816
C     11.581492     8.720458    21.481550     0.589385
C     10.300728     9.138270    22.132198     0.007857
C     10.310742     9.817807    23.336710    -0.152607
C     10.223355    12.028272    26.925441    -0.027951
C      4.862716     5.669638    21.481550     0.588427
C      5.141261     4.351557    22.132198     0.008670
C      4.547759     4.020461    23.336710    -0.152131
C      2.677133     2.839549    26.925441    -0.027944
C     -1.761392    14.390096     1.148800     0.588446
C     -2.763610    13.489828     1.799448     0.008727
C     -3.347100    13.838268     3.003960    -0.151994
C     -5.305112    14.867821     6.592691    -0.027903
C     -2.478692     7.046054     1.148800     0.588417
C     -1.197928     6.628242     1.799448     0.008724
C     -1.207942     5.948705     3.003960    -0.151990
C     -1.120555     3.738240     6.592691    -0.027912
C      4.240084    10.096874     1.148800     0.588467
C      3.961539    11.414955     1.799448     0.008725
C      4.555041    11.746051     3.003960    -0.151992
C      6.425667    12.926963     6.592691    -0.027911
C      7.341408     1.376416    21.481550     0.588418
C      6.339190     2.276684    22.132198     0.008667
C      5.755700     1.928244    23.336710    -0.152135
C      3.797688     0.898691    26.925441    -0.027943
C      6.624108     8.720458    21.481550     0.588346
C      7.904872     9.138270    22.132198     0.009026
C      7.894858     9.817807    23.336710    -0.151669
C      7.982245    12.028272    26.925441    -0.027813
C     13.342884     5.669638    21.481550     0.589434
C     13.064339     4.351557    22.132198     0.007868
C     13.657841     4.020461    23.336710    -0.152616
C     15.528467     2.839549    26.925441    -0.027955
C      1.761392    14.390096     1.148800     0.588448
C      2.763610    13.489828     1.799448     0.008727
C      3.347100    13.838268     3.003960    -0.151995
C      5.305112    14.867821     6.592691    -0.027909
C      2.478692     7.046054     1.148800     0.588418
C      1.197928     6.628242     1.799448     0.008724
C      1.207942     5.948705     3.003960    -0.151988
C      1.120555     3.738240     6.592691    -0.027900
C     -4.240084    10.096874     1.148800     0.588465
C     -3.961539    11.414955     1.799448     0.008725
C     -4.555041    11.746051     3.003960    -0.151993
C     -6.425667    12.926963     6.592691    -0.027915
C     -1.761392    14.390096    19.183950     0.588358
C     -2.763610    13.489828    18.533302     0.009013
C     -3.347100    13.838268    17.328790    -0.151698
C     -5.305112    14.867821    13.740059    -0.027800
C     -2.478692     7.046054    19.183950     0.589393
C     -1.197928     6.628242    18.533302     0.007869
C     -1.207942     5.948705    17.328790    -0.152559
C     -1.120555     3.738240    13.740059    -0.027949
C      4.240084    10.096874    19.183950     0.588428
C      3.961539    11.414955    18.533302     0.008670
C      4.555041    11.746051    17.328790    -0.152126
C      6.425667    12.926963    13.740059    -0.027943
C     10.864192     1.376416    39.516700     0.588446
C     11.866410     2.276684    38.866052     0.008727
C     12.449900     1.928244    37.661540    -0.151994
C     14.407912     0.898691    34.072809    -0.027903
C     11.581492     8.720458    39.516700     0.588417
C     10.300728     9.138270    38.866052     0.008724
C     10.310742     9.817807    37.661540    -0.151990
C     10.223355    12.028272    34.072809    -0.027911
C      4.862716     5.669638    39.516700     0.588467
C      5.141261     4.351557    38.866052     0.008725
C      4.547759     4.020461    37.661540    -0.151992
C      2.677133     2.839549    34.072809    -0.027911
C      3.086759    12.293149    19.148571    -0.122388
C      4.262386    12.971898    16.720434    -0.053810
C      4.909595    13.345564    15.431337     0.314888
C      6.220398    14.102357    13.162609    -0.116765
C      6.993226    14.548549    11.971923     0.647185
C      0.000000     6.946725    19.148571    -0.123548
C      0.000000     5.589229    16.720434    -0.053417
C      0.000000     4.841896    15.431337     0.313431
C     -0.000000     3.328311    13.162609    -0.117393
C      0.000000     2.435926    11.971923     0.647193
C     -3.086759    12.293149    19.148571    -0.123542
C     -4.262386    12.971898    16.720434    -0.053417
C     -4.909595    13.345564    15.431337     0.313437
C     -6.220398    14.102357    13.162609    -0.117386
C     -6.993226    14.548549    11.971923     0.647185
C      6.016041     3.473363    39.481321    -0.122075
C      4.840414     2.794614    37.053184    -0.053821
C      4.193205     2.420948    35.764087     0.315108
C      2.882402     1.664155    33.495359    -0.116711
C      2.109574     1.217963    32.304673     0.647178
C      9.102800     8.819787    39.481321    -0.122072
C      9.102800    10.177283    37.053184    -0.053820
C      9.102800    10.924616    35.764087     0.315106
C      9.102800    12.438201    33.495359    -0.116703
C      9.102800    13.330586    32.304673     0.647188
C     12.189559     3.473363    39.481321    -0.122075
C     13.365186     2.794614    37.053184    -0.053821
C     14.012395     2.420948    35.764087     0.315114
C     15.323198     1.664155    33.495359    -0.116695
C     16.096026     1.217963    32.304673     0.647181
C     12.189559     3.473363    21.516929    -0.123509
C     13.365186     2.794614    23.945066    -0.053423
C     14.012395     2.420948    25.234163     0.313440
C     15.323198     1.664155    27.502891    -0.117385
C     16.096026     1.217963    28.693577     0.647189
C      9.102800     8.819787    21.516929    -0.123506
C      9.102800    10.177283    23.945066    -0.053424
C      9.102800    10.924616    25.234163     0.313437
C      9.102800    12.438201    27.502891    -0.117390
C      9.102800    13.330586    28.693577     0.647196
C      6.016041     3.473363    21.516929    -0.122382
C      4.840414     2.794614    23.945066    -0.053809
C      4.193205     2.420948    25.234163     0.314883
C      2.882402     1.664155    27.502891    -0.116767
C      2.109574     1.217963    28.693577     0.647185
C     -3.086759    12.293149     1.184179    -0.122074
C     -4.262386    12.971898     3.612316    -0.053821
C     -4.909595    13.345564     4.901413     0.315115
C     -6.220398    14.102357     7.170141    -0.116695
C     -6.993226    14.548549     8.360827     0.647181
C      0.000000     6.946725     1.184179    -0.122071
C      0.000000     5.589229     3.612316    -0.053820
C      0.000000     4.841896     4.901413     0.315108
C     -0.000000     3.328311     7.170141    -0.116703
C      0.000000     2.435926     8.360827     0.647188
C      3.086759    12.293149     1.184179    -0.122075
C      4.262386    12.971898     3.612316    -0.053821
C      4.909595    13.345564     4.901413     0.315108
C      6.220398    14.102357     7.170141    -0.116711
C      6.993226    14.548549     8.360827     0.647177
N      4.640607    14.495731    14.868120    -0.249005
N      1.130568     4.499763    14.868120    -0.249215
N     -5.771175    12.537530    14.868120    -0.249390
N      4.462193     1.270781    35.200870    -0.248932
N      7.972232    11.266749    35.200870    -0.248932
N     14.873975     3.228982    35.200870    -0.248934
N     13.743407     1.270781    25.797380    -0.249211
N     10.233368    11.266749    25.797380    -0.249399
N      3.331625     3.228982    25.797380    -0.249009
N     -4.640607    14.495731     5.464630    -0.248929
N     -1.130568     4.499763     5.464630    -0.248934
N      5.771175    12.537530     5.464630    -0.248934
N      4.462193     1.270781    25.797380    -0.249007
N      7.972232    11.266749    25.797380    -0.249212
N     14.873975     3.228982    25.797380    -0.249400
N      4.640607    14.495731     5.464630    -0.248931
N      1.130568     4.499763     5.464630    -0.248932
N     -5.771175    12.537530     5.464630    -0.248934
N     -4.640607    14.495731    14.868120    -0.249214
N     -1.130568     4.499763    14.868120    -0.249390
N      5.771175    12.537530    14.868120    -0.249008
N     13.743407     1.270781    35.200870    -0.248930
N     10.233368    11.266749    35.200870    -0.248935
N      3.331625     3.228982    35.200870    -0.248934
O      1.359230    14.038818    20.327057    -0.540071
O      1.377436    15.411135    18.551601    -0.561979
O      6.745175    15.627767    11.503457    -0.570614
O      2.375558     7.569975    20.327057    -0.540205
O      3.554916     6.868050    18.551601    -0.561643
O      1.058656     2.111136    11.503457    -0.570610
O     -3.734788     9.924231    20.327057    -0.537813
O     -4.932352     9.253839    18.551601    -0.559390
O     -7.803830    13.794121    11.503457    -0.570652
O      7.743570     1.727694    -0.005693    -0.539936
O      7.725364     0.355377    38.884351    -0.561870
O      2.357625     0.138745    31.836207    -0.570634
O      6.727242     8.196537    -0.005693    -0.539937
O      5.547884     8.898462    38.884351    -0.561814
O      8.044144    13.655376    31.836207    -0.570542
O     12.837588     5.842281    -0.005693    -0.539994
O     14.035152     6.512673    38.884351    -0.561848
O     16.906630     1.972391    31.836207    -0.570518
O     10.462030     1.727694    20.338443    -0.540207
O     10.480236     0.355377    22.113899    -0.561690
O     15.847975     0.138745    29.162043    -0.570665
O     11.478358     8.196537    20.338443    -0.537743
O     12.657716     8.898462    22.113899    -0.559363
O     10.161456    13.655376    29.162043    -0.570688
O      5.368012     5.842281    20.338443    -0.540111
O      4.170448     6.512673    22.113899    -0.561945
O      1.298970     1.972391    29.162043    -0.570525
O     -1.359230    14.038818     0.005693    -0.539937
O     -1.377436    15.411135     1.781149    -0.561870
O     -6.745175    15.627767     8.829293    -0.570599
O     -2.375558     7.569975     0.005693    -0.539934
O     -3.554916     6.868050     1.781149    -0.561816
O     -1.058656     2.111136     8.829293    -0.570551
O      3.734788     9.924231     0.005693    -0.539995
O      4.932352     9.253839     1.781149    -0.561847
O      7.803830    13.794121     8.829293    -0.570542
O      7.743570     1.727694    20.338443    -0.540059
O      7.725364     0.355377    22.113899    -0.561977
O      2.357625     0.138745    29.162043    -0.570615
O      6.727242     8.196537    20.338443    -0.540201
O      5.547884     8.898462    22.113899    -0.561642
O      8.044144    13.655376    29.162043    -0.570607
O     12.837588     5.842281    20.338443    -0.537807
O     14.035152     6.512673    22.113899    -0.559395
O     16.906630     1.972391    29.162043    -0.570655
O      1.359230    14.038818     0.005693    -0.539935
O      1.377436    15.411135     1.781149    -0.561870
O      6.745175    15.627767     8.829293    -0.570634
O      2.375558     7.569975     0.005693    -0.539937
O      3.554916     6.868050     1.781149    -0.561814
O      1.058656     2.111136     8.829293    -0.570541
O     -3.734788     9.924231     0.005693    -0.539994
O     -4.932352     9.253839     1.781149    -0.561848
O     -7.803830    13.794121     8.829293    -0.570517
O     -1.359230    14.038818    20.327057    -0.540211
O     -1.377436    15.411135    18.551601    -0.561690
O     -6.745175    15.627767    11.503457    -0.570668
O     -2.375558     7.569975    20.327057    -0.537760
O     -3.554916     6.868050    18.551601    -0.559358
O     -1.058656     2.111136    11.503457    -0.570686
O      3.734788     9.924231    20.327057    -0.540122
O      4.932352     9.253839    18.551601    -0.561946
O      7.803830    13.794121    11.503457    -0.570523
O     10.462030     1.727694    -0.005693    -0.539937
O     10.480236     0.355377    38.884351    -0.561869
O     15.847975     0.138745    31.836207    -0.570599
O     11.478358     8.196537    -0.005693    -0.539935
O     12.657716     8.898462    38.884351    -0.561816
O     10.161456    13.655376    31.836207    -0.570551
O      5.368012     5.842281    -0.005693    -0.539995
O      4.170448     6.512673    38.884351    -0.561847
O      1.298970     1.972391    31.836207    -0.570544

The following XYZ coordinates are in angstroms. Other properties are in atomic units.
The sperically averaged electron density of each atom fit to a function of the form exp(a - br)
eigen_1, eigen_2 and eigen_3 are the three eigenvalues of traceless quadrupole moment tensor
  atom number  atomic symbol              X              Y              Z     net charge C6 coefficient C8 coefficient C10 coefficient fluctuating dipole atomic polarizability isotropic forcefield polarizability              a              b squared Pearson coefficient          <r^3>          <r^4>         wp_QDO          m_QDO          q_QDO       dipole_x       dipole_y       dipole_z         dipole            Qxy            Qxz            Qyz     Q(x^2-y^2)  Q(3z^2 - R^2)        eigen_1        eigen_2        eigen_3 static polarizability      alpha(xx)      alpha(xy)      alpha(xz)      alpha(yy)      alpha(yz)      alpha(zz) atomic spin moment
            1             Cu       0.000000      14.973456      21.365654       0.794878      60.147620 0.88565254E+03  0.23432127E+05                                13.618977                           10.479042       0.679244       2.137452                    0.994691      41.759017     104.765213       0.497905       0.464955      -1.099039       0.000018      -0.070327       0.089521       0.113841      -0.000007       0.000081       0.104639       0.074117      -0.193218      -0.143424       0.069261       0.074163             18.728070      23.493958      -0.004251      -0.000909      18.466160       7.902912      14.224092           0.695251
            2             Cu       3.864685       8.279626      21.365654       0.794852      60.157695 0.88585246E+03  0.23438902E+05                                13.620821                           10.480573       0.678404       2.137209                    0.994696      41.761339     104.776738       0.497841       0.464986      -1.099013      -0.060959       0.035263       0.089477       0.113867       0.032176       0.090624      -0.052306      -0.037368      -0.192994      -0.143441       0.069373       0.074069             18.730563      19.721933       2.175042       6.844498      22.244069      -3.952829      14.225687           0.694693
            3             Cu      -3.864685       8.279626      21.365654       0.800686      59.265465 0.87145161E+03  0.22952729E+05                                13.466495                           10.376463       0.697766       2.145069                    0.994762      41.566014     103.888108       0.501913       0.463326      -1.100516       0.063115       0.036479       0.092328       0.117638      -0.031249      -0.088500      -0.051184      -0.036288      -0.189579      -0.140224       0.067729       0.072496             18.493951      19.475564      -2.146214      -6.747558      21.954620      -3.895825      14.051669          -0.695039
            4             Cu       9.102800       0.793056       1.032904       0.795456      60.064080 0.88433940E+03  0.23387742E+05                                13.604651                           10.469687       0.681225       2.138244                    0.994695      41.740724     104.683618       0.498261       0.464815      -1.099167      -0.000000       0.070562       0.089759       0.114174      -0.000001       0.000001      -0.104482       0.073904      -0.193202      -0.143232       0.069152       0.074080             18.705248      23.463732       0.000078      -0.000056      18.445972      -7.891691      14.206041           0.697860
            5             Cu       5.238115       7.486886       1.032904       0.795498      60.066828 0.88441549E+03  0.23390328E+05                                13.605224                           10.470323       0.680579       2.138078                    0.994700      41.741343     104.687483       0.498231       0.464831      -1.099154       0.061189      -0.035368       0.089727       0.114219       0.032086      -0.090441       0.052296      -0.037234      -0.192983      -0.143241       0.069257       0.073984             18.705846      19.700927       2.172597      -6.834493      22.210371       3.945966      14.206239           0.697938
            6             Cu      12.967485       7.486886       1.032904       0.795496      60.066107 0.88440328E+03  0.23389913E+05                                13.605097                           10.470231       0.680571       2.138075                    0.994700      41.741207     104.686778       0.498235       0.464829      -1.099156      -0.061187      -0.035366       0.089724       0.114215      -0.032088       0.090445       0.052297      -0.037234      -0.192989      -0.143246       0.069260       0.073986             18.705706      19.700747      -2.172526       6.834413      22.210287       3.945984      14.206085           0.697934
            7             Cu       9.102800       0.793056      19.299846       0.794749      60.157941 0.88582806E+03  0.23438038E+05                                13.620708                           10.480261       0.679068       2.137369                    0.994691      41.761736     104.776416       0.497861       0.464971      -1.099024      -0.000015       0.070337      -0.089533       0.113857      -0.000020       0.000069       0.104644       0.074118      -0.193235      -0.143431       0.069265       0.074166             18.730637      23.497226      -0.004224      -0.000927      18.468760       7.904098      14.225924           0.695630
            8             Cu      12.967485       7.486886      19.299846       0.799979      59.326202 0.87247273E+03  0.22986975E+05                                13.476744                           10.383616       0.696550       2.144524                    0.994761      41.581806     103.953402       0.501648       0.463422      -1.100429      -0.063152      -0.036503      -0.092368       0.117697      -0.031269      -0.088522      -0.051183      -0.036283      -0.189584      -0.140248       0.067746       0.072503             18.509194      19.491814      -2.148040      -6.753750      21.972999      -3.899407      14.062769           0.642742
            9             Cu       5.238115       7.486886      19.299846       0.794725      60.167835 0.88602499E+03  0.23444709E+05                                13.622506                           10.481759       0.678241       2.137130                    0.994696      41.764071     104.787828       0.497799       0.465001      -1.099000       0.060969      -0.035265      -0.089489       0.113882       0.032172       0.090625      -0.052321      -0.037393      -0.193013      -0.143452       0.069377       0.074075             18.733063      19.724653       2.175340       6.845492      22.247062      -3.953420      14.227475           0.695090
           10             Cu       0.000000      14.973456      39.632596       0.795452      60.064418 0.88434461E+03  0.23387918E+05                                13.604712                           10.469726       0.681223       2.138243                    0.994695      41.740790     104.683932       0.498260       0.464815      -1.099167       0.000000      -0.070562      -0.089760       0.114175      -0.000001       0.000001      -0.104483       0.073903      -0.193204      -0.143232       0.069152       0.074080             18.705344      23.463861       0.000078      -0.000056      18.446066      -7.891738      14.206106           0.697863
           11             Cu      -3.864685       8.279626      39.632596       0.795495      60.066258 0.88440529E+03  0.23389984E+05                                13.605135                           10.470255       0.680564       2.138073                    0.994700      41.741187     104.686840       0.498234       0.464830      -1.099155       0.061187       0.035366      -0.089725       0.114215      -0.032088       0.090446       0.052298      -0.037235      -0.192990      -0.143248       0.069261       0.073987             18.705768      19.700815      -2.172535       6.834439      22.210366       3.946000      14.206124           0.697946
           12             Cu       3.864685       8.279626      39.632596       0.795498      60.066843 0.88441525E+03  0.23390324E+05                                13.605244                           10.470335       0.680570       2.138076                    0.994700      41.741271     104.687380       0.498230       0.464832      -1.099153      -0.061189       0.035368      -0.089727       0.114219       0.032085      -0.090439       0.052295      -0.037233      -0.192979      -0.143238       0.069256       0.073982             18.705881      19.700967       2.172605      -6.834508      22.210417       3.945975      14.206259           0.697952
           13             Cu      16.614249       0.918872      10.166375       0.834833      74.530432 0.92255770E+03  0.24617257E+05                                15.357725                           10.565628       0.708837       2.127339                    0.998640      41.950559     105.112261       0.505862       0.453762      -1.107627      -0.155387       0.089550       0.000007       0.179344       0.110083       0.000005      -0.000027      -0.127283       0.320438      -0.180562       0.073749       0.106813             22.738853      13.425392       8.391366       0.001360      23.115104       0.002001      31.676062           0.760649
           14             Cu       1.591351       0.918872      10.166375       0.834938      74.510110 0.92230253E+03  0.24608450E+05                                15.354450                           10.563723       0.709278       2.127500                    0.998641      41.946935     105.094776       0.505945       0.453724      -1.107663       0.155409       0.089563       0.000006       0.179370      -0.110062      -0.000006      -0.000003      -0.127267       0.320391      -0.180532       0.073735       0.106797             22.733394      13.422523      -8.389396       0.000222      23.109547       0.000124      31.668112           0.760998
           15             Cu       9.102800      13.929083      10.166375       0.834707      74.540569 0.92277328E+03  0.24624476E+05                                15.359101                           10.566924       0.709335       2.127421                    0.998640      41.954439     105.125514       0.505825       0.453768      -1.107622      -0.000001      -0.179397       0.000007       0.179397       0.000004      -0.000021       0.000018       0.254170       0.320309      -0.180470       0.073700       0.106770             22.740708      27.962391      -0.000180       0.002417       8.581461       0.000168      31.678272           0.760793
           16             Cu      -7.511449      14.847640      30.499125       0.834832      74.530647 0.92255905E+03  0.24617303E+05                                15.357757                           10.565636       0.708836       2.127338                    0.998640      41.950584     105.112366       0.505861       0.453762      -1.107627       0.155388      -0.089550      -0.000007       0.179345       0.110082       0.000005      -0.000027      -0.127281       0.320437      -0.180560       0.073748       0.106812             22.738933      13.425419       8.391394       0.001362      23.115174       0.002017      31.676205           0.760653
           17             Cu       7.511449      14.847640      30.499125       0.834936      74.510411 0.92230473E+03  0.24608525E+05                                15.354496                           10.563736       0.709275       2.127498                    0.998641      41.946981     105.094955       0.505945       0.453724      -1.107663      -0.155409      -0.089564      -0.000006       0.179370      -0.110064      -0.000006      -0.000003      -0.127269       0.320394      -0.180534       0.073736       0.106798             22.733511      13.422575      -8.389447       0.000215      23.109655       0.000111      31.668304           0.760992
           18             Cu       0.000000       1.837429      30.499125       0.834711      74.540381 0.92276929E+03  0.24624339E+05                                15.359069                           10.566892       0.709341       2.127424                    0.998640      41.954382     105.125248       0.505827       0.453767      -1.107623       0.000001       0.179396      -0.000007       0.179396       0.000004      -0.000021       0.000018       0.254165       0.320305      -0.180466       0.073698       0.106768             22.740684      27.962348      -0.000185       0.002439       8.581441       0.000164      31.678262           0.760803
           19              H       3.094952      14.757455      16.941247       0.104480       1.587091 0.12808075E+02  0.13923094E+03                                 2.101901                            1.975190      -1.497313       2.142178                    0.994739       3.945474      11.040485       0.493275       1.142261      -0.740928      -0.017762       0.041648      -0.006017       0.045676      -0.005097      -0.002453      -0.013031      -0.027225      -0.001007      -0.016385      -0.005440       0.021825              2.160377       1.924130      -0.259056      -0.273445       2.418685      -0.292090       2.138315           0.001795
           20              H       3.984296      15.068056      15.245496       0.297417       0.773801 0.49917107E+01  0.43338953E+02                                 1.396505                            1.310499      -0.967592       2.524926                    0.999935       2.481971       6.429542       0.546792       1.290194      -0.710997      -0.030173       0.036559       0.009834       0.048411      -0.018879      -0.008667      -0.006848      -0.019943      -0.028439      -0.024583      -0.001567       0.026150              1.444402       1.526635      -0.223575      -0.371166       1.323769       0.095324       1.482802           0.003210
           21              H       5.103030      15.709753      13.350484       0.091100       1.488254 0.11331151E+02  0.11881963E+03                                 1.990056                            1.845536      -1.147696       2.305633                    0.997188       3.607105       9.740937       0.518191       1.127203      -0.747398      -0.006297       0.045547      -0.027529       0.053591      -0.019314      -0.017739      -0.013563      -0.023709      -0.009262      -0.036026       0.011236       0.024790              2.049625       1.679000      -0.090017      -0.117713       2.439906      -0.534258       2.029968           0.010196
           22              H       2.130055       5.707477      16.941247       0.104708       1.585157 0.12789108E+02  0.13897428E+03                                 2.100347                            1.973871      -1.496712       2.142715                    0.994734       3.942582      11.030654       0.493382       1.142427      -0.740896       0.044956      -0.005486      -0.006065       0.045694      -0.009248      -0.010063       0.008617       0.022441      -0.001090      -0.016363      -0.005464       0.021827              2.158638       2.517120      -0.084486      -0.116034       1.822136       0.382382       2.136658           0.001844
           23              H       1.954371       4.781983      15.245496       0.297261       0.774390 0.49964749E+01  0.43390272E+02                                 1.397104                            1.311033      -0.967361       2.524887                    0.999935       2.483259       6.433427       0.546742       1.290015      -0.711028       0.046753       0.007846       0.009862       0.048421       0.000795      -0.001589       0.010979       0.042747      -0.028431      -0.024653      -0.001533       0.026185              1.445030       1.568801       0.199767       0.268326       1.282830       0.273948       1.483459           0.003238
           24              H       1.950730       3.492282      13.350484       0.091067       1.488614 0.11334638E+02  0.11886639E+03                                 1.990432                            1.845864      -1.148032       2.305466                    0.997184       3.607680       9.743191       0.518121       1.127258      -0.747383       0.042592      -0.017331      -0.027529       0.053594      -0.000615      -0.002872       0.022134       0.045324      -0.009254      -0.036023       0.011227       0.024796              2.049979       2.328068      -0.284521      -0.403896       1.791550       0.369148       2.030320           0.010184
           25              H      -5.225007      11.068091      16.941247       0.104433       1.584755 0.12783903E+02  0.13889184E+03                                 2.099331                            1.972953      -1.494602       2.143562                    0.994746       3.941469      11.023469       0.493732       1.141830      -0.741055      -0.027254      -0.036187      -0.006102       0.045711       0.014473       0.012542       0.004250       0.004443      -0.001325      -0.016577      -0.005269       0.021846              2.157623       2.068294       0.343046       0.389002       2.268922      -0.090363       2.135652           0.001811
           26              H      -5.938667      11.682985      15.245496       0.297032       0.775221 0.50031803E+01  0.43461944E+02                                 1.397875                            1.311727      -0.967192       2.524755                    0.999935       2.484973       6.438317       0.546728       1.289650      -0.711097      -0.016575      -0.044386       0.009859       0.048395       0.018143       0.010341      -0.004127      -0.022770      -0.028383      -0.024710      -0.001498       0.026209              1.445850       1.181988       0.023979       0.103228       1.671224      -0.369571       1.484338           0.003247
           27              H      -7.053760      12.330989      13.350484       0.090990       1.489887 0.11346697E+02  0.11902741E+03                                 1.991751                            1.846982      -1.148703       2.305063                    0.997178       3.609378       9.749976       0.517895       1.127423      -0.747337      -0.036297      -0.028204      -0.027539       0.053585       0.019938       0.020619      -0.008587      -0.021607      -0.009254      -0.036042       0.011240       0.024803              2.051459       2.173703       0.374945       0.522285       1.948818       0.165362       2.031856           0.010192
           28              H       6.007848       1.009057      37.273997       0.104548       1.586020 0.12797005E+02  0.13907628E+03                                 2.100740                            1.974177      -1.496690       2.142547                    0.994742       3.943621      11.032835       0.493476       1.142076      -0.740981       0.017759      -0.041672      -0.006003       0.045694      -0.005085       0.002445       0.013023      -0.027238      -0.001046      -0.016372      -0.005451       0.021823              2.159125       1.923025      -0.258843       0.273098       2.417336       0.291883       2.137015           0.001789
           29              H       5.118504       0.698456      35.578246       0.297492       0.773260 0.49871858E+01  0.43287923E+02                                 1.395595                            1.309702      -0.967652       2.524969                    0.999935       2.480895       6.424948       0.547109       1.289796      -0.711084       0.030169      -0.036571       0.009833       0.048418      -0.018872       0.008657       0.006837      -0.019939      -0.028440      -0.024563      -0.001579       0.026142              1.443424       1.525575      -0.223381       0.370755       1.322950      -0.095266       1.481746           0.003203
           30              H       3.999770       0.056759      33.683234       0.091132       1.487679 0.11325642E+02  0.11874542E+03                                 1.989415                            1.844988      -1.147381       2.305813                    0.997191       3.606303       9.737563       0.518318       1.127082      -0.747431       0.006305      -0.045554      -0.027522       0.053594      -0.019316       0.017738       0.013557      -0.023714      -0.009248      -0.036024       0.011235       0.024789              2.048933       1.678497      -0.090031       0.117625       2.439040       0.533954       2.029263           0.010197
           31              H       6.972745      10.059035      37.273997       0.104549       1.585933 0.12795957E+02  0.13905980E+03                                 2.100512                            1.973977      -1.496687       2.142546                    0.994743       3.943426      11.031505       0.493554       1.141939      -0.741015      -0.044967       0.005454      -0.006006       0.045693      -0.009250       0.010059      -0.008624       0.022420      -0.001044      -0.016365      -0.005456       0.021821              2.158875       2.517644      -0.084624       0.116234       1.822241      -0.382361       2.136740           0.001788
           32              H       7.148429      10.984529      35.578246       0.297493       0.773085 0.49856691E+01  0.43270039E+02                                 1.395161                            1.309324      -0.967641       2.524974                    0.999935       2.480668       6.423317       0.547318       1.289444      -0.711156      -0.046757      -0.007843       0.009831       0.048419       0.000806       0.001596      -0.010912       0.042654      -0.028441      -0.024560      -0.001582       0.026141              1.442953       1.566546       0.199325      -0.267742       1.281072      -0.273293       1.481241           0.003202
           33              H       7.152070      12.274230      33.683234       0.091141       1.487269 0.11321658E+02  0.11869099E+03                                 1.988868                            1.844520      -1.147301       2.305858                    0.997192       3.605902       9.735366       0.518454       1.126907      -0.747474      -0.042605       0.017313      -0.027525       0.053596      -0.000608       0.002878      -0.022134       0.045310      -0.009246      -0.036018       0.011229       0.024789              2.048347       2.326202      -0.284193       0.403436       1.790175      -0.368656       2.028664           0.010197
           34              H      14.327807       4.698421      37.273997       0.104548       1.585954 0.12796202E+02  0.13906381E+03                                 2.100579                            1.974034      -1.496648       2.142565                    0.994744       3.943473      11.031869       0.493530       1.141982      -0.741004       0.027206       0.036216      -0.006006       0.045693       0.014333      -0.012499      -0.004399       0.004804      -0.001043      -0.016367      -0.005454       0.021821              2.158951       2.069443       0.343448      -0.389271       2.270593       0.090532       2.136817           0.001786
           35              H      15.041467       4.083527      35.578246       0.297489       0.773138 0.49861209E+01  0.43275223E+02                                 1.395266                            1.309416      -0.967639       2.524971                    0.999935       2.480767       6.423804       0.547276       1.289506      -0.711142       0.016586       0.044414       0.009831       0.048418       0.018065      -0.010249       0.004073      -0.022729      -0.028440      -0.024561      -0.001581       0.026141              1.443067       1.179900       0.023953      -0.102824       1.667939       0.368565       1.481363           0.003199
           36              H      16.156560       3.435523      33.683234       0.091133       1.487490 0.11323781E+02  0.11871963E+03                                 1.989126                            1.844741      -1.147400       2.305802                    0.997192       3.606160       9.736544       0.518399       1.126965      -0.747459       0.036296       0.028239      -0.027523       0.053594       0.019923      -0.020610       0.008576      -0.021603      -0.009256      -0.036020       0.011230       0.024790              2.048622       2.170594       0.374270      -0.521092       1.946328      -0.165084       2.028943           0.010190
           37              H      12.197752       1.009057      23.724253       0.104713       1.585143 0.12789134E+02  0.13897686E+03                                 2.100492                            1.973998      -1.496647       2.142760                    0.994733       3.942613      11.031407       0.493311       1.142572      -0.740860      -0.017725      -0.041679       0.006063       0.045696       0.005095       0.002435      -0.013021      -0.027243      -0.001095      -0.016367      -0.005461       0.021828              2.158796       1.922854       0.258719       0.273188       2.416701      -0.291702       2.136833           0.001848
           38              H      13.087096       0.698456      25.420004       0.297261       0.774536 0.49977366E+01  0.43405144E+02                                 1.397465                            1.311347      -0.967373       2.524883                    0.999935       2.483438       6.434750       0.546569       1.290307      -0.710969      -0.030170      -0.036566      -0.009863       0.048421       0.018906       0.008716      -0.006863      -0.020003      -0.028431      -0.024654      -0.001531       0.026185              1.445418       1.527749       0.223802       0.371576       1.324633       0.095440       1.483873           0.003238
           39              H      14.205830       0.056759      27.315016       0.091062       1.488871 0.11337146E+02  0.11890074E+03                                 1.990784                            1.846167      -1.148087       2.305435                    0.997183       3.607908       9.744531       0.518031       1.127378      -0.747353      -0.006283      -0.045551       0.027529       0.053593       0.019318       0.017740      -0.013554      -0.023736      -0.009252      -0.036029       0.011232       0.024797              2.050355       1.679552       0.090072       0.117790       2.440808      -0.534514       2.030705           0.010191
           40              H      11.232855      10.059035      23.724253       0.104425       1.584825 0.12784613E+02  0.13890101E+03                                 2.099351                            1.972975      -1.494696       2.143509                    0.994745       3.941593      11.023752       0.493744       1.141791      -0.741064       0.044967       0.005547       0.006075       0.045713       0.009212       0.009913       0.008742       0.022864      -0.001313      -0.016608      -0.005243       0.021851              2.157641       2.515856       0.084647       0.116242       1.821388       0.382078       2.135681           0.001210
           41              H      11.057171      10.984529      25.420004       0.297027       0.775236 0.50033053E+01  0.43463209E+02                                 1.397873                            1.311726      -0.967194       2.524745                    0.999935       2.485034       6.438444       0.546740       1.289617      -0.711103       0.046725      -0.007827      -0.009866       0.048392      -0.000768       0.001587       0.011019       0.042818      -0.028369      -0.024712      -0.001498       0.026210              1.445848       1.569667      -0.199853      -0.268440       1.283533       0.274186       1.484342           0.003263
           42              H      11.053530      12.274230      27.315016       0.090988       1.489965 0.11347460E+02  0.11903802E+03                                 1.991870                            1.847082      -1.148680       2.305074                    0.997178       3.609452       9.750441       0.517862       1.127470      -0.747325       0.042574       0.017334       0.027536       0.053584       0.000618       0.002866       0.022150       0.045341      -0.009240      -0.036043       0.011242       0.024801              2.051587       2.329893       0.284877       0.404386       1.792876       0.369676       2.031992           0.010191
           43              H       3.877793       4.698421      23.724253       0.104479       1.587030 0.12807316E+02  0.13921905E+03                                 2.101743                            1.975049      -1.497273       2.142195                    0.994740       3.945330      11.039529       0.493329       1.142165      -0.740952      -0.027183       0.036207       0.006019       0.045674      -0.014333      -0.012509       0.004396       0.004777      -0.001003      -0.016379      -0.005442       0.021821              2.160207       2.070550      -0.343659      -0.389627       2.271949      -0.090733       2.138124           0.001793
           44              H       3.164133       4.083527      25.420004       0.297412       0.773717 0.49909569E+01  0.43329800E+02                                 1.396250                            1.310276      -0.967580       2.524926                    0.999935       2.481884       6.428652       0.546928       1.289951      -0.711047      -0.016572       0.044411      -0.009832       0.048411      -0.018071      -0.010265      -0.004078      -0.022738      -0.028438      -0.024581      -0.001568       0.026149              1.444127       1.180670      -0.023945      -0.102990       1.669208      -0.368985       1.482502           0.003209
           45              H       2.049040       3.435523      27.315016       0.091100       1.488063 0.11329276E+02  0.11879369E+03                                 1.989774                            1.845293      -1.147696       2.305632                    0.997189       3.606943       9.739879       0.518269       1.127093      -0.747425      -0.036295       0.028229       0.027529       0.053591      -0.019920      -0.020615      -0.008574      -0.021602      -0.009269      -0.036021       0.011231       0.024790              2.049322       2.171396      -0.374422      -0.521406       1.946920       0.165160       2.029651           0.010195
           46              H      -3.094952      14.757455       3.391503       0.104549       1.586029 0.12797109E+02  0.13907783E+03                                 2.100757                            1.974193      -1.496689       2.142549                    0.994742       3.943634      11.032924       0.493471       1.142085      -0.740978       0.017759       0.041672       0.006004       0.045695       0.005086      -0.002445       0.013024      -0.027238      -0.001047      -0.016373      -0.005452       0.021824              2.159141       1.923036       0.258848      -0.273095       2.417359       0.291885       2.137027           0.001787
           47              H      -3.984296      15.068056       5.087254       0.297494       0.773227 0.49868942E+01  0.43284464E+02                                 1.395510                            1.309627      -0.967654       2.524970                    0.999935       2.480849       6.424617       0.547152       1.289723      -0.711099       0.030169       0.036572      -0.009832       0.048418       0.018872      -0.008656       0.006836      -0.019938      -0.028440      -0.024562      -0.001580       0.026142              1.443329       1.525470       0.223363      -0.370713       1.322873      -0.095259       1.481644           0.003199
           48              H      -5.103030      15.709753       6.982266       0.091140       1.487375 0.11322715E+02  0.11870554E+03                                 1.989021                            1.844654      -1.147330       2.305844                    0.997192       3.605991       9.735937       0.518412       1.126965      -0.747460       0.006308       0.045554       0.027526       0.053596       0.019316      -0.017732       0.013559      -0.023712      -0.009242      -0.036021       0.011232       0.024789              2.048510       1.678183       0.090012      -0.117570       2.438508       0.533785       2.028838           0.010191
           49              H      -2.130055       5.707477       3.391503       0.104548       1.585936 0.12795982E+02  0.13905998E+03                                 2.100503                            1.973970      -1.496697       2.142540                    0.994743       3.943432      11.031481       0.493558       1.141929      -0.741017      -0.044967      -0.005455       0.006005       0.045693       0.009250      -0.010059      -0.008624       0.022420      -0.001043      -0.016365      -0.005456       0.021821              2.158866       2.517633       0.084622      -0.116233       1.822235      -0.382358       2.136731           0.001785
           50              H      -1.954371       4.781983       5.087254       0.297492       0.773045 0.49853520E+01  0.43266436E+02                                 1.395086                            1.309261      -0.967637       2.524975                    0.999935       2.480632       6.423082       0.547347       1.289401      -0.711164      -0.046757       0.007842      -0.009831       0.048419      -0.000807      -0.001596      -0.010912       0.042654      -0.028443      -0.024559      -0.001582       0.026142              1.442874       1.566453      -0.199308       0.267718       1.281008      -0.273270       1.481162           0.003196
           51              H      -1.950730       3.492282       6.982266       0.091132       1.487477 0.11323657E+02  0.11871794E+03                                 1.989106                            1.844724      -1.147377       2.305813                    0.997192       3.606167       9.736529       0.518405       1.126957      -0.747461      -0.042604      -0.017315       0.027521       0.053594       0.000608      -0.002874      -0.022137       0.045312      -0.009254      -0.036021       0.011231       0.024789              2.048602       2.326494       0.284240      -0.403504       1.790384      -0.368734       2.028926           0.010188
           52              H       5.225007      11.068091       3.391503       0.104548       1.585925 0.12795869E+02  0.13905888E+03                                 2.100527                            1.973988      -1.496640       2.142569                    0.994744       3.943417      11.031556       0.493545       1.141959      -0.741010       0.027206      -0.036216       0.006006       0.045693      -0.014333       0.012498      -0.004399       0.004805      -0.001042      -0.016366      -0.005454       0.021820              2.158896       2.069394      -0.343439       0.389257       2.270536       0.090524       2.136758           0.001785
           53              H       5.938667      11.682985       5.087254       0.297489       0.773122 0.49859745E+01  0.43273476E+02                                 1.395223                            1.309378      -0.967640       2.524971                    0.999935       2.480737       6.423614       0.547297       1.289470      -0.711150       0.016585      -0.044414      -0.009831       0.048418      -0.018065       0.010249       0.004073      -0.022730      -0.028440      -0.024560      -0.001581       0.026141              1.443022       1.179868      -0.023953       0.102818       1.667887       0.368547       1.481312           0.003197
           54              H       7.053760      12.330989       6.982266       0.091134       1.487358 0.11322491E+02  0.11870191E+03                                 1.988939                            1.844581      -1.147378       2.305814                    0.997192       3.606051       9.735860       0.518449       1.126898      -0.747475       0.036296      -0.028240       0.027523       0.053595      -0.019922       0.020609       0.008574      -0.021606      -0.009259      -0.036018       0.011228       0.024790              2.048426       2.170385      -0.374219       0.521014       1.946153      -0.165063       2.028739           0.010188
           55              H       6.007848       1.009057      23.724253       0.104478       1.587108 0.12808258E+02  0.13923349E+03                                 2.101920                            1.975207      -1.497315       2.142177                    0.994739       3.945502      11.040602       0.493272       1.142264      -0.740927       0.017762      -0.041648       0.006017       0.045675      -0.005098      -0.002454      -0.013031      -0.027225      -0.001007      -0.016386      -0.005438       0.021825              2.160397       1.924148      -0.259060      -0.273450       2.418707      -0.292092       2.138336           0.001794
           56              H       5.118504       0.698456      25.420004       0.297415       0.773805 0.49917459E+01  0.43339300E+02                                 1.396504                            1.310498      -0.967591       2.524924                    0.999935       2.481984       6.429562       0.546795       1.290184      -0.710999       0.030172      -0.036559      -0.009834       0.048411      -0.018879      -0.008668      -0.006848      -0.019944      -0.028439      -0.024583      -0.001567       0.026150              1.444401       1.526634      -0.223574      -0.371166       1.323768       0.095324       1.482801           0.003208
           57              H       3.999770       0.056759      27.315016       0.091098       1.488291 0.11331506E+02  0.11882446E+03                                 1.990104                            1.845578      -1.147705       2.305628                    0.997188       3.607135       9.741110       0.518179       1.127219      -0.747395       0.006296      -0.045547       0.027529       0.053591      -0.019314      -0.017740      -0.013562      -0.023711      -0.009261      -0.036026       0.011237       0.024790              2.049677       1.679038      -0.090020      -0.117719       2.439972      -0.534279       2.030020           0.010196
           58              H       6.972745      10.059035      23.724253       0.104711       1.585062 0.12788118E+02  0.13896058E+03                                 2.100252                            1.973788      -1.496649       2.142753                    0.994734       3.942425      11.030032       0.493396       1.142419      -0.740898      -0.044956       0.005489       0.006065       0.045694      -0.009249      -0.010063       0.008613       0.022437      -0.001089      -0.016359      -0.005466       0.021826              2.158536       2.517003      -0.084483      -0.116030       1.822056       0.382350       2.136551           0.001847
           59              H       7.148429      10.984529      25.420004       0.297262       0.774369 0.49963025E+01  0.43388313E+02                                 1.397068                            1.311002      -0.967360       2.524889                    0.999935       2.483218       6.433244       0.546755       1.289998      -0.711032      -0.046753      -0.007846      -0.009862       0.048422       0.000795      -0.001589       0.010977       0.042744      -0.028432      -0.024650      -0.001534       0.026184              1.444990       1.568759       0.199759       0.268315       1.282797       0.273934       1.483414           0.003238
           60              H       7.152070      12.274230      27.315016       0.091064       1.488686 0.11335320E+02  0.11887558E+03                                 1.990515                            1.845935      -1.148053       2.305451                    0.997184       3.607758       9.743552       0.518104       1.127276      -0.747378      -0.042591       0.017334       0.027528       0.053594      -0.000617      -0.002870       0.022137       0.045325      -0.009257      -0.036026       0.011229       0.024797              2.050068       2.328175      -0.284539      -0.403921       1.791623       0.369173       2.030407           0.010191
           61              H      14.327807       4.698421      23.724253       0.104427       1.584829 0.12784690E+02  0.13890283E+03                                 2.099409                            1.973023      -1.494646       2.143535                    0.994746       3.941616      11.024055       0.493719       1.141841      -0.741052       0.027289       0.036169       0.006076       0.045714       0.014509       0.012527       0.004213       0.004520      -0.001313      -0.016611      -0.005241       0.021852              2.157706       2.068366       0.343052       0.389026       2.269007      -0.090383       2.135747           0.001209
           62              H      15.041467       4.083527      25.420004       0.297023       0.775313 0.50039365E+01  0.43470384E+02                                 1.398013                            1.311847      -0.967196       2.524741                    0.999935       2.485151       6.439027       0.546687       1.289691      -0.711088       0.016583       0.044378      -0.009865       0.048392       0.018156       0.010337      -0.004135      -0.022744      -0.028366      -0.024713      -0.001496       0.026210              1.445998       1.182095       0.023979       0.103250       1.671402      -0.369631       1.484499           0.003263
           63              H      16.156560       3.435523      27.315016       0.090989       1.489925 0.11347073E+02  0.11903263E+03                                 1.991809                            1.847031      -1.148706       2.305061                    0.997178       3.609413       9.750199       0.517879       1.127447      -0.747331       0.036297       0.028204       0.027537       0.053584       0.019940       0.020617      -0.008588      -0.021603      -0.009243      -0.036042       0.011240       0.024802              2.051521       2.173770       0.374958       0.522313       1.948871       0.165367       2.031922           0.010190
           64              H       3.094952      14.757455       3.391503       0.104548       1.586017 0.12796963E+02  0.13907558E+03                                 2.100728                            1.974167      -1.496691       2.142546                    0.994743       3.943613      11.032770       0.493481       1.142068      -0.740983      -0.017759       0.041672       0.006003       0.045694      -0.005085       0.002445       0.013023      -0.027238      -0.001046      -0.016372      -0.005451       0.021824              2.159112       1.923013      -0.258842       0.273092       2.417323       0.291881       2.136999           0.001787
           65              H       3.984296      15.068056       5.087254       0.297493       0.773232 0.49869466E+01  0.43285126E+02                                 1.395529                            1.309645      -0.967652       2.524969                    0.999935       2.480861       6.424709       0.547140       1.289745      -0.711094      -0.030169       0.036572      -0.009833       0.048418      -0.018872       0.008656       0.006837      -0.019938      -0.028441      -0.024563      -0.001580       0.026142              1.443353       1.525498      -0.223365       0.370725       1.322890      -0.095259       1.481671           0.003199
           66              H       5.103030      15.709753       6.982266       0.091132       1.487602 0.11324894E+02  0.11873509E+03                                 1.989299                            1.844890      -1.147383       2.305812                    0.997191       3.606252       9.737180       0.518350       1.127037      -0.747442      -0.006305       0.045554       0.027522       0.053595      -0.019316       0.017737       0.013558      -0.023712      -0.009250      -0.036024       0.011234       0.024789              2.048810       1.678408      -0.090025       0.117611       2.438882       0.533904       2.029140           0.010192
           67              H       2.130055       5.707477       3.391503       0.104549       1.585923 0.12795847E+02  0.13905812E+03                                 2.100491                            1.973959      -1.496686       2.142547                    0.994743       3.943407      11.031386       0.493560       1.141928      -0.741018       0.044968      -0.005454       0.006006       0.045693      -0.009250       0.010060      -0.008624       0.022420      -0.001044      -0.016365      -0.005456       0.021821              2.158852       2.517620      -0.084624       0.116234       1.822223      -0.382351       2.136714           0.001785
           68              H       1.954371       4.781983       5.087254       0.297493       0.773047 0.49853433E+01  0.43266245E+02                                 1.395075                            1.309249      -0.967640       2.524975                    0.999935       2.480618       6.422990       0.547357       1.289380      -0.711169       0.046757       0.007843      -0.009831       0.048419       0.000807       0.001596      -0.010911       0.042654      -0.028442      -0.024559      -0.001582       0.026141              1.442860       1.566444       0.199305      -0.267715       1.280994      -0.273263       1.481142           0.003197
           69              H       1.950730       3.492282       6.982266       0.091141       1.487175 0.11320743E+02  0.11867836E+03                                 1.988728                            1.844401      -1.147301       2.305858                    0.997192       3.605836       9.734891       0.518493       1.126852      -0.747487       0.042606      -0.017313       0.027525       0.053597      -0.000607       0.002879      -0.022133       0.045310      -0.009248      -0.036017       0.011228       0.024789              2.048197       2.326027      -0.284161       0.403392       1.790052      -0.368610       2.028513           0.010189
           70              H      -5.225007      11.068091       3.391503       0.104548       1.585950 0.12796152E+02  0.13906301E+03                                 2.100567                            1.974024      -1.496649       2.142565                    0.994744       3.943464      11.031804       0.493534       1.141975      -0.741006      -0.027206      -0.036216       0.006006       0.045693       0.014333      -0.012499      -0.004399       0.004804      -0.001043      -0.016366      -0.005454       0.021821              2.158938       2.069432       0.343447      -0.389267       2.270580       0.090529       2.136802           0.001784
           71              H      -5.938667      11.682985       5.087254       0.297489       0.773116 0.49859304E+01  0.43273003E+02                                 1.395215                            1.309372      -0.967639       2.524971                    0.999935       2.480738       6.423613       0.547299       1.289469      -0.711150      -0.016586      -0.044414      -0.009831       0.048418       0.018065      -0.010249       0.004073      -0.022730      -0.028440      -0.024560      -0.001581       0.026141              1.443013       1.179862       0.023953      -0.102816       1.667872       0.368543       1.481305           0.003196
           72              H      -7.053760      12.330989       6.982266       0.091133       1.487434 0.11323237E+02  0.11871212E+03                                 1.989042                            1.844670      -1.147401       2.305802                    0.997192       3.606121       9.736261       0.518422       1.126932      -0.747467      -0.036296      -0.028240       0.027523       0.053595       0.019923      -0.020610       0.008575      -0.021605      -0.009257      -0.036020       0.011229       0.024790              2.048533       2.170496       0.374247      -0.521055       1.946248      -0.165074       2.028854           0.010186
           73              H      -3.094952      14.757455      16.941247       0.104710       1.585240 0.12790133E+02  0.13899069E+03                                 2.100589                            1.974084      -1.496707       2.142724                    0.994733       3.942771      11.032038       0.493297       1.142582      -0.740857       0.017726       0.041679      -0.006063       0.045695       0.005096       0.002438      -0.013022      -0.027249      -0.001095      -0.016372      -0.005459       0.021831              2.158900       1.922943       0.258733       0.273214       2.416815      -0.291722       2.136943           0.001844
           74              H      -3.984296      15.068056      15.245496       0.297260       0.774559 0.49979353E+01  0.43407404E+02                                 1.397508                            1.311384      -0.967373       2.524881                    0.999935       2.483483       6.434956       0.546554       1.290328      -0.710964       0.030170       0.036566       0.009864       0.048421       0.018907       0.008718      -0.006864      -0.020006      -0.028429      -0.024656      -0.001530       0.026186              1.445465       1.527799       0.223811       0.371597       1.324671       0.095443       1.483924           0.003237
           75              H      -5.103030      15.709753      13.350484       0.091066       1.488794 0.11336407E+02  0.11889077E+03                                 1.990693                            1.846089      -1.148066       2.305450                    0.997183       3.607825       9.744140       0.518051       1.127356      -0.747359       0.006285       0.045551      -0.027530       0.053594       0.019318       0.017737      -0.013554      -0.023733      -0.009249      -0.036026       0.011230       0.024796              2.050257       1.679480       0.090066       0.117780       2.440683      -0.534476       2.030609           0.010185
           76              H      -2.130055       5.707477      16.941247       0.104430       1.584747 0.12783780E+02  0.13888938E+03                                 2.099267                            1.972899      -1.494645       2.143539                    0.994745       3.941441      11.023138       0.493758       1.141779      -0.741068      -0.044965      -0.005510      -0.006102       0.045711       0.009161       0.009953       0.008737       0.022841      -0.001324      -0.016575      -0.005271       0.021846              2.157551       2.515761       0.084648       0.116246       1.821313       0.382046       2.135580           0.001812
           77              H      -1.954371       4.781983      15.245496       0.297036       0.775142 0.50025254E+01  0.43454492E+02                                 1.397728                            1.311600      -0.967190       2.524760                    0.999935       2.484852       6.437708       0.546784       1.289570      -0.711114      -0.046727       0.007838       0.009860       0.048395      -0.000786       0.001595       0.011018       0.042809      -0.028386      -0.024709      -0.001500       0.026209              1.445692       1.569499      -0.199821      -0.268396       1.283402       0.274135       1.484174           0.003246
           78              H      -1.950730       3.492282      13.350484       0.090989       1.489921 0.11347020E+02  0.11903191E+03                                 1.991802                            1.847024      -1.148677       2.305075                    0.997179       3.609414       9.750186       0.517881       1.127443      -0.747332      -0.042574      -0.017333      -0.027537       0.053585       0.000614       0.002869       0.022151       0.045340      -0.009251      -0.036044       0.011241       0.024802              2.051514       2.329813       0.284862       0.404365       1.792814       0.369651       2.031914           0.010192
           79              H       5.225007      11.068091      16.941247       0.104481       1.587007 0.12807070E+02  0.13921559E+03                                 2.101716                            1.975025      -1.497269       2.142198                    0.994740       3.945293      11.039365       0.493334       1.142159      -0.740954       0.027184      -0.036207      -0.006019       0.045675      -0.014333      -0.012509       0.004397       0.004779      -0.001003      -0.016378      -0.005443       0.021822              2.160178       2.070524      -0.343653      -0.389620       2.271917      -0.090729       2.138094           0.001794
           80              H       5.938667      11.682985      15.245496       0.297415       0.773709 0.49908984E+01  0.43329189E+02                                 1.396245                            1.310272      -0.967581       2.524928                    0.999935       2.481867       6.428612       0.546926       1.289957      -0.711045       0.016572      -0.044411       0.009832       0.048411      -0.018071      -0.010265      -0.004077      -0.022739      -0.028437      -0.024581      -0.001568       0.026149              1.444122       1.180666      -0.023946      -0.102989       1.669202      -0.368983       1.482496           0.003210
           81              H       7.053760      12.330989      13.350484       0.091102       1.488040 0.11329050E+02  0.11879062E+03                                 1.989743                            1.845267      -1.147689       2.305636                    0.997189       3.606924       9.739772       0.518276       1.127084      -0.747427       0.036295      -0.028229      -0.027530       0.053592      -0.019919      -0.020615      -0.008574      -0.021603      -0.009270      -0.036021       0.011231       0.024790              2.049290       2.171360      -0.374413      -0.521392       1.946891       0.165156       2.029618           0.010196
           82              H      12.197752       1.009057      37.273997       0.104549       1.586034 0.12797171E+02  0.13907882E+03                                 2.100772                            1.974205      -1.496688       2.142550                    0.994742       3.943645      11.033006       0.493466       1.142094      -0.740976      -0.017759      -0.041672      -0.006004       0.045695       0.005086      -0.002445       0.013024      -0.027238      -0.001048      -0.016373      -0.005451       0.021824              2.159157       1.923051       0.258849      -0.273102       2.417375       0.291889       2.137046           0.001790
           83              H      13.087096       0.698456      35.578246       0.297494       0.773257 0.49871578E+01  0.43287547E+02                                 1.395581                            1.309690      -0.967654       2.524969                    0.999935       2.480888       6.424885       0.547118       1.289778      -0.711087      -0.030169      -0.036572       0.009832       0.048418       0.018872      -0.008657       0.006836      -0.019938      -0.028439      -0.024563      -0.001579       0.026142              1.443406       1.525554       0.223380      -0.370746       1.322938      -0.095266       1.481726           0.003204
           84              H      14.205830       0.056759      33.683234       0.091140       1.487463 0.11323572E+02  0.11871738E+03                                 1.989153                            1.844766      -1.147330       2.305844                    0.997192       3.606053       9.736384       0.518376       1.127017      -0.747447      -0.006307      -0.045553      -0.027525       0.053596       0.019316      -0.017734       0.013559      -0.023714      -0.009241      -0.036022       0.011233       0.024789              2.048650       1.678284       0.090018      -0.117586       2.438687       0.533842       2.028979           0.010199
           85              H      11.232855      10.059035      37.273997       0.104548       1.585942 0.12796052E+02  0.13906105E+03                                 2.100516                            1.973981      -1.496698       2.142539                    0.994743       3.943445      11.031557       0.493555       1.141935      -0.741016       0.044967       0.005455      -0.006005       0.045693       0.009250      -0.010059      -0.008625       0.022420      -0.001043      -0.016366      -0.005456       0.021821              2.158880       2.517648       0.084622      -0.116232       1.822246      -0.382364       2.136747           0.001787
           86              H      11.057171      10.984529      35.578246       0.297492       0.773069 0.49855528E+01  0.43268776E+02                                 1.395140                            1.309308      -0.967638       2.524974                    0.999935       2.480663       6.423285       0.547323       1.289440      -0.711156       0.046757      -0.007842       0.009831       0.048419      -0.000807      -0.001596      -0.010912       0.042654      -0.028443      -0.024560      -0.001582       0.026142              1.442932       1.566516      -0.199320       0.267735       1.281056      -0.273289       1.481223           0.003199
           87              H      11.053530      12.274230      33.683234       0.091132       1.487536 0.11324230E+02  0.11872587E+03                                 1.989195                            1.844799      -1.147377       2.305813                    0.997192       3.606207       9.736827       0.518380       1.126992      -0.747452       0.042604       0.017315      -0.027521       0.053594       0.000609      -0.002873      -0.022137       0.045312      -0.009253      -0.036021       0.011232       0.024789              2.048697       2.326607       0.284261      -0.403532       1.790462      -0.368763       2.029022           0.010192
           88              H       3.877793       4.698421      37.273997       0.104549       1.585931 0.12795942E+02  0.13906003E+03                                 2.100543                            1.974001      -1.496639       2.142569                    0.994744       3.943430      11.031645       0.493540       1.141968      -0.741008      -0.027206       0.036216      -0.006006       0.045693      -0.014333       0.012498      -0.004399       0.004805      -0.001042      -0.016366      -0.005454       0.021820              2.158913       2.069409      -0.343440       0.389263       2.270553       0.090528       2.136778           0.001787
           89              H       3.164133       4.083527      35.578246       0.297488       0.773156 0.49862626E+01  0.43276837E+02                                 1.395301                            1.309445      -0.967640       2.524971                    0.999935       2.480778       6.423898       0.547261       1.289529      -0.711138      -0.016585       0.044414       0.009831       0.048418      -0.018065       0.010250       0.004074      -0.022729      -0.028439      -0.024561      -0.001580       0.026141              1.443106       1.179927      -0.023953       0.102829       1.667990       0.368582       1.481401           0.003201
           90              H       2.049040       3.435523      33.683234       0.091134       1.487438 0.11323266E+02  0.11871263E+03                                 1.989059                            1.844683      -1.147375       2.305816                    0.997192       3.606104       9.736257       0.518416       1.126945      -0.747464      -0.036296       0.028240      -0.027523       0.053595      -0.019922       0.020610       0.008575      -0.021604      -0.009257      -0.036019       0.011229       0.024790              2.048553       2.170524      -0.374252       0.521066       1.946269      -0.165076       2.028867           0.010193
           91              H       2.739943      12.092915      19.934228       0.139056       0.939240 0.66653671E+01  0.62136285E+02                                 1.545195                            1.480130      -1.122227       2.370447                    0.998146       3.192295       8.536787       0.533062       1.232557      -0.719998      -0.014852      -0.008576       0.035498       0.039424       0.004841      -0.005639      -0.003255       0.005587       0.028036      -0.010262      -0.002625       0.012887              1.571631       1.443789      -0.088995      -0.238439       1.546551      -0.137662       1.724553           0.001954
           92              H       0.000000       7.347195      19.934228       0.138963       0.939009 0.66626424E+01  0.62097781E+02                                 1.544265                            1.479296      -1.120694       2.371074                    0.998156       3.191014       8.529430       0.533558       1.231671      -0.720206       0.000041       0.017189       0.035495       0.039438      -0.000067      -0.000106       0.006623      -0.010943       0.027945      -0.010130      -0.002805       0.012934              1.570655       1.596770       0.000042       0.000075       1.391693       0.275071       1.723503           0.001638
           93              H      -2.739943      12.092915      19.934228       0.138965       0.938981 0.66624279E+01  0.62095506E+02                                 1.544259                            1.479292      -1.120574       2.371134                    0.998157       3.191006       8.529490       0.533546       1.231705      -0.720198       0.014909      -0.008561       0.035505       0.039448      -0.004773       0.005690      -0.003406       0.005352       0.027988      -0.010137      -0.002813       0.012950              1.570649       1.442995       0.088824       0.238250       1.545463      -0.137466       1.723489           0.001637
           94              H       6.362857       3.673597      40.266978       0.139134       0.938617 0.66594039E+01  0.62064232E+02                                 1.544281                            1.479291      -1.121350       2.370948                    0.998156       3.190579       8.529911       0.533331       1.232262      -0.720071       0.014878       0.008591       0.035499       0.039438       0.004859       0.005639       0.003256       0.005608       0.028010      -0.010279      -0.002608       0.012886              1.570670       1.442939      -0.088835       0.238262       1.545515       0.137559       1.723556           0.001945
           95              H       9.102800       8.419317      40.266978       0.139132       0.938611 0.66593101E+01  0.62062880E+02                                 1.544249                            1.479261      -1.121357       2.370943                    0.998156       3.190514       8.529589       0.533349       1.232230      -0.720079       0.000000      -0.017182       0.035496       0.039436      -0.000000       0.000000      -0.006508      -0.011223       0.027990      -0.010277      -0.002603       0.012880              1.570636       1.596762      -0.000000       0.000000       1.391623      -0.275114       1.723523           0.001942
           96              H      11.842743       3.673597      40.266978       0.139134       0.938626 0.66594925E+01  0.62065349E+02                                 1.544299                            1.479308      -1.121351       2.370948                    0.998156       3.190602       8.530031       0.533323       1.232275      -0.720068      -0.014879       0.008591       0.035499       0.039438      -0.004859      -0.005640       0.003256       0.005607       0.028012      -0.010279      -0.002609       0.012887              1.570689       1.442956       0.088838      -0.238264       1.545536       0.137560       1.723575           0.001945
           97              H      11.842743       3.673597      20.731272       0.138974       0.938903 0.66616806E+01  0.62086476E+02                                 1.544142                            1.479185      -1.120520       2.371166                    0.998158       3.190815       8.528692       0.533581       1.231664      -0.720208      -0.014912       0.008561      -0.035503       0.039447      -0.004775       0.005684      -0.003405       0.005361       0.027999      -0.010143      -0.002806       0.012949              1.570529       1.442889       0.088808       0.238227       1.545337      -0.137453       1.723360           0.002022
           98              H       9.102800       8.419317      20.731272       0.138970       0.938931 0.66618929E+01  0.62088713E+02                                 1.544147                            1.479187      -1.120618       2.371114                    0.998157       3.190824       8.528628       0.533594       1.231629      -0.720216      -0.000042      -0.017194      -0.035496       0.039441      -0.000065      -0.000109       0.006618      -0.010951       0.027962      -0.010137      -0.002798       0.012935              1.570534       1.596633       0.000042       0.000075       1.391595       0.275043       1.723373           0.002018
           99              H       6.362857       3.673597      20.731272       0.139058       0.939220 0.66651760E+01  0.62133989E+02                                 1.545167                            1.480104      -1.122215       2.370454                    0.998147       3.192247       8.536592       0.533070       1.232549      -0.720000       0.014852       0.008576      -0.035499       0.039425       0.004842      -0.005639      -0.003255       0.005588       0.028038      -0.010263      -0.002624       0.012887              1.571602       1.443764      -0.088991      -0.238433       1.546520      -0.137658       1.724521           0.001955
          100              H      -2.739943      12.092915       0.398522       0.139134       0.938625 0.66594929E+01  0.62065363E+02                                 1.544300                            1.479309      -1.121351       2.370948                    0.998156       3.190602       8.530036       0.533322       1.232276      -0.720068       0.014879      -0.008591      -0.035499       0.039438      -0.004859      -0.005640       0.003256       0.005607       0.028012      -0.010279      -0.002609       0.012887              1.570690       1.442957       0.088838      -0.238264       1.545537       0.137560       1.723575           0.001946
          101              H       0.000000       7.347195       0.398522       0.139132       0.938609 0.66592975E+01  0.62062742E+02                                 1.544248                            1.479261      -1.121354       2.370944                    0.998156       3.190511       8.529583       0.533349       1.232231      -0.720078      -0.000000       0.017182      -0.035496       0.039436      -0.000000       0.000000      -0.006508      -0.011224       0.027990      -0.010277      -0.002603       0.012880              1.570635       1.596762       0.000000       0.000000       1.391622      -0.275114       1.723522           0.001943
          102              H       2.739943      12.092915       0.398522       0.139134       0.938618 0.66594165E+01  0.62064385E+02                                 1.544283                            1.479293      -1.121352       2.370947                    0.998156       3.190582       8.529925       0.533330       1.232263      -0.720071      -0.014878      -0.008591      -0.035499       0.039438       0.004859       0.005639       0.003256       0.005608       0.028010      -0.010279      -0.002608       0.012886              1.570672       1.442941      -0.088835       0.238263       1.545517       0.137560       1.723558           0.001946
          103              C       1.761392      14.390096      19.183950       0.588420      23.716111 0.25467559E+03  0.52928428E+04                                 7.747241                            5.675604      -0.017199       2.056207                    0.999512      22.238303      62.184505       0.621350       0.474316      -1.019475      -0.039268       0.032250       0.025782       0.056980       0.080576       0.059871       0.022761       0.024040      -0.069149      -0.082313      -0.036667       0.118980             10.204120      11.291214      -5.710700      -4.284334      10.643879       2.478998       8.677267           0.000402
          104              C       2.763610      13.489828      18.533302       0.008668      40.964403 0.40875181E+03  0.93824998E+04                                10.305571                            6.669112       0.037183       2.024491                    0.999261      26.446907      73.065667       0.653943       0.408045      -1.078766       0.025367      -0.031263      -0.013664       0.042516       0.009877       0.011250      -0.001090       0.003247       0.011255      -0.015772       0.000679       0.015093             14.674368      15.050961      -7.525717      -6.919015      15.745057       1.732869      13.227087           0.006042
          105              C       3.347100      13.838268      17.328790      -0.152130      41.565334 0.49347896E+03  0.11989994E+05                                10.454328                            7.423958      -0.094351       1.919942                    0.999520      31.116730      91.311495       0.601897       0.418826      -1.061345       0.005196      -0.029304       0.017925       0.034742      -0.003176       0.029795      -0.002920      -0.030662      -0.092323      -0.048914       0.016893       0.032021             13.540577      13.611108      -3.237105      -8.487153      10.625634       0.342142      16.384987           0.043455
          106              C       5.305112      14.867821      13.740059      -0.027942      32.852222 0.36078658E+03  0.81091170E+04                                 8.958403                            6.325998       0.218063       2.048620                    0.999696      27.851807      78.713793       0.655155       0.415948      -1.062742      -0.029524      -0.055097       0.080841       0.102189      -0.024458      -0.049642      -0.056498      -0.057991       0.036660      -0.091054       0.014076       0.076978             11.929771      10.586049       0.568232      -7.404684       8.876836      -3.585532      16.326428           0.320370
          107              C       2.478692       7.046054      19.183950       0.588337      23.716323 0.25469079E+03  0.52931990E+04                                 7.747125                            5.675724      -0.017225       2.056219                    0.999510      22.238228      62.183048       0.621356       0.474308      -1.019486       0.047551       0.017893       0.025790       0.056977      -0.029863      -0.010134      -0.063233      -0.151563      -0.069380      -0.082219      -0.036782       0.119000             10.202790      15.746058       3.135432       4.289051       6.184127       2.471458       8.678186           0.000388
          108              C       1.197928       6.628242      18.533302       0.009018      40.950409 0.40865281E+03  0.93796832E+04                                10.303307                            6.668497       0.036520       2.024335                    0.999260      26.443272      73.054110       0.653943       0.408068      -1.078748      -0.039878      -0.006234      -0.013530       0.042570      -0.003547      -0.006567      -0.009228      -0.018776       0.010986      -0.015780       0.000658       0.015122             14.668630      22.072122       3.463266       4.962127       8.706574       5.126362      13.227193           0.005731
          109              C       1.207942       5.948705      17.328790      -0.151691      41.536985 0.49309830E+03  0.11978279E+05                                10.450023                            7.421351      -0.094067       1.920270                    0.999519      31.100502      91.250617       0.601979       0.418855      -1.061341      -0.027953       0.009982       0.017647       0.034531      -0.011708      -0.017435      -0.024434       0.020230      -0.092078      -0.048906       0.017167       0.031739             13.535021      14.164792       2.912015       4.541062      10.058779       7.177705      16.381492           0.045362
          110              C       1.120555       3.738240      13.740059      -0.027797      32.857901 0.36083914E+03  0.81107838E+04                                 8.959814                            6.326726       0.217437       2.048386                    0.999697      27.855263      78.731938       0.655060       0.415983      -1.062695      -0.033072       0.053010       0.080765       0.102112      -0.013028      -0.024242       0.071166       0.071455       0.036573      -0.091014       0.013928       0.077086             11.931468       8.813547       0.456488       0.597883      10.651984       8.206515      16.328874           0.320118
          111              C      -4.240084      10.096874      19.183950       0.589425      23.715938 0.25472145E+03  0.52935562E+04                                 7.746853                            5.676593      -0.017841       2.056045                    0.999526      22.223170      62.122449       0.621273       0.474396      -1.019524      -0.008201      -0.049835       0.025674       0.056656      -0.050657      -0.049096       0.041208       0.128743      -0.067762      -0.083499      -0.035528       0.119027             10.198812       5.860767       2.573300      -0.002617      16.061027      -4.942050       8.674642          -0.000073
          112              C      -3.961539      11.414955      18.533302       0.007869      40.947941 0.40885897E+03  0.93849765E+04                                10.298912                            6.667956       0.040847       2.025496                    0.999264      26.453913      73.069874       0.654340       0.407796      -1.078999       0.014422       0.037580      -0.013610       0.042491      -0.005620      -0.004286       0.009384       0.013577       0.010962      -0.014179       0.000506       0.013672             14.655906       9.049658       4.056118       1.961771      21.702718      -6.841822      13.215343          -0.007216
          113              C      -4.555041      11.746051      17.328790      -0.152563      41.570830 0.49371422E+03  0.11996843E+05                                10.454043                            7.425346      -0.094083       1.919898                    0.999520      31.124000      91.329747       0.601902       0.418783      -1.061399       0.022808       0.019649       0.017796       0.034971       0.015310      -0.011628       0.027342       0.009752      -0.091840      -0.048661       0.016090       0.032571             13.536193       8.570284       0.324087       3.950214      15.654649      -7.513604      16.383645           0.044303
          114              C      -6.425667      12.926963      13.740059      -0.027953      32.871364 0.36096794E+03  0.81146191E+04                                 8.962739                            6.328095       0.216812       2.048109                    0.999697      27.862401      78.763534       0.654935       0.416015      -1.062646       0.062487       0.002158       0.080743       0.102121       0.037464       0.073821      -0.014570      -0.013166       0.036580      -0.091068       0.013909       0.077159             11.936456       9.802310      -1.024392       6.812775       9.670534      -4.621661      16.336525           0.320161
          115              C       7.341408       1.376416      39.516700       0.588448      23.713783 0.25467062E+03  0.52926120E+04                                 7.746324                            5.675399      -0.017033       2.056279                    0.999513      22.236208      62.173986       0.621398       0.474291      -1.019508       0.039248      -0.032227       0.025754       0.056941       0.080626      -0.059866      -0.022735       0.023993      -0.069192      -0.082362      -0.036643       0.119005             10.201434      11.287445      -5.707893       4.282488      10.641146      -2.477333       8.675712           0.000410
          116              C       6.339190       2.276684      38.866052       0.008727      40.948959 0.40865022E+03  0.93794231E+04                                10.302567                            6.668128       0.037570       2.024671                    0.999261      26.442750      73.047164       0.654025       0.408026      -1.078798      -0.025333       0.031248      -0.013669       0.042486       0.009948      -0.011252       0.001121       0.003220       0.011176      -0.015842       0.000737       0.015104             14.667810      15.043554      -7.520718       6.915285      15.737742      -1.731217      13.222134           0.006095
          117              C       5.755700       1.928244      37.661540      -0.151995      41.548439 0.49330055E+03  0.11984294E+05                                10.450926                            7.422305      -0.093717       1.920202                    0.999520      31.109672      91.278572       0.602016       0.418791      -1.061392      -0.005200       0.029256       0.017965       0.034723      -0.003121      -0.029815       0.002852      -0.030649      -0.092524      -0.048970       0.016968       0.032001             13.534764      13.604886      -3.235340       8.482579      10.621500      -0.342045      16.377906           0.043305
          118              C       3.797688       0.898691      34.072809      -0.027909      32.846424 0.36073492E+03  0.81075516E+04                                 8.957064                            6.325412       0.218315       2.048730                    0.999696      27.848872      78.699915       0.655215       0.415930      -1.062768       0.029551       0.055069       0.080874       0.102208      -0.024483       0.049659       0.056448      -0.057981       0.036730      -0.091056       0.014124       0.076932             11.927514      10.583915       0.567528       7.402877       8.875177       3.584136      16.323450           0.320389
          119              C       6.624108       8.720458      39.516700       0.588418      23.714274 0.25467857E+03  0.52927756E+04                                 7.746240                            5.675367      -0.016789       2.056353                    0.999514      22.236111      62.172064       0.621424       0.474271      -1.019527      -0.047530      -0.017886       0.025762       0.056945      -0.029923       0.010251       0.063215      -0.151633      -0.069218      -0.082363      -0.036640       0.119003             10.201233      15.745651       3.133711      -4.286489       6.182518      -2.469957       8.675530           0.000401
          120              C       7.904872       9.138270      38.866052       0.008724      40.947068 0.40863840E+03  0.93790402E+04                                10.302078                            6.667935       0.037600       2.024679                    0.999260      26.442387      73.044612       0.654052       0.408014      -1.078810       0.039740       0.006309      -0.013656       0.042492      -0.003585       0.006592       0.009177      -0.018872       0.011201      -0.015851       0.000744       0.015107             14.666837      22.075750       3.459398      -4.956422       8.703439      -5.122781      13.221322           0.006095
          121              C       7.894858       9.817807      37.661540      -0.151989      41.546088 0.49327582E+03  0.11983474E+05                                10.450337                            7.422003      -0.093716       1.920204                    0.999520      31.108935      91.273846       0.602046       0.418778      -1.061407       0.027937      -0.010136       0.017957       0.034723      -0.011699       0.017391       0.024408       0.020708      -0.092528      -0.048983       0.016993       0.031990             13.533742      14.168209       2.909183      -4.537055      10.056385      -7.174390      16.376634           0.043308
          122              C       7.982245      12.028272      34.072809      -0.027901      32.845166 0.36072691E+03  0.81072784E+04                                 8.956735                            6.325330       0.218414       2.048767                    0.999696      27.848096      78.695745       0.655225       0.415929      -1.062776       0.032911      -0.053141       0.080866       0.102208      -0.012854       0.024065      -0.071216       0.071393       0.036731      -0.091043       0.014119       0.076924             11.926797       8.810448       0.456115      -0.597525      10.647403      -8.202394      16.322540           0.320380
          123              C      13.342884       5.669638      39.516700       0.588465      23.713687 0.25466948E+03  0.52925540E+04                                 7.746236                            5.675339      -0.016964       2.056305                    0.999513      22.235687      62.171246       0.621412       0.474284      -1.019517       0.008274       0.050109       0.025763       0.056948      -0.050695       0.049613      -0.040484       0.127637      -0.069197      -0.082362      -0.036631       0.118993             10.201341       5.859534       2.574322       0.004252      16.069141       4.947159       8.675348           0.000407
          124              C      13.064339       4.351557      38.866052       0.008725      40.947912 0.40864351E+03  0.93792114E+04                                10.302323                            6.668034       0.037616       2.024687                    0.999261      26.442528      73.045839       0.654037       0.408021      -1.078803      -0.014400      -0.037566      -0.013666       0.042489      -0.006371       0.004651      -0.010300       0.015619       0.011197      -0.015840       0.000740       0.015100             14.667360       9.050913       4.061067      -1.958221      21.729672       6.853937      13.221495           0.006102
          125              C      13.657841       4.020461      37.661540      -0.151993      41.546781 0.49328403E+03  0.11983743E+05                                10.450498                            7.422089      -0.093694       1.920210                    0.999520      31.109192      91.275351       0.602038       0.418781      -1.061403      -0.022746      -0.019128       0.017958       0.034723       0.014817       0.012440      -0.027266       0.009898      -0.092527      -0.048982       0.016991       0.031991             13.534009       8.565077       0.326030      -3.944693      15.660158       7.516508      16.376794           0.043288
          126              C      15.528467       2.839549      34.072809      -0.027915      32.846354 0.36073971E+03  0.81076661E+04                                 8.957006                            6.325466       0.218326       2.048732                    0.999696      27.848847      78.699245       0.655212       0.415932      -1.062770      -0.062473      -0.001933       0.080874       0.102212       0.037337      -0.073711       0.014770      -0.013430       0.036708      -0.091045       0.014121       0.076924             11.927223       9.793492      -1.023499      -6.804989       9.665074       4.618854      16.323104           0.320382
          127              C      10.864192       1.376416      21.481550       0.588369      23.716069 0.25468587E+03  0.52931098E+04                                 7.747244                            5.675782      -0.017461       2.056146                    0.999510      22.238376      62.185015       0.621330       0.474327      -1.019469      -0.039262      -0.032251      -0.025776       0.056974      -0.080567      -0.059826       0.022835       0.024073      -0.069353      -0.082224      -0.036776       0.119001             10.203010      11.290237       5.708199       4.285092      10.640351       2.478813       8.678443           0.000235
          128              C      11.866410       2.276684      22.132198       0.009017      40.952069 0.40866378E+03  0.93800402E+04                                10.303762                            6.668690       0.036541       2.024345                    0.999260      26.443563      73.056401       0.653915       0.408081      -1.078735       0.025364       0.031405       0.013525       0.042574      -0.009863      -0.011286      -0.001068       0.003210       0.011036      -0.015757       0.000646       0.015111             14.669503      15.048268       7.519697       6.921216      15.732315       1.734474      13.227927           0.004991
          129              C      12.449900       1.928244      23.336710      -0.151674      41.538393 0.49311151E+03  0.11978745E+05                                10.450464                            7.421574      -0.094022       1.920289                    0.999519      31.100739      91.253483       0.601952       0.418869      -1.061326       0.005329       0.029198      -0.017643       0.034528       0.002905      -0.029875      -0.002878      -0.030446      -0.092096      -0.048914       0.017152       0.031761             13.535760      13.607966       3.234243       8.487202      10.616929       0.343944      16.382384           0.045421
          130              C      14.407912       0.898691      26.925441      -0.027816      32.859091 0.36085051E+03  0.81111375E+04                                 8.960100                            6.326842       0.217342       2.048351                    0.999697      27.856024      78.735656       0.655049       0.415985      -1.062689      -0.029363       0.055153      -0.080760       0.102109       0.024424       0.049531      -0.056581      -0.058313       0.036592      -0.091034       0.013933       0.077101             11.931948      10.588076      -0.567892       7.406332       8.878198      -3.585759      16.329571           0.320166
          131              C      11.581492       8.720458      21.481550       0.589385      23.715946 0.25472413E+03  0.52936094E+04                                 7.746729                            5.676550      -0.017590       2.056123                    0.999527      22.223267      62.122075       0.621290       0.474384      -1.019533       0.047279      -0.017766      -0.025645       0.056645       0.030413       0.011138      -0.063110      -0.152173      -0.067901      -0.083502      -0.035552       0.119054             10.198502      15.738349      -3.130140      -4.281248       6.182268       2.468884       8.674887           0.000532
          132              C      10.300728       9.138270      22.132198       0.007857      40.947072 0.40885493E+03  0.93848235E+04                                10.298607                            6.667828       0.040923       2.025515                    0.999264      26.453849      73.068523       0.654363       0.407785      -1.079011      -0.039753       0.006276       0.013591       0.042479       0.003096       0.005970      -0.008432      -0.016550       0.011052      -0.014206       0.000497       0.013709             14.655302      22.050596      -3.450743      -4.944136       8.700065       5.119863      13.215244          -0.007044
          133              C      10.310742       9.817807      23.336710      -0.152607      41.572674 0.49373928E+03  0.11997598E+05                                10.454294                            7.425503      -0.094055       1.919892                    0.999520      31.125033      91.333188       0.601900       0.418779      -1.061402      -0.028430      -0.009947      -0.017781       0.034976       0.011950       0.017805      -0.023705       0.021661      -0.091874      -0.048631       0.016028       0.032603             13.536575      14.164260      -2.905712      -4.532063      10.061105       7.178172      16.384359           0.045134
          134              C      10.223355      12.028272      26.925441      -0.027951      32.871303 0.36096394E+03  0.81145109E+04                                 8.962719                            6.328036       0.216869       2.048127                    0.999697      27.862356      78.763456       0.654941       0.416011      -1.062648      -0.033108      -0.053034      -0.080754       0.102127       0.013051       0.024276       0.071213       0.071501       0.036609      -0.091074       0.013916       0.077157             11.936532       8.816278      -0.455113      -0.596062      10.656592       8.211005      16.336725           0.320153
          135              C       4.862716       5.669638      21.481550       0.588427      23.716003 0.25467462E+03  0.52927850E+04                                 7.747117                            5.675525      -0.017101       2.056241                    0.999513      22.237803      62.181628       0.621369       0.474305      -1.019487      -0.008292       0.050140      -0.025784       0.056988       0.050692       0.049641       0.040473       0.127524      -0.069160      -0.082308      -0.036661       0.118969             10.203971       5.860049      -2.575210       0.004753      16.074933      -4.949627       8.676930           0.000400
          136              C       5.141261       4.351557      22.132198       0.008670      40.962755 0.40873953E+03  0.93821114E+04                                10.305172                            6.668937       0.037246       2.024513                    0.999261      26.446496      73.063196       0.653965       0.408035      -1.078777       0.014395      -0.037603       0.013659       0.042518       0.006348       0.004680       0.010286       0.015484       0.011270      -0.015774       0.000680       0.015093             14.673687       9.053761      -4.063355      -1.958657      21.740963      -6.857971      13.226337           0.006023
          137              C       4.547759       4.020461      23.336710      -0.152131      41.563288 0.49345650E+03  0.11989250E+05                                10.453801                            7.423670      -0.094312       1.919955                    0.999520      31.116082      91.307285       0.601926       0.418813      -1.061359       0.022787      -0.019148      -0.017918       0.034741      -0.014851       0.012374       0.027281       0.009812      -0.092326      -0.048927       0.016917       0.032011             13.539732       8.568141      -0.325941      -3.946906      15.667270      -7.520518      16.383786           0.043448
          138              C       2.677133       2.839549      26.925441      -0.027944      32.852048 0.36078828E+03  0.81091457E+04                                 8.958336                            6.326025       0.218078       2.048624                    0.999696      27.851668      78.712750       0.655153       0.415949      -1.062744       0.062479      -0.001975      -0.080843       0.102191      -0.037329      -0.073748      -0.014728      -0.013377       0.036625      -0.091042       0.014070       0.076972             11.929537       9.796049       1.024149      -6.807218       9.666581      -4.619767      16.325980           0.320371
          139              C      -1.761392      14.390096       1.148800       0.588446      23.714050 0.25467298E+03  0.52926797E+04                                 7.746414                            5.675443      -0.017060       2.056269                    0.999513      22.236373      62.174803       0.621392       0.474294      -1.019505       0.039250       0.032226      -0.025754       0.056941      -0.080623       0.059866      -0.022736       0.023991      -0.069185      -0.082360      -0.036642       0.119002             10.201581      11.287594       5.708017      -4.282552      10.641332      -2.477405       8.675815           0.000409
          140              C      -2.763610      13.489828       1.799448       0.008727      40.949630 0.40865536E+03  0.93795876E+04                                10.302737                            6.668206       0.037560       2.024668                    0.999261      26.442923      73.048253       0.654015       0.408030      -1.078793      -0.025332      -0.031249       0.013670       0.042486      -0.009948       0.011252       0.001122       0.003223       0.011177      -0.015842       0.000738       0.015104             14.668081      15.043801       7.520940      -6.915388      15.738110      -1.731310      13.222331           0.006097
          141              C      -3.347100      13.838268       3.003960      -0.151994      41.548881 0.49330609E+03  0.11984478E+05                                10.451042                            7.422377      -0.093721       1.920201                    0.999520      31.109837      91.279616       0.602009       0.418794      -1.061389      -0.005199      -0.029257      -0.017964       0.034723       0.003122       0.029816       0.002854      -0.030642      -0.092525      -0.048970       0.016970       0.032000             13.534870      13.604923       3.235414      -8.482590      10.621648      -0.342081      16.378037           0.043297
          142              C      -5.305112      14.867821       6.592691      -0.027903      32.845543 0.36072938E+03  0.81073627E+04                                 8.956850                            6.325358       0.218356       2.048748                    0.999696      27.848311      78.696969       0.655221       0.415930      -1.062773       0.029562      -0.055072      -0.080866       0.102206       0.024486      -0.049649       0.056449      -0.057967       0.036761      -0.091049       0.014119       0.076930             11.927044      10.583421      -0.567416      -7.402511       8.874746       3.583820      16.322964           0.320380
          143              C      -2.478692       7.046054       1.148800       0.588417      23.714209 0.25467796E+03  0.52927580E+04                                 7.746223                            5.675360      -0.016778       2.056356                    0.999514      22.236040      62.171767       0.621425       0.474271      -1.019527      -0.047530       0.017885      -0.025762       0.056945       0.029924      -0.010251       0.063213      -0.151635      -0.069223      -0.082364      -0.036640       0.119004             10.201218      15.745641      -3.133711       4.286475       6.182509      -2.469944       8.675504           0.000401
          144              C      -1.197928       6.628242       1.799448       0.008724      40.947034 0.40863854E+03  0.93790456E+04                                10.302076                            6.667941       0.037591       2.024676                    0.999260      26.442389      73.044658       0.654051       0.408014      -1.078810       0.039740      -0.006309       0.013656       0.042492       0.003586      -0.006592       0.009176      -0.018871       0.011200      -0.015851       0.000745       0.015106             14.666840      22.075790      -3.459406       4.956401       8.703437      -5.122765      13.221295           0.006095
          145              C      -1.207942       5.948705       3.003960      -0.151990      41.546167 0.49327759E+03  0.11983528E+05                                10.450348                            7.422018      -0.093724       1.920200                    0.999520      31.108998      91.274072       0.602045       0.418778      -1.061407       0.027936       0.010135      -0.017959       0.034723       0.011700      -0.017389       0.024407       0.020709      -0.092529      -0.048982       0.016992       0.031990             13.533781      14.168262      -2.909220       4.537095      10.056415      -7.174408      16.376666           0.043304
          146              C      -1.120555       3.738240       6.592691      -0.027912      32.846005 0.36073523E+03  0.81075315E+04                                 8.956908                            6.325404       0.218365       2.048745                    0.999696      27.848662      78.698285       0.655219       0.415929      -1.062773       0.032912       0.053135      -0.080873       0.102211       0.012859      -0.024056      -0.071223       0.071396       0.036712      -0.091050       0.014127       0.076923             11.927140       8.810640      -0.456109       0.597508      10.647704      -8.202705      16.323077           0.320372
          147              C       4.240084      10.096874       1.148800       0.588467      23.713498 0.25466796E+03  0.52925098E+04                                 7.746166                            5.675306      -0.016948       2.056311                    0.999513      22.235596      62.170734       0.621417       0.474281      -1.019520       0.008276      -0.050108      -0.025763       0.056948       0.050697      -0.049614      -0.040485       0.127638      -0.069200      -0.082363      -0.036632       0.118995             10.201208       5.859481      -2.574265      -0.004224      16.068883       4.947070       8.675260           0.000407
          148              C       3.961539      11.414955       1.799448       0.008725      40.947214 0.40863805E+03  0.93790360E+04                                10.302141                            6.667948       0.037635       2.024692                    0.999261      26.442346      73.044660       0.654048       0.408016      -1.078808      -0.014399       0.037566       0.013665       0.042489       0.006371      -0.004652      -0.010300       0.015619       0.011197      -0.015841       0.000739       0.015102             14.667054       9.050753      -4.060917       1.958224      21.729139       6.853792      13.221269           0.006101
          149              C       4.555041      11.746051       3.003960      -0.151992      41.546021 0.49327464E+03  0.11983435E+05                                10.450312                            7.421978      -0.093681       1.920215                    0.999520      31.108897      91.273623       0.602049       0.418776      -1.061408      -0.022744       0.019128      -0.017958       0.034723      -0.014818      -0.012442      -0.027267       0.009901      -0.092525      -0.048984       0.016992       0.031992             13.533758       8.564948      -0.325980       3.944648      15.659849       7.516361      16.376479           0.043289
          150              C       6.425667      12.926963       6.592691      -0.027911      32.846130 0.36073728E+03  0.81075840E+04                                 8.956953                            6.325447       0.218333       2.048735                    0.999696      27.848614      78.698019       0.655214       0.415932      -1.062772      -0.062470       0.001936      -0.080875       0.102211      -0.037335       0.073712       0.014764      -0.013433       0.036692      -0.091042       0.014118       0.076924             11.927198       9.793573       1.023623       6.805026       9.665111       4.618899      16.322910           0.320378
          151              C       7.341408       1.376416      21.481550       0.588418      23.716160 0.25467612E+03  0.52928561E+04                                 7.747249                            5.675609      -0.017192       2.056208                    0.999512      22.238314      62.184524       0.621350       0.474316      -1.019475       0.039267      -0.032256      -0.025774       0.056979       0.080577       0.059871       0.022761       0.024037      -0.069147      -0.082314      -0.036666       0.118980             10.204133      11.291208      -5.710683      -4.284372      10.643863       2.479025       8.677327           0.000401
          152              C       6.339190       2.276684      22.132198       0.008667      40.964409 0.40875193E+03  0.93825025E+04                                10.305568                            6.669111       0.037195       2.024495                    0.999261      26.446915      73.065669       0.653943       0.408044      -1.078767      -0.025367       0.031263       0.013664       0.042516       0.009875       0.011250      -0.001091       0.003247       0.011249      -0.015770       0.000679       0.015091             14.674366      15.050949      -7.525704      -6.919034      15.745035       1.732889      13.227115           0.006041
          153              C       5.755700       1.928244      23.336710      -0.152135      41.565635 0.49348259E+03  0.11990109E+05                                10.454386                            7.423990      -0.094347       1.919942                    0.999520      31.116870      91.312108       0.601895       0.418826      -1.061345      -0.005197       0.029304      -0.017925       0.034742      -0.003178       0.029793      -0.002920      -0.030664      -0.092323      -0.048913       0.016890       0.032023             13.540665      13.611192      -3.237134      -8.487221      10.625695       0.342157      16.385109           0.043458
          154              C       3.797688       0.898691      26.925441      -0.027943      32.852282 0.36078681E+03  0.81091271E+04                                 8.958416                            6.325998       0.218057       2.048617                    0.999696      27.851865      78.714095       0.655155       0.415948      -1.062742       0.029523       0.055097      -0.080841       0.102188      -0.024457      -0.049643      -0.056498      -0.057996       0.036660      -0.091055       0.014075       0.076980             11.929793      10.586047       0.568238      -7.404684       8.876876      -3.585566      16.326455           0.320373
          155              C       6.624108       8.720458      21.481550       0.588346      23.716126 0.25468894E+03  0.52931466E+04                                 7.747073                            5.675701      -0.017224       2.056221                    0.999511      22.238046      62.182283       0.621358       0.474308      -1.019488      -0.047554      -0.017879      -0.025771       0.056966      -0.029852      -0.010134      -0.063221      -0.151560      -0.069370      -0.082208      -0.036779       0.118986             10.202697      15.745831       3.135400       4.289016       6.184096       2.471458       8.678163           0.000238
          156              C       7.904872       9.138270      22.132198       0.009026      40.949379 0.40864383E+03  0.93794138E+04                                10.303124                            6.668418       0.036554       2.024350                    0.999260      26.442886      73.052495       0.653948       0.408067      -1.078750       0.039872       0.006261       0.013527       0.042567      -0.003541      -0.006565      -0.009231      -0.018692       0.011042      -0.015753       0.000649       0.015104             14.668332      22.071611       3.463250       4.962112       8.706431       5.126260      13.226955           0.004967
          157              C       7.894858       9.817807      23.336710      -0.151669      41.535545 0.49308017E+03  0.11977707E+05                                10.449742                            7.421185      -0.094022       1.920290                    0.999519      31.099814      91.247551       0.601991       0.418852      -1.061345       0.027951      -0.009995      -0.017639       0.034529      -0.011723      -0.017440      -0.024449       0.020222      -0.092092      -0.048925       0.017180       0.031745             13.534624      14.164435       2.911968       4.540989      10.058478       7.177437      16.380958           0.045428
          158              C       7.982245      12.028272      26.925441      -0.027813      32.858483 0.36084654E+03  0.81109999E+04                                 8.959925                            6.326796       0.217408       2.048373                    0.999697      27.855654      78.733553       0.655055       0.415984      -1.062693       0.033079      -0.053010      -0.080762       0.102111      -0.013032      -0.024238       0.071178       0.071458       0.036562      -0.091026       0.013934       0.077093             11.931609       8.813691       0.456432       0.597803      10.652099       8.206603      16.329036           0.320161
          159              C      13.342884       5.669638      21.481550       0.589434      23.715423 0.25471571E+03  0.52934064E+04                                 7.746739                            5.676530      -0.017785       2.056068                    0.999526      22.222907      62.121513       0.621277       0.474396      -1.019524       0.008255       0.049834      -0.025643       0.056649      -0.050687      -0.049077       0.041201       0.128749      -0.067872      -0.083500      -0.035542       0.119042             10.198611       5.860617       2.573035      -0.002552      16.060477      -4.942107       8.674739           0.000540
          160              C      13.064339       4.351557      22.132198       0.007868      40.947715 0.40885755E+03  0.93849240E+04                                10.298826                            6.667911       0.040930       2.025520                    0.999265      26.453894      73.069446       0.654348       0.407792      -1.079003      -0.014428      -0.037570       0.013602       0.042481      -0.005599      -0.004320       0.009381       0.013602       0.011054      -0.014182       0.000488       0.013695             14.655762       9.049539       4.055908       1.961819      21.702339      -6.841866      13.215408          -0.007026
          161              C      13.657841       4.020461      23.336710      -0.152616      41.573455 0.49374839E+03  0.11997895E+05                                10.454475                            7.425599      -0.094046       1.919894                    0.999520      31.125298      91.334763       0.601891       0.418783      -1.061398      -0.022830      -0.019651      -0.017780       0.034979       0.015362      -0.011624       0.027276       0.009861      -0.091861      -0.048632       0.016022       0.032610             13.536846       8.570642       0.324006       3.950467      15.655348      -7.514086      16.384549           0.045114
          162              C      15.528467       2.839549      26.925441      -0.027955      32.871683 0.36096948E+03  0.81146700E+04                                 8.962816                            6.328109       0.216824       2.048112                    0.999697      27.862534      78.764236       0.654933       0.416015      -1.062645      -0.062483      -0.002154      -0.080754       0.102127       0.037478       0.073812      -0.014574      -0.013151       0.036603      -0.091068       0.013910       0.077158             11.936617       9.802408      -1.024447       6.812893       9.670656      -4.621791      16.336787           0.320158
          163              C       1.761392      14.390096       1.148800       0.588448      23.713790 0.25467070E+03  0.52926142E+04                                 7.746326                            5.675400      -0.017034       2.056279                    0.999513      22.236210      62.173998       0.621398       0.474291      -1.019508      -0.039248       0.032227      -0.025754       0.056941       0.080626      -0.059866      -0.022735       0.023993      -0.069192      -0.082362      -0.036643       0.119005             10.201436      11.287443      -5.707896       4.282485      10.641155      -2.477333       8.675712           0.000410
          164              C       2.763610      13.489828       1.799448       0.008727      40.948970 0.40865042E+03  0.93794290E+04                                10.302569                            6.668129       0.037569       2.024670                    0.999261      26.442758      73.047195       0.654025       0.408026      -1.078798       0.025333      -0.031248       0.013669       0.042486       0.009948      -0.011252       0.001121       0.003220       0.011176      -0.015842       0.000737       0.015104             14.667810      15.043550      -7.520725       6.915277      15.737753      -1.731221      13.222127           0.006096
          165              C       3.347100      13.838268       3.003960      -0.151995      41.548411 0.49330045E+03  0.11984290E+05                                10.450916                            7.422302      -0.093719       1.920201                    0.999520      31.109674      91.278524       0.602016       0.418791      -1.061393       0.005201      -0.029256      -0.017965       0.034723      -0.003121      -0.029815       0.002852      -0.030649      -0.092523      -0.048970       0.016968       0.032002             13.534743      13.604862      -3.235342       8.482556      10.621491      -0.342053      16.377876           0.043302
          166              C       5.305112      14.867821       6.592691      -0.027909      32.846369 0.36073539E+03  0.81075557E+04                                 8.957039                            6.325416       0.218313       2.048729                    0.999696      27.848812      78.699432       0.655216       0.415930      -1.062770      -0.029552      -0.055069      -0.080873       0.102208      -0.024483       0.049657       0.056448      -0.057978       0.036728      -0.091055       0.014124       0.076931             11.927476      10.583903       0.567537       7.402873       8.875099       3.584094      16.323424           0.320382
          167              C       2.478692       7.046054       1.148800       0.588418      23.714278 0.25467866E+03  0.52927779E+04                                 7.746241                            5.675368      -0.016787       2.056353                    0.999514      22.236111      62.172056       0.621424       0.474271      -1.019527       0.047530       0.017886      -0.025762       0.056945      -0.029923       0.010250       0.063215      -0.151633      -0.069218      -0.082363      -0.036640       0.119003             10.201231      15.745658       3.133705      -4.286483       6.182513      -2.469951       8.675523           0.000401
          168              C       1.197928       6.628242       1.799448       0.008724      40.947005 0.40863799E+03  0.93790279E+04                                10.302066                            6.667931       0.037600       2.024680                    0.999260      26.442371      73.044539       0.654052       0.408014      -1.078811      -0.039740      -0.006309       0.013656       0.042492      -0.003585       0.006593       0.009177      -0.018872       0.011202      -0.015852       0.000744       0.015107             14.666813      22.075736       3.459389      -4.956413       8.703417      -5.122758      13.221287           0.006095
          169              C       1.207942       5.948705       3.003960      -0.151988      41.545945 0.49327439E+03  0.11983427E+05                                10.450306                            7.421989      -0.093714       1.920205                    0.999520      31.108882      91.273554       0.602047       0.418777      -1.061407      -0.027936       0.010136      -0.017958       0.034722      -0.011698       0.017391       0.024409       0.020707      -0.092529      -0.048983       0.016994       0.031989             13.533689      14.168175       2.909174      -4.537045      10.056337      -7.174340      16.376554           0.043303
          170              C       1.120555       3.738240       6.592691      -0.027900      32.845007 0.36072655E+03  0.81072568E+04                                 8.956686                            6.325325       0.218415       2.048768                    0.999696      27.847979      78.694983       0.655227       0.415929      -1.062777      -0.032910       0.053142      -0.080867       0.102208      -0.012852       0.024066      -0.071215       0.071392       0.036730      -0.091042       0.014119       0.076922             11.926712       8.810356       0.456140      -0.597560      10.647341      -8.202325      16.322439           0.320372
          171              C      -4.240084      10.096874       1.148800       0.588465      23.713691 0.25466956E+03  0.52925561E+04                                 7.746236                            5.675340      -0.016964       2.056305                    0.999513      22.235689      62.171251       0.621412       0.474284      -1.019517      -0.008275      -0.050109      -0.025763       0.056948      -0.050695       0.049613      -0.040484       0.127637      -0.069197      -0.082362      -0.036631       0.118993             10.201340       5.859536       2.574328       0.004254      16.069137       4.947154       8.675345           0.000407
          172              C      -3.961539      11.414955       1.799448       0.008725      40.947903 0.40864355E+03  0.93792124E+04                                10.302321                            6.668034       0.037616       2.024686                    0.999261      26.442529      73.045839       0.654037       0.408021      -1.078803       0.014400       0.037566       0.013666       0.042489      -0.006371       0.004651      -0.010300       0.015619       0.011197      -0.015841       0.000740       0.015101             14.667352       9.050911       4.061076      -1.958214      21.729664       6.853926      13.221482           0.006102
          173              C      -4.555041      11.746051       3.003960      -0.151993      41.546714 0.49328347E+03  0.11983724E+05                                10.450482                            7.422083      -0.093693       1.920210                    0.999520      31.109175      91.275234       0.602039       0.418780      -1.061404       0.022746       0.019128      -0.017958       0.034723       0.014817       0.012440      -0.027266       0.009898      -0.092527      -0.048982       0.016991       0.031991             13.533979       8.565059       0.326038      -3.944675      15.660124       7.516483      16.376754           0.043284
          174              C      -6.425667      12.926963       6.592691      -0.027915      32.846299 0.36073991E+03  0.81076650E+04                                 8.956985                            6.325467       0.218326       2.048732                    0.999696      27.848796      78.698861       0.655213       0.415932      -1.062771       0.062473       0.001933      -0.080874       0.102212       0.037336      -0.073711       0.014770      -0.013432       0.036707      -0.091044       0.014121       0.076923             11.927192       9.793451      -1.023525      -6.804962       9.665041       4.618865      16.323085           0.320377
          175              C      -1.761392      14.390096      19.183950       0.588358      23.716281 0.25468794E+03  0.52931681E+04                                 7.747297                            5.675807      -0.017461       2.056145                    0.999510      22.238577      62.185837       0.621328       0.474327      -1.019468       0.039274       0.032242       0.025797       0.056987      -0.080574      -0.059839       0.022839       0.024060      -0.069364      -0.082236      -0.036779       0.119016             10.203105      11.290347       5.708302       4.285109      10.640503       2.478843       8.678465           0.000385
          176              C      -2.763610      13.489828      18.533302       0.009013      40.952984 0.40867130E+03  0.93802684E+04                                10.303932                            6.668760       0.036510       2.024331                    0.999260      26.443889      73.057838       0.653909       0.408082      -1.078733      -0.025352      -0.031427      -0.013530       0.042584      -0.009897      -0.011282      -0.001068       0.003232       0.010985      -0.015776       0.000651       0.015125             14.669783      15.048500       7.519856       6.921302      15.732701       1.734432      13.228148           0.005758
          177              C      -3.347100      13.838268      17.328790      -0.151698      41.539847 0.49312985E+03  0.11979324E+05                                10.450744                            7.421739      -0.094071       1.920268                    0.999519      31.101435      91.256564       0.601941       0.418872      -1.061322      -0.005340      -0.029195       0.017650       0.034531       0.002914      -0.029860      -0.002881      -0.030432      -0.092081      -0.048896       0.017139       0.031757             13.536156      13.608321       3.234293       8.487469      10.617234       0.343873      16.382914           0.045364
          178              C      -5.305112      14.867821      13.740059      -0.027800      32.858508 0.36084320E+03  0.81109226E+04                                 8.959986                            6.326771       0.217371       2.048364                    0.999697      27.855631      78.733998       0.655054       0.415984      -1.062691       0.029367      -0.055147       0.080763       0.102110       0.024425       0.049518      -0.056578      -0.058304       0.036603      -0.091021       0.013927       0.077094             11.931802      10.588002      -0.567873       7.406295       8.878005      -3.585638      16.329400           0.320124
          179              C      -2.478692       7.046054      19.183950       0.589393      23.716197 0.25472656E+03  0.52936772E+04                                 7.746820                            5.676600      -0.017684       2.056090                    0.999527      22.223358      62.122607       0.621283       0.474388      -1.019530      -0.047250       0.017807       0.025660       0.056640       0.030421       0.011128      -0.063118      -0.152109      -0.067770      -0.083489      -0.035536       0.119025             10.198667      15.738968      -3.130167      -4.281211       6.182271       2.468790       8.674763          -0.000076
          180              C      -1.197928       6.628242      18.533302       0.007869      40.947036 0.40885327E+03  0.93847920E+04                                10.298678                            6.667865       0.040818       2.025486                    0.999264      26.453735      73.068640       0.654352       0.407791      -1.079005       0.039740      -0.006291      -0.013612       0.042475       0.003068       0.005986      -0.008397      -0.016538       0.010943      -0.014181       0.000513       0.013669             14.655421      22.051048      -3.450743      -4.944112       8.700055       5.119791      13.215161          -0.007232
          181              C      -1.207942       5.948705      17.328790      -0.152559      41.570214 0.49370753E+03  0.11996619E+05                                10.453888                            7.425267      -0.094104       1.919890                    0.999520      31.123811      91.328446       0.601910       0.418780      -1.061403       0.028420       0.009928       0.017798       0.034972       0.011879       0.017861      -0.023739       0.021628      -0.091840      -0.048658       0.016093       0.032564             13.535960      14.163753      -2.905537      -4.531792      10.060622       7.177737      16.383506           0.044311
          182              C      -1.120555       3.738240      13.740059      -0.027949      32.870984 0.36096249E+03  0.81144619E+04                                 8.962642                            6.328023       0.216856       2.048124                    0.999697      27.862219      78.762730       0.654942       0.416011      -1.062649       0.033114       0.053034       0.080743       0.102121       0.013037       0.024284       0.071218       0.071484       0.036586      -0.091074       0.013916       0.077158             11.936371       8.816208      -0.455078      -0.596012      10.656441       8.210838      16.336464           0.320154
          183              C       4.240084      10.096874      19.183950       0.588428      23.715966 0.25467421E+03  0.52927748E+04                                 7.747111                            5.675521      -0.017109       2.056239                    0.999513      22.237792      62.181599       0.621369       0.474305      -1.019487       0.008286      -0.050139       0.025792       0.056989       0.050693       0.049642       0.040473       0.127520      -0.069161      -0.082307      -0.036662       0.118969             10.203961       5.860050      -2.575226       0.004750      16.074961      -4.949583       8.676873           0.000401
          184              C       3.961539      11.414955      18.533302       0.008670      40.962744 0.40873942E+03  0.93821086E+04                                10.305173                            6.668938       0.037234       2.024509                    0.999261      26.446489      73.063188       0.653964       0.408036      -1.078776      -0.014395       0.037603      -0.013660       0.042518       0.006349       0.004680       0.010286       0.015488       0.011276      -0.015776       0.000681       0.015095             14.673685       9.053768      -4.063366      -1.958661      21.740984      -6.857943      13.226303           0.006025
          185              C       4.555041      11.746051      17.328790      -0.152126      41.562958 0.49345256E+03  0.11989125E+05                                10.453736                            7.423635      -0.094315       1.919956                    0.999520      31.115928      91.306590       0.601929       0.418812      -1.061360      -0.022787       0.019147       0.017918       0.034741      -0.014849       0.012376       0.027283       0.009814      -0.092326      -0.048929       0.016920       0.032009             13.539632       8.568092      -0.325934      -3.946881      15.667153      -7.520446      16.383652           0.043445
          186              C       6.425667      12.926963      13.740059      -0.027943      32.851990 0.36078797E+03  0.81091350E+04                                 8.958326                            6.326024       0.218084       2.048627                    0.999696      27.851620      78.712527       0.655153       0.415950      -1.062744      -0.062479       0.001974       0.080843       0.102192      -0.037328      -0.073747      -0.014727      -0.013380       0.036625      -0.091041       0.014070       0.076971             11.929519       9.796026       1.024157      -6.807197       9.666574      -4.619773      16.325956           0.320370
          187              C      10.864192       1.376416      39.516700       0.588446      23.714042 0.25467287E+03  0.52926769E+04                                 7.746412                            5.675442      -0.017060       2.056269                    0.999513      22.236370      62.174794       0.621392       0.474294      -1.019505      -0.039250      -0.032226       0.025754       0.056941      -0.080623       0.059866      -0.022736       0.023991      -0.069185      -0.082360      -0.036642       0.119002             10.201579      11.287596       5.708013      -4.282556      10.641324      -2.477405       8.675817           0.000410
          188              C      11.866410       2.276684      38.866052       0.008727      40.949636 0.40865530E+03  0.93795859E+04                                10.302739                            6.668205       0.037560       2.024668                    0.999261      26.442921      73.048250       0.654015       0.408030      -1.078793       0.025332       0.031249      -0.013670       0.042486      -0.009948       0.011251       0.001122       0.003223       0.011177      -0.015842       0.000738       0.015104             14.668086      15.043808       7.520933      -6.915398      15.738104      -1.731304      13.222345           0.006097
          189              C      12.449900       1.928244      37.661540      -0.151994      41.548933 0.49330649E+03  0.11984492E+05                                10.451056                            7.422382      -0.093721       1.920202                    0.999520      31.109848      91.279720       0.602008       0.418795      -1.061389       0.005199       0.029257       0.017964       0.034723       0.003122       0.029815       0.002854      -0.030642      -0.092525      -0.048970       0.016970       0.032000             13.534896      13.604948       3.235408      -8.482616      10.621661      -0.342066      16.378078           0.043302
          190              C      14.407912       0.898691      34.072809      -0.027903      32.845650 0.36072934E+03  0.81073723E+04                                 8.956888                            6.325359       0.218355       2.048748                    0.999696      27.848401      78.697615       0.655220       0.415930      -1.062772      -0.029562       0.055072       0.080866       0.102206       0.024485      -0.049651       0.056449      -0.057970       0.036763      -0.091050       0.014119       0.076931             11.927108      10.583451      -0.567413      -7.402536       8.874840       3.583876      16.323032           0.320388
          191              C      11.581492       8.720458      39.516700       0.588417      23.714212 0.25467792E+03  0.52927573E+04                                 7.746225                            5.675359      -0.016779       2.056356                    0.999514      22.236042      62.171779       0.621425       0.474271      -1.019527       0.047530      -0.017886       0.025762       0.056945       0.029924      -0.010251       0.063213      -0.151635      -0.069223      -0.082364      -0.036640       0.119004             10.201224      15.745645      -3.133718       4.286483       6.182515      -2.469950       8.675512           0.000401
          192              C      10.300728       9.138270      38.866052       0.008724      40.947094 0.40863895E+03  0.93790578E+04                                10.302087                            6.667944       0.037591       2.024676                    0.999260      26.442405      73.044725       0.654050       0.408014      -1.078810      -0.039740       0.006309      -0.013656       0.042492       0.003586      -0.006592       0.009176      -0.018871       0.011200      -0.015851       0.000745       0.015106             14.666865      22.075812      -3.459420       4.956418       8.703457      -5.122784      13.221325           0.006095
          193              C      10.310742       9.817807      37.661540      -0.151990      41.546277 0.49327858E+03  0.11983560E+05                                10.450371                            7.422027      -0.093726       1.920200                    0.999520      31.109037      91.274272       0.602044       0.418778      -1.061406      -0.027937      -0.010135       0.017958       0.034723       0.011700      -0.017389       0.024406       0.020710      -0.092529      -0.048981       0.016990       0.031991             13.533824      14.168297      -2.909236       4.537116      10.056452      -7.174445      16.376724           0.043308
          194              C      10.223355      12.028272      34.072809      -0.027911      32.846096 0.36073536E+03  0.81075424E+04                                 8.956935                            6.325405       0.218365       2.048745                    0.999696      27.848734      78.698751       0.655219       0.415929      -1.062772      -0.032913      -0.053135       0.080873       0.102211       0.012861      -0.024056      -0.071224       0.071397       0.036713      -0.091051       0.014126       0.076925             11.927181       8.810705      -0.456090       0.597480      10.647728      -8.202732      16.323111           0.320378
          195              C       4.862716       5.669638      39.516700       0.588467      23.713488 0.25466785E+03  0.52925068E+04                                 7.746163                            5.675304      -0.016947       2.056311                    0.999513      22.235593      62.170721       0.621417       0.474281      -1.019520      -0.008275       0.050109       0.025763       0.056948       0.050697      -0.049614      -0.040485       0.127638      -0.069200      -0.082363      -0.036632       0.118995             10.201206       5.859477      -2.574257      -0.004221      16.068879       4.947073       8.675262           0.000407
          196              C       5.141261       4.351557      38.866052       0.008725      40.947206 0.40863784E+03  0.93790302E+04                                10.302142                            6.667947       0.037635       2.024693                    0.999261      26.442338      73.044637       0.654048       0.408016      -1.078808       0.014399      -0.037566      -0.013665       0.042489       0.006371      -0.004652      -0.010300       0.015620       0.011198      -0.015841       0.000739       0.015102             14.667056       9.050753      -4.060905       1.958234      21.729135       6.853797      13.221281           0.006101
          197              C       4.547759       4.020461      37.661540      -0.151992      41.546092 0.49327527E+03  0.11983457E+05                                10.450332                            7.421987      -0.093680       1.920215                    0.999520      31.108913      91.273767       0.602048       0.418777      -1.061408       0.022744      -0.019128       0.017958       0.034723      -0.014818      -0.012443      -0.027267       0.009901      -0.092525      -0.048984       0.016992       0.031991             13.533794       8.564972      -0.325971       3.944675      15.659880       7.516385      16.376529           0.043292
          198              C       2.677133       2.839549      34.072809      -0.027911      32.846198 0.36073687E+03  0.81075819E+04                                 8.956982                            6.325444       0.218334       2.048736                    0.999696      27.848680      78.698534       0.655213       0.415932      -1.062770       0.062470      -0.001936       0.080875       0.102211      -0.037335       0.073712       0.014766      -0.013431       0.036694      -0.091043       0.014119       0.076925             11.927244       9.793628       1.023594       6.805069       9.665154       4.618891      16.322949           0.320385
          199              C       3.086759      12.293149      19.148571      -0.122388      35.214345 0.41937902E+03  0.98286695E+04                                 9.629048                            7.016444      -0.223032       1.905958                    0.999280      29.470244      86.223846       0.593689       0.440209      -1.043391       0.004063       0.002340      -0.017705       0.018315       0.044381       0.015963       0.009216       0.051225       0.031837      -0.056547       0.002746       0.053801             12.177896      10.182156      -6.434569      -1.929441      17.612150      -1.113955       8.739383           0.058100
          200              C       4.262386      12.971898      16.720434      -0.053810      48.689876 0.46802216E+03  0.11117639E+05                                11.430171                            7.093858      -0.076026       1.952028                    0.999120      28.584942      80.449917       0.639485       0.403209      -1.081524      -0.029011      -0.016750       0.057464       0.066516      -0.001937      -0.017788      -0.010269      -0.002242       0.029335      -0.020886      -0.002651       0.023537             17.204877      13.664418       0.062293     -10.385849      13.592395      -5.996207      24.357818           0.007087
          201              C       4.909595      13.345564      15.431337       0.314888      32.811119 0.31323525E+03  0.67729019E+04                                 9.238388                            6.040822       0.096252       2.064458                    0.999473      23.766388      65.153242       0.648409       0.436870      -1.053352       0.044808       0.025869      -0.075846       0.091812       0.000908      -0.020448      -0.011804       0.001045       0.027286      -0.021639      -0.005595       0.027234             13.729865      10.997966       1.134639      -8.897494       9.687774      -5.136960      20.503854           0.146860
          202              C       6.220398      14.102357      13.162609      -0.116765      43.629546 0.42623068E+03  0.99133579E+04                                10.782649                            6.809166       0.015294       1.996707                    0.999584      27.989173      78.525734       0.645588       0.407919      -1.075944      -0.007099      -0.004092       0.004408       0.009304       0.002488      -0.011016      -0.006368       0.002868       0.040789      -0.010614      -0.009670       0.020283             16.824581      14.398668       2.428102     -11.843457      11.594921      -6.837825      24.480153           0.041633
          203              C       6.993226      14.548549      11.971923       0.647185      22.902891 0.20965706E+03  0.41899773E+04                                 7.726956                            5.258121      -0.140680       2.036390                    0.999314      21.491667      60.786699       0.619756       0.494519      -0.999373       0.020888       0.012065      -0.042422       0.048801       0.041747       0.084736       0.048931       0.048224       0.024054      -0.073397      -0.052219       0.125617             10.946464       9.412298       0.955176      -6.598860       8.309142      -3.809706      15.117952           0.009792
          204              C       0.000000       6.946725      19.148571      -0.123548      35.235099 0.41980801E+03  0.98409923E+04                                 9.631151                            7.019362      -0.222217       1.905951                    0.999280      29.488051      86.278841       0.593666       0.440125      -1.043467       0.000232      -0.004826      -0.018049       0.018685       0.000028       0.000047      -0.017589      -0.101711       0.032788      -0.056320       0.003537       0.052783             12.176428      21.317984       0.003715       0.005470       6.469415       2.228890       8.741885           0.060541
          205              C       0.000000       5.589229      16.720434      -0.053417      48.677774 0.46789420E+03  0.11113967E+05                                11.428888                            7.093331      -0.076559       1.951945                    0.999122      28.580373      80.437795       0.639441       0.403259      -1.081478      -0.000027       0.033529       0.057614       0.066660       0.000012      -0.000076       0.020482       0.005244       0.028560      -0.021088      -0.002138       0.023226             17.202013      13.548926       0.005047       0.007546      13.699621      11.992325      24.357492           0.006945
          206              C       0.000000       4.841896      15.431337       0.313431      32.846090 0.31359091E+03  0.67825178E+04                                 9.243633                            6.043413       0.097046       2.064448                    0.999475      23.784438      65.212033       0.648405       0.436749      -1.053425       0.000036      -0.051874      -0.076107       0.092104       0.000049       0.000021       0.024309      -0.001066       0.027687      -0.022630      -0.005148       0.027778             13.738416       9.037313       0.002384       0.003534      11.660291      10.281252      20.517644           0.149189
          207              C      -0.000000       3.328311      13.162609      -0.117393      43.669567 0.42658213E+03  0.99239257E+04                                10.789811                            6.812399       0.014404       1.996285                    0.999584      28.003063      78.583206       0.645352       0.407971      -1.075873       0.000000       0.008259       0.004532       0.009421      -0.000008       0.000006       0.013027      -0.005381       0.040847      -0.011009      -0.009498       0.020507             16.838261      10.199417       0.000439       0.000546      15.813152      13.688572      24.502213           0.042699
          208              C       0.000000       2.435926      11.971923       0.647193      22.906314 0.20967214E+03  0.41903755E+04                                 7.727651                            5.258197      -0.140369       2.036426                    0.999316      21.493738      60.794283       0.619769       0.494498      -0.999379      -0.000003      -0.024131      -0.042470       0.048847      -0.000005       0.000007      -0.097824      -0.096222       0.023911      -0.073432      -0.052096       0.125528             10.948208       7.758097      -0.000009       0.000014       9.965186       7.621501      15.121340           0.009900
          209              C      -3.086759      12.293149      19.148571      -0.123542      35.236828 0.41982828E+03  0.98416169E+04                                 9.631584                            7.019601      -0.222294       1.905923                    0.999280      29.488694      86.282251       0.593645       0.440134      -1.043459      -0.004078       0.002619      -0.018054       0.018693      -0.044008      -0.015197       0.008827       0.050856       0.032903      -0.056310       0.003573       0.052737             12.177120      10.185350       6.432001       1.933093      17.603794      -1.109742       8.742216           0.060548
          210              C      -4.262386      12.971898      16.720434      -0.053417      48.678318 0.46789664E+03  0.11114061E+05                                11.429024                            7.093384      -0.076559       1.951946                    0.999122      28.580475      80.438711       0.639433       0.403263      -1.081473       0.029030      -0.016791       0.057617       0.066666       0.002272       0.017698      -0.010305      -0.002601       0.028573      -0.021084      -0.002144       0.023227             17.202288      13.666555      -0.062638      10.389609      13.582486      -5.989670      24.357822           0.006950
          211              C      -4.909595      13.345564      15.431337       0.313437      32.846054 0.31359022E+03  0.67824991E+04                                 9.243615                            6.043401       0.097111       2.064470                    0.999475      23.784439      65.212017       0.648406       0.436749      -1.053425      -0.044903       0.025964      -0.076106       0.092101      -0.000441       0.021061      -0.012134       0.000621       0.027680      -0.022625      -0.005150       0.027775             13.738366      11.006571      -1.134473       8.905499       9.691071      -5.137506      20.517456           0.149179
          212              C      -6.220398      14.102357      13.162609      -0.117386      43.669496 0.42658288E+03  0.99239583E+04                                10.789838                            6.812425       0.014408       1.996288                    0.999584      28.003120      78.583707       0.645347       0.407973      -1.075870       0.007163      -0.004127       0.004528       0.009425      -0.002332       0.011277      -0.006511       0.002669       0.040858      -0.011009      -0.009496       0.020505             16.838248      14.410142      -2.430576      11.854890      11.602529      -6.843798      24.502075           0.042694
          213              C      -6.993226      14.548549      11.971923       0.647185      22.906974 0.20968092E+03  0.41905936E+04                                 7.727786                            5.258299      -0.140550       2.036353                    0.999316      21.494188      60.795799       0.619764       0.494496      -0.999380      -0.020894       0.012065      -0.042470       0.048845      -0.041659      -0.084711       0.048924       0.048111       0.023892      -0.073437      -0.052088       0.125525             10.948411       9.413708      -0.955745       6.600648       8.309917      -3.810724      15.121607           0.009907
          214              C       6.016041       3.473363      39.481321      -0.122075      35.191126 0.41911245E+03  0.98205905E+04                                 9.624267                            7.013933      -0.222260       1.906332                    0.999281      29.458583      86.173943       0.593848       0.440174      -1.043441      -0.003963      -0.002283      -0.017702       0.018284       0.044489      -0.016014      -0.009245       0.051349       0.031474      -0.056611       0.002629       0.053982             12.170049      10.175921      -6.428887       1.928262      17.599324       1.113253       8.734903           0.057877
          215              C       4.840414       2.794614      37.053184      -0.053821      48.678432 0.46795947E+03  0.11115618E+05                                11.428009                            7.093202      -0.075780       1.952130                    0.999120      28.582427      80.437158       0.639548       0.403188      -1.081554       0.028971       0.016726       0.057455       0.066484      -0.001906       0.017787       0.010269      -0.002207       0.029331      -0.020860      -0.002686       0.023546             17.199852      13.660298       0.061833      10.381838      13.588776       5.993869      24.350481           0.007026
          216              C       4.193205       2.420948      35.764087       0.315108      32.802536 0.31316770E+03  0.67710205E+04                                 9.236754                            6.040201       0.096303       2.064521                    0.999472      23.762792      65.139603       0.648443       0.436875      -1.053358      -0.044806      -0.025868      -0.075791       0.091766       0.000971       0.020360       0.011753       0.001118       0.027236      -0.021495      -0.005660       0.027155             13.726323      10.994930       1.133963       8.894459       9.685510       5.135202      20.498531           0.146474
          217              C       2.882402       1.664155      33.495359      -0.116711      43.625447 0.42620017E+03  0.99124094E+04                                10.781823                            6.808844       0.015383       1.996743                    0.999584      27.987851      78.519485       0.645619       0.407910      -1.075957       0.007101       0.004092       0.004381       0.009293       0.002492       0.010986       0.006351       0.002872       0.040853      -0.010586      -0.009685       0.020271             16.822911      14.396591       2.427366      11.841825      11.593656       6.836857      24.478486           0.041474
          218              C       2.109574       1.217963      32.304673       0.647178      22.903338 0.20966244E+03  0.41901176E+04                                 7.727098                            5.258223      -0.140839       2.036335                    0.999313      21.491981      60.788113       0.619743       0.494525      -0.999369      -0.020859      -0.012048      -0.042442       0.048801       0.041750      -0.084739      -0.048933       0.048226       0.024083      -0.073397      -0.052227       0.125624             10.946694       9.412112       0.954975       6.598914       8.309171       3.809725      15.118799           0.009778
          219              C       9.102800       8.819787      39.481321      -0.122072      35.189785 0.41909713E+03  0.98201233E+04                                 9.623963                            7.013778      -0.222157       1.906368                    0.999281      29.458020      86.171294       0.593859       0.440170      -1.043445       0.000000       0.004558      -0.017719       0.018296      -0.000001       0.000000       0.018479      -0.102757       0.031407      -0.056613       0.002623       0.053990             12.169528      21.309948       0.000001      -0.000017       6.463989      -2.226458       8.734649           0.057866
          220              C       9.102800      10.177283      37.053184      -0.053820      48.678288 0.46796003E+03  0.11115626E+05                                11.427966                            7.093195      -0.075788       1.952127                    0.999120      28.582435      80.436962       0.639550       0.403187      -1.081555      -0.000000      -0.033451       0.057455       0.066483       0.000000       0.000000      -0.020544       0.004406       0.029322      -0.020865      -0.002684       0.023549             17.199660      13.552875      -0.000017       0.000018      13.695762     -11.987688      24.350342           0.007024
          221              C       9.102800      10.924616      35.764087       0.315106      32.802797 0.31317116E+03  0.67711127E+04                                 9.236795                            6.040231       0.096264       2.064505                    0.999472      23.762925      65.140014       0.648442       0.436874      -1.053359       0.000000       0.051743      -0.075791       0.091770       0.000001       0.000000      -0.023514      -0.002229       0.027252      -0.021503      -0.005657       0.027160             13.726337       9.030646      -0.000000      -0.000001      11.649584     -10.270451      20.498781           0.146478
          222              C       9.102800      12.438201      33.495359      -0.116703      43.624461 0.42619265E+03  0.99121783E+04                                10.781619                            6.808770       0.015411       1.996755                    0.999584      27.987523      78.518019       0.645625       0.407908      -1.075960      -0.000001      -0.008197       0.004377       0.009292       0.000004       0.000004      -0.012690      -0.005755       0.040857      -0.010585      -0.009687       0.020272             16.822362      10.191865      -0.000085       0.000105      15.797018     -13.673094      24.478203           0.041481
          223              C       9.102800      13.330586      32.304673       0.647188      22.902563 0.20965478E+03  0.41899288E+04                                 7.726962                            5.258165      -0.140678       2.036406                    0.999313      21.491435      60.786418       0.619740       0.494533      -0.999364      -0.000001       0.024073      -0.042456       0.048806       0.000005       0.000001       0.097852      -0.096432       0.024120      -0.073390      -0.052236       0.125626             10.946340       7.757698      -0.000103       0.000122       9.962661      -7.619213      15.118661           0.009769
          224              C      12.189559       3.473363      39.481321      -0.122075      35.191731 0.41911936E+03  0.98208111E+04                                 9.624442                            7.014034      -0.222289       1.906323                    0.999280      29.458823      86.175426       0.593837       0.440179      -1.043436       0.003960      -0.002281      -0.017704       0.018284      -0.044488       0.016011      -0.009243       0.051345       0.031472      -0.056609       0.002631       0.053978             12.170309      10.176129       6.429081      -1.928290      17.599754       1.113249       8.735044           0.057873
          225              C      13.365186       2.794614      37.053184      -0.053821      48.678579 0.46796039E+03  0.11115654E+05                                11.428054                            7.093223      -0.075780       1.952131                    0.999120      28.582463      80.437508       0.639544       0.403190      -1.081552      -0.028971       0.016726       0.057454       0.066484       0.001904      -0.017787       0.010268      -0.002204       0.029331      -0.020857      -0.002688       0.023546             17.199860      13.660218      -0.061768     -10.381769      13.588811       5.993849      24.350552           0.007027
          226              C      14.012395       2.420948      35.764087       0.315114      32.802489 0.31316759E+03  0.67710186E+04                                 9.236753                            6.040207       0.096299       2.064520                    0.999472      23.762775      65.139592       0.648441       0.436876      -1.053357       0.044805      -0.025867      -0.075790       0.091765      -0.000974      -0.020356       0.011751       0.001123       0.027237      -0.021489      -0.005663       0.027152             13.726247      10.994783      -1.133906      -8.894353       9.685429       5.135139      20.498529           0.146459
          227              C      15.323198       1.664155      33.495359      -0.116695      43.624285 0.42619245E+03  0.99121844E+04                                10.781639                            6.808795       0.015411       1.996757                    0.999584      27.987531      78.518395       0.645619       0.407912      -1.075956      -0.007108       0.004096       0.004370       0.009295      -0.002490      -0.010978       0.006350       0.002878       0.040869      -0.010581      -0.009687       0.020268             16.822332      14.395702      -2.427106     -11.841155      11.593262       6.836592      24.478032           0.041471
          228              C      16.096026       1.217963      32.304673       0.647181      22.903164 0.20966306E+03  0.41901348E+04                                 7.727089                            5.258265      -0.140863       2.036332                    0.999313      21.491855      60.787862       0.619735       0.494532      -0.999365       0.020841      -0.012039      -0.042455       0.048803      -0.041747       0.084740      -0.048932       0.048233       0.024102      -0.073395      -0.052229       0.125624             10.946528       9.411628      -0.954864      -6.598593       8.309053       3.809681      15.118904           0.009776
          229              C      12.189559       3.473363      21.516929      -0.123509      35.235010 0.41980588E+03  0.98409301E+04                                 9.631188                            7.019374      -0.222260       1.905942                    0.999280      29.487701      86.277774       0.593662       0.440128      -1.043465       0.004013      -0.002587       0.018078       0.018698      -0.044042      -0.015217       0.008878       0.050773       0.032985      -0.056332       0.003565       0.052767             12.176546      10.184906       6.431627       1.933033      17.602848      -1.109661       8.741884           0.059852
          230              C      13.365186       2.794614      23.945066      -0.053423      48.679265 0.46790503E+03  0.11114319E+05                                11.429188                            7.093460      -0.076617       1.951925                    0.999122      28.580787      80.440025       0.639427       0.403264      -1.081472      -0.029021       0.016800      -0.057629       0.066675       0.002284       0.017700      -0.010302      -0.002585       0.028599      -0.021088      -0.002142       0.023230             17.202590      13.666795      -0.062669      10.389836      13.582682      -5.989797      24.358292           0.007598
          231              C      14.012395       2.420948      25.234163       0.313440      32.846284 0.31359164E+03  0.67825413E+04                                 9.243666                            6.043417       0.097117       2.064471                    0.999475      23.784530      65.212446       0.648405       0.436749      -1.053425       0.044895      -0.025948       0.076119       0.092103      -0.000447       0.021058      -0.012141       0.000616       0.027666      -0.022624      -0.005152       0.027776             13.738471      11.006624      -1.134496       8.905551       9.691179      -5.137597      20.517609           0.149366
          232              C      15.323198       1.664155      27.502891      -0.117385      43.669685 0.42658398E+03  0.99239930E+04                                10.789873                            6.812435       0.014406       1.996287                    0.999584      28.003181      78.583990       0.645346       0.407973      -1.075870      -0.007167       0.004119      -0.004527       0.009425      -0.002334       0.011279      -0.006513       0.002670       0.040864      -0.011009      -0.009499       0.020508             16.838331      14.410163      -2.430606      11.854914      11.602647      -6.843904      24.502184           0.042697
          233              C      16.096026       1.217963      28.693577       0.647189      22.906932 0.20968026E+03  0.41905789E+04                                 7.727789                            5.258298      -0.140562       2.036350                    0.999316      21.494168      60.795813       0.619763       0.494498      -0.999379       0.020893      -0.012066       0.042469       0.048844      -0.041659      -0.084712       0.048926       0.048113       0.023892      -0.073438      -0.052088       0.125527             10.948432       9.413714      -0.955766       6.600664       8.309933      -3.810757      15.121651           0.009908
          234              C       9.102800       8.819787      21.516929      -0.123506      35.233207 0.41978431E+03  0.98402706E+04                                 9.630759                            7.019136      -0.222178       1.905972                    0.999280      29.486989      86.274226       0.593681       0.440121      -1.043472      -0.000229       0.004754       0.018083       0.018699      -0.000023       0.000083      -0.017625      -0.101712       0.032884      -0.056337       0.003536       0.052800             12.175862      21.316861       0.003747       0.005512       6.469171       2.228797       8.741553           0.059827
          235              C       9.102800      10.177283      23.945066      -0.053424      48.678745 0.46790281E+03  0.11114233E+05                                11.429059                            7.093413      -0.076617       1.951924                    0.999122      28.580687      80.439143       0.639435       0.403261      -1.081476       0.000040      -0.033526      -0.057626       0.066669       0.000025      -0.000073       0.020483       0.005255       0.028585      -0.021093      -0.002137       0.023230             17.202323      13.549117       0.005052       0.007551      13.699882      11.992587      24.357970           0.007593
          236              C       9.102800      10.924616      25.234163       0.313437      32.846307 0.31359233E+03  0.67825593E+04                                 9.243676                            6.043427       0.097060       2.064451                    0.999475      23.784531      65.212440       0.648404       0.436749      -1.053424      -0.000025       0.051860       0.076120       0.092107       0.000044       0.000014       0.024311      -0.001073       0.027676      -0.022630      -0.005149       0.027779             13.738502       9.037386       0.002352       0.003485      11.660359      10.281322      20.517760           0.149367
          237              C       9.102800      12.438201      27.502891      -0.117390      43.669676 0.42658252E+03  0.99239385E+04                                10.789828                            6.812400       0.014405       1.996285                    0.999584      28.003099      78.583363       0.645352       0.407970      -1.075873      -0.000011      -0.008259      -0.004532       0.009421      -0.000009       0.000006       0.013029      -0.005385       0.040852      -0.011009      -0.009501       0.020510             16.838309      10.199472       0.000380       0.000464      15.813190      13.688612      24.502266           0.042701
          238              C       9.102800      13.330586      28.693577       0.647196      22.906277 0.20967155E+03  0.41903622E+04                                 7.727653                            5.258196      -0.140380       2.036423                    0.999316      21.493717      60.794277       0.619767       0.494499      -0.999378       0.000002       0.024130       0.042470       0.048846      -0.000004       0.000008      -0.097825      -0.096222       0.023911      -0.073434      -0.052096       0.125530             10.948227       7.758092      -0.000025      -0.000008       9.965210       7.621528      15.121379           0.009901
          239              C       6.016041       3.473363      21.516929      -0.122382      35.214127 0.41937634E+03  0.98285864E+04                                 9.629001                            7.016418      -0.223034       1.905958                    0.999280      29.470103      86.223216       0.593691       0.440208      -1.043392      -0.004063      -0.002340       0.017705       0.018315       0.044383       0.015964       0.009216       0.051228       0.031834      -0.056550       0.002745       0.053805             12.177829      10.182100      -6.434523      -1.929432      17.612042      -1.113949       8.739345           0.058106
          240              C       4.840414       2.794614      23.945066      -0.053809      48.690026 0.46802289E+03  0.11117663E+05                                11.430203                            7.093868      -0.076039       1.952024                    0.999121      28.584976      80.450114       0.639483       0.403209      -1.081524       0.029012       0.016750      -0.057465       0.066517      -0.001937      -0.017789      -0.010269      -0.002243       0.029335      -0.020886      -0.002651       0.023537             17.204945      13.664460       0.062291     -10.385892      13.592446      -5.996236      24.357929           0.007088
          241              C       4.193205       2.420948      25.234163       0.314883      32.811300 0.31323665E+03  0.67729415E+04                                 9.238428                            6.040838       0.096247       2.064455                    0.999473      23.766456      65.153523       0.648408       0.436871      -1.053352      -0.044808      -0.025869       0.075847       0.091814       0.000907      -0.020449      -0.011805       0.001044       0.027287      -0.021640      -0.005595       0.027235             13.729946      10.998022       1.134656      -8.897558       9.687819      -5.137003      20.503997           0.146870
          242              C       2.882402       1.664155      27.502891      -0.116767      43.629710 0.42623202E+03  0.99134002E+04                                10.782688                            6.809185       0.015290       1.996706                    0.999584      27.989219      78.525996       0.645586       0.407920      -1.075943       0.007099       0.004092      -0.004408       0.009305       0.002488      -0.011017      -0.006368       0.002868       0.040789      -0.010614      -0.009670       0.020284             16.824652      14.398727       2.428107     -11.843510      11.594973      -6.837856      24.480255           0.041639
          243              C       2.109574       1.217963      28.693577       0.647185      22.902847 0.20965662E+03  0.41899668E+04                                 7.726948                            5.258116      -0.140677       2.036392                    0.999314      21.491655      60.786678       0.619756       0.494519      -0.999373      -0.020888      -0.012065       0.042422       0.048801       0.041747       0.084736       0.048931       0.048224       0.024054      -0.073398      -0.052219       0.125616             10.946453       9.412289       0.955176      -6.598854       8.309132      -3.809702      15.117939           0.009794
          244              C      -3.086759      12.293149       1.184179      -0.122074      35.191718 0.41911919E+03  0.98208064E+04                                 9.624440                            7.014032      -0.222289       1.906323                    0.999280      29.458816      86.175407       0.593837       0.440179      -1.043436      -0.003960       0.002281       0.017704       0.018284      -0.044487       0.016011      -0.009243       0.051345       0.031471      -0.056609       0.002631       0.053977             12.170308      10.176129       6.429086      -1.928287      17.599755       1.113245       8.735039           0.057873
          245              C      -4.262386      12.971898       3.612316      -0.053821      48.678577 0.46796057E+03  0.11115658E+05                                11.428051                            7.093222      -0.075781       1.952130                    0.999120      28.582471      80.437512       0.639545       0.403189      -1.081552       0.028970      -0.016726      -0.057454       0.066483       0.001904      -0.017787       0.010268      -0.002204       0.029331      -0.020858      -0.002688       0.023546             17.199848      13.660211      -0.061759     -10.381760      13.588793       5.993828      24.350539           0.007026
          246              C      -4.909595      13.345564       4.901413       0.315115      32.802475 0.31316765E+03  0.67710194E+04                                 9.236749                            6.040208       0.096298       2.064520                    0.999472      23.762767      65.139544       0.648442       0.436876      -1.053358      -0.044806       0.025868       0.075790       0.091765      -0.000974      -0.020356       0.011751       0.001123       0.027237      -0.021489      -0.005663       0.027152             13.726246      10.994785      -1.133926      -8.894371       9.685390       5.135135      20.498565           0.146453
          247              C      -6.220398      14.102357       7.170141      -0.116695      43.624223 0.42619200E+03  0.99121696E+04                                10.781626                            6.808789       0.015411       1.996757                    0.999584      27.987513      78.518286       0.645620       0.407911      -1.075957       0.007108      -0.004096      -0.004370       0.009295      -0.002490      -0.010978       0.006350       0.002878       0.040868      -0.010580      -0.009687       0.020268             16.822321      14.395684      -2.427148     -11.841163      11.593216       6.836611      24.478062           0.041466
          248              C      -6.993226      14.548549       8.360827       0.647181      22.903202 0.20966333E+03  0.41901413E+04                                 7.727099                            5.258268      -0.140864       2.036332                    0.999313      21.491860      60.787871       0.619735       0.494532      -0.999365      -0.020841       0.012039       0.042455       0.048803      -0.041747       0.084740      -0.048931       0.048233       0.024102      -0.073394      -0.052229       0.125624             10.946541       9.411635      -0.954865      -6.598595       8.309070       3.809691      15.118917           0.009773
          249              C       0.000000       6.946725       1.184179      -0.122071      35.189767 0.41909690E+03  0.98201172E+04                                 9.623964                            7.013779      -0.222158       1.906367                    0.999281      29.458001      86.171252       0.593858       0.440171      -1.043445      -0.000000      -0.004558       0.017719       0.018296      -0.000001       0.000001       0.018480      -0.102759       0.031406      -0.056614       0.002622       0.053992             12.169531      21.309965       0.000004      -0.000021       6.463986      -2.226452       8.734642           0.057866
          250              C       0.000000       5.589229       3.612316      -0.053820      48.678124 0.46795878E+03  0.11115588E+05                                11.427939                            7.093183      -0.075791       1.952127                    0.999120      28.582389      80.436759       0.639551       0.403187      -1.081556       0.000000       0.033450      -0.057455       0.066483       0.000000       0.000000      -0.020543       0.004405       0.029323      -0.020864      -0.002685       0.023549             17.199602      13.552840      -0.000007       0.000002      13.695708     -11.987631      24.350257           0.007023
          251              C       0.000000       4.841896       4.901413       0.315108      32.802686 0.31317026E+03  0.67710883E+04                                 9.236781                            6.040227       0.096257       2.064504                    0.999472      23.762865      65.139820       0.648442       0.436875      -1.053358      -0.000000      -0.051743       0.075790       0.091769       0.000001       0.000000      -0.023511      -0.002234       0.027251      -0.021499      -0.005659       0.027158             13.726317       9.030586       0.000008      -0.000014      11.649578     -10.270449      20.498788           0.146472
          252              C      -0.000000       3.328311       7.170141      -0.116703      43.624405 0.42619231E+03  0.99121679E+04                                10.781612                            6.808769       0.015406       1.996754                    0.999584      27.987504      78.517944       0.645625       0.407909      -1.075960       0.000001       0.008196      -0.004376       0.009291       0.000004       0.000004      -0.012688      -0.005757       0.040857      -0.010583      -0.009688       0.020271             16.822358      10.191792      -0.000097       0.000123      15.797037     -13.673116      24.478244           0.041476
          253              C       0.000000       2.435926       8.360827       0.647188      22.902580 0.20965486E+03  0.41899308E+04                                 7.726970                            5.258168      -0.140680       2.036406                    0.999313      21.491432      60.786420       0.619739       0.494533      -0.999364       0.000001      -0.024073       0.042456       0.048806       0.000005       0.000002       0.097852      -0.096433       0.024120      -0.073390      -0.052237       0.125626             10.946347       7.757710      -0.000110       0.000133       9.962665      -7.619214      15.118664           0.009766
          254              C       3.086759      12.293149       1.184179      -0.122075      35.191150 0.41911278E+03  0.98206003E+04                                 9.624270                            7.013935      -0.222260       1.906332                    0.999281      29.458600      86.174009       0.593848       0.440173      -1.043441       0.003963       0.002283       0.017703       0.018284       0.044488      -0.016014      -0.009245       0.051348       0.031474      -0.056610       0.002630       0.053981             12.170056      10.175926      -6.428895       1.928259      17.599339       1.113253       8.734903           0.057879
          255              C       4.262386      12.971898       3.612316      -0.053821      48.678468 0.46795995E+03  0.11115631E+05                                11.428010                            7.093202      -0.075780       1.952130                    0.999120      28.582448      80.437195       0.639548       0.403188      -1.081554      -0.028971      -0.016726      -0.057455       0.066485      -0.001906       0.017788       0.010269      -0.002207       0.029330      -0.020860      -0.002686       0.023546             17.199848      13.660289       0.061832      10.381829      13.588772       5.993867      24.350484           0.007025
          256              C       4.909595      13.345564       4.901413       0.315108      32.802564 0.31316820E+03  0.67710323E+04                                 9.236752                            6.040202       0.096305       2.064521                    0.999472      23.762807      65.139604       0.648444       0.436874      -1.053359       0.044807       0.025869       0.075791       0.091767       0.000970       0.020361       0.011754       0.001117       0.027236      -0.021497      -0.005659       0.027156             13.726331      10.994931       1.133994       8.894480       9.685476       5.135215      20.498587           0.146471
          257              C       6.220398      14.102357       7.170141      -0.116711      43.625450 0.42620035E+03  0.99124132E+04                                10.781820                            6.808843       0.015381       1.996742                    0.999584      27.987859      78.519472       0.645619       0.407910      -1.075957      -0.007101      -0.004092      -0.004381       0.009293       0.002492       0.010987       0.006351       0.002872       0.040852      -0.010586      -0.009685       0.020271             16.822922      14.396601       2.427410      11.841862      11.593605       6.836872      24.478559           0.041470
          258              C       6.993226      14.548549       8.360827       0.647177      22.903398 0.20966289E+03  0.41901289E+04                                 7.727113                            5.258229      -0.140840       2.036334                    0.999313      21.492001      60.788179       0.619743       0.494525      -0.999369       0.020859       0.012049       0.042442       0.048801       0.041750      -0.084739      -0.048933       0.048226       0.024083      -0.073397      -0.052227       0.125623             10.946715       9.412131       0.954974       6.598928       8.309186       3.809730      15.118829           0.009775
          259              N       4.640607      14.495731      14.868120      -0.249005      32.245499 0.35252124E+03  0.77457266E+04                                 8.464133                            5.968009       0.155841       2.108618                    0.999348      25.590163      67.671214       0.735740       0.378883      -1.106347       0.060657      -0.012567      -0.065138       0.089890      -0.061079      -0.051514      -0.020991      -0.042994      -0.027672      -0.094818       0.022750       0.072067             11.353271       9.311047       0.929359      -6.537622       8.918949      -4.444946      15.829817           0.110426
          260              N       1.130568       4.499763      14.868120      -0.249215      32.265174 0.35276598E+03  0.77526610E+04                                 8.467727                            5.970302       0.154985       2.108119                    0.999350      25.601095      67.712968       0.735538       0.378911      -1.106297      -0.041489      -0.046206      -0.065006       0.089901       0.011971       0.007744       0.055321       0.127648      -0.027685      -0.095134       0.022805       0.072329             11.357635       8.215370      -0.293739      -0.579020      10.021524       7.887291      15.836011           0.110993
          261              N      -5.771175      12.537530      14.868120      -0.249390      32.287601 0.35299016E+03  0.77591060E+04                                 8.472667                            5.972831       0.153886       2.107629                    0.999349      25.610154      67.751713       0.735238       0.378991      -1.106197      -0.019259       0.059066      -0.065028       0.089935       0.049358       0.044094      -0.034413      -0.084704      -0.027626      -0.095270       0.022844       0.072426             11.366055       9.833494      -0.634912       7.128065       8.415983      -3.442509      15.848689           0.111071
          262              N       4.462193       1.270781      35.200870      -0.248932      32.234375 0.35240925E+03  0.77424736E+04                                 8.461728                            5.966821       0.156309       2.108841                    0.999348      25.585528      67.650441       0.735874       0.378852      -1.106395      -0.060670       0.012490      -0.065145       0.089893      -0.061037       0.051451       0.020979      -0.043045      -0.027664      -0.094745       0.022727       0.072018             11.349285       9.307449       0.928671       6.534429       8.916299       4.443101      15.824108           0.110334
          263              N       7.972232      11.266749      35.200870      -0.248932      32.233306 0.35240433E+03  0.77422871E+04                                 8.461378                            5.966723       0.156319       2.108843                    0.999348      25.585335      67.648115       0.735896       0.378845      -1.106407       0.041151       0.046293      -0.065150       0.089894       0.011892      -0.007547      -0.055042       0.127247      -0.027656      -0.094743       0.022725       0.072018             11.348575       8.209398      -0.295109       0.580803      10.013200      -7.879819      15.823127           0.110339
          264              N      14.873975       3.228982      35.200870      -0.248934      32.233925 0.35240897E+03  0.77424230E+04                                 8.461509                            5.966755       0.156278       2.108829                    0.999348      25.585546      67.649070       0.735894       0.378844      -1.106407       0.019514      -0.058784      -0.065153       0.089896       0.049146      -0.043899       0.034053      -0.084227      -0.027665      -0.094742       0.022726       0.072016             11.348810       9.817993      -0.633524      -7.114694       8.404978       3.437035      15.823460           0.110334
          265              N      13.743407       1.270781      25.797380      -0.249211      32.265908 0.35277050E+03  0.77528125E+04                                 8.467889                            5.970319       0.155011       2.108124                    0.999350      25.601399      67.714785       0.735538       0.378908      -1.106295       0.060760       0.012824       0.065007       0.089901       0.061254       0.051787      -0.020938      -0.043108      -0.027700      -0.095130       0.022795       0.072335             11.357940       9.315913      -0.928889       6.541372       8.921484      -4.445136      15.836424           0.110999
          266              N      10.233368      11.266749      25.797380      -0.249399      32.288494 0.35299797E+03  0.77593510E+04                                 8.472980                            5.973014       0.153805       2.107602                    0.999349      25.610310      67.753314       0.735202       0.379006      -1.106182      -0.041526       0.046227       0.065020       0.089939      -0.011949      -0.007778       0.055396       0.127866      -0.027590      -0.095279       0.022854       0.072425             11.366596       8.220676       0.296354       0.582748      10.029504       7.894866      15.849610           0.111109
          267              N       3.331625       3.228982      25.797380      -0.249009      32.245125 0.35252109E+03  0.77456868E+04                                 8.463942                            5.967951       0.155803       2.108603                    0.999348      25.590220      67.670192       0.735757       0.378876      -1.106358      -0.019439      -0.058814       0.065143       0.089892      -0.049146      -0.043942      -0.034105      -0.084324      -0.027671      -0.094818       0.022752       0.072066             11.352883       9.821595       0.634335      -7.117956       8.407887      -3.438975      15.829167           0.110438
          268              N      -4.640607      14.495731       5.464630      -0.248929      32.233733 0.35240604E+03  0.77423614E+04                                 8.461502                            5.966732       0.156327       2.108848                    0.999348      25.585482      67.649453       0.735894       0.378845      -1.106404      -0.060668      -0.012489       0.065149       0.089894       0.061038      -0.051445       0.020981      -0.043041      -0.027656      -0.094742       0.022727       0.072015             11.348823       9.306998      -0.928535      -6.534023       8.915982       4.442838      15.823488           0.110323
          269              N      -1.130568       4.499763       5.464630      -0.248934      32.233587 0.35240527E+03  0.77423185E+04                                 8.461496                            5.966774       0.156303       2.108837                    0.999348      25.585255      67.648115       0.735884       0.378851      -1.106403       0.041150      -0.046295       0.065148       0.089894      -0.011891       0.007548      -0.055041       0.127244      -0.027667      -0.094741       0.022722       0.072019             11.348827       8.209411       0.295154      -0.580873      10.013459      -7.880099      15.823610           0.110329
          270              N       5.771175      12.537530       5.464630      -0.248934      32.233610 0.35240618E+03  0.77423403E+04                                 8.461433                            5.966726       0.156282       2.108830                    0.999348      25.585445      67.648536       0.735898       0.378844      -1.106408       0.019512       0.058785       0.065151       0.089895      -0.049145       0.043900       0.034053      -0.084232      -0.027665      -0.094743       0.022727       0.072017             11.348720       9.817992       0.633554       7.114639       8.404969       3.437020      15.823200           0.110333
          271              N       4.462193       1.270781      25.797380      -0.249007      32.245686 0.35252312E+03  0.77457795E+04                                 8.464172                            5.968028       0.155829       2.108612                    0.999348      25.590242      67.671511       0.735738       0.378883      -1.106347      -0.060658       0.012568       0.065138       0.089890      -0.061079      -0.051515      -0.020990      -0.042996      -0.027673      -0.094819       0.022750       0.072069             11.353337       9.311086       0.929382      -6.537667       8.918994      -4.444996      15.829929           0.110429
          272              N       7.972232      11.266749      25.797380      -0.249212      32.265023 0.35276430E+03  0.77526065E+04                                 8.467664                            5.970262       0.155014       2.108126                    0.999350      25.601062      67.712569       0.735546       0.378908      -1.106300       0.041485       0.046205       0.065008       0.089900       0.011971       0.007753       0.055313       0.127651      -0.027698      -0.095128       0.022793       0.072335             11.357531       8.215335      -0.293793      -0.579096      10.021425       7.887194      15.835832           0.111006
          273              N      14.873975       3.228982      25.797380      -0.249400      32.288792 0.35300183E+03  0.77594554E+04                                 8.472971                            5.972990       0.153783       2.107594                    0.999349      25.610611      67.754154       0.735214       0.378999      -1.106187       0.019267      -0.059077       0.065024       0.089941       0.049386       0.044091      -0.034430      -0.084642      -0.027589      -0.095280       0.022857       0.072422             11.366545       9.833848      -0.635006       7.128395       8.416357      -3.442785      15.849429           0.111111
          274              N       4.640607      14.495731       5.464630      -0.248931      32.234198 0.35240809E+03  0.77424342E+04                                 8.461675                            5.966804       0.156309       2.108841                    0.999348      25.585476      67.650025       0.735878       0.378851      -1.106397       0.060670      -0.012490       0.065145       0.089893      -0.061038       0.051450       0.020979      -0.043043      -0.027665      -0.094744       0.022726       0.072018             11.349201       9.307371       0.928678       6.534363       8.916230       4.443073      15.824001           0.110327
          275              N       1.130568       4.499763       5.464630      -0.248932      32.232970 0.35240166E+03  0.77422030E+04                                 8.461291                            5.966690       0.156322       2.108845                    0.999348      25.585215      67.647383       0.735901       0.378844      -1.106410      -0.041150      -0.046293       0.065150       0.089894       0.011893      -0.007545      -0.055040       0.127245      -0.027657      -0.094741       0.022723       0.072018             11.348428       8.209288      -0.295118       0.580814      10.013074      -7.879689      15.822921           0.110330
          276              N      -5.771175      12.537530       5.464630      -0.248934      32.233760 0.35240770E+03  0.77423823E+04                                 8.461464                            5.966739       0.156280       2.108830                    0.999348      25.585490      67.648692       0.735897       0.378844      -1.106408      -0.019514       0.058784       0.065153       0.089896       0.049145      -0.043899       0.034052      -0.084229      -0.027666      -0.094741       0.022725       0.072016             11.348740       9.817940      -0.633523      -7.114650       8.404907       3.436996      15.823374           0.110328
          277              N      -4.640607      14.495731      14.868120      -0.249214      32.266033 0.35277193E+03  0.77528596E+04                                 8.467942                            5.970352       0.154988       2.108119                    0.999350      25.601432      67.715158       0.735531       0.378911      -1.106292      -0.060762      -0.012827      -0.065005       0.089901       0.061253       0.051789      -0.020948      -0.043105      -0.027685      -0.095137       0.022808       0.072329             11.358027       9.316032      -0.928880       6.541482       8.921477      -4.445102      15.836570           0.110986
          278              N      -1.130568       4.499763      14.868120      -0.249390      32.287274 0.35298601E+03  0.77589930E+04                                 8.472671                            5.972853       0.153907       2.107637                    0.999349      25.609837      67.750813       0.735226       0.378998      -1.106192       0.041521      -0.046215      -0.065024       0.089933      -0.011990      -0.007762       0.055390       0.127848      -0.027629      -0.095269       0.022840       0.072429             11.366100       8.220381       0.296409       0.582821      10.029059       7.894435      15.848861           0.111069
          279              N       5.771175      12.537530      14.868120      -0.249008      32.244961 0.35251942E+03  0.77456396E+04                                 8.463910                            5.967935       0.155817       2.108609                    0.999348      25.590145      67.669908       0.735759       0.378875      -1.106358       0.019439       0.058813      -0.065144       0.089892      -0.049145      -0.043942      -0.034103      -0.084325      -0.027670      -0.094817       0.022752       0.072065             11.352828       9.821549       0.634326      -7.117908       8.407861      -3.438955      15.829075           0.110436
          280              N      13.743407       1.270781      35.200870      -0.248930      32.233972 0.35240775E+03  0.77424173E+04                                 8.461569                            5.966756       0.156325       2.108847                    0.999348      25.585556      67.649980       0.735890       0.378846      -1.106402       0.060668       0.012489      -0.065149       0.089894       0.061037      -0.051447       0.020981      -0.043043      -0.027656      -0.094743       0.022728       0.072015             11.348937       9.307097      -0.928537      -6.534114       8.916068       4.442883      15.823645           0.110331
          281              N      10.233368      11.266749      35.200870      -0.248935      32.233839 0.35240749E+03  0.77423863E+04                                 8.461557                            5.966800       0.156300       2.108835                    0.999348      25.585352      67.648648       0.735881       0.378852      -1.106401      -0.041152       0.046295      -0.065147       0.089894      -0.011890       0.007549      -0.055043       0.127246      -0.027666      -0.094743       0.022723       0.072020             11.348922       8.209494       0.295148      -0.580865      10.013539      -7.880178      15.823734           0.110336
          282              N       3.331625       3.228982      35.200870      -0.248934      32.233792 0.35240728E+03  0.77423793E+04                                 8.461488                            5.966743       0.156282       2.108830                    0.999348      25.585500      67.648992       0.735894       0.378845      -1.106406      -0.019513      -0.058786      -0.065151       0.089895      -0.049146       0.043901       0.034054      -0.084229      -0.027664      -0.094744       0.022728       0.072017             11.348810       9.818056       0.633557       7.114697       8.405061       3.437073      15.823313           0.110340
          283              O       1.359230      14.038818      20.327057      -0.540071      32.870465 0.50084022E+03  0.11838336E+05                                 8.206284                            6.898759       0.367911       2.159299                    0.998966      27.496659      71.865001       0.727178       0.356348      -1.140153       0.001330       0.009881      -0.020425       0.022728       0.053638      -0.007770       0.021622       0.041305       0.082606      -0.076026       0.029944       0.046082              9.750615      10.683999      -2.921966      -4.398650       8.202618       2.497153      10.365227           0.044170
          284              O       1.377436      15.411135      18.551601      -0.561979      34.499417 0.53087837E+03  0.12756577E+05                                 8.515100                            7.140090       0.278701       2.118642                    0.998808      28.259686      74.932325       0.707821       0.360117      -1.135003      -0.002107      -0.016963       0.029282       0.033906       0.006836       0.053485      -0.000393      -0.026441      -0.161978      -0.083531       0.035792       0.047739             10.227085      11.362297      -5.277701      -1.938798      12.171257       1.479967       7.147701           0.044722
          285              O       6.745175      15.627767      11.503457      -0.570614      40.769558 0.54744431E+03  0.13312662E+05                                 9.656399                            7.340761       0.063108       2.054003                    0.998104      28.424706      76.883391       0.682351       0.369125      -1.123220       0.009454      -0.032555      -0.005066       0.034276       0.037629       0.076116      -0.001461      -0.069464       0.019891      -0.102367       0.026860       0.075507             12.597621       7.680543       2.646086      -3.593302      14.245651      -7.408702      15.866670           0.048572
          286              O       2.375558       7.569975      20.327057      -0.540205      32.877807 0.50098342E+03  0.11842610E+05                                 8.207438                            6.899693       0.367800       2.159169                    0.998964      27.501134      71.880222       0.727134       0.356342      -1.140153       0.008083      -0.006028      -0.020515       0.022859      -0.008999       0.022694      -0.004056      -0.113794       0.082591      -0.076180       0.029992       0.046189              9.751683      11.352219       2.535004       4.362568       7.534830       2.561459      10.368001           0.044138
          287              O       3.554916       6.868050      18.551601      -0.561643      34.471175 0.53040359E+03  0.12742083E+05                                 8.509582                            7.136359       0.279159       2.118906                    0.998805      28.250773      74.895109       0.708099       0.360063      -1.135067      -0.013502       0.010304       0.029335       0.033897      -0.014922      -0.027137      -0.046061       0.001315      -0.162076      -0.083542       0.035797       0.047745             10.217994      16.521067       2.285781       2.247744       6.990032       0.938292       7.142882           0.044648
          288              O       1.058656       2.111136      11.503457      -0.570610      40.768943 0.54739334E+03  0.13311082E+05                                 9.656245                            7.340302       0.062818       2.053915                    0.998109      28.424051      76.880041       0.682390       0.369113      -1.123232      -0.032926       0.008118      -0.005034       0.034283      -0.048857      -0.039240      -0.065088      -0.030446       0.020015      -0.102225       0.026802       0.075423             12.597874      10.312356      -4.165853      -4.619955      11.613205       6.817103      15.868061           0.048746
          289              O      -3.734788       9.924231      20.327057      -0.537813      32.676687 0.49743927E+03  0.11736298E+05                                 8.170043                            6.872460       0.374139       2.162130                    0.998977      27.434899      71.604868       0.729121       0.356054      -1.140547      -0.008326      -0.002310      -0.020201       0.021971      -0.044145      -0.014357      -0.017983       0.071157       0.082636      -0.075364       0.030381       0.044984              9.699931       6.268042       0.378618       0.040214      12.512998      -5.022514      10.318754          -0.045854
          290              O      -4.932352       9.253839      18.551601      -0.559390      34.266435 0.52667615E+03  0.12628386E+05                                 8.471672                            7.107979       0.284574       2.121493                    0.998820      28.184388      74.611808       0.710104       0.359733      -1.135494       0.015202       0.007407       0.027812       0.032550       0.008468      -0.025793       0.045909       0.023947      -0.161408      -0.082721       0.036172       0.046549             10.166395       7.365407       2.971298      -0.307585      16.026887      -2.389078       7.106890           0.041326
          291              O      -7.803830      13.794121      11.503457      -0.570652      40.773641 0.54746514E+03  0.13313310E+05                                 9.657171                            7.340889       0.062536       2.053826                    0.998108      28.425112      76.885173       0.682346       0.369124      -1.123220       0.023524       0.024474      -0.005060       0.034321       0.011253      -0.036714       0.066562       0.099848       0.019996      -0.102252       0.026852       0.075400             12.599874      14.898012       1.519480       8.215679       7.030518       0.592304      15.871091           0.048712
          292              O       7.743570       1.727694      -0.005693      -0.539936      32.849410 0.50049199E+03  0.11827845E+05                                 8.202091                            6.895924       0.368528       2.159552                    0.998968      27.491307      71.840103       0.727409       0.356303      -1.140209      -0.001296      -0.009775      -0.020399       0.022657       0.053704       0.007819      -0.021592       0.041196       0.082608      -0.076066       0.029979       0.046087              9.744088      10.675597      -2.917616       4.394618       8.197142      -2.494177      10.359524           0.044412
          293              O       7.725364       0.355377      38.884351      -0.561870      34.479099 0.53054432E+03  0.12746331E+05                                 8.511062                            7.137405       0.279223       2.118850                    0.998810      28.254915      74.909065       0.708031       0.360073      -1.135057       0.002044       0.016918       0.029244       0.033846       0.006850      -0.053450       0.000445      -0.026502      -0.162160      -0.083551       0.035825       0.047725             10.220619      11.354157      -5.272428       1.935967      12.164173      -1.477412       7.143528           0.044933
          294              O       2.357625       0.138745      31.836207      -0.570634      40.770023 0.54744950E+03  0.13312820E+05                                 9.656444                            7.340766       0.063084       2.053986                    0.998104      28.425137      76.884652       0.682355       0.369122      -1.123223      -0.009415       0.032571      -0.005097       0.034286       0.037625      -0.076119       0.001464      -0.069478       0.019839      -0.102373       0.026871       0.075503             12.597804       7.680436       2.645743       3.593485      14.245297       7.408939      15.867678           0.048533
          295              O       6.727242       8.196537      -0.005693      -0.539937      32.845845 0.50043166E+03  0.11826009E+05                                 8.201298                            6.895356       0.369360       2.159817                    0.998968      27.490652      71.836088       0.727466       0.356287      -1.140226      -0.007781       0.005993      -0.020416       0.022655      -0.009027      -0.022590       0.004019      -0.113648       0.082570      -0.076070       0.029968       0.046101              9.742965      11.342219       2.531376      -4.356679       7.528222      -2.558228      10.358455           0.044425
          296              O       5.547884       8.898462      38.884351      -0.561814      34.471260 0.53040186E+03  0.12741973E+05                                 8.509505                            7.136236       0.279317       2.118908                    0.998806      28.252680      74.898847       0.708125       0.360052      -1.135081       0.013627      -0.010262       0.029272       0.033880      -0.014871       0.027080       0.046018       0.001426      -0.162169      -0.083500       0.035828       0.047672             10.218456      16.523835       2.284991      -2.246458       6.989418      -0.937693       7.142115           0.044924
          297              O       8.044144      13.655376      31.836207      -0.570542      40.761584 0.54732107E+03  0.13308850E+05                                 9.654873                            7.339738       0.063073       2.054006                    0.998110      28.422831      76.874706       0.682429       0.369105      -1.123241       0.032938      -0.008126      -0.005156       0.034315      -0.048872       0.039296       0.065149      -0.030449       0.019866      -0.102310       0.026840       0.075470             12.595315      10.311197      -4.164558       4.618818      11.609832      -6.814502      15.864916           0.048559
          298              O      12.837588       5.842281      -0.005693      -0.539994      32.845567 0.50043954E+03  0.11826228E+05                                 8.201240                            6.895401       0.369510       2.159869                    0.998967      27.490868      71.836477       0.727466       0.356286      -1.140228       0.009064       0.003689      -0.020418       0.022642      -0.044712       0.014778       0.017501       0.072533       0.082611      -0.076090       0.029945       0.046144              9.742856       6.289515       0.385670      -0.037289      12.580944       5.051823      10.358109           0.044413
          299              O      14.035152       6.512673      38.884351      -0.561848      34.472807 0.53041420E+03  0.12742342E+05                                 8.509729                            7.136267       0.279443       2.118938                    0.998808      28.253112      74.900180       0.708131       0.360046      -1.135085      -0.015695      -0.006699       0.029260       0.033872       0.008038       0.026312      -0.046460       0.025135      -0.162064      -0.083479       0.035780       0.047700             10.218975       7.394417       2.986565       0.311370      16.120155       2.414801       7.142354           0.044949
          300              O      16.906630       1.972391      31.836207      -0.570518      40.759846 0.54730449E+03  0.13308355E+05                                 9.654649                            7.339660       0.062867       2.053965                    0.998109      28.422140      76.872747       0.682428       0.369109      -1.123238      -0.023504      -0.024470      -0.005161       0.034320       0.011278       0.036757      -0.066629       0.099873       0.019869      -0.102335       0.026882       0.075453             12.594861      14.891150       1.519556      -8.210389       7.029073      -0.592409      15.864360           0.048544
          301              O      10.462030       1.727694      20.338443      -0.540207      32.879853 0.50101477E+03  0.11843565E+05                                 8.207896                            6.899989       0.367050       2.158934                    0.998964      27.501414      71.882184       0.727104       0.356351      -1.140144       0.001171      -0.010040       0.020475       0.022834      -0.053772       0.007835       0.021693       0.041322       0.082660      -0.076195       0.030009       0.046186              9.752363      10.685663       2.920668       4.400140       8.202734       2.497499      10.368691           0.044103
          302              O      10.480236       0.355377      22.113899      -0.561690      34.478130 0.53053281E+03  0.12746039E+05                                 8.510992                            7.137444       0.279057       2.118846                    0.998809      28.252860      74.904599       0.708009       0.360085      -1.135043      -0.002132       0.016849      -0.029304       0.033870      -0.006911      -0.053491      -0.000475      -0.026517      -0.162043      -0.083565       0.035793       0.047773             10.219921      11.354295       5.271153       1.937018      12.161308       1.478154       7.144158           0.044501
          303              O      15.847975       0.138745      29.162043      -0.570665      40.771619 0.54744527E+03  0.13312665E+05                                 9.656729                            7.340697       0.062924       2.053936                    0.998103      28.425028      76.883706       0.682365       0.369118      -1.123228       0.009390       0.032567       0.005006       0.034261      -0.037605      -0.076046      -0.001453      -0.069427       0.019951      -0.102284       0.026835       0.075449             12.598581       7.680873      -2.646609       3.594148      14.246136      -7.409919      15.868736           0.048754
          304              O      11.478358       8.196537      20.338443      -0.537743      32.675991 0.49739995E+03  0.11735127E+05                                 8.169858                            6.872099       0.374181       2.162158                    0.998979      27.433754      71.600911       0.729155       0.356045      -1.140556       0.006224       0.006028       0.020107       0.021895       0.008716      -0.022764      -0.003412      -0.112112       0.082669      -0.075407       0.030421       0.044985              9.699843      11.279537      -2.514817      -4.329894       7.501028       2.546157      10.318965           0.040704
          305              O      12.657716       8.898462      22.113899      -0.559363      34.266022 0.52669928E+03  0.12629118E+05                                 8.471786                            7.108347       0.284400       2.121437                    0.998818      28.184612      74.613667       0.710052       0.359754      -1.135474      -0.014065      -0.009382      -0.027897       0.032621       0.014544       0.026815      -0.045254       0.002755      -0.161539      -0.082691       0.036193       0.046498             10.166206      16.433688      -2.264860      -2.222344       6.957934       0.928150       7.106996          -0.044447
          306              O      10.161456      13.655376      29.162043      -0.570688      40.781037 0.54756415E+03  0.13316398E+05                                 9.658546                            7.341725       0.062637       2.053829                    0.998108      28.426845      76.893283       0.682279       0.369141      -1.123200      -0.032960      -0.008131       0.005050       0.034322       0.048870       0.039249      -0.065079      -0.030496       0.020032      -0.102235       0.026806       0.075429             12.602011      10.314736       4.167206       4.621745      11.616970       6.820346      15.874327           0.048719
          307              O       5.368012       5.842281      20.338443      -0.540111      32.866880 0.50078954E+03  0.11836778E+05                                 8.205492                            6.898260       0.368888       2.159621                    0.998965      27.496054      71.861119       0.727232       0.356332      -1.140171      -0.009174       0.003724       0.020425       0.022698       0.044734       0.014831      -0.017470       0.072385       0.082636      -0.076065       0.029915       0.046149              9.749479       6.291989      -0.386589      -0.036744      12.592520      -5.056907      10.363928           0.044152
          308              O       4.170448       6.512673      22.113899      -0.561945      34.493389 0.53075527E+03  0.12752805E+05                                 8.513825                            7.139021       0.278912       2.118725                    0.998805      28.257969      74.923943       0.707914       0.360093      -1.135029       0.015774      -0.006679      -0.029309       0.033948      -0.008015       0.026372       0.046448       0.025059      -0.161859      -0.083439       0.035738       0.047701             10.225481       7.397225      -2.988723       0.312169      16.132587      -2.418601       7.146632           0.044651
          309              O       1.298970       1.972391      29.162043      -0.570525      40.760000 0.54729990E+03  0.13308198E+05                                 9.654653                            7.339596       0.062895       2.053977                    0.998109      28.422039      76.872018       0.682436       0.369105      -1.123242       0.023453      -0.024498       0.005102       0.034297      -0.011273       0.036756       0.066623       0.099866       0.019927      -0.102327       0.026873       0.075454             12.594988      14.892765      -1.519585      -8.210693       7.029108       0.592476      15.863090           0.048568
          310              O      -1.359230      14.038818       0.005693      -0.539937      32.849745 0.50049723E+03  0.11828002E+05                                 8.202157                            6.895963       0.368498       2.159541                    0.998968      27.491404      71.840514       0.727406       0.356303      -1.140208      -0.001295       0.009775       0.020400       0.022658      -0.053704      -0.007821      -0.021592       0.041192       0.082612      -0.076066       0.029982       0.046085              9.744183      10.675696       2.917679      -4.394675       8.197228      -2.494236      10.359625           0.044414
          311              O      -1.377436      15.411135       1.781149      -0.561870      34.479466 0.53055010E+03  0.12746510E+05                                 8.511142                            7.137455       0.279205       2.118845                    0.998810      28.255003      74.909519       0.708027       0.360074      -1.135055       0.002045      -0.016917      -0.029242       0.033845      -0.006850       0.053448       0.000446      -0.026512      -0.162151      -0.083549       0.035826       0.047722             10.220737      11.354271       5.272528      -1.935993      12.164348      -1.477450       7.143590           0.044929
          312              O      -6.745175      15.627767       8.829293      -0.570599      40.763946 0.54736958E+03  0.13310324E+05                                 9.655282                            7.340093       0.063172       2.054023                    0.998105      28.423817      76.878214       0.682408       0.369108      -1.123239      -0.009389      -0.032581       0.005129       0.034293      -0.037612       0.076127       0.001473      -0.069449       0.019793      -0.102370       0.026873       0.075496             12.595869       7.679098      -2.644939      -3.592383      14.243156       7.407511      15.865353           0.048559
          313              O      -2.375558       7.569975       0.005693      -0.539934      32.845010 0.50041676E+03  0.11825559E+05                                 8.201130                            6.895231       0.369404       2.159833                    0.998968      27.490385      71.834894       0.727477       0.356285      -1.140229      -0.007782      -0.005992       0.020416       0.022655       0.009029       0.022589       0.004019      -0.113651       0.082562      -0.076070       0.029966       0.046104              9.742749      11.341947      -2.531296       4.356560       7.528070      -2.558151      10.358231           0.044427
          314              O      -3.554916       6.868050       1.781149      -0.561816      34.471177 0.53040070E+03  0.12741936E+05                                 8.509487                            7.136225       0.279318       2.118907                    0.998806      28.252682      74.898801       0.708126       0.360051      -1.135081       0.013627       0.010262      -0.029275       0.033883       0.014869      -0.027079       0.046019       0.001422      -0.162176      -0.083501       0.035827       0.047674             10.218445      16.523818      -2.285001       2.246445       6.989422      -0.937683       7.142093           0.044919
          315              O      -1.058656       2.111136       8.829293      -0.570551      40.766891 0.54739854E+03  0.13311288E+05                                 9.655957                            7.340455       0.062980       2.053973                    0.998109      28.423803      76.880514       0.682364       0.369125      -1.123219       0.032948       0.008114       0.005152       0.034322       0.048892      -0.039285       0.065148      -0.030466       0.019906      -0.102317       0.026835       0.075481             12.596875      10.311956       4.164863      -4.619151      11.611277      -6.815607      15.867393           0.048542
          316              O       3.734788       9.924231       0.005693      -0.539995      32.846041 0.50044870E+03  0.11826506E+05                                 8.201341                            6.895486       0.369497       2.159865                    0.998967      27.491005      71.837175       0.727458       0.356288      -1.140226       0.009065      -0.003687       0.020417       0.022642       0.044714      -0.014779       0.017501       0.072525       0.082616      -0.076089       0.029947       0.046143              9.742972       6.289593      -0.385665       0.037307      12.581104       5.051881      10.358220           0.044416
          317              O       4.932352       9.253839       1.781149      -0.561847      34.472340 0.53040660E+03  0.12742106E+05                                 8.509619                            7.136195       0.279458       2.118943                    0.998808      28.253045      74.899703       0.708138       0.360044      -1.135087      -0.015695       0.006700      -0.029258       0.033871      -0.008035      -0.026313      -0.046462       0.025133      -0.162064      -0.083481       0.035779       0.047702             10.218796       7.394324      -2.986498      -0.311341      16.119796       2.414723       7.142268           0.044947
          318              O       7.803830      13.794121       8.829293      -0.570542      40.760206 0.54730129E+03  0.13308237E+05                                 9.654641                            7.339562       0.062871       2.053960                    0.998109      28.422443      76.873049       0.682444       0.369101      -1.123245      -0.023486       0.024474       0.005135       0.034307      -0.011281      -0.036755      -0.066628       0.099863       0.019872      -0.102332       0.026884       0.075448             12.595076      14.892078      -1.519666       8.210910       7.029208      -0.592464      15.863941           0.048521
          319              O       7.743570       1.727694      20.338443      -0.540059      32.869864 0.50082679E+03  0.11837933E+05                                 8.206165                            6.898646       0.367934       2.159312                    0.998966      27.496322      71.863725       0.727187       0.356346      -1.140155      -0.001324      -0.009878       0.020406       0.022710       0.053653      -0.007767       0.021621       0.041305       0.082633      -0.076043       0.029950       0.046093              9.750477      10.683812      -2.921910      -4.398609       8.202497       2.497130      10.365124           0.044207
          320              O       7.725364       0.355377      22.113899      -0.561977      34.499640 0.53088471E+03  0.12756773E+05                                 8.515157                            7.140155       0.278687       2.118635                    0.998808      28.259829      74.932935       0.707814       0.360119      -1.135001       0.002095       0.016976      -0.029287       0.033917       0.006828       0.053469      -0.000387      -0.026434      -0.161952      -0.083510       0.035786       0.047725             10.227144      11.362332      -5.277705      -1.938817      12.171324       1.480000       7.147776           0.044688
          321              O       2.357625       0.138745      29.162043      -0.570615      40.769723 0.54744655E+03  0.13312734E+05                                 9.656437                            7.340786       0.063107       2.054003                    0.998104      28.424721      76.883543       0.682348       0.369126      -1.123219      -0.009453       0.032555       0.005065       0.034276       0.037629       0.076115      -0.001460      -0.069465       0.019893      -0.102368       0.026860       0.075507             12.597685       7.680576       2.646107      -3.593331      14.245712      -7.408745      15.866766           0.048576
          322              O       6.727242       8.196537      20.338443      -0.540201      32.876699 0.50096177E+03  0.11841953E+05                                 8.207195                            6.899493       0.367832       2.159185                    0.998964      27.500759      71.878473       0.727154       0.356337      -1.140159      -0.008074       0.006019       0.020489       0.022830      -0.009000       0.022698      -0.004061      -0.113824       0.082593      -0.076196       0.029992       0.046204              9.751373      11.351792       2.534903       4.362393       7.534612       2.561391      10.367715           0.044078
          323              O       5.547884       8.898462      22.113899      -0.561642      34.470700 0.53039796E+03  0.12741911E+05                                 8.509499                            7.136325       0.279121       2.118893                    0.998805      28.250735      74.894853       0.708100       0.360063      -1.135067       0.013515      -0.010311      -0.029344       0.033913      -0.014906      -0.027133      -0.046046       0.001331      -0.162093      -0.083531       0.035805       0.047725             10.217849      16.520747       2.285719       2.247682       6.989978       0.938273       7.142822           0.044392
          324              O       8.044144      13.655376      29.162043      -0.570607      40.769011 0.54739359E+03  0.13311092E+05                                 9.656270                            7.340312       0.062827       2.053919                    0.998109      28.424007      76.879984       0.682388       0.369114      -1.123231       0.032926      -0.008118       0.005033       0.034283      -0.048858      -0.039239      -0.065088      -0.030447       0.020022      -0.102225       0.026802       0.075424             12.597934      10.312386      -4.165883      -4.619988      11.613265       6.817156      15.868151           0.048748
          325              O      12.837588       5.842281      20.338443      -0.537807      32.676335 0.49741895E+03  0.11735678E+05                                 8.169912                            6.872227       0.374309       2.162201                    0.998977      27.434233      71.602306       0.729149       0.356044      -1.140557       0.008312       0.002325       0.020110       0.021884      -0.044205      -0.014338      -0.017955       0.071220       0.082708      -0.075425       0.030398       0.045026              9.699867       6.267866       0.378568       0.040249      12.512958      -5.022678      10.318777           0.040676
          326              O      14.035152       6.512673      22.113899      -0.559395      34.267710 0.52671440E+03  0.12629573E+05                                 8.472045                            7.108407       0.284508       2.121462                    0.998820      28.185061      74.615172       0.710055       0.359750      -1.135477      -0.015155      -0.007516      -0.027885       0.032615       0.008449      -0.025776       0.045851       0.023902      -0.161451      -0.082674       0.036149       0.046525             10.166745       7.365726       2.971235      -0.307578      16.027234      -2.389173       7.107275          -0.044389
          327              O      16.906630       1.972391      29.162043      -0.570655      40.773934 0.54746936E+03  0.13313441E+05                                 9.657223                            7.340922       0.062522       2.053820                    0.998108      28.425186      76.885493       0.682343       0.369124      -1.123219      -0.023524      -0.024472       0.005059       0.034320       0.011254      -0.036715       0.066563       0.099848       0.019995      -0.102253       0.026852       0.075401             12.599964      14.898108       1.519463       8.215761       7.030546       0.592283      15.871240           0.048717
          328              O       1.359230      14.038818       0.005693      -0.539935      32.849420 0.50049208E+03  0.11827848E+05                                 8.202095                            6.895926       0.368528       2.159552                    0.998968      27.491296      71.840088       0.727408       0.356303      -1.140208       0.001296       0.009775       0.020399       0.022657       0.053704       0.007820      -0.021592       0.041196       0.082608      -0.076066       0.029980       0.046087              9.744093      10.675603      -2.917621       4.394620       8.197149      -2.494182      10.359527           0.044415
          329              O       1.377436      15.411135       1.781149      -0.561870      34.479031 0.53054323E+03  0.12746297E+05                                 8.511044                            7.137393       0.279222       2.118850                    0.998810      28.254923      74.909036       0.708032       0.360072      -1.135057      -0.002044      -0.016918      -0.029244       0.033846       0.006850      -0.053450       0.000445      -0.026502      -0.162159      -0.083551       0.035825       0.047725             10.220592      11.354117      -5.272409       1.935953      12.164148      -1.477401       7.143511           0.044930
          330              O       6.745175      15.627767       8.829293      -0.570634      40.769894 0.54744776E+03  0.13312766E+05                                 9.656415                            7.340748       0.063083       2.053985                    0.998104      28.425131      76.884562       0.682356       0.369121      -1.123223       0.009416      -0.032571       0.005098       0.034286       0.037625      -0.076119       0.001464      -0.069477       0.019838      -0.102373       0.026871       0.075502             12.597750       7.680406       2.645721       3.593452      14.245253       7.408900      15.867590           0.048528
          331              O       2.375558       7.569975       0.005693      -0.539937      32.845806 0.50043104E+03  0.11825990E+05                                 8.201291                            6.895351       0.369361       2.159817                    0.998968      27.490635      71.836027       0.727466       0.356287      -1.140226       0.007781      -0.005993       0.020416       0.022656      -0.009027      -0.022590       0.004018      -0.113648       0.082571      -0.076070       0.029969       0.046101              9.742955      11.342210       2.531371      -4.356673       7.528213      -2.558220      10.358441           0.044428
          332              O       3.554916       6.868050       1.781149      -0.561814      34.471199 0.53040084E+03  0.12741941E+05                                 8.509489                            7.136224       0.279317       2.118907                    0.998806      28.252691      74.898833       0.708126       0.360051      -1.135081      -0.013627       0.010262      -0.029272       0.033880      -0.014871       0.027080       0.046018       0.001425      -0.162168      -0.083500       0.035827       0.047673             10.218431      16.523795       2.284974      -2.246440       6.989399      -0.937685       7.142098           0.044920
          333              O       1.058656       2.111136       8.829293      -0.570541      40.761425 0.54731892E+03  0.13308783E+05                                 9.654841                            7.339718       0.063073       2.054006                    0.998110      28.422813      76.874580       0.682431       0.369105      -1.123241      -0.032938       0.008126       0.005156       0.034315      -0.048872       0.039297       0.065149      -0.030449       0.019865      -0.102310       0.026840       0.075470             12.595253      10.311180      -4.164543       4.618806      11.609768      -6.814444      15.864810           0.048553
          334              O      -3.734788       9.924231       0.005693      -0.539994      32.845571 0.50043959E+03  0.11826230E+05                                 8.201242                            6.895403       0.369510       2.159869                    0.998967      27.490861      71.836467       0.727466       0.356286      -1.140228      -0.009064      -0.003690       0.020418       0.022642      -0.044712       0.014778       0.017502       0.072533       0.082611      -0.076090       0.029946       0.046144              9.742858       6.289517       0.385673      -0.037285      12.580947       5.051824      10.358109           0.044415
          335              O      -4.932352       9.253839       1.781149      -0.561848      34.472750 0.53041326E+03  0.12742313E+05                                 8.509714                            7.136257       0.279443       2.118937                    0.998808      28.253117      74.900152       0.708132       0.360046      -1.135085       0.015695       0.006699      -0.029259       0.033872       0.008038       0.026312      -0.046460       0.025135      -0.162063      -0.083480       0.035779       0.047700             10.218952       7.394407       2.986563       0.311368      16.120108       2.414786       7.142341           0.044946
          336              O      -7.803830      13.794121       8.829293      -0.570517      40.759732 0.54730284E+03  0.13308304E+05                                 9.654627                            7.339646       0.062867       2.053965                    0.998109      28.422119      76.872643       0.682429       0.369108      -1.123238       0.023503       0.024471       0.005162       0.034320       0.011278       0.036757      -0.066628       0.099872       0.019869      -0.102335       0.026882       0.075453             12.594821      14.891108       1.519557      -8.210355       7.029063      -0.592412      15.864292           0.048540
          337              O      -1.359230      14.038818      20.327057      -0.540211      32.881105 0.50103910E+03  0.11844303E+05                                 8.208170                            6.900214       0.367001       2.158913                    0.998964      27.501836      71.884154       0.727082       0.356357      -1.140137      -0.001177       0.010054      -0.020502       0.022865      -0.053759       0.007838       0.021690       0.041308       0.082648      -0.076179       0.030007       0.046172              9.752713      10.686069       2.920826       4.400307       8.203055       2.497630      10.369014           0.044164
          338              O      -1.377436      15.411135      18.551601      -0.561690      34.478653 0.53053933E+03  0.12746238E+05                                 8.511084                            7.137485       0.279100       2.118860                    0.998809      28.252914      74.904922       0.708007       0.360084      -1.135043       0.002134      -0.016834       0.029297       0.033857      -0.006928      -0.053506      -0.000476      -0.026531      -0.162041      -0.083579       0.035786       0.047794             10.220076      11.354485       5.271306       1.937069      12.161519       1.478199       7.144223           0.044756
          339              O      -6.745175      15.627767      11.503457      -0.570668      40.771500 0.54744431E+03  0.13312632E+05                                 9.656692                            7.340679       0.062915       2.053932                    0.998103      28.425067      76.883714       0.682367       0.369117      -1.123229      -0.009390      -0.032567      -0.005006       0.034262      -0.037604      -0.076046      -0.001454      -0.069425       0.019944      -0.102283       0.026835       0.075448             12.598501       7.680834      -2.646575       3.594107      14.246055      -7.409849      15.868613           0.048752
          340              O      -2.375558       7.569975      20.327057      -0.537760      32.676542 0.49742411E+03  0.11735857E+05                                 8.170013                            6.872349       0.373999       2.162082                    0.998979      27.434542      71.603817       0.729127       0.356053      -1.140547      -0.006208      -0.006041      -0.020193       0.021972       0.008712      -0.022804      -0.003418      -0.111982       0.082583      -0.075348       0.030401       0.044947              9.699939      11.279697      -2.514746      -4.329788       7.501148       2.546054      10.318971          -0.045835
          341              O      -3.554916       6.868050      18.551601      -0.559358      34.264643 0.52665925E+03  0.12627879E+05                                 8.471407                            7.107914       0.284419       2.121455                    0.998818      28.183848      74.610067       0.710100       0.359738      -1.135491       0.013991       0.009482       0.027829       0.032560       0.014571       0.026861      -0.045298       0.002784      -0.161525      -0.082748       0.036230       0.046518             10.165846      16.433382      -2.264813      -2.222261       6.957550       0.928096       7.106606           0.041268
          342              O      -1.058656       2.111136      11.503457      -0.570686      40.780778 0.54756051E+03  0.13316285E+05                                 9.658499                            7.341695       0.062650       2.053834                    0.998108      28.426789      76.893019       0.682281       0.369141      -1.123201       0.032961       0.008131      -0.005050       0.034323       0.048870       0.039249      -0.065079      -0.030497       0.020032      -0.102234       0.026805       0.075429             12.601927      10.314713       4.167189       4.621728      11.616883       6.820269      15.874187           0.048713
          343              O       3.734788       9.924231      20.327057      -0.540122      32.867398 0.50080144E+03  0.11837135E+05                                 8.205591                            6.898357       0.368865       2.159607                    0.998965      27.496374      71.862282       0.727224       0.356334      -1.140169       0.009180      -0.003720      -0.020444       0.022717       0.044726       0.014831      -0.017473       0.072358       0.082609      -0.076048       0.029910       0.046138              9.749590       6.292064      -0.386588      -0.036745      12.592700      -5.056939      10.364006           0.044117
          344              O       4.932352       9.253839      18.551601      -0.561946      34.493112 0.53074801E+03  0.12752580E+05                                 8.513754                            7.138946       0.278925       2.118732                    0.998805      28.257827      74.923294       0.707922       0.360090      -1.135032      -0.015768       0.006662       0.029304       0.033937      -0.008014       0.026374       0.046465       0.025077      -0.161884      -0.083459       0.035744       0.047715             10.225404       7.397160      -2.988703       0.312151      16.132507      -2.418560       7.146545           0.044691
          345              O       7.803830      13.794121      11.503457      -0.570523      40.759852 0.54729776E+03  0.13308131E+05                                 9.654622                            7.339576       0.062897       2.053978                    0.998109      28.422011      76.871857       0.682438       0.369105      -1.123242      -0.023453       0.024498      -0.005103       0.034297      -0.011273       0.036756       0.066623       0.099865       0.019925      -0.102326       0.026874       0.075453             12.594938      14.892706      -1.519582      -8.210652       7.029090       0.592478      15.863017           0.048565
          346              O      10.462030       1.727694      -0.005693      -0.539937      32.849740 0.50049722E+03  0.11828002E+05                                 8.202154                            6.895961       0.368498       2.159541                    0.998968      27.491415      71.840533       0.727407       0.356303      -1.140208       0.001295      -0.009775      -0.020400       0.022658      -0.053704      -0.007821      -0.021592       0.041192       0.082612      -0.076066       0.029981       0.046085              9.744179      10.675691       2.917674      -4.394674       8.197222      -2.494231      10.359624           0.044412
          347              O      10.480236       0.355377      38.884351      -0.561869      34.479534 0.53055120E+03  0.12746544E+05                                 8.511160                            7.137467       0.279206       2.118845                    0.998810      28.254994      74.909544       0.708025       0.360074      -1.135055      -0.002045       0.016917       0.029242       0.033845      -0.006850       0.053448       0.000446      -0.026512      -0.162152      -0.083549       0.035827       0.047722             10.220763      11.354311       5.272547      -1.936007      12.164372      -1.477462       7.143607           0.044934
          348              O      15.847975       0.138745      31.836207      -0.570599      40.764126 0.54737211E+03  0.13310403E+05                                 9.655320                            7.340118       0.063174       2.054024                    0.998105      28.423836      76.878365       0.682406       0.369109      -1.123238       0.009390       0.032581      -0.005129       0.034293      -0.037613       0.076127       0.001472      -0.069450       0.019795      -0.102370       0.026874       0.075496             12.595937       7.679139      -2.644967      -3.592427      14.243207       7.407552      15.865466           0.048564
          349              O      11.478358       8.196537      -0.005693      -0.539935      32.845020 0.50041689E+03  0.11825563E+05                                 8.201131                            6.895231       0.369403       2.159832                    0.998968      27.490394      71.834917       0.727477       0.356285      -1.140229       0.007781       0.005992      -0.020416       0.022655       0.009029       0.022589       0.004019      -0.113651       0.082562      -0.076070       0.029966       0.046105              9.742753      11.341947      -2.531299       4.356562       7.528074      -2.558156      10.358237           0.044425
          350              O      12.657716       8.898462      38.884351      -0.561816      34.471243 0.53040175E+03  0.12741969E+05                                 8.509503                            7.136236       0.279318       2.118907                    0.998806      28.252679      74.898837       0.708125       0.360052      -1.135081      -0.013627      -0.010262       0.029275       0.033883       0.014869      -0.027079       0.046018       0.001423      -0.162176      -0.083500       0.035827       0.047674             10.218470      16.523862      -2.285017       2.246462       6.989440      -0.937690       7.142109           0.044921
          351              O      10.161456      13.655376      31.836207      -0.570551      40.766987 0.54739970E+03  0.13311325E+05                                 9.655977                            7.340466       0.062979       2.053973                    0.998109      28.423810      76.880575       0.682363       0.369125      -1.123218      -0.032948      -0.008115      -0.005152       0.034321       0.048893      -0.039285       0.065148      -0.030466       0.019906      -0.102317       0.026835       0.075482             12.596917      10.311972       4.164878      -4.619168      11.611313      -6.815643      15.867464           0.048547
          352              O       5.368012       5.842281      -0.005693      -0.539995      32.846063 0.50044908E+03  0.11826518E+05                                 8.201345                            6.895489       0.369497       2.159865                    0.998967      27.491018      71.837219       0.727457       0.356288      -1.140226      -0.009065       0.003687      -0.020417       0.022642       0.044714      -0.014779       0.017501       0.072525       0.082615      -0.076089       0.029946       0.046143              9.742978       6.289595      -0.385661       0.037311      12.581111       5.051885      10.358227           0.044413
          353              O       4.170448       6.512673      38.884351      -0.561847      34.472386 0.53040740E+03  0.12742131E+05                                 8.509633                            7.136204       0.279459       2.118944                    0.998808      28.253033      74.899707       0.708137       0.360045      -1.135087       0.015695      -0.006700       0.029258       0.033871      -0.008036      -0.026313      -0.046462       0.025133      -0.162065      -0.083481       0.035779       0.047701             10.218816       7.394331      -2.986497      -0.311342      16.119837       2.414738       7.142281           0.044951
          354              O       1.298970       1.972391      31.836207      -0.570544      40.760327 0.54730306E+03  0.13308292E+05                                 9.654665                            7.339578       0.062871       2.053960                    0.998109      28.422461      76.873152       0.682443       0.369101      -1.123245       0.023487      -0.024473      -0.005134       0.034306      -0.011281      -0.036755      -0.066628       0.099864       0.019872      -0.102333       0.026884       0.075449             12.595120      14.892126      -1.519659       8.210952       7.029220      -0.592453      15.864015           0.048525

******************************************************
Auxiliary information for the entire system
The total spin magnetic moment of the unit cell is   29.473978
The total net atomic charge of the unit cell is   -0.000009
Accuracy of reproducing the electrostatic potential in the unit cell:
  The inner radius (bohr) =    5.0000
  The outer radius (bohr) =   12.0000
  Valid grid points have density less than (e/(bohr^3)) =    0.0001
  The number of valid grid points were=      1851353
  The rms potential error without charges in kcal/mol is=      5.82505
  The rms potential error with partial charges in kcal/mol is=      1.18604
  The RRMSE value at monopole order=      0.20361
  The rms potential error with partial charges and cloud penetration in kcal/mol is=      1.18929
  The RRMSE value at monopole order with cloud penetration is=      0.20417
  The rms potential error with partial charges and atomic dipoles in kcal/mol is=      0.60919
  The RRMSE value at dipole order=      0.10458
  The rms potential error with partial charges, atomic dipoles and cloud penetration in kcal/mol is=      0.59503
  The RRMSE value at dipole order with cloud penetration=      0.10215

******************************************************
The electron densities and ab initio electrostatic potential were computed in VASP using the PBE functional and
projector augmented wave method. See the main text of the journal article for a description of computational details.
The atomic charges, dipoles, and quadrupoles were computed with the DDEC6 method as described in
(a) T. A. Manz and N. Gabaldon Limas, RSC Adv. 6 (2016) 47771-47801 DOI: 10.1039/c6ra04656h
(b) N. Gabaldon Limas and T. A. Manz, RSC Adv. 8 (2018) 2678-2707 DOI: 10.1039/c7ra11829e.
For each atom in the material, the electron cloud parameters were fit to the spherically averaged atom-in-material
electron density using radial positions for which this density was between 10^-4 and 10^-2 electrons per cubic bohr.
The polarizabilities, dispersion coefficients, and quantum Drude oscillator (QDO) parameters were fit using the MCLF method.
The magnetic structure of the system was optimized in VASP from the default ferromagnetic initial guess using spin polarization.
The atomic spin moments (ASMs) were computed on this optimized magnetic structure using the DDEC6 partition as inputs
to the method of T. A. Manz and D. S. Sholl, J. Chem. Theory Comput. 7 (2011) 4146-4164 DOI: 10.1021/ct200539n.
The RMSE and RRMSE were computed using a uniform grid with Ewald summation.
