# Supplementary material for: A collection of forcefield precursors for metal–organic frameworks
Source: RSC Adv. 2019 Nov 13;9(63):36492–507. doi: 10.1039/c9ra07327b (PMC9075174; doi:10.1039/c9ra07327b)
Supplement: RA-009-C9RA07327B-s5135 [file RA-009-C9RA07327B-s5135.xyz]

  172
jmolscript: load "" {1 1 1} spacegroup "x,y,z" unitcell [{      9.549000     0.000000     0.000000 }, {      0.000000    12.141000     0.000000 }, {      0.000000     0.000000    26.717000 }]
Ag     7.488230     3.403122    26.555362     0.543137
Ag     2.060770     3.403122     0.161638     0.543136
Ag     7.488230     9.473622    13.520138     0.543137
Ag     2.060770     9.473622    13.196862     0.543136
H      7.573312     5.544795     4.809060     0.109079
H      7.629651     5.492588     7.157484     0.143300
H      6.568757     1.631750     7.061303     0.129115
H      6.412154     1.732521     4.752954     0.117159
H      9.292132     2.491333     8.092579     0.139142
H      1.016969     0.953068     9.190648     0.133420
H      7.708908     0.710248    12.081427     0.124534
H      6.587855     2.358996    11.015419     0.125989
H      4.723890     4.545590     8.234179     0.132062
H      3.548408     6.205265     9.356293     0.134827
H      6.517193     6.420161    12.054710     0.126028
H      7.630606     4.760486    10.916566     0.139862
H      1.975688     5.544795    21.907940     0.109079
H      1.919349     5.492588    19.559516     0.143300
H      2.980243     1.631750    19.655697     0.129115
H      3.136847     1.732521    21.964046     0.117159
H      0.256868     2.491333    18.624421     0.139142
H      8.532032     0.953068    17.526352     0.133420
H      1.840092     0.710248    14.635573     0.124534
H      2.961145     2.358996    15.701581     0.125989
H      4.825110     4.545590    18.482821     0.132062
H      6.000592     6.205265    17.360707     0.134827
H      3.031808     6.420161    14.662290     0.126028
H      1.918394     4.760486    15.800434     0.139862
H      7.573312    11.615295     8.549440     0.109079
H      7.629651    11.563088     6.201016     0.143300
H      6.568757     7.702250     6.297197     0.129115
H      6.412154     7.803021     8.605546     0.117159
H      9.292132     8.561833     5.265921     0.139142
H      1.016969     7.023568     4.167852     0.133421
H      7.708908     6.780748     1.277073     0.124534
H      6.587855     8.429496     2.343081     0.125989
H      4.723890    10.616090     5.124321     0.132062
H      3.548408     0.134765     4.002207     0.134827
H      6.517193     0.349661     1.303790     0.126028
H      7.630606    10.830986     2.441934     0.139862
H      1.975688    11.615295    18.167560     0.109079
H      1.919349    11.563088    20.515984     0.143300
H      2.980243     7.702250    20.419803     0.129115
H      3.136847     7.803021    18.111454     0.117159
H      0.256868     8.561833    21.451079     0.139142
H      8.532032     7.023568    22.549148     0.133421
H      1.840092     6.780748    25.439927     0.124534
H      2.961145     8.429496    24.373919     0.125989
H      4.825110    10.616090    21.592679     0.132062
H      6.000592     0.134765    22.714793     0.134827
H      3.031808     0.349661    25.413210     0.126028
H      1.918394    10.830986    24.275066     0.139862
C      7.103501     3.717574     3.123217     0.335677
C      7.060531     3.660511     4.581965     0.052976
C      7.370873     4.759272     5.263249    -0.110114
C      7.390926     4.737418     6.671235    -0.167591
C      7.042388     3.547600     7.312443     0.209187
C      6.740639     2.429414     6.612457    -0.175574
C      6.689075     2.475550     5.239204    -0.066882
C      7.791029     2.606673     9.441788     0.217910
C      9.001842     2.155027     8.907448    -0.155557
C      0.210078     1.243238     9.551327    -0.088768
C      9.270169     0.715105    10.849774     0.021691
C      0.513736    11.945530    11.490982     0.283140
C      8.065085     1.097546    11.314649    -0.078044
C      7.383287     2.053043    10.644053    -0.183698
C      6.283242     4.557731     9.431101     0.219456
C      5.086752     4.936531     8.995614    -0.194255
C      4.373442     5.924808     9.682241    -0.083775
C      4.864261     6.471153    10.801683     0.026451
C      4.102250     7.489783    11.579148     0.336997
C      6.149556     6.043790    11.287933    -0.103322
C      6.815121     5.076152    10.598634    -0.153287
C      2.445499     3.717574    23.593783     0.335677
C      2.488469     3.660511    22.135034     0.052976
C      2.178127     4.759272    21.453751    -0.110114
C      2.158074     4.737418    20.045765    -0.167591
C      2.506613     3.547600    19.404557     0.209187
C      2.808361     2.429414    20.104542    -0.175574
C      2.859926     2.475550    21.477796    -0.066882
C      1.757971     2.606673    17.275212     0.217910
C      0.547158     2.155027    17.809552    -0.155557
C      9.338922     1.243238    17.165672    -0.088768
C      0.278831     0.715105    15.867226     0.021691
C      9.035264    11.945530    15.226018     0.283140
C      1.483915     1.097546    15.402350    -0.078044
C      2.165713     2.053043    16.072947    -0.183698
C      3.265758     4.557731    17.285899     0.219456
C      4.462248     4.936531    17.721386    -0.194255
C      5.175558     5.924808    17.034759    -0.083775
C      4.684739     6.471153    15.915317     0.026451
C      5.446750     7.489783    15.137852     0.336997
C      3.399444     6.043790    15.429067    -0.103322
C      2.733879     5.076152    16.118366    -0.153287
C      7.103501     9.788074    10.235283     0.335677
C      7.060531     9.731011     8.776535     0.052976
C      7.370873    10.829772     8.095251    -0.110114
C      7.390926    10.807918     6.687265    -0.167591
C      7.042388     9.618100     6.046057     0.209187
C      6.740639     8.499914     6.746042    -0.175574
C      6.689075     8.546050     8.119296    -0.066882
C      7.791029     8.677173     3.916712     0.217910
C      9.001842     8.225528     4.451052    -0.155557
C      0.210078     7.313738     3.807172    -0.088769
C      9.270169     6.785605     2.508726     0.021691
C      0.513736     5.875030     1.867518     0.283140
C      8.065085     7.168046     2.043851    -0.078044
C      7.383287     8.123543     2.714447    -0.183698
C      6.283242    10.628231     3.927399     0.219456
C      5.086752    11.007031     4.362886    -0.194255
C      4.373442    11.995308     3.676259    -0.083775
C      4.864261     0.400653     2.556817     0.026451
C      4.102250     1.419283     1.779352     0.336997
C      6.149556    -0.026710     2.070567    -0.103322
C      6.815121    11.146652     2.759866    -0.153287
C      2.445499     9.788074    16.481717     0.335677
C      2.488469     9.731011    17.940465     0.052976
C      2.178127    10.829772    18.621749    -0.110114
C      2.158074    10.807918    20.029735    -0.167591
C      2.506613     9.618100    20.670943     0.209187
C      2.808361     8.499914    19.970957    -0.175574
C      2.859926     8.546050    18.597704    -0.066882
C      1.757971     8.677173    22.800288     0.217910
C      0.547158     8.225528    22.265948    -0.155557
C      9.338922     7.313738    22.909827    -0.088769
C      0.278831     6.785605    24.208274     0.021691
C      9.035264     5.875030    24.849482     0.283140
C      1.483915     7.168046    24.673149    -0.078044
C      2.165713     8.123543    24.002553    -0.183698
C      3.265758    10.628231    22.789601     0.219456
C      4.462248    11.007031    22.354114    -0.194255
C      5.175558    11.995308    23.040741    -0.083775
C      4.684739     0.400653    24.160183     0.026451
C      5.446750     1.419283    24.937648     0.336997
C      3.399444    -0.026710    24.646432    -0.103322
C      2.733879    11.146652    23.957134    -0.153287
N      7.084403     3.749141     2.017133    -0.387237
N      7.002282     3.588880     8.747146    -0.168526
N      1.159249    11.157579    12.116159    -0.411185
N      3.476791     8.181820    12.148220    -0.374124
N      2.464597     3.749141    24.699866    -0.387237
N      2.546718     3.588880    17.969854    -0.168526
N      8.389751    11.157579    14.600840    -0.411185
N      6.072209     8.181820    14.568780    -0.374124
N      7.084403     9.819641    11.341366    -0.387237
N      7.002282     9.659380     4.611354    -0.168526
N      1.159249     5.087079     1.242340    -0.411185
N      3.476791     2.111320     1.210280    -0.374124
N      2.464597     9.819641    15.375634    -0.387237
N      2.546718     9.659380    22.105646    -0.168526
N      8.389751     5.087079    25.474659    -0.411185
N      6.072209     2.111320    25.506720    -0.374124
B      9.147942     0.576697    23.230431     1.115404
B      0.401058     0.576697     3.486569     1.115404
B      9.147942     6.647197    16.845068     1.115404
B      0.401058     6.647197     9.871931     1.115404
F      8.085138     1.320941    22.859065    -0.503710
F      0.398193     1.312442    24.034613    -0.509707
F      8.746884    11.626222    23.901028    -0.504164
F      0.299839     0.230679    22.137706    -0.497022
F      1.463862     1.320941     3.857935    -0.503710
F      9.150807     1.312442     2.682387    -0.509707
F      0.802116    11.626222     2.815972    -0.504164
F      9.249161     0.230679     4.579294    -0.497022
F      8.085138     7.391441    17.216435    -0.503710
F      0.398193     7.382942    16.040887    -0.509707
F      8.746884     5.555722    16.174472    -0.504164
F      0.299839     6.301179    17.937794    -0.497022
F      1.463862     7.391441     9.500565    -0.503710
F      9.150807     7.382942    10.676113    -0.509707
F      0.802116     5.555722    10.542528    -0.504164
F      9.249161     6.301179     8.779206    -0.497022

The following XYZ coordinates are in angstroms. Other properties are in atomic units.
The sperically averaged electron density of each atom fit to a function of the form exp(a - br)
eigen_1, eigen_2 and eigen_3 are the three eigenvalues of traceless quadrupole moment tensor
  atom number  atomic symbol              X              Y              Z     net charge C6 coefficient C8 coefficient C10 coefficient fluctuating dipole atomic polarizability isotropic forcefield polarizability              a              b squared Pearson coefficient          <r^3>          <r^4>         wp_QDO          m_QDO          q_QDO       dipole_x       dipole_y       dipole_z         dipole            Qxy            Qxz            Qyz     Q(x^2-y^2)  Q(3z^2 - R^2)        eigen_1        eigen_2        eigen_3 static polarizability      alpha(xx)      alpha(xy)      alpha(xz)      alpha(yy)      alpha(yz)      alpha(zz) atomic spin moment
            1             Ag       7.488230       3.403122      26.555362       0.543137     216.601868 0.41685625E+04  0.15624280E+06                                28.360348                           21.269033       1.242709       2.083789                    0.999162      80.516695     211.705372       0.401561       0.406949      -1.181397       0.051832      -0.036021      -0.010362       0.063964      -0.016858       0.001996      -0.013206      -0.045951       0.042177      -0.035631       0.004159       0.031472             36.526753      32.538749      15.927199      -0.713274      35.413682       0.632588      41.627830           0.000011
            2             Ag       2.060770       3.403122       0.161638       0.543136     216.601937 0.41685651E+04  0.15624293E+06                                28.360356                           21.269042       1.242708       2.083789                    0.999162      80.516707     211.705429       0.401561       0.406949      -1.181397      -0.051832      -0.036021       0.010362       0.063964       0.016858       0.001996       0.013206      -0.045951       0.042178      -0.035631       0.004159       0.031472             36.526759      32.538762     -15.927209      -0.713274      35.413701      -0.632583      41.627814           0.000011
            3             Ag       7.488230       9.473622      13.520138       0.543137     216.601849 0.41685625E+04  0.15624280E+06                                28.360347                           21.269033       1.242709       2.083789                    0.999162      80.516694     211.705366       0.401561       0.406949      -1.181397       0.051832      -0.036021       0.010361       0.063964      -0.016858      -0.001996       0.013207      -0.045951       0.042178      -0.035631       0.004159       0.031472             36.526749      32.538751      15.927205       0.713273      35.413691      -0.632583      41.627806           0.000011
            4             Ag       2.060770       9.473622      13.196862       0.543136     216.601955 0.41685654E+04  0.15624294E+06                                28.360358                           21.269042       1.242708       2.083789                    0.999162      80.516707     211.705429       0.401561       0.406950      -1.181397      -0.051832      -0.036021      -0.010362       0.063964       0.016858      -0.001996      -0.013207      -0.045951       0.042178      -0.035631       0.004159       0.031472             36.526762      32.538763     -15.927206       0.713273      35.413697       0.632585      41.627827           0.000011
            5              H       7.573312       5.544795       4.809060       0.109079       1.084970 0.76270938E+01  0.74623712E+02                                 1.785794                            1.642303      -1.307841       2.255519                    0.993414       3.762449      10.812950       0.472073       1.326108      -0.696667       0.006674       0.029099      -0.014760       0.033303       0.001314       0.002567      -0.001245      -0.018860       0.022451      -0.013596       0.005331       0.008265              1.863016       1.385719       0.259369      -0.155450       2.395089      -0.456511       1.808240          -0.000001
            6              H       7.629651       5.492588       7.157484       0.143300       0.931539 0.64911839E+01  0.61570926E+02                                 1.681839                            1.569583      -1.269971       2.299080                    0.994742       3.590965      10.475083       0.453710       1.423232      -0.678123       0.016048       0.030931       0.019051       0.039714       0.004525      -0.001370       0.001304      -0.020728       0.011313      -0.013346       0.003749       0.009597              1.749243       1.364371       0.192374       0.123181       2.119082       0.374911       1.764275          -0.000001
            7              H       6.568757       1.631750       7.061303       0.129115       1.104360 0.80463415E+01  0.79075256E+02                                 1.768998                            1.661885      -1.010685       2.411553                    0.997529       3.426129       9.584021       0.484205       1.287167      -0.708186      -0.004643      -0.031484       0.013703       0.034649       0.004899      -0.002927      -0.003147      -0.015854       0.006527      -0.010722       0.000603       0.010119              1.821335       1.372151       0.110767      -0.013042       2.360706      -0.316906       1.731147          -0.000001
            8              H       6.412154       1.732521       4.752954       0.117159       0.994589 0.68719068E+01  0.66031217E+02                                 1.744105                            1.604404      -1.278023       2.281792                    0.993602       3.722744      10.883386       0.453787       1.404694      -0.681240      -0.006903      -0.033370      -0.017725       0.038411       0.004372      -0.001129       0.001338      -0.019400       0.018771      -0.013864       0.005716       0.008147              1.830516       1.460201       0.285868       0.208791       2.202115       0.509617       1.829233          -0.000000
            9              H       9.292132       2.491333       8.092579       0.139142       1.023003 0.74479952E+01  0.71219961E+02                                 1.639601                            1.569928      -0.792900       2.521287                    0.999813       3.139153       8.437553       0.516170       1.240941      -0.720457       0.019578       0.013362      -0.032119       0.039918      -0.003837      -0.013040      -0.006284       0.006091       0.012766      -0.015446      -0.000533       0.015980              1.660948       1.473642       0.004369      -0.128987       1.526587      -0.310043       1.982616          -0.000001
           10              H       1.016969       0.953068       9.190648       0.133420       0.981716 0.68572863E+01  0.63313209E+02                                 1.505406                            1.436789      -0.768820       2.532547                    0.999763       2.936264       7.399091       0.587623       1.128925      -0.748390       0.036843      -0.010371      -0.022871       0.044587      -0.009996      -0.009702      -0.006916       0.011170       0.008800      -0.018623       0.004905       0.013718              1.521572       1.856232      -0.239242      -0.197692       1.359980       0.045362       1.348503          -0.000001
           11              H       7.708908       0.710248      12.081427       0.124534       1.124515 0.81011071E+01  0.79347863E+02                                 1.756095                            1.642081      -1.009295       2.412912                    0.997433       3.361946       9.235552       0.501002       1.248176      -0.717257      -0.019811      -0.013511       0.031865       0.039880      -0.007585      -0.010108      -0.005934       0.015085       0.000028      -0.016619       0.001627       0.014993              1.802597       1.520326       0.076162      -0.206172       1.694909      -0.428427       2.192555           0.000002
           12              H       6.587855       2.358996      11.015419       0.125989       1.031843 0.74491519E+01  0.70460093E+02                                 1.568699                            1.505021      -0.893894       2.461780                    0.999114       3.130769       8.076065       0.567885       1.140275      -0.743937      -0.030136       0.009754       0.020721       0.037851      -0.005562      -0.010374      -0.007149       0.016129       0.016539      -0.017367       0.001522       0.015845              1.590023       1.804097      -0.317882      -0.219100       1.550283       0.026603       1.415689           0.000001
           13              H       4.723890       4.545590       8.234179       0.132062       1.022103 0.73551138E+01  0.69446730E+02                                 1.571081                            1.506510      -0.871340       2.475140                    0.999379       3.092661       8.007032       0.560606       1.157140      -0.740179      -0.021008      -0.014654      -0.027239       0.037390      -0.005038       0.013621       0.009458       0.008920      -0.000220      -0.019132       0.002805       0.016327              1.584498       1.510629       0.046387       0.178147       1.459715       0.318919       1.783151          -0.000002
           14              H       3.548408       6.205265       9.356293       0.134827       1.065697 0.73877248E+01  0.71064891E+02                                 1.722030                            1.586872      -1.058358       2.392191                    0.997742       3.371509       9.329001       0.498147       1.278217      -0.709464      -0.037107       0.009783      -0.015949       0.041557      -0.002898       0.007679       0.007963       0.001392       0.015745      -0.012477       0.000309       0.012168              1.798690       2.470563      -0.353011       0.224639       1.473880      -0.027674       1.451628          -0.000000
           15              H       6.517193       6.420161      12.054710       0.126028       1.077560 0.77663478E+01  0.76223045E+02                                 1.789991                            1.671530      -1.053509       2.395175                    0.996659       3.505853      10.044808       0.462588       1.349095      -0.694660       0.025631       0.011709       0.032458       0.042983      -0.008246       0.010614       0.004175       0.012464       0.010728      -0.016233       0.001123       0.015110              1.846639       1.614445       0.085800       0.205358       1.668735       0.425364       2.256736           0.000002
           16              H       7.630606       4.760486      10.916566       0.139862       1.089004 0.81602460E+01  0.80875195E+02                                 1.787373                            1.702579      -1.121661       2.369938                    0.996214       3.465518       9.893493       0.463929       1.332117      -0.698677       0.036106      -0.004038       0.017408       0.040286      -0.006598       0.010615       0.004280       0.010546       0.024828      -0.015945       0.000034       0.015911              1.826092       2.164942      -0.319633       0.212742       1.759014      -0.018126       1.554319           0.000001
           17              H       1.975688       5.544795      21.907940       0.109079       1.084970 0.76270987E+01  0.74623767E+02                                 1.785794                            1.642303      -1.307841       2.255519                    0.993414       3.762450      10.812951       0.472073       1.326107      -0.696668      -0.006674       0.029099       0.014760       0.033303      -0.001314       0.002567       0.001245      -0.018860       0.022451      -0.013596       0.005331       0.008265              1.863016       1.385719      -0.259369      -0.155450       2.395090       0.456511       1.808240          -0.000001
           18              H       1.919349       5.492588      19.559516       0.143300       0.931539 0.64911830E+01  0.61570918E+02                                 1.681839                            1.569583      -1.269971       2.299080                    0.994742       3.590965      10.475084       0.453710       1.423233      -0.678123      -0.016048       0.030931      -0.019051       0.039714      -0.004525      -0.001370      -0.001304      -0.020728       0.011313      -0.013346       0.003749       0.009597              1.749243       1.364371      -0.192374       0.123181       2.119082      -0.374911       1.764275          -0.000001
           19              H       2.980243       1.631750      19.655697       0.129115       1.104360 0.80463381E+01  0.79075215E+02                                 1.768998                            1.661885      -1.010685       2.411553                    0.997529       3.426129       9.584021       0.484205       1.287167      -0.708186       0.004643      -0.031484      -0.013703       0.034649      -0.004899      -0.002927       0.003147      -0.015854       0.006527      -0.010722       0.000603       0.010119              1.821334       1.372151      -0.110767      -0.013042       2.360706       0.316906       1.731146          -0.000001
           20              H       3.136847       1.732521      21.964046       0.117159       0.994589 0.68719049E+01  0.66031199E+02                                 1.744105                            1.604404      -1.278024       2.281792                    0.993602       3.722744      10.883388       0.453787       1.404694      -0.681240       0.006903      -0.033370       0.017725       0.038411      -0.004372      -0.001129      -0.001338      -0.019400       0.018771      -0.013864       0.005716       0.008147              1.830516       1.460201      -0.285868       0.208791       2.202115      -0.509617       1.829233          -0.000000
           21              H       0.256868       2.491333      18.624421       0.139142       1.023003 0.74479953E+01  0.71219964E+02                                 1.639601                            1.569928      -0.792900       2.521287                    0.999813       3.139153       8.437554       0.516170       1.240942      -0.720457      -0.019578       0.013362       0.032119       0.039918       0.003837      -0.013040       0.006284       0.006091       0.012766      -0.015446      -0.000533       0.015980              1.660949       1.473643      -0.004369      -0.128987       1.526587       0.310043       1.982616          -0.000001
           22              H       8.532032       0.953068      17.526352       0.133420       0.981716 0.68572848E+01  0.63313188E+02                                 1.505405                            1.436788      -0.768820       2.532547                    0.999763       2.936265       7.399092       0.587624       1.128924      -0.748390      -0.036843      -0.010371       0.022871       0.044587       0.009996      -0.009702       0.006916       0.011170       0.008800      -0.018623       0.004905       0.013718              1.521571       1.856230       0.239241      -0.197693       1.359979      -0.045362       1.348503          -0.000001
           23              H       1.840092       0.710248      14.635573       0.124534       1.124514 0.81011024E+01  0.79347806E+02                                 1.756094                            1.642080      -1.009295       2.412912                    0.997433       3.361946       9.235552       0.501002       1.248176      -0.717257       0.019811      -0.013511      -0.031865       0.039880       0.007585      -0.010108       0.005934       0.015085       0.000028      -0.016619       0.001627       0.014993              1.802596       1.520326      -0.076162      -0.206172       1.694909       0.428427       2.192554           0.000002
           24              H       2.961145       2.358996      15.701581       0.125989       1.031843 0.74491517E+01  0.70460091E+02                                 1.568699                            1.505021      -0.893894       2.461780                    0.999114       3.130769       8.076065       0.567885       1.140275      -0.743937       0.030136       0.009754      -0.020721       0.037851       0.005562      -0.010374       0.007149       0.016129       0.016539      -0.017367       0.001522       0.015845              1.590023       1.804096       0.317881      -0.219100       1.550283      -0.026603       1.415689           0.000001
           25              H       4.825110       4.545590      18.482821       0.132062       1.022103 0.73551117E+01  0.69446702E+02                                 1.571080                            1.506509      -0.871340       2.475141                    0.999379       3.092661       8.007030       0.560607       1.157139      -0.740179       0.021008      -0.014654       0.027239       0.037390       0.005038       0.013621      -0.009458       0.008920      -0.000220      -0.019132       0.002805       0.016327              1.584498       1.510629      -0.046387       0.178146       1.459715      -0.318919       1.783150          -0.000002
           26              H       6.000592       6.205265      17.360707       0.134827       1.065697 0.73877254E+01  0.71064895E+02                                 1.722029                            1.586872      -1.058358       2.392191                    0.997742       3.371509       9.328999       0.498147       1.278216      -0.709464       0.037107       0.009783       0.015949       0.041557       0.002898       0.007679      -0.007963       0.001392       0.015745      -0.012477       0.000309       0.012168              1.798690       2.470562       0.353011       0.224639       1.473880       0.027674       1.451627          -0.000000
           27              H       3.031808       6.420161      14.662290       0.126028       1.077560 0.77663443E+01  0.76222996E+02                                 1.789990                            1.671529      -1.053509       2.395176                    0.996659       3.505853      10.044804       0.462588       1.349094      -0.694660      -0.025631       0.011709      -0.032458       0.042983       0.008246       0.010614      -0.004175       0.012464       0.010728      -0.016233       0.001123       0.015110              1.846637       1.614443      -0.085800       0.205357       1.668734      -0.425363       2.256735           0.000002
           28              H       1.918394       4.760486      15.800434       0.139862       1.089004 0.81602452E+01  0.80875181E+02                                 1.787372                            1.702578      -1.121660       2.369938                    0.996214       3.465518       9.893491       0.463929       1.332116      -0.698677      -0.036106      -0.004038      -0.017408       0.040286       0.006598       0.010615      -0.004280       0.010546       0.024828      -0.015945       0.000034       0.015911              1.826091       2.164942       0.319632       0.212742       1.759014       0.018126       1.554318           0.000001
           29              H       7.573312      11.615295       8.549440       0.109079       1.084970 0.76270938E+01  0.74623712E+02                                 1.785794                            1.642303      -1.307841       2.255519                    0.993414       3.762449      10.812950       0.472073       1.326108      -0.696667       0.006674       0.029099       0.014760       0.033303       0.001314      -0.002567       0.001245      -0.018860       0.022451      -0.013596       0.005331       0.008265              1.863016       1.385719       0.259369       0.155450       2.395089       0.456511       1.808240          -0.000001
           30              H       7.629651      11.563088       6.201016       0.143300       0.931539 0.64911839E+01  0.61570926E+02                                 1.681839                            1.569583      -1.269971       2.299080                    0.994742       3.590965      10.475083       0.453710       1.423232      -0.678123       0.016048       0.030931      -0.019051       0.039714       0.004525       0.001370      -0.001304      -0.020728       0.011313      -0.013346       0.003749       0.009597              1.749243       1.364371       0.192374      -0.123181       2.119082      -0.374911       1.764275          -0.000001
           31              H       6.568757       7.702250       6.297197       0.129115       1.104360 0.80463393E+01  0.79075231E+02                                 1.768998                            1.661885      -1.010685       2.411553                    0.997529       3.426129       9.584021       0.484205       1.287167      -0.708186      -0.004643      -0.031484      -0.013703       0.034649       0.004899       0.002927       0.003147      -0.015854       0.006527      -0.010722       0.000603       0.010119              1.821335       1.372151       0.110767       0.013042       2.360706       0.316906       1.731146          -0.000001
           32              H       6.412154       7.803021       8.605546       0.117159       0.994588 0.68719056E+01  0.66031206E+02                                 1.744105                            1.604404      -1.278024       2.281792                    0.993602       3.722744      10.883387       0.453787       1.404694      -0.681240      -0.006903      -0.033370       0.017725       0.038411       0.004372       0.001129      -0.001338      -0.019400       0.018771      -0.013864       0.005716       0.008147              1.830516       1.460201       0.285867      -0.208790       2.202115      -0.509617       1.829232          -0.000000
           33              H       9.292132       8.561833       5.265921       0.139142       1.023003 0.74479928E+01  0.71219932E+02                                 1.639600                            1.569928      -0.792900       2.521287                    0.999813       3.139153       8.437553       0.516170       1.240941      -0.720457       0.019578       0.013362       0.032119       0.039918      -0.003837       0.013040       0.006284       0.006091       0.012766      -0.015446      -0.000533       0.015980              1.660948       1.473642       0.004369       0.128988       1.526586       0.310042       1.982616          -0.000001
           34              H       1.016969       7.023568       4.167852       0.133421       0.981715 0.68572814E+01  0.63313150E+02                                 1.505405                            1.436788      -0.768820       2.532547                    0.999763       2.936263       7.399087       0.587624       1.128924      -0.748390       0.036843      -0.010371       0.022871       0.044587      -0.009996       0.009702       0.006916       0.011170       0.008800      -0.018623       0.004905       0.013718              1.521570       1.856230      -0.239241       0.197692       1.359979      -0.045362       1.348503          -0.000001
           35              H       7.708908       6.780748       1.277073       0.124534       1.124515 0.81011071E+01  0.79347863E+02                                 1.756095                            1.642081      -1.009295       2.412912                    0.997433       3.361946       9.235552       0.501002       1.248176      -0.717257      -0.019811      -0.013511      -0.031865       0.039880      -0.007585       0.010108       0.005934       0.015085       0.000028      -0.016619       0.001627       0.014993              1.802597       1.520326       0.076162       0.206172       1.694909       0.428427       2.192555           0.000002
           36              H       6.587855       8.429496       2.343081       0.125989       1.031843 0.74491514E+01  0.70460085E+02                                 1.568699                            1.505021      -0.893894       2.461780                    0.999114       3.130769       8.076064       0.567885       1.140274      -0.743937      -0.030136       0.009754      -0.020721       0.037851      -0.005562       0.010374       0.007149       0.016129       0.016539      -0.017367       0.001522       0.015845              1.590022       1.804096      -0.317881       0.219100       1.550283      -0.026603       1.415688           0.000001
           37              H       4.723890      10.616090       5.124321       0.132062       1.022103 0.73551084E+01  0.69446665E+02                                 1.571080                            1.506509      -0.871339       2.475141                    0.999379       3.092660       8.007028       0.560606       1.157140      -0.740179      -0.021008      -0.014654       0.027239       0.037390      -0.005038      -0.013621      -0.009458       0.008920      -0.000220      -0.019132       0.002805       0.016327              1.584498       1.510629       0.046387      -0.178147       1.459715      -0.318919       1.783150          -0.000002
           38              H       3.548408       0.134765       4.002207       0.134827       1.065697 0.73877242E+01  0.71064880E+02                                 1.722029                            1.586872      -1.058358       2.392191                    0.997742       3.371509       9.328999       0.498147       1.278216      -0.709464      -0.037107       0.009783       0.015949       0.041557      -0.002898      -0.007679      -0.007963       0.001392       0.015745      -0.012477       0.000309       0.012168              1.798690       2.470562      -0.353011      -0.224639       1.473880       0.027674       1.451627          -0.000000
           39              H       6.517193       0.349661       1.303790       0.126028       1.077560 0.77663478E+01  0.76223045E+02                                 1.789991                            1.671530      -1.053509       2.395175                    0.996659       3.505853      10.044808       0.462588       1.349095      -0.694660       0.025631       0.011709      -0.032458       0.042983      -0.008246      -0.010614      -0.004175       0.012464       0.010728      -0.016233       0.001123       0.015110              1.846639       1.614445       0.085800      -0.205358       1.668735      -0.425364       2.256736           0.000002
           40              H       7.630606      10.830986       2.441934       0.139862       1.089004 0.81602446E+01  0.80875178E+02                                 1.787373                            1.702578      -1.121661       2.369938                    0.996214       3.465518       9.893493       0.463929       1.332117      -0.698677       0.036106      -0.004038      -0.017408       0.040286      -0.006598      -0.010615      -0.004280       0.010546       0.024828      -0.015945       0.000034       0.015911              1.826092       2.164942      -0.319633      -0.212742       1.759014       0.018126       1.554319           0.000001
           41              H       1.975688      11.615295      18.167560       0.109079       1.084970 0.76270985E+01  0.74623765E+02                                 1.785794                            1.642303      -1.307841       2.255519                    0.993414       3.762450      10.812951       0.472073       1.326107      -0.696668      -0.006674       0.029099      -0.014760       0.033303      -0.001314      -0.002567      -0.001245      -0.018860       0.022451      -0.013596       0.005331       0.008265              1.863016       1.385719      -0.259369       0.155450       2.395089      -0.456511       1.808240          -0.000001
           42              H       1.919349      11.563088      20.515984       0.143300       0.931539 0.64911842E+01  0.61570932E+02                                 1.681840                            1.569583      -1.269971       2.299080                    0.994742       3.590965      10.475084       0.453710       1.423232      -0.678123      -0.016048       0.030931       0.019051       0.039714      -0.004525       0.001370       0.001304      -0.020728       0.011313      -0.013346       0.003749       0.009597              1.749243       1.364372      -0.192374      -0.123181       2.119082       0.374911       1.764275          -0.000001
           43              H       2.980243       7.702250      20.419803       0.129115       1.104360 0.80463415E+01  0.79075257E+02                                 1.768998                            1.661885      -1.010685       2.411553                    0.997529       3.426129       9.584021       0.484205       1.287167      -0.708186       0.004643      -0.031484       0.013703       0.034649      -0.004899       0.002927      -0.003147      -0.015854       0.006527      -0.010722       0.000603       0.010119              1.821335       1.372151      -0.110767       0.013042       2.360706      -0.316906       1.731147          -0.000001
           44              H       3.136847       7.803021      18.111454       0.117159       0.994588 0.68719042E+01  0.66031192E+02                                 1.744105                            1.604405      -1.278024       2.281792                    0.993602       3.722744      10.883389       0.453787       1.404695      -0.681240       0.006903      -0.033370      -0.017725       0.038411      -0.004372       0.001129       0.001338      -0.019400       0.018771      -0.013864       0.005716       0.008147              1.830516       1.460201      -0.285868      -0.208791       2.202115       0.509618       1.829233          -0.000000
           45              H       0.256868       8.561833      21.451079       0.139142       1.023003 0.74479945E+01  0.71219957E+02                                 1.639601                            1.569928      -0.792900       2.521287                    0.999813       3.139153       8.437555       0.516169       1.240942      -0.720457      -0.019578       0.013362      -0.032119       0.039918       0.003837       0.013040      -0.006284       0.006091       0.012766      -0.015446      -0.000533       0.015980              1.660949       1.473643      -0.004369       0.128988       1.526587      -0.310042       1.982617          -0.000001
           46              H       8.532032       7.023568      22.549148       0.133421       0.981715 0.68572781E+01  0.63313114E+02                                 1.505405                            1.436788      -0.768820       2.532547                    0.999763       2.936264       7.399090       0.587624       1.128924      -0.748390      -0.036843      -0.010371      -0.022871       0.044587       0.009996       0.009702      -0.006916       0.011170       0.008800      -0.018623       0.004905       0.013718              1.521570       1.856230       0.239241       0.197692       1.359979       0.045362       1.348502          -0.000001
           47              H       1.840092       6.780748      25.439927       0.124534       1.124515 0.81011072E+01  0.79347859E+02                                 1.756094                            1.642080      -1.009295       2.412912                    0.997433       3.361946       9.235550       0.501002       1.248175      -0.717257       0.019811      -0.013511       0.031865       0.039880       0.007585       0.010108      -0.005934       0.015085       0.000028      -0.016619       0.001627       0.014993              1.802596       1.520326      -0.076162       0.206172       1.694909      -0.428427       2.192554           0.000002
           48              H       2.961145       8.429496      24.373919       0.125989       1.031843 0.74491514E+01  0.70460085E+02                                 1.568699                            1.505021      -0.893894       2.461780                    0.999114       3.130769       8.076064       0.567885       1.140274      -0.743937       0.030136       0.009754       0.020721       0.037851       0.005562       0.010374      -0.007149       0.016129       0.016539      -0.017367       0.001522       0.015845              1.590023       1.804096       0.317881       0.219100       1.550283       0.026603       1.415689           0.000001
           49              H       4.825110      10.616090      21.592679       0.132062       1.022103 0.73551106E+01  0.69446689E+02                                 1.571080                            1.506509      -0.871339       2.475141                    0.999379       3.092661       8.007030       0.560607       1.157139      -0.740179       0.021008      -0.014654      -0.027239       0.037390       0.005038      -0.013621       0.009458       0.008920      -0.000220      -0.019132       0.002805       0.016327              1.584498       1.510629      -0.046387      -0.178146       1.459715       0.318919       1.783150          -0.000002
           50              H       6.000592       0.134765      22.714793       0.134827       1.065697 0.73877239E+01  0.71064878E+02                                 1.722030                            1.586872      -1.058358       2.392191                    0.997742       3.371509       9.329000       0.498147       1.278216      -0.709464       0.037107       0.009783      -0.015949       0.041557       0.002898      -0.007679       0.007963       0.001392       0.015745      -0.012477       0.000309       0.012168              1.798690       2.470563       0.353011      -0.224639       1.473880      -0.027674       1.451627          -0.000000
           51              H       3.031808       0.349661      25.413210       0.126028       1.077561 0.77663510E+01  0.76223077E+02                                 1.789991                            1.671530      -1.053509       2.395176                    0.996659       3.505853      10.044805       0.462588       1.349094      -0.694660      -0.025631       0.011709       0.032458       0.042983       0.008246      -0.010614       0.004175       0.012464       0.010728      -0.016233       0.001123       0.015110              1.846638       1.614444      -0.085799      -0.205357       1.668734       0.425364       2.256737           0.000002
           52              H       1.918394      10.830986      24.275066       0.139862       1.089005 0.81602454E+01  0.80875184E+02                                 1.787372                            1.702578      -1.121660       2.369938                    0.996214       3.465518       9.893491       0.463929       1.332116      -0.698677      -0.036106      -0.004038       0.017408       0.040286       0.006598      -0.010615       0.004280       0.010546       0.024828      -0.015945       0.000034       0.015911              1.826091       2.164942       0.319633      -0.212742       1.759014      -0.018126       1.554318           0.000001
           53              C       7.103501       3.717574       3.123217       0.335677      35.106516 0.31151134E+03  0.67840721E+04                                 9.781223                            6.349673       0.037876       2.061702                    0.998671      23.886328      67.577542       0.579468       0.485356      -1.017267       0.019881      -0.016795       0.045937       0.052797       0.010558       0.007779       0.013433      -0.045964      -0.371538      -0.125014       0.036768       0.088247             12.434702       5.441137       0.200699      -0.348276       6.148525      -0.032272      25.714445          -0.000001
           54              C       7.060531       3.660511       4.581965       0.052976      36.187649 0.38245341E+03  0.86583738E+04                                 9.436646                            6.506559       0.086690       2.053440                    0.999195      25.852806      71.585998       0.651768       0.415103      -1.071140       0.020274      -0.014879       0.004341       0.025520      -0.000569      -0.000815      -0.002069      -0.007029       0.142335      -0.027296      -0.020221       0.047517             11.607851       5.073610       1.679625      -0.215363      11.372699       0.533744      18.377242          -0.000001
           55              C       7.370873       4.759272       5.263249      -0.110114      34.343717 0.41268295E+03  0.96126052E+04                                 9.264145                            6.824173       0.097170       2.009301                    0.999575      29.110575      84.327834       0.621393       0.423170      -1.055964       0.014722      -0.012481       0.042838       0.046986      -0.009015       0.002726      -0.014054       0.018418      -0.056527      -0.026372       0.002430       0.023942             10.902117       4.936820       1.695440       0.032192      11.858379       0.999931      15.911153          -0.000003
           56              C       7.390926       4.737418       6.671235      -0.167591      36.337653 0.46582206E+03  0.11170150E+05                                 9.671450                            7.288748      -0.000770       1.980646                    0.998390      29.843481      87.362350       0.597242       0.427678      -1.054472       0.023947       0.006863      -0.037492       0.045013       0.000931       0.005617       0.015386       0.031540      -0.015429      -0.025244       0.004896       0.020348             11.345901       5.227970       1.575173      -0.286129      11.875520      -0.675032      16.934214          -0.000004
           57              C       7.042388       3.547600       7.312443       0.209187      34.217507 0.37286036E+03  0.84295229E+04                                 9.361979                            6.565787      -0.094694       1.993455                    0.999532      25.339062      71.261744       0.624872       0.433569      -1.054298       0.007617      -0.002345       0.050640       0.051263      -0.012616       0.001339       0.001336       0.017206       0.130695      -0.037093      -0.006518       0.043612             11.688577       5.063691       0.922175      -0.022751      11.755143       1.473629      18.246895          -0.000001
           58              C       6.740639       2.429414       6.612457      -0.175574      34.473439 0.41979275E+03  0.98132676E+04                                 9.244200                            6.854401       0.146765       2.025823                    0.999434      29.474514      85.341915       0.624298       0.419697      -1.058874       0.014578      -0.017211      -0.036920       0.043264       0.002504      -0.016376      -0.016163       0.023896      -0.065678      -0.033890       0.003658       0.030232             10.921030       4.905164       1.154187       0.845192      11.764403       2.147714      16.093523          -0.000003
           59              C       6.689075       2.475550       5.239204      -0.066882      33.829911 0.42536694E+03  0.99861723E+04                                 9.280435                            7.008833      -0.056988       1.973151                    0.998593      28.707197      83.564375       0.602437       0.433071      -1.049577       0.025322       0.007438       0.031651       0.041211      -0.003770      -0.004892       0.012028       0.008311      -0.061801      -0.025478       0.007125       0.018353             10.767022       5.323439       1.871558       0.378174      11.547268       0.249824      15.430360          -0.000002
           60              C       7.791029       2.606673       9.441788       0.217910      34.039602 0.38309579E+03  0.87158481E+04                                 9.383451                            6.691619       0.010039       2.029783                    0.999676      25.338297      71.380533       0.614211       0.438315      -1.051904      -0.008143       0.047856      -0.013888       0.050491      -0.019741       0.015487      -0.004465      -0.014512       0.012511      -0.026847       0.000210       0.026637             11.920441      10.745694      -6.035078       1.327011      13.758879      -5.007259      11.256750          -0.000000
           61              C       9.001842       2.155027       8.907448      -0.155557      32.008881 0.41974907E+03  0.98002785E+04                                 8.824930                            6.896062       0.162280       2.037477                    0.999384      29.037310      83.697533       0.617467       0.424858      -1.056905       0.029356      -0.000630       0.014658       0.032818       0.023285      -0.018631       0.008366      -0.015434       0.029789      -0.037911       0.015096       0.022814             10.236151      10.626138      -4.772076       0.942348      10.767185      -3.399795       9.315130          -0.000001
           62              C       0.210078       1.243238       9.551327      -0.088768      31.248612 0.40624777E+03  0.93434572E+04                                 8.555023                            6.685529       0.390388       2.107369                    0.999834      28.037521      78.431047       0.645472       0.412583      -1.072016      -0.010568       0.020073       0.003061       0.022891      -0.000964      -0.032494       0.007563       0.014811       0.026467      -0.027956      -0.011341       0.039297              9.890125       9.406130      -3.516563       0.983136      10.121460      -4.212436      10.142786          -0.000000
           63              C       9.270169       0.715105      10.849774       0.021691      38.339310 0.39819050E+03  0.91034240E+04                                 9.794874                            6.641226       0.037936       2.029240                    0.999183      26.373427      73.318994       0.644993       0.415372      -1.071267      -0.006052       0.020867      -0.010114       0.023966      -0.032652      -0.003903      -0.038682      -0.012417       0.019996      -0.052016       0.001101       0.050914             12.663371      12.604309      -6.443032       3.191842      13.280658      -6.186254      12.105144           0.000001
           64              C       0.513736      11.945530      11.490982       0.283140      44.803614 0.34608473E+03  0.76988729E+04                                11.127671                            6.505652       0.175756       2.079595                    0.999650      25.001607      70.315635       0.600387       0.458596      -1.037031      -0.010441       0.015053      -0.020706       0.027647       0.061857      -0.092145       0.053224       0.052394       0.090372      -0.139653       0.026360       0.113293             15.399019      14.323407      -9.582943       7.934076      17.774975      -9.241187      14.098676           0.000001
           65              C       8.065085       1.097546      11.314649      -0.078044      31.279677 0.37935159E+03  0.86467582E+04                                 8.699229                            6.541089       0.139541       2.034455                    0.999601      28.139267      80.472218       0.635339       0.422950      -1.056757      -0.011669       0.027410      -0.011433       0.031909       0.012819      -0.013023       0.008811      -0.002672       0.027561      -0.024674       0.007862       0.016812             10.297872      10.082821      -4.446698       1.062452      11.327605      -4.270575       9.483190           0.000003
           66              C       7.383287       2.053043      10.644053      -0.183698      34.622686 0.41930769E+03  0.97580386E+04                                 9.194222                            6.801667       0.181724       2.030464                    0.999735      29.254253      83.363112       0.636132       0.413742      -1.067135       0.029699      -0.010492       0.039130       0.050231       0.007494      -0.020412       0.013514       0.039139      -0.047627      -0.034338      -0.001354       0.035692             11.111496       9.139947      -4.664726       1.198112      13.138051      -5.504638      11.056489           0.000001
           67              C       6.283242       4.557731       9.431101       0.219456      32.701417 0.34754152E+03  0.77486610E+04                                 9.166656                            6.384692      -0.069142       2.002844                    0.999464      25.187773      71.196280       0.624571       0.439850      -1.046656       0.038584      -0.024808      -0.023747       0.051653      -0.017414      -0.021729       0.012975      -0.027732      -0.007961      -0.030721      -0.005458       0.036179             11.807146      11.939077      -5.833513      -1.164757      12.750239       4.972986      10.732123           0.000000
           68              C       5.086752       4.936531       8.995614      -0.194255      33.424689 0.41467579E+03  0.96267077E+04                                 8.971754                            6.758044       0.251221       2.053152                    0.999818      29.238202      83.306769       0.638811       0.413014      -1.067248      -0.044619       0.033069       0.012204       0.056863       0.013272       0.011140       0.015390       0.009778       0.004624      -0.018730      -0.007946       0.026676             10.719071      12.705867      -5.238858      -1.156703      10.657391       3.687888       8.793956          -0.000001
           69              C       4.373442       5.924808       9.682241      -0.083775      32.694863 0.40298160E+03  0.93278766E+04                                 9.013408                            6.788619       0.037946       2.000526                    0.999387      28.518533      82.264577       0.617020       0.428853      -1.052797       0.015836      -0.041853      -0.011789       0.046276       0.005535       0.003430      -0.017449       0.019621      -0.024230      -0.025420       0.009988       0.015432             10.652039      12.010578      -4.040420      -0.877094      10.083508       4.176548       9.862030           0.000001
           70              C       4.864261       6.471153      10.801683       0.026451      37.997232 0.41838687E+03  0.96708387E+04                                 9.754899                            6.794387       0.233337       2.089274                    0.999516      26.552818      73.890425       0.640422       0.413765      -1.073787      -0.002039      -0.005801       0.004685       0.007730      -0.043993      -0.005709       0.039197       0.030039      -0.053848      -0.060281      -0.005162       0.065443             12.401146      13.281547      -5.487159      -2.496305      11.865560       5.768841      12.056329           0.000002
           71              C       4.102250       7.489783      11.579148       0.336997      37.510635 0.31013550E+03  0.67472405E+04                                10.256577                            6.348908       0.007509       2.057386                    0.998915      23.844385      67.444202       0.577635       0.487391      -1.016113       0.009507      -0.033416      -0.035315       0.049539       0.057875       0.082553      -0.054066       0.064499       0.038934      -0.131095       0.028606       0.102488             13.813525      13.945380      -8.104045      -7.271562      14.412695       7.734424      13.082501           0.000001
           72              C       6.149556       6.043790      11.287933      -0.103322      33.859426 0.43498039E+03  0.10256048E+05                                 9.204591                            7.014398       0.116263       2.015073                    0.999465      29.275530      85.049408       0.612426       0.424172      -1.056379       0.023161      -0.006844      -0.027136       0.036327       0.018135       0.022015      -0.009602       0.041143       0.045366      -0.040523       0.003864       0.036659             10.886193      11.674445      -4.241230      -0.976478      10.764218       4.270749      10.219915           0.000003
           73              C       6.815121       5.076152      10.598634      -0.153287      34.237061 0.43891246E+03  0.10409059E+05                                 9.376656                            7.122743      -0.196533       1.921647                    0.998323      29.732965      87.642935       0.595833       0.433459      -1.046941       0.006395       0.039455       0.010510       0.041329       0.016763       0.012905      -0.012495       0.022445      -0.012538      -0.029774       0.006064       0.023710             11.146228      10.268348      -4.052137      -0.763363      12.273181       5.150028      10.897155           0.000002
           74              C       2.445499       3.717574      23.593783       0.335677      35.106469 0.31151113E+03  0.67840666E+04                                 9.781215                            6.349671       0.037876       2.061702                    0.998671      23.886329      67.577542       0.579468       0.485356      -1.017267      -0.019881      -0.016795      -0.045937       0.052797      -0.010558       0.007779      -0.013433      -0.045964      -0.371538      -0.125014       0.036768       0.088247             12.434688       5.441133      -0.200699      -0.348276       6.148521       0.032271      25.714411          -0.000001
           75              C       2.488469       3.660511      22.135034       0.052976      36.187638 0.38245346E+03  0.86583751E+04                                 9.436644                            6.506560       0.086689       2.053440                    0.999195      25.852808      71.586006       0.651768       0.415103      -1.071140      -0.020274      -0.014879      -0.004341       0.025520       0.000569      -0.000815       0.002069      -0.007029       0.142335      -0.027296      -0.020221       0.047517             11.607846       5.073610      -1.679628      -0.215363      11.372707      -0.533748      18.377220          -0.000001
           76              C       2.178127       4.759272      21.453751      -0.110114      34.343711 0.41268281E+03  0.96126016E+04                                 9.264144                            6.824173       0.097169       2.009301                    0.999575      29.110577      84.327846       0.621393       0.423170      -1.055964      -0.014722      -0.012481      -0.042838       0.046986       0.009015       0.002726       0.014054       0.018418      -0.056527      -0.026372       0.002430       0.023942             10.902116       4.936820      -1.695442       0.032192      11.858383      -0.999930      15.911144          -0.000003
           77              C       2.158074       4.737418      20.045765      -0.167591      36.337656 0.46582218E+03  0.11170153E+05                                 9.671450                            7.288748      -0.000770       1.980647                    0.998390      29.843482      87.362352       0.597242       0.427678      -1.054472      -0.023947       0.006863       0.037492       0.045013      -0.000931       0.005617      -0.015386       0.031540      -0.015429      -0.025244       0.004896       0.020348             11.345901       5.227971      -1.575175      -0.286129      11.875520       0.675030      16.934213          -0.000004
           78              C       2.506613       3.547600      19.404557       0.209187      34.217499 0.37286024E+03  0.84295198E+04                                 9.361978                            6.565786      -0.094694       1.993455                    0.999532      25.339063      71.261748       0.624872       0.433569      -1.054298      -0.007617      -0.002345      -0.050640       0.051263       0.012616       0.001339      -0.001336       0.017206       0.130695      -0.037093      -0.006518       0.043612             11.688574       5.063690      -0.922176      -0.022752      11.755146      -1.473633      18.246885          -0.000002
           79              C       2.808361       2.429414      20.104542      -0.175574      34.473426 0.41979267E+03  0.98132654E+04                                 9.244198                            6.854401       0.146765       2.025823                    0.999434      29.474515      85.341920       0.624298       0.419697      -1.058874      -0.014578      -0.017211       0.036920       0.043264      -0.002504      -0.016376       0.016163       0.023896      -0.065678      -0.033890       0.003658       0.030232             10.921027       4.905163      -1.154187       0.845194      11.764411      -2.147718      16.093506          -0.000004
           80              C       2.859926       2.475550      21.477796      -0.066882      33.829917 0.42536722E+03  0.99861803E+04                                 9.280437                            7.008836      -0.056988       1.973151                    0.998593      28.707197      83.564377       0.602437       0.433071      -1.049577      -0.025322       0.007438      -0.031651       0.041211       0.003770      -0.004892      -0.012028       0.008311      -0.061801      -0.025478       0.007125       0.018353             10.767023       5.323442      -1.871563       0.378177      11.547275      -0.249830      15.430350          -0.000002
           81              C       1.757971       2.606673      17.275212       0.217910      34.039596 0.38309581E+03  0.87158487E+04                                 9.383450                            6.691619       0.010039       2.029783                    0.999676      25.338298      71.380536       0.614211       0.438315      -1.051904       0.008143       0.047856       0.013888       0.050491       0.019741       0.015487       0.004465      -0.014512       0.012511      -0.026847       0.000210       0.026637             11.920438      10.745692       6.035076       1.327011      13.758874       5.007257      11.256747          -0.000000
           82              C       0.547158       2.155027      17.809552      -0.155557      32.008885 0.41974925E+03  0.98002835E+04                                 8.824931                            6.896063       0.162280       2.037477                    0.999384      29.037311      83.697534       0.617467       0.424858      -1.056905      -0.029356      -0.000630      -0.014658       0.032818      -0.023285      -0.018631      -0.008366      -0.015434       0.029790      -0.037911       0.015096       0.022814             10.236151      10.626136       4.772074       0.942349      10.767184       3.399797       9.315134          -0.000001
           83              C       9.338922       1.243238      17.165672      -0.088768      31.248605 0.40624759E+03  0.93434521E+04                                 8.555022                            6.685527       0.390388       2.107369                    0.999834      28.037522      78.431049       0.645472       0.412583      -1.072016       0.010568       0.020073      -0.003061       0.022891       0.000964      -0.032494      -0.007563       0.014811       0.026467      -0.027956      -0.011341       0.039297              9.890125       9.406122       3.516558       0.983134      10.121458       4.212440      10.142794          -0.000001
           84              C       0.278831       0.715105      15.867226       0.021691      38.339297 0.39819042E+03  0.91034218E+04                                 9.794872                            6.641225       0.037936       2.029240                    0.999183      26.373427      73.318993       0.644994       0.415372      -1.071267       0.006052       0.020867       0.010114       0.023966       0.032652      -0.003903       0.038682      -0.012417       0.019996      -0.052016       0.001101       0.050914             12.663366      12.604300       6.443024       3.191836      13.280652       6.186253      12.105146           0.000001
           85              C       9.035264      11.945530      15.226018       0.283140      44.803629 0.34608493E+03  0.76988783E+04                                11.127674                            6.505654       0.175756       2.079595                    0.999650      25.001607      70.315637       0.600386       0.458596      -1.037031       0.010441       0.015053       0.020706       0.027647      -0.061857      -0.092145      -0.053224       0.052394       0.090372      -0.139653       0.026360       0.113293             15.399024      14.323408       9.582943       7.934080      17.774979       9.241193      14.098686           0.000001
           86              C       1.483915       1.097546      15.402350      -0.078044      31.279655 0.37935150E+03  0.86467556E+04                                 8.699226                            6.541088       0.139541       2.034455                    0.999601      28.139265      80.472210       0.635339       0.422950      -1.056757       0.011669       0.027410       0.011433       0.031909      -0.012819      -0.013023      -0.008811      -0.002672       0.027561      -0.024674       0.007862       0.016812             10.297865      10.082813       4.446690       1.062447      11.327594       4.270571       9.483188           0.000003
           87              C       2.165713       2.053043      16.072947      -0.183698      34.622682 0.41930779E+03  0.97580414E+04                                 9.194221                            6.801668       0.181724       2.030464                    0.999735      29.254251      83.363104       0.636132       0.413742      -1.067135      -0.029699      -0.010492      -0.039130       0.050231      -0.007494      -0.020412      -0.013514       0.039139      -0.047627      -0.034338      -0.001354       0.035692             11.111493       9.139944       4.664722       1.198112      13.138046       5.504638      11.056490           0.000001
           88              C       3.265758       4.557731      17.285899       0.219456      32.701416 0.34754153E+03  0.77486612E+04                                 9.166655                            6.384692      -0.069142       2.002844                    0.999464      25.187773      71.196280       0.624571       0.439850      -1.046656      -0.038584      -0.024808       0.023747       0.051653       0.017414      -0.021729      -0.012975      -0.027732      -0.007961      -0.030721      -0.005458       0.036179             11.807146      11.939075       5.833512      -1.164756      12.750240      -4.972987      10.732123           0.000000
           89              C       4.462248       4.936531      17.721386      -0.194255      33.424683 0.41467572E+03  0.96267054E+04                                 8.971753                            6.758043       0.251221       2.053152                    0.999818      29.238199      83.306753       0.638811       0.413014      -1.067248       0.044619       0.033069      -0.012204       0.056863      -0.013272       0.011140      -0.015390       0.009778       0.004624      -0.018730      -0.007946       0.026676             10.719069      12.705863       5.238857      -1.156703      10.657389      -3.687887       8.793954          -0.000001
           90              C       5.175558       5.924808      17.034759      -0.083775      32.694859 0.40298155E+03  0.93278749E+04                                 9.013407                            6.788619       0.037947       2.000526                    0.999387      28.518531      82.264565       0.617021       0.428853      -1.052797      -0.015836      -0.041853       0.011789       0.046276      -0.005535       0.003430       0.017449       0.019621      -0.024230      -0.025420       0.009988       0.015432             10.652037      12.010575       4.040419      -0.877094      10.083507      -4.176548       9.862028           0.000001
           91              C       4.684739       6.471153      15.915317       0.026451      37.997225 0.41838682E+03  0.96708373E+04                                 9.754898                            6.794387       0.233337       2.089275                    0.999516      26.552816      73.890419       0.640422       0.413765      -1.073787       0.002039      -0.005801      -0.004686       0.007730       0.043993      -0.005709      -0.039197       0.030039      -0.053848      -0.060281      -0.005162       0.065443             12.401144      13.281545       5.487158      -2.496305      11.865559      -5.768840      12.056329           0.000002
           92              C       5.446750       7.489783      15.137852       0.336997      37.510633 0.31013549E+03  0.67472403E+04                                10.256576                            6.348908       0.007509       2.057386                    0.998915      23.844385      67.444202       0.577635       0.487391      -1.016113      -0.009507      -0.033416       0.035315       0.049539      -0.057875       0.082553       0.054066       0.064499       0.038934      -0.131095       0.028606       0.102488             13.813525      13.945379       8.104044      -7.271562      14.412695      -7.734424      13.082501           0.000001
           93              C       3.399444       6.043790      15.429067      -0.103322      33.859422 0.43498029E+03  0.10256045E+05                                 9.204591                            7.014398       0.116263       2.015073                    0.999465      29.275531      85.049415       0.612426       0.424172      -1.056379      -0.023161      -0.006844       0.027136       0.036327      -0.018135       0.022015       0.009603       0.041143       0.045367      -0.040523       0.003864       0.036659             10.886193      11.674442       4.241231      -0.976481      10.764219      -4.270751      10.219917           0.000003
           94              C       2.733879       5.076152      16.118366      -0.153287      34.237061 0.43891245E+03  0.10409059E+05                                 9.376656                            7.122743      -0.196532       1.921647                    0.998323      29.732964      87.642928       0.595833       0.433459      -1.046941      -0.006395       0.039455      -0.010510       0.041329      -0.016763       0.012905       0.012495       0.022445      -0.012538      -0.029774       0.006064       0.023710             11.146227      10.268347       4.052136      -0.763363      12.273180      -5.150027      10.897154           0.000002
           95              C       7.103501       9.788074      10.235283       0.335677      35.106480 0.31151099E+03  0.67840629E+04                                 9.781216                            6.349670       0.037876       2.061702                    0.998671      23.886330      67.577547       0.579468       0.485356      -1.017267       0.019881      -0.016795      -0.045937       0.052797       0.010558      -0.007779      -0.013433      -0.045964      -0.371538      -0.125014       0.036768       0.088247             12.434692       5.441133       0.200699       0.348275       6.148521       0.032272      25.714421          -0.000001
           96              C       7.060531       9.731011       8.776535       0.052976      36.187648 0.38245342E+03  0.86583738E+04                                 9.436645                            6.506559       0.086690       2.053440                    0.999195      25.852806      71.585997       0.651768       0.415103      -1.071140       0.020274      -0.014879      -0.004341       0.025520      -0.000569       0.000815       0.002069      -0.007029       0.142335      -0.027296      -0.020221       0.047517             11.607849       5.073609       1.679624       0.215362      11.372698      -0.533746      18.377240          -0.000001
           97              C       7.370873      10.829772       8.095251      -0.110114      34.343722 0.41268301E+03  0.96126070E+04                                 9.264146                            6.824174       0.097169       2.009301                    0.999575      29.110577      84.327844       0.621393       0.423170      -1.055964       0.014722      -0.012481      -0.042838       0.046986      -0.009015      -0.002726       0.014054       0.018418      -0.056527      -0.026372       0.002430       0.023942             10.902118       4.936820       1.695441      -0.032192      11.858379      -0.999932      15.911156          -0.000003
           98              C       7.390926      10.807918       6.687265      -0.167591      36.337655 0.46582204E+03  0.11170149E+05                                 9.671450                            7.288747      -0.000770       1.980647                    0.998390      29.843480      87.362346       0.597242       0.427678      -1.054472       0.023947       0.006863       0.037492       0.045013       0.000931      -0.005617      -0.015386       0.031540      -0.015429      -0.025244       0.004896       0.020348             11.345902       5.227970       1.575174       0.286129      11.875521       0.675033      16.934214          -0.000004
           99              C       7.042388       9.618100       6.046057       0.209187      34.217496 0.37286023E+03  0.84295193E+04                                 9.361977                            6.565785      -0.094694       1.993455                    0.999532      25.339062      71.261745       0.624872       0.433569      -1.054298       0.007617      -0.002345      -0.050640       0.051263      -0.012616      -0.001339      -0.001336       0.017206       0.130695      -0.037093      -0.006518       0.043612             11.688573       5.063690       0.922176       0.022752      11.755146      -1.473627      18.246883          -0.000001
          100              C       6.740639       8.499914       6.746042      -0.175574      34.473424 0.41979267E+03  0.98132652E+04                                 9.244197                            6.854400       0.146765       2.025823                    0.999434      29.474513      85.341909       0.624298       0.419697      -1.058874       0.014578      -0.017211       0.036920       0.043264       0.002504       0.016376       0.016163       0.023896      -0.065678      -0.033890       0.003658       0.030232             10.921026       4.905163       1.154188      -0.845192      11.764409      -2.147717      16.093505          -0.000003
          101              C       6.689075       8.546050       8.119296      -0.066882      33.829917 0.42536725E+03  0.99861813E+04                                 9.280437                            7.008836      -0.056988       1.973151                    0.998593      28.707197      83.564374       0.602437       0.433071      -1.049577       0.025322       0.007438      -0.031651       0.041211      -0.003770       0.004892      -0.012028       0.008311      -0.061801      -0.025478       0.007125       0.018353             10.767023       5.323440       1.871559      -0.378173      11.547271      -0.249824      15.430357          -0.000002
          102              C       7.791029       8.677173       3.916712       0.217910      34.039585 0.38309567E+03  0.87158449E+04                                 9.383448                            6.691618       0.010039       2.029783                    0.999676      25.338296      71.380532       0.614211       0.438315      -1.051904      -0.008143       0.047856       0.013888       0.050491      -0.019741      -0.015487       0.004465      -0.014512       0.012511      -0.026847       0.000210       0.026637             11.920436      10.745690      -6.035073      -1.327010      13.758871       5.007258      11.256748          -0.000000
          103              C       9.001842       8.225528       4.451052      -0.155557      32.008870 0.41974918E+03  0.98002815E+04                                 8.824928                            6.896063       0.162280       2.037477                    0.999384      29.037309      83.697531       0.617467       0.424858      -1.056905       0.029356      -0.000630      -0.014658       0.032818       0.023285       0.018631      -0.008366      -0.015434       0.029789      -0.037911       0.015096       0.022814             10.236148      10.626133      -4.772069      -0.942344      10.767178       3.399793       9.315132          -0.000001
          104              C       0.210078       7.313738       3.807172      -0.088769      31.248635 0.40624824E+03  0.93434704E+04                                 8.555027                            6.685533       0.390387       2.107368                    0.999834      28.037526      78.431064       0.645472       0.412583      -1.072016      -0.010568       0.020073      -0.003061       0.022891      -0.000964       0.032494      -0.007563       0.014811       0.026467      -0.027956      -0.011341       0.039297              9.890131       9.406127      -3.516559      -0.983134      10.121466       4.212443      10.142799          -0.000001
          105              C       9.270169       6.785605       2.508726       0.021691      38.339294 0.39819028E+03  0.91034179E+04                                 9.794871                            6.641224       0.037936       2.029240                    0.999183      26.373426      73.318993       0.644994       0.415372      -1.071267      -0.006052       0.020867       0.010114       0.023966      -0.032652       0.003903       0.038682      -0.012417       0.019996      -0.052016       0.001101       0.050914             12.663366      12.604304      -6.443027      -3.191839      13.280653       6.186252      12.105142           0.000001
          106              C       0.513736       5.875030       1.867518       0.283140      44.803634 0.34608491E+03  0.76988778E+04                                11.127674                            6.505653       0.175756       2.079595                    0.999650      25.001606      70.315631       0.600386       0.458596      -1.037031      -0.010441       0.015053       0.020706       0.027647       0.061857       0.092145      -0.053224       0.052395       0.090372      -0.139653       0.026360       0.113293             15.399026      14.323410      -9.582944      -7.934081      17.774981       9.241194      14.098686           0.000001
          107              C       8.065085       7.168046       2.043851      -0.078044      31.279679 0.37935163E+03  0.86467593E+04                                 8.699230                            6.541090       0.139541       2.034455                    0.999601      28.139268      80.472224       0.635338       0.422950      -1.056757      -0.011669       0.027410       0.011433       0.031909       0.012819       0.013023      -0.008811      -0.002672       0.027561      -0.024674       0.007862       0.016812             10.297873      10.082822      -4.446698      -1.062452      11.327606       4.270575       9.483190           0.000003
          108              C       7.383287       8.123543       2.714447      -0.183698      34.622690 0.41930775E+03  0.97580403E+04                                 9.194223                            6.801668       0.181724       2.030464                    0.999735      29.254255      83.363119       0.636132       0.413742      -1.067135       0.029699      -0.010492      -0.039130       0.050231       0.007494       0.020412      -0.013514       0.039139      -0.047627      -0.034338      -0.001354       0.035692             11.111496       9.139948      -4.664726      -1.198112      13.138052       5.504638      11.056489           0.000001
          109              C       6.283242      10.628231       3.927399       0.219456      32.701414 0.34754150E+03  0.77486604E+04                                 9.166655                            6.384692      -0.069142       2.002844                    0.999464      25.187772      71.196277       0.624571       0.439850      -1.046656       0.038584      -0.024808       0.023747       0.051653      -0.017414       0.021729      -0.012975      -0.027732      -0.007961      -0.030721      -0.005458       0.036179             11.807145      11.939076      -5.833512       1.164756      12.750239      -4.972986      10.732122          -0.000000
          110              C       5.086752      11.007031       4.362886      -0.194255      33.424689 0.41467581E+03  0.96267080E+04                                 8.971754                            6.758044       0.251221       2.053152                    0.999818      29.238202      83.306765       0.638811       0.413014      -1.067248      -0.044619       0.033069      -0.012204       0.056863       0.013272      -0.011140      -0.015390       0.009778       0.004624      -0.018730      -0.007946       0.026676             10.719070      12.705866      -5.238857       1.156703      10.657390      -3.687887       8.793954          -0.000001
          111              C       4.373442      11.995308       3.676259      -0.083775      32.694863 0.40298161E+03  0.93278767E+04                                 9.013408                            6.788619       0.037946       2.000526                    0.999387      28.518533      82.264576       0.617020       0.428854      -1.052797       0.015836      -0.041853       0.011789       0.046276       0.005535      -0.003430       0.017449       0.019621      -0.024230      -0.025420       0.009988       0.015432             10.652038      12.010578      -4.040420       0.877094      10.083508      -4.176548       9.862029           0.000001
          112              C       4.864261       0.400653       2.556817       0.026451      37.997227 0.41838682E+03  0.96708371E+04                                 9.754898                            6.794387       0.233337       2.089275                    0.999516      26.552816      73.890418       0.640422       0.413765      -1.073787      -0.002039      -0.005800      -0.004685       0.007730      -0.043993       0.005709      -0.039197       0.030039      -0.053848      -0.060281      -0.005162       0.065443             12.401144      13.281546      -5.487158       2.496304      11.865559      -5.768840      12.056328           0.000002
          113              C       4.102250       1.419283       1.779352       0.336997      37.510634 0.31013550E+03  0.67472406E+04                                10.256577                            6.348909       0.007509       2.057386                    0.998915      23.844385      67.444202       0.577635       0.487391      -1.016113       0.009507      -0.033416       0.035315       0.049539       0.057875      -0.082553       0.054066       0.064499       0.038934      -0.131095       0.028606       0.102488             13.813525      13.945379      -8.104045       7.271561      14.412695      -7.734424      13.082500           0.000001
          114              C       6.149556      -0.026710       2.070567      -0.103322      33.859424 0.43498037E+03  0.10256047E+05                                 9.204591                            7.014398       0.116263       2.015073                    0.999465      29.275529      85.049404       0.612426       0.424172      -1.056379       0.023161      -0.006844       0.027136       0.036327       0.018135      -0.022015       0.009602       0.041143       0.045366      -0.040523       0.003864       0.036659             10.886192      11.674444      -4.241229       0.976478      10.764217      -4.270749      10.219914           0.000003
          115              C       6.815121      11.146652       2.759866      -0.153287      34.237059 0.43891245E+03  0.10409059E+05                                 9.376655                            7.122743      -0.196533       1.921647                    0.998323      29.732964      87.642931       0.595833       0.433459      -1.046941       0.006395       0.039455      -0.010510       0.041329       0.016763      -0.012905       0.012495       0.022445      -0.012538      -0.029774       0.006064       0.023710             11.146227      10.268347      -4.052136       0.763363      12.273180      -5.150027      10.897154           0.000002
          116              C       2.445499       9.788074      16.481717       0.335677      35.106481 0.31151099E+03  0.67840629E+04                                 9.781216                            6.349670       0.037876       2.061702                    0.998671      23.886330      67.577547       0.579468       0.485356      -1.017267      -0.019881      -0.016795       0.045937       0.052797      -0.010558      -0.007779       0.013433      -0.045964      -0.371538      -0.125014       0.036768       0.088247             12.434692       5.441133      -0.200699       0.348277       6.148521      -0.032272      25.714421          -0.000001
          117              C       2.488469       9.731011      17.940465       0.052976      36.187656 0.38245351E+03  0.86583764E+04                                 9.436647                            6.506560       0.086690       2.053440                    0.999195      25.852807      71.586001       0.651768       0.415103      -1.071140      -0.020274      -0.014879       0.004341       0.025520       0.000569       0.000815      -0.002069      -0.007029       0.142335      -0.027296      -0.020221       0.047517             11.607851       5.073611      -1.679626       0.215364      11.372699       0.533745      18.377244          -0.000001
          118              C       2.178127      10.829772      18.621749      -0.110114      34.343721 0.41268301E+03  0.96126071E+04                                 9.264146                            6.824174       0.097169       2.009301                    0.999575      29.110578      84.327849       0.621393       0.423170      -1.055964      -0.014722      -0.012481       0.042838       0.046985       0.009015      -0.002726      -0.014054       0.018418      -0.056527      -0.026372       0.002430       0.023942             10.902118       4.936820      -1.695441      -0.032192      11.858379       0.999932      15.911155          -0.000003
          119              C       2.158074      10.807918      20.029735      -0.167591      36.337653 0.46582212E+03  0.11170152E+05                                 9.671449                            7.288748      -0.000770       1.980647                    0.998390      29.843481      87.362348       0.597242       0.427678      -1.054472      -0.023947       0.006863      -0.037492       0.045013      -0.000931      -0.005617       0.015386       0.031540      -0.015429      -0.025244       0.004896       0.020348             11.345901       5.227971      -1.575175       0.286129      11.875518      -0.675030      16.934213          -0.000004
          120              C       2.506613       9.618100      20.670943       0.209187      34.217513 0.37286041E+03  0.84295244E+04                                 9.361980                            6.565787      -0.094694       1.993455                    0.999532      25.339064      71.261750       0.624872       0.433569      -1.054298      -0.007617      -0.002345       0.050640       0.051263       0.012616      -0.001339       0.001336       0.017206       0.130695      -0.037093      -0.006518       0.043612             11.688578       5.063692      -0.922175       0.022751      11.755145       1.473636      18.246898          -0.000002
          121              C       2.808361       8.499914      19.970957      -0.175574      34.473440 0.41979269E+03  0.98132660E+04                                 9.244200                            6.854401       0.146765       2.025823                    0.999434      29.474514      85.341918       0.624298       0.419697      -1.058874      -0.014578      -0.017211      -0.036920       0.043264      -0.002504       0.016376      -0.016163       0.023896      -0.065678      -0.033890       0.003658       0.030232             10.921031       4.905163      -1.154186      -0.845194      11.764406       2.147717      16.093524          -0.000004
          122              C       2.859926       8.546050      18.597704      -0.066882      33.829915 0.42536704E+03  0.99861751E+04                                 9.280436                            7.008834      -0.056988       1.973151                    0.998593      28.707197      83.564375       0.602437       0.433071      -1.049577      -0.025322       0.007438       0.031651       0.041211       0.003770       0.004892       0.012028       0.008311      -0.061801      -0.025478       0.007125       0.018353             10.767022       5.323441      -1.871561      -0.378176      11.547267       0.249827      15.430359          -0.000002
          123              C       1.757971       8.677173      22.800288       0.217910      34.039597 0.38309574E+03  0.87158469E+04                                 9.383450                            6.691618       0.010039       2.029783                    0.999676      25.338298      71.380536       0.614211       0.438315      -1.051904       0.008143       0.047856      -0.013888       0.050491       0.019741      -0.015487      -0.004465      -0.014512       0.012511      -0.026847       0.000210       0.026637             11.920439      10.745694       6.035075      -1.327009      13.758874      -5.007258      11.256749          -0.000000
          124              C       0.547158       8.225528      22.265948      -0.155557      32.008869 0.41974905E+03  0.98002780E+04                                 8.824928                            6.896062       0.162279       2.037477                    0.999384      29.037310      83.697535       0.617467       0.424858      -1.056905      -0.029356      -0.000630       0.014658       0.032818      -0.023285       0.018631       0.008366      -0.015434       0.029789      -0.037911       0.015097       0.022814             10.236147      10.626136       4.772072      -0.942343      10.767179      -3.399791       9.315127          -0.000001
          125              C       9.338922       7.313738      22.909827      -0.088769      31.248610 0.40624787E+03  0.93434603E+04                                 8.555024                            6.685531       0.390387       2.107368                    0.999834      28.037527      78.431072       0.645472       0.412584      -1.072016       0.010568       0.020073       0.003061       0.022891       0.000964       0.032494       0.007563       0.014811       0.026467      -0.027956      -0.011341       0.039297              9.890126       9.406127       3.516562      -0.983135      10.121463      -4.212436      10.142788          -0.000001
          126              C       0.278831       6.785605      24.208274       0.021691      38.339307 0.39819047E+03  0.91034233E+04                                 9.794874                            6.641226       0.037936       2.029240                    0.999183      26.373426      73.318993       0.644993       0.415372      -1.071267       0.006052       0.020867      -0.010114       0.023966       0.032652       0.003903      -0.038682      -0.012417       0.019996      -0.052016       0.001101       0.050914             12.663370      12.604310       6.443032      -3.191842      13.280658      -6.186253      12.105143           0.000001
          127              C       9.035264       5.875030      24.849482       0.283140      44.803615 0.34608474E+03  0.76988732E+04                                11.127672                            6.505652       0.175756       2.079595                    0.999650      25.001607      70.315638       0.600386       0.458596      -1.037031       0.010441       0.015053      -0.020706       0.027647      -0.061857       0.092145       0.053224       0.052394       0.090372      -0.139653       0.026360       0.113293             15.399021      14.323409       9.582944      -7.934077      17.774976      -9.241188      14.098677           0.000001
          128              C       1.483915       7.168046      24.673149      -0.078044      31.279678 0.37935159E+03  0.86467583E+04                                 8.699230                            6.541089       0.139541       2.034455                    0.999601      28.139267      80.472218       0.635339       0.422950      -1.056757       0.011669       0.027410      -0.011433       0.031909      -0.012819       0.013023       0.008811      -0.002672       0.027561      -0.024674       0.007862       0.016812             10.297873      10.082821       4.446699      -1.062453      11.327606      -4.270576       9.483190           0.000002
          129              C       2.165713       8.123543      24.002553      -0.183698      34.622688 0.41930766E+03  0.97580379E+04                                 9.194222                            6.801667       0.181724       2.030464                    0.999735      29.254252      83.363107       0.636132       0.413742      -1.067135      -0.029699      -0.010492       0.039130       0.050231      -0.007494       0.020412       0.013514       0.039139      -0.047627      -0.034338      -0.001354       0.035692             11.111496       9.139947       4.664726      -1.198113      13.138051      -5.504638      11.056489           0.000001
          130              C       3.265758      10.628231      22.789601       0.219456      32.701420 0.34754155E+03  0.77486618E+04                                 9.166656                            6.384692      -0.069142       2.002844                    0.999464      25.187774      71.196284       0.624571       0.439850      -1.046656      -0.038584      -0.024808      -0.023747       0.051653       0.017414       0.021729       0.012975      -0.027732      -0.007961      -0.030721      -0.005458       0.036179             11.807148      11.939076       5.833514       1.164758      12.750243       4.972989      10.732126          -0.000000
          131              C       4.462248      11.007031      22.354114      -0.194255      33.424691 0.41467584E+03  0.96267090E+04                                 8.971755                            6.758045       0.251221       2.053152                    0.999818      29.238203      83.306773       0.638811       0.413014      -1.067248       0.044619       0.033069       0.012204       0.056863      -0.013272      -0.011140       0.015390       0.009778       0.004624      -0.018730      -0.007946       0.026676             10.719072      12.705867       5.238858       1.156704      10.657392       3.687888       8.793957          -0.000001
          132              C       5.175558      11.995308      23.040741      -0.083775      32.694862 0.40298161E+03  0.93278768E+04                                 9.013408                            6.788619       0.037946       2.000526                    0.999387      28.518533      82.264577       0.617020       0.428854      -1.052797      -0.015836      -0.041853      -0.011789       0.046276      -0.005535      -0.003430      -0.017449       0.019621      -0.024230      -0.025420       0.009988       0.015432             10.652038      12.010578       4.040420       0.877094      10.083508       4.176548       9.862029           0.000001
          133              C       4.684739       0.400653      24.160183       0.026451      37.997226 0.41838671E+03  0.96708341E+04                                 9.754898                            6.794386       0.233337       2.089275                    0.999516      26.552815      73.890415       0.640422       0.413765      -1.073787       0.002039      -0.005800       0.004685       0.007730       0.043993       0.005709       0.039197       0.030039      -0.053848      -0.060281      -0.005162       0.065443             12.401146      13.281550       5.487161       2.496308      11.865560       5.768841      12.056328           0.000002
          134              C       5.446750       1.419283      24.937648       0.336997      37.510640 0.31013550E+03  0.67472404E+04                                10.256577                            6.348908       0.007509       2.057386                    0.998915      23.844385      67.444201       0.577635       0.487391      -1.016113      -0.009507      -0.033416      -0.035315       0.049539      -0.057875      -0.082553      -0.054066       0.064500       0.038934      -0.131095       0.028606       0.102488             13.813528      13.945382       8.104046       7.271564      14.412697       7.734426      13.082504           0.000001
          135              C       3.399444      -0.026710      24.646432      -0.103322      33.859440 0.43498034E+03  0.10256046E+05                                 9.204594                            7.014398       0.116263       2.015073                    0.999465      29.275531      85.049414       0.612426       0.424172      -1.056379      -0.023161      -0.006844      -0.027136       0.036327      -0.018135      -0.022015      -0.009603       0.041143       0.045366      -0.040523       0.003864       0.036659             10.886198      11.674451       4.241238       0.976484      10.764227       4.270753      10.219917           0.000003
          136              C       2.733879      11.146652      23.957134      -0.153287      34.237060 0.43891230E+03  0.10409055E+05                                 9.376656                            7.122742      -0.196533       1.921647                    0.998323      29.732965      87.642934       0.595833       0.433459      -1.046941      -0.006395       0.039455       0.010510       0.041329      -0.016763      -0.012905      -0.012495       0.022445      -0.012538      -0.029774       0.006064       0.023710             11.146229      10.268351       4.052140       0.763364      12.273183       5.150027      10.897151           0.000002
          137              N       7.084403       3.749141       2.017133      -0.387237      47.700773 0.57304143E+03  0.14160240E+05                                10.827763                            7.794382       0.505071       2.147812                    0.998443      30.283364      83.819899       0.623466       0.397565      -1.097509       0.009634      -0.020502      -0.031165       0.038528      -0.003013      -0.006240       0.008556      -0.009730      -0.375448      -0.125732       0.056923       0.068809             13.338310       6.883711       0.493815      -0.410602       7.627912       0.095558      25.503306           0.000003
          138              N       7.002282       3.588880       8.747146      -0.168526      45.199314 0.43872076E+03  0.10146001E+05                                10.596333                            6.707081      -0.244595       1.979579                    0.997613      25.812369      69.231829       0.688794       0.384512      -1.106142       0.010874       0.020861      -0.004107       0.023880      -0.071835       0.005614      -0.001086      -0.024015       0.173390      -0.101810       0.042631       0.059179             14.421314      10.329559      -7.099482      -0.629756      15.721611       1.293871      17.212773          -0.000002
          139              N       1.159249      11.157579      12.116159      -0.411185      59.751247 0.65931269E+03  0.16800612E+05                                12.405820                            8.232834       0.565136       2.140157                    0.999609      31.577586      87.511366       0.623496       0.385513      -1.110779       0.010318      -0.026553       0.000778       0.028498       0.040344      -0.055272       0.050552       0.016481       0.057911      -0.098014       0.029503       0.068511             16.496197      15.132437      -9.292577       7.337347      19.151350      -8.537276      15.204804           0.000003
          140              N       3.476791       8.181820      12.148220      -0.374124      50.200604 0.55147124E+03  0.13503040E+05                                11.230582                            7.644292       0.554453       2.168355                    0.999252      29.858165      82.383161       0.629527       0.397359      -1.097172      -0.044233       0.019806       0.001133       0.048478       0.066667       0.060555      -0.058687       0.030970       0.031199      -0.125378       0.053376       0.072002             14.574022      15.276310      -8.053654      -6.773925      14.842094       6.864474      13.603661           0.000002
          141              N       2.464597       3.749141      24.699866      -0.387237      47.700703 0.57304067E+03  0.14160217E+05                                10.827752                            7.794378       0.505071       2.147812                    0.998443      30.283362      83.819890       0.623466       0.397566      -1.097509      -0.009634      -0.020502       0.031165       0.038528       0.003013      -0.006240      -0.008556      -0.009730      -0.375448      -0.125732       0.056923       0.068809             13.338293       6.883706      -0.493814      -0.410602       7.627905      -0.095557      25.503269           0.000002
          142              N       2.546718       3.588880      17.969854      -0.168526      45.199301 0.43872070E+03  0.10145999E+05                                10.596331                            6.707080      -0.244595       1.979579                    0.997613      25.812367      69.231819       0.688794       0.384512      -1.106142      -0.010874       0.020861       0.004107       0.023880       0.071835       0.005614       0.001086      -0.024015       0.173390      -0.101810       0.042631       0.059179             14.421310      10.329555       7.099479      -0.629753      15.721606      -1.293871      17.212768          -0.000002
          143              N       8.389751      11.157579      14.600840      -0.411185      59.751277 0.65931314E+03  0.16800626E+05                                12.405825                            8.232836       0.565135       2.140157                    0.999609      31.577589      87.511378       0.623496       0.385513      -1.110779      -0.010318      -0.026553      -0.000778       0.028498      -0.040344      -0.055272      -0.050552       0.016481       0.057911      -0.098014       0.029503       0.068511             16.496203      15.132439       9.292578       7.337352      19.151354       8.537282      15.204816           0.000003
          144              N       6.072209       8.181820      14.568780      -0.374124      50.200618 0.55147143E+03  0.13503046E+05                                11.230584                            7.644294       0.554453       2.168354                    0.999252      29.858170      82.383179       0.629527       0.397359      -1.097172       0.044233       0.019806      -0.001133       0.048478      -0.066667       0.060555       0.058687       0.030970       0.031199      -0.125378       0.053376       0.072002             14.574025      15.276313       8.053656      -6.773927      14.842097      -6.864476      13.603664           0.000002
          145              N       7.084403       9.819641      11.341366      -0.387237      47.700726 0.57304077E+03  0.14160220E+05                                10.827756                            7.794379       0.505071       2.147812                    0.998443      30.283363      83.819896       0.623466       0.397566      -1.097509       0.009634      -0.020502       0.031165       0.038528      -0.003013       0.006240      -0.008556      -0.009730      -0.375448      -0.125732       0.056923       0.068809             13.338300       6.883707       0.493814       0.410602       7.627907      -0.095557      25.503285           0.000003
          146              N       7.002282       9.659380       4.611354      -0.168526      45.199303 0.43872074E+03  0.10146000E+05                                10.596331                            6.707080      -0.244595       1.979579                    0.997613      25.812368      69.231821       0.688794       0.384512      -1.106143       0.010874       0.020861       0.004107       0.023880      -0.071835      -0.005614       0.001086      -0.024015       0.173390      -0.101810       0.042631       0.059179             14.421310      10.329556      -7.099480       0.629756      15.721606      -1.293872      17.212768          -0.000002
          147              N       1.159249       5.087079       1.242340      -0.411185      59.751253 0.65931282E+03  0.16800616E+05                                12.405821                            8.232834       0.565136       2.140157                    0.999609      31.577583      87.511352       0.623496       0.385512      -1.110780       0.010318      -0.026553      -0.000778       0.028498       0.040344       0.055272      -0.050552       0.016481       0.057911      -0.098014       0.029503       0.068511             16.496198      15.132435      -9.292575      -7.337349      19.151349       8.537279      15.204811           0.000003
          148              N       3.476791       2.111320       1.210280      -0.374124      50.200601 0.55147123E+03  0.13503039E+05                                11.230581                            7.644292       0.554453       2.168355                    0.999252      29.858165      82.383160       0.629527       0.397359      -1.097172      -0.044233       0.019806      -0.001133       0.048478       0.066667      -0.060555       0.058687       0.030970       0.031199      -0.125378       0.053376       0.072002             14.574021      15.276309      -8.053653       6.773924      14.842094      -6.864473      13.603659           0.000002
          149              N       2.464597       9.819641      15.375634      -0.387237      47.700718 0.57304066E+03  0.14160216E+05                                10.827754                            7.794377       0.505072       2.147813                    0.998443      30.283361      83.819886       0.623466       0.397566      -1.097509      -0.009634      -0.020502      -0.031165       0.038528       0.003013       0.006240       0.008556      -0.009730      -0.375448      -0.125732       0.056923       0.068809             13.338298       6.883706      -0.493814       0.410602       7.627906       0.095557      25.503280           0.000003
          150              N       2.546718       9.659380      22.105646      -0.168526      45.199306 0.43872069E+03  0.10145999E+05                                10.596331                            6.707080      -0.244594       1.979579                    0.997613      25.812367      69.231816       0.688794       0.384512      -1.106143      -0.010874       0.020861      -0.004107       0.023880       0.071835      -0.005614      -0.001086      -0.024015       0.173391      -0.101810       0.042631       0.059179             14.421311      10.329557       7.099481       0.629753      15.721608       1.293871      17.212769          -0.000002
          151              N       8.389751       5.087079      25.474659      -0.411185      59.751254 0.65931277E+03  0.16800615E+05                                12.405821                            8.232834       0.565136       2.140157                    0.999609      31.577588      87.511373       0.623496       0.385513      -1.110779      -0.010318      -0.026553       0.000778       0.028498      -0.040344       0.055272       0.050552       0.016481       0.057911      -0.098014       0.029503       0.068511             16.496199      15.132439       9.292578      -7.337348      19.151351      -8.537278      15.204807           0.000003
          152              N       6.072209       2.111320      25.506720      -0.374124      50.200621 0.55147141E+03  0.13503045E+05                                11.230585                            7.644294       0.554453       2.168354                    0.999252      29.858169      82.383178       0.629527       0.397359      -1.097172       0.044233       0.019806       0.001133       0.048478      -0.066667      -0.060555      -0.058687       0.030970       0.031199      -0.125378       0.053376       0.072002             14.574027      15.276315       8.053657       6.773929      14.842099       6.864478      13.603668           0.000002
          153              B       9.147942       0.576697      23.230431       1.115404      13.035258 0.15988106E+03  0.30787072E+04                                 6.235164                            5.370258      -0.758125       1.846879                    0.999690      18.202471      55.851997       0.470230       0.676433      -0.896231       0.000773      -0.000125       0.001564       0.001749      -0.002556      -0.001678      -0.000193       0.008821      -0.008885      -0.004062      -0.002769       0.006831              6.578650       7.686543      -0.129162      -0.467281       6.107841       0.133892       5.941567           0.000000
          154              B       0.401058       0.576697       3.486569       1.115404      13.035258 0.15988105E+03  0.30787071E+04                                 6.235163                            5.370258      -0.758125       1.846879                    0.999690      18.202471      55.851997       0.470230       0.676433      -0.896231      -0.000773      -0.000125      -0.001564       0.001749       0.002556      -0.001678       0.000193       0.008821      -0.008885      -0.004062      -0.002769       0.006831              6.578650       7.686542       0.129162      -0.467281       6.107841      -0.133892       5.941566           0.000001
          155              B       9.147942       6.647197      16.845068       1.115404      13.035257 0.15988107E+03  0.30787074E+04                                 6.235163                            5.370258      -0.758125       1.846879                    0.999690      18.202471      55.851995       0.470230       0.676433      -0.896231       0.000773      -0.000125      -0.001564       0.001749      -0.002556       0.001678       0.000193       0.008821      -0.008885      -0.004062      -0.002769       0.006831              6.578649       7.686540      -0.129158       0.467277       6.107843      -0.133891       5.941564           0.000000
          156              B       0.401058       6.647197       9.871931       1.115404      13.035258 0.15988106E+03  0.30787071E+04                                 6.235163                            5.370258      -0.758125       1.846879                    0.999690      18.202471      55.851997       0.470230       0.676433      -0.896231      -0.000773      -0.000125       0.001564       0.001749       0.002556       0.001678      -0.000193       0.008821      -0.008885      -0.004062      -0.002769       0.006831              6.578650       7.686542       0.129162       0.467281       6.107841       0.133892       5.941566           0.000001
          157              F       8.085138       1.320941      22.859065      -0.503710      19.013486 0.28227400E+03  0.57136566E+04                                 5.438941                            4.992877       0.725997       2.376380                    0.998379      22.318005      51.950381       0.913694       0.331179      -1.174917      -0.024065       0.012907       0.001910       0.027374      -0.003843      -0.001309       0.000847       0.038897      -0.061266      -0.020507      -0.009567       0.030074              5.674863       8.211628      -1.512683       0.447173       4.832237      -0.385484       3.980725          -0.000000
          158              F       0.398193       1.312442      24.034613      -0.509707      21.914683 0.35517771E+03  0.76013044E+04                                 5.985948                            5.672668       0.763527       2.387046                    0.998330      22.720540      54.077865       0.842371       0.339751      -1.169438       0.018057       0.008573       0.011237       0.022931       0.008771       0.014419      -0.003458       0.007811      -0.034254      -0.021033       0.001682       0.019351              6.089112       6.647263       1.559711       1.257645       6.035251       1.426915       5.584821           0.000001
          159              F       8.746884      11.626222      23.901028      -0.504164      17.651106 0.27176788E+03  0.54428656E+04                                 5.081410                            4.864447       0.950594       2.447622                    0.999518      22.186221      51.178899       0.936648       0.326513      -1.180438      -0.005822      -0.017003       0.021607       0.028104      -0.004555      -0.000819      -0.011217       0.003432      -0.018503      -0.014809       0.003631       0.011178              5.113050       4.988072       0.798066      -0.747202       5.951784      -1.289499       4.399294           0.000003
          160              F       0.299839       0.230679      22.137706      -0.497022      20.119738 0.30286219E+03  0.62214423E+04                                 5.632810                            5.173460       0.954293       2.464724                    0.998945      22.063713      51.257842       0.899729       0.331397      -1.178084       0.018099      -0.007285      -0.014017       0.024024      -0.013789      -0.020734       0.006056       0.006975      -0.001996      -0.020967      -0.007941       0.028909              5.879762       6.081666      -0.997899      -2.381015       4.703227       1.082369       6.854392          -0.000002
          161              F       1.463862       1.320941       3.857935      -0.503710      19.013483 0.28227395E+03  0.57136555E+04                                 5.438940                            4.992877       0.725998       2.376380                    0.998379      22.318005      51.950379       0.913694       0.331179      -1.174917       0.024065       0.012907      -0.001910       0.027374       0.003843      -0.001309      -0.000847       0.038897      -0.061266      -0.020507      -0.009567       0.030074              5.674862       8.211627       1.512683       0.447172       4.832236       0.385484       3.980724          -0.000000
          162              F       9.150807       1.312442       2.682387      -0.509707      21.914686 0.35517777E+03  0.76013059E+04                                 5.985949                            5.672669       0.763527       2.387046                    0.998330      22.720541      54.077869       0.842371       0.339751      -1.169438      -0.018057       0.008573      -0.011237       0.022931      -0.008771       0.014419       0.003458       0.007811      -0.034254      -0.021033       0.001682       0.019351              6.089112       6.647264      -1.559711       1.257645       6.035252      -1.426915       5.584821           0.000001
          163              F       0.802116      11.626222       2.815972      -0.504164      17.651111 0.27176798E+03  0.54428681E+04                                 5.081411                            4.864448       0.950593       2.447621                    0.999518      22.186224      51.178909       0.936648       0.326513      -1.180438       0.005822      -0.017003      -0.021607       0.028104       0.004555      -0.000819       0.011217       0.003432      -0.018503      -0.014809       0.003631       0.011178              5.113051       4.988073      -0.798067      -0.747202       5.951785       1.289499       4.399294           0.000004
          164              F       9.249161       0.230679       4.579294      -0.497022      20.119736 0.30286217E+03  0.62214416E+04                                 5.632809                            5.173459       0.954293       2.464724                    0.998945      22.063714      51.257842       0.899729       0.331397      -1.178085      -0.018099      -0.007285       0.014017       0.024024       0.013789      -0.020734      -0.006056       0.006975      -0.001996      -0.020967      -0.007941       0.028909              5.879761       6.081665       0.997899      -2.381014       4.703227      -1.082369       6.854390          -0.000001
          165              F       8.085138       7.391441      17.216435      -0.503710      19.013485 0.28227405E+03  0.57136579E+04                                 5.438941                            4.992878       0.725997       2.376380                    0.998379      22.318005      51.950382       0.913694       0.331179      -1.174917      -0.024065       0.012907      -0.001910       0.027374      -0.003843       0.001309      -0.000847       0.038897      -0.061266      -0.020507      -0.009567       0.030074              5.674863       8.211627      -1.512682      -0.447174       4.832236       0.385485       3.980726          -0.000000
          166              F       0.398193       7.382942      16.040887      -0.509707      21.914679 0.35517753E+03  0.76012994E+04                                 5.985947                            5.672666       0.763527       2.387046                    0.998330      22.720539      54.077859       0.842371       0.339751      -1.169438       0.018057       0.008573      -0.011237       0.022931       0.008771      -0.014419       0.003458       0.007811      -0.034254      -0.021033       0.001682       0.019351              6.089111       6.647263       1.559712      -1.257644       6.035251      -1.426915       5.584818           0.000001
          167              F       8.746884       5.555722      16.174472      -0.504164      17.651105 0.27176781E+03  0.54428639E+04                                 5.081409                            4.864446       0.950594       2.447622                    0.999518      22.186220      51.178897       0.936648       0.326513      -1.180438      -0.005822      -0.017003      -0.021607       0.028104      -0.004555       0.000819       0.011217       0.003432      -0.018503      -0.014809       0.003631       0.011178              5.113050       4.988072       0.798067       0.747202       5.951785       1.289499       4.399292           0.000004
          168              F       0.299839       6.301179      17.937794      -0.497022      20.119736 0.30286228E+03  0.62214444E+04                                 5.632810                            5.173461       0.954293       2.464725                    0.998945      22.063713      51.257841       0.899729       0.331397      -1.178084       0.018099      -0.007285       0.014017       0.024024      -0.013789       0.020734      -0.006056       0.006975      -0.001996      -0.020967      -0.007941       0.028909              5.879761       6.081664      -0.997898       2.381013       4.703227      -1.082368       6.854391          -0.000001
          169              F       1.463862       7.391441       9.500565      -0.503710      19.013487 0.28227402E+03  0.57136573E+04                                 5.438941                            4.992878       0.725997       2.376380                    0.998379      22.318006      51.950384       0.913694       0.331179      -1.174917       0.024065       0.012907       0.001910       0.027374       0.003843       0.001309       0.000847       0.038897      -0.061266      -0.020507      -0.009567       0.030074              5.674863       8.211629       1.512683      -0.447173       4.832237      -0.385484       3.980724          -0.000000
          170              F       9.150807       7.382942      10.676113      -0.509707      21.914684 0.35517772E+03  0.76013047E+04                                 5.985948                            5.672668       0.763527       2.387046                    0.998330      22.720541      54.077867       0.842371       0.339751      -1.169438      -0.018057       0.008573       0.011237       0.022931      -0.008771      -0.014419      -0.003458       0.007811      -0.034254      -0.021033       0.001682       0.019351              6.089112       6.647263      -1.559711      -1.257645       6.035251       1.426915       5.584821           0.000001
          171              F       0.802116       5.555722      10.542528      -0.504164      17.651108 0.27176793E+03  0.54428667E+04                                 5.081410                            4.864447       0.950593       2.447621                    0.999518      22.186222      51.178903       0.936648       0.326513      -1.180438       0.005822      -0.017003       0.021607       0.028104       0.004555       0.000819      -0.011217       0.003432      -0.018503      -0.014809       0.003631       0.011178              5.113050       4.988073      -0.798066       0.747202       5.951784      -1.289499       4.399294           0.000004
          172              F       9.249161       6.301179       8.779206      -0.497022      20.119736 0.30286217E+03  0.62214416E+04                                 5.632809                            5.173459       0.954293       2.464724                    0.998945      22.063714      51.257842       0.899729       0.331397      -1.178085      -0.018099      -0.007285      -0.014017       0.024024       0.013789       0.020734       0.006056       0.006975      -0.001996      -0.020967      -0.007941       0.028909              5.879761       6.081665       0.997899       2.381014       4.703227       1.082369       6.854390          -0.000001

******************************************************
Auxiliary information for the entire system
The total spin magnetic moment of the unit cell is   0.000061
The total net atomic charge of the unit cell is   0.000002
Accuracy of reproducing the electrostatic potential in the unit cell:
  The inner radius (bohr) =    5.0000
  The outer radius (bohr) =   12.0000
  Valid grid points have density less than (e/(bohr^3)) =    0.0001
  The number of valid grid points were=        97694
  The rms potential error without charges in kcal/mol is=      7.37106
  The rms potential error with partial charges in kcal/mol is=      1.74666
  The RRMSE value at monopole order=      0.23696
  The rms potential error with partial charges and cloud penetration in kcal/mol is=      1.75539
  The RRMSE value at monopole order with cloud penetration is=      0.23815
  The rms potential error with partial charges and atomic dipoles in kcal/mol is=      0.32444
  The RRMSE value at dipole order=      0.04402
  The rms potential error with partial charges, atomic dipoles and cloud penetration in kcal/mol is=      0.32376
  The RRMSE value at dipole order with cloud penetration=      0.04392

******************************************************
The electron densities and ab initio electrostatic potential were computed in VASP using the PBE functional and
projector augmented wave method. See the main text of the journal article for a description of computational details.
The atomic charges, dipoles, and quadrupoles were computed with the DDEC6 method as described in
(a) T. A. Manz and N. Gabaldon Limas, RSC Adv. 6 (2016) 47771-47801 DOI: 10.1039/c6ra04656h
(b) N. Gabaldon Limas and T. A. Manz, RSC Adv. 8 (2018) 2678-2707 DOI: 10.1039/c7ra11829e.
For each atom in the material, the electron cloud parameters were fit to the spherically averaged atom-in-material
electron density using radial positions for which this density was between 10^-4 and 10^-2 electrons per cubic bohr.
The polarizabilities, dispersion coefficients, and quantum Drude oscillator (QDO) parameters were fit using the MCLF method.
The magnetic structure of the system was optimized in VASP from the default ferromagnetic initial guess using spin polarization.
The atomic spin moments (ASMs) were computed on this optimized magnetic structure using the DDEC6 partition as inputs
to the method of T. A. Manz and D. S. Sholl, J. Chem. Theory Comput. 7 (2011) 4146-4164 DOI: 10.1021/ct200539n.
The RMSE and RRMSE were computed using a uniform grid with Ewald summation.
