# Supplementary material for: A collection of forcefield precursors for metal–organic frameworks
Source: RSC Adv. 2019 Nov 13;9(63):36492–507. doi: 10.1039/c9ra07327b (PMC9075174; doi:10.1039/c9ra07327b)
Supplement: RA-009-C9RA07327B-s5136 [file RA-009-C9RA07327B-s5136.xyz]

  141
jmolscript: load "" {1 1 1} spacegroup "x,y,z" unitcell [{     14.232400     0.000000     0.000000 }, {     -4.744062    14.732721     0.000000 }, {      4.744139     7.366312    12.758911 }]
Mn     7.417424     5.605050     3.506659     0.970715
Mn    12.161561     7.600661     6.151454     0.970720
Mn     2.673307     8.893322     3.100798     0.970663
Mn     6.815053    16.493983     9.252252     0.970736
Mn     2.070916    14.498372     6.607457     0.970717
Mn    11.559170    13.205711     9.658113     0.970686
Mn    -2.372031     7.366360     0.000000     1.147176
Mn     2.372069     3.683156     6.379455     1.147003
Mn     7.116238    11.049516     6.379455     1.147126
H      9.219312    13.534906    11.720336     0.107571
H      6.993361    12.918341    11.943617     0.105051
H      1.652873     3.876913     0.667291     0.104434
H      3.252587     2.917808     2.019736     0.107361
H      5.481384     3.510064     1.787523     0.108460
H      4.475210    18.115324     7.936043     0.108253
H      2.249264    18.616971     8.358363     0.104594
H      6.396997     6.005759     9.067758     0.104486
H      7.996727     7.656560     9.222141     0.106596
H     10.225519     7.159332     8.825339     0.108371
H     -0.268945    12.547836     5.861444     0.107768
H     11.737509    12.662754     5.215843     0.104957
H     11.141175    12.216361     3.023862     0.104911
H     -1.491503    11.524665     1.517035     0.106928
H      0.737289    11.429637     2.146049     0.108302
H      5.013165     8.564127     1.038575     0.107571
H      7.239116     9.180692     0.815294     0.105051
H     12.579604    18.222120    12.091620     0.104433
H     10.979890    19.181225    10.739175     0.107361
H      8.751093    18.588969    10.971388     0.108460
H      9.757267     3.983709     4.822868     0.108253
H     11.983213     3.482062     4.400548     0.104594
H      7.835480    16.093274     3.691153     0.104486
H      6.235750    14.442473     3.536770     0.106596
H      4.006958    14.939701     3.933572     0.108371
H     14.501422     9.551197     6.897467     0.107769
H      2.494968     9.436279     7.543068     0.104957
H      3.091302     9.882672     9.735049     0.104912
H     15.723980    10.574368    11.241876     0.106929
H     13.495188    10.669396    10.612862     0.108302
C     14.170339    13.661095    11.058021     0.608069
C     13.270278    13.250931    12.160135    -0.027181
C      8.669313     5.730584     0.776507    -0.026716
C      9.798083     5.874887     1.736615     0.604812
C      6.629667     5.289267     0.240250     0.330884
C      5.211691     4.906068     0.359163     0.021786
C      8.978922    12.878340    12.331870    -0.133794
C      7.644206    12.503097    12.461246    -0.082860
C      2.540976     4.144975     0.602093    -0.099892
C      3.498812     3.561114     1.393911    -0.081617
C      4.836375     3.926634     1.264025    -0.130687
C      9.426231    17.478648     8.157920     0.608376
C      8.526181    18.638188     7.962071    -0.028205
C     13.413428     5.173514     7.407824    -0.026714
C     14.542205     5.932841     6.802796     0.606692
C     11.373780     4.929759     8.058145     0.332410
C      9.955807     5.224339     8.330548     0.021303
C      4.234828    18.973209     8.198876    -0.134052
C      2.900115    19.272871     8.459158    -0.082869
C      7.285098     5.815266     8.868209    -0.099680
C      8.242943     6.792929     8.977935    -0.081209
C      9.580504     6.497686     8.726330    -0.130232
C      4.682081    13.058323     6.301881     0.607728
C      3.782023    12.308947     5.395616    -0.028638
C      3.925197    11.194935     4.574580    -0.025506
C      5.053965    10.291305     4.219499     0.606680
C      1.885555    11.880007     4.460515     0.332666
C      0.467583    11.968626     4.069199     0.020561
C     -0.509330    12.346517     4.987076    -0.133749
C     12.388357    12.422097     4.597418    -0.081942
C     12.029276    12.138792     3.288609    -0.100780
C     -1.245284    11.744990     2.387065    -0.082089
C      0.092276    11.674713     2.768556    -0.129447
C      0.062138     8.437938     1.700890     0.608067
C      0.962199     8.848102     0.598776    -0.027178
C      5.563164    16.368449    11.982404    -0.026719
C      4.434394    16.224146    11.022296     0.604814
C      7.602810    16.809766    12.518661     0.330883
C      9.020786    17.192965    12.399748     0.021785
C      5.253555     9.220693     0.427041    -0.133794
C      6.588271     9.595936     0.297665    -0.082858
C     11.691501    17.954058    12.156818    -0.099891
C     10.733665    18.537919    11.365000    -0.081618
C      9.396102    18.172399    11.494886    -0.130688
C      4.806246     4.620385     4.600991     0.608375
C      5.706296     3.460845     4.796840    -0.028202
C      0.819049    16.925519     5.351087    -0.026716
C     -0.309728    16.166192     5.956115     0.606692
C      2.858697    17.169274     4.700766     0.332409
C      4.276670    16.874694     4.428363     0.021301
C      9.997649     3.125824     4.560035    -0.134051
C     11.332362     2.826162     4.299753    -0.082866
C      6.947379    16.283767     3.890702    -0.099679
C      5.989534    15.306104     3.780976    -0.081209
C      4.651973    15.601347     4.032581    -0.130234
C      9.550396     9.040710     6.457030     0.607727
C     10.450454     9.790086     7.363295    -0.028637
C     10.307280    10.904098     8.184331    -0.025509
C      9.178512    11.807728     8.539412     0.606681
C     12.346922    10.219026     8.298396     0.332668
C     13.764894    10.130407     8.689712     0.020563
C     14.741807     9.752516     7.771835    -0.133747
C      1.844120     9.676936     8.161493    -0.081944
C      2.203201     9.960241     9.470302    -0.100784
C     15.477761    10.354043    10.371846    -0.082091
C     14.140201    10.424320     9.990355    -0.129447
N      7.456567     5.363295     1.297836    -0.401592
N     11.964882    12.964750    11.832359    -0.406799
N     12.200688     5.808642     7.465239    -0.401625
N      7.220783    18.497415     8.373801    -0.407757
N      2.712454    10.927097     3.995836    -0.402349
N      2.476629    12.735901     5.311662    -0.407652
N      6.775910    16.735738    11.461075    -0.401596
N      2.267595     9.134283     0.926552    -0.406796
N      2.031789    16.290391     5.293672    -0.401626
N      7.011694     3.601618     4.385110    -0.407751
N     11.520023    11.171936     8.763075    -0.402353
N     11.755848     9.363132     7.447249    -0.407651
O     15.356042    13.986834    11.230776    -0.581279
O     13.655414    13.648944     9.898874    -0.550763
O     10.977523     5.978091     1.325906    -0.585766
O      9.501050     5.849468     2.955219    -0.533818
O     10.611933    17.465390     7.789443    -0.580662
O      8.911297    16.480872     8.748020    -0.551017
O     15.721641     5.525554     6.918775    -0.586609
O     14.245181     7.000892     6.215503    -0.534702
O      5.867780    12.745842     6.497603    -0.580615
O      4.167156    14.068249     6.870929    -0.550397
O      6.233405    10.595387     4.514230    -0.586630
O      4.756931     9.248673     3.588189    -0.534893
O     -1.123565     8.112199     1.528135    -0.581281
O      0.577063     8.450089     2.860037    -0.550746
O      3.254954    16.120942    11.433005    -0.585768
O      4.731427    16.249565     9.803692    -0.533829
O      3.620544     4.633643     4.969468    -0.580662
O      5.321180     5.618161     4.010891    -0.551006
O     -1.489164    16.573479     5.840136    -0.586611
O     -0.012704    15.098141     6.543408    -0.534702
O      8.364697     9.353191     6.261308    -0.580611
O     10.065321     8.030784     5.887982    -0.550397
O      7.999072    11.503646     8.244681    -0.586628
O      9.475546    12.850360     9.170722    -0.534904

The following XYZ coordinates are in angstroms. Other properties are in atomic units.
The sperically averaged electron density of each atom fit to a function of the form exp(a - br)
eigen_1, eigen_2 and eigen_3 are the three eigenvalues of traceless quadrupole moment tensor
  atom number  atomic symbol              X              Y              Z     net charge C6 coefficient C8 coefficient C10 coefficient fluctuating dipole atomic polarizability isotropic forcefield polarizability              a              b squared Pearson coefficient          <r^3>          <r^4>         wp_QDO          m_QDO          q_QDO       dipole_x       dipole_y       dipole_z         dipole            Qxy            Qxz            Qyz     Q(x^2-y^2)  Q(3z^2 - R^2)        eigen_1        eigen_2        eigen_3 static polarizability      alpha(xx)      alpha(xy)      alpha(xz)      alpha(yy)      alpha(yz)      alpha(zz) atomic spin moment
            1             Mn       7.417424       5.605050       3.506659       0.970715     154.751811 0.37764249E+04  0.14233962E+06                                22.490836                           19.380984       0.291225       1.880863                    0.999190      54.290046     158.037709       0.435671       0.372994      -1.171381       0.016138       0.122809       0.068703       0.141642      -0.057655       0.088359       0.084327      -0.076836      -0.172087      -0.169130       0.057504       0.111626             25.636119      23.817422       4.456218      -7.072439      21.735412      -7.364855      31.355522           4.800502
            2             Mn      12.161561       7.600661       6.151454       0.970720     154.716201 0.37754641E+04  0.14229324E+06                                22.487197                           19.378339       0.289279       1.880425                    0.999193      54.283928     158.010204       0.435711       0.372987      -1.171395       0.016530      -0.001653      -0.140642       0.141620       0.105200       0.005912       0.012010       0.089872       0.327139      -0.169083       0.057303       0.111780             25.632031      23.808906      -8.348741      -0.323253      35.326090      -0.486770      17.761098           4.801266
            3             Mn       2.673307       8.893322       3.100798       0.970663     154.810070 0.37783417E+04  0.14243265E+06                                22.498432                           19.387709       0.288040       1.879971                    0.999191      54.296574     158.078093       0.435527       0.373064      -1.171304       0.015892      -0.121211       0.071993       0.141872      -0.047494      -0.093747      -0.096362      -0.055581      -0.110449      -0.168830       0.057195       0.111636             25.644767      23.822147       3.897060       7.395969      22.584883       7.853222      30.527272           4.795006
            4             Mn       6.815053      16.493983       9.252252       0.970736     154.750412 0.37763795E+04  0.14233743E+06                                22.490658                           19.380828       0.291252       1.880871                    0.999190      54.289884     158.036771       0.435675       0.372993      -1.171382      -0.016137      -0.122802      -0.068698       0.141634      -0.057653       0.088353       0.084324      -0.076817      -0.172100      -0.169123       0.057505       0.111618             25.635916      23.817246       4.456186      -7.072392      21.735237      -7.364792      31.355266           4.800500
            5             Mn       2.070916      14.498372       6.607457       0.970717     154.715980 0.37754585E+04  0.14229296E+06                                22.487167                           19.378318       0.289285       1.880427                    0.999193      54.283913     158.010074       0.435711       0.372987      -1.171396      -0.016530       0.001653       0.140644       0.141621       0.105200       0.005911       0.012010       0.089872       0.327145      -0.169085       0.057303       0.111781             25.631991      23.808857      -8.348707      -0.323254      35.326036      -0.486766      17.761079           4.801265
            6             Mn      11.559170      13.205711       9.658113       0.970686     154.807655 0.37782658E+04  0.14242901E+06                                22.498161                           19.387479       0.288071       1.879982                    0.999191      54.296209     158.076371       0.435531       0.373062      -1.171305      -0.015890       0.121205      -0.071990       0.141865      -0.047490      -0.093743      -0.096360      -0.055564      -0.110466      -0.168825       0.057196       0.111629             25.644453      23.821875       3.897014       7.395882      22.584604       7.853114      30.526881           4.795008
            7             Mn      -2.372031       7.366360       0.000000       1.147176     170.240735 0.30212615E+04  0.10774125E+06                                24.007465                           17.476884       0.136488       1.874263                    0.999892      49.429875     140.141192       0.453045       0.379115      -1.166162      -0.000000       0.000000       0.000000       0.000001      -0.244426      -0.055467       0.048967      -0.103016      -0.085192      -0.236353      -0.044855       0.281208             32.261498      47.101526      20.694801       3.284070      25.164153       0.359420      24.518816           4.771814
            8             Mn       2.372069       3.683156       6.379455       1.147003     170.196286 0.30201738E+04  0.10769152E+06                                24.001972                           17.472378       0.138702       1.874906                    0.999892      49.427339     140.121611       0.453162       0.379056      -1.166221      -0.000000      -0.000000      -0.000001       0.000001       0.074132       0.239659       0.016288       0.009542       0.254258      -0.236665      -0.044761       0.281426             32.254301      47.090139      -7.501927     -19.560389      24.364305       0.100257      25.308457           4.771846
            9             Mn       7.116238      11.049516       6.379455       1.147126     170.105984 0.30184827E+04  0.10761378E+06                                23.991940                           17.466015       0.139600       1.875163                    0.999888      49.419602     140.078234       0.453311       0.378992      -1.166296      -0.000001       0.000000       0.000000       0.000001       0.170653      -0.183952      -0.065197      -0.075084       0.000880      -0.236718      -0.044718       0.281436             32.240187      47.068667     -13.184129      16.268587      24.975748      -0.459502      24.676145           4.771795
           10              H       9.219312      13.534906      11.720336       0.107571       1.032807 0.76816586E+01  0.75646351E+02                                 1.762754                            1.678911      -1.211927       2.300304                    0.994795       3.796514      11.115624       0.452003       1.376041      -0.687023       0.004515       0.026492      -0.027016       0.038106       0.000662       0.003213      -0.016125       0.001943      -0.012891      -0.018305       0.003298       0.015007              1.793328       1.570003       0.088518      -0.137859       1.907171      -0.373594       1.902809           0.001064
           11              H       6.993361      12.918341      11.943617       0.105051       1.153633 0.83225073E+01  0.81769186E+02                                 1.764300                            1.648416      -0.757771       2.512750                    0.999717       3.355462       9.122766       0.509167       1.224365      -0.723350      -0.024790       0.015834      -0.022825       0.037232       0.003598       0.004416      -0.015100       0.015166      -0.016748      -0.021309       0.009767       0.011542              1.816275       2.017913      -0.357748       0.398358       1.696046      -0.273797       1.734865           0.000216
           12              H       1.652873       3.876913       0.667291       0.104434       1.116876 0.78486418E+01  0.74731767E+02                                 1.613960                            1.513597      -0.767309       2.505782                    0.999661       3.147875       7.977472       0.587676       1.094604      -0.756435      -0.034815      -0.011812       0.002106       0.036824       0.004813       0.003620      -0.016363       0.017683      -0.017409      -0.023252       0.010227       0.013025              1.650344       2.228427       0.257258      -0.047233       1.394562      -0.054962       1.328044           0.000062
           13              H       3.252587       2.917808       2.019736       0.107361       1.156850 0.83179416E+01  0.81321987E+02                                 1.736632                            1.624471      -0.748706       2.519359                    0.999749       3.283100       8.765566       0.526592       1.189705      -0.732066      -0.010839      -0.024672       0.027331       0.038382       0.003892       0.001518      -0.016880       0.014975      -0.015575      -0.022373       0.009380       0.012992              1.781653       1.516695       0.199909      -0.158570       1.887263      -0.538750       1.941001          -0.000088
           14              H       5.481384       3.510064       1.787523       0.108460       1.196376 0.90170365E+01  0.90954189E+02                                 1.836599                            1.738215      -1.194717       2.310102                    0.994880       3.609978      10.150290       0.483251       1.256535      -0.714187       0.025666      -0.020766       0.021335       0.039308      -0.007014       0.000495      -0.014548       0.003072      -0.021008      -0.018379       0.002343       0.016037              1.868892       1.948549      -0.242121       0.399237       1.671965      -0.356740       1.986161          -0.000245
           15              H       4.475210      18.115324       7.936043       0.108253       1.032833 0.76861966E+01  0.75747211E+02                                 1.767090                            1.682760      -1.230534       2.292951                    0.994535       3.803632      11.162240       0.449870       1.381543      -0.685930       0.004416      -0.036075      -0.009316       0.037519       0.002360      -0.002098       0.010467      -0.007839      -0.042716      -0.018368       0.003361       0.015007              1.797853       1.573540      -0.164299      -0.007745       2.233903       0.189497       1.586117           0.001068
           16              H       2.249264      18.616971       8.358363       0.104594       1.154391 0.83285929E+01  0.81833546E+02                                 1.764021                            1.648219      -0.754316       2.514036                    0.999733       3.356501       9.122063       0.509632       1.223178      -0.723617      -0.025035      -0.027828      -0.002463       0.037513       0.002048      -0.005408       0.007864       0.002518      -0.053908      -0.021240       0.009779       0.011460              1.815960       2.017579       0.523634       0.110586       1.961847       0.120037       1.468454           0.000216
           17              H       6.396997       6.005759       9.067758       0.104486       1.117465 0.78533096E+01  0.74782936E+02                                 1.613983                            1.513584      -0.766700       2.505628                    0.999658       3.149052       7.979283       0.587983       1.093935      -0.756596      -0.034761       0.007780       0.009072       0.036758       0.000782      -0.006039       0.008051       0.003371      -0.060405      -0.023293       0.010266       0.013027              1.650387       2.228616      -0.169559      -0.199222       1.392236       0.056290       1.330310           0.000062
           18              H       7.996727       7.656560       9.222141       0.106596       1.160167 0.83470295E+01  0.81671342E+02                                 1.739173                            1.626702      -0.748083       2.518960                    0.999754       3.288501       8.781275       0.526566       1.188818      -0.732259      -0.010771       0.036252       0.007819       0.038618      -0.000693      -0.004223       0.008667       0.000546      -0.058787      -0.022446       0.009319       0.013127              1.784324       1.518766      -0.237897      -0.094082       2.398232       0.246691       1.435974          -0.000088
           19              H      10.225519       7.159332       8.825339       0.108371       1.200817 0.90603765E+01  0.91528248E+02                                 1.843610                            1.744302      -1.202702       2.306749                    0.994777       3.616975      10.187489       0.481469       1.259298      -0.713582       0.025376       0.028803       0.007346       0.039083       0.004085       0.005807       0.011211      -0.002719      -0.038880      -0.018460       0.002276       0.016183              1.876240       1.956337       0.470035       0.010149       2.226336       0.042628       1.446048          -0.000245
           20              H      -0.268945      12.547836       5.861444       0.107768       1.032234 0.76780298E+01  0.75615523E+02                                 1.763494                            1.679619      -1.216146       2.298837                    0.994706       3.797370      11.125140       0.451380       1.377853      -0.686671       0.004573       0.010164       0.036081       0.037764      -0.003138      -0.001037       0.005641       0.020145       0.041528      -0.018388       0.003334       0.015053              1.794083       1.570676       0.075172       0.145617       1.581009       0.184984       2.230563           0.001066
           21              H      11.737509      12.662754       5.215843       0.104957       1.156403 0.83449884E+01  0.82027976E+02                                 1.765149                            1.649062      -0.757731       2.511856                    0.999715       3.359145       9.128563       0.509906       1.222024      -0.723850      -0.024858       0.011614       0.025155       0.037223      -0.005781       0.000783       0.007362       0.028754       0.024349      -0.021398       0.009740       0.011658              1.817208       2.019098      -0.166332      -0.509655       1.488592       0.153902       1.943933           0.000216
           22              H      11.141175      12.216361       3.023862       0.104911       1.116219 0.78437525E+01  0.74682481E+02                                 1.614396                            1.513971      -0.770580       2.504690                    0.999634       3.145805       7.975185       0.587041       1.095828      -0.756134      -0.034718       0.003872      -0.011204       0.036686      -0.005615       0.002283       0.008257       0.031454       0.025042      -0.023179       0.010350       0.012829              1.650807       2.229198      -0.087782       0.246508       1.297360      -0.001328       1.425864           0.000062
           23              H      -1.491503      11.524665       1.517035       0.106928       1.156907 0.83197298E+01  0.81352080E+02                                 1.737548                            1.625354      -0.750331       2.518988                    0.999731       3.283909       8.771307       0.526052       1.190743      -0.731832      -0.010872      -0.011364      -0.035204       0.038557      -0.003351       0.002682       0.008218       0.029771       0.029005      -0.022337       0.009316       0.013021              1.782591       1.517556       0.037357       0.252493       1.461766       0.292791       2.368451          -0.000088
           24              H       0.737289      11.429637       2.146049       0.108302       1.197258 0.90242161E+01  0.91041749E+02                                 1.837292                            1.738738      -1.193773       2.310358                    0.994943       3.610423      10.151302       0.483264       1.256291      -0.714245       0.025436      -0.008202      -0.028808       0.039296       0.003025      -0.006409       0.003325       0.022549       0.036852      -0.018400       0.002298       0.016102              1.869640       1.949443      -0.224922      -0.409803       1.599118       0.314679       2.060360          -0.000246
           25              H       5.013165       8.564127       1.038575       0.107571       1.032806 0.76816436E+01  0.75646167E+02                                 1.762752                            1.678909      -1.211927       2.300304                    0.994795       3.796510      11.115610       0.452003       1.376042      -0.687023      -0.004515      -0.026492       0.027017       0.038107       0.000662       0.003213      -0.016125       0.001943      -0.012892      -0.018305       0.003298       0.015007              1.793326       1.570002       0.088518      -0.137859       1.907169      -0.373594       1.902807           0.001064
           26              H       7.239116       9.180692       0.815294       0.105051       1.153635 0.83225236E+01  0.81769391E+02                                 1.764302                            1.648418      -0.757771       2.512749                    0.999717       3.355465       9.122778       0.509166       1.224365      -0.723350       0.024789      -0.015834       0.022826       0.037232       0.003598       0.004416      -0.015100       0.015165      -0.016748      -0.021309       0.009767       0.011542              1.816277       2.017916      -0.357749       0.398359       1.696048      -0.273798       1.734867           0.000216
           27              H      12.579604      18.222120      12.091620       0.104433       1.116881 0.78486816E+01  0.74732244E+02                                 1.613965                            1.513601      -0.767314       2.505779                    0.999661       3.147882       7.977496       0.587676       1.094604      -0.756435       0.034815       0.011812      -0.002106       0.036824       0.004813       0.003621      -0.016363       0.017683      -0.017409      -0.023252       0.010227       0.013025              1.650349       2.228434       0.257259      -0.047233       1.394566      -0.054962       1.328048           0.000062
           28              H      10.979890      19.181225      10.739175       0.107361       1.156853 0.83179744E+01  0.81322409E+02                                 1.736637                            1.624476      -0.748707       2.519358                    0.999749       3.283106       8.765595       0.526591       1.189708      -0.732066       0.010839       0.024672      -0.027331       0.038382       0.003892       0.001518      -0.016880       0.014975      -0.015576      -0.022373       0.009380       0.012992              1.781659       1.516699       0.199910      -0.158571       1.887270      -0.538752       1.941008          -0.000088
           29              H       8.751093      18.588969      10.971388       0.108460       1.196372 0.90170090E+01  0.90953860E+02                                 1.836598                            1.738214      -1.194714       2.310103                    0.994880       3.609974      10.150282       0.483250       1.256537      -0.714186      -0.025666       0.020766      -0.021335       0.039308      -0.007014       0.000495      -0.014548       0.003072      -0.021008      -0.018379       0.002343       0.016037              1.868890       1.948548      -0.242121       0.399237       1.671964      -0.356740       1.986159          -0.000245
           30              H       9.757267       3.983709       4.822868       0.108253       1.032833 0.76861944E+01  0.75747190E+02                                 1.767090                            1.682761      -1.230534       2.292951                    0.994535       3.803632      11.162243       0.449869       1.381544      -0.685930      -0.004416       0.036075       0.009316       0.037519       0.002360      -0.002098       0.010467      -0.007839      -0.042716      -0.018368       0.003361       0.015007              1.797853       1.573540      -0.164299      -0.007745       2.233903       0.189497       1.586117           0.001068
           31              H      11.983213       3.482062       4.400548       0.104594       1.154396 0.83286436E+01  0.81834188E+02                                 1.764028                            1.648225      -0.754319       2.514034                    0.999733       3.356511       9.122105       0.509631       1.223179      -0.723617       0.025035       0.027828       0.002463       0.037513       0.002048      -0.005408       0.007864       0.002518      -0.053908      -0.021240       0.009779       0.011460              1.815967       2.017588       0.523637       0.110586       1.961855       0.120037       1.468460           0.000216
           32              H       7.835480      16.093274       3.691153       0.104486       1.117469 0.78533483E+01  0.74783389E+02                                 1.613986                            1.513586      -0.766707       2.505624                    0.999658       3.149060       7.979305       0.587983       1.093933      -0.756596       0.034761      -0.007779      -0.009073       0.036758       0.000782      -0.006039       0.008051       0.003371      -0.060406      -0.023293       0.010266       0.013027              1.650390       2.228620      -0.169559      -0.199222       1.392238       0.056290       1.330312           0.000062
           33              H       6.235750      14.442473       3.536770       0.106596       1.160166 0.83470286E+01  0.81671341E+02                                 1.739174                            1.626703      -0.748083       2.518960                    0.999754       3.288501       8.781279       0.526566       1.188819      -0.732259       0.010771      -0.036252      -0.007819       0.038618      -0.000693      -0.004223       0.008667       0.000546      -0.058787      -0.022446       0.009319       0.013127              1.784325       1.518767      -0.237897      -0.094082       2.398233       0.246692       1.435974          -0.000088
           34              H       4.006958      14.939701       3.933572       0.108371       1.200816 0.90603653E+01  0.91528112E+02                                 1.843610                            1.744302      -1.202702       2.306749                    0.994777       3.616974      10.187487       0.481469       1.259299      -0.713582      -0.025376      -0.028803      -0.007346       0.039083       0.004085       0.005807       0.011211      -0.002719      -0.038880      -0.018460       0.002276       0.016183              1.876239       1.956336       0.470035       0.010149       2.226335       0.042628       1.446047          -0.000245
           35              H      14.501422       9.551197       6.897467       0.107769       1.032233 0.76780116E+01  0.75615296E+02                                 1.763492                            1.679616      -1.216144       2.298838                    0.994706       3.797365      11.125121       0.451380       1.377852      -0.686671      -0.004573      -0.010164      -0.036081       0.037764      -0.003138      -0.001037       0.005640       0.020146       0.041528      -0.018388       0.003334       0.015053              1.794080       1.570673       0.075171       0.145617       1.581008       0.184984       2.230560           0.001065
           36              H       2.494968       9.436279       7.543068       0.104957       1.156394 0.83449128E+01  0.82027039E+02                                 1.765141                            1.649055      -0.757727       2.511859                    0.999715       3.359130       9.128509       0.509907       1.222024      -0.723850       0.024858      -0.011614      -0.025156       0.037224      -0.005781       0.000783       0.007362       0.028754       0.024349      -0.021398       0.009740       0.011658              1.817199       2.019087      -0.166331      -0.509652       1.488586       0.153901       1.943923           0.000216
           37              H       3.091302       9.882672       9.735049       0.104912       1.116211 0.78436816E+01  0.74681644E+02                                 1.614389                            1.513965      -0.770572       2.504696                    0.999634       3.145792       7.975146       0.587042       1.095830      -0.756134       0.034718      -0.003872       0.011204       0.036686      -0.005615       0.002283       0.008257       0.031454       0.025042      -0.023179       0.010350       0.012829              1.650800       2.229187      -0.087782       0.246506       1.297355      -0.001328       1.425858           0.000062
           38              H      15.723980      10.574368      11.241876       0.106929       1.156903 0.83197028E+01  0.81351767E+02                                 1.737547                            1.625353      -0.750329       2.518990                    0.999731       3.283904       8.771297       0.526051       1.190746      -0.731832       0.010872       0.011364       0.035204       0.038557      -0.003351       0.002682       0.008218       0.029771       0.029005      -0.022337       0.009316       0.013021              1.782590       1.517555       0.037357       0.252493       1.461765       0.292790       2.368449          -0.000088
           39              H      13.495188      10.669396      10.612862       0.108302       1.197259 0.90242295E+01  0.91041922E+02                                 1.837294                            1.738740      -1.193772       2.310359                    0.994943       3.610425      10.151311       0.483264       1.256291      -0.714245      -0.025436       0.008202       0.028808       0.039296       0.003025      -0.006409       0.003325       0.022549       0.036852      -0.018400       0.002298       0.016102              1.869642       1.949445      -0.224923      -0.409804       1.599120       0.314680       2.060362          -0.000246
           40              C      14.170339      13.661095      11.058021       0.608069      25.849013 0.25798505E+03  0.54074469E+04                                 8.138817                            5.772059      -0.267724       1.964494                    0.999169      22.900134      65.427541       0.603407       0.484282      -1.008845       0.056589       0.014887      -0.075219       0.095299      -0.041114      -0.007452       0.009280      -0.120827      -0.155584      -0.055084      -0.044730       0.099814              9.892137      12.876634       3.250439      -0.336851       5.785338      -0.261224      11.014441           0.013204
           41              C      13.270278      13.250931      12.160135      -0.027181      41.369280 0.46584104E+03  0.11112325E+05                                10.372413                            7.180482       0.042959       1.993417                    0.999626      28.725797      82.447204       0.618640       0.415050      -1.067986      -0.085658      -0.038477       0.006039       0.094097      -0.003179       0.004958       0.002685       0.018878      -0.104840      -0.035539       0.007785       0.027754             13.065439      14.376638       3.002476      -4.505277       6.362667      -2.165368      18.457012           0.008352
           42              C       8.669313       5.730584       0.776507      -0.026716      40.270533 0.45185293E+03  0.10672675E+05                                10.095549                            7.015858       0.127548       2.017645                    0.999264      28.427533      80.592317       0.634796       0.408504      -1.074663      -0.082325      -0.048686       0.002032       0.095665      -0.009728      -0.017700       0.003554       0.011008      -0.106268      -0.040364       0.007145       0.033219             12.530808      15.276039       2.178232       4.308770       5.566400      -0.139304      16.749986           0.008200
           43              C       9.798083       5.874887       1.736615       0.604812      25.554057 0.25512615E+03  0.53101261E+04                                 7.972576                            5.676287      -0.096439       2.020931                    0.999454      22.511644      63.212384       0.621371       0.473593      -1.018793       0.073376      -0.021095       0.061557       0.098073      -0.014290       0.002745       0.003909      -0.159985      -0.174609      -0.059562      -0.050877       0.110439              9.553431      12.537167       1.879040       0.112989       4.720583      -0.559278      11.402542           0.018149
           44              C       6.629667       5.289267       0.240250       0.330884      32.603476 0.32919003E+03  0.72722520E+04                                 9.272413                            6.301147      -0.221076       1.957562                    0.998736      24.778725      70.717793       0.612999       0.452297      -1.034860       0.052868       0.002945      -0.002224       0.052997      -0.022995      -0.000746      -0.007034      -0.051669      -0.128750      -0.043651      -0.012794       0.056445             11.457761      18.502116       3.381985      -1.452793       5.613268      -0.845897      10.257899           0.017052
           45              C       5.211691       4.906068       0.359163       0.021786      36.542072 0.42726064E+03  0.99627470E+04                                 9.581826                            6.915618      -0.057842       1.990375                    0.999286      27.036368      76.435593       0.625777       0.419759      -1.066191      -0.025816      -0.007141       0.002707       0.026922       0.007189      -0.001339       0.006072       0.032909       0.033673      -0.024646       0.012252       0.012394             11.274682      16.738723       1.920591      -0.369062       8.127647      -3.466083       8.957675          -0.000838
           46              C       8.978922      12.878340      12.331870      -0.133794      32.632848 0.46837623E+03  0.11278443E+05                                 9.007473                            7.346758      -0.030209       1.959906                    0.999385      30.289105      89.672521       0.588605       0.432143      -1.048783      -0.019192      -0.024898       0.004399       0.031743       0.000516      -0.001638      -0.015748      -0.045860       0.042204      -0.030025      -0.000769       0.030794              9.757852      13.511459      -0.094856       0.965385       7.502382      -2.540781       8.259714           0.002274
           47              C       7.644206      12.503097      12.461246      -0.082860      29.362411 0.41170000E+03  0.95616150E+04                                 8.276025                            6.794404       0.206750       2.045427                    0.999795      28.715625      82.429930       0.627195       0.420487      -1.060120       0.028166      -0.013417       0.005876       0.031747      -0.009531       0.017973      -0.022294       0.022502       0.004290      -0.028854      -0.005934       0.034788              8.849797      11.169270       0.322120       0.323728       7.750136      -2.924061       7.629986           0.000106
           48              C       2.540976       4.144975       0.602093      -0.099892      28.847976 0.39950279E+03  0.91785297E+04                                 8.074676                            6.627600       0.146107       2.018911                    0.999807      28.616306      80.826673       0.646590       0.412310      -1.068855       0.027998       0.007151      -0.003551       0.029114       0.018821      -0.001887      -0.017076       0.062385      -0.042425      -0.039560      -0.004687       0.044247              8.577044      10.336365       0.429038       0.857438       7.527890      -3.142354       7.866877           0.001667
           49              C       3.498812       3.561114       1.393911      -0.081617      29.279652 0.40362339E+03  0.93314581E+04                                 8.272686                            6.741831       0.145308       2.028297                    0.999660      28.625648      82.092133       0.627368       0.422290      -1.058563       0.014411       0.028941      -0.009456       0.033685       0.013575      -0.005276      -0.028138      -0.000884       0.017480      -0.028822      -0.005751       0.034572              8.842970      10.970908       0.668604       0.729426       7.308448      -3.139584       8.249554          -0.000432
           50              C       4.836375       3.926634       1.264025      -0.130687      31.917878 0.44544323E+03  0.10599031E+05                                 8.887074                            7.169378      -0.104286       1.938632                    0.999020      30.109844      88.791940       0.594881       0.432715      -1.047785      -0.025897       0.009489      -0.001667       0.027631      -0.032687       0.014426      -0.007941      -0.000982       0.015683      -0.035897      -0.001899       0.037795              9.681295      11.778768       1.839070      -0.527003       8.053651      -3.695685       9.211466           0.001386
           51              C       9.426231      17.478648       8.157920       0.608376      25.853785 0.25803203E+03  0.54088949E+04                                 8.141029                            5.773403      -0.267240       1.964304                    0.999128      22.903310      65.448003       0.603184       0.484419      -1.008733       0.055495      -0.072485       0.024401       0.094494       0.014055       0.039315       0.054858      -0.009095       0.179041      -0.054846      -0.044608       0.099455              9.895034      12.881187      -1.918025      -2.647441       9.935801      -2.134088       6.868113           0.013208
           52              C       8.526181      18.638188       7.962071      -0.028205      41.363113 0.46579656E+03  0.11110481E+05                                10.369109                            7.178465       0.044007       1.993823                    0.999647      28.725467      82.430812       0.618972       0.414857      -1.068160      -0.085847       0.024618       0.031189       0.094597       0.006372       0.000513       0.017069       0.054295      -0.000081      -0.035860       0.007697       0.028164             13.060941      14.371819      -5.401816      -0.346971      17.302678      -4.152472       7.508326           0.008357
           53              C      13.413428       5.173514       7.407824      -0.026714      40.256026 0.45168839E+03  0.10668039E+05                                10.094355                            7.015393       0.126542       2.017454                    0.999259      28.421651      80.578292       0.634694       0.408598      -1.074579      -0.081937       0.025220       0.041253       0.095139      -0.010097       0.017178       0.018124       0.048212       0.008879      -0.039025       0.006435       0.032589             12.528974      15.274959       2.641217      -4.040164      14.071530      -4.771576       8.240432           0.008209
           54              C      14.542205       5.932841       6.802796       0.606692      25.522655 0.25476408E+03  0.53008249E+04                                 7.967866                            5.673382      -0.096503       2.021157                    0.999452      22.491959      63.151157       0.621332       0.473780      -1.018669       0.073382       0.064524      -0.012737       0.098542       0.009397       0.011370       0.069544      -0.030205       0.209194      -0.058756      -0.050245       0.109001              9.547434      12.529714      -0.841059      -1.682607      10.209141      -2.611828       5.903447           0.018139
           55              C      11.373780       4.929759       8.058145       0.332410      32.569327 0.32879086E+03  0.72619768E+04                                 9.269893                            6.300092      -0.226589       1.956170                    0.998760      24.764384      70.693495       0.612584       0.452695      -1.034527       0.053048      -0.004057      -0.001335       0.053220       0.010358       0.020095       0.042407       0.008684       0.056781      -0.043140      -0.013088       0.056228             11.454075      18.494309      -2.947895      -2.201380       9.827334      -1.588089       6.040582           0.017044
           56              C       9.955807       5.224339       8.330548       0.021303      36.562942 0.42756368E+03  0.99712308E+04                                 9.584349                            6.917296      -0.055789       1.990783                    0.999286      27.045167      76.457136       0.625828       0.419665      -1.066288      -0.026107       0.006351       0.004536       0.027248      -0.004591      -0.005669      -0.017555       0.013443      -0.025578      -0.024794       0.012241       0.012552             11.277733      16.739664      -1.278590      -1.478481      11.759075       1.374899       5.334461          -0.000839
           57              C       4.234828      18.973209       8.198876      -0.134052      32.623773 0.46819879E+03  0.11272780E+05                                 9.002928                            7.342257      -0.027247       1.961009                    0.999413      30.285152      89.646930       0.589176       0.431778      -1.049035      -0.019695       0.016794       0.019792       0.032583      -0.001229       0.000424       0.008457      -0.056912       0.005253      -0.029371      -0.000751       0.030122              9.753179      13.502212       0.881684      -0.400755      10.268884       0.943266       5.488441           0.002272
           58              C       2.900115      19.272871       8.459158      -0.082869      29.370391 0.41181277E+03  0.95650187E+04                                 8.278537                            6.796300       0.205606       2.045098                    0.999790      28.719513      82.448130       0.626965       0.420607      -1.060030       0.027418       0.011634       0.008887       0.031082       0.020806      -0.000565       0.005090      -0.007144      -0.083294      -0.028605      -0.006586       0.035191              8.852595      11.173124       0.117602      -0.441472      10.195352       1.514756       5.189308           0.000106
           59              C       7.285098       5.815266       8.868209      -0.099680      28.831787 0.39918744E+03  0.91691710E+04                                 8.070887                            6.624200       0.142090       2.018003                    0.999819      28.605529      80.778195       0.646892       0.412213      -1.068954       0.028471      -0.006688      -0.004071       0.029528      -0.011032      -0.015166       0.004795       0.039623      -0.109321      -0.039595      -0.004437       0.044032              8.573270      10.331148       0.527940      -0.799844      10.499595       1.424042       4.889069           0.001666
           60              C       8.242943       6.792929       8.977935      -0.081209      29.269255 0.40337938E+03  0.93245969E+04                                 8.272122                            6.740858       0.145636       2.028518                    0.999653      28.616615      82.066328       0.627252       0.422423      -1.058457       0.013906      -0.021580      -0.020531       0.032873      -0.011384      -0.009282       0.010693      -0.032301      -0.074956      -0.029175      -0.005924       0.035099              8.842697      10.970786       0.297344      -0.943818      10.733240       1.162603       4.824065          -0.000431
           61              C       9.580504       6.497686       8.726330      -0.130232      31.868884 0.44450975E+03  0.10570672E+05                                 8.874390                            7.158069      -0.100818       1.939936                    0.999066      30.085283      88.677234       0.595858       0.432257      -1.048122      -0.025836      -0.006461      -0.007273       0.027606       0.029062       0.021058       0.000891      -0.012432      -0.021477      -0.035815      -0.002189       0.038005              9.667888      11.761729      -1.368359      -1.326122      12.107089       1.345141       5.134844           0.001384
           62              C       4.682081      13.058323       6.301881       0.607728      25.883692 0.25836758E+03  0.54178825E+04                                 8.147871                            5.777689      -0.272797       1.962467                    0.999153      22.920571      65.516799       0.602855       0.484509      -1.008651       0.055635       0.057468       0.050114       0.094389       0.027006      -0.031782      -0.064321      -0.025001       0.132054      -0.055141      -0.044581       0.099721              9.903860      12.892556      -1.334986       2.988128       9.491885       2.397854       7.327138           0.013212
           63              C       3.782023      12.308947       5.395616      -0.028638      41.386253 0.46606047E+03  0.11118312E+05                                10.372367                            7.180082       0.044927       1.994024                    0.999633      28.735076      82.463143       0.618959       0.414809      -1.068194      -0.086108       0.014170      -0.036223       0.094485      -0.002000      -0.005621      -0.020711       0.049421      -0.015665      -0.036388       0.008067       0.028321             13.065751      14.377187       2.402443       4.854352      13.558037       6.319902      11.262028           0.008360
           64              C       3.925197      11.194935       4.574580      -0.025506      40.249168 0.45158549E+03  0.10665157E+05                                10.093958                            7.015060       0.127283       2.017699                    0.999261      28.417674      80.569140       0.634636       0.408652      -1.074527      -0.082314       0.023487      -0.042485       0.095562       0.020325       0.000593      -0.022028       0.044296      -0.009970      -0.040286       0.006716       0.033570             12.528634      15.273136      -4.818629      -0.267123      13.831146       4.911277       8.481620           0.008201
           65              C       5.053965      10.291305       4.219499       0.606680      25.520439 0.25474382E+03  0.53002521E+04                                 7.967037                            5.672897      -0.094918       2.021697                    0.999450      22.491334      63.146721       0.621406       0.473737      -1.018701       0.073643      -0.043645      -0.049561       0.098916       0.005391      -0.013202      -0.074582      -0.036152       0.188099      -0.059576      -0.050081       0.109657              9.546351      12.527665      -1.036542       1.569259       9.241274       3.170110       6.870113           0.018135
           66              C       1.885555      11.880007       4.460515       0.332666      32.592104 0.32901872E+03  0.72682774E+04                                 9.274271                            6.302168      -0.224166       1.956492                    0.998756      24.773577      70.726199       0.612498       0.452679      -1.034534       0.052534       0.001160       0.004201       0.052714       0.012203      -0.019564      -0.035244       0.021915       0.092127      -0.043335      -0.012868       0.056203             11.460407      18.506480      -0.432426       3.656167       8.366255       2.434875       7.508487           0.017054
           67              C       0.467583      11.968626       4.069199       0.020561      36.556858 0.42748683E+03  0.99686656E+04                                 9.581546                            6.915289      -0.053402       1.991675                    0.999266      27.044333      76.443682       0.626127       0.419497      -1.066430      -0.026006       0.000776      -0.007624       0.027112      -0.002270       0.006658       0.011762       0.002932      -0.057302      -0.024861       0.012233       0.012628             11.274550      16.738562      -0.640409       1.848435       5.748105       2.092270      11.336982          -0.000839
           68              C      -0.509330      12.346517       4.987076      -0.133749      32.641893 0.46856517E+03  0.11284545E+05                                 9.010719                            7.349375      -0.029277       1.960178                    0.999431      30.293219      89.701649       0.588342       0.432277      -1.048664      -0.018964       0.007927      -0.024080       0.031660       0.001278       0.000240       0.007271      -0.029654       0.088659      -0.029659      -0.001594       0.031252              9.761465      13.517073      -0.788778      -0.565069       5.871935       1.598692       9.895388           0.002276
           69              C      12.388357      12.422097       4.597418      -0.081942      29.313129 0.41074327E+03  0.95335693E+04                                 8.266710                            6.786499       0.206226       2.045724                    0.999805      28.682442      82.301669       0.627579       0.420487      -1.060151       0.028622       0.001960      -0.015515       0.032615      -0.010012      -0.017286       0.016954       0.031533       0.031025      -0.028527      -0.005859       0.034386              8.840058      11.156430      -0.441277       0.116096       5.121917       1.408629      10.241825           0.000103
           70              C      12.029276      12.138792       3.288609      -0.100780      28.856626 0.39966014E+03  0.91824745E+04                                 8.073410                            6.626360       0.147282       2.019283                    0.999800      28.625006      80.836184       0.647063       0.411994      -1.069127       0.028490      -0.000114       0.007432       0.029444      -0.007931       0.017082       0.012606       0.069334      -0.019145      -0.039355      -0.004496       0.043851              8.575852      10.334769      -0.956983      -0.057326       5.059929       1.717793      10.332858           0.001668
           71              C      -1.245284      11.744990       2.387065      -0.082089      29.314715 0.40423884E+03  0.93499851E+04                                 8.282027                            6.749178       0.142686       2.027184                    0.999650      28.646521      82.192068       0.626669       0.422566      -1.058306       0.013748      -0.006785       0.029163       0.032947      -0.001711       0.014780       0.017734       0.016622       0.075680      -0.028840      -0.006991       0.035831              8.853114      10.984384      -0.967243       0.214721       5.301054       1.979652      10.273903          -0.000433
           72              C       0.092276      11.674713       2.768556      -0.129447      31.869051 0.44454096E+03  0.10571799E+05                                 8.876926                            7.160928      -0.100372       1.940199                    0.999055      30.080056      88.668924       0.595403       0.432572      -1.047911      -0.025988      -0.002909       0.008848       0.027606       0.003914      -0.034787       0.006771       0.001421       0.016507      -0.035016      -0.001854       0.036871              9.670388      11.766222      -0.462851       1.853271       5.714600       2.345906      11.530342           0.001386
           73              C       0.062138       8.437938       1.700890       0.608067      25.849243 0.25798752E+03  0.54075132E+04                                 8.138869                            5.772090      -0.267746       1.964485                    0.999169      22.900273      65.428089       0.603404       0.484282      -1.008845      -0.056589      -0.014887       0.075219       0.095298      -0.041114      -0.007453       0.009281      -0.120826      -0.155588      -0.055085      -0.044729       0.099815              9.892209      12.876734       3.250471      -0.336859       5.785376      -0.261228      11.014515           0.013202
           74              C       0.962199       8.848102       0.598776      -0.027178      41.369246 0.46584018E+03  0.11112300E+05                                10.372410                            7.180476       0.042959       1.993417                    0.999626      28.725767      82.447112       0.618640       0.415050      -1.067985       0.085658       0.038477      -0.006039       0.094097      -0.003180       0.004959       0.002686       0.018878      -0.104840      -0.035539       0.007786       0.027754             13.065443      14.376654       3.002484      -4.505299       6.362669      -2.165376      18.457006           0.008356
           75              C       5.563164      16.368449      11.982404      -0.026719      40.270537 0.45185327E+03  0.10672684E+05                                10.095547                            7.015859       0.127551       2.017646                    0.999264      28.427547      80.592345       0.634796       0.408503      -1.074663       0.082325       0.048686      -0.002032       0.095665      -0.009728      -0.017700       0.003554       0.011009      -0.106267      -0.040364       0.007145       0.033219             12.530802      15.276017       2.178229       4.308750       5.566399      -0.139311      16.749990           0.008197
           76              C       4.434394      16.224146      11.022296       0.604814      25.553845 0.25512386E+03  0.53100653E+04                                 7.972530                            5.676259      -0.096417       2.020941                    0.999454      22.511522      63.211918       0.621373       0.473592      -1.018793      -0.073376       0.021095      -0.061557       0.098073      -0.014290       0.002745       0.003910      -0.159985      -0.174607      -0.059561      -0.050878       0.110439              9.553370      12.537081       1.879023       0.112986       4.720557      -0.559273      11.402472           0.018150
           77              C       7.602810      16.809766      12.518661       0.330883      32.603476 0.32919001E+03  0.72722511E+04                                 9.272411                            6.301145      -0.221073       1.957563                    0.998736      24.778725      70.717781       0.613000       0.452297      -1.034861      -0.052868      -0.002945       0.002224       0.052997      -0.022995      -0.000745      -0.007035      -0.051669      -0.128750      -0.043651      -0.012794       0.056445             11.457761      18.502114       3.381985      -1.452798       5.613268      -0.845898      10.257899           0.017053
           78              C       9.020786      17.192965      12.399748       0.021785      36.542063 0.42726049E+03  0.99627428E+04                                 9.581824                            6.915616      -0.057839       1.990377                    0.999286      27.036364      76.435577       0.625777       0.419759      -1.066191       0.025816       0.007142      -0.002706       0.026922       0.007190      -0.001338       0.006072       0.032909       0.033673      -0.024646       0.012253       0.012394             11.274681      16.738724       1.920591      -0.369061       8.127646      -3.466081       8.957672          -0.000839
           79              C       5.253555       9.220693       0.427041      -0.133794      32.632869 0.46837662E+03  0.11278455E+05                                 9.007478                            7.346762      -0.030212       1.959905                    0.999385      30.289117      89.672575       0.588605       0.432144      -1.048783       0.019192       0.024899      -0.004397       0.031743       0.000516      -0.001637      -0.015749      -0.045861       0.042201      -0.030025      -0.000769       0.030794              9.757857      13.511470      -0.094856       0.965386       7.502385      -2.540782       8.259717           0.002275
           80              C       6.588271       9.595936       0.297665      -0.082858      29.362430 0.41170030E+03  0.95616242E+04                                 8.276030                            6.794407       0.206746       2.045425                    0.999795      28.715640      82.430005       0.627195       0.420488      -1.060119      -0.028167       0.013418      -0.005874       0.031748      -0.009531       0.017973      -0.022295       0.022501       0.004288      -0.028855      -0.005933       0.034788              8.849803      11.169277       0.322120       0.323729       7.750142      -2.924064       7.629992           0.000106
           81              C      11.691501      17.954058      12.156818      -0.099891      28.848023 0.39950351E+03  0.91785510E+04                                 8.074685                            6.627605       0.146102       2.018909                    0.999807      28.616343      80.826815       0.646589       0.412310      -1.068855      -0.027999      -0.007150       0.003553       0.029115       0.018821      -0.001887      -0.017076       0.062386      -0.042427      -0.039560      -0.004687       0.044247              8.577054      10.336378       0.429038       0.857441       7.527898      -3.142359       7.866885           0.001667
           82              C      10.733665      18.537919      11.365000      -0.081618      29.279681 0.40362381E+03  0.93314712E+04                                 8.272693                            6.741835       0.145310       2.028297                    0.999660      28.625671      82.092238       0.627368       0.422290      -1.058562      -0.014411      -0.028939       0.009458       0.033684       0.013575      -0.005276      -0.028138      -0.000884       0.017480      -0.028822      -0.005751       0.034573              8.842978      10.970917       0.668605       0.729428       7.308455      -3.139589       8.249563          -0.000431
           83              C       9.396102      18.172399      11.494886      -0.130688      31.917887 0.44544342E+03  0.10599037E+05                                 8.887079                            7.169382      -0.104284       1.938633                    0.999020      30.109845      88.791966       0.594881       0.432715      -1.047785       0.025897      -0.009487       0.001669       0.027631      -0.032686       0.014427      -0.007941      -0.000982       0.015682      -0.035897      -0.001899       0.037795              9.681300      11.778777       1.839073      -0.527004       8.053655      -3.695686       9.211469           0.001386
           84              C       4.806246       4.620385       4.600991       0.608375      25.853931 0.25803364E+03  0.54089374E+04                                 8.141059                            5.773421      -0.267253       1.964298                    0.999128      22.903385      65.448277       0.603183       0.484419      -1.008733      -0.055495       0.072484      -0.024402       0.094494       0.014055       0.039315       0.054858      -0.009093       0.179041      -0.054847      -0.044608       0.099454              9.895072      12.881241      -1.918033      -2.647454       9.935838      -2.134097       6.868138           0.013207
           85              C       5.706296       3.460845       4.796840      -0.028202      41.363091 0.46579619E+03  0.11110470E+05                                10.369105                            7.178462       0.044008       1.993823                    0.999647      28.725449      82.430739       0.618973       0.414857      -1.068160       0.085846      -0.024618      -0.031190       0.094596       0.006373       0.000514       0.017069       0.054295      -0.000082      -0.035860       0.007696       0.028164             13.060935      14.371824      -5.401820      -0.346972      17.302662      -4.152464       7.508320           0.008357
           86              C       0.819049      16.925519       5.351087      -0.026716      40.256037 0.45168874E+03  0.10668049E+05                                10.094354                            7.015394       0.126543       2.017454                    0.999259      28.421665      80.578322       0.634694       0.408598      -1.074579       0.081937      -0.025220      -0.041253       0.095139      -0.010098       0.017178       0.018124       0.048213       0.008877      -0.039025       0.006435       0.032590             12.528972      15.274964       2.641209      -4.040160      14.071524      -4.771570       8.240428           0.008209
           87              C      -0.309728      16.166192       5.956115       0.606692      25.522609 0.25476362E+03  0.53008120E+04                                 7.967853                            5.673375      -0.096496       2.021159                    0.999452      22.491924      63.151000       0.621333       0.473780      -1.018670      -0.073382      -0.064524       0.012737       0.098542       0.009397       0.011370       0.069544      -0.030205       0.209195      -0.058755      -0.050245       0.109000              9.547418      12.529696      -0.841056      -1.682605      10.209120      -2.611822       5.903437           0.018138
           88              C       2.858697      17.169274       4.700766       0.332409      32.569360 0.32879123E+03  0.72619860E+04                                 9.269894                            6.300093      -0.226586       1.956171                    0.998760      24.764394      70.693498       0.612584       0.452694      -1.034527      -0.053048       0.004057       0.001334       0.053220       0.010358       0.020095       0.042407       0.008684       0.056781      -0.043140      -0.013087       0.056227             11.454079      18.494320      -2.947896      -2.201382       9.827333      -1.588088       6.040582           0.017045
           89              C       4.276670      16.874694       4.428363       0.021301      36.562977 0.42756409E+03  0.99712428E+04                                 9.584355                            6.917299      -0.055789       1.990783                    0.999286      27.045186      76.457208       0.625828       0.419665      -1.066288       0.026107      -0.006351      -0.004537       0.027249      -0.004591      -0.005669      -0.017555       0.013443      -0.025577      -0.024794       0.012241       0.012553             11.277742      16.739681      -1.278587      -1.478484      11.759080       1.374899       5.334464          -0.000838
           90              C       9.997649       3.125824       4.560035      -0.134051      32.623822 0.46819962E+03  0.11272806E+05                                 9.002939                            7.342265      -0.027250       1.961008                    0.999413      30.285186      89.647085       0.589176       0.431778      -1.049035       0.019695      -0.016794      -0.019794       0.032584      -0.001229       0.000424       0.008459      -0.056912       0.005253      -0.029371      -0.000752       0.030123              9.753192      13.502234       0.881687      -0.400756      10.268896       0.943266       5.488447           0.002272
           91              C      11.332362       2.826162       4.299753      -0.082866      29.370434 0.41181344E+03  0.95650398E+04                                 8.278548                            6.796307       0.205600       2.045095                    0.999790      28.719548      82.448305       0.626965       0.420607      -1.060029      -0.027418      -0.011633      -0.008889       0.031082       0.020806      -0.000565       0.005091      -0.007144      -0.083295      -0.028606      -0.006586       0.035192              8.852608      11.173141       0.117606      -0.441472      10.195369       1.514759       5.189314           0.000106
           92              C       6.947379      16.283767       3.890702      -0.099679      28.831843 0.39918831E+03  0.91691967E+04                                 8.070898                            6.624208       0.142084       2.018000                    0.999819      28.605571      80.778359       0.646891       0.412213      -1.068954      -0.028471       0.006689       0.004069       0.029528      -0.011031      -0.015166       0.004795       0.039624      -0.109323      -0.039595      -0.004437       0.044033              8.573282      10.331161       0.527941      -0.799845      10.499611       1.424044       4.889074           0.001666
           93              C       5.989534      15.306104       3.780976      -0.081209      29.269278 0.40337974E+03  0.93246082E+04                                 8.272128                            6.740862       0.145636       2.028518                    0.999653      28.616630      82.066410       0.627251       0.422424      -1.058457      -0.013906       0.021581       0.020529       0.032872      -0.011385      -0.009282       0.010693      -0.032302      -0.074956      -0.029175      -0.005924       0.035100              8.842705      10.970796       0.297346      -0.943819      10.733251       1.162605       4.824069          -0.000431
           94              C       4.651973      15.601347       4.032581      -0.130234      31.868926 0.44451047E+03  0.10570694E+05                                 8.874401                            7.158078      -0.100819       1.939935                    0.999066      30.085308      88.677356       0.595858       0.432257      -1.048122       0.025836       0.006462       0.007271       0.027606       0.029063       0.021058       0.000891      -0.012433      -0.021477      -0.035816      -0.002189       0.038005              9.667900      11.761745      -1.368361      -1.326124      12.107104       1.345142       5.134850           0.001384
           95              C       9.550396       9.040710       6.457030       0.607727      25.883766 0.25836836E+03  0.54179034E+04                                 8.147887                            5.777699      -0.272806       1.962463                    0.999153      22.920614      65.516966       0.602854       0.484509      -1.008651      -0.055635      -0.057469      -0.050114       0.094389       0.027006      -0.031782      -0.064322      -0.025002       0.132054      -0.055141      -0.044581       0.099722              9.903882      12.892587      -1.334990       2.988137       9.491905       2.397860       7.327153           0.013212
           96              C      10.450454       9.790086       7.363295      -0.028637      41.386218 0.46605985E+03  0.11118294E+05                                10.372366                            7.180081       0.044925       1.994024                    0.999633      28.735055      82.463097       0.618958       0.414809      -1.068194       0.086108      -0.014170       0.036223       0.094485      -0.002000      -0.005622      -0.020712       0.049420      -0.015663      -0.036388       0.008068       0.028320             13.065751      14.377180       2.402446       4.854353      13.558041       6.319906      11.262032           0.008361
           97              C      10.307280      10.904098       8.184331      -0.025509      40.249208 0.45158606E+03  0.10665174E+05                                10.093965                            7.015064       0.127283       2.017699                    0.999261      28.417696      80.569221       0.634636       0.408652      -1.074527       0.082314      -0.023488       0.042485       0.095563       0.020325       0.000593      -0.022028       0.044296      -0.009969      -0.040286       0.006717       0.033569             12.528643      15.273133      -4.818632      -0.267126      13.831165       4.911288       8.481631           0.008199
           98              C       9.178512      11.807728       8.539412       0.606681      25.520315 0.25474244E+03  0.53002161E+04                                 7.967011                            5.672882      -0.094906       2.021702                    0.999450      22.491267      63.146477       0.621407       0.473737      -1.018702      -0.073643       0.043645       0.049562       0.098917       0.005391      -0.013202      -0.074582      -0.036155       0.188100      -0.059576      -0.050081       0.109657              9.546318      12.527618      -1.036540       1.569249       9.241246       3.170099       6.870090           0.018134
           99              C      12.346922      10.219026       8.298396       0.332668      32.592063 0.32901832E+03  0.72682669E+04                                 9.274266                            6.302167      -0.224169       1.956491                    0.998756      24.773562      70.726165       0.612498       0.452680      -1.034534      -0.052534      -0.001160      -0.004201       0.052714       0.012203      -0.019564      -0.035244       0.021915       0.092128      -0.043335      -0.012868       0.056204             11.460399      18.506461      -0.432426       3.656163       8.366252       2.434874       7.508484           0.017052
          100              C      13.764894      10.130407       8.689712       0.020563      36.556816 0.42748638E+03  0.99686524E+04                                 9.581538                            6.915285      -0.053397       1.991676                    0.999266      27.044313      76.443604       0.626128       0.419497      -1.066430       0.026006      -0.000777       0.007625       0.027112      -0.002270       0.006658       0.011762       0.002931      -0.057301      -0.024861       0.012234       0.012628             11.274539      16.738542      -0.640409       1.848433       5.748101       2.092269      11.336973          -0.000836
          101              C      14.741807       9.752516       7.771835      -0.133747      32.641856 0.46856465E+03  0.11284528E+05                                 9.010709                            7.349369      -0.029273       1.960179                    0.999431      30.293192      89.701520       0.588343       0.432277      -1.048664       0.018964      -0.007929       0.024080       0.031660       0.001277       0.000241       0.007271      -0.029653       0.088659      -0.029658      -0.001594       0.031252              9.761450      13.517042      -0.788778      -0.565064       5.871931       1.598691       9.895377           0.002275
          102              C       1.844120       9.676936       8.161493      -0.081944      29.313096 0.41074288E+03  0.95335572E+04                                 8.266704                            6.786496       0.206229       2.045725                    0.999805      28.682413      82.301545       0.627579       0.420487      -1.060151      -0.028622      -0.001962       0.015515       0.032615      -0.010012      -0.017286       0.016954       0.031533       0.031027      -0.028527      -0.005859       0.034387              8.840050      11.156421      -0.441274       0.116094       5.121914       1.408625      10.241814           0.000105
          103              C       2.203201       9.960241       9.470302      -0.100784      28.856599 0.39965983E+03  0.91824655E+04                                 8.073407                            6.626360       0.147288       2.019285                    0.999800      28.624979      80.836092       0.647063       0.411994      -1.069127      -0.028490       0.000113      -0.007432       0.029444      -0.007931       0.017082       0.012606       0.069334      -0.019146      -0.039354      -0.004497       0.043851              8.575850      10.334770      -0.956980      -0.057338       5.059926       1.717790      10.332854           0.001667
          104              C      15.477761      10.354043      10.371846      -0.082091      29.314699 0.40423866E+03  0.93499798E+04                                 8.282024                            6.749177       0.142692       2.027186                    0.999650      28.646508      82.192014       0.626669       0.422566      -1.058306      -0.013748       0.006783      -0.029162       0.032946      -0.001711       0.014780       0.017734       0.016622       0.075680      -0.028840      -0.006991       0.035831              8.853111      10.984380      -0.967243       0.214722       5.301052       1.979651      10.273900          -0.000431
          105              C      14.140201      10.424320       9.990355      -0.129447      31.869002 0.44454014E+03  0.10571774E+05                                 8.876916                            7.160920      -0.100365       1.940202                    0.999055      30.080027      88.668800       0.595403       0.432571      -1.047912       0.025987       0.002907      -0.008848       0.027606       0.003913      -0.034786       0.006771       0.001422       0.016505      -0.035015      -0.001855       0.036870              9.670376      11.766207      -0.462852       1.853266       5.714593       2.345903      11.530328           0.001384
          106              N       7.456567       5.363295       1.297836      -0.401592      42.803659 0.60146422E+03  0.15056453E+05                                10.071158                            7.806804       0.193858       2.043246                    0.999290      30.599380      85.484241       0.643910       0.379986      -1.109037       0.060324       0.009255      -0.133808       0.147069       0.000040       0.011998       0.023457       0.034019      -0.214223      -0.078185       0.024156       0.054029             11.788962      14.073209       2.085212       0.974925       5.885076      -0.984839      15.408600           0.043224
          107              N      11.964882      12.964750      11.832359      -0.406799      45.387609 0.63833105E+03  0.16240775E+05                                10.534614                            8.084863       0.083308       2.004323                    0.998764      31.158154      88.143967       0.626924       0.384000      -1.104629       0.088473      -0.005975       0.120909       0.149940       0.010538      -0.036089      -0.001081       0.037198      -0.165592      -0.066794       0.006948       0.059846             12.523180      14.543885       2.240145      -2.204556       6.269126      -0.507464      16.756529           0.041241
          108              N      12.200688       5.808642       7.465239      -0.401625      42.850481 0.60222534E+03  0.15081273E+05                                10.080686                            7.813400       0.197143       2.043994                    0.999299      30.616395      85.566656       0.643391       0.380148      -1.108845       0.061267      -0.120864       0.059140       0.147849       0.009491      -0.005758       0.026631       0.121987       0.048805      -0.077632       0.023612       0.054020             11.800912      14.085299      -0.199466      -2.295081      13.897299      -3.636580       7.420139           0.043223
          109              N       7.220783      18.497415       8.373801      -0.407757      45.437196 0.63913940E+03  0.16267292E+05                                10.543898                            8.091237       0.082417       2.003806                    0.998694      31.177768      88.229853       0.626500       0.384119      -1.104488       0.088946       0.106880      -0.055415       0.149684      -0.036143       0.008466       0.028536       0.084673      -0.021508      -0.066867       0.007553       0.059314             12.535020      14.556243      -3.032228      -0.838420      14.589558      -4.293146       8.459260           0.041222
          110              N       2.712454      10.927097       3.995836      -0.402349      42.847727 0.60217528E+03  0.15079401E+05                                10.079212                            7.812242       0.192509       2.042568                    0.999283      30.617215      85.561555       0.643554       0.380067      -1.108927       0.060395       0.110751       0.074400       0.146454      -0.010217      -0.006343      -0.050630       0.080951      -0.072860      -0.078040       0.024151       0.053889             11.799160      14.083335      -1.887713       1.319785      12.187082       4.622063       9.127064           0.043235
          111              N       2.476629      12.735901       5.311662      -0.407652      45.403287 0.63857296E+03  0.16248420E+05                                10.536778                            8.086095       0.110208       2.012960                    0.998754      31.164695      88.165656       0.626913       0.383971      -1.104653       0.089518      -0.101029      -0.064839       0.149747       0.025754       0.026590      -0.028086       0.086424      -0.017555      -0.067248       0.007926       0.059322             12.526329      14.547515       0.790575       3.043589      13.698937       4.796429       9.332535           0.041261
          112              N       6.775910      16.735738      11.461075      -0.401596      42.803924 0.60146863E+03  0.15056592E+05                                10.071200                            7.806834       0.193853       2.043243                    0.999290      30.599502      85.484693       0.643909       0.379986      -1.109036      -0.060325      -0.009254       0.133809       0.147070       0.000041       0.011999       0.023457       0.034020      -0.214223      -0.078185       0.024155       0.054030             11.789014      14.073261       2.085221       0.974923       5.885098      -0.984848      15.408683           0.043224
          113              N       2.267595       9.134283       0.926552      -0.406796      45.387392 0.63832723E+03  0.16240652E+05                                10.534581                            8.084839       0.083308       2.004325                    0.998764      31.158051      88.143592       0.626925       0.384000      -1.104629      -0.088472       0.005974      -0.120907       0.149938       0.010538      -0.036088      -0.001082       0.037197      -0.165591      -0.066793       0.006948       0.059845             12.523142      14.543849       2.240141      -2.204556       6.269110      -0.507466      16.756467           0.041240
          114              N       2.031789      16.290391       5.293672      -0.401626      42.850553 0.60222654E+03  0.15081310E+05                                10.080696                            7.813408       0.197140       2.043993                    0.999299      30.616431      85.566782       0.643390       0.380148      -1.108845      -0.061268       0.120865      -0.059141       0.147850       0.009491      -0.005759       0.026631       0.121987       0.048806      -0.077631       0.023611       0.054020             11.800925      14.085321      -0.199468      -2.295084      13.897310      -3.636581       7.420145           0.043223
          115              N       7.011694       3.601618       4.385110      -0.407751      45.436882 0.63913419E+03  0.16267123E+05                                10.543844                            8.091200       0.082426       2.003810                    0.998694      31.177631      88.229302       0.626502       0.384118      -1.104489      -0.088946      -0.106879       0.055414       0.149683      -0.036142       0.008466       0.028536       0.084672      -0.021510      -0.066866       0.007552       0.059314             12.534952      14.556176      -3.032213      -0.838417      14.589468      -4.293112       8.459213           0.041221
          116              N      11.520023      11.171936       8.763075      -0.402353      42.847910 0.60217845E+03  0.15079501E+05                                10.079240                            7.812262       0.192511       2.042567                    0.999283      30.617303      85.561865       0.643554       0.380067      -1.108927      -0.060395      -0.110753      -0.074400       0.146455      -0.010217      -0.006342      -0.050631       0.080953      -0.072859      -0.078040       0.024151       0.053889             11.799194      14.083364      -1.887719       1.319787      12.187125       4.622083       9.127093           0.043235
          117              N      11.755848       9.363132       7.447249      -0.407651      45.403222 0.63857190E+03  0.16248387E+05                                10.536771                            8.086090       0.110208       2.012960                    0.998754      31.164663      88.165556       0.626913       0.383971      -1.104652      -0.089517       0.101028       0.064839       0.149747       0.025754       0.026590      -0.028087       0.086424      -0.017555      -0.067249       0.007927       0.059322             12.526320      14.547499       0.790572       3.043585      13.698931       4.796428       9.332530           0.041261
          118              O      15.356042      13.986834      11.230776      -0.581279      41.890551 0.53377510E+03  0.12815441E+05                                 9.566662                            7.102021       0.284698       2.130125                    0.997610      28.012031      73.713324       0.719936       0.354354      -1.142098      -0.039308      -0.022762      -0.052668       0.069549      -0.003213       0.037544       0.020527      -0.013007      -0.216625      -0.087782       0.040046       0.047736             11.797310      19.064202       5.833663       2.996834       8.139313       1.533463       8.188416           0.043107
          119              O      13.655414      13.648944       9.898874      -0.550763      36.195055 0.54101524E+03  0.13043679E+05                                 8.698607                            7.208812       0.252352       2.131136                    0.996590      27.746800      73.362424       0.705288       0.360205      -1.136509       0.036251      -0.005596       0.025561       0.044709      -0.012552       0.073267       0.026988      -0.005043      -0.001025      -0.083696       0.010121       0.073576              9.844932       8.857725       1.273667       2.652598       6.314131       0.454586      14.362939           0.038739
          120              O      10.977523       5.978091       1.325906      -0.585766      36.614968 0.49137107E+03  0.11547380E+05                                 8.675341                            6.768398       0.430293       2.178780                    0.998065      27.745449      72.063652       0.745485       0.349618      -1.146776      -0.027331      -0.047796       0.051348       0.075286       0.008332      -0.058898      -0.006000      -0.024690      -0.180761      -0.091899       0.035198       0.056702             10.213378      15.916112       3.710804      -3.244973       6.859815      -1.535976       7.864207           0.043361
          121              O       9.501050       5.849468       2.955219      -0.533818      35.977962 0.51812838E+03  0.12337320E+05                                 8.629570                            7.032999       0.415274       2.194366                    0.996808      27.140235      70.931327       0.718534       0.357993      -1.140133       0.034862      -0.013056      -0.030325       0.048015      -0.007696      -0.063125      -0.005622      -0.051775       0.051027      -0.077801       0.018333       0.059468              9.830225       7.913769       0.947278      -1.567893       6.054680      -1.342529      15.522226           0.035416
          122              O      10.611933      17.465390       7.789443      -0.580662      41.885443 0.53366225E+03  0.12812371E+05                                 9.567482                            7.102395       0.285460       2.130448                    0.997587      28.003824      73.696638       0.719728       0.354466      -1.141979      -0.039728      -0.034304       0.046058       0.069831       0.034477      -0.016532       0.039208       0.091919       0.094773      -0.088275       0.040179       0.048097             11.798635      19.066902      -0.321264      -6.551662       6.848467      -0.788152       9.480536           0.043037
          123              O       8.911297      16.480872       8.748020      -0.551017      36.204604 0.54119067E+03  0.13049133E+05                                 8.700642                            7.210395       0.252412       2.131003                    0.996511      27.748939      73.374574       0.705140       0.360246      -1.136462       0.036280       0.024776      -0.007587       0.044583       0.069996      -0.025814      -0.012097       0.021069       0.075583      -0.083948       0.010135       0.073813              9.847292       8.860215       1.660392      -2.429876      11.959775      -3.713395       8.721885           0.038735
          124              O      15.721641       5.525554       6.918775      -0.586609      36.655723 0.49204311E+03  0.11567374E+05                                 8.682583                            6.773723       0.384278       2.163453                    0.997906      27.758209      72.114951       0.745060       0.349690      -1.146692      -0.026838       0.068014       0.015673       0.074778      -0.054663       0.022698       0.047304       0.047345       0.034925      -0.091653       0.035686       0.055966             10.222305      15.930733      -4.669785      -1.593602       8.950868       0.333628       5.785314           0.043421
          125              O      14.245181       7.000892       6.215503      -0.534702      35.937287 0.51745894E+03  0.12316545E+05                                 8.620520                            7.026329       0.418437       2.195489                    0.996835      27.131589      70.878791       0.719251       0.357777      -1.140384       0.034684      -0.018794       0.026149       0.047328      -0.050820       0.038403       0.003338      -0.055887       0.038633      -0.078041       0.018871       0.059170              9.819247       7.905215      -1.829339      -0.035924      14.300710      -3.424363       7.251816           0.035331
          126              O       5.867780      12.745842       6.497603      -0.580615      41.872237 0.53346183E+03  0.12806261E+05                                 9.565070                            7.100722       0.287531       2.131166                    0.997594      28.000510      73.682395       0.719870       0.354432      -1.142015      -0.040007       0.056899       0.006642       0.069873      -0.031036      -0.021535      -0.060252       0.055590      -0.013150      -0.088159       0.040165       0.047993             11.795486      19.061652      -5.511244       3.553460       9.502243      -0.745636       6.822563           0.043052
          127              O       4.167156      14.068249       6.870929      -0.550397      36.173483 0.54061176E+03  0.13031479E+05                                 8.695219                            7.206097       0.254643       2.131917                    0.996542      27.736651      73.327878       0.705427       0.360202      -1.136514       0.036198      -0.019466      -0.017870       0.044817      -0.057439      -0.047365      -0.014897      -0.025887      -0.065106      -0.083768       0.009907       0.073861              9.841013       8.853364      -2.932683      -0.223473      12.739801       3.256843       7.929875           0.038742
          128              O       6.233405      10.595387       4.514230      -0.586630      36.635145 0.49172360E+03  0.11557854E+05                                 8.679107                            6.771327       0.431469       2.179024                    0.998090      27.751693      72.089079       0.745233       0.349669      -1.146722      -0.026913      -0.020290      -0.066856       0.074872       0.046788       0.036105      -0.041408       0.057210       0.065813      -0.091511       0.035464       0.056047             10.217870      15.923183       0.954601       4.838401       6.285569       1.203376       8.444857           0.043406
          129              O       4.756931       9.248673       3.588189      -0.534893      35.969604 0.51802373E+03  0.12333575E+05                                 8.625962                            7.030456       0.415379       2.194312                    0.996794      27.143814      70.925247       0.718982       0.357807      -1.140340       0.035006       0.031781       0.002995       0.047375       0.058663       0.024717       0.002022      -0.046105       0.067686      -0.078077       0.019099       0.058977              9.825742       7.910468       0.883722       1.603271      11.987814       4.767863       9.578945           0.035358
          130              O      -1.123565       8.112199       1.528135      -0.581281      41.890965 0.53378068E+03  0.12815613E+05                                 9.566736                            7.102068       0.284679       2.130118                    0.997610      28.012134      73.713793       0.719932       0.354355      -1.142097       0.039308       0.022762       0.052669       0.069551      -0.003213       0.037543       0.020528      -0.013006      -0.216626      -0.087782       0.040046       0.047737             11.797421      19.064403       5.833739       2.996846       8.139386       1.533472       8.188473           0.043107
          131              O       0.577063       8.450089       2.860037      -0.550746      36.194900 0.54101237E+03  0.13043585E+05                                 8.698545                            7.208763       0.252412       2.131151                    0.996591      27.746841      73.362312       0.705295       0.360202      -1.136512      -0.036249       0.005599      -0.025565       0.044709      -0.012553       0.073271       0.026989      -0.005038      -0.001030      -0.083700       0.010120       0.073580              9.844860       8.857661       1.273654       2.652586       6.314089       0.454584      14.362831           0.038741
          132              O       3.254954      16.120942      11.433005      -0.585768      36.614677 0.49136672E+03  0.11547251E+05                                 8.675295                            6.768368       0.430300       2.178785                    0.998065      27.745336      72.063242       0.745487       0.349618      -1.146776       0.027330       0.047797      -0.051346       0.075286       0.008331      -0.058898      -0.005999      -0.024690      -0.180760      -0.091899       0.035199       0.056700             10.213318      15.916007       3.710772      -3.244956       6.859776      -1.535966       7.864170           0.043361
          133              O       4.731427      16.249565       9.803692      -0.533829      35.978173 0.51813210E+03  0.12337436E+05                                 8.629627                            7.033045       0.415234       2.194355                    0.996808      27.140255      70.931566       0.718529       0.357995      -1.140131      -0.034863       0.013055       0.030323       0.048014      -0.007695      -0.063122      -0.005621      -0.051777       0.051027      -0.077799       0.018334       0.059465              9.830293       7.913828       0.947289      -1.567899       6.054718      -1.342538      15.522332           0.035416
          134              O       3.620544       4.633643       4.969468      -0.580662      41.885562 0.53366391E+03  0.12812421E+05                                 9.567498                            7.102405       0.285459       2.130446                    0.997588      28.003874      73.696810       0.719728       0.354466      -1.141979       0.039728       0.034304      -0.046059       0.069832       0.034477      -0.016532       0.039208       0.091919       0.094774      -0.088275       0.040178       0.048097             11.798657      19.066943      -0.321269      -6.551675       6.848477      -0.788151       9.480550           0.043037
          135              O       5.321180       5.618161       4.010891      -0.551006      36.204300 0.54118520E+03  0.13048961E+05                                 8.700567                            7.210337       0.252451       2.131014                    0.996512      27.748895      73.374220       0.705147       0.360244      -1.136464      -0.036279      -0.024779       0.007587       0.044584       0.069997      -0.025815      -0.012098       0.021075       0.075581      -0.083950       0.010134       0.073815              9.847202       8.860133       1.660385      -2.429852      11.959663      -3.713359       8.721810           0.038735
          136              O      -1.489164      16.573479       5.840136      -0.586611      36.655621 0.49204152E+03  0.11567327E+05                                 8.682571                            6.773715       0.384276       2.163454                    0.997906      27.758153      72.114783       0.745060       0.349690      -1.146691       0.026837      -0.068013      -0.015674       0.074777      -0.054663       0.022699       0.047304       0.047346       0.034926      -0.091653       0.035687       0.055966             10.222296      15.930729      -4.669770      -1.593611       8.950848       0.333628       5.785311           0.043421
          137              O      -0.012704      15.098141       6.543408      -0.534702      35.937095 0.51745573E+03  0.12316447E+05                                 8.620483                            7.026302       0.418454       2.195496                    0.996835      27.131527      70.878518       0.719254       0.357776      -1.140385      -0.034684       0.018794      -0.026148       0.047328      -0.050820       0.038403       0.003337      -0.055887       0.038637      -0.078041       0.018871       0.059170              9.819201       7.905180      -1.829325      -0.035926      14.300635      -3.424344       7.251787           0.035331
          138              O       8.364697       9.353191       6.261308      -0.580611      41.872206 0.53346126E+03  0.12806241E+05                                 9.565053                            7.100708       0.287549       2.131170                    0.997594      28.000537      73.682398       0.719872       0.354431      -1.142016       0.040008      -0.056900      -0.006641       0.069873      -0.031037      -0.021535      -0.060252       0.055589      -0.013152      -0.088159       0.040164       0.047995             11.795467      19.061626      -5.511235       3.553456       9.502223      -0.745638       6.822552           0.043053
          139              O      10.065321       8.030784       5.887982      -0.550397      36.173571 0.54061330E+03  0.13031527E+05                                 8.695236                            7.206109       0.254633       2.131913                    0.996542      27.736685      73.328022       0.705426       0.360202      -1.136514      -0.036199       0.019466       0.017871       0.044818      -0.057438      -0.047365      -0.014898      -0.025887      -0.065110      -0.083768       0.009907       0.073861              9.841033       8.853382      -2.932691      -0.223472      12.739828       3.256850       7.929890           0.038741
          140              O       7.999072      11.503646       8.244681      -0.586628      36.634960 0.49172081E+03  0.11557770E+05                                 8.679074                            6.771304       0.431482       2.179029                    0.998090      27.751634      72.088829       0.745235       0.349669      -1.146722       0.026912       0.020289       0.066856       0.074871       0.046788       0.036106      -0.041409       0.057210       0.065810      -0.091511       0.035464       0.056047             10.217828      15.923115       0.954601       4.838376       6.285548       1.203371       8.444822           0.043407
          141              O       9.475546      12.850360       9.170722      -0.534904      35.969874 0.51802840E+03  0.12333720E+05                                 8.626030                            7.030508       0.415343       2.194302                    0.996794      27.143852      70.925553       0.718976       0.357809      -1.140337      -0.035008      -0.031779      -0.002995       0.047375       0.058660       0.024717       0.002021      -0.046109       0.067686      -0.078076       0.019101       0.058975              9.825823       7.910535       0.883723       1.603285      11.987912       4.767905       9.579021           0.035358

******************************************************
Auxiliary information for the entire system
The total spin magnetic moment of the unit cell is   45.000007
The total net atomic charge of the unit cell is   -0.000002
Accuracy of reproducing the electrostatic potential in the unit cell:
  The inner radius (bohr) =    5.0000
  The outer radius (bohr) =   12.0000
  Valid grid points have density less than (e/(bohr^3)) =    0.0001
  The number of valid grid points were=       101464
  The rms potential error without charges in kcal/mol is=      4.54241
  The rms potential error with partial charges in kcal/mol is=      0.73143
  The RRMSE value at monopole order=      0.16102
  The rms potential error with partial charges and cloud penetration in kcal/mol is=      0.72065
  The RRMSE value at monopole order with cloud penetration is=      0.15865
  The rms potential error with partial charges and atomic dipoles in kcal/mol is=      0.61162
  The RRMSE value at dipole order=      0.13465
  The rms potential error with partial charges, atomic dipoles and cloud penetration in kcal/mol is=      0.59656
  The RRMSE value at dipole order with cloud penetration=      0.13133

******************************************************
The electron densities and ab initio electrostatic potential were computed in VASP using the PBE functional and
projector augmented wave method. See the main text of the journal article for a description of computational details.
The atomic charges, dipoles, and quadrupoles were computed with the DDEC6 method as described in
(a) T. A. Manz and N. Gabaldon Limas, RSC Adv. 6 (2016) 47771-47801 DOI: 10.1039/c6ra04656h
(b) N. Gabaldon Limas and T. A. Manz, RSC Adv. 8 (2018) 2678-2707 DOI: 10.1039/c7ra11829e.
For each atom in the material, the electron cloud parameters were fit to the spherically averaged atom-in-material
electron density using radial positions for which this density was between 10^-4 and 10^-2 electrons per cubic bohr.
The polarizabilities, dispersion coefficients, and quantum Drude oscillator (QDO) parameters were fit using the MCLF method.
The magnetic structure of the system was optimized in VASP from the default ferromagnetic initial guess using spin polarization.
The atomic spin moments (ASMs) were computed on this optimized magnetic structure using the DDEC6 partition as inputs
to the method of T. A. Manz and D. S. Sholl, J. Chem. Theory Comput. 7 (2011) 4146-4164 DOI: 10.1021/ct200539n.
The RMSE and RRMSE were computed using a uniform grid with Ewald summation.
