# Supplementary material for: A collection of forcefield precursors for metal–organic frameworks
Source: RSC Adv. 2019 Nov 13;9(63):36492–507. doi: 10.1039/c9ra07327b (PMC9075174; doi:10.1039/c9ra07327b)
Supplement: RA-009-C9RA07327B-s5137 [file RA-009-C9RA07327B-s5137.xyz]

  144
jmolscript: load "" {1 1 1} spacegroup "x,y,z" unitcell [{      8.744200     0.000000     0.000000 }, {     -2.914826    16.510578     0.000000 }, {      2.914711     8.255325    14.298583 }]
Mn     6.264092    10.525179     6.118650     1.005027
Mn     0.434631     8.291618     2.124197     1.005023
Mn     3.349384     5.949107     6.055736     1.005551
Mn     4.806683    18.780473     8.179933     1.004934
Mn     7.721435    16.546932    12.174386     1.005338
Mn     1.891975    14.204401     8.242847     1.005074
H      6.303350    12.515871    10.974162     0.318673
H      4.487189    11.193376    11.594721     0.124777
H      3.467627     9.343368    12.559875     0.099343
H      3.498241     7.347236    11.558974     0.101589
H      4.985629     6.908876     9.838855     0.122031
H      6.029675     8.630101     8.830805     0.118454
H      3.388579    19.756589    12.271044     0.319710
H      1.572403    20.955259    13.106081     0.125469
H      0.552821    22.716115    14.225660     0.099085
H      6.412918    14.592054     2.156226     0.101159
H     -0.843884    13.321568     3.395913     0.122573
H      0.200181    11.587955     2.409311     0.118826
H      0.473848    17.259346     5.351960     0.318597
H     -1.342326    17.383172     3.896364     0.125106
H     -2.361903    17.472324     1.811630     0.098973
H      0.583515     2.826612     0.583382     0.101507
H      2.070894     4.535458     1.063815     0.122280
H      3.114955     4.547846     3.058467     0.117741
H      7.760751     4.260563     3.324421     0.319704
H      5.944587     2.938064     2.703862     0.125396
H      4.925022     1.088051     1.738708     0.099025
H      2.040813    15.602503     2.739609     0.101115
H      3.528207    15.164152     4.459728     0.122523
H      4.572257    16.885382     5.467778     0.118760
H      4.845974    11.501274     2.027539     0.318609
H      3.029796    12.699940     1.192502     0.125147
H      2.010211    14.460790     0.072923     0.099021
H      4.955522    22.847368    12.142357     0.101564
H      6.442915    21.576876    10.902670     0.122330
H      7.486984    19.843268    11.889272     0.117788
H      1.931267     9.004066     8.946623     0.318663
H      8.859298     9.127899    10.402219     0.124756
H      7.839727     9.217062    12.486953     0.099330
H      7.870324    11.081934    13.715201     0.101562
H      9.357702    12.790778    13.234768     0.122009
H      1.657556    12.803156    11.240116     0.118471
C      7.513544    12.340027     8.241703     0.009822
C      7.428723    13.073099     9.411327     0.029317
C      6.210667    11.193370     9.518567     0.300160
C      8.164109    12.609972     6.973419     0.600725
C      7.944625    14.264339    10.056193     0.590604
C      5.393092    10.056618    10.089080     0.009601
C      4.581630    10.338952    11.241546    -0.153226
C      3.959050     9.241826    11.774883    -0.086402
C      4.027261     8.035727    11.218668    -0.098253
C      4.869327     7.778159    10.151994    -0.054204
C      5.503275     8.783652     9.582910    -0.123056
C      4.598791    17.478133    13.789553     0.008833
C      4.513967    18.124519    12.569884     0.028196
C      3.295897    19.157259    14.144158     0.300586
C      5.249367    16.244793    14.189914     0.600293
C      5.029873    18.087366    11.215809     0.591198
C     -0.436402    11.964392     0.544776     0.010146
C      1.666841    21.076614    14.022620    -0.154684
C     -1.870461    13.831738     0.407510    -0.085080
C     -1.802255    13.953094     1.730129    -0.098802
C     -0.960183    13.158111     2.486524    -0.053213
C     -0.326224    12.162522     1.900282    -0.124905
C      1.684033    19.713647     6.565909     0.009631
C      1.599222    18.334188     6.615954     0.027553
C      0.381148    19.181176     4.934441     0.301504
C      2.334598    20.677041     7.433833     0.602345
C      2.115138    17.180100     7.325164     0.592389
C      2.478388     2.744893     3.664727     0.009817
C     -1.247893    18.116240     3.333000    -0.155501
C      1.044343     1.692340     2.116190    -0.083771
C      1.112540     2.777083     1.349786    -0.100008
C      1.954601     3.829633     1.660065    -0.053550
C      2.588558     3.819729     2.815391    -0.122298
C      8.970953     4.084732     6.056880     0.008820
C      8.886129     4.817799     4.887256     0.028192
C      7.668072     2.938069     4.780016     0.300601
C      9.621523     4.354683     7.325164     0.600329
C      0.657829     6.009036     4.242390     0.591193
C      3.935669    18.311893     4.209503     0.010098
C      6.039029     2.083643     3.057037    -0.154615
C      2.501622    17.497091     2.523700    -0.085128
C      2.569834    16.290995     3.079915    -0.098855
C      3.411904    16.033433     4.146589    -0.053258
C      4.045854    17.038928     4.715673    -0.124885
C      6.056182     9.222810     0.509030     0.009638
C      5.971362     9.869202     1.728699     0.027538
C      4.753286    10.901935     0.154425     0.301483
C      6.706757     7.989469     0.108669     0.602320
C      6.487272     9.832057     3.082774     0.592424
C      6.850407    20.219714    13.753807     0.009824
C      3.124231    12.821290     0.275963    -0.155495
C      5.416348    22.087061    13.891073    -0.083752
C      5.484550    22.208410    12.568454    -0.100008
C      6.326620    21.413424    11.812059    -0.053560
C      6.960581    20.417837    12.398301    -0.122281
C      3.141448    11.458361     7.732674     0.009837
C      3.056637    10.078902     7.682629     0.029233
C      1.838568    10.925899     9.364142     0.300136
C      3.792010    12.421751     6.864750     0.600705
C      3.572550     8.924810     6.973419     0.590645
C      9.765187    11.000199    10.633856     0.009604
C      8.953732     9.860970    10.965583    -0.153300
C      8.331147     9.947654    12.182393    -0.086402
C      8.399347    11.032401    12.948797    -0.098206
C      9.241407    12.084949    12.638518    -0.054191
C      9.875360    12.075040    11.483192    -0.123071
N      6.749308    11.195844     8.287459    -0.406481
N      6.569174    12.307836    10.182021    -0.301502
N      0.919835     9.834527     0.458985    -0.406149
N      3.654407    19.174592    12.847277    -0.302298
N      3.834612     3.735532     5.552140    -0.407702
N      0.739667    18.049378     5.567868    -0.301227
N      5.291891    19.451127     6.011124    -0.406106
N      8.026577     4.052532     4.116562    -0.302278
N      8.206645    18.089850    13.839598    -0.407647
N      5.111800    10.919274     1.451306    -0.301237
N      2.377204    11.990829     8.746443    -0.406491
N      2.197086     9.794097     8.730715    -0.301481
O      7.835329    12.019551     5.975950    -0.516886
O      0.352910    13.494608     6.903070    -0.585723
O      0.317056    14.766342     9.544447    -0.622711
O      7.409479    14.745790    11.023064    -0.481770
O      2.005879     7.420847     0.901383    -0.515834
O      6.182375    15.741549    13.458970    -0.585594
O      6.146511    17.393179    11.036933    -0.623067
O      4.494723    18.683974    10.315427    -0.481300
O      4.920635     5.325506     7.421251    -0.516986
O      3.267607    20.295649     8.235126    -0.586543
O      3.231772    17.372285     8.015786    -0.623013
O      1.579999    16.102042     7.258676    -0.482257
O      6.377920    20.274846     8.322633    -0.515848
O      1.810324     5.239320     7.395513    -0.585619
O      1.774461     6.511041     4.754136    -0.623104
O      0.122679     6.490482     3.275519    -0.481256
O      9.292687    15.676167    13.397200    -0.516935
O      7.639767     7.486228     0.839613    -0.586528
O      7.603911     9.137870     3.261650    -0.623028
O      5.952125    10.428669     3.983156    -0.482270
O      3.463221    13.580793     6.877332    -0.516856
O      4.725017    12.040354     6.063457    -0.585743
O      4.689182     9.116992     6.282797    -0.622713
O      3.037411     7.846752     7.039907    -0.481811

The following XYZ coordinates are in angstroms. Other properties are in atomic units.
The sperically averaged electron density of each atom fit to a function of the form exp(a - br)
eigen_1, eigen_2 and eigen_3 are the three eigenvalues of traceless quadrupole moment tensor
  atom number  atomic symbol              X              Y              Z     net charge C6 coefficient C8 coefficient C10 coefficient fluctuating dipole atomic polarizability isotropic forcefield polarizability              a              b squared Pearson coefficient          <r^3>          <r^4>         wp_QDO          m_QDO          q_QDO       dipole_x       dipole_y       dipole_z         dipole            Qxy            Qxz            Qyz     Q(x^2-y^2)  Q(3z^2 - R^2)        eigen_1        eigen_2        eigen_3 static polarizability      alpha(xx)      alpha(xy)      alpha(xz)      alpha(yy)      alpha(yz)      alpha(zz) atomic spin moment
            1             Mn       6.264092      10.525179       6.118650       1.005027     167.763624 0.38119611E+04  0.14446125E+06                                23.794534                           19.573174       0.069821       1.809835                    0.999682      54.844607     161.708905       0.428843       0.376882      -1.164746      -0.020045      -0.018927      -0.086850       0.091121      -0.036850       0.007922      -0.024460      -0.136281      -0.188715      -0.066787      -0.045882       0.112669             27.760605      26.644518       5.942801       0.004048      21.342299       7.337851      35.294999           4.741609
            2             Mn       0.434631       8.291618       2.124197       1.005023     167.638598 0.38086332E+04  0.14429787E+06                                23.779202                           19.561546       0.088327       1.815207                    0.999690      54.831420     161.628097       0.429088       0.376763      -1.164884      -0.021002      -0.065384       0.059538       0.090890       0.025456       0.028054       0.082840      -0.034284       0.112123      -0.067456      -0.045179       0.112635             27.742077      26.623908      -2.964728      -5.142171      25.437986      -9.706196      31.164335           4.746588
            3             Mn       3.349384       5.949107       6.055736       1.005551     167.627935 0.38079158E+04  0.14426709E+06                                23.780667                           19.561542       0.072668       1.810771                    0.999671      54.823234     161.613637       0.429019       0.376834      -1.164803      -0.020370       0.084299       0.026733       0.090752       0.011255      -0.035699      -0.058220       0.007141       0.238515      -0.066874      -0.045240       0.112114             27.744918      26.629015      -2.973625       5.141720      38.140780       2.370441      18.464959           4.747424
            4             Mn       4.806683      18.780473       8.179933       1.004934     167.650243 0.38089596E+04  0.14431383E+06                                23.780604                           19.562658       0.088081       1.815129                    0.999690      54.832809     161.636062       0.429066       0.376774      -1.164872      -0.020967      -0.018900       0.086377       0.090872      -0.037066      -0.008025       0.024560      -0.135207      -0.190716      -0.067469      -0.045188       0.112656             27.743719      26.625857       5.936029      -0.003598      21.328256      -7.332925      35.277045           4.746573
            5             Mn       7.721435      16.546932      12.174386       1.005338     167.642448 0.38083887E+04  0.14428953E+06                                23.782011                           19.562784       0.072625       1.810734                    0.999672      54.825968     161.624432       0.429004       0.376835      -1.164802      -0.020362      -0.065280      -0.059657       0.090747       0.025355      -0.027638      -0.082337      -0.034511       0.113526      -0.066933      -0.045260       0.112193             27.746351      26.630053      -2.966354       5.145909      25.438460       9.705956      31.170542           4.747586
            6             Mn       1.891975      14.204401       8.242847       1.005074     167.756626 0.38117812E+04  0.14445252E+06                                23.793795                           19.572635       0.070024       1.809897                    0.999682      54.843585     161.704047       0.428852       0.376879      -1.164750      -0.020046       0.084675      -0.027056       0.091125       0.011552       0.035814       0.058135       0.006749       0.240441      -0.066773      -0.045865       0.112638             27.759709      26.643528      -2.974958      -5.144199      38.160619      -2.372584      18.474980           4.741671
            7              H       6.303350      12.515871      10.974162       0.318673       0.559752 0.35997639E+01  0.29511879E+02                                 1.223519                            1.196302      -1.158382       2.462090                    0.999755       2.493530       6.797187       0.501123       1.490866      -0.669244      -0.013641       0.010214       0.034435       0.038421       0.002880      -0.012866       0.004508       0.003368       0.035156      -0.014589      -0.004553       0.019141              1.220977       1.124193       0.015753      -0.126031       1.126243       0.101175       1.412496           0.000398
            8              H       4.487189      11.193376      11.594721       0.124777       0.954372 0.70476055E+01  0.66792972E+02                                 1.583793                            1.543586      -0.742125       2.536979                    0.999796       3.240624       8.811332       0.509760       1.267801      -0.713110      -0.009792       0.036498       0.015603       0.040883       0.001930      -0.011104       0.006083      -0.026680      -0.009996      -0.020104       0.003183       0.016921              1.574093       1.430506      -0.028351      -0.068027       1.852918       0.199494       1.438853          -0.000004
            9              H       3.467627       9.343368      12.559875       0.099343       1.061784 0.76520035E+01  0.73972626E+02                                 1.692704                            1.597213      -0.725002       2.524167                    0.999758       3.414496       9.353534       0.506790       1.250207      -0.716145      -0.017993       0.002389       0.031257       0.036145       0.005360      -0.015925       0.001386      -0.016761       0.013266      -0.021689       0.006804       0.014885              1.720276       1.628856      -0.048590      -0.418702       1.403079       0.067405       2.128892          -0.000043
           10              H       3.498241       7.347236      11.558974       0.101589       1.011850 0.70113840E+01  0.66059122E+02                                 1.612909                            1.507101      -0.723621       2.524247                    0.999854       3.302716       8.820007       0.535137       1.214821      -0.724089      -0.023010      -0.026190       0.009325       0.036087       0.006271      -0.013811       0.004609      -0.020279      -0.007134      -0.021692       0.008517       0.013175              1.660056       1.577746       0.406502      -0.210751       1.926526      -0.338930       1.475895           0.000025
           11              H       4.985629       6.908876       9.838855       0.122031       1.001286 0.68664102E+01  0.64538530E+02                                 1.623092                            1.509076      -0.814059       2.499342                    0.999667       3.241230       8.725724       0.523954       1.243723      -0.717812       0.005470      -0.036559      -0.015943       0.040257       0.003612      -0.012471      -0.000093      -0.016618      -0.021700      -0.018681       0.005451       0.013230              1.673878       1.308171      -0.061581      -0.017619       2.275916       0.296574       1.437546          -0.000267
           12              H       6.029675       8.630101       8.830805       0.118454       1.139353 0.88373034E+01  0.89211782E+02                                 1.825927                            1.761051      -1.067797       2.377632                    0.996730       3.587436      10.284724       0.461050       1.315998      -0.701879       0.017399      -0.014763      -0.030529       0.038114      -0.003656      -0.012871       0.009403      -0.008693      -0.009255      -0.016689      -0.000852       0.017541              1.823898       1.783390      -0.000119      -0.350300       1.622356       0.080182       2.065947           0.001041
           13              H       3.388579      19.756589      12.271044       0.319710       0.558659 0.35906064E+01  0.29417438E+02                                 1.221749                            1.194629      -1.159262       2.462071                    0.999759       2.490111       6.785162       0.501579       1.490491      -0.669300      -0.013855       0.024507      -0.025591       0.038045      -0.012427       0.004000      -0.010588      -0.007241       0.003943      -0.014475      -0.004586       0.019061              1.219207       1.122652      -0.116721       0.049276       1.251466      -0.174120       1.283503           0.000405
           14              H       1.572403      20.955259      13.106081       0.125469       0.950050 0.70084078E+01  0.66334770E+02                                 1.579881                            1.540048      -0.722587       2.547063                    0.999839       3.232796       8.786835       0.509922       1.269055      -0.712871      -0.009596      -0.004946      -0.039387       0.040840      -0.010542       0.003983       0.004766      -0.007676       0.046474      -0.019982       0.003284       0.016698              1.570182       1.427434      -0.044595       0.058215       1.366772       0.079167       1.916340           0.000009
           15              H       0.552821      22.716115      14.225660       0.099085       1.064097 0.76742550E+01  0.74270923E+02                                 1.698125                            1.601829      -0.728211       2.523339                    0.999733       3.420590       9.387578       0.504773       1.253797      -0.715349      -0.017975       0.025818      -0.017685       0.036089      -0.016532       0.003399       0.000187      -0.014436       0.020548      -0.021768       0.006785       0.014983              1.725984       1.634037      -0.340351       0.252962       1.895734      -0.350092       1.648180          -0.000035
           16              H       6.412918      14.592054       2.156226       0.101159       1.012975 0.70211291E+01  0.66169530E+02                                 1.613529                            1.507724      -0.722314       2.524337                    0.999846       3.304921       8.825227       0.535287       1.214139      -0.724239      -0.023204       0.021340       0.018258       0.036431      -0.015112       0.001440       0.003657      -0.005945       0.035512      -0.021673       0.008504       0.013169              1.660661       1.578325      -0.385880      -0.246756       1.882712       0.364722       1.520947           0.000021
           17              H      -0.843884      13.321568       3.395913       0.122573       1.000690 0.68631112E+01  0.64535522E+02                                 1.626614                            1.511929      -0.824094       2.496241                    0.999589       3.242054       8.745651       0.521501       1.249030      -0.716651       0.005353       0.004271       0.039124       0.039719      -0.012646       0.003003       0.008295      -0.002644       0.021535      -0.018702       0.005374       0.013328              1.677721       1.310432       0.015608       0.062417       1.392854       0.215650       2.329877          -0.000270
           18              H       0.200181      11.587955       2.409311       0.118826       1.135385 0.88008823E+01  0.88764996E+02                                 1.822988                            1.758520      -1.067874       2.378303                    0.996805       3.582189      10.269855       0.460883       1.317648      -0.701559       0.017340      -0.019204       0.028100       0.038198      -0.009147       0.009612      -0.000667       0.006298       0.035345      -0.016578      -0.000898       0.017476              1.820919       1.780543      -0.302220       0.174489       1.882422      -0.231208       1.799790           0.001054
           19              H       0.473848      17.259346       5.351960       0.318597       0.559583 0.35968656E+01  0.29472722E+02                                 1.221593                            1.194469      -1.157398       2.462032                    0.999747       2.490917       6.781180       0.502520       1.487499      -0.669837      -0.013852      -0.034959      -0.008363       0.038522       0.009708       0.008860       0.006120      -0.015153      -0.019738      -0.014547      -0.004616       0.019163              1.219050       1.122494       0.101043       0.076436       1.426130       0.073224       1.108527           0.000398
           20              H      -1.342326      17.383172       3.896364       0.125106       0.952201 0.70275165E+01  0.66549749E+02                                 1.580870                            1.541007      -0.742922       2.536840                    0.999797       3.236506       8.794348       0.510414       1.267182      -0.713254      -0.009731      -0.031793       0.023888       0.040940       0.008585       0.007168      -0.010960      -0.018327       0.015182      -0.020022       0.003101       0.016920              1.571148       1.428293       0.072787       0.009531       1.711467      -0.277771       1.573685          -0.000006
           21              H      -2.361903      17.472324       1.811630       0.098973       1.063996 0.76744802E+01  0.74293360E+02                                 1.700134                            1.603513      -0.734864       2.521048                    0.999701       3.421724       9.400115       0.503591       1.256398      -0.714789      -0.017727      -0.028179      -0.013708       0.036003       0.011263       0.012598      -0.001539      -0.016682       0.013815      -0.021829       0.006909       0.014920              1.728101       1.635960       0.390201       0.168697       2.016061       0.282949       1.532281          -0.000042
           22              H       0.583515       2.826612       0.583382       0.101507       1.011117 0.70055061E+01  0.65980703E+02                                 1.611092                            1.505718      -0.720922       2.525285                    0.999878       3.301098       8.810133       0.535858       1.213610      -0.724371      -0.022926       0.005305      -0.027700       0.036346       0.008752       0.012307      -0.008122      -0.013623       0.011541      -0.021492       0.008492       0.013001              1.658019       1.575910      -0.020712       0.456161       1.293998      -0.025714       2.104149           0.000020
           23              H       2.070894       4.535458       1.063815       0.122280       1.000246 0.68576998E+01  0.64447042E+02                                 1.623348                            1.509163      -0.816543       2.498855                    0.999647       3.239641       8.725586       0.523307       1.245446      -0.717443       0.005618       0.031894      -0.023421       0.039966       0.008850       0.009398      -0.008282      -0.002437       0.021752      -0.018623       0.005307       0.013316              1.674214       1.308188       0.046121      -0.044611       1.904584      -0.511797       1.809870          -0.000267
           24              H       3.114955       4.547846       3.058467       0.117741       1.139475 0.88377373E+01  0.89209687E+02                                 1.825381                            1.760577      -1.065763       2.378065                    0.996768       3.588115      10.283447       0.461355       1.315226      -0.702041       0.017482       0.034008       0.002609       0.038327       0.013077       0.003204      -0.008724      -0.010099      -0.013790      -0.016790      -0.000947       0.017737              1.823353       1.782850       0.303213       0.174917       2.023823       0.151857       1.663386           0.001049
           25              H       7.760751       4.260563       3.324421       0.319704       0.558651 0.35905395E+01  0.29416759E+02                                 1.221743                            1.194622      -1.159258       2.462086                    0.999759       2.490072       6.785045       0.501578       1.490503      -0.669299      -0.013855       0.009909      -0.034021       0.038048       0.002751       0.012763      -0.004582       0.003161       0.035165      -0.014479      -0.004583       0.019062              1.219201       1.122645       0.015686       0.125722       1.124694      -0.100931       1.410264           0.000395
           26              H       5.944587       2.938064       2.703862       0.125396       0.950062 0.70084540E+01  0.66335095E+02                                 1.579890                            1.540051      -0.722577       2.547069                    0.999840       3.232765       8.786647       0.509924       1.269052      -0.712874      -0.009602       0.036589      -0.015421       0.040850       0.001823       0.011120      -0.006016      -0.026348      -0.009551      -0.019979       0.003284       0.016695              1.570192       1.427432      -0.028123       0.067729       1.847538      -0.198398       1.435604          -0.000006
           27              H       4.925022       1.088051       1.738708       0.099025       1.064083 0.76741050E+01  0.74268870E+02                                 1.698099                            1.601808      -0.728266       2.523309                    0.999733       3.420550       9.387331       0.504780       1.253789      -0.715352      -0.017978       0.002415      -0.031202       0.036091       0.005321       0.016017      -0.001235      -0.016898       0.013181      -0.021772       0.006792       0.014979              1.725956       1.634009      -0.048893       0.421219       1.406863      -0.067848       2.136995          -0.000042
           28              H       2.040813      15.602503       2.739609       0.101115       1.013121 0.70223727E+01  0.66183999E+02                                 1.613654                            1.507834      -0.722375       2.524265                    0.999846       3.305234       8.826167       0.535282       1.214100      -0.724247      -0.023200      -0.026473      -0.009346       0.036421       0.006306       0.013805      -0.004576      -0.020192      -0.007255      -0.021669       0.008504       0.013165              1.660794       1.578441       0.406681       0.210829       1.927415       0.339052       1.476526           0.000021
           29              H       3.528207      15.164152       4.459728       0.122523       1.000797 0.68640508E+01  0.64546891E+02                                 1.626767                            1.512061      -0.824190       2.496176                    0.999589       3.242310       8.746657       0.521461       1.249077      -0.716640       0.005358      -0.036012       0.015868       0.039716       0.003723       0.012455       0.000053      -0.016904      -0.021264      -0.018702       0.005379       0.013322              1.677883       1.310539      -0.061869       0.017697       2.282630      -0.297963       1.440480          -0.000272
           30              H       4.572257      16.885382       5.467778       0.118760       1.135395 0.88009029E+01  0.88764781E+02                                 1.822971                            1.758502      -1.067858       2.378302                    0.996806       3.582164      10.269579       0.460896       1.317619      -0.701567       0.017348      -0.014741       0.030684       0.038207      -0.003752       0.012729      -0.009349      -0.008745      -0.009778      -0.016581      -0.000896       0.017477              1.820902       1.780525       0.000002       0.348976       1.620198      -0.079817       2.061982           0.001045
           31              H       4.845974      11.501274       2.027539       0.318609       0.559632 0.35972743E+01  0.29476860E+02                                 1.221645                            1.194519      -1.157336       2.462039                    0.999747       2.491058       6.781618       0.502522       1.487454      -0.669843      -0.013846       0.024723       0.026097       0.038522      -0.012533      -0.003981       0.010612      -0.007374       0.003611      -0.014550      -0.004619       0.019168              1.219102       1.122542      -0.116725      -0.049291       1.251392       0.174145       1.283371           0.000400
           32              H       3.029796      12.699940       1.192502       0.125147       0.952188 0.70274134E+01  0.66548643E+02                                 1.580859                            1.540998      -0.742948       2.536831                    0.999797       3.236496       8.794362       0.510414       1.267184      -0.713253      -0.009731      -0.004785       0.039477       0.040940      -0.010501      -0.003848      -0.004799      -0.007661       0.047189      -0.020021       0.003103       0.016918              1.571137       1.428287      -0.044646      -0.058270       1.367565      -0.079220       1.917560           0.000001
           33              H       2.010211      14.460790       0.072923       0.099021       1.063983 0.76743854E+01  0.74292397E+02                                 1.700131                            1.603510      -0.734846       2.521067                    0.999702       3.421701       9.400125       0.503587       1.256408      -0.714785      -0.017721       0.025969       0.017552       0.036007      -0.016544      -0.003459      -0.000150      -0.014275       0.021027      -0.021830       0.006905       0.014924              1.728098       1.635963      -0.341197      -0.253577       1.898260       0.350955       1.650071          -0.000037
           34              H       4.955522      22.847368      12.142357       0.101564       1.011048 0.70049356E+01  0.65974029E+02                                 1.611017                            1.505654      -0.720931       2.525299                    0.999878       3.300974       8.809734       0.535870       1.213606      -0.724371      -0.022920       0.021334      -0.018447       0.036342      -0.015031      -0.001423      -0.003607      -0.005825       0.034984      -0.021490       0.008490       0.013000              1.657937       1.575840      -0.384659       0.246000       1.879236      -0.363633       1.518737           0.000024
           35              H       6.442915      21.576876      10.902670       0.122330       1.000293 0.68581682E+01  0.64453197E+02                                 1.623456                            1.509256      -0.816566       2.498852                    0.999647       3.239797       8.726413       0.523264       1.245516      -0.717425       0.005609       0.004329      -0.039330       0.039963      -0.012565      -0.002959      -0.008323      -0.002508       0.021529      -0.018621       0.005303       0.013318              1.674330       1.308267       0.015575      -0.062252       1.390406      -0.214908       2.324316          -0.000264
           36              H       7.486984      19.843268      11.889272       0.117788       1.139439 0.88374134E+01  0.89205686E+02                                 1.825343                            1.760545      -1.065802       2.378062                    0.996768       3.588041      10.283225       0.461358       1.315226      -0.702040       0.017474      -0.019272      -0.028150       0.038330      -0.009315      -0.009724       0.000813       0.006424       0.035748      -0.016793      -0.000948       0.017740              1.823315       1.782819      -0.303076      -0.175123       1.884965       0.231989       1.802161           0.001067
           37              H       1.931267       9.004066       8.946623       0.318663       0.559743 0.35997008E+01  0.29511347E+02                                 1.223528                            1.196310      -1.158415       2.462079                    0.999755       2.493540       6.797298       0.501108       1.490913      -0.669236      -0.013641      -0.034930       0.008370       0.038422       0.009702      -0.008925      -0.006085      -0.014980      -0.019887      -0.014585      -0.004553       0.019138              1.220986       1.124198       0.101271      -0.076659       1.428569      -0.073369       1.110192           0.000396
           38              H       8.859298       9.127899      10.402219       0.124756       0.954401 0.70479362E+01  0.66797089E+02                                 1.583844                            1.543638      -0.742172       2.536949                    0.999796       3.240741       8.811801       0.509742       1.267828      -0.713104      -0.009790      -0.031755      -0.023811       0.040880       0.008655      -0.007223       0.010982      -0.018192       0.015463      -0.020106       0.003186       0.016920              1.574143       1.430555       0.073090      -0.009465       1.715191       0.279046       1.576681          -0.000008
           39              H       7.839727       9.217062      12.486953       0.099330       1.061844 0.76525372E+01  0.73979172E+02                                 1.692775                            1.597273      -0.724945       2.524188                    0.999758       3.414621       9.354004       0.506778       1.250214      -0.716143      -0.017990      -0.028256       0.013564       0.036138       0.011110      -0.012603       0.001449      -0.016655       0.013602      -0.021689       0.006805       0.014884              1.720350       1.628923       0.386932      -0.167288       2.005904      -0.280611       1.526222          -0.000043
           40              H       7.870324      11.081934      13.715201       0.101562       1.011678 0.70098397E+01  0.66040568E+02                                 1.612717                            1.506932      -0.723567       2.524302                    0.999854       3.302269       8.818386       0.535171       1.214816      -0.724094      -0.023009       0.005020       0.027356       0.036097       0.008823      -0.012336       0.008240      -0.013985       0.011751      -0.021691       0.008513       0.013178              1.659853       1.577563      -0.020736      -0.457337       1.294891       0.025663       2.107105           0.000020
           41              H       9.357702      12.790778      13.234768       0.122009       1.001149 0.68651568E+01  0.64523073E+02                                 1.622885                            1.508894      -0.814005       2.499375                    0.999668       3.240862       8.724162       0.524014       1.243650      -0.717830       0.005470       0.032081       0.023701       0.040260       0.008994      -0.009359       0.008254      -0.002168       0.021654      -0.018681       0.005450       0.013230              1.673658       1.308021       0.046037       0.044512       1.903720       0.511215       1.809233          -0.000267
           42              H       1.657556      12.803156      11.240116       0.118471       1.139380 0.88375284E+01  0.89214204E+02                                 1.825908                            1.761034      -1.067862       2.377600                    0.996731       3.587464      10.284656       0.461070       1.315940      -0.701890       0.017391       0.033811      -0.002483       0.038103       0.012974      -0.003269       0.008586      -0.010108      -0.013495      -0.016689      -0.000853       0.017541              1.823878       1.783368       0.303419      -0.175039       2.024470      -0.151982       1.663797           0.001054
           43              C       7.513544      12.340027       8.241703       0.009822      36.777039 0.44168762E+03  0.10433820E+05                                 9.709965                            7.086876      -0.140749       1.949277                    0.999386      28.118883      81.248978       0.608068       0.426408      -1.057043      -0.055989      -0.054461       0.018502       0.080268      -0.004570       0.013267      -0.017831       0.021827      -0.128310      -0.049783       0.012763       0.037020             11.646001       9.710081       3.439588      -4.157553       9.104532       0.007803      16.123391           0.005829
           44              C       7.428723      13.073099       9.411327       0.029317      36.867571 0.42614116E+03  0.99412321E+04                                 9.704240                            6.935223       0.037263       2.015558                    0.999436      27.163648      77.094087       0.620327       0.423252      -1.062797      -0.051583      -0.042407       0.019757       0.069638       0.032142      -0.047796      -0.046532       0.043084      -0.027356      -0.061168      -0.026013       0.087180             11.894033       8.437906       4.991348       0.552663      15.940531       5.087580      11.303661           0.001905
           45              C       6.210667      11.193370       9.518567       0.300160      32.115262 0.35796970E+03  0.80761276E+04                                 9.259020                            6.585770      -0.198162       1.959112                    0.999096      25.432769      73.370973       0.597518       0.454358      -1.033602       0.029933       0.047354      -0.014765       0.057934      -0.009936      -0.003926       0.015971      -0.029064      -0.044579      -0.020825      -0.010099       0.030925             11.499785      10.797715       7.116147      -2.817086      14.332687      -2.606407       9.368953           0.008879
           46              C       8.164109      12.609972       6.973419       0.600725      23.579481 0.24022455E+03  0.49382640E+04                                 7.592457                            5.532973      -0.127716       2.019351                    0.999444      22.242329      62.604753       0.623474       0.477893      -1.013825       0.024072       0.022498      -0.071363       0.078602      -0.083993       0.015682      -0.032985      -0.018556      -0.177525      -0.072007      -0.048922       0.120929              8.878171       8.843726       3.570616      -1.054353       6.995701       0.433318      10.795087           0.012171
           47              C       7.944625      14.264339      10.056193       0.590604      25.254894 0.25026206E+03  0.51934437E+04                                 7.937535                            5.638649      -0.044087       2.043054                    0.999346      22.486355      63.428469       0.619526       0.476416      -1.015407       0.021233       0.069671       0.016849       0.074759      -0.033066       0.040602      -0.069412      -0.008300       0.030420      -0.065312      -0.034090       0.099402              9.556415       8.041474       1.442854      -1.821368      11.239255       4.273089       9.388514           0.014695
           48              C       5.393092      10.056618      10.089080       0.009601      36.846335 0.48578530E+03  0.11704343E+05                                 9.722661                            7.409706      -0.168086       1.946353                    0.998800      28.066095      80.825331       0.599811       0.423827      -1.062942      -0.024531      -0.034285       0.004124       0.042359       0.014239      -0.023029      -0.006509      -0.013973       0.019307      -0.028549      -0.001347       0.029896             11.488498      10.542761       4.850418      -3.691336      14.820928      -1.971235       9.101804          -0.000986
           49              C       4.581630      10.338952      11.241546      -0.153226      30.284097 0.47267668E+03  0.11384863E+05                                 8.546293                            7.371429       0.009444       1.975273                    0.998329      30.233963      88.927995       0.589891       0.431093      -1.051558      -0.018780      -0.013192      -0.004634       0.023414      -0.010361      -0.001049       0.024080      -0.052743      -0.029604      -0.025429      -0.018460       0.043888              9.002402       8.365187       1.831113      -3.210366       9.805520      -1.139023       8.836498           0.001196
           50              C       3.959050       9.241826      11.774883      -0.086402      27.730909 0.40344306E+03  0.93606572E+04                                 8.030652                            6.783257       0.004419       1.978906                    0.999608      29.043007      84.447681       0.617243       0.427687      -1.051328       0.019027       0.007879      -0.027573       0.034415      -0.000109      -0.025324       0.001335       0.011712       0.050443      -0.020058      -0.014214       0.034271              8.419101       6.565929       1.279642      -2.435835      10.217081      -0.381690       8.474292          -0.000424
           51              C       4.027261       8.035727      11.218668      -0.098253      27.397085 0.39638749E+03  0.91046358E+04                                 7.841473                            6.630938       0.293773       2.074948                    0.999739      28.275985      80.300542       0.641065       0.415969      -1.064683       0.009074       0.021360      -0.026001       0.034852       0.022806      -0.013712      -0.008208      -0.023311      -0.013608      -0.026372      -0.006943       0.033315              8.174447       6.596119       1.181408      -2.438132      10.117397      -0.029312       7.809825           0.001179
           52              C       4.869327       7.778159      10.151994      -0.054204      27.206194 0.36984751E+03  0.83663776E+04                                 7.895657                            6.460632       0.226385       2.074710                    0.999651      27.352991      77.610374       0.639783       0.423213      -1.057912      -0.008914       0.023711      -0.003238       0.025537      -0.000651       0.002125       0.016969      -0.002842       0.001864      -0.016371      -0.001520       0.017891              8.492756       6.506858       1.376479      -2.305311      11.298095      -0.369620       7.673314          -0.000544
           53              C       5.503275       8.783652       9.582910      -0.123056      29.006044 0.41440890E+03  0.97249008E+04                                 8.409169                            6.964639      -0.213666       1.915479                    0.998300      29.721866      88.244471       0.594635       0.438934      -1.039680      -0.023358      -0.005313       0.006837       0.024911      -0.020510      -0.003055       0.024584       0.030661       0.026968      -0.039470       0.007024       0.032446              9.127346       7.018149       2.566645      -1.840801      12.794162      -0.751162       7.569726           0.001352
           54              C       4.598791      17.478133      13.789553       0.008833      36.788088 0.44185325E+03  0.10438250E+05                                 9.709737                            7.086731      -0.143493       1.948696                    0.999392      28.125358      81.257976       0.608291       0.426231      -1.057199      -0.056215       0.043654       0.037856       0.080616       0.014123      -0.002787       0.032638       0.047191      -0.054183      -0.050673       0.013168       0.037504             11.645761       9.710034      -5.320408      -0.899939      14.361659      -3.042713      10.865589           0.005857
           55              C       4.513967      18.124519      12.569884       0.028196      36.906186 0.42668989E+03  0.99566380E+04                                 9.707574                            6.937352       0.033702       2.014208                    0.999398      27.184790      77.149050       0.620582       0.422967      -1.063039      -0.051783       0.038330       0.027612       0.070093      -0.057470      -0.003664       0.020351      -0.003724      -0.166963      -0.061792      -0.025612       0.087405             11.898529       8.440678      -2.017568      -4.600730       8.059258      -0.536177      19.195650           0.001926
           56              C       3.295897      19.157259      14.144158       0.300586      32.104033 0.35777635E+03  0.80706567E+04                                 9.257546                            6.584264      -0.198923       1.959098                    0.999120      25.423628      73.339017       0.597551       0.454396      -1.033583       0.030128      -0.036092      -0.033751       0.057874       0.001304       0.010950       0.007915       0.011369       0.081046      -0.020536      -0.010890       0.031426             11.498792      10.796808      -5.997975      -4.753915      12.866494       3.453316      10.833074           0.008899
           57              C       5.249367      16.244793      14.189914       0.600293      23.576762 0.24019451E+03  0.49374573E+04                                 7.591784                            5.532592      -0.129408       2.018916                    0.999419      22.240647      62.597370       0.623506       0.477887      -1.013835       0.023915      -0.071851       0.015198       0.077237       0.055115       0.065609       0.058945       0.024657      -0.042380      -0.072297      -0.048693       0.120991              8.877294       8.842795      -2.698137      -2.564657       9.469115      -1.861590       8.319973           0.012188
           58              C       5.029873      18.087366      11.215809       0.591198      25.219811 0.24985016E+03  0.51826279E+04                                 7.930058                            5.633788      -0.041471       2.044251                    0.999297      22.466031      63.351958       0.619845       0.476379      -1.015453       0.021388      -0.020362      -0.067202       0.073404       0.051721       0.008324       0.029817      -0.076112      -0.174669      -0.065243      -0.033949       0.099192              9.547041       8.034149      -2.296423      -0.338276       6.145277      -1.333681      14.461697           0.014692
           59              C      -0.436402      11.964392       0.544776       0.010146      36.812053 0.48519110E+03  0.11686910E+05                                 9.718062                            7.405814      -0.167867       1.946622                    0.998790      28.053234      80.787906       0.599867       0.423901      -1.062854      -0.025374       0.021186       0.028409       0.043586      -0.026248      -0.000700       0.002337      -0.022268      -0.003685      -0.027916      -0.001388       0.029305             11.483448      10.538299      -5.619464      -2.353642      12.233589       3.460277      11.678457          -0.000969
           60              C       1.666841      21.076614      14.022620      -0.154684      30.372019 0.47451719E+03  0.11440580E+05                                 8.563938                            7.386760       0.007955       1.973850                    0.998317      30.288204      89.138934       0.589146       0.431208      -1.051461      -0.018690       0.002754       0.014074       0.023558       0.003936       0.009699       0.005486      -0.000673       0.124948      -0.024998      -0.018679       0.043677              9.021547       8.386084      -3.707248       0.019072      10.090631       0.989535       8.587927           0.001218
           61              C      -1.870461      13.831738       0.407510      -0.085080      27.685254 0.40253198E+03  0.93341383E+04                                 8.020208                            6.773262       0.004544       1.979182                    0.999604      29.015265      84.339680       0.618024       0.427392      -1.051521       0.018856      -0.027409       0.007329       0.034067      -0.022028       0.012620      -0.014294      -0.010348      -0.015717      -0.020156      -0.014242       0.034398              8.408743       6.558879      -2.747972       0.112156       9.229469       0.939639       9.437880          -0.000408
           62              C      -1.802255      13.953094       1.730129      -0.098802      27.414775 0.39671706E+03  0.91140292E+04                                 7.845128                            6.633981       0.290923       2.074016                    0.999749      28.287069      80.338040       0.640881       0.416005      -1.064668       0.008628      -0.032869      -0.005100       0.034363      -0.023226      -0.013446       0.012323      -0.016936       0.004146      -0.026148      -0.007721       0.033869              8.178322       6.598874      -2.703471       0.196832       8.415117       1.013458       9.520976           0.001175
           63              C      -0.960183      13.158111       2.486524      -0.053213      27.156285 0.36897788E+03  0.83411346E+04                                 7.882577                            6.449158       0.230321       2.076312                    0.999647      27.321516      77.475167       0.640980       0.422705      -1.058313      -0.008361      -0.014618      -0.020245       0.026334       0.001209      -0.000577      -0.007770       0.012448       0.047440      -0.016101      -0.001645       0.017746              8.479119       6.495356      -2.678695      -0.038302       8.881866       1.751692      10.060135          -0.000544
           64              C      -0.326224      12.162522       1.900282      -0.124905      29.086658 0.41593460E+03  0.97704119E+04                                 8.427933                            6.980108      -0.219118       1.913238                    0.998275      29.774174      88.465494       0.593592       0.439269      -1.039403      -0.023261       0.008129       0.001148       0.024667       0.007559       0.018837      -0.024732       0.031359       0.025357      -0.039508       0.007409       0.032100              9.148454       7.032978      -2.882950      -1.308769       9.547336       2.648513      10.865048           0.001372
           65              C       1.684033      19.713647       6.565909       0.009631      36.765020 0.44154681E+03  0.10429317E+05                                 9.706414                            7.084726      -0.141613       1.949334                    0.999390      28.115357      81.225411       0.608312       0.426286      -1.057154      -0.056488       0.010552      -0.056838       0.080825      -0.009401      -0.010766      -0.014489       0.077754       0.037472      -0.050215       0.012800       0.037415             11.641427       9.705478       1.878861       5.054076      14.371805       3.032806      10.846998           0.005821
           66              C       1.599222      18.334188       6.615954       0.027553      36.918129 0.42683517E+03  0.99609972E+04                                 9.709920                            6.938666       0.037865       2.015494                    0.999405      27.189839      77.170204       0.620498       0.422983      -1.063016      -0.052150       0.004415      -0.047093       0.070405       0.025631       0.051741       0.027361       0.078561       0.078264      -0.062376      -0.025540       0.087916             11.901631       8.442070      -2.977443       4.048067      16.882110      -4.556329      10.380713           0.001916
           67              C       0.381148      19.181176       4.934441       0.301504      32.069088 0.35738789E+03  0.80597315E+04                                 9.251515                            6.581086      -0.200397       1.958845                    0.999144      25.408639      73.286737       0.597639       0.454450      -1.033549       0.030521      -0.010735       0.048219       0.058068       0.008359      -0.006235      -0.024015      -0.016707      -0.002543      -0.020549      -0.010680       0.031229             11.489929      10.788315      -1.116890       7.563765       8.346129      -0.844840      15.335344           0.008873
           68              C       2.334598      20.677041       7.433833       0.602345      23.537146 0.23972110E+03  0.49253554E+04                                 7.584652                            5.527915      -0.127226       2.020239                    0.999501      22.215541      62.514139       0.623630       0.478022      -1.013752       0.024193       0.049382       0.054814       0.077643       0.028200      -0.080072      -0.026043       0.083670       0.129098      -0.072019      -0.048453       0.120472              8.868699       8.833895      -0.871169       3.614824      10.209837       1.426640       7.562364           0.012158
           69              C       2.115138      17.180100       7.325164       0.592389      25.246201 0.25013913E+03  0.51905903E+04                                 7.938258                            5.638998      -0.046070       2.042505                    0.999368      22.479993      63.422064       0.619181       0.476709      -1.015185       0.021158      -0.048578       0.051560       0.073932      -0.018992      -0.048102       0.039585       0.042852       0.186483      -0.065243      -0.033756       0.099000              9.557406       8.041957       0.855803       2.160344      13.553595      -2.938535       7.076666           0.014675
           70              C       2.478388       2.744893       3.664727       0.009817      36.815349 0.48533248E+03  0.11690912E+05                                 9.718187                            7.406666      -0.171342       1.945635                    0.998782      28.054058      80.786588       0.599873       0.423875      -1.062893      -0.025259       0.012926      -0.032179       0.042902       0.012634       0.023331       0.004715      -0.010503       0.032693      -0.028157      -0.001677       0.029834             11.482721      10.538004       0.772679       6.042232       8.821126      -1.488392      15.089034          -0.000985
           71              C      -1.247893      18.116240       3.333000      -0.155501      30.379642 0.47464536E+03  0.11444457E+05                                 8.565512                            7.388102       0.009958       1.974533                    0.998305      30.294936      89.162167       0.589050       0.431249      -1.051436      -0.018563       0.010280      -0.008418       0.022828       0.005945      -0.008782      -0.029983      -0.043242      -0.000232      -0.025954      -0.018227       0.044181              9.023153       8.387559       1.870548       3.201790       8.107912       0.156072      10.573988           0.001198
           72              C       1.044343       1.692340       2.116190      -0.083771      27.653438 0.40190723E+03  0.93156903E+04                                 8.012000                            6.765866       0.006728       1.980210                    0.999633      28.993072      84.247138       0.618678       0.427122      -1.051726       0.018878       0.020086       0.020533       0.034372       0.022429       0.012408       0.012170      -0.012260      -0.022439      -0.020427      -0.013697       0.034124              8.400256       6.552558       1.470914       2.321286       8.564943      -0.558619      10.083267          -0.000424
           73              C       1.112540       2.777083       1.349786      -0.100008      27.454419 0.39750134E+03  0.91369454E+04                                 7.854365                            6.642365       0.288394       2.072909                    0.999764      28.312978      80.444357       0.640185       0.416235      -1.064476       0.008379       0.012364       0.031024       0.034432       0.000321       0.026720      -0.003193      -0.001094       0.048197      -0.025898      -0.007425       0.033323              8.187519       6.605481       1.524089       2.243582       8.377973      -0.987328       9.579102           0.001173
           74              C       1.954601       3.829633       1.660065      -0.053550      27.160330 0.36907293E+03  0.83434736E+04                                 7.882558                            6.449953       0.227505       2.075212                    0.999631      27.323504      77.471159       0.640972       0.422700      -1.058360      -0.008991      -0.010067       0.022189       0.025972      -0.001377      -0.000832      -0.009080      -0.017354      -0.038857      -0.015735      -0.002155       0.017890              8.478514       6.496017       1.306565       2.339341       8.247350      -1.383423      10.692174          -0.000543
           75              C       2.588558       3.819729       2.815391      -0.122298      29.008418 0.41448857E+03  0.97279253E+04                                 8.413535                            6.968602      -0.217470       1.914343                    0.998240      29.720974      88.267441       0.594003       0.439349      -1.039361      -0.022862      -0.002566      -0.007268       0.024127       0.013322      -0.015375       0.000012      -0.012157      -0.101441      -0.038864       0.006183       0.032681              9.131851       7.021565       0.311024       3.144337       8.229815      -1.887770      12.144174           0.001367
           76              C       8.970953       4.084732       6.056880       0.008820      36.787756 0.44184713E+03  0.10438053E+05                                 9.709631                            7.086648      -0.143412       1.948727                    0.999393      28.125085      81.256546       0.608300       0.426227      -1.057204      -0.056207      -0.054596      -0.018866       0.080597      -0.004648      -0.013610       0.017836       0.021565      -0.131082      -0.050662       0.013161       0.037501             11.645641       9.709914       3.439599       4.157597       9.104483      -0.007396      16.122526           0.005835
           77              C       8.886129       4.817799       4.887256       0.028192      36.905850 0.42668514E+03  0.99564986E+04                                 9.707514                            6.937316       0.033555       2.014165                    0.999399      27.184649      77.148511       0.620584       0.422967      -1.063039      -0.051773      -0.043084      -0.019386       0.070089       0.031931       0.047951       0.047121       0.042657      -0.027825      -0.061782      -0.025641       0.087423             11.898431       8.440620       4.993120      -0.553071      15.947062      -5.090168      11.307610           0.001899
           78              C       7.668072       2.938069       4.780016       0.300601      32.103468 0.35776804E+03  0.80704080E+04                                 9.257410                            6.584173      -0.198883       1.959116                    0.999120      25.423148      73.336924       0.597558       0.454394      -1.033586       0.030136       0.047266       0.014381       0.057871      -0.010148       0.004342      -0.016058      -0.030143      -0.043467      -0.020535      -0.010900       0.031434             11.498630      10.796534       7.115878       2.817375      14.332009       2.607173       9.367346           0.008882
           79              C       9.621523       4.354683       7.325164       0.600329      23.576673 0.24019159E+03  0.49374028E+04                                 7.591863                            5.532624      -0.129551       2.018873                    0.999419      22.240798      62.598689       0.623490       0.477899      -1.013825       0.023912       0.022754       0.069822       0.077232      -0.084389      -0.014939       0.033294      -0.019758      -0.175645      -0.072292      -0.048720       0.121011              8.877410       8.842922       3.570214       1.054292       6.995174      -0.433192      10.794132           0.012173
           80              C       0.657829       6.009036       4.242390       0.591193      25.220497 0.24985731E+03  0.51828271E+04                                 7.930250                            5.633905      -0.041712       2.044167                    0.999297      22.466552      63.354286       0.619831       0.476385      -1.015447       0.021415       0.068367      -0.015971       0.073401      -0.033061      -0.040626       0.069199      -0.007866       0.030086      -0.065238      -0.033946       0.099184              9.547279       8.034330       1.441195       1.819700      11.227843      -4.268080       9.379663           0.014674
           81              C       3.935669      18.311893       4.209503       0.010098      36.812057 0.48519033E+03  0.11686855E+05                                 9.717991                            7.405759      -0.167726       1.946671                    0.998790      28.053021      80.786439       0.599877       0.423895      -1.062860      -0.025365      -0.035199      -0.004147       0.043584       0.013738       0.022380       0.006793      -0.014554       0.019418      -0.027914      -0.001396       0.029310             11.483381      10.538107       4.848036       3.689709      14.814010       1.970596       9.098025          -0.000985
           82              C       6.039029       2.083643       3.057037      -0.154615      30.368604 0.47444642E+03  0.11438433E+05                                 8.563306                            7.386213       0.008120       1.973932                    0.998317      30.285771      89.129694       0.589168       0.431209      -1.051463      -0.018680      -0.013586       0.004639       0.023559      -0.010377       0.001439      -0.024176      -0.052017      -0.029152      -0.025006      -0.018682       0.043688              9.020873       8.385313       1.836938       3.219769       9.820054       1.145350       8.857251           0.001197
           83              C       2.501622      17.497091       2.523700      -0.085128      27.685769 0.40254035E+03  0.93343977E+04                                 8.020381                            6.773396       0.004314       1.979111                    0.999603      29.015625      84.341518       0.618008       0.427400      -1.051514       0.018819       0.007356       0.027375       0.034024       0.000078       0.025361      -0.001548       0.011796       0.050718      -0.020142      -0.014229       0.034370              8.408926       6.558947       1.276872       2.435903      10.199873       0.379600       8.467957          -0.000421
           84              C       2.569834      16.290995       3.079915      -0.098855      27.416809 0.39675046E+03  0.91150103E+04                                 7.845498                            6.634242       0.290652       2.073891                    0.999748      28.288863      80.344708       0.640870       0.416003      -1.064667       0.008606       0.020867       0.025940       0.034386       0.023293       0.013406       0.008920      -0.022780      -0.013515      -0.026172      -0.007724       0.033896              8.178728       6.599160       1.181340       2.439858      10.122703       0.027923       7.814319           0.001177
           85              C       3.411904      16.033433       4.146589      -0.053258      27.157657 0.36899753E+03  0.83417173E+04                                 7.882883                            6.449349       0.230174       2.076247                    0.999647      27.322631      77.479801       0.640965       0.422707      -1.058308      -0.008362       0.024841       0.002550       0.026334      -0.000085      -0.001327      -0.016878      -0.003262       0.000262      -0.016129      -0.001641       0.017769              8.479479       6.495561       1.372567       2.300793      11.283124       0.365662       7.659750          -0.000547
           86              C       4.045854      17.038928       4.715673      -0.124885      29.085603 0.41591183E+03  0.97697469E+04                                 8.427769                            6.979944      -0.219185       1.913227                    0.998274      29.773393      88.462694       0.593595       0.439272      -1.039401      -0.023249      -0.005046      -0.006474       0.024656      -0.020083       0.002871      -0.024653       0.031511       0.025820      -0.039510       0.007412       0.032098              9.148301       7.032808       2.574878       1.842320      12.829142       0.753765       7.582953           0.001360
           87              C       6.056182       9.222810       0.509030       0.009638      36.764821 0.44154791E+03  0.10429349E+05                                 9.706417                            7.084773      -0.141621       1.949337                    0.999391      28.115180      81.224915       0.608305       0.426290      -1.057151      -0.056506       0.043921      -0.037546       0.080819       0.014039       0.002768      -0.032197       0.047091      -0.054491      -0.050223       0.012805       0.037418             11.641390       9.705529      -5.316372       0.899885      14.354510       3.042624      10.864132           0.005852
           88              C       5.971362       9.869202       1.728699       0.027538      36.918364 0.42683856E+03  0.99610870E+04                                 9.709918                            6.938660       0.037993       2.015531                    0.999405      27.189989      77.170441       0.620503       0.422979      -1.063020      -0.052152       0.038569      -0.027379       0.070406      -0.057622       0.003686      -0.020271      -0.003942      -0.169291      -0.062382      -0.025540       0.087921             11.901649       8.442085      -2.017034       4.602536       8.060133       0.536966      19.202731           0.001919
           89              C       4.753286      10.901935       0.154425       0.301483      32.070737 0.35740950E+03  0.80603441E+04                                 9.251807                            6.581269      -0.200334       1.958849                    0.999146      25.409474      73.289818       0.597632       0.454448      -1.033549       0.030513      -0.036370       0.033417       0.058057       0.001209      -0.010345      -0.007851       0.011345       0.081575      -0.020582      -0.010665       0.031246             11.490322      10.788739      -5.992165       4.749387      12.856664      -3.448999      10.825563           0.008877
           90              C       6.706757       7.989469       0.108669       0.602320      23.536500 0.23971599E+03  0.49251945E+04                                 7.584400                            5.527785      -0.127172       2.020265                    0.999501      22.214823      62.510529       0.623653       0.478009      -1.013764       0.024172      -0.072167      -0.015342       0.077639       0.055260      -0.064448      -0.059089       0.026397      -0.042654      -0.072017      -0.048459       0.120476              8.868358       8.833535      -2.694825       2.561721       9.459353       1.859646       8.312187           0.012177
           91              C       6.487272       9.832057       3.082774       0.592424      25.245382 0.25013041E+03  0.51903517E+04                                 7.938007                            5.638836      -0.046018       2.042527                    0.999369      22.479556      63.419987       0.619202       0.476698      -1.015193       0.021152      -0.020359       0.067861       0.073939       0.051143      -0.007597      -0.029851      -0.077486      -0.174364      -0.065238      -0.033766       0.099004              9.557092       8.041741      -2.298736       0.339000       6.150848       1.335220      14.478686           0.014678
           92              C       6.850407      20.219714      13.753807       0.009824      36.816119 0.48534447E+03  0.11691282E+05                                 9.718329                            7.406758      -0.171393       1.945612                    0.998783      28.054474      80.788274       0.599869       0.423875      -1.062893      -0.025281       0.021389      -0.027294       0.042914      -0.026518       0.000732      -0.002439      -0.022918      -0.004523      -0.028154      -0.001678       0.029832             11.482915      10.538240      -5.619129       2.352086      12.233124      -3.458412      11.677382          -0.000967
           93              C       3.124231      12.821290       0.275963      -0.155495      30.380283 0.47466046E+03  0.11444912E+05                                 8.565620                            7.388211       0.009870       1.974499                    0.998304      30.295397      89.163893       0.589047       0.431248      -1.051436      -0.018552       0.002145      -0.013124       0.022826       0.004630      -0.009528      -0.005575      -0.000997       0.126561      -0.025950      -0.018223       0.044173              9.023261       8.387731      -3.708147      -0.019040      10.092683      -0.989819       8.589369           0.001213
           94              C       5.416348      22.087061      13.891073      -0.083752      27.653500 0.40190960E+03  0.93157622E+04                                 8.012026                            6.765897       0.006866       1.980256                    0.999633      28.993098      84.247387       0.618675       0.427124      -1.051724       0.018896      -0.027826      -0.007134       0.034384      -0.021935      -0.013213       0.013600      -0.009838      -0.015041      -0.020410      -0.013698       0.034107              8.400280       6.552620      -2.745752      -0.113238       9.219866      -0.936730       9.428354          -0.000411
           95              C       5.484550      22.208410      12.568454      -0.100008      27.454590 0.39750674E+03  0.91370871E+04                                 7.854349                            6.642373       0.288439       2.072924                    0.999765      28.313059      80.444280       0.640191       0.416230      -1.064481       0.008395      -0.033042       0.004806       0.034429      -0.023290       0.013080      -0.011777      -0.016060       0.003535      -0.025911      -0.007396       0.033307              8.187491       6.605497      -2.704998      -0.198159       8.423646      -1.013724       9.533330           0.001180
           96              C       6.326620      21.413424      11.812059      -0.053560      27.161164 0.36908744E+03  0.83439193E+04                                 7.882843                            6.450167       0.227290       2.075148                    0.999630      27.324105      77.474491       0.640946       0.422711      -1.058349      -0.009032      -0.014199       0.019793       0.025980       0.001410       0.000772       0.007633       0.011551       0.047953      -0.015717      -0.002170       0.017887              8.478838       6.496249      -2.679264       0.038173       8.883114      -1.750485      10.057151          -0.000530
           97              C       6.960581      20.417837      12.398301      -0.122281      29.009040 0.41450020E+03  0.97282730E+04                                 8.413670                            6.968706      -0.217450       1.914343                    0.998240      29.721383      88.269183       0.593997       0.439350      -1.039359      -0.022920       0.007592      -0.001423       0.024186       0.006604      -0.019201       0.024581       0.030402       0.026255      -0.038805       0.006151       0.032655              9.132022       7.021701      -2.878606       1.302903       9.530808      -2.638986      10.843558           0.001384
           98              C       3.141448      11.458361       7.732674       0.009837      36.777795 0.44169498E+03  0.10434073E+05                                 9.710200                            7.087002      -0.140874       1.949232                    0.999385      28.119308      81.251406       0.608052       0.426416      -1.057034      -0.055988       0.011196       0.056423       0.080272      -0.009197       0.010586       0.014126       0.077177       0.037765      -0.049759       0.012747       0.037011             11.646328       9.710336       1.880750      -5.057702      14.375876      -3.035463      10.852771           0.005814
           99              C       3.056637      10.078902       7.682629       0.029233      36.870172 0.42617427E+03  0.99422082E+04                                 9.704689                            6.935486       0.037254       2.015541                    0.999436      27.164830      77.098498       0.620315       0.423251      -1.062796      -0.051592       0.004090       0.046591       0.069635       0.025332      -0.051756      -0.026676       0.077541       0.075836      -0.061196      -0.026021       0.087217             11.894649       8.438325      -2.974568      -4.046515      16.869864       4.551870      10.375757           0.001901
          100              C       1.838568      10.925899       9.364142       0.300136      32.116049 0.35797988E+03  0.80764140E+04                                 9.259149                            6.585849      -0.198170       1.959110                    0.999096      25.433185      73.372414       0.597517       0.454356      -1.033603       0.029937      -0.010893      -0.048391       0.057936       0.008380       0.006646       0.023917      -0.015262      -0.003217      -0.020815      -0.010100       0.030915             11.499955      10.797959      -1.118436      -7.571472       8.352756       0.846128      15.349151           0.008892
          101              C       3.792010      12.421751       6.864750       0.600705      23.579838 0.24022860E+03  0.49383690E+04                                 7.592533                            5.533016      -0.127711       2.019345                    0.999444      22.242521      62.605467       0.623472       0.477893      -1.013825       0.024108       0.050529      -0.055183       0.078610       0.028418       0.080552       0.025972       0.083533       0.128754      -0.072005      -0.048898       0.120903              8.878274       8.843813      -0.872217      -3.619445      10.220651      -1.428597       7.570358           0.012165
          102              C       3.572550       8.924810       6.973419       0.590645      25.254388 0.25025445E+03  0.51932706E+04                                 7.937576                            5.638659      -0.044071       2.043067                    0.999346      22.486178      63.428850       0.619506       0.476432      -1.015393       0.021215      -0.049408      -0.051872       0.074712      -0.018631       0.048911      -0.039478       0.043532       0.185803      -0.065302      -0.034059       0.099362              9.556481       8.041524       0.855895      -2.160254      13.551952       2.937917       7.075969           0.014683
          103              C       9.765187      11.000199      10.633856       0.009604      36.845922 0.48577915E+03  0.11704163E+05                                 9.722586                            7.409659      -0.168085       1.946353                    0.998800      28.066039      80.825179       0.599813       0.423827      -1.062941      -0.024531       0.013562       0.031746       0.042350       0.012842      -0.023832      -0.004406      -0.010342       0.030224      -0.028550      -0.001340       0.029891             11.488379      10.542712       0.771630      -6.046169       8.824449       1.490755      15.097974          -0.000983
          104              C       8.953732       9.860970      10.965583      -0.153300      30.286135 0.47271765E+03  0.11386101E+05                                 8.546645                            7.371725       0.009135       1.975152                    0.998328      30.235489      88.933574       0.589882       0.431090      -1.051559      -0.018782       0.010630       0.009073       0.023411       0.006105       0.008459       0.029880      -0.042695       0.000446      -0.025429      -0.018469       0.043898              9.002780       8.365604       1.864824      -3.191167       8.092666      -0.150022      10.550069           0.001194
          105              C       8.331147       9.947654      12.182393      -0.086402      27.730090 0.40342735E+03  0.93601679E+04                                 8.030363                            6.783016       0.004535       1.978942                    0.999608      29.042433      84.444461       0.617272       0.427673      -1.051341       0.019051       0.019920      -0.020638       0.034433       0.021973      -0.012598      -0.012773      -0.012735      -0.022865      -0.020077      -0.014179       0.034256              8.418801       6.565743       1.469641      -2.326092       8.579128       0.563689      10.111533          -0.000425
          106              C       8.399347      11.032401      12.948797      -0.098206      27.394039 0.39633448E+03  0.91030788E+04                                 7.840904                            6.630521       0.293834       2.075015                    0.999739      28.273419      80.290749       0.641084       0.415973      -1.064685       0.009104       0.011816      -0.031482       0.034837       0.000451      -0.026578       0.003885      -0.002346       0.049306      -0.026338      -0.006964       0.033303              8.173826       6.595629       1.520610      -2.241977       8.360752       0.984516       9.565097           0.001173
          107              C       9.241407      12.084949      12.638518      -0.054191      27.204181 0.36981613E+03  0.83654301E+04                                 7.895107                            6.460249       0.226619       2.074801                    0.999652      27.351433      77.603029       0.639823       0.423198      -1.057929      -0.008888      -0.009068      -0.022126       0.025510      -0.001515       0.001618       0.008688      -0.017189      -0.041040      -0.016340      -0.001544       0.017884              8.492131       6.506422       1.308078      -2.344538       8.258803       1.384640      10.711167          -0.000538
          108              C       9.875360      12.075040      11.483192      -0.123071      29.006702 0.41442318E+03  0.97253163E+04                                 8.409301                            6.964780      -0.213772       1.915439                    0.998301      29.722330      88.246118       0.594627       0.438937      -1.039678      -0.023357      -0.003272       0.008028       0.024914       0.012922       0.016250      -0.000188      -0.012244      -0.101719      -0.039477       0.007011       0.032466              9.127463       7.018244       0.310830      -3.143176       8.225504       1.886735      12.138640           0.001369
          109              N       6.749308      11.195844       8.287459      -0.406481      42.325976 0.65630692E+03  0.16844107E+05                                10.126786                            8.258230      -0.050072       1.957205                    0.998526      31.622182      90.365283       0.612445       0.389671      -1.098650       0.027840       0.122805       0.084578       0.151689       0.011924      -0.016319      -0.088354       0.044958      -0.128088      -0.112867       0.033340       0.079526             11.521657      10.521167       4.608598      -1.859916      10.421143      -0.738179      13.622660           0.027647
          110              N       6.569174      12.307836      10.182021      -0.301502      29.114722 0.42051013E+03  0.97748332E+04                                 8.149764                            6.774432      -0.429509       1.899429                    0.997453      28.013865      79.299623       0.643832       0.409261      -1.072036       0.028177       0.021857      -0.060306       0.070060       0.018777      -0.030407       0.005148      -0.003641       0.048629      -0.040202       0.003017       0.037186              8.987199       7.806220       3.763493      -0.982781      10.748561       0.949178       8.406815           0.003985
          111              N       0.919835       9.834527       0.458985      -0.406149      42.319322 0.65615300E+03  0.16839493E+05                                10.127188                            8.258362      -0.048381       1.957822                    0.998517      31.616943      90.354200       0.612306       0.389775      -1.098556       0.027645       0.012134      -0.149255       0.152277      -0.020375      -0.002684       0.062125      -0.001081      -0.264440      -0.112844       0.032776       0.080068             11.522470      10.521744      -3.915726      -3.061547      13.462798      -1.016725      10.582869           0.027685
          112              N       3.654407      19.174592      12.847277      -0.302298      29.112452 0.42047636E+03  0.97736785E+04                                 8.149723                            6.774584      -0.429991       1.899517                    0.997408      28.009267      79.280511       0.643776       0.409312      -1.072021       0.029074      -0.064461       0.011814       0.071695      -0.034939      -0.001605      -0.011935      -0.016247       0.011943      -0.039627       0.003508       0.036120              8.987337       7.806590      -2.732729      -2.768537       8.169871       0.540701      10.985549           0.004005
          113              N       3.834612       3.735532       5.552140      -0.407702      42.399935 0.65770717E+03  0.16889864E+05                                10.139965                            8.268217      -0.049184       1.957084                    0.998568      31.655862      90.502245       0.611914       0.389783      -1.098518       0.028352      -0.134718       0.063986       0.151813       0.007662       0.018360       0.025948       0.153378       0.193944      -0.112964       0.033804       0.079159             11.537358      10.534848      -0.696242       4.927729      12.201598       1.757317      11.875628           0.027648
          114              N       0.739667      18.049378       5.567868      -0.301227      29.088904 0.42005280E+03  0.97613638E+04                                 8.145981                            6.771880      -0.427300       1.900346                    0.997499      27.994995      79.229836       0.643804       0.409398      -1.071966       0.028323       0.041296       0.049603       0.070484       0.016386       0.031959       0.007500      -0.024436      -0.015265      -0.040355       0.003046       0.037309              8.982761       7.802465      -1.030592       3.748336       9.809127      -1.488222       9.336691           0.003991
          115              N       5.291891      19.451127       6.011124      -0.406106      42.316183 0.65609252E+03  0.16837514E+05                                10.126642                            8.257945      -0.048377       1.957846                    0.998517      31.615434      90.348075       0.612326       0.389772      -1.098561       0.027660       0.123183      -0.085140       0.152276       0.012507       0.016299       0.088554       0.044672      -0.127173      -0.112851       0.032783       0.080068             11.521829      10.521148       4.608999       1.860269      10.421864       0.738803      13.622476           0.027665
          116              N       8.026577       4.052532       4.116562      -0.302278      29.111457 0.42045792E+03  0.97731306E+04                                 8.149511                            6.774414      -0.430057       1.899507                    0.997409      28.008602      79.277822       0.643788       0.409310      -1.072024       0.029076       0.021993       0.061729       0.071691       0.018876       0.029467      -0.005037      -0.004309       0.047772      -0.039648       0.003520       0.036128              8.987093       7.806351       3.763879       0.982342      10.749618      -0.948787       8.405309           0.003977
          117              N       8.206645      18.089850      13.839598      -0.407647      42.396802 0.65765026E+03  0.16888009E+05                                10.139432                            8.267835      -0.049034       1.957147                    0.998568      31.654361      90.496414       0.611931       0.389780      -1.098522       0.028324       0.011928       0.148666       0.151809      -0.019733       0.002513      -0.062218       0.000694      -0.264222      -0.112967       0.033825       0.079143             11.536702      10.534271      -3.919162       3.066582      13.478136       1.019765      10.597699           0.027713
          118              N       5.111800      10.919274       1.451306      -0.301237      29.089472 0.42006178E+03  0.97616550E+04                                 8.146195                            6.772037      -0.427129       1.900394                    0.997498      27.995392      79.232105       0.643782       0.409408      -1.071956       0.028332      -0.063607      -0.010951       0.070488      -0.035880       0.001777       0.012348      -0.016068       0.009887      -0.040358       0.003030       0.037328              8.983026       7.802706      -2.730937       2.766806       8.166103      -0.539610      10.980269           0.003995
          119              N       2.377204      11.990829       8.746443      -0.406491      42.327597 0.65633526E+03  0.16845040E+05                                10.127073                            8.258425      -0.050168       1.957165                    0.998526      31.622969      90.368512       0.612435       0.389673      -1.098648       0.027822      -0.134670      -0.064077       0.151710       0.008146      -0.018507      -0.026179       0.152660       0.194923      -0.112861       0.033332       0.079529             11.522014      10.521510      -0.693669      -4.921285      12.183413      -1.755418      11.861119           0.027613
          120              N       2.197086       9.794097       8.730715      -0.301481      29.113622 0.42049083E+03  0.97742700E+04                                 8.149549                            6.774262      -0.429414       1.899470                    0.997452      28.013208      79.297237       0.643842       0.409259      -1.072037       0.028166       0.041306      -0.049081       0.070060       0.016928      -0.031473      -0.007173      -0.024943      -0.015457      -0.040202       0.003017       0.037185              8.986951       7.806020      -1.030611      -3.750543       9.814041       1.488471       9.340793           0.003981
          121              O       7.835329      12.019551       5.975950      -0.516886      34.100440 0.46984089E+03  0.10931235E+05                                 8.312936                            6.689271       0.406016       2.199781                    0.997109      26.568614      68.925360       0.737139       0.357140      -1.139352       0.018003       0.048553       0.007853       0.052376      -0.032339       0.055125       0.023664      -0.009611      -0.061282      -0.079985       0.026485       0.053499              9.362936       7.754299       2.544074       2.097029       7.295709       3.207107      13.038799           0.039171
          122              O       0.352910      13.494608       6.903070      -0.585723      38.163556 0.55870094E+03  0.13544364E+05                                 8.915557                            7.257544       0.221842       2.106429                    0.997319      28.194815      74.134188       0.714654       0.353534      -1.144738      -0.035714      -0.010565      -0.020757       0.042637       0.022774       0.029155       0.008660       0.006596      -0.324360      -0.113244       0.032048       0.081196             10.141347      13.036345       5.924217       0.020696      10.730039      -0.263011       6.657658           0.053086
          123              O       0.317056      14.766342       9.544447      -0.622711      40.518562 0.63234552E+03  0.15809170E+05                                 9.262347                            7.734140       0.400188       2.148598                    0.998159      29.205814      77.944068       0.690638       0.354732      -1.143950      -0.049250       0.010445      -0.007627       0.050920       0.003539      -0.032039      -0.076856       0.122511      -0.028041      -0.114857       0.027942       0.086915             10.196424      13.123861       2.092122      -4.769874       8.215216      -0.590138       9.250193           0.048955
          124              O       7.409479      14.745790      11.023064      -0.481770      40.898159 0.48310806E+03  0.11332474E+05                                 9.591021                            6.868276       0.169408       2.143474                    0.993595      26.139293      68.366688       0.713088       0.366170      -1.130859       0.019944       0.013199      -0.015420       0.028456      -0.057164       0.013137      -0.004621      -0.025007       0.118021      -0.078646       0.027499       0.051147             12.128283       7.610027      -2.848264      -3.445507      13.934296       8.359175      14.840525           0.035378
          125              O       2.005879       7.420847       0.901383      -0.515834      34.093959 0.46973655E+03  0.10928367E+05                                 8.312660                            6.689200       0.407028       2.200068                    0.997138      26.563426      68.913936       0.737021       0.357211      -1.139278       0.017929      -0.017096      -0.047019       0.053146       0.064126       0.000343       0.002780       0.037328       0.081627      -0.080429       0.027102       0.053327              9.362453       7.753820       0.544065      -3.251486       8.825018      -4.090118      11.508522           0.039182
          126              O       6.182375      15.741549      13.458970      -0.585594      38.162849 0.55870323E+03  0.13544438E+05                                 8.915621                            7.257705       0.220208       2.105960                    0.997254      28.193945      74.132040       0.714624       0.353548      -1.144726      -0.035351      -0.012696       0.019604       0.042370       0.013628      -0.034282       0.064717       0.133203       0.055439      -0.113347       0.032065       0.081282             10.141327      13.036441      -2.944000      -5.140722       7.903559       1.894918       9.483980           0.053098
          127              O       6.146511      17.393179      11.036933      -0.623067      40.528526 0.63254407E+03  0.15815221E+05                                 9.263564                            7.735094       0.395882       2.147413                    0.998176      29.211134      77.958470       0.690637       0.354709      -1.143980      -0.048973      -0.011825      -0.005687       0.050700      -0.029408       0.013281       0.017611       0.020179      -0.333373      -0.114622       0.027967       0.086655             10.197965      13.125921      -5.177720       0.573943       9.503548      -0.153506       7.964426           0.048966
          128              O       4.494723      18.683974      10.315427      -0.481300      40.939260 0.48361988E+03  0.11348132E+05                                 9.599746                            6.873743       0.164909       2.141758                    0.993677      26.147387      68.411624       0.712479       0.366365      -1.130643       0.020026      -0.020669      -0.003353       0.028974       0.039427       0.043202      -0.017907      -0.064448       0.002693      -0.078769       0.028106       0.050663             12.140308       7.616501      -1.561290       4.193657       7.380847      -4.576861      21.423577           0.035416
          129              O       4.920635       5.325506       7.421251      -0.516986      34.137080 0.47046583E+03  0.10949758E+05                                 8.320132                            6.694786       0.405380       2.199210                    0.997049      26.579541      68.973349       0.736636       0.357254      -1.139226       0.018324      -0.031100       0.038560       0.052819      -0.031708      -0.055323      -0.027296      -0.004042      -0.043160      -0.079977       0.026829       0.053148              9.371389       7.761827      -3.091154       1.156719      14.393210       0.883868       5.959129           0.039171
          130              O       3.267607      20.295649       8.235126      -0.586543      38.175434 0.55894727E+03  0.13551633E+05                                 8.916980                            7.258758       0.219791       2.105775                    0.997296      28.201189      74.151003       0.714661       0.353496      -1.144785      -0.034927       0.023320       0.001716       0.042032      -0.036556       0.005154      -0.073105       0.117968       0.010465      -0.113097       0.032007       0.081090             10.142984      13.038476      -2.981063       5.120868       7.449501      -1.632481       9.940974           0.053121
          131              O       3.231772      17.372285       8.015786      -0.623013      40.470525 0.63144632E+03  0.15780129E+05                                 9.252615                            7.726571       0.401288       2.149190                    0.998208      29.194417      77.882213       0.691295       0.354543      -1.144172      -0.048625       0.001394       0.012827       0.050308       0.026241       0.019100       0.058694       0.152717       0.066253      -0.114465       0.027769       0.086696             10.185314      13.109709       3.080150       4.192270       8.470072       0.742604       8.976161           0.048952
          132              O       1.579999      16.102042       7.258676      -0.482257      40.922722 0.48343054E+03  0.11342131E+05                                 9.595114                            6.870804       0.164847       2.141882                    0.993628      26.146713      68.396350       0.712907       0.366195      -1.130819       0.019565       0.006348       0.019383       0.028263       0.016936      -0.055933       0.022837      -0.054701       0.026451      -0.078210       0.026631       0.051579             12.133847       7.612575       4.409755      -0.744589      21.864308      -3.789873       6.924657           0.035367
          133              O       6.377920      20.274846       8.322633      -0.515848      34.095266 0.46975540E+03  0.10928906E+05                                 8.312798                            6.689268       0.407115       2.200079                    0.997140      26.564089      68.915779       0.737029       0.357204      -1.139284       0.017916       0.049241      -0.008731       0.053122      -0.032369      -0.055378      -0.024383      -0.009713      -0.059490      -0.080464       0.027130       0.053334              9.362643       7.754055       2.543971      -2.097066       7.295642      -3.207129      13.038232           0.039182
          134              O       1.810324       5.239320       7.395513      -0.585619      38.167778 0.55878542E+03  0.13546976E+05                                 8.916496                            7.258330       0.219871       2.105833                    0.997252      28.195418      74.138252       0.714577       0.353557      -1.144715      -0.035355      -0.010629       0.020746       0.042348       0.022862      -0.028968      -0.008509       0.006393      -0.325019      -0.113387       0.032094       0.081293             10.142411      13.037915       5.924792      -0.020837      10.731075       0.263094       6.658241           0.053081
          135              O       1.774461       6.511041       4.754136      -0.623104      40.532651 0.63261999E+03  0.15817626E+05                                 9.264225                            7.735586       0.395848       2.147375                    0.998178      29.212694      77.964395       0.690610       0.354711      -1.143976      -0.048996       0.010794       0.007417       0.050717       0.003198       0.032114       0.076631       0.122390      -0.026726      -0.114642       0.027979       0.086663             10.198736      13.126909       2.091979       4.771470       8.216856       0.589720       9.252443           0.048927
          136              O       0.122679       6.490482       3.275519      -0.481256      40.937294 0.48359367E+03  0.11347345E+05                                 9.599382                            6.873506       0.165111       2.141829                    0.993680      26.146919      68.409528       0.712501       0.366359      -1.130649       0.020024       0.013212       0.016269       0.028987      -0.057119      -0.012535       0.004399      -0.025798       0.118796      -0.078780       0.028129       0.050650             12.139804       7.616253      -2.851048       3.448860      13.948490      -8.368682      14.854671           0.035400
          137              O       9.292687      15.676167      13.397200      -0.516935      34.132517 0.47039509E+03  0.10947662E+05                                 8.319288                            6.694205       0.405602       2.199308                    0.997049      26.578055      68.967312       0.736684       0.357245      -1.139236       0.018308      -0.017849       0.046216       0.052818       0.063774      -0.000190      -0.003451       0.037254       0.080851      -0.079979       0.026827       0.053152              9.370353       7.760883       0.543751       3.254825       8.832203       4.093526      11.517973           0.039205
          138              O       7.639767       7.486228       0.839613      -0.586528      38.170549 0.55886703E+03  0.13549161E+05                                 8.916149                            7.258185       0.220087       2.105893                    0.997297      28.199670      74.144850       0.714699       0.353491      -1.144792      -0.034931      -0.013194      -0.019322       0.042043       0.013836       0.034243      -0.064373       0.133068       0.055782      -0.113090       0.032012       0.081078             10.141943      13.037025      -2.943889       5.141426       7.903615      -1.894862       9.485190           0.053106
          139              O       7.603911       9.137870       3.261650      -0.623028      40.471343 0.63146277E+03  0.15780647E+05                                 9.252777                            7.726700       0.401165       2.149146                    0.998207      29.194686      77.883272       0.691285       0.354545      -1.144169      -0.048640      -0.011839       0.005233       0.050333      -0.029664      -0.013168      -0.018070       0.019757      -0.332526      -0.114449       0.027762       0.086687             10.185504      13.110028      -5.170798      -0.571374       9.492869       0.152130       7.953614           0.048933
          140              O       5.952125      10.428669       3.983156      -0.482270      40.926392 0.48347846E+03  0.11343572E+05                                 9.595805                            6.871242       0.164569       2.141780                    0.993628      26.147571      68.400244       0.712868       0.366205      -1.130808       0.019566      -0.019978       0.004227       0.028281       0.039973      -0.042629       0.017534      -0.063914      -0.001135      -0.078213       0.026619       0.051594             12.134793       7.613130      -1.560158      -4.191650       7.377881       4.574425      21.413370           0.035390
          141              O       3.463221      13.580793       6.877332      -0.516856      34.099503 0.46982432E+03  0.10930757E+05                                 8.312825                            6.689179       0.405869       2.199741                    0.997108      26.568119      68.923864       0.737140       0.357142      -1.139350       0.018034      -0.031080      -0.038163       0.052418      -0.031569       0.055569       0.027183      -0.003571      -0.043082      -0.079995       0.026511       0.053484              9.362824       7.754177      -3.088082      -1.154663      14.380318      -0.883342       5.953976           0.039175
          142              O       4.725017      12.040354       6.063457      -0.585743      38.164630 0.55872183E+03  0.13544999E+05                                 8.915727                            7.257681       0.221982       2.106463                    0.997321      28.195226      74.135670       0.714647       0.353534      -1.144738      -0.035716       0.023272      -0.001198       0.042646      -0.036624      -0.005168       0.073124       0.118232       0.010530      -0.113221       0.032018       0.081203             10.141546      13.036637      -2.980060      -5.120291       7.448100       1.631876       9.939899           0.053092
          143              O       4.689182       9.116992       6.282797      -0.622713      40.519311 0.63235687E+03  0.15809517E+05                                 9.262417                            7.734166       0.400062       2.148550                    0.998158      29.206132      77.944948       0.690643       0.354728      -1.143954      -0.049232       0.001372      -0.012823       0.050893       0.025988      -0.019089      -0.058894       0.153629       0.065249      -0.114851       0.027922       0.086929             10.196535      13.124023       3.084878      -4.196853       8.480485      -0.743319       8.985098           0.048939
          144              O       3.037411       7.846752       7.039907      -0.481811      40.901833 0.48315237E+03  0.11333804E+05                                 9.591687                            6.868658       0.169367       2.143446                    0.993596      26.140194      68.370530       0.713056       0.366177      -1.130850       0.019931       0.006748      -0.019125       0.028435       0.017213       0.056087      -0.022450      -0.055867       0.025331      -0.078657       0.027510       0.051147             12.129243       7.610505       4.408365       0.743959      21.855195       3.787504       6.922028           0.035322

******************************************************
Auxiliary information for the entire system
The total spin magnetic moment of the unit cell is   29.999692
The total net atomic charge of the unit cell is   -0.000001
Accuracy of reproducing the electrostatic potential in the unit cell:
  The inner radius (bohr) =    5.0000
  The outer radius (bohr) =   12.0000
  Valid grid points have density less than (e/(bohr^3)) =    0.0001
  The number of valid grid points were=        18030
  The rms potential error without charges in kcal/mol is=      4.88758
  The rms potential error with partial charges in kcal/mol is=      1.49871
  The RRMSE value at monopole order=      0.30664
  The rms potential error with partial charges and cloud penetration in kcal/mol is=      1.49604
  The RRMSE value at monopole order with cloud penetration is=      0.30609
  The rms potential error with partial charges and atomic dipoles in kcal/mol is=      0.49299
  The RRMSE value at dipole order=      0.10087
  The rms potential error with partial charges, atomic dipoles and cloud penetration in kcal/mol is=      0.49645
  The RRMSE value at dipole order with cloud penetration=      0.10157

******************************************************
The electron densities and ab initio electrostatic potential were computed in VASP using the PBE functional and
projector augmented wave method. See the main text of the journal article for a description of computational details.
The atomic charges, dipoles, and quadrupoles were computed with the DDEC6 method as described in
(a) T. A. Manz and N. Gabaldon Limas, RSC Adv. 6 (2016) 47771-47801 DOI: 10.1039/c6ra04656h
(b) N. Gabaldon Limas and T. A. Manz, RSC Adv. 8 (2018) 2678-2707 DOI: 10.1039/c7ra11829e.
For each atom in the material, the electron cloud parameters were fit to the spherically averaged atom-in-material
electron density using radial positions for which this density was between 10^-4 and 10^-2 electrons per cubic bohr.
The polarizabilities, dispersion coefficients, and quantum Drude oscillator (QDO) parameters were fit using the MCLF method.
The magnetic structure of the system was optimized in VASP from the default ferromagnetic initial guess using spin polarization.
The atomic spin moments (ASMs) were computed on this optimized magnetic structure using the DDEC6 partition as inputs
to the method of T. A. Manz and D. S. Sholl, J. Chem. Theory Comput. 7 (2011) 4146-4164 DOI: 10.1021/ct200539n.
The RMSE and RRMSE were computed using a uniform grid with Ewald summation.
