# Supplementary material for: A collection of forcefield precursors for metal–organic frameworks
Source: RSC Adv. 2019 Nov 13;9(63):36492–507. doi: 10.1039/c9ra07327b (PMC9075174; doi:10.1039/c9ra07327b)
Supplement: RA-009-C9RA07327B-s5138 [file RA-009-C9RA07327B-s5138.xyz]

  864
jmolscript: load "" {1 1 1} spacegroup "x,y,z" unitcell [{     18.490500     0.000000     0.000000 }, {      0.000000    18.490500     0.000000 }, {     -9.245097    -9.245097    30.887564 }]
Co    -2.867189     6.599392    26.764074     0.799471
Co    -6.377796    -6.599127    26.764074     0.798121
Co    11.221941    -1.755247    11.320292     0.799802
Co    -1.976578     1.755359    11.320292     0.800576
Co     2.867454    -2.645858    26.764074     0.799695
Co     6.378061     2.646123    26.764074     0.800445
Co     7.268672     7.490003    11.320292     0.798177
Co     1.976691    11.000609    11.320292     0.799306
Co     6.377949    11.891261     4.123490     0.799790
Co     2.867342     6.599280     4.123490     0.800533
Co     1.976731     1.755400    19.567272     0.798221
Co     7.268712    -1.755206    19.567272     0.799288
Co    12.112592     2.646011     4.123490     0.799252
Co    15.623199    15.844530     4.123490     0.798065
Co    -1.976538    11.000650    19.567272     0.799583
Co    11.221981     7.490044    19.567272     0.800513
H      0.273801     9.901804    28.533932     0.112060
H      1.346249    -6.521459    28.354784     0.108522
H     -0.408517    -5.914988    24.802714     0.114571
H     -1.516097    10.545256    24.969507     0.104119
H     -3.174671     6.625294    29.936227     0.097721
H      5.506477    15.189952     1.161372     0.119098
H      5.377055    15.321246     3.484117     0.128758
H      2.675580    17.969072     0.889562     0.115679
H      2.413026    -0.501077     3.181419     0.126966
H      3.439263     0.436406     6.097205     0.127983
H      1.760322    15.400764     5.281773     0.137136
H      0.443819     0.730422     9.513370     0.097285
H     15.191840    -0.379010     9.198317     0.115669
H     -2.091239    -1.420034     7.345063     0.138409
H     -0.055438    15.916656     6.684069     0.139769
H      1.634597     0.992977     7.456258     0.122870
H     -6.453038     8.690682    29.602641     0.127825
H     -5.583995     8.156295    27.360204     0.109829
H      8.971732     8.588979    28.533932     0.112118
H      7.899282     6.521740    28.354784     0.110583
H      9.654013     5.915234    24.802714     0.114112
H     10.761595     7.945492    24.969507     0.104212
H     -6.070283    -6.624998    29.936227     0.097408
H      3.738785     3.300560     1.161372     0.118794
H      3.868230     3.169289     3.484117     0.129365
H      6.569679     0.521437     0.889562     0.116450
H      6.832256     0.501108     3.181419     0.126811
H      5.806047    -0.436346     6.097205     0.125524
H      7.484981     3.089789     5.281773     0.136430
H      8.801525    -0.730328     9.513370     0.096163
H     12.544001     0.379101     9.198317     0.114304
H     11.336562     1.420107     7.345063     0.140048
H      9.300755     2.573911     6.684069     0.137460
H      7.610727    -0.992903     7.456258     0.123464
H     -2.791919    -8.690388    29.602641     0.129733
H     -3.660983    -8.156024    27.360204     0.110594
H     14.524353    13.594280    13.090150     0.112251
H     -1.898910    12.521831    12.911002     0.110245
H     -1.292440    14.276561     9.358932     0.113984
H     15.167804    15.384143     9.525725     0.102996
H     11.247843    -1.447734    14.492445     0.095648
H     10.567403    -0.883764    16.605154     0.119955
H     10.698697    -0.754319    18.927899     0.128506
H     13.346524     1.947131    16.333344     0.116331
H     -5.123625     2.209707    18.625201     0.128376
H     -4.186142     1.183499    21.540987     0.125917
H     10.778215     2.862432    20.725555     0.136834
H     -3.892127     4.178977    24.957152     0.095357
H     -5.001558     7.921452    24.642099     0.115583
H     -6.042583     6.714013    22.788845     0.138615
H     11.294107     4.678206    22.127851     0.138659
H     -3.629572     2.988178    22.900040     0.123415
H     13.313230     1.830630    14.158859     0.131006
H     12.778844     0.961565    11.916422     0.109625
H     13.211527     4.896349    13.090150     0.111593
H     11.144288     5.968797    12.911002     0.109201
H     10.537782     4.214031     9.358932     0.113898
H     12.568040     3.106451     9.525725     0.103372
H     -2.002449     1.447878    14.492445     0.097673
H     -1.321988     0.883928    16.605154     0.120107
H     -1.453260     0.754506    18.927899     0.128890
H     -4.101112    -1.946969    16.333344     0.117209
H     -4.121440    -2.209522    18.625201     0.128476
H     -5.058894    -1.183285    21.540987     0.125406
H     -1.532760    -2.862227    20.725555     0.136898
H     -5.352876    -4.178729    24.957152     0.096374
H     -4.243448    10.569292    24.642099     0.114399
H     -3.202442    -6.713788    22.788845     0.138756
H     -2.048638    -4.677987    22.127851     0.138100
H     -5.615451    -2.987951    22.900040     0.122930
H     -4.067840    -1.830489    14.158859     0.130933
H     -3.533476    -0.961447    11.916422     0.110162
H     -0.273518     0.656554    28.533932     0.112244
H     -1.345968     2.723791    28.354784     0.110231
H      0.408763     3.330262    24.802714     0.113972
H      1.516345     1.300006    24.969507     0.102988
H      3.174967    -2.619956    29.936227     0.095643
H     12.984035     5.944702     1.161372     0.119953
H     13.113480     6.075996     3.484117     0.128500
H     15.814929     8.723822     0.889562     0.116322
H     16.077506     8.744173     3.181419     0.128357
H     15.051297     9.681656     6.097205     0.125928
H     16.730231     6.155514     5.281773     0.136839
H     -0.443725     9.975672     9.513370     0.095367
H      3.298751     8.866240     9.198317     0.115598
H      2.091312     7.825216     7.345063     0.138622
H      0.055505     6.671406     6.684069     0.138651
H     -1.634523    10.238227     7.456258     0.123415
H      6.453331    -0.554568    29.602641     0.131000
H      5.584267    -1.088955    27.360204     0.109626
H      9.519051    -0.656271    28.533932     0.111579
H     -7.899001    -2.723510    28.354784     0.109186
H      8.836733    -3.330016    24.802714     0.113889
H      7.729153    -1.299758    24.969507     0.103362
H      6.070579     2.620252    29.936227     0.097647
H     14.751727    12.545810     1.161372     0.120103
H     14.622305    12.414539     3.484117     0.128875
H     11.920830     9.766687     0.889562     0.117206
H     11.658276     9.746358     3.181419     0.128468
H     12.684513     8.808904     6.097205     0.125393
H     11.005572    12.335039     5.281773     0.136890
H      9.689069     8.514922     9.513370     0.096362
H      5.946590     9.624351     9.198317     0.114379
H      7.154011    10.665357     7.345063     0.138745
H      9.189812    11.819161     6.684069     0.138090
H     10.879847     8.252347     7.456258     0.122913
H      2.792212     0.554862    29.602641     0.130925
H      3.661255     1.089226    27.360204     0.110154
H      3.966277     4.349030    13.090150     0.112128
H      1.899038     3.276581    12.911002     0.110587
H      1.292532     5.031311     9.358932     0.114111
H      3.322790     6.138893     9.525725     0.104211
H      7.242801     7.797516    14.492445     0.097398
H      7.923262     8.361486    16.605154     0.118787
H      7.791990     8.490931    18.927899     0.129372
H      5.144138    11.192381    16.333344     0.116428
H      5.123810    11.454957    18.625201     0.126797
H      4.186356    10.428749    21.540987     0.125525
H      7.712490    12.107682    20.725555     0.136420
H      3.892374    -5.066273    24.957152     0.096171
H      5.001802    -1.323798    24.642099     0.114318
H      6.042808    -2.531237    22.788845     0.140045
H      7.196612    -4.567044    22.127851     0.137456
H      3.629799    -6.257072    22.900040     0.123464
H      5.177410    11.075880    14.158859     0.129726
H      5.711774    10.206815    11.916422     0.110586
H      5.279103    14.141599    13.090150     0.112064
H      7.346340    -3.276453    12.911002     0.108526
H      7.952810    13.459281     9.358932     0.114579
H      5.922554    12.351701     9.525725     0.104128
H      2.002593    10.693128    14.492445     0.097735
H      1.322153    10.129178    16.605154     0.119094
H      1.453447     9.999756    18.927899     0.128764
H      4.101274     7.298281    16.333344     0.115685
H      4.121625     7.035728    18.625201     0.126981
H      5.059108     8.061965    21.540987     0.127979
H      1.532965     6.383023    20.725555     0.137121
H      5.353123     5.066521    24.957152     0.097279
H      4.243692     1.324042    24.642099     0.115656
H      3.202667     2.531462    22.788845     0.138389
H      2.048857     4.567263    22.127851     0.139768
H      5.615678     6.257299    22.900040     0.122875
H      4.067980     7.414761    14.158859     0.127839
H      3.533594     8.283803    11.916422     0.109833
H      9.518921     8.588849     2.353632     0.112238
H     10.591371     6.521612     2.532780     0.110222
H      8.836640     5.915141     6.084850     0.113961
H      7.729058     7.945397     5.918057     0.102982
H      6.070436    11.865359     0.951337     0.095617
H     -3.738632     3.300701    29.726192     0.119939
H     -3.868077     3.169407    27.403447     0.128489
H     -6.569526     0.521581    29.998002     0.116302
H     -6.832103     0.501230    27.706145     0.128351
H     -5.805894    -0.436253    24.790359     0.125920
H     -7.484828     3.089889    25.605791     0.136842
H      9.689128    -0.730269    21.374194     0.095370
H      5.946652     0.379163    21.689247     0.115599
H      7.154091     1.420187    23.542501     0.138634
H      9.189898     2.573997    24.203495     0.138657
H     10.879926    -0.992824    23.431306     0.123407
H      2.792072     9.799971     1.284923     0.130983
H      3.661136    10.334358     3.527360     0.109604
H     -0.273648     9.901674     2.353632     0.111598
H     17.144404    11.968913     2.532780     0.109208
H      0.408670    12.575419     6.084850     0.113899
H      1.516250    10.545161     5.918057     0.103374
H      3.174824     6.625151     0.951337     0.097656
H     -5.506324    -3.300407    29.726192     0.120092
H     -5.376902    -3.169136    27.403447     0.128875
H     -2.675427    -0.521284    29.998002     0.117200
H     -2.412873    -0.500955    27.706145     0.128466
H     -3.439110     0.436499    24.790359     0.125401
H     -1.760169    -3.089636    25.605791     0.136885
H     -0.443666     0.730481    21.374194     0.096368
H      3.298813    -0.378948    21.689247     0.114384
H      2.091392    -1.419954    23.542501     0.138747
H      0.055591    -2.573758    24.203495     0.138086
H     -1.634444     0.993056    23.431306     0.122918
H      6.453191     8.690541     1.284923     0.130935
H      5.584148     8.156177     3.527360     0.110160
H      5.279126     4.896373    17.797414     0.112104
H      7.346365     5.968822    17.976562     0.110568
H      7.952871     4.214092    21.528632     0.114102
H      5.922613     3.106510    21.361839     0.104203
H      2.002602     1.447887    16.395119     0.097384
H      1.322141     0.883917    14.282410     0.118781
H      1.453413     0.754472    11.959665     0.129357
H      4.101265    -1.946978    14.554220     0.116428
H      4.121593    -2.209554    12.262363     0.126798
H      5.059047    -1.183346     9.346577     0.125516
H      1.532913    -2.862279    10.162009     0.136409
H      5.353029    14.311676     5.930412     0.096157
H      4.243601    10.569201     6.245465     0.114298
H      3.202595    11.776640     8.098719     0.140030
H      2.048791    13.812447     8.759713     0.137451
H      5.615604    15.502475     7.987524     0.123461
H      4.067993    -1.830477    16.728705     0.129726
H      3.533629    -0.961412    18.971142     0.110590
H      3.966300    -4.896196    17.797414     0.112063
H      1.899063    12.521856    17.976562     0.108530
H      1.292593    -4.213878    21.528632     0.114578
H      3.322849    -3.106298    21.361839     0.104124
H      7.242810    -1.447725    16.395119     0.097731
H      7.923250    -0.883775    14.282410     0.119089
H      7.791956    -0.754353    11.959665     0.128754
H      5.144129     1.947122    14.554220     0.115681
H      5.123778     2.209675    12.262363     0.126973
H      4.186295     1.183438     9.346577     0.127980
H      7.712438     2.862380    10.162009     0.137124
H      3.892280     4.178882     5.930412     0.097288
H      5.001711     7.921361     6.245465     0.115679
H      6.042736     6.713941     8.098719     0.138408
H      7.196546     4.678140     8.759713     0.139772
H      3.629725     2.988104     7.987524     0.122869
H      5.177423     1.830642    16.728705     0.127839
H      5.711809     0.961600    18.971142     0.109842
H      8.971602    -0.656401     2.353632     0.112057
H      7.899154    15.766862     2.532780     0.108520
H      9.653920    15.160391     6.084850     0.114559
H     10.761500    -1.299853     5.918057     0.104107
H     12.420074     2.620109     0.951337     0.097720
H      3.738926    -5.944549    29.726192     0.119089
H      3.868348    -6.075843    27.403447     0.128752
H      6.569823    -8.723669    29.998002     0.115676
H      6.832377     9.746480    27.706145     0.126972
H      5.806140     8.808997    24.790359     0.127978
H      7.485081    -6.155361    25.605791     0.137120
H      8.801584     8.514981    21.374194     0.097269
H     -5.946437     9.624413    21.689247     0.115653
H     11.336642    10.665437    23.542501     0.138388
H      9.300841    -6.671253    24.203495     0.139763
H      7.610806     8.252426    23.431306     0.122873
H     15.698441     0.554721     1.284923     0.127826
H     14.829398     1.089108     3.527360     0.109823
H      0.273671     0.656424     2.353632     0.112141
H      1.346121     2.723663     2.532780     0.110601
H     -0.408610     3.330169     6.084850     0.114119
H     -1.516192     1.299911     5.918057     0.104215
H     15.315686    15.870401     0.951337     0.097410
H      5.506618     5.944843    29.726192     0.118790
H      5.377173     6.076114    27.403447     0.129372
H      2.675724     8.723966    29.998002     0.116439
H      2.413147     8.744295    27.706145     0.126802
H      3.439356     9.681749    24.790359     0.125523
H      1.760422     6.155614    25.605791     0.136433
H      0.443878     9.975731    21.374194     0.096162
H     -3.298598     8.866302    21.689247     0.114314
H     -2.091159     7.825296    23.542501     0.140045
H     -0.055352     6.671492    24.203495     0.137463
H      1.634676    10.238306    23.431306     0.123463
H     12.037322    17.935791     1.284923     0.129731
H     12.906386    -1.089073     3.527360     0.110589
H     -5.278950    -4.348877    17.797414     0.112244
H     11.144313    -3.276428    17.976562     0.110232
H     10.537843    -5.031158    21.528632     0.113988
H     -5.922401    -6.138740    21.361839     0.103004
H     -2.002440    10.693137    16.395119     0.095641
H     -1.322000    10.129167    14.282410     0.119955
H     -1.453294     9.999722    11.959665     0.128498
H     -4.101121     7.298272    14.554220     0.116335
H     14.369028     7.035696    12.262363     0.128365
H     13.431545     8.061904     9.346577     0.125927
H     -1.532812     6.382971    10.162009     0.136837
H     13.137530     5.066426     5.930412     0.095366
H     14.246961     1.323951     6.245465     0.115590
H     15.287986     2.531390     8.098719     0.138609
H     -2.048704     4.567197     8.759713     0.138650
H     12.874975     6.257225     7.987524     0.123422
H     -4.067827     7.414773    16.728705     0.130995
H     -3.533441     8.283838    18.971142     0.109628
H     -3.966124     4.349054    17.797414     0.111562
H     -1.898885     3.276606    17.976562     0.109163
H     -1.292379     5.031372    21.528632     0.113884
H     -3.322637     6.138952    21.361839     0.103365
H     11.247852     7.797525    16.395119     0.097637
H     10.567391     8.361475    14.282410     0.120106
H     10.698663     8.490897    11.959665     0.128879
H     13.346515    11.192372    14.554220     0.117202
H     13.366843    11.454925    12.262363     0.128461
H     14.304297    10.428688     9.346577     0.125400
H     10.778163    12.107630    10.162009     0.136902
H     14.598279    13.424132     5.930412     0.096374
H     13.488851    -1.323889     6.245465     0.114394
H     12.447845    15.959191     8.098719     0.138745
H     11.294041    13.923390     8.759713     0.138097
H     14.860854    12.233354     7.987524     0.122924
H     13.313243    11.075892    16.728705     0.130912
H     -5.711621    10.206850    18.971142     0.110152
C     -1.447673     8.711008    26.895037     0.564699
C     -0.739487    10.020135    26.776429    -0.020264
C      0.122175    -8.043230    27.772862    -0.116071
C      0.769342    -6.815461    27.656725    -0.110103
C      0.589979    -6.035168    26.571954    -0.014951
C     -0.273533    -6.462303    25.565019    -0.112514
C     -0.929945    -7.666034    25.664477    -0.119107
C      1.325900    -4.737135    26.415662     0.566506
C     -3.988254     6.930386    29.553839     0.117479
C      4.097499    16.591530     0.809254     0.151192
C      4.894443    15.789046     1.571559    -0.161275
C      4.801997    15.851920     2.945438    -0.182788
C      3.219203    17.399568     1.423299    -0.145600
C      3.073135    17.438404     2.780499    -0.187567
C      3.890419    16.672901     3.533537     0.273942
C      2.771754    -1.390458     5.614741     0.262385
C      2.732927    -0.184874     6.226315    -0.187787
C      1.743683    16.225442     5.750647    -0.179340
C     -0.356821     0.327327     9.199552     0.099808
C     -2.370437    -0.277313     9.027199    -0.037216
C     -1.723275    -0.848674     8.007292    -0.099835
C      0.671241    -0.759924     7.233250     0.161970
C      0.665691    -1.963659     6.575962    -0.139693
C      1.669727     0.142412     7.034952    -0.155773
C     -5.744853     8.091588    29.392606    -0.130048
C     -5.238219     7.817923    28.175636    -0.018836
C     -7.797311     9.779759    26.895037     0.563202
C      9.985003     8.470631    26.776429    -0.021156
C      9.123350     8.043505    27.772862    -0.117682
C      8.476182     6.815735    27.656725    -0.109507
C      8.655535     6.035431    26.571954    -0.016802
C      9.519036     6.462556    25.565019    -0.110467
C     10.175449     7.666288    25.664477    -0.120107
C      7.919612     4.737397    26.415662     0.565875
C     -5.256703    -6.930093    29.553839     0.117040
C      5.147759     1.898978     0.809254     0.152581
C      4.350822     2.701470     1.571559    -0.160960
C      4.443282     2.638609     2.945438    -0.184107
C      6.026061     1.090947     1.423299    -0.147330
C      6.172143     1.052123     2.780499    -0.186085
C      5.354866     1.817634     3.533537     0.272975
C      6.473552     1.390513     5.614741     0.259763
C      6.512385     0.184936     6.226315    -0.184186
C      7.501624     2.265115     5.750647    -0.177453
C      9.602162    -0.327236     9.199552     0.100048
C     11.615777     0.277402     9.027199    -0.035808
C     10.968604     0.848754     8.007292    -0.101165
C      8.574081     0.759995     7.233250     0.160476
C      8.579625     1.963724     6.575962    -0.135278
C      7.575593    -0.142342     7.034952    -0.156267
C     -3.500106    -8.091297    29.392606    -0.133447
C     -4.006752    -7.817644    28.175636    -0.019658
C     13.333556    -3.174762    11.451255     0.560783
C     14.642683    14.607551    11.332647    -0.022152
C     -3.420681    13.745899    12.329080    -0.115105
C     -2.192913    13.098731    12.212943    -0.112525
C     -1.412619    13.278083    11.128172    -0.015478
C     -1.839755    14.141585    10.121237    -0.109973
C     -3.043486    14.797998    10.220695    -0.118014
C     -0.114587    12.542160    10.971880     0.567417
C     11.552934    -0.634154    14.110057     0.122531
C     11.968981     0.525211    16.253036     0.151328
C     11.166497    -0.271726    17.015341    -0.163618
C     11.229372    -0.179267    18.389220    -0.181274
C     12.777019     1.403513    16.867081    -0.144318
C     12.815856     1.549594    18.224281    -0.189873
C     12.050353     0.732318    18.977319     0.272926
C     -6.013006     1.851003    21.058523     0.257791
C     -4.807423     1.889836    21.670097    -0.185150
C     11.602894     2.879076    21.194429    -0.174797
C     -4.295221     4.979614    24.643334     0.100635
C     -4.899861     6.993228    24.470981    -0.036939
C     -5.471223     6.346056    23.451074    -0.100191
C     -5.382472     3.951532    22.677032     0.161128
C     -6.586207     3.957076    22.019744    -0.139619
C     -4.480137     2.953044    22.478734    -0.156984
C     12.714137     1.122442    13.948824    -0.136376
C     12.440471     0.615797    12.731854    -0.015469
C     14.402307     3.174876    11.451255     0.561600
C     13.093179     3.883061    11.332647    -0.019386
C     12.666054     4.744723    12.329080    -0.117316
C     11.438284     5.391890    12.212943    -0.109989
C     10.657979     5.212527    11.128172    -0.015693
C     11.085105     4.349016    10.121237    -0.109109
C     12.288837     3.692603    10.220695    -0.119742
C      9.359945     5.948448    10.971880     0.564346
C     -2.307545     0.634294    14.110057     0.115618
C     -2.723570    -0.525050    16.253036     0.151244
C     -1.921079     0.271895    17.015341    -0.163855
C     -1.983940     0.179449    18.389220    -0.182378
C     -3.531602    -1.403345    16.867081    -0.146099
C     -3.570425    -1.549414    18.224281    -0.190085
C     -2.804915    -0.732130    18.977319     0.274078
C     -3.232035    -1.850795    21.058523     0.259541
C     -4.437613    -1.889622    21.670097    -0.183408
C     -2.357434    -2.878866    21.194429    -0.175489
C     -4.949785    -4.979370    24.643334     0.099963
C     -4.345146    -6.992986    24.470981    -0.037442
C     -3.773795    -6.345823    23.451074    -0.098788
C     -3.862553    -3.951308    22.677032     0.161523
C     -2.658825    -3.956858    22.019744    -0.139030
C     -4.764891    -2.952822    22.478734    -0.157912
C     -3.468749    -1.122304    13.948824    -0.135891
C     -3.195095    -0.615671    12.731854    -0.018226
C      1.447939    -0.534242    26.895037     0.560785
C      0.739753     0.774885    26.776429    -0.022151
C     -0.121900     1.202020    27.772862    -0.115111
C     -0.769068     2.429789    27.656725    -0.112524
C     -0.589715     3.210082    26.571954    -0.015491
C      0.273786     2.782947    25.565019    -0.109975
C      0.930199     1.579216    25.664477    -0.118019
C     -1.325638     4.508115    26.415662     0.567421
C      3.988547    -2.314864    29.553839     0.122527
C     14.393009     7.346280     0.809254     0.151327
C     13.596072     6.543796     1.571559    -0.163614
C     13.688532     6.606670     2.945438    -0.181286
C     15.271311     8.154318     1.423299    -0.144331
C     15.417393     8.193154     2.780499    -0.189908
C     14.600116     7.427651     3.533537     0.272909
C     15.718802     7.854792     5.614741     0.257813
C     15.757635     9.060376     6.226315    -0.185135
C     -1.743626     6.980192     5.750647    -0.174795
C      0.356912     9.572577     9.199552     0.100638
C      2.370527     8.967937     9.027199    -0.036925
C      1.723354     8.396576     8.007292    -0.100203
C     -0.671169     8.485326     7.233250     0.161119
C     -0.665625     7.281591     6.575962    -0.139644
C     -1.669657     9.387662     7.034952    -0.156994
C      5.745144    -1.153662    29.392606    -0.136378
C      5.238498    -1.427327    28.175636    -0.015467
C      7.797577     0.534509    26.895037     0.561588
C      8.505763    -0.774619    26.776429    -0.019377
C      9.367425    -1.201745    27.772862    -0.117315
C     10.014592    -2.429515    27.656725    -0.110001
C      9.835229    -3.209819    26.571954    -0.015703
C      8.971717    -2.782694    25.565019    -0.109126
C      8.315305    -1.578962    25.664477    -0.119756
C     -7.919350    -4.507853    26.415662     0.564350
C      5.256996     2.315157    29.553839     0.115607
C     13.342749    11.144228     0.809254     0.151256
C     14.139693    11.946720     1.571559    -0.163867
C     14.047247    11.883859     2.945438    -0.182404
C     12.464453    10.336197     1.423299    -0.146104
C     12.318385    10.297373     2.780499    -0.190096
C     13.135669    11.062884     3.533537     0.274068
C     12.017004    10.635763     5.614741     0.259547
C     11.978177     9.430186     6.226315    -0.183415
C     10.988933    11.510365     5.750647    -0.175493
C      8.888429     8.918014     9.199552     0.099960
C      6.874813     9.522652     9.027199    -0.037467
C      7.521975    10.094004     8.007292    -0.098789
C      9.916491    10.005245     7.233250     0.161506
C      9.910941    11.208974     6.575962    -0.139046
C     10.914977     9.102908     7.034952    -0.157917
C      3.500397     1.153953    29.392606    -0.135913
C      4.007031     1.427606    28.175636    -0.018230
C      5.157057     6.070488    11.451255     0.563196
C      3.847929     5.362301    11.332647    -0.021148
C      3.420804     4.500649    12.329080    -0.117671
C      2.193034     3.853481    12.212943    -0.109489
C      1.412729     4.032833    11.128172    -0.016808
C      1.839855     4.896335    10.121237    -0.110468
C      3.043587     5.552748    10.220695    -0.120109
C      0.114695     3.296910    10.971880     0.565887
C      6.937705     8.611096    14.110057     0.117046
C      6.521680     9.770461    16.253036     0.152555
C      7.324171     8.973524    17.015341    -0.160959
C      7.261310     9.065983    18.389220    -0.184093
C      5.713648    10.648763    16.867081    -0.147355
C      5.674825    10.794844    18.224281    -0.186108
C      6.440335     9.977568    18.977319     0.272973
C      6.013215    11.096253    21.058523     0.259767
C      4.807637    11.135086    21.670097    -0.184187
C      6.887816    -6.366174    21.194429    -0.177452
C      4.295465    -4.265636    24.643334     0.100052
C      4.900104    -2.252022    24.470981    -0.035794
C      5.471455    -2.899194    23.451074    -0.101189
C      5.382697    -5.293718    22.677032     0.160480
C      6.586425    -5.288174    22.019744    -0.135297
C      4.480359    -6.292206    22.478734    -0.156272
C      5.776501    10.367692    13.948824    -0.133452
C      6.050155     9.861047    12.731854    -0.019676
C      4.088306    12.420126    11.451255     0.564702
C      5.397433    13.128311    11.332647    -0.020253
C      5.824569    13.989973    12.329080    -0.116061
C      7.052337    14.637140    12.212943    -0.110089
C      7.832631    14.457777    11.128172    -0.014953
C      7.405495    13.594266    10.121237    -0.112497
C      6.201764    12.937853    10.220695    -0.119093
C      9.130663    -3.296802    10.971880     0.566512
C      2.307684     9.879544    14.110057     0.117475
C      2.723731     8.720200    16.253036     0.151188
C      1.921247     9.517145    17.015341    -0.161280
C      1.984122     9.424699    18.389220    -0.182773
C      3.531769     7.841905    16.867081    -0.145600
C      3.570606     7.695836    18.224281    -0.187545
C      2.805103     8.513120    18.977319     0.273956
C      3.232244     7.394455    21.058523     0.262367
C      4.437827     7.355628    21.670097    -0.187788
C      2.357644     6.366384    21.194429    -0.179351
C      4.950029     4.265880    24.643334     0.099790
C      4.345389     2.252264    24.470981    -0.037226
C      3.774027     2.899427    23.451074    -0.099862
C      3.862778     5.293942    22.677032     0.161977
C      2.659043     5.288392    22.019744    -0.139703
C      4.765113     6.292428    22.478734    -0.155765
C      3.468887     8.122946    13.948824    -0.130041
C      3.195221     8.629579    12.731854    -0.018838
C      7.797464     9.779645     3.992527     0.560775
C      8.505650     8.470518     4.111135    -0.022154
C      9.367303     8.043383     3.114702    -0.115114
C     10.014471     6.815614     3.230839    -0.112541
C      9.835118     6.035321     4.315610    -0.015491
C      8.971617     6.462456     5.322545    -0.109991
C      8.315204     7.666187     5.223087    -0.118032
C     10.571041     4.737288     4.471902     0.567416
C      5.256856    11.560267     1.333725     0.122529
C     -5.147606     1.899123    30.078310     0.151312
C     -4.350669     2.701607    29.316005    -0.163628
C     -4.443129     2.638733    27.942126    -0.181302
C     -6.025908     1.091085    29.464265    -0.144335
C     -6.171990     1.052249    28.107065    -0.189906
C     -5.354713     1.817752    27.354027     0.272908
C     -6.473399     1.390611    25.272823     0.257814
C     -6.512232     0.185027    24.661249    -0.185142
C     -7.501471     2.265211    25.136917    -0.174788
C      8.888491    -0.327174    21.688012     0.100639
C      6.874876     0.277466    21.860365    -0.036929
C      7.522049     0.848827    22.880272    -0.100174
C      9.916572     0.760077    23.654314     0.161112
C      9.911028     1.963812    24.311602    -0.139627
C     10.915060    -0.142259    23.852612    -0.156997
C      3.500259    10.399065     1.494958    -0.136405
C      4.006905    10.672730     2.711928    -0.015503
C      1.447826     8.710894     3.992527     0.561610
C      0.739640    10.020022     4.111135    -0.019381
C     -0.122022    10.447148     3.114702    -0.117299
C     -0.769189    11.674918     3.230839    -0.109985
C     -0.589826    12.455222     4.315610    -0.015688
C      0.273686    12.028097     5.322545    -0.109114
C      0.930098    10.824365     5.223087    -0.119738
C     -1.325747    13.753256     4.471902     0.564349
C      3.988407     6.930246     1.333725     0.115612
C     -4.097346    -1.898825    30.078310     0.151237
C     -4.894290    -2.701317    29.316005    -0.163868
C     -4.801844    -2.638456    27.942126    -0.182397
C     -3.219050    -1.090794    29.464265    -0.146105
C     -3.072982    -1.051970    28.107065    -0.190096
C     -3.890266    -1.817481    27.354027     0.274073
C     -2.771601    -1.390360    25.272823     0.259549
C     -2.732774    -0.184783    24.661249    -0.183410
C     -1.743530    -2.264962    25.136917    -0.175494
C      0.356974     0.327389    21.688012     0.099966
C      2.370590    -0.277249    21.860365    -0.037454
C      1.723428    -0.848601    22.880272    -0.098784
C     -0.671088    -0.759842    23.654314     0.161504
C     -0.665538    -1.963571    24.311602    -0.139050
C     -1.669574     0.142495    23.852612    -0.157919
C      5.745006     8.091450     1.494958    -0.135879
C      5.238372     7.817797     2.711928    -0.018228
C      4.088346     3.174915    19.436309     0.563206
C      5.397474     3.883102    19.554917    -0.021174
C      5.824599     4.744754    18.558484    -0.117687
C      7.052369     5.391922    18.674621    -0.109520
C      7.832674     5.212570    19.759392    -0.016797
C      7.405548     4.349068    20.766327    -0.110474
C      6.201816     3.692655    20.666869    -0.120118
C      9.130708     5.948493    19.915684     0.565863
C      2.307698     0.634307    16.777507     0.117047
C      2.723723    -0.525058    14.634528     0.152559
C      1.921232     0.271879    13.872223    -0.160973
C      1.984093     0.179420    12.498344    -0.184120
C      3.531755    -1.403360    14.020483    -0.147345
C      3.570578    -1.549441    12.663283    -0.186104
C      2.805068    -0.732165    11.910245     0.272975
C      3.232188    -1.850850     9.829041     0.259758
C      4.437766    -1.889683     9.217467    -0.184198
C      2.357587    -2.878923     9.693135    -0.177466
C      4.949938    13.511039     6.244230     0.100038
C      4.345299    11.497425     6.416583    -0.035808
C      3.773948    12.144597     7.436490    -0.101203
C      3.862706    14.539121     8.210532     0.160481
C      2.658978    14.533577     8.867820    -0.135298
C      4.765044    15.537609     8.408830    -0.156278
C      3.468902    -1.122289    16.938740    -0.133455
C      3.195248    -0.615644    18.155710    -0.019673
C      5.157097    -3.174723    19.436309     0.564710
C      3.847970    -3.882908    19.554917    -0.020272
C      3.420834    -4.744570    18.558484    -0.116068
C      2.193066    -5.391737    18.674621    -0.110105
C      1.412772    -5.212374    19.759392    -0.014935
C      1.839908    -4.348863    20.766327    -0.112511
C      3.043639    -3.692450    20.666869    -0.119102
C      0.114740    -5.948295    19.915684     0.566494
C      6.937719    -0.634141    16.777507     0.117468
C      6.521672     0.525203    14.634528     0.151192
C      7.324156    -0.271742    13.872223    -0.161286
C      7.261281    -0.179296    12.498344    -0.182793
C      5.713634     1.403498    14.020483    -0.145595
C      5.674797     1.549567    12.663283    -0.187553
C      6.440300     0.732283    11.910245     0.273950
C      6.013159     1.850948     9.829041     0.262376
C      4.807576     1.889775     9.217467    -0.187785
C      6.887759     2.879019     9.693135    -0.179347
C      4.295374     4.979523     6.244230     0.099803
C      4.900014     6.993139     6.416583    -0.037202
C      5.471376     6.345976     7.436490    -0.099832
C      5.382625     3.951461     8.210532     0.161971
C      6.586360     3.957011     8.867820    -0.139694
C      4.480290     2.952975     8.408830    -0.155772
C      5.776516     1.122457    16.938740    -0.130033
C      6.050182     0.615824    18.155710    -0.018823
C     10.693076     0.534395     3.992527     0.564693
C      9.984890    -0.774732     4.111135    -0.020259
C      9.123228    17.288633     3.114702    -0.116079
C      8.476061    16.060864     3.230839    -0.110105
C      8.655424    15.280571     4.315610    -0.014954
C      9.518936    15.707706     5.322545    -0.112520
C     10.175348    -1.579063     5.223087    -0.119119
C      7.919503    13.982538     4.471902     0.566499
C     13.233657     2.315017     1.333725     0.117472
C      5.147904    -7.346127    30.078310     0.151185
C      4.350960    -6.543643    29.316005    -0.161289
C      4.443406    -6.606517    27.942126    -0.182796
C      6.026200    -8.154165    29.464265    -0.145604
C      6.172268    -8.193001    28.107065    -0.187558
C      5.354984    -7.427498    27.354027     0.273948
C      6.473649    10.635861    25.272823     0.262371
C      6.512476     9.430277    24.661249    -0.187796
C      7.501720    -6.980039    25.136917    -0.179358
C      9.602224     8.918076    21.688012     0.099783
C     11.615840     9.522716    21.860365    -0.037227
C     10.968678    10.094077    22.880272    -0.099870
C      8.574162    10.005327    23.654314     0.161976
C      8.579712    -7.281438    24.311602    -0.139703
C      7.575676     9.102991    23.852612    -0.155773
C     14.990256     1.153815     1.494958    -0.130064
C     14.483622     1.427480     2.711928    -0.018851
C     17.042714    -0.534356     3.992527     0.563198
C     -0.739600     0.774772     4.111135    -0.021136
C      0.122053     1.201898     3.114702    -0.117666
C      0.769221     2.429668     3.230839    -0.109493
C      0.589868     3.209972     4.315610    -0.016806
C     -0.273633     2.782847     5.322545    -0.110466
C     -0.930046     1.579115     5.223087    -0.120101
C      1.325791     4.508006     4.471902     0.565891
C     14.502106    16.175496     1.333725     0.117032
C      4.097644     7.346425    30.078310     0.152572
C      4.894581     6.543933    29.316005    -0.160960
C      4.802121     6.606794    27.942126    -0.184095
C      3.219342     8.154456    29.464265    -0.147337
C      3.073260     8.193280    28.107065    -0.186095
C      3.890537     7.427769    27.354027     0.272972
C      2.771851     7.854890    25.272823     0.259764
C      2.733018     9.060467    24.661249    -0.184187
C      1.743779     6.980288    25.136917    -0.177458
C     -0.356759     9.572639    21.688012     0.100031
C     -2.370374     8.968001    21.860365    -0.035801
C     -1.723201     8.396649    22.880272    -0.101193
C      0.671322     8.485408    23.654314     0.160484
C      0.665778     7.281679    24.311602    -0.135290
C      1.669810     9.387745    23.852612    -0.156275
C     12.745509    17.336700     1.494958    -0.133441
C     13.252155    17.063047     2.711928    -0.019663
C     -4.088153    12.420165    19.436309     0.560769
C     -5.397280    -5.362148    19.554917    -0.022127
C     12.666084    -4.500496    18.558484    -0.115122
C     11.438316    -3.853328    18.674621    -0.112544
C     10.658022    -4.032680    19.759392    -0.015499
C     11.085158    -4.896182    20.766327    -0.109969
C     -6.201611    -5.552595    20.666869    -0.118005
C      9.359990    -3.296757    19.915684     0.567430
C     -2.307531     9.879557    16.777507     0.122502
C     -2.723578     8.720192    14.634528     0.151352
C     -1.921094     9.517129    13.872223    -0.163619
C     -1.983969     9.424670    12.498344    -0.181290
C     -3.531616     7.841890    14.020483    -0.144319
C     -3.570453     7.695809    12.663283    -0.189898
C     -2.804950     8.513085    11.910245     0.272910
C     15.258409     7.394400     9.829041     0.257803
C     14.052826     7.355567     9.217467    -0.185140
C     -2.357491     6.366327     9.693135    -0.174806
C     13.540624     4.265789     6.244230     0.100631
C     14.145264     2.252175     6.416583    -0.036937
C     14.716626     2.899347     7.436490    -0.100227
C     14.627875     5.293871     8.210532     0.161126
C     -2.658890     5.288327     8.867820    -0.139643
C     13.725540     6.292359     8.408830    -0.156988
C     -3.468734     8.122961    16.938740    -0.136392
C     -3.195068     8.629606    18.155710    -0.015458
C     -5.156904     6.070527    19.436309     0.561582
C     -3.847776     5.362342    19.554917    -0.019369
C     -3.420651     4.500680    18.558484    -0.117336
C     -2.192881     3.853513    18.674621    -0.110028
C     -1.412576     4.032876    19.759392    -0.015723
C     -1.839702     4.896387    20.766327    -0.109119
C     -3.043434     5.552800    20.666869    -0.119749
C     -0.114542     3.296955    19.915684     0.564352
C     11.552948     8.611109    16.777507     0.115597
C     11.968973     9.770453    14.634528     0.151264
C     11.166482     8.973508    13.872223    -0.163863
C     11.229343     9.065954    12.498344    -0.182402
C     12.777005    10.648748    14.020483    -0.146104
C     12.815828    10.794817    12.663283    -0.190109
C     12.050318     9.977533    11.910245     0.274063
C     12.477438    11.096198     9.829041     0.259553
C     13.683016    11.135025     9.217467    -0.183406
C     11.602837    12.124269     9.693135    -0.175493
C     14.195188    14.224773     6.244230     0.099966
C     13.590549    16.238389     6.416583    -0.037445
C     13.019198    15.591226     7.436490    -0.098802
C     13.107956    13.196711     8.210532     0.161517
C     11.904228    13.202261     8.867820    -0.139047
C     14.010294    12.198225     8.408830    -0.157917
C     12.714152    10.367707    16.938740    -0.135929
C     12.440498     9.861074    18.155710    -0.018232
N     -4.175015     7.000643    28.272005    -0.285915
N     -5.012625     7.314992    30.272901     0.027097
N     -1.523569     0.469707     9.782092    -0.289866
N     -0.421543    -0.445581     8.114781     0.029929
N     -5.069955    -7.000363    28.272005    -0.284120
N     -4.232325    -7.314692    30.272901     0.027271
N     10.768916    -0.469610     9.782092    -0.287797
N      9.666874     0.445661     8.114781     0.028431
N     11.623192    -0.447407    12.828223    -0.288989
N     11.937540     0.390223    14.829119     0.027158
N     -4.152841     6.146367    25.225874    -0.288523
N     -5.068129     5.044325    23.558563     0.031009
N     -2.377815     0.447534    12.828223    -0.284787
N     -2.692143    -0.390076    14.829119     0.029677
N     -5.092159    -6.146117    25.225874    -0.288489
N     -4.176887    -5.044092    23.558563     0.030284
N      4.175295    -2.244607    28.272005    -0.288976
N      5.012925    -1.930258    30.272901     0.027148
N      1.523666     9.714957     9.782092    -0.288498
N      0.421624     8.799669     8.114781     0.031015
N      5.070235     2.244887    28.272005    -0.284774
N      4.232625     1.930558    30.272901     0.029658
N      7.721681     8.775640     9.782092    -0.288510
N      8.823707     9.690911     8.114781     0.030289
N      6.867435     8.797843    12.828223    -0.284140
N      6.553107     9.635473    14.829119     0.027280
N      4.153091    -3.098883    25.225874    -0.287770
N      5.068363    -4.200925    23.558563     0.028426
N      2.377942     9.692784    12.828223    -0.285905
N      2.692290     8.855174    14.829119     0.027107
N      5.092409     3.099133    25.225874    -0.289844
N      4.177121     4.201158    23.558563     0.029914
N      5.070108    11.490010     2.615559    -0.289003
N      4.232478    11.175661     0.614663     0.027145
N      7.721737    -0.469554    21.105472    -0.288505
N      8.823779     0.445734    22.772783     0.031027
N      4.175168     7.000516     2.615559    -0.284802
N      5.012778     7.314845     0.614663     0.029675
N      1.523722     0.469763    21.105472    -0.288513
N      0.421696    -0.445508    22.772783     0.030294
N      2.377968     0.447560    18.059341    -0.284139
N      2.692296    -0.390070    16.058445     0.027273
N      5.092312    12.344286     5.661690    -0.287782
N      4.177040    13.446328     7.329001     0.028415
N      6.867461    -0.447381    18.059341    -0.285892
N      6.553113     0.390229    16.058445     0.027102
N      4.152994     6.146270     5.661690    -0.289854
N      5.068282     5.044245     7.329001     0.029927
N     13.420418     2.244760     2.615559    -0.285898
N     14.258028     1.930411     0.614663     0.027095
N     10.768972     8.775696    21.105472    -0.289858
N      9.666946     9.690984    22.772783     0.029912
N     14.315358    16.245766     2.615559    -0.284126
N     13.477728    16.560095     0.614663     0.027275
N     -1.523513     9.715013    21.105472    -0.287761
N     -0.421471     8.799742    22.772783     0.028417
N     -2.377789     9.692810    18.059341    -0.288958
N     -2.692137     8.855180    16.058445     0.027130
N     13.398244     3.099036     5.661690    -0.288476
N     14.313532     4.201078     7.329001     0.031003
N     11.623218     8.797869    18.059341    -0.284775
N     11.937546     9.635479    16.058445     0.029644
N     14.337562    15.391520     5.661690    -0.288478
N     13.422290    14.289495     7.329001     0.030284
O     -2.309335     8.411457    26.030803    -0.558394
O     -1.196197     7.932562    27.830313    -0.567459
O      1.220499    -4.077030    25.382782    -0.564360
O      2.072921    -4.365471    27.370088    -0.557487
O      3.916312    16.698795     4.926566    -0.257300
O     -6.935658    10.079300    26.030803    -0.557930
O     -8.048777    -7.932287    27.830313    -0.565741
O      8.025003     4.077281    25.382782    -0.563709
O      7.172601     4.365743    27.370088    -0.556605
O      5.328987     1.791754     4.926566    -0.256629
O     13.034006    -2.313109    10.587021    -0.557770
O     12.555111    -3.426228    12.386531    -0.563919
O      0.545519    12.647551     9.939000    -0.564949
O      0.257077    11.795149    11.926306    -0.557141
O     12.076246     0.706438    20.370348    -0.255263
O     14.701849     2.313214    10.587021    -0.558281
O     -3.309738     3.426351    12.386531    -0.565170
O      8.699829     5.843047     9.939000    -0.562598
O      8.988291     6.695469    11.926306    -0.556565
O     -2.830795    -0.706236    20.370348    -0.256130
O      2.309592    -0.833793    26.030803    -0.557774
O      1.196473    -1.312688    27.830313    -0.563916
O     -1.220247     5.168220    25.382782    -0.564973
O     -2.072649     4.879779    27.370088    -0.557152
O     14.574237     7.453545     4.926566    -0.255263
O      6.935915     0.834050    26.030803    -0.558318
O      8.049053     1.312963    27.830313    -0.565195
O     10.465749    -5.167969    25.382782    -0.562608
O     -7.172329    -4.879507    27.370088    -0.556579
O     13.161562    11.037004     4.926566    -0.256160
O      5.456599     6.932141    10.587021    -0.557929
O      5.935512     5.819022    12.386531    -0.565729
O     -0.545421     3.402301     9.939000    -0.563687
O     -0.256959     2.549899    11.926306    -0.556582
O      6.414455     9.951688    20.370348    -0.256614
O      3.788756    11.558464    10.587021    -0.558367
O      3.309861    12.671601    12.386531    -0.567435
O      9.790769    15.088297     9.939000    -0.564343
O      9.502327    -2.549781    11.926306    -0.557496
O      2.830996     8.539014    20.370348    -0.257298
O      6.935811    10.079196     4.856761    -0.557802
O      8.048930    10.558091     3.057251    -0.563940
O     10.465650     4.077183     5.504782    -0.564993
O     11.318052     4.365624     3.517476    -0.557153
O     -5.328834     1.791858    25.960998    -0.255273
O      2.309488     8.411353     4.856761    -0.558275
O      1.196350     7.932440     3.057251    -0.565147
O     -1.220346    14.413372     5.504782    -0.562619
O     16.417732    14.124910     3.517476    -0.556560
O     -3.916159    -1.791601    25.960998    -0.256152
O      3.788804     2.313262    20.300543    -0.557916
O      3.309891     3.426381    18.501033    -0.565735
O      9.790824     5.843102    20.948564    -0.563720
O      9.502362     6.695504    18.961258    -0.556621
O      2.830948    -0.706285    10.517216    -0.256633
O      5.456647    -2.313061    20.300543    -0.558360
O      5.935542    -3.426198    18.501033    -0.567423
O     -0.545366    -5.842894    20.948564    -0.564375
O     -0.256924    11.795184    18.961258    -0.557518
O      6.414407     0.706389    10.517216    -0.257299
O     11.554738     0.833946     4.856761    -0.558404
O     10.441600     1.312841     3.057251    -0.567458
O      8.024904    13.322433     5.504782    -0.564383
O      7.172482    13.610874     3.517476    -0.557506
O      5.329091    -7.453392    25.960998    -0.257312
O     16.181061    -0.833897     4.856761    -0.557933
O     17.294180    17.177690     3.057251    -0.565718
O      1.220400     5.168122     5.504782    -0.563682
O      2.072802     4.879660     3.517476    -0.556567
O      3.916416     7.453649    25.960998    -0.256618
O     -3.788603    11.558512    20.300543    -0.557782
O     -3.309708    12.671631    18.501033    -0.563951
O      8.699884    -3.402148    20.948564    -0.564931
O      8.988326    -2.549746    18.961258    -0.557135
O     -2.830843     8.538965    10.517216    -0.255268
O     -5.456446     6.932189    20.300543    -0.558312
O     12.555141     5.819052    18.501033    -0.565234
O      0.545574     3.402356    20.948564    -0.562585
O      0.257112     2.549934    18.961258    -0.556573
O     12.076198     9.951639    10.517216    -0.256146

The following XYZ coordinates are in angstroms. Other properties are in atomic units.
The sperically averaged electron density of each atom fit to a function of the form exp(a - br)
eigen_1, eigen_2 and eigen_3 are the three eigenvalues of traceless quadrupole moment tensor
  atom number  atomic symbol              X              Y              Z     net charge C6 coefficient C8 coefficient C10 coefficient fluctuating dipole atomic polarizability isotropic forcefield polarizability              a              b squared Pearson coefficient          <r^3>          <r^4>         wp_QDO          m_QDO          q_QDO       dipole_x       dipole_y       dipole_z         dipole            Qxy            Qxz            Qyz     Q(x^2-y^2)  Q(3z^2 - R^2)        eigen_1        eigen_2        eigen_3 static polarizability      alpha(xx)      alpha(xy)      alpha(xz)      alpha(yy)      alpha(yz)      alpha(zz) atomic spin moment
            1             Co      -2.867189       6.599392      26.764074       0.799471     119.317435 0.25337887E+04  0.85646365E+05                                18.250605                           15.216640       0.879987       2.117673                    0.996720      48.617003     130.070529       0.528773       0.342688      -1.207474       0.078429       0.004868      -0.007949       0.078981      -0.027426      -0.002736      -0.078658      -0.066300      -0.276928      -0.124067       0.008256       0.115811             21.713949      19.512469       1.137893      -2.108869      26.730883       5.666614      18.898494           2.795941
            2             Co      -6.377796      -6.599127      26.764074       0.798121     119.483060 0.25383265E+04  0.85843540E+05                                18.272930                           15.235373       0.879685       2.117044                    0.996720      48.658482     130.241461       0.528148       0.342918      -1.207195      -0.078756      -0.004819      -0.008342       0.079343      -0.026204       0.002636       0.079120      -0.064039      -0.277302      -0.124529       0.009765       0.114764             21.740699      19.536001       1.143371       2.106808      26.765790      -5.675058      18.920304           2.795665
            3             Co      11.221941      -1.755247      11.320292       0.799802     119.345820 0.25344578E+04  0.85677115E+05                                18.256866                           15.221865       0.876680       2.116661                    0.996699      48.619980     130.096949       0.528499       0.342832      -1.207311       0.003844      -0.079279      -0.008027       0.079777       0.026242      -0.079662       0.002634       0.066062      -0.279196      -0.125265       0.009154       0.116112             21.721749      26.736112      -1.138862       5.673753      19.520324       2.108555      18.908812           2.795965
            4             Co      -1.976578       1.755359      11.320292       0.800576     119.234010 0.25313566E+04  0.85543693E+05                                18.243332                           15.210085       0.876875       2.116969                    0.996739      48.590258     129.983804       0.528847       0.342721      -1.207443      -0.004639       0.078223      -0.008333       0.078802       0.025008       0.078558      -0.002681       0.065206      -0.277345      -0.124010       0.009631       0.114379             21.706456      26.726071      -1.143990      -5.664067      19.503377      -2.099684      18.889919           2.796516
            5             Co       2.867454      -2.645858      26.764074       0.799695     119.352338 0.25346180E+04  0.85684396E+05                                18.258092                           15.222833       0.876557       2.116600                    0.996700      48.621762     130.105666       0.528454       0.342854      -1.207285      -0.079280       0.003852      -0.008016       0.079778       0.026281       0.002654      -0.079657      -0.066090      -0.279165      -0.125257       0.009128       0.116129             21.723281      19.521671      -1.138867       2.108766      26.738073       5.674290      18.910099           2.795672
            6             Co       6.378061       2.646123      26.764074       0.800445     119.240058 0.25315036E+04  0.85550610E+05                                18.244741                           15.211207       0.876649       2.116878                    0.996740      48.591869     129.993097       0.528788       0.342752      -1.207406       0.078229      -0.004642      -0.008327       0.078808       0.025000      -0.002669       0.078553      -0.065246      -0.277296      -0.123989       0.009604       0.114385             21.708209      19.504866      -1.144110      -2.099878      26.728387      -5.664624      18.891374           2.796168
            7             Co       7.268672       7.490003      11.320292       0.798177     119.479052 0.25382268E+04  0.85839091E+05                                18.272271                           15.234853       0.879722       2.117070                    0.996720      48.657321     130.236396       0.528170       0.342908      -1.207207      -0.004818      -0.078749      -0.008344       0.079337      -0.026192       0.079129       0.002616       0.064037      -0.277369      -0.124549       0.009774       0.114774             21.739875      26.764717       1.143351      -5.674775      19.535266       2.106724      18.919641           2.795806
            8             Co       1.976691      11.000609      11.320292       0.799306     119.328848 0.25340758E+04  0.85659108E+05                                18.252414                           15.218079       0.879862       2.117598                    0.996721      48.620249     130.084556       0.528714       0.342714      -1.207442       0.004870       0.078442      -0.007945       0.078993      -0.027438      -0.078677      -0.002739       0.066320      -0.277031      -0.124107       0.008260       0.115847             21.716165      26.733593       1.137968       5.667360      19.514423      -2.109178      18.900480           2.795567
            9             Co       6.377949      11.891261       4.123490       0.799790     119.344794 0.25344247E+04  0.85675891E+05                                18.256984                           15.221944       0.876628       2.116646                    0.996699      48.619587     130.096695       0.528488       0.342841      -1.207302       0.079283      -0.003851       0.008019       0.079781       0.026279       0.002636      -0.079653      -0.066074      -0.279160      -0.125252       0.009130       0.116122             21.721934      19.520496      -1.138795       2.108610      26.736407       5.673852      18.908899           2.795957
           10             Co       2.867342       6.599280       4.123490       0.800533     119.237150 0.25314342E+04  0.85547185E+05                                18.243886                           15.210523       0.876839       2.116948                    0.996739      48.591163     129.987951       0.528828       0.342731      -1.207432      -0.078215       0.004646       0.008320       0.078793       0.025012      -0.002689       0.078558      -0.065236      -0.277360      -0.124013       0.009620       0.114393             21.707145      19.503956      -1.143983      -2.099817      26.726957      -5.664296      18.890522           2.796349
           11             Co       1.976731       1.755400      19.567272       0.798221     119.477978 0.25382025E+04  0.85837748E+05                                18.271789                           15.234464       0.879845       2.117112                    0.996719      48.657097     130.233823       0.528195       0.342894      -1.207224       0.004819       0.078753       0.008342       0.079340      -0.026208       0.079127       0.002626       0.063994      -0.277359      -0.124550       0.009790       0.114761             21.739289      26.764024       1.143290      -5.674551      19.534752       2.106616      18.919092           2.795796
           12             Co       7.268712      -1.755206      19.567272       0.799288     119.331633 0.25341433E+04  0.85661991E+05                                18.252715                           15.218303       0.879879       2.117594                    0.996722      48.621123     130.087502       0.528709       0.342715      -1.207441      -0.004869      -0.078439       0.007948       0.078991      -0.027420      -0.078698      -0.002719       0.066307      -0.277176      -0.124155       0.008290       0.115865             21.716568      26.734241       1.138023       5.667459      19.514734      -2.109159      18.900730           2.795386
           13             Co      12.112592       2.646011       4.123490       0.799252     119.331332 0.25341323E+04  0.85661800E+05                                18.253014                           15.218542       0.879746       2.117553                    0.996722      48.620908     130.088418       0.528689       0.342727      -1.207426      -0.078443      -0.004867       0.007947       0.078994      -0.027405      -0.002700      -0.078681      -0.066316      -0.277087      -0.124116       0.008271       0.115845             21.716940      19.515104       1.137994      -2.109245      26.734701       5.667613      18.901016           2.795420
           14             Co      15.623199      15.844530       4.123490       0.798065     119.486408 0.25384129E+04  0.85847407E+05                                18.273501                           15.235836       0.879611       2.117011                    0.996721      48.659404     130.245714       0.528128       0.342927      -1.207184       0.078750       0.004822       0.008337       0.079337      -0.026196       0.002632       0.079147      -0.064036      -0.277487      -0.124595       0.009798       0.114797             21.741392      19.536595       1.143400       2.106938      26.766667      -5.675289      18.920915           2.795600
           15             Co      -1.976538      11.000650      19.567272       0.799583     119.357575 0.25347395E+04  0.85690173E+05                                18.259364                           15.223828       0.876342       2.116515                    0.996701      48.623172     130.113890       0.528400       0.342883      -1.207251      -0.003852       0.079285       0.008019       0.079783       0.026290      -0.079649       0.002640       0.066114      -0.279198      -0.125257       0.009115       0.116143             21.724892      26.740156      -1.138981       5.674872      19.523057       2.108925      18.911464           2.795610
           16             Co      11.221981       7.490044      19.567272       0.800513     119.235001 0.25313740E+04  0.85544864E+05                                18.243947                           15.210566       0.876723       2.116917                    0.996739      48.590418     129.986845       0.528814       0.342741      -1.207420       0.004644      -0.078228       0.008327       0.078807       0.025026       0.078572      -0.002687       0.065205      -0.277460      -0.124052       0.009646       0.114406             21.707255      26.727169      -1.144018      -5.664381      19.504039      -2.099725      18.890557           2.796462
           17              H       0.273801       9.901804      28.533932       0.112060       1.143116 0.86237082E+01  0.85819262E+02                                 1.769717                            1.690529      -0.979187       2.407271                    0.998042       3.501589       9.704083       0.495260       1.242746      -0.717853       0.008813      -0.022160       0.031890       0.039821       0.002291       0.012610      -0.005909      -0.002163       0.031886      -0.015284      -0.002841       0.018125              1.779130       1.613498      -0.054708       0.137563       1.764834      -0.408801       1.959059           0.000118
           18              H       1.346249      -6.521459      28.354784       0.108522       1.210785 0.89587338E+01  0.89755224E+02                                 1.815271                            1.702816      -1.086119       2.353939                    0.996522       3.548152       9.776457       0.503701       1.213725      -0.724130       0.021332       0.013092       0.029769       0.038893       0.005735       0.010315      -0.003098      -0.003953       0.033837      -0.015673      -0.000161       0.015834              1.846600       1.986850       0.252765       0.493130       1.643342       0.143167       1.909606           0.000174
           19              H      -0.408517      -5.914988      24.802714       0.114571       1.020525 0.74775185E+01  0.72483927E+02                                 1.696688                            1.616070      -1.003108       2.399581                    0.998094       3.546095      10.001288       0.482423       1.309767      -0.701867      -0.007768       0.021600      -0.032872       0.040093       0.000140       0.011146      -0.006149      -0.008555       0.029094      -0.014860      -0.001806       0.016665              1.724989       1.460794      -0.042356       0.154288       1.851435      -0.416027       1.862736           0.000074
           20              H      -1.516097      10.545256      24.969507       0.104119       1.045882 0.78512988E+01  0.78151186E+02                                 1.804851                            1.716038      -1.458916       2.176391                    0.991470       4.054154      12.141101       0.437490       1.406513      -0.679679      -0.019775      -0.009665      -0.028133       0.035720       0.007230       0.008478      -0.005313      -0.003756       0.035221      -0.016818       0.001543       0.015275              1.844184       1.914501       0.172870       0.424645       1.663669       0.183963       1.954384           0.000183
           21              H      -3.174671       6.625294      29.936227       0.097721       1.242388 0.94179203E+01  0.95409922E+02                                 1.852114                            1.754899      -0.846830       2.468860                    0.998946       3.471699       9.575660       0.493046       1.226254      -0.723275       0.056770      -0.009456       0.012134       0.058817      -0.013142       0.006299       0.001485       0.039492       0.008050      -0.025445       0.001572       0.023873              1.844264       2.098214      -0.302878       0.233088       1.626278      -0.129193       1.808302          -0.000165
           22              H       5.506477      15.189952       1.161372       0.119098       1.131533 0.84269727E+01  0.83670768E+02                                 1.778056                            1.685557      -1.062421       2.375761                    0.996449       3.550819       9.942121       0.487930       1.264289      -0.712283       0.025221      -0.025787      -0.010066       0.037448      -0.013409      -0.003130       0.001195       0.005485       0.006689      -0.014867       0.001393       0.013474              1.795062       1.683570      -0.368542      -0.185726       1.864477       0.229457       1.837140          -0.000065
           23              H       5.377055      15.321246       3.484117       0.128758       1.015665 0.71591248E+01  0.69566081E+02                                 1.772278                            1.638794      -1.305496       2.262369                    0.993578       3.816377      11.255284       0.448072       1.406761      -0.680332       0.021884      -0.019660       0.018797       0.034910      -0.005989       0.005813      -0.001751       0.000779       0.030167      -0.011411      -0.001440       0.012851              1.837530       1.857572      -0.433686       0.332877       1.810259      -0.363694       1.844759          -0.000023
           24              H       2.675580      17.969072       0.889562       0.115679       1.029238 0.76769461E+01  0.74416092E+02                                 1.670963                            1.611461      -0.785093       2.503497                    0.999364       3.401708       9.389572       0.498133       1.268476      -0.712191      -0.024675       0.023616      -0.016671       0.038006      -0.016426       0.002568      -0.003362       0.000986       0.010166      -0.018147       0.002031       0.016116              1.664319       1.571623      -0.254055       0.171873       1.549917      -0.218629       1.871416          -0.000013
           25              H       2.413026      -0.501077       3.181419       0.126966       0.976991 0.70983546E+01  0.68715650E+02                                 1.715647                            1.624181      -1.290837       2.267151                    0.994795       3.774106      11.050119       0.454010       1.393614      -0.683052      -0.025182       0.019197       0.009575       0.033080      -0.009318       0.000289       0.000748       0.004667       0.010616      -0.011415       0.003566       0.007849              1.753913       1.898797      -0.426234      -0.372844       1.635824       0.237428       1.727118          -0.000002
           26              H       3.439263       0.436406       6.097205       0.127983       0.983009 0.69969373E+01  0.67404859E+02                                 1.718115                            1.608813      -1.253558       2.285499                    0.995760       3.705877      10.779097       0.458341       1.387186      -0.684713       0.020964       0.022892      -0.002341       0.031129       0.001114      -0.004184       0.008625      -0.003754      -0.018230      -0.012141       0.002357       0.009784              1.783012       2.127981       0.526035      -0.172271       1.780882      -0.045060       1.440173           0.000011
           27              H       1.760322      15.400764       5.281773       0.137136       1.002584 0.74939762E+01  0.72531149E+02                                 1.677443                            1.621541      -0.880434       2.479605                    0.998919       3.344302       9.360529       0.480971       1.315755      -0.702539      -0.004647      -0.032673      -0.018494       0.037830       0.001836      -0.005635       0.010835      -0.009148      -0.010139      -0.013525       0.000066       0.013458              1.690399       1.464563       0.030595      -0.053745       2.067730       0.333979       1.538903           0.000009
           28              H       0.443819       0.730422       9.513370       0.097285       1.148927 0.84287255E+01  0.84778091E+02                                 1.876785                            1.745361      -1.289200       2.258659                    0.993471       3.900671      11.465209       0.449308       1.355314      -0.691046       0.040512       0.027542       0.022675       0.053981       0.014567       0.001982       0.015000       0.019913       0.001671      -0.024484       0.002709       0.021775              1.930502       2.374099       0.329841       0.332713       1.684152       0.227160       1.733254          -0.000098
           29              H      15.191840      -0.379010       9.198317       0.115669       1.007177 0.68186187E+01  0.65042560E+02                                 1.728501                            1.577378      -1.018198       2.400891                    0.996737       3.584033      10.258666       0.469244       1.368379      -0.689397      -0.042568      -0.004861       0.008736       0.043726       0.004520      -0.003043       0.013369       0.023735      -0.002544      -0.021407       0.008234       0.013173              1.833694       2.502008       0.090476      -0.285325       1.488976      -0.028539       1.510097           0.000196
           30              H      -2.091239      -1.420034       7.345063       0.138409       0.971682 0.67771766E+01  0.65072634E+02                                 1.732836                            1.608120      -1.338032       2.259889                    0.993594       3.715966      10.956731       0.445797       1.430933      -0.676248      -0.022327      -0.028257      -0.029406       0.046493       0.008048      -0.000373       0.014248       0.010507      -0.014727      -0.019410       0.004135       0.015275              1.790955       1.656760       0.275469       0.241323       1.779219       0.398730       1.936885           0.000119
           31              H      -0.055438      15.916656       6.684069       0.139769       0.977835 0.69569699E+01  0.67072835E+02                                 1.727060                            1.617324      -1.279052       2.283882                    0.994571       3.685478      10.802143       0.450582       1.409956      -0.680417      -0.028968      -0.026439       0.001428       0.039245       0.005208      -0.011259      -0.001131       0.004055      -0.014486      -0.012687      -0.001143       0.013830              1.790184       2.029428       0.473174      -0.067422       1.894651       0.054881       1.446473          -0.000055
           32              H       1.634597       0.992977       7.456258       0.122870       0.957974 0.70268187E+01  0.67041654E+02                                 1.629373                            1.570722      -0.818397       2.495168                    0.999147       3.416394       9.548587       0.487584       1.316652      -0.701188       0.001376       0.036264       0.013473       0.038710       0.005474      -0.006930       0.010456      -0.010966      -0.024214      -0.017559       0.002864       0.014695              1.647949       1.473628       0.012012      -0.063153       1.936251       0.301987       1.533969          -0.000002
           33              H      -6.453038       8.690682      29.602641       0.127825       1.086811 0.82753917E+01  0.82502283E+02                                 1.784145                            1.715542      -1.175433       2.325437                    0.995432       3.656484      10.552078       0.460663       1.333660      -0.696798      -0.032326       0.034668       0.001301       0.047418      -0.020071      -0.005909      -0.004654       0.004533       0.017467      -0.024899       0.007445       0.017454              1.774729       1.938785      -0.386005      -0.059487       1.724674       0.085305       1.660727           0.000136
           34              H      -5.583995       8.156295      27.360204       0.109829       1.013321 0.71274536E+01  0.69088734E+02                                 1.760756                            1.631698      -1.242728       2.289710                    0.993748       3.801267      11.147964       0.451083       1.400801      -0.681969      -0.014848       0.017619      -0.039021       0.045316      -0.013205      -0.000657      -0.000601      -0.000813       0.032313      -0.018623       0.007825       0.010798              1.834153       1.634706      -0.150886       0.413110       1.524111      -0.259567       2.343642           0.000171
           35              H       8.971732       8.588979      28.533932       0.112118       1.143602 0.86309750E+01  0.85932447E+02                                 1.772350                            1.692964      -0.989666       2.403222                    0.997848       3.503645       9.720506       0.494017       1.245279      -0.717297      -0.009072       0.021662       0.032075       0.039754       0.002042      -0.012500       0.005989      -0.002376       0.032371      -0.015148      -0.003053       0.018201              1.781790       1.615874      -0.054772      -0.137891       1.767470       0.409630       1.962025           0.000119
           36              H       7.899282       6.521740      28.354784       0.110583       1.208762 0.89435578E+01  0.89608494E+02                                 1.817248                            1.704513      -1.102413       2.348170                    0.996391       3.544585       9.782345       0.501817       1.218209      -0.723114      -0.021049      -0.012767       0.028831       0.037912       0.005804      -0.010284       0.003177      -0.004266       0.034432      -0.015861      -0.000082       0.015943              1.848677       1.989229       0.253301      -0.494068       1.645056      -0.143462       1.911746           0.000174
           37              H       9.654013       5.915234      24.802714       0.114112       1.021443 0.74805882E+01  0.72469113E+02                                 1.692414                            1.612241      -0.986840       2.405546                    0.998184       3.540956       9.960355       0.485214       1.303033      -0.703277       0.007814      -0.021436      -0.033330       0.040391       0.000125      -0.011275       0.006151      -0.008391       0.029502      -0.014923      -0.001924       0.016847              1.720560       1.457495      -0.042195      -0.153624       1.846490       0.414251       1.857695           0.000070
           38              H      10.761595       7.945492      24.969507       0.104212       1.044150 0.78342501E+01  0.77928008E+02                                 1.802006                            1.713521      -1.451336       2.179636                    0.991572       4.047833      12.112373       0.438124       1.405440      -0.679905       0.020103       0.009847      -0.027915       0.035782       0.007314      -0.008568       0.005377      -0.003817       0.035646      -0.017014       0.001561       0.015452              1.841214       1.911328       0.172360      -0.423442       1.661201      -0.183446       1.951114           0.000181
           39              H      -6.070283      -6.624998      29.936227       0.097408       1.245045 0.94455156E+01  0.95787882E+02                                 1.857420                            1.759593      -0.896698       2.446275                    0.998614       3.475622       9.600698       0.491350       1.229222      -0.722624      -0.056986       0.009469       0.012015       0.059004      -0.013099      -0.006340      -0.001514       0.039215       0.008633      -0.025411       0.001730       0.023681              1.849590       2.104616      -0.304246      -0.234090       1.630521       0.129740       1.813634          -0.000161
           40              H       3.738785       3.300560       1.161372       0.118794       1.132686 0.84399931E+01  0.83857518E+02                                 1.781585                            1.688710      -1.070933       2.372297                    0.996405       3.555182       9.967500       0.486527       1.267066      -0.711679      -0.024939       0.026169      -0.009865       0.037472      -0.013404       0.003209      -0.001175       0.005609       0.006783      -0.014898       0.001401       0.013497              1.798687       1.686774      -0.369643       0.186342       1.868216      -0.230184       1.841070          -0.000060
           41              H       3.868230       3.169289       3.484117       0.129365       1.015317 0.71584171E+01  0.69581919E+02                                 1.774338                            1.640585      -1.319916       2.256565                    0.993339       3.820639      11.282630       0.446904       1.409977      -0.679704      -0.021631       0.019674       0.018546       0.034626      -0.005936      -0.005832       0.001763       0.000401       0.030463      -0.011421      -0.001493       0.012914              1.839721       1.859803      -0.434448      -0.333440       1.812395       0.364316       1.846966          -0.000021
           42              H       6.569679       0.521437       0.889562       0.116450       1.025344 0.76388506E+01  0.73939706E+02                                 1.665419                            1.606406      -0.790528       2.501508                    0.999320       3.392805       9.351992       0.499508       1.266817      -0.712569       0.024600      -0.023213      -0.016277       0.037536      -0.016487      -0.002414       0.003407       0.001229       0.010331      -0.018249       0.002141       0.016107              1.658770       1.566598      -0.252635      -0.170874       1.544969       0.217382       1.864742          -0.000014
           43              H       6.832256       0.501108       3.181419       0.126811       0.977940 0.71043175E+01  0.68762708E+02                                 1.714064                            1.622751      -1.290252       2.266799                    0.994772       3.771278      11.027826       0.455264       1.389993      -0.683747       0.025351      -0.018504       0.009597       0.032820      -0.009500      -0.000230      -0.000790       0.004865       0.010211      -0.011548       0.003423       0.008124              1.752257       1.896983      -0.425634       0.372269       1.634386      -0.237054       1.725403          -0.000003
           44              H       5.806047      -0.436346       6.097205       0.125524       0.989076 0.70435575E+01  0.67904554E+02                                 1.718417                            1.608908      -1.232580       2.292452                    0.995986       3.708226      10.757745       0.460997       1.378166      -0.686458      -0.022185      -0.023578      -0.002382       0.032462       0.000981       0.004013      -0.008710      -0.004002      -0.017446      -0.011923       0.002001       0.009922              1.783397       2.128684       0.526631       0.172357       1.781364       0.045189       1.440143           0.000010
           45              H       7.484981       3.089789       5.281773       0.136430       1.004665 0.75117167E+01  0.72726575E+02                                 1.677641                            1.621741      -0.874657       2.481007                    0.998968       3.347242       9.362182       0.481833       1.312972      -0.703097       0.004362       0.032836      -0.018811       0.038093       0.001915       0.005635      -0.010879      -0.009484      -0.010065      -0.013585      -0.000013       0.013597              1.690582       1.464682       0.030592       0.053756       2.068027      -0.334074       1.539037           0.000007
           46              H       8.801525      -0.730328       9.513370       0.096163       1.152342 0.84604432E+01  0.85193384E+02                                 1.881975                            1.749778      -1.297657       2.254845                    0.993348       3.909892      11.506011       0.448218       1.357075      -0.690689      -0.040978      -0.027392       0.023316       0.054526       0.014768      -0.001813      -0.014850       0.019381       0.001301      -0.024357       0.002641       0.021717              1.936002       2.381614       0.331312      -0.334235       1.688571      -0.228240       1.737821          -0.000098
           47              H      12.544001       0.379101       9.198317       0.114304       1.010800 0.68465782E+01  0.65357034E+02                                 1.730402                            1.578877      -1.013008       2.402256                    0.996773       3.588953      10.266713       0.469930       1.365383      -0.689976       0.043325       0.004938       0.009007       0.044526       0.004442       0.002915      -0.013221       0.023993      -0.002289      -0.021317       0.008101       0.013216              1.835855       2.505573       0.090733       0.285842       1.490383       0.028597       1.511608           0.000195
           48              H      11.336562       1.420107       7.345063       0.140048       0.967986 0.67442588E+01  0.64651874E+02                                 1.725647                            1.602096      -1.324375       2.266093                    0.993837       3.701086      10.889766       0.447698       1.427164      -0.676965       0.021986       0.027921      -0.028815       0.045753       0.008330       0.000105      -0.014350       0.010747      -0.014516      -0.019551       0.003854       0.015698              1.783224       1.650050       0.273344      -0.239476       1.771538      -0.395754       1.928085           0.000118
           49              H       9.300755       2.573911       6.684069       0.137460       0.983511 0.70045891E+01  0.67634050E+02                                 1.732151                            1.621596      -1.278665       2.282599                    0.994539       3.696590      10.836016       0.450598       1.407776      -0.680813       0.029970       0.027129       0.001134       0.040440       0.004991       0.011404       0.001089       0.003666      -0.014359      -0.012833      -0.000875       0.013708              1.795716       2.036279       0.475990       0.067644       1.900812      -0.055137       1.450058          -0.000058
           50              H       7.610727      -0.992903       7.456258       0.123464       0.955381 0.70025810E+01  0.66748385E+02                                 1.626162                            1.567818      -0.818864       2.495412                    0.999122       3.409709       9.523459       0.488156       1.316330      -0.701276      -0.001621      -0.035855       0.013139       0.038221       0.005202       0.007077      -0.010631      -0.010759      -0.025108      -0.017799       0.003068       0.014731              1.644630       1.470888       0.011940       0.062970       1.931984      -0.300930       1.531019          -0.000004
           51              H      -2.791919      -8.690388      29.602641       0.129733       1.082571 0.82420718E+01  0.82147626E+02                                 1.785375                            1.716776      -1.196845       2.318387                    0.995097       3.653538      10.567479       0.458274       1.340980      -0.695334       0.032049      -0.033760       0.001237       0.046566      -0.019979       0.005824       0.004610       0.004591       0.017502      -0.024778       0.007424       0.017354              1.775944       1.940057      -0.386138       0.059348       1.725786      -0.085222       1.661988           0.000135
           52              H      -3.660983      -8.156024      27.360204       0.110594       1.007526 0.70784976E+01  0.68503305E+02                                 1.755295                            1.627129      -1.241599       2.291324                    0.993745       3.789427      11.108095       0.451233       1.402602      -0.681678       0.014940      -0.017333      -0.038622       0.044892      -0.013212       0.000842       0.000787      -0.001141       0.032312      -0.018655       0.007839       0.010816              1.828205       1.629794      -0.150025      -0.410812       1.519820       0.258082       2.335001           0.000172
           53              H      14.524353      13.594280      13.090150       0.112251       1.145187 0.86459909E+01  0.86129919E+02                                 1.774959                            1.695170      -0.993798       2.401545                    0.997864       3.506052       9.733789       0.493314       1.246358      -0.717054      -0.021943      -0.008882       0.031963       0.039775      -0.002253      -0.005939      -0.012646       0.002569       0.032051      -0.015396      -0.002778       0.018174              1.784517       1.770162       0.054973      -0.410905       1.617926      -0.138343       1.965462           0.000193
           54              H      -1.898910      12.521831      12.911002       0.110245       1.204576 0.89038246E+01  0.89074778E+02                                 1.809563                            1.698002      -1.082485       2.356066                    0.996571       3.539548       9.748010       0.504193       1.214314      -0.723988       0.013128      -0.020649       0.029388       0.038241      -0.005693      -0.003136      -0.010412       0.003869       0.033297      -0.015640      -0.000139       0.015778              1.840625       1.638687      -0.251397       0.142285       1.980027      -0.490232       1.903162           0.000261
           55              H      -1.292440      14.276561       9.358932       0.113984       1.022559 0.74944358E+01  0.72671400E+02                                 1.697023                            1.616373      -0.996234       2.401746                    0.998109       3.548356      10.001381       0.483177       1.307301      -0.702368       0.021868       0.007716      -0.032836       0.040199       0.000010      -0.006238      -0.011169       0.008478       0.030140      -0.014885      -0.002106       0.016991              1.725342       1.851882       0.042366      -0.416187       1.461033      -0.154330       1.863111           0.000126
           56              H      15.167804      15.384143       9.525725       0.102996       1.051368 0.78999289E+01  0.78729335E+02                                 1.808088                            1.718856      -1.462588       2.174034                    0.991446       4.063074      12.161264       0.438233       1.402450      -0.680407      -0.009485       0.020279      -0.028455       0.036206      -0.007415      -0.005190      -0.008475       0.003897       0.035665      -0.016997       0.001654       0.015343              1.847578       1.666355      -0.173419       0.184591       1.918096      -0.426163       1.958284           0.000224
           57              H      11.247843      -1.447734      14.492445       0.095648       1.249516 0.94883496E+01  0.96349003E+02                                 1.863623                            1.765011      -0.906212       2.442253                    0.998479       3.482800       9.632682       0.489908       1.231219      -0.722197      -0.009106      -0.057345       0.012464       0.059386       0.013257       0.001232      -0.006271      -0.039435       0.008261      -0.025465       0.001565       0.023900              1.855807       1.635441       0.306039      -0.130496       2.112401      -0.235463       1.819579          -0.000062
           58              H      10.567403      -0.883764      16.605154       0.119955       1.130453 0.84205999E+01  0.83615487E+02                                 1.778991                            1.686573      -1.074123       2.371305                    0.996386       3.551397       9.953468       0.486927       1.266773      -0.711731      -0.025751      -0.024662      -0.009566       0.036916       0.013595       0.001298       0.003229      -0.005539       0.006584      -0.015035       0.001299       0.013736              1.795957       1.865264       0.368447       0.229320       1.684153       0.185659       1.838455          -0.000015
           59              H      10.698697      -0.754319      18.927899       0.128506       1.017874 0.71780953E+01  0.69810320E+02                                 1.776099                            1.641871      -1.319533       2.256211                    0.993319       3.824225      11.290528       0.447193       1.408317      -0.680010      -0.019894      -0.022201       0.018683       0.035181       0.006052      -0.001816      -0.005727      -0.000458       0.030839      -0.011560      -0.001418       0.012978              1.841709       1.814352       0.435445      -0.365316       1.861738      -0.334443       1.849036          -0.000027
           60              H      13.346524       1.947131      16.333344       0.116331       1.028000 0.76634468E+01  0.74244497E+02                                 1.668854                            1.609394      -0.789238       2.501821                    0.999328       3.397931       9.373249       0.498809       1.267453      -0.712412       0.023640       0.024995      -0.016431       0.038126       0.016209      -0.003182      -0.002334      -0.001127       0.010193      -0.017939       0.002192       0.015747              1.662261       1.548157       0.253748      -0.218364       1.569802      -0.171719       1.868824           0.000036
           61              H      -5.123625       2.209707      18.625201       0.128376       0.972662 0.70567357E+01  0.68171239E+02                                 1.706392                            1.616212      -1.272958       2.275052                    0.994975       3.755737      10.963301       0.456756       1.388111      -0.684141       0.018873       0.025037       0.009585       0.032786       0.009640       0.000665      -0.000528      -0.004660       0.011062      -0.011808       0.003734       0.008074              1.744072       1.627088       0.422082       0.234925       1.887537       0.369046       1.717592          -0.000004
           62              H      -4.186142       1.183499      21.540987       0.125917       0.985758 0.70165745E+01  0.67594321E+02                                 1.716380                            1.607296      -1.229930       2.294464                    0.996008       3.703856      10.748763       0.460493       1.380695      -0.685994       0.023170      -0.021888      -0.002775       0.031995      -0.001019       0.008503       0.003969       0.003801      -0.018250      -0.011918       0.002226       0.009692              1.781119       1.779005      -0.525149      -0.045019       2.125532       0.171972       1.438819          -0.000013
           63              H      10.778215       2.862432      20.725555       0.136834       1.004173 0.75085973E+01  0.72713181E+02                                 1.679730                            1.623509      -0.884904       2.477624                    0.998898       3.347227       9.373474       0.480474       1.316382      -0.702406      -0.032640       0.003810      -0.018475       0.037699      -0.002087       0.010900       0.005409       0.008921      -0.010310      -0.013536       0.000154       0.013382              1.692772       2.071345      -0.030656       0.335098       1.466107       0.053799       1.540864          -0.000008
           64              H      -3.892127       4.178977      24.957152       0.095357       1.153104 0.84657112E+01  0.85235122E+02                                 1.880515                            1.748585      -1.294959       2.255720                    0.993393       3.908657      11.490788       0.449169       1.354382      -0.691232       0.027424      -0.041178       0.023370       0.054716      -0.014400       0.015055      -0.001775      -0.019585       0.000753      -0.024357       0.002791       0.021567              1.934463       1.687299      -0.330706       0.227840       2.379453      -0.333564       1.736635          -0.000151
           65              H      -5.001558       7.921452      24.642099       0.115583       1.006682 0.68141046E+01  0.64973210E+02                                 1.726260                            1.575616      -1.011640       2.403616                    0.996847       3.580151      10.237487       0.470172       1.366229      -0.689833      -0.004769       0.042662       0.008681       0.043797      -0.004424       0.013200       0.003097      -0.023913      -0.002300      -0.021300       0.008091       0.013209              1.831113       1.487304      -0.090271      -0.028466       2.497645       0.284493       1.508391           0.000142
           66              H      -6.042583       6.714013      22.788845       0.138615       0.971180 0.67712976E+01  0.64980852E+02                                 1.729867                            1.605610      -1.332965       2.262017                    0.993688       3.710406      10.925700       0.447047       1.427707      -0.676851      -0.028190       0.022438      -0.029388       0.046495      -0.007918       0.014397       0.000230      -0.010302      -0.014592      -0.019418       0.004097       0.015321              1.787786       1.776066      -0.274540       0.397537       1.653966      -0.240507       1.933325           0.000088
           67              H      11.294107       4.678206      22.127851       0.138659       0.978271 0.69596163E+01  0.67090264E+02                                 1.726184                            1.616602      -1.276097       2.284458                    0.994751       3.684164      10.790040       0.451211       1.408160      -0.680781      -0.026973       0.029272       0.001284       0.039825      -0.005064      -0.001144       0.011344      -0.003956      -0.014338      -0.012728      -0.001064       0.013792              1.789217       1.893618      -0.472710       0.054867       2.028202       0.067294       1.445829          -0.000088
           68              H      -3.629572       2.988178      22.900040       0.123415       0.955365 0.70058265E+01  0.66817570E+02                                 1.629330                            1.570716      -0.819371       2.495774                    0.999068       3.414750       9.554514       0.486304       1.320587      -0.700390       0.035927      -0.001387       0.013338       0.038348      -0.005349       0.010485       0.007124       0.011337      -0.024459      -0.017723       0.002886       0.014837              1.647903       1.936077      -0.011968       0.301861       1.473656       0.063195       1.533975          -0.000056
           69              H      13.313230       1.830630      14.158859       0.131006       1.079837 0.82188748E+01  0.81882138E+02                                 1.784586                            1.716112      -1.199969       2.317366                    0.995121       3.650634      10.566735       0.457529       1.343724      -0.694780       0.034250       0.031727       0.001035       0.046698       0.019622      -0.004594       0.005843      -0.004677       0.018656      -0.024608       0.007769       0.016839              1.775153       1.724986       0.385722       0.085124       1.939050       0.059256       1.661424           0.000177
           70              H      12.778844       0.961565      11.916422       0.109625       1.011589 0.71119466E+01  0.68913366E+02                                 1.760362                            1.631177      -1.248850       2.287950                    0.993676       3.799258      11.146637       0.450553       1.402960      -0.681584       0.017518       0.015074      -0.039007       0.045340       0.013521      -0.000613       0.000770       0.001307       0.032796      -0.019034       0.008068       0.010967              1.833838       1.523685       0.150937      -0.259750       1.634248      -0.413267       2.343582           0.000216
           71              H      13.211527       4.896349      13.090150       0.111593       1.146434 0.86568201E+01  0.86245867E+02                                 1.774382                            1.694754      -0.986327       2.404012                    0.997968       3.508133       9.733045       0.494128       1.244189      -0.717524       0.022084       0.008952       0.032005       0.039902      -0.001999       0.006046       0.012569       0.002418       0.032150      -0.015191      -0.003037       0.018228              1.783869       1.769521       0.054865       0.410524       1.617494       0.138221       1.964590           0.000186
           72              H      11.144288       5.968797      12.911002       0.109201       1.211193 0.89626908E+01  0.89806901E+02                                 1.815649                            1.703150      -1.084080       2.354691                    0.996616       3.548913       9.779963       0.503658       1.213664      -0.724122      -0.013349       0.021045       0.029450       0.038580      -0.005693       0.003186       0.010479       0.003987       0.034435      -0.015834      -0.000275       0.016109              1.847006       1.643655      -0.252951      -0.143280       1.987403       0.493314       1.909960           0.000249
           73              H      10.537782       4.214031       9.358932       0.113898       1.024036 0.75031777E+01  0.72733582E+02                                 1.694127                            1.613721      -0.980794       2.407324                    0.998306       3.545136       9.971130       0.485482       1.301496      -0.703573      -0.021492      -0.007262      -0.033119       0.040144       0.000259       0.006370       0.011394       0.008670       0.029433      -0.015022      -0.002091       0.017113              1.722359       1.848485       0.042324       0.415120       1.458745       0.153935       1.859846           0.000120
           74              H      12.568040       3.106451       9.525725       0.103372       1.047692 0.78653097E+01  0.78290111E+02                                 1.803501                            1.714863      -1.450998       2.179292                    0.991641       4.052079      12.116918       0.438875       1.402085      -0.680523       0.009664      -0.020308      -0.028260       0.036117      -0.007252       0.005272       0.008626       0.003878       0.035444      -0.016936       0.001532       0.015404              1.842782       1.662528      -0.172555      -0.183633       1.913000       0.423989       1.952819           0.000220
           75              H      -2.002449       1.447878      14.492445       0.097673       1.243223 0.94276581E+01  0.95551722E+02                                 1.854662                            1.757176      -0.899218       2.445157                    0.998579       3.473184       9.587973       0.492055       1.228169      -0.722853       0.009147       0.056676       0.012419       0.058738       0.013183      -0.001285       0.006217      -0.039476       0.008002      -0.025405       0.001524       0.023881              1.846845       1.628392       0.303460       0.129436       2.101125       0.233501       1.811017          -0.000067
           76              H      -1.321988       0.883928      16.605154       0.120107       1.128364 0.84018737E+01  0.83390643E+02                                 1.777707                            1.685469      -1.070196       2.373482                    0.996362       3.547772       9.943922       0.486708       1.267934      -0.711503       0.025880       0.024729      -0.009799       0.037113       0.013283      -0.001182      -0.003006      -0.005547       0.007117      -0.014813       0.001556       0.013257              1.794638       1.863807       0.367907      -0.229066       1.682984      -0.185364       1.837125          -0.000013
           77              H      -1.453260       0.754506      18.927899       0.128890       1.016603 0.71731059E+01  0.69835229E+02                                 1.783882                            1.648363      -1.352488       2.243186                    0.993071       3.837438      11.380982       0.442903       1.420463      -0.677720       0.019619       0.021764       0.018895       0.034866       0.005966       0.001755       0.005682      -0.000661       0.029732      -0.011297      -0.001353       0.012650              1.850158       1.822661       0.438851       0.368082       1.870467       0.337000       1.857346          -0.000026
           78              H      -4.101112      -1.946969      16.333344       0.117209       1.023943 0.76262863E+01  0.73798460E+02                                 1.664936                            1.605908      -0.790326       2.502025                    0.999343       3.390996       9.350207       0.499128       1.268118      -0.712283      -0.023234      -0.024439      -0.016163       0.037394       0.016273       0.003306       0.002482      -0.001154       0.010460      -0.018047       0.002162       0.015885              1.658326       1.544605       0.252568       0.217379       1.566166       0.170855       1.864206           0.000041
           79              H      -4.121440      -2.209522      18.625201       0.128476       0.973854 0.70715624E+01  0.68399146E+02                                 1.712751                            1.621719      -1.300983       2.263456                    0.994656       3.768580      11.033309       0.454050       1.394657      -0.682849      -0.018886      -0.024913       0.009515       0.032678       0.009371      -0.000671       0.000392      -0.004804       0.010957      -0.011539       0.003689       0.007850              1.750835       1.633115       0.424848      -0.236475       1.895255      -0.371492       1.724135          -0.000001
           80              H      -5.058894      -1.183285      21.540987       0.125406       0.987720 0.70337467E+01  0.67811353E+02                                 1.719677                            1.610003      -1.238879       2.290485                    0.995849       3.710110      10.776296       0.459719       1.381968      -0.685733      -0.023740       0.021608      -0.002547       0.032202      -0.000847      -0.008635      -0.004130       0.003832      -0.018819      -0.012160       0.002257       0.009903              1.784753       1.782724      -0.527219       0.045231       2.130399      -0.172550       1.441136          -0.000012
           81              H      -1.532760      -2.862227      20.725555       0.136898       1.003095 0.74956383E+01  0.72526114E+02                                 1.675336                            1.619557      -0.868857       2.483474                    0.999039       3.343344       9.345897       0.482398       1.312246      -0.703252       0.032561      -0.003859      -0.018619       0.037706      -0.002061      -0.010956      -0.005556       0.009178      -0.010563      -0.013698       0.000158       0.013541              1.688235       2.064955      -0.030521      -0.333457       1.462725      -0.053608       1.537026          -0.000000
           82              H      -5.352876      -4.178729      24.957152       0.096374       1.152471 0.84617773E+01  0.85215198E+02                                 1.882546                            1.750230      -1.306756       2.251201                    0.993227       3.910612      11.510911       0.448013       1.357562      -0.690587      -0.026923       0.041076       0.022775       0.054137      -0.014530      -0.015117       0.001799      -0.019338       0.001228      -0.024423       0.002771       0.021653              1.936653       1.688997      -0.331466      -0.228346       2.382502       0.334506       1.738459          -0.000147
           83              H      -4.243448      10.569292      24.642099       0.114399       1.011365 0.68510808E+01  0.65397768E+02                                 1.729556                            1.578293      -1.007970       2.404211                    0.996883       3.587143      10.254700       0.470603       1.363475      -0.690355       0.005278      -0.042951       0.008716       0.044144      -0.004291      -0.013463      -0.003124      -0.024180      -0.002202      -0.021596       0.008305       0.013291              1.834833       1.489891      -0.090625       0.028547       2.503601      -0.285513       1.511008           0.000142
           84              H      -3.202442      -6.713788      22.788845       0.138756       0.971068 0.67695659E+01  0.64952571E+02                                 1.728943                            1.604787      -1.321441       2.266645                    0.993844       3.708104      10.913820       0.447471       1.426610      -0.677059       0.028148      -0.022505      -0.029262       0.046423      -0.007853      -0.014324      -0.000228      -0.010854      -0.014633      -0.019453       0.004215       0.015238              1.786793       1.775158      -0.274436      -0.397287       1.653032       0.240443       1.932187           0.000090
           85              H      -2.048638      -4.677987      22.127851       0.138100       0.980123 0.69745184E+01  0.67255229E+02                                 1.726662                            1.616989      -1.271992       2.285718                    0.994712       3.686170      10.789945       0.451818       1.405824      -0.681212       0.026934      -0.029503       0.001178       0.039966      -0.005090       0.001113      -0.011387      -0.004135      -0.014335      -0.012752      -0.001124       0.013876              1.789733       1.894207      -0.472975      -0.054886       2.028814      -0.067342       1.446178          -0.000084
           86              H      -5.615451      -2.987951      22.900040       0.122930       0.954686 0.69940083E+01  0.66622990E+02                                 1.623005                            1.564998      -0.816357       2.496085                    0.999106       3.405998       9.499136       0.489638       1.313206      -0.701938      -0.036354       0.001571       0.013673       0.038872      -0.005102      -0.010235      -0.006880       0.011230      -0.024394      -0.017281       0.002702       0.014579              1.641364       1.927486      -0.011915      -0.299759       1.468399      -0.062802       1.528207          -0.000052
           87              H      -4.067840      -1.830489      14.158859       0.130933       1.081444 0.82310040E+01  0.81999470E+02                                 1.782930                            1.714643      -1.195489       2.318850                    0.995184       3.650275      10.551280       0.459010       1.339448      -0.695620      -0.033688      -0.031649       0.001039       0.046234       0.019956       0.004456      -0.006074      -0.004616       0.016970      -0.024709       0.007212       0.017496              1.773486       1.723393       0.385008      -0.084985       1.937028      -0.059150       1.660038           0.000182
           88              H      -3.533476      -0.961447      11.916422       0.110162       1.010421 0.71018027E+01  0.68775049E+02                                 1.757337                            1.628749      -1.238481       2.292093                    0.993774       3.793815      11.119257       0.451516       1.400783      -0.682002      -0.017827      -0.015034      -0.038928       0.045379       0.013216       0.000723      -0.000615       0.001218       0.032473      -0.018672       0.007814       0.010858              1.830479       1.521366       0.150401       0.258790       1.631564       0.411852       2.338508           0.000218
           89              H      -0.273518       0.656554      28.533932       0.112244       1.145203 0.86461464E+01  0.86131835E+02                                 1.774973                            1.695184      -0.993817       2.401533                    0.997864       3.506082       9.733885       0.493313       1.246356      -0.717055      -0.008881      -0.021941       0.031963       0.039774      -0.002252      -0.012647      -0.005939      -0.002567       0.032053      -0.015396      -0.002779       0.018175              1.784531       1.617939       0.054972      -0.138343       1.770178      -0.410909       1.965478           0.000120
           90              H      -1.345968       2.723791      28.354784       0.110231       1.204586 0.89039262E+01  0.89076227E+02                                 1.809594                            1.698028      -1.082483       2.356070                    0.996571       3.539566       9.748147       0.504181       1.214338      -0.723983      -0.020650       0.013129       0.029389       0.038243      -0.005695      -0.010413      -0.003137      -0.003870       0.033294      -0.015642      -0.000136       0.015778              1.840657       1.980063      -0.251403      -0.490246       1.638713       0.142289       1.903195           0.000171
           91              H       0.408763       3.330262      24.802714       0.113972       1.022562 0.74944494E+01  0.72671450E+02                                 1.697018                            1.616368      -0.996222       2.401749                    0.998109       3.548343      10.001287       0.483181       1.307291      -0.702370       0.007715       0.021868      -0.032837       0.040200       0.000008      -0.011168      -0.006239      -0.008478       0.030142      -0.014885      -0.002106       0.016991              1.725337       1.461028       0.042366      -0.154329       1.851876      -0.416186       1.863106           0.000074
           92              H       1.516345       1.300006      24.969507       0.102988       1.051381 0.79000382E+01  0.78730587E+02                                 1.808092                            1.718860      -1.462586       2.174032                    0.991446       4.063086      12.161257       0.438237       1.402437      -0.680410       0.020279      -0.009484      -0.028455       0.036206      -0.007414      -0.008475      -0.005189      -0.003896       0.035668      -0.016997       0.001652       0.015344              1.847583       1.918102      -0.173419      -0.426165       1.666358       0.184591       1.958289           0.000188
           93              H       3.174967      -2.619956      29.936227       0.095643       1.249541 0.94885950E+01  0.96352182E+02                                 1.863652                            1.765037      -0.906228       2.442242                    0.998478       3.482846       9.632865       0.489902       1.231224      -0.722196      -0.057345      -0.009105       0.012463       0.059386       0.013257      -0.006271       0.001232       0.039434       0.008265      -0.025465       0.001566       0.023899              1.855836       2.112437       0.306047      -0.235467       1.635466      -0.130498       1.819607          -0.000153
           94              H      12.984035       5.944702       1.161372       0.119953       1.130417 0.84202656E+01  0.83611420E+02                                 1.778965                            1.686550      -1.074093       2.371325                    0.996386       3.551334       9.953279       0.486925       1.266788      -0.711728      -0.024663      -0.025752      -0.009566       0.036918       0.013595       0.003229       0.001298       0.005538       0.006581      -0.015035       0.001298       0.013736              1.795931       1.684129       0.368439       0.185656       1.865237       0.229316       1.838427          -0.000060
           95              H      13.113480       6.075996       3.484117       0.128500       1.017851 0.71778917E+01  0.69807837E+02                                 1.776076                            1.641851      -1.319508       2.256225                    0.993320       3.824169      11.290318       0.447195       1.408322      -0.680009      -0.022203      -0.019896       0.018682       0.035182       0.006052      -0.005727      -0.001816       0.000457       0.030840      -0.011560      -0.001418       0.012978              1.841684       1.861713       0.435436      -0.334436       1.814328      -0.365308       1.849010          -0.000022
           96              H      15.814929       8.723822       0.889562       0.116322       1.028005 0.76635053E+01  0.74245256E+02                                 1.668865                            1.609406      -0.789258       2.501812                    0.999328       3.397949       9.373332       0.498804       1.267462      -0.712410       0.024992       0.023641      -0.016434       0.038126       0.016210      -0.002335      -0.003183       0.001127       0.010194      -0.017940       0.002192       0.015747              1.662273       1.569811       0.253747      -0.171719       1.548166      -0.218365       1.868841          -0.000006
           97              H      16.077506       8.744173       3.181419       0.128357       0.972723 0.70572820E+01  0.68177725E+02                                 1.706448                            1.616262      -1.272948       2.275042                    0.994975       3.755876      10.963746       0.456755       1.388090      -0.684145       0.025033       0.018874       0.009583       0.032782       0.009641      -0.000529       0.000664       0.004660       0.011067      -0.011810       0.003735       0.008075              1.744131       1.887600       0.422100       0.369066       1.627139       0.234936       1.717654           0.000001
           98              H      15.051297       9.681656       6.097205       0.125928       0.985727 0.70163026E+01  0.67591109E+02                                 1.716352                            1.607271      -1.229944       2.294466                    0.996008       3.703789      10.748553       0.460494       1.380706      -0.685992      -0.021891       0.023169      -0.002777       0.031995      -0.001019       0.003969       0.008503      -0.003800      -0.018245      -0.011917       0.002226       0.009691              1.781088       2.125494      -0.525136       0.171969       1.778974      -0.045019       1.438798           0.000012
           99              H      16.730231       6.155514       5.281773       0.136839       1.004165 0.75085195E+01  0.72712261E+02                                 1.679722                            1.623502      -0.884901       2.477627                    0.998898       3.347213       9.373434       0.480474       1.316384      -0.702405       0.003805      -0.032640      -0.018476       0.037699      -0.002086       0.005410       0.010900      -0.008922      -0.010311      -0.013537       0.000154       0.013383              1.692764       1.466102      -0.030655       0.053799       2.071333       0.335095       1.540858           0.000011
          100              H      -0.443725       9.975672       9.513370       0.095367       1.153115 0.84658200E+01  0.85236526E+02                                 1.880525                            1.748595      -1.294979       2.255710                    0.993393       3.908688      11.490915       0.449168       1.354380      -0.691232      -0.041178       0.027423       0.023370       0.054715      -0.014400      -0.001775       0.015056       0.019586       0.000754      -0.024359       0.002792       0.021567              1.934474       2.379465      -0.330708      -0.333566       1.687310       0.227843       1.736647          -0.000096
          101              H       3.298751       8.866240       9.198317       0.115598       1.006657 0.68138931E+01  0.64970661E+02                                 1.726227                            1.575589      -1.011617       2.403632                    0.996847       3.580084      10.237239       0.470178       1.366224      -0.689834       0.042663      -0.004767       0.008682       0.043798      -0.004424       0.003098       0.013200       0.023913      -0.002300      -0.021300       0.008091       0.013209              1.831077       2.497590      -0.090267       0.284485       1.487278      -0.028465       1.508365           0.000196
          102              H       2.091312       7.825216       7.345063       0.138622       0.971225 0.67716843E+01  0.64985423E+02                                 1.729905                            1.605643      -1.332978       2.262000                    0.993687       3.710508      10.926036       0.447048       1.427685      -0.676854       0.022436      -0.028189      -0.029386       0.046492      -0.007917       0.000230       0.014397       0.010303      -0.014593      -0.019418       0.004097       0.015321              1.787826       1.654004      -0.274549      -0.240515       1.776105       0.397549       1.933369           0.000121
          103              H       0.055505       6.671406       6.684069       0.138651       0.978319 0.69600466E+01  0.67095410E+02                                 1.726232                            1.616644      -1.276110       2.284441                    0.994751       3.684285      10.790454       0.451209       1.408147      -0.680783       0.029269      -0.026973       0.001285       0.039823      -0.005065       0.011344      -0.001142       0.003954      -0.014341      -0.012729      -0.001061       0.013791              1.789268       2.028262      -0.472728       0.067296       1.893674       0.054872       1.445867          -0.000054
          104              H      -1.634523      10.238227       7.456258       0.123415       0.955393 0.70060866E+01  0.66820719E+02                                 1.629362                            1.570745      -0.819401       2.495754                    0.999067       3.414826       9.554797       0.486299       1.320588      -0.700390      -0.001389       0.035926       0.013337       0.038347      -0.005350       0.007124       0.010484      -0.011336      -0.024459      -0.017723       0.002887       0.014836              1.647936       1.473684      -0.011969       0.063196       1.936119       0.301870       1.534005           0.000000
          105              H       6.453331      -0.554568      29.602641       0.131000       1.079836 0.82188890E+01  0.81882431E+02                                 1.784598                            1.716124      -1.199988       2.317358                    0.995121       3.650653      10.566849       0.457523       1.343740      -0.694777       0.031726       0.034252       0.001034       0.046700       0.019621       0.005843      -0.004594       0.004677       0.018659      -0.024608       0.007770       0.016838              1.775165       1.939062       0.385725       0.059254       1.724998       0.085124       1.661435           0.000140
          106              H       5.584267      -1.088955      27.360204       0.109626       1.011583 0.71118939E+01  0.68912707E+02                                 1.760354                            1.631170      -1.248830       2.287959                    0.993676       3.799240      11.146561       0.450555       1.402957      -0.681584       0.015074       0.017520      -0.039006       0.045339       0.013520       0.000770      -0.000613      -0.001307       0.032794      -0.019034       0.008068       0.010966              1.833830       1.634241       0.150935      -0.413265       1.523678      -0.259748       2.343571           0.000177
          107              H       9.519051      -0.656271      28.533932       0.111579       1.146458 0.86570450E+01  0.86248721E+02                                 1.774413                            1.694783      -0.986397       2.403980                    0.997968       3.508171       9.733205       0.494121       1.244199      -0.717522       0.008952       0.022086       0.032005       0.039903      -0.001998       0.012569       0.006046      -0.002416       0.032150      -0.015190      -0.003039       0.018229              1.783901       1.617521       0.054866       0.138224       1.769555       0.410537       1.964627           0.000124
          108              H      -7.899001      -2.723510      28.354784       0.109186       1.211244 0.89631659E+01  0.89812843E+02                                 1.815698                            1.703193      -1.084119       2.354666                    0.996616       3.549007       9.780283       0.503653       1.213662      -0.724123       0.021045      -0.013347       0.029449       0.038578      -0.005693       0.010479       0.003188      -0.003987       0.034431      -0.015835      -0.000274       0.016109              1.847057       1.987461      -0.252961       0.493335       1.643697      -0.143285       1.910013           0.000176
          109              H       8.836733      -3.330016      24.802714       0.113889       1.024096 0.75037311E+01  0.72740236E+02                                 1.694182                            1.613771      -0.980847       2.407286                    0.998306       3.545274       9.971583       0.485480       1.301481      -0.703576      -0.007264      -0.021492      -0.033115       0.040140       0.000258       0.011395       0.006369      -0.008671       0.029432      -0.015023      -0.002090       0.017114              1.722415       1.458789       0.042324       0.153942       1.848549       0.415139       1.859908           0.000076
          110              H       7.729153      -1.299758      24.969507       0.103362       1.047749 0.78658353E+01  0.78296513E+02                                 1.803547                            1.714905      -1.451039       2.179262                    0.991640       4.052206      12.117319       0.438876       1.402060      -0.680527      -0.020309       0.009664      -0.028257       0.036115      -0.007250       0.008626       0.005271      -0.003877       0.035444      -0.016935       0.001530       0.015405              1.842831       1.913051      -0.172563       0.424005       1.662572      -0.183641       1.952871           0.000188
          111              H       6.070579       2.620252      29.936227       0.097647       1.243295 0.94283517E+01  0.95560634E+02                                 1.854746                            1.757252      -0.899296       2.445115                    0.998579       3.473301       9.588431       0.492039       1.228184      -0.722850       0.056677       0.009145       0.012415       0.058737       0.013183       0.006215      -0.001286       0.039477       0.008007      -0.025406       0.001526       0.023880              1.846929       2.101226       0.303481       0.233515       1.628460       0.129445       1.811100          -0.000153
          112              H      14.751727      12.545810       1.161372       0.120103       1.128415 0.84023494E+01  0.83396494E+02                                 1.777751                            1.685509      -1.070248       2.373449                    0.996361       3.547870       9.944244       0.486706       1.267922      -0.711505       0.024727       0.025877      -0.009801       0.037110       0.013283      -0.003006      -0.001182       0.005547       0.007119      -0.014813       0.001557       0.013256              1.794683       1.683021       0.367918      -0.185370       1.863852      -0.229072       1.837176          -0.000059
          113              H      14.622305      12.414539       3.484117       0.128875       1.016661 0.71736070E+01  0.69841235E+02                                 1.783936                            1.648410      -1.352491       2.243171                    0.993071       3.837571      11.381419       0.442902       1.420444      -0.677723       0.021762       0.019619       0.018894       0.034863       0.005968       0.005682       0.001756       0.000659       0.029731      -0.011298      -0.001352       0.012650              1.850217       1.870524       0.438872       0.337015       1.822718       0.368099       1.857408          -0.000023
          114              H      11.920830       9.766687       0.889562       0.117206       1.023923 0.76260931E+01  0.73796094E+02                                 1.664915                            1.605888      -0.790317       2.502032                    0.999343       3.390950       9.350037       0.499131       1.268119      -0.712283      -0.024439      -0.023233      -0.016165       0.037395       0.016273       0.002482       0.003307       0.001155       0.010458      -0.018046       0.002161       0.015885              1.658305       1.566146       0.252563       0.170852       1.544587       0.217375       1.864181          -0.000009
          115              H      11.658276       9.746358       3.181419       0.128468       0.973842 0.70714343E+01  0.68397469E+02                                 1.712727                            1.621698      -1.300932       2.263480                    0.994656       3.768519      11.033027       0.454057       1.394645      -0.682852      -0.024913      -0.018886       0.009515       0.032679       0.009371       0.000392      -0.000671       0.004805       0.010958      -0.011539       0.003689       0.007850              1.750810       1.895227       0.424838      -0.371484       1.633093      -0.236470       1.724109          -0.000002
          116              H      12.684513       8.808904       6.097205       0.125393       0.987719 0.70337319E+01  0.67811124E+02                                 1.719673                            1.610000      -1.238865       2.290491                    0.995849       3.710098      10.776228       0.459720       1.381966      -0.685733       0.021606      -0.023740      -0.002551       0.032201      -0.000847      -0.004130      -0.008634      -0.003832      -0.018819      -0.012160       0.002257       0.009903              1.784749       2.130393      -0.527217      -0.172549       1.782721       0.045231       1.441133           0.000010
          117              H      11.005572      12.335039       5.281773       0.136890       1.003092 0.74956083E+01  0.72525746E+02                                 1.675335                            1.619556      -0.868868       2.483470                    0.999039       3.343334       9.345862       0.482397       1.312249      -0.703251      -0.003861       0.032559      -0.018622       0.037706      -0.002062      -0.005555      -0.010956      -0.009177      -0.010563      -0.013698       0.000158       0.013540              1.688234       1.462724      -0.030521      -0.053608       2.064955      -0.333457       1.537024           0.000007
          118              H       9.689069       8.514922       9.513370       0.096362       1.152482 0.84618665E+01  0.85216296E+02                                 1.882558                            1.750239      -1.306759       2.251197                    0.993227       3.910629      11.510964       0.448012       1.357563      -0.690587       0.041076      -0.026925       0.022773       0.054136      -0.014530       0.001800      -0.015117       0.019338       0.001228      -0.024422       0.002770       0.021653              1.936665       2.382520      -0.331470       0.334509       1.689006      -0.228348       1.738469          -0.000103
          119              H       5.946590       9.624351       9.198317       0.114379       1.011402 0.68513928E+01  0.65401531E+02                                 1.729603                            1.578332      -1.008006       2.404188                    0.996882       3.587242      10.255065       0.470596       1.363481      -0.690354      -0.042950       0.005279       0.008717       0.044142      -0.004291      -0.003124      -0.013465       0.024180      -0.002200      -0.021598       0.008307       0.013291              1.834885       2.503682      -0.090630      -0.285525       1.489928       0.028548       1.511046           0.000194
          120              H       7.154011      10.665357       7.345063       0.138745       0.971056 0.67694676E+01  0.64951443E+02                                 1.728939                            1.604784      -1.321452       2.266643                    0.993844       3.708085      10.913776       0.447468       1.426625      -0.677057      -0.022505       0.028148      -0.029263       0.046423      -0.007854      -0.000228      -0.014323       0.010854      -0.014633      -0.019453       0.004215       0.015238              1.786788       1.653027      -0.274434       0.240441       1.775154      -0.397287       1.932183           0.000119
          121              H       9.189812      11.819161       6.684069       0.138090       0.980128 0.69745572E+01  0.67255655E+02                                 1.726665                            1.616992      -1.272007       2.285710                    0.994712       3.686172      10.789933       0.451818       1.405821      -0.681213      -0.029504       0.026934       0.001175       0.039966      -0.005091      -0.011387       0.001112       0.004133      -0.014336      -0.012754      -0.001122       0.013876              1.789736       2.028818      -0.472976      -0.067343       1.894210      -0.054886       1.446180          -0.000057
          122              H      10.879847       8.252347       7.456258       0.122913       0.954695 0.69940801E+01  0.66623792E+02                                 1.623013                            1.565005      -0.816357       2.496082                    0.999106       3.406008       9.499148       0.489638       1.313204      -0.701939       0.001569      -0.036355       0.013670       0.038872      -0.005102      -0.006881      -0.010235      -0.011230      -0.024395      -0.017282       0.002703       0.014578              1.641372       1.468405      -0.011913      -0.062803       1.927497      -0.299762       1.528214          -0.000006
          123              H       2.792212       0.554862      29.602641       0.130925       1.081469 0.82312451E+01  0.82002471E+02                                 1.782956                            1.714667      -1.195500       2.318840                    0.995183       3.650331      10.551480       0.459007       1.339447      -0.695620      -0.031649      -0.033688       0.001038       0.046234       0.019957      -0.006074       0.004456       0.004617       0.016974      -0.024710       0.007214       0.017496              1.773512       1.937057       0.385016      -0.059149       1.723418      -0.084984       1.660061           0.000140
          124              H       3.661255       1.089226      27.360204       0.110154       1.010422 0.71018108E+01  0.68775126E+02                                 1.757339                            1.628750      -1.238463       2.292101                    0.993774       3.793816      11.119248       0.451516       1.400783      -0.682002      -0.015033      -0.017826      -0.038928       0.045378       0.013216      -0.000615       0.000722      -0.001216       0.032473      -0.018672       0.007814       0.010858              1.830482       1.631565       0.150401       0.411853       1.521367       0.258790       2.338514           0.000178
          125              H       3.966277       4.349030      13.090150       0.112128       1.143535 0.86303312E+01  0.85924394E+02                                 1.772282                            1.692902      -0.989608       2.403258                    0.997849       3.503511       9.720026       0.494026       1.245281      -0.717297       0.021664      -0.009072       0.032077       0.039757       0.002042       0.005990      -0.012499       0.002376       0.032376      -0.015148      -0.003053       0.018202              1.781720       1.767399      -0.054771       0.409606       1.615814      -0.137883       1.961948           0.000188
          126              H       1.899038       3.276581      12.911002       0.110587       1.208716 0.89431235E+01  0.89603011E+02                                 1.817201                            1.704472      -1.102354       2.348203                    0.996392       3.544495       9.782019       0.501823       1.218209      -0.723114      -0.012766      -0.021051       0.028834       0.037914       0.005805       0.003177      -0.010284       0.004267       0.034432      -0.015862      -0.000080       0.015943              1.848629       1.645014       0.253291      -0.143459       1.989175      -0.494050       1.911698           0.000255
          127              H       1.292532       5.031311       9.358932       0.114111       1.021437 0.74805296E+01  0.72468383E+02                                 1.692405                            1.612234      -0.986813       2.405558                    0.998184       3.540943       9.960298       0.485216       1.303031      -0.703277      -0.021436       0.007815      -0.033329       0.040391       0.000126       0.006152      -0.011275       0.008392       0.029498      -0.014924      -0.001923       0.016846              1.720551       1.846481      -0.042194       0.414246       1.457489      -0.153622       1.857683           0.000125
          128              H       3.322790       6.138893       9.525725       0.104211       1.044165 0.78344018E+01  0.77929922E+02                                 1.802025                            1.713537      -1.451359       2.179623                    0.991572       4.047882      12.112565       0.438122       1.405441      -0.679905       0.009847       0.020104      -0.027913       0.035780       0.007314       0.005377      -0.008568       0.003817       0.035644      -0.017013       0.001561       0.015452              1.841233       1.661218       0.172362      -0.183448       1.911348      -0.423447       1.951134           0.000222
          129              H       7.242801       7.797516      14.492445       0.097398       1.245014 0.94452178E+01  0.95784160E+02                                 1.857400                            1.759575      -0.896688       2.446285                    0.998614       3.475567       9.600528       0.491348       1.229235      -0.722621       0.009470      -0.056987       0.012019       0.059006      -0.013099      -0.001513      -0.006341      -0.039214       0.008632      -0.025410       0.001730       0.023681              1.849571       1.630505      -0.304243       0.129739       2.104594      -0.234088       1.813613          -0.000077
          130              H       7.923262       8.361486      16.605154       0.118787       1.132666 0.84398145E+01  0.83855379E+02                                 1.781577                            1.688702      -1.070929       2.372303                    0.996405       3.555149       9.967417       0.486524       1.267081      -0.711676       0.026171      -0.024941      -0.009863       0.037474      -0.013403      -0.001174       0.003210      -0.005609       0.006783      -0.014898       0.001401       0.013497              1.798678       1.868210      -0.369643      -0.230183       1.686768       0.186339       1.841056          -0.000023
          131              H       7.791990       8.490931      18.927899       0.129372       1.015236 0.71577184E+01  0.69573537E+02                                 1.774264                            1.640522      -1.319891       2.256593                    0.993340       3.820456      11.282017       0.446906       1.410006      -0.679700       0.019677      -0.021633       0.018548       0.034629      -0.005934       0.001763      -0.005833      -0.000401       0.030463      -0.011419      -0.001495       0.012915              1.839642       1.812318      -0.434420       0.364293       1.859724      -0.333420       1.846885          -0.000032
          132              H       5.144138      11.192381      16.333344       0.116428       1.025389 0.76392772E+01  0.73944901E+02                                 1.665470                            1.606454      -0.790570       2.501480                    0.999320       3.392908       9.352357       0.499499       1.266821      -0.712568      -0.023212       0.024598      -0.016277       0.037534      -0.016487       0.003407      -0.002413      -0.001228       0.010335      -0.018250       0.002143       0.016107              1.658821       1.545014      -0.252645       0.217391       1.566643      -0.170880       1.864806           0.000041
          133              H       5.123810      11.454957      18.625201       0.126797       0.977965 0.71045513E+01  0.68765516E+02                                 1.714092                            1.622775      -1.290261       2.266788                    0.994772       3.771346      11.028058       0.455261       1.389989      -0.683747      -0.018504       0.025350       0.009597       0.032819      -0.009501      -0.000790      -0.000230      -0.004864       0.010209      -0.011548       0.003423       0.008125              1.752286       1.634411      -0.425642      -0.237060       1.897013       0.372278       1.725435           0.000000
          134              H       4.186356      10.428749      21.540987       0.125525       0.989082 0.70436124E+01  0.67905238E+02                                 1.718425                            1.608915      -1.232600       2.292442                    0.995985       3.708249      10.757836       0.460995       1.378167      -0.686458      -0.023577      -0.022186      -0.002381       0.032462       0.000981      -0.008710       0.004013       0.004001      -0.017444      -0.011922       0.002001       0.009921              1.783406       1.781372       0.526635       0.045190       2.128695       0.172360       1.440150          -0.000013
          135              H       7.712490      12.107682      20.725555       0.136420       1.004662 0.75116825E+01  0.72726104E+02                                 1.677636                            1.621736      -0.874640       2.481014                    0.998968       3.347230       9.362116       0.481835       1.312969      -0.703098       0.032838       0.004357      -0.018809       0.038093       0.001915      -0.010880       0.005636       0.009486      -0.010067      -0.013586      -0.000013       0.013598              1.690577       2.068020       0.030590      -0.334073       1.464677       0.053756       1.539034          -0.000005
          136              H       3.892374      -5.066273      24.957152       0.096171       1.152339 0.84604177E+01  0.85193095E+02                                 1.881972                            1.749775      -1.297662       2.254843                    0.993348       3.909893      11.506026       0.448218       1.357076      -0.690689      -0.027391      -0.040977       0.023318       0.054526       0.014767      -0.014851      -0.001812      -0.019382       0.001303      -0.024358       0.002642       0.021716              1.935999       1.688569       0.331311      -0.228240       2.381608      -0.334234       1.737819          -0.000143
          137              H       5.001802      -1.323798      24.642099       0.114318       1.010787 0.68464716E+01  0.65355783E+02                                 1.730388                            1.578865      -1.013017       2.402256                    0.996773       3.588923      10.266619       0.469931       1.365383      -0.689976       0.004938       0.043325       0.009010       0.044527       0.004441      -0.013221       0.002915      -0.023992      -0.002288      -0.021317       0.008102       0.013215              1.835839       1.490372       0.090729       0.028597       2.505549       0.285840       1.511597           0.000151
          138              H       6.042808      -2.531237      22.788845       0.140045       0.968040 0.67447195E+01  0.64657274E+02                                 1.725691                            1.602134      -1.324375       2.266079                    0.993837       3.701204      10.890130       0.447700       1.427135      -0.676970       0.027921       0.021986      -0.028812       0.045750       0.008331      -0.014350       0.000105      -0.010749      -0.014514      -0.019552       0.003854       0.015698              1.783270       1.771583       0.273354      -0.395767       1.650092      -0.239484       1.928137           0.000096
          139              H       7.196612      -4.567044      22.127851       0.137456       0.983531 0.70047713E+01  0.67636208E+02                                 1.732168                            1.621612      -1.278649       2.282601                    0.994539       3.696638      10.836167       0.450599       1.407768      -0.680814       0.027129       0.029967       0.001138       0.040439       0.004991       0.001088       0.011404      -0.003664      -0.014362      -0.012834      -0.000874       0.013708              1.795735       1.900832       0.475995      -0.055139       2.036300       0.067645       1.450072          -0.000082
          140              H       3.629799      -6.257072      22.900040       0.123464       0.955384 0.70026180E+01  0.66748862E+02                                 1.626169                            1.567825      -0.818874       2.495406                    0.999122       3.409727       9.523535       0.488154       1.316333      -0.701275      -0.035853      -0.001622       0.013142       0.038220       0.005202      -0.010630       0.007076       0.010759      -0.025108      -0.017799       0.003068       0.014731              1.644637       1.931992       0.011941      -0.300931       1.470894       0.062971       1.531025          -0.000050
          141              H       5.177410      11.075880      14.158859       0.129726       1.082584 0.82421964E+01  0.82149192E+02                                 1.785391                            1.716790      -1.196856       2.318379                    0.995097       3.653570      10.567598       0.458272       1.340982      -0.695333      -0.033759       0.032047       0.001239       0.046564      -0.019978       0.004610       0.005823      -0.004591       0.017503      -0.024778       0.007425       0.017353              1.775959       1.725799      -0.386142      -0.085223       1.940073       0.059350       1.662004           0.000181
          142              H       5.711774      10.206815      11.916422       0.110586       1.007538 0.70786074E+01  0.68504645E+02                                 1.755310                            1.627143      -1.241605       2.291318                    0.993745       3.789464      11.108232       0.451231       1.402604      -0.681678      -0.017332       0.014939      -0.038622       0.044891      -0.013212       0.000786       0.000842       0.001141       0.032312      -0.018655       0.007839       0.010816              1.828221       1.519833      -0.150026       0.258085       1.629807      -0.410815       2.335023           0.000215
          143              H       5.279103      14.141599      13.090150       0.112064       1.143096 0.86235194E+01  0.85816917E+02                                 1.769698                            1.690512      -0.979171       2.407282                    0.998042       3.501548       9.703945       0.495261       1.242748      -0.717853      -0.022160       0.008813       0.031891       0.039822       0.002290      -0.005909       0.012610       0.002162       0.031890      -0.015283      -0.002842       0.018125              1.779111       1.764814      -0.054708      -0.408794       1.613481       0.137561       1.959037           0.000193
          144              H       7.346340      -3.276453      12.911002       0.108526       1.210755 0.89584421E+01  0.89751348E+02                                 1.815223                            1.702774      -1.086090       2.353954                    0.996522       3.548086       9.776144       0.503715       1.213704      -0.724135       0.013092       0.021333       0.029769       0.038893       0.005735      -0.003098       0.010314       0.003954       0.033835      -0.015673      -0.000160       0.015833              1.846549       1.643300       0.252756       0.143164       1.986794       0.493111       1.909554           0.000258
          145              H       7.952810      13.459281       9.358932       0.114579       1.020460 0.74769103E+01  0.72476517E+02                                 1.696618                            1.616007      -1.003030       2.399630                    0.998094       3.545933      10.000708       0.482431       1.309772      -0.701867       0.021600      -0.007768      -0.032876       0.040097       0.000141      -0.006150       0.011145       0.008555       0.029096      -0.014859      -0.001806       0.016665              1.724916       1.851354      -0.042355      -0.416003       1.460738       0.154278       1.862658           0.000122
          146              H       5.922554      12.351701       9.525725       0.104128       1.045841 0.78509180E+01  0.78146484E+02                                 1.804811                            1.716003      -1.458908       2.176404                    0.991470       4.054050      12.140737       0.437492       1.406523      -0.679677      -0.009664      -0.019776      -0.028136       0.035722       0.007230      -0.005313       0.008478       0.003755       0.035224      -0.016818       0.001541       0.015276              1.844142       1.663631       0.172862       0.183956       1.914456       0.424631       1.954339           0.000221
          147              H       2.002593      10.693128      14.492445       0.097735       1.242405 0.94181000E+01  0.95412254E+02                                 1.852129                            1.754914      -0.846843       2.468851                    0.998946       3.471738       9.575812       0.493044       1.226252      -0.723275      -0.009453       0.056768       0.012135       0.058815      -0.013142       0.001486       0.006299      -0.039493       0.008055      -0.025446       0.001573       0.023873              1.844279       1.626290      -0.302879      -0.129194       2.098229       0.233088       1.808320          -0.000060
          148              H       1.322153      10.129178      16.605154       0.119094       1.131619 0.84277907E+01  0.83680962E+02                                 1.778141                            1.685633      -1.062514       2.375706                    0.996448       3.551000       9.942767       0.487921       1.264281      -0.712283      -0.025783       0.025220      -0.010064       0.037445      -0.013408       0.001193      -0.003130      -0.005485       0.006693      -0.014867       0.001395       0.013473              1.795150       1.864570      -0.368568       0.229473       1.683646      -0.185738       1.837233          -0.000014
          149              H       1.453447       9.999756      18.927899       0.128764       1.015664 0.71591173E+01  0.69566025E+02                                 1.772279                            1.638795      -1.305490       2.262372                    0.993578       3.816382      11.255319       0.448072       1.406763      -0.680331      -0.019659       0.021883       0.018798       0.034910      -0.005988      -0.001751       0.005814      -0.000777       0.030165      -0.011410      -0.001441       0.012851              1.837531       1.810259      -0.433685      -0.363695       1.857570       0.332877       1.844764          -0.000030
          150              H       4.101274       7.298281      16.333344       0.115685       1.029220 0.76767760E+01  0.74413981E+02                                 1.670940                            1.611439      -0.785061       2.503514                    0.999364       3.401664       9.389401       0.498138       1.268471      -0.712192       0.023618      -0.024676      -0.016668       0.038007      -0.016427      -0.003362       0.002568      -0.000987       0.010164      -0.018147       0.002030       0.016117              1.664295       1.549898      -0.254051      -0.218624       1.571604       0.171869       1.871384           0.000036
          151              H       4.121625       7.035728      18.625201       0.126981       0.976935 0.70978342E+01  0.68709346E+02                                 1.715584                            1.624125      -1.290807       2.267177                    0.994795       3.773954      11.049569       0.454017       1.393620      -0.683052       0.019198      -0.025184       0.009577       0.033083      -0.009317       0.000749       0.000288      -0.004667       0.010612      -0.011413       0.003564       0.007849              1.753848       1.635768      -0.426212       0.237416       1.898724      -0.372824       1.727052          -0.000003
          152              H       5.059108       8.061965      21.540987       0.127979       0.983003 0.69968798E+01  0.67404129E+02                                 1.718106                            1.608806      -1.253538       2.285509                    0.995761       3.705851      10.778987       0.458342       1.387184      -0.684713       0.022894       0.020963      -0.002341       0.031130       0.001114       0.008624      -0.004184       0.003755      -0.018234      -0.012142       0.002357       0.009785              1.783003       1.780873       0.526031      -0.045059       2.127969      -0.172268       1.440166          -0.000015
          153              H       1.532965       6.383023      20.725555       0.137121       1.002607 0.74941976E+01  0.72533848E+02                                 1.677473                            1.621568      -0.880461       2.479588                    0.998919       3.344353       9.360716       0.480966       1.315759      -0.702538      -0.032672      -0.004649      -0.018494       0.037830       0.001837       0.010835      -0.005635       0.009146      -0.010139      -0.013525       0.000068       0.013457              1.690429       2.067772       0.030596       0.333990       1.464587      -0.053746       1.538928          -0.000006
          154              H       5.353123       5.066521      24.957152       0.097279       1.148955 0.84289723E+01  0.84781160E+02                                 1.876810                            1.745383      -1.289217       2.258646                    0.993470       3.900724      11.465389       0.449307       1.355308      -0.691047       0.027545       0.040509       0.022675       0.053980       0.014566       0.015001       0.001982      -0.019914       0.001674      -0.024485       0.002710       0.021775              1.930529       1.684173       0.329848       0.227165       2.374136       0.332720       1.733276          -0.000146
          155              H       4.243692       1.324042      24.642099       0.115656       1.007200 0.68188092E+01  0.65044840E+02                                 1.728528                            1.577401      -1.018214       2.400879                    0.996736       3.584093      10.258879       0.469240       1.368380      -0.689397      -0.004861      -0.042566       0.008739       0.043725       0.004520       0.013370      -0.003043      -0.023734      -0.002542      -0.021408       0.008236       0.013172              1.833725       1.488997       0.090478      -0.028539       2.502056      -0.285333       1.510121           0.000151
          156              H       3.202667       2.531462      22.788845       0.138389       0.971709 0.67774034E+01  0.65075316E+02                                 1.732865                            1.608145      -1.338024       2.259886                    0.993593       3.716029      10.956937       0.445795       1.430929      -0.676249      -0.028257      -0.022327      -0.029405       0.046493       0.008049       0.014247      -0.000373      -0.010509      -0.014726      -0.019410       0.004135       0.015275              1.790985       1.779248       0.275476       0.398739       1.656787       0.241328       1.936918           0.000094
          157              H       2.048857       4.567263      22.127851       0.139768       0.977817 0.69568114E+01  0.67070885E+02                                 1.727037                            1.617306      -1.279037       2.283893                    0.994571       3.685421      10.801921       0.450585       1.409955      -0.680418      -0.026439      -0.028969       0.001429       0.039246       0.005209      -0.001131      -0.011260      -0.004052      -0.014488      -0.012689      -0.001142       0.013830              1.790159       1.894624       0.473163       0.054879       2.029398      -0.067421       1.446456          -0.000084
          158              H       5.615678       6.257299      22.900040       0.122875       0.957940 0.70265015E+01  0.67037862E+02                                 1.629337                            1.570689      -0.818377       2.495185                    0.999148       3.416309       9.548291       0.487588       1.316656      -0.701187       0.036266       0.001374       0.013473       0.038712       0.005474       0.010455      -0.006930       0.010968      -0.024215      -0.017559       0.002864       0.014695              1.647912       1.936205       0.012011       0.301977       1.473596      -0.063151       1.533936          -0.000054
          159              H       4.067980       7.414761      14.158859       0.127839       1.086791 0.82751982E+01  0.82499810E+02                                 1.784118                            1.715516      -1.175410       2.325450                    0.995433       3.656430      10.551862       0.460669       1.333652      -0.696799       0.034670      -0.032325       0.001303       0.047420      -0.020072      -0.004654      -0.005910      -0.004534       0.017464      -0.024899       0.007444       0.017455              1.774701       1.724648      -0.385996       0.085303       1.938754      -0.059486       1.660701           0.000178
          160              H       3.533594       8.283803      11.916422       0.109833       1.013321 0.71274609E+01  0.69088823E+02                                 1.760755                            1.631698      -1.242725       2.289711                    0.993748       3.801272      11.147981       0.451084       1.400800      -0.681970       0.017621      -0.014846      -0.039021       0.045316      -0.013205      -0.000601      -0.000657       0.000811       0.032313      -0.018624       0.007826       0.010798              1.834152       1.524112      -0.150886      -0.259567       1.634706       0.413109       2.343639           0.000215
          161              H       9.518921       8.588849       2.353632       0.112238       1.145211 0.86462123E+01  0.86132657E+02                                 1.774982                            1.695191      -0.993834       2.401524                    0.997864       3.506096       9.733934       0.493312       1.246358      -0.717054       0.008880       0.021942      -0.031963       0.039774      -0.002252      -0.012646      -0.005939      -0.002568       0.032053      -0.015396      -0.002779       0.018174              1.784540       1.617946       0.054972      -0.138344       1.770188      -0.410913       1.965487           0.000134
          162              H      10.591371       6.521612       2.532780       0.110222       1.204648 0.89045115E+01  0.89083740E+02                                 1.809669                            1.698095      -1.082528       2.356042                    0.996570       3.539692       9.748654       0.504165       1.214353      -0.723979       0.020647      -0.013128      -0.029388       0.038240      -0.005695      -0.010413      -0.003138      -0.003868       0.033296      -0.015642      -0.000137       0.015779              1.840735       1.980149      -0.251419      -0.490276       1.638779       0.142295       1.903276           0.000191
          163              H       8.836640       5.915141       6.084850       0.113961       1.022621 0.74949950E+01  0.72678099E+02                                 1.697081                            1.616425      -0.996301       2.401701                    0.998109       3.548488      10.001805       0.483173       1.307288      -0.702370      -0.007714      -0.021867       0.032835       0.040197       0.000009      -0.011170      -0.006237      -0.008478       0.030142      -0.014886      -0.002105       0.016991              1.725402       1.461080       0.042367      -0.154339       1.851949      -0.416207       1.863177           0.000115
          164              H       7.729058       7.945397       5.918057       0.102982       1.051398 0.79001978E+01  0.78732520E+02                                 1.808107                            1.718873      -1.462588       2.174026                    0.991446       4.063124      12.161370       0.438237       1.402429      -0.680411      -0.020278       0.009486       0.028454       0.036205      -0.007414      -0.008475      -0.005190      -0.003896       0.035667      -0.016997       0.001653       0.015344              1.847598       1.918118      -0.173423      -0.426170       1.666373       0.184594       1.958303           0.000215
          165              H       6.070436      11.865359       0.951337       0.095617       1.249549 0.94886444E+01  0.96352770E+02                                 1.863664                            1.765047      -0.906247       2.442234                    0.998478       3.482841       9.632842       0.489899       1.231231      -0.722195       0.057346       0.009105      -0.012463       0.059387       0.013257      -0.006271       0.001232       0.039435       0.008264      -0.025465       0.001566       0.023899              1.855849       2.112454       0.306052      -0.235472       1.635474      -0.130501       1.819618          -0.000149
          166              H      -3.738632       3.300701      29.726192       0.119939       1.130429 0.84203624E+01  0.83612482E+02                                 1.778967                            1.686552      -1.074084       2.371324                    0.996387       3.551343       9.953256       0.486929       1.266776      -0.711731       0.024662       0.025751       0.009567       0.036917       0.013595       0.003229       0.001298       0.005538       0.006582      -0.015036       0.001299       0.013737              1.795933       1.684130       0.368440       0.185657       1.865238       0.229316       1.838430          -0.000074
          167              H      -3.868077       3.169407      27.403447       0.128489       1.017880 0.71781373E+01  0.69810771E+02                                 1.776103                            1.641875      -1.319516       2.256216                    0.993319       3.824231      11.290518       0.447194       1.408314      -0.680011       0.022202       0.019895      -0.018682       0.035182       0.006054      -0.005726      -0.001816       0.000460       0.030840      -0.011561      -0.001416       0.012978              1.841712       1.861741       0.435447      -0.334444       1.814356      -0.365317       1.849040          -0.000049
          168              H      -6.569526       0.521581      29.998002       0.116302       1.028017 0.76636142E+01  0.74246553E+02                                 1.668880                            1.609419      -0.789271       2.501803                    0.999327       3.397972       9.373402       0.498801       1.267464      -0.712410      -0.024992      -0.023640       0.016433       0.038125       0.016210      -0.002334      -0.003182       0.001127       0.010196      -0.017940       0.002193       0.015747              1.662288       1.569825       0.253752      -0.171722       1.548180      -0.218369       1.868858          -0.000015
          169              H      -6.832103       0.501230      27.706145       0.128351       0.972693 0.70570091E+01  0.68174443E+02                                 1.706420                            1.616237      -1.272922       2.275059                    0.994975       3.755803      10.963488       0.456756       1.388100      -0.684144      -0.025035      -0.018873      -0.009583       0.032784       0.009641      -0.000529       0.000664       0.004660       0.011064      -0.011810       0.003735       0.008075              1.744102       1.887568       0.422090       0.369057       1.627114       0.234931       1.717623          -0.000027
          170              H      -5.805894      -0.436253      24.790359       0.125920       0.985737 0.70163924E+01  0.67592166E+02                                 1.716362                            1.607280      -1.229941       2.294464                    0.996008       3.703812      10.748623       0.460493       1.380704      -0.685992       0.021890      -0.023169       0.002778       0.031995      -0.001019       0.003969       0.008503      -0.003800      -0.018246      -0.011917       0.002226       0.009691              1.781098       2.125507      -0.525140       0.171970       1.778983      -0.045019       1.438805          -0.000028
          171              H      -7.484828       3.089889      25.605791       0.136842       1.004153 0.75083971E+01  0.72710778E+02                                 1.679709                            1.623490      -0.884899       2.477631                    0.998898       3.347181       9.373324       0.480476       1.316386      -0.702405      -0.003807       0.032640       0.018478       0.037700      -0.002086       0.005409       0.010900      -0.008922      -0.010309      -0.013536       0.000153       0.013383              1.692751       1.466090      -0.030655       0.053798       2.071317       0.335092       1.540846          -0.000046
          172              H       9.689128      -0.730269      21.374194       0.095370       1.153132 0.84659835E+01  0.85238562E+02                                 1.880539                            1.748607      -1.294984       2.255704                    0.993392       3.908726      11.491044       0.449168       1.354374      -0.691233       0.041178      -0.027422      -0.023368       0.054714      -0.014399      -0.001775       0.015056       0.019586       0.000755      -0.024359       0.002792       0.021566              1.934489       2.379485      -0.330711      -0.333568       1.687321       0.227845       1.736659          -0.000135
          173              H       5.946652       0.379163      21.689247       0.115599       1.006661 0.68139307E+01  0.64971121E+02                                 1.726233                            1.575594      -1.011625       2.403628                    0.996847       3.580097      10.237291       0.470177       1.366225      -0.689834      -0.042663       0.004770      -0.008681       0.043798      -0.004425       0.003097       0.013200       0.023914      -0.002301      -0.021300       0.008091       0.013209              1.831083       2.497597      -0.090269       0.284484       1.487283      -0.028465       1.508368           0.000160
          174              H       7.154091       1.420187      23.542501       0.138634       0.971164 0.67711601E+01  0.64979198E+02                                 1.729846                            1.605591      -1.332947       2.262028                    0.993688       3.710360      10.925534       0.447051       1.427703      -0.676851      -0.022437       0.028192       0.029388       0.046495      -0.007918       0.000230       0.014397       0.010301      -0.014591      -0.019417       0.004096       0.015321              1.787763       1.653947      -0.274535      -0.240503       1.776044       0.397529       1.933299           0.000091
          175              H       9.189898       2.573997      24.203495       0.138657       0.978285 0.69597442E+01  0.67091769E+02                                 1.726196                            1.616612      -1.276089       2.284458                    0.994752       3.684196      10.790136       0.451212       1.408152      -0.680782      -0.029271       0.026974      -0.001284       0.039825      -0.005064       0.011344      -0.001144       0.003955      -0.014338      -0.012729      -0.001063       0.013792              1.789229       2.028216      -0.472715       0.067294       1.893633       0.054869       1.445839          -0.000088
          176              H      10.879926      -0.992824      23.431306       0.123407       0.955408 0.70062289E+01  0.66822406E+02                                 1.629378                            1.570760      -0.819408       2.495746                    0.999067       3.414863       9.554920       0.486297       1.320586      -0.700390       0.001388      -0.035926      -0.013335       0.038346      -0.005350       0.007124       0.010484      -0.011335      -0.024459      -0.017723       0.002887       0.014836              1.647953       1.473698      -0.011969       0.063198       1.936140       0.301875       1.534020          -0.000051
          177              H       2.792072       9.799971       1.284923       0.130983       1.079846 0.82189664E+01  0.81883266E+02                                 1.784599                            1.716125      -1.199949       2.317371                    0.995121       3.650660      10.566819       0.457526       1.343730      -0.694779      -0.031726      -0.034250      -0.001037       0.046698       0.019623       0.005843      -0.004594       0.004677       0.018658      -0.024609       0.007770       0.016839              1.775166       1.939062       0.385724       0.059256       1.724999       0.085125       1.661438           0.000148
          178              H       3.661136      10.334358       3.527360       0.109604       1.011615 0.71121734E+01  0.68916058E+02                                 1.760388                            1.631200      -1.248825       2.287954                    0.993676       3.799320      11.146830       0.450552       1.402954      -0.681585      -0.015073      -0.017518       0.039006       0.045338       0.013522       0.000769      -0.000613      -0.001307       0.032795      -0.019035       0.008069       0.010966              1.833867       1.634273       0.150940      -0.413277       1.523706      -0.259754       2.343623           0.000199
          179              H      -0.273648       9.901674       2.353632       0.111598       1.146391 0.86563988E+01  0.86240596E+02                                 1.774339                            1.694715      -0.986275       2.404043                    0.997969       3.508042       9.732723       0.494134       1.244192      -0.717524      -0.008950      -0.022083      -0.032008       0.039903      -0.001998       0.012568       0.006046      -0.002417       0.032151      -0.015190      -0.003038       0.018228              1.783825       1.617455       0.054865       0.138215       1.769479       0.410511       1.964541           0.000140
          180              H      17.144404      11.968913       2.532780       0.109208       1.211181 0.89625692E+01  0.89805270E+02                                 1.815625                            1.703129      -1.084071       2.354695                    0.996616       3.548887       9.779830       0.503666       1.213652      -0.724125      -0.021044       0.013348      -0.029451       0.038579      -0.005692       0.010478       0.003187      -0.003985       0.034435      -0.015833      -0.000276       0.016109              1.846981       1.987376      -0.252944       0.493305       1.643632      -0.143277       1.909936           0.000196
          181              H       0.408670      12.575419       6.084850       0.113899       1.024076 0.75035458E+01  0.72737991E+02                                 1.694161                            1.613751      -0.980838       2.407295                    0.998306       3.545223       9.971409       0.485482       1.301481      -0.703575       0.007265       0.021492       0.033115       0.040141       0.000259       0.011395       0.006369      -0.008669       0.029433      -0.015022      -0.002091       0.017114              1.722393       1.458772       0.042323       0.153940       1.848524       0.415132       1.859884           0.000121
          182              H       1.516250      10.545161       5.918057       0.103374       1.047712 0.78654832E+01  0.78292153E+02                                 1.803509                            1.714870      -1.450999       2.179288                    0.991641       4.052107      12.116967       0.438879       1.402066      -0.680526       0.020311      -0.009662       0.028258       0.036116      -0.007251       0.008626       0.005270      -0.003877       0.035445      -0.016935       0.001531       0.015404              1.842791       1.913008      -0.172557       0.423992       1.662536      -0.183635       1.952827           0.000218
          183              H       3.174824       6.625151       0.951337       0.097656       1.243273 0.94281423E+01  0.95557885E+02                                 1.854715                            1.757224      -0.899262       2.445130                    0.998579       3.473269       9.588280       0.492047       1.228172      -0.722852      -0.056676      -0.009143      -0.012421       0.058737       0.013182       0.006216      -0.001286       0.039477       0.008007      -0.025406       0.001526       0.023880              1.846897       2.101187       0.303472       0.233510       1.628434       0.129442       1.811071          -0.000143
          184              H      -5.506324      -3.300407      29.726192       0.120092       1.128426 0.84024517E+01  0.83397769E+02                                 1.777765                            1.685521      -1.070241       2.373450                    0.996361       3.547894       9.944329       0.486703       1.267925      -0.711505      -0.024728      -0.025877       0.009799       0.037109       0.013283      -0.003005      -0.001181       0.005546       0.007119      -0.014812       0.001557       0.013255              1.794697       1.683035       0.367923      -0.185372       1.863866      -0.229076       1.837189          -0.000070
          185              H      -5.376902      -3.169136      27.403447       0.128875       1.016645 0.71734666E+01  0.69839543E+02                                 1.783921                            1.648397      -1.352483       2.243178                    0.993071       3.837533      11.381289       0.442902       1.420449      -0.677722      -0.021763      -0.019618      -0.018894       0.034864       0.005968       0.005682       0.001756       0.000660       0.029731      -0.011298      -0.001352       0.012650              1.850200       1.870509       0.438866       0.337011       1.822701       0.368094       1.857391          -0.000047
          186              H      -2.675427      -0.521284      29.998002       0.117200       1.023921 0.76260735E+01  0.73795858E+02                                 1.664915                            1.605888      -0.790308       2.502036                    0.999343       3.390944       9.350018       0.499131       1.268122      -0.712283       0.024438       0.023236       0.016165       0.037395       0.016273       0.002483       0.003307       0.001154       0.010459      -0.018047       0.002161       0.015886              1.658304       1.566146       0.252563       0.170852       1.544587       0.217375       1.864179          -0.000019
          187              H      -2.412873      -0.500955      27.706145       0.128466       0.973850 0.70715067E+01  0.68398346E+02                                 1.712736                            1.621706      -1.300930       2.263479                    0.994656       3.768539      11.033101       0.454056       1.394644      -0.682852       0.024912       0.018887      -0.009515       0.032678       0.009371       0.000392      -0.000670       0.004804       0.010958      -0.011540       0.003689       0.007850              1.750819       1.895238       0.424842      -0.371487       1.633101      -0.236472       1.724119          -0.000028
          188              H      -3.439110       0.436499      24.790359       0.125401       0.987706 0.70336190E+01  0.67809811E+02                                 1.719663                            1.609991      -1.238876       2.290489                    0.995849       3.710072      10.776159       0.459719       1.381973      -0.685732      -0.021607       0.023741       0.002550       0.032202      -0.000847      -0.004130      -0.008634      -0.003832      -0.018818      -0.012160       0.002257       0.009903              1.784738       2.130378      -0.527213      -0.172548       1.782710       0.045231       1.441125          -0.000029
          189              H      -1.760169      -3.089636      25.605791       0.136885       1.003099 0.74956749E+01  0.72526586E+02                                 1.675346                            1.619566      -0.868877       2.483465                    0.999039       3.343353       9.345942       0.482394       1.312255      -0.703250       0.003859      -0.032560       0.018621       0.037706      -0.002062      -0.005556      -0.010956      -0.009177      -0.010563      -0.013699       0.000158       0.013541              1.688245       1.462733      -0.030521      -0.053609       2.064968      -0.333460       1.537034          -0.000041
          190              H      -0.443666       0.730481      21.374194       0.096368       1.152472 0.84617750E+01  0.85215143E+02                                 1.882547                            1.750229      -1.306755       2.251201                    0.993227       3.910604      11.510874       0.448013       1.357562      -0.690587      -0.041077       0.026925      -0.022771       0.054137      -0.014531       0.001800      -0.015116       0.019338       0.001226      -0.024422       0.002769       0.021653              1.936653       2.382504      -0.331468       0.334506       1.688997      -0.228346       1.738458          -0.000134
          191              H       3.298813      -0.378948      21.689247       0.114384       1.011389 0.68512861E+01  0.65400246E+02                                 1.729587                            1.578319      -1.007993       2.404196                    0.996882       3.587208      10.254941       0.470598       1.363480      -0.690354       0.042951      -0.005278      -0.008716       0.044143      -0.004291      -0.003124      -0.013464       0.024180      -0.002202      -0.021596       0.008306       0.013291              1.834868       2.503655      -0.090628      -0.285520       1.489916       0.028548       1.511033           0.000160
          192              H       2.091392      -1.419954      23.542501       0.138747       0.971065 0.67695405E+01  0.64952264E+02                                 1.728942                            1.604786      -1.321437       2.266647                    0.993844       3.708096      10.913789       0.447471       1.426614      -0.677059       0.022504      -0.028149       0.029262       0.046422      -0.007853      -0.000228      -0.014323       0.010854      -0.014633      -0.019452       0.004215       0.015238              1.786792       1.653030      -0.274435       0.240442       1.775157      -0.397289       1.932187           0.000095
          193              H       0.055591      -2.573758      24.203495       0.138086       0.980138 0.69746492E+01  0.67256771E+02                                 1.726677                            1.617002      -1.272002       2.285710                    0.994712       3.686203      10.790046       0.451817       1.405821      -0.681213       0.029503      -0.026934      -0.001177       0.039966      -0.005091      -0.011387       0.001112       0.004133      -0.014337      -0.012754      -0.001122       0.013876              1.789749       2.028834      -0.472981      -0.067344       1.894224      -0.054887       1.446190          -0.000084
          194              H      -1.634444       0.993056      23.431306       0.122918       0.954681 0.69939495E+01  0.66622212E+02                                 1.622995                            1.564989      -0.816342       2.496092                    0.999106       3.405970       9.499006       0.489642       1.313201      -0.701939      -0.001570       0.036356      -0.013671       0.038873      -0.005102      -0.006881      -0.010235      -0.011231      -0.024396      -0.017282       0.002703       0.014579              1.641354       1.468390      -0.011913      -0.062801       1.927474      -0.299757       1.528198          -0.000052
          195              H       6.453191       8.690541       1.284923       0.130935       1.081402 0.82306027E+01  0.81994554E+02                                 1.782896                            1.714612      -1.195457       2.318873                    0.995184       3.650190      10.551009       0.459009       1.339465      -0.695617       0.031650       0.033690      -0.001039       0.046236       0.019956      -0.006074       0.004455       0.004617       0.016968      -0.024708       0.007211       0.017496              1.773452       1.936991       0.384998      -0.059148       1.723361      -0.084982       1.660005           0.000145
          196              H       5.584148       8.156177       3.527360       0.110160       1.010421 0.71018056E+01  0.68775089E+02                                 1.757339                            1.628750      -1.238478       2.292094                    0.993774       3.793818      11.119269       0.451515       1.400784      -0.682001       0.015035       0.017830       0.038927       0.045379       0.013216      -0.000615       0.000722      -0.001217       0.032473      -0.018673       0.007815       0.010858              1.830482       1.631567       0.150402       0.411854       1.521368       0.258791       2.338510           0.000198
          197              H       5.279126       4.896373      17.797414       0.112104       1.143590 0.86308604E+01  0.85930991E+02                                 1.772340                            1.692955      -0.989648       2.403230                    0.997848       3.503622       9.720413       0.494018       1.245282      -0.717297      -0.021663       0.009072      -0.032076       0.039755       0.002043       0.005990      -0.012500       0.002378       0.032370      -0.015149      -0.003051       0.018200              1.781780       1.767460      -0.054772       0.409627       1.615865      -0.137890       1.962014           0.000174
          198              H       7.346365       5.968822      17.976562       0.110568       1.208790 0.89438387E+01  0.89612289E+02                                 1.817303                            1.704562      -1.102443       2.348157                    0.996391       3.544645       9.782663       0.501799       1.218241      -0.723107       0.012768       0.021050      -0.028832       0.037913       0.005805       0.003178      -0.010284       0.004266       0.034432      -0.015863      -0.000081       0.015943              1.848735       1.645106       0.253314      -0.143468       1.989293      -0.494091       1.911806           0.000234
          199              H       7.952871       4.214092      21.528632       0.114102       1.021448 0.74806362E+01  0.72469730E+02                                 1.692425                            1.612251      -0.986865       2.405534                    0.998184       3.540973       9.960429       0.485210       1.303040      -0.703275       0.021436      -0.007813       0.033330       0.040391       0.000125       0.006151      -0.011276       0.008391       0.029501      -0.014924      -0.001923       0.016847              1.720571       1.846502      -0.042195       0.414254       1.457504      -0.153625       1.857706           0.000079
          200              H       5.922613       3.106510      21.361839       0.104203       1.044159 0.78343384E+01  0.77929096E+02                                 1.802017                            1.713530      -1.451329       2.179637                    0.991572       4.047860      12.112465       0.438123       1.405440      -0.679905      -0.009847      -0.020102       0.027915       0.035781       0.007315       0.005378      -0.008568       0.003818       0.035644      -0.017014       0.001562       0.015452              1.841226       1.661211       0.172362      -0.183448       1.911340      -0.423445       1.951126           0.000193
          201              H       2.002602       1.447887      16.395119       0.097384       1.245051 0.94455741E+01  0.95788752E+02                                 1.857446                            1.759615      -0.896734       2.446262                    0.998614       3.475622       9.600754       0.491339       1.229245      -0.722619      -0.009469       0.056989      -0.012018       0.059007      -0.013099      -0.001514      -0.006341      -0.039215       0.008633      -0.025411       0.001730       0.023681              1.849617       1.630542      -0.304255       0.129744       2.104650      -0.234096       1.813659          -0.000078
          202              H       1.322141       0.883917      14.282410       0.118781       1.132691 0.84400375E+01  0.83858010E+02                                 1.781588                            1.688712      -1.070923       2.372298                    0.996405       3.555188       9.967497       0.486528       1.267063      -0.711680      -0.026168       0.024941       0.009865       0.037471      -0.013404      -0.001175       0.003209      -0.005609       0.006783      -0.014898       0.001402       0.013497              1.798690       1.868220      -0.369644      -0.230184       1.686777       0.186342       1.841072          -0.000005
          203              H       1.453413       0.754472      11.959665       0.129357       1.015311 0.71583636E+01  0.69581278E+02                                 1.774334                            1.640582      -1.319916       2.256566                    0.993339       3.820628      11.282592       0.446904       1.409982      -0.679704      -0.019673       0.021632      -0.018547       0.034626      -0.005937       0.001763      -0.005832      -0.000402       0.030463      -0.011422      -0.001493       0.012915              1.839717       1.812391      -0.434446       0.364314       1.859799      -0.333438       1.846962          -0.000005
          204              H       4.101265      -1.946978      14.554220       0.116428       1.025365 0.76390430E+01  0.73942028E+02                                 1.665444                            1.606429      -0.790555       2.501491                    0.999320       3.392848       9.352137       0.499503       1.266821      -0.712569       0.023212      -0.024599       0.016278       0.037535      -0.016487       0.003407      -0.002414      -0.001229       0.010333      -0.018249       0.002142       0.016107              1.658795       1.544991      -0.252640       0.217388       1.566620      -0.170878       1.864773           0.000047
          205              H       4.121593      -2.209554      12.262363       0.126798       0.977956 0.71044620E+01  0.68764413E+02                                 1.714079                            1.622764      -1.290248       2.266796                    0.994772       3.771314      11.027933       0.455263       1.389988      -0.683748       0.018503      -0.025350      -0.009598       0.032819      -0.009501      -0.000790      -0.000230      -0.004865       0.010209      -0.011548       0.003423       0.008125              1.752272       1.634399      -0.425638      -0.237056       1.896999       0.372274       1.725419           0.000019
          206              H       5.059047      -1.183346       9.346577       0.125516       0.989097 0.70437447E+01  0.67906838E+02                                 1.718444                            1.608930      -1.232615       2.292432                    0.995985       3.708288      10.757978       0.460993       1.378168      -0.686458       0.023577       0.022186       0.002381       0.032461       0.000981      -0.008710       0.004014       0.004001      -0.017444      -0.011923       0.002002       0.009921              1.783425       1.781392       0.526644       0.045191       2.128721       0.172362       1.440163           0.000018
          207              H       1.532913      -2.862279      10.162009       0.136409       1.004706 0.75121096E+01  0.72731306E+02                                 1.677686                            1.621782      -0.874686       2.480985                    0.998968       3.347330       9.362478       0.481828       1.312969      -0.703098      -0.032835      -0.004359       0.018810       0.038091       0.001915      -0.010879       0.005636       0.009484      -0.010066      -0.013585      -0.000012       0.013597              1.690627       2.068088       0.030592      -0.334087       1.464718       0.053759       1.539077           0.000036
          208              H       5.353029      14.311676       5.930412       0.096157       1.152344 0.84604623E+01  0.85193670E+02                                 1.881982                            1.749784      -1.297666       2.254841                    0.993348       3.909906      11.506079       0.448216       1.357082      -0.690688       0.027393       0.040976      -0.023318       0.054526       0.014767      -0.014850      -0.001813      -0.019382       0.001303      -0.024358       0.002641       0.021716              1.936010       1.688578       0.331315      -0.228242       2.381625      -0.334238       1.737828          -0.000111
          209              H       4.243601      10.569201       6.245465       0.114298       1.010806 0.68466176E+01  0.65357487E+02                                 1.730407                            1.578881      -1.013000       2.402259                    0.996773       3.588962      10.266736       0.469930       1.365382      -0.689977      -0.004936      -0.043324      -0.009010       0.044526       0.004441      -0.013220       0.002915      -0.023992      -0.002287      -0.021317       0.008102       0.013215              1.835861       1.490387       0.090731       0.028597       2.505582       0.285846       1.511613           0.000186
          210              H       3.202595      11.776640       8.098719       0.140030       0.968043 0.67447434E+01  0.64657567E+02                                 1.725698                            1.602140      -1.324383       2.266075                    0.993837       3.701215      10.890171       0.447698       1.427141      -0.676969      -0.027920      -0.021986       0.028813       0.045750       0.008331      -0.014351       0.000105      -0.010751      -0.014514      -0.019553       0.003854       0.015698              1.783278       1.771590       0.273356      -0.395771       1.650099      -0.239486       1.928145           0.000124
          211              H       2.048791      13.812447       8.759713       0.137451       0.983529 0.70047523E+01  0.67636009E+02                                 1.732171                            1.621613      -1.278671       2.282593                    0.994539       3.696638      10.836182       0.450596       1.407775      -0.680813      -0.027128      -0.029969      -0.001137       0.040439       0.004992       0.001088       0.011403      -0.003665      -0.014361      -0.012833      -0.000874       0.013708              1.795737       1.900833       0.475996      -0.055138       2.036304       0.067646       1.450074          -0.000049
          212              H       5.615604      15.502475       7.987524       0.123461       0.955381 0.70025899E+01  0.66748514E+02                                 1.626166                            1.567822      -0.818877       2.495406                    0.999122       3.409716       9.523492       0.488154       1.316333      -0.701275       0.035853       0.001621      -0.013143       0.038220       0.005201      -0.010631       0.007076       0.010759      -0.025109      -0.017799       0.003068       0.014731              1.644634       1.931988       0.011940      -0.300931       1.470892       0.062971       1.531023          -0.000004
          213              H       4.067993      -1.830477      16.728705       0.129726       1.082563 0.82420006E+01  0.82146781E+02                                 1.785373                            1.716774      -1.196844       2.318389                    0.995097       3.653528      10.567459       0.458272       1.340989      -0.695332       0.033758      -0.032049      -0.001238       0.046565      -0.019978       0.004609       0.005823      -0.004591       0.017502      -0.024777       0.007424       0.017353              1.775942       1.725784      -0.386137      -0.085222       1.940055       0.059348       1.661987           0.000176
          214              H       3.533629      -0.961412      18.971142       0.110590       1.007523 0.70784757E+01  0.68503053E+02                                 1.755294                            1.627129      -1.241600       2.291323                    0.993745       3.789426      11.108095       0.451233       1.402605      -0.681678       0.017331      -0.014941       0.038622       0.044892      -0.013212       0.000787       0.000842       0.001142       0.032311      -0.018654       0.007839       0.010816              1.828204       1.519820      -0.150025       0.258082       1.629793      -0.410810       2.334998           0.000195
          215              H       3.966300      -4.896196      17.797414       0.112063       1.143120 0.86237432E+01  0.85819682E+02                                 1.769718                            1.690530      -0.979183       2.407271                    0.998042       3.501597       9.704104       0.495261       1.242743      -0.717854       0.022159      -0.008814      -0.031890       0.039821       0.002290      -0.005909       0.012610       0.002162       0.031887      -0.015283      -0.002842       0.018125              1.779132       1.764837      -0.054708      -0.408801       1.613499       0.137562       1.959059           0.000183
          216              H       1.899063      12.521856      17.976562       0.108530       1.210811 0.89589672E+01  0.89757998E+02                                 1.815278                            1.702823      -1.086170       2.353911                    0.996522       3.548197       9.776552       0.503708       1.213702      -0.724135      -0.013092      -0.021332      -0.029767       0.038891       0.005734      -0.003099       0.010314       0.003951       0.033840      -0.015672      -0.000162       0.015835              1.846606       1.643350       0.252767       0.143168       1.986857       0.493131       1.909612           0.000247
          217              H       1.292593      -4.213878      21.528632       0.114578       1.020513 0.74774112E+01  0.72482663E+02                                 1.696678                            1.616061      -1.003124       2.399577                    0.998093       3.546070      10.001218       0.482423       1.309771      -0.701866      -0.021600       0.007769       0.032873       0.040094       0.000140      -0.006148       0.011146       0.008553       0.029097      -0.014859      -0.001807       0.016666              1.724978       1.851423      -0.042356      -0.416023       1.460786       0.154287       1.862725           0.000084
          218              H       3.322849      -3.106298      21.361839       0.104124       1.045877 0.78512509E+01  0.78150573E+02                                 1.804843                            1.716031      -1.458910       2.176395                    0.991470       4.054136      12.141028       0.437492       1.406510      -0.679679       0.009663       0.019775       0.028134       0.035721       0.007230      -0.005313       0.008478       0.003756       0.035223      -0.016818       0.001542       0.015276              1.844177       1.663663       0.172869       0.183962       1.914493       0.424643       1.954375           0.000196
          219              H       7.242810      -1.447725      16.395119       0.097731       1.242437 0.94184165E+01  0.95416347E+02                                 1.852167                            1.754948      -0.846876       2.468834                    0.998946       3.471793       9.576036       0.493037       1.226259      -0.723273       0.009451      -0.056768      -0.012134       0.058815      -0.013142       0.001487       0.006299      -0.039493       0.008057      -0.025446       0.001574       0.023872              1.844318       1.626321      -0.302889      -0.129197       2.098275       0.233094       1.808357          -0.000075
          220              H       7.923250      -0.883775      14.282410       0.119089       1.131602 0.84276151E+01  0.83678694E+02                                 1.778117                            1.685612      -1.062467       2.375727                    0.996449       3.550958       9.942584       0.487926       1.264276      -0.712285       0.025782      -0.025221       0.010066       0.037445      -0.013409       0.001193      -0.003129      -0.005484       0.006690      -0.014868       0.001395       0.013473              1.795126       1.864543      -0.368560       0.229469       1.683624      -0.185736       1.837210          -0.000006
          221              H       7.791956      -0.754353      11.959665       0.128754       1.015693 0.71593670E+01  0.69568986E+02                                 1.772304                            1.638817      -1.305498       2.262362                    0.993577       3.816441      11.255498       0.448072       1.406751      -0.680333       0.019657      -0.021884      -0.018797       0.034909      -0.005991      -0.001751       0.005813      -0.000780       0.030166      -0.011413      -0.001439       0.012851              1.837557       1.810285      -0.433694      -0.363702       1.857596       0.332883       1.844789          -0.000006
          222              H       5.144129       1.947122      14.554220       0.115681       1.029206 0.76766325E+01  0.74412223E+02                                 1.670925                            1.611426      -0.785057       2.503519                    0.999364       3.401627       9.389268       0.498140       1.268473      -0.712192      -0.023618       0.024676       0.016670       0.038008      -0.016426      -0.003362       0.002569      -0.000987       0.010163      -0.018146       0.002029       0.016117              1.664280       1.549885      -0.254047      -0.218622       1.571590       0.171868       1.871366           0.000041
          223              H       5.123778       2.209675      12.262363       0.126973       0.976955 0.70980185E+01  0.68711556E+02                                 1.715605                            1.624144      -1.290805       2.267173                    0.994795       3.774003      11.049736       0.454015       1.393616      -0.683053      -0.019198       0.025182      -0.009576       0.033082      -0.009317       0.000749       0.000289      -0.004668       0.010613      -0.011414       0.003564       0.007849              1.753870       1.635787      -0.426220       0.237420       1.898749      -0.372831       1.727074           0.000016
          224              H       4.186295       1.183438       9.346577       0.127980       0.982999 0.69968446E+01  0.67403757E+02                                 1.718107                            1.608806      -1.253557       2.285502                    0.995760       3.705852      10.779015       0.458340       1.387191      -0.684712      -0.022892      -0.020965       0.002341       0.031130       0.001114       0.008625      -0.004184       0.003754      -0.018232      -0.012142       0.002357       0.009784              1.783004       1.780874       0.526032      -0.045059       2.127970      -0.172269       1.440166           0.000018
          225              H       7.712438       2.862380      10.162009       0.137124       1.002615 0.74942758E+01  0.72534824E+02                                 1.677483                            1.621578      -0.880473       2.479583                    0.998919       3.344371       9.360793       0.480964       1.315761      -0.702538       0.032672       0.004649       0.018494       0.037830       0.001836       0.010835      -0.005635       0.009147      -0.010138      -0.013524       0.000067       0.013457              1.690439       2.067786       0.030597       0.333992       1.464595      -0.053747       1.538937           0.000028
          226              H       3.892280       4.178882       5.930412       0.097288       1.148958 0.84290103E+01  0.84781666E+02                                 1.876813                            1.745386      -1.289223       2.258643                    0.993470       3.900739      11.465454       0.449307       1.355306      -0.691047      -0.027542      -0.040511      -0.022675       0.053980       0.014567       0.015000       0.001982      -0.019913       0.001673      -0.024485       0.002710       0.021775              1.930531       1.684175       0.329847       0.227165       2.374139       0.332720       1.733280          -0.000111
          227              H       5.001711       7.921361       6.245465       0.115679       1.007154 0.68184303E+01  0.65040357E+02                                 1.728480                            1.577360      -1.018217       2.400889                    0.996737       3.583985      10.258519       0.469244       1.368386      -0.689396       0.004864       0.042569      -0.008738       0.043728       0.004519       0.013369      -0.003043      -0.023736      -0.002544      -0.021407       0.008235       0.013173              1.833671       1.488959       0.090474      -0.028539       2.501974      -0.285319       1.510080           0.000185
          228              H       6.042736       6.713941       8.098719       0.138408       0.971664 0.67770161E+01  0.65070681E+02                                 1.732815                            1.608101      -1.338003       2.259905                    0.993594       3.715913      10.956525       0.445800       1.430934      -0.676248       0.028259       0.022328       0.029405       0.046495       0.008048       0.014247      -0.000373      -0.010506      -0.014726      -0.019409       0.004134       0.015275              1.790932       1.779197       0.275465       0.398722       1.656740       0.241319       1.936859           0.000121
          229              H       7.196546       4.678140       8.759713       0.139772       0.977808 0.69567304E+01  0.67069957E+02                                 1.727032                            1.617300      -1.279031       2.283898                    0.994571       3.685409      10.801899       0.450584       1.409962      -0.680417       0.026440       0.028969      -0.001429       0.039247       0.005209      -0.001131      -0.011260      -0.004054      -0.014487      -0.012688      -0.001143       0.013831              1.790153       1.894617       0.473162       0.054878       2.029391      -0.067421       1.446452          -0.000055
          230              H       3.629725       2.988104       7.987524       0.122869       0.957973 0.70268130E+01  0.67041610E+02                                 1.629375                            1.570723      -0.818407       2.495165                    0.999147       3.416395       9.548602       0.487582       1.316656      -0.701187      -0.036264      -0.001376      -0.013473       0.038710       0.005474       0.010455      -0.006930       0.010966      -0.024215      -0.017559       0.002865       0.014695              1.647951       1.936254       0.012012       0.301989       1.473629      -0.063153       1.533971          -0.000002
          231              H       5.177423       1.830642      16.728705       0.127839       1.086765 0.82749462E+01  0.82496719E+02                                 1.784097                            1.715497      -1.175396       2.325462                    0.995433       3.656376      10.551689       0.460669       1.333662      -0.696798      -0.034669       0.032328      -0.001302       0.047421      -0.020072      -0.004653      -0.005910      -0.004534       0.017462      -0.024898       0.007443       0.017455              1.774681       1.724629      -0.385991       0.085302       1.938732      -0.059485       1.660681           0.000171
          232              H       5.711809       0.961600      18.971142       0.109842       1.013303 0.71273020E+01  0.69086897E+02                                 1.760735                            1.631680      -1.242722       2.289716                    0.993749       3.801222      11.147803       0.451086       1.400800      -0.681970      -0.017620       0.014848       0.039021       0.045316      -0.013205      -0.000602      -0.000657       0.000811       0.032314      -0.018623       0.007825       0.010798              1.834130       1.524095      -0.150883      -0.259563       1.634688       0.413102       2.343607           0.000193
          233              H       8.971602      -0.656401       2.353632       0.112057       1.143153 0.86240586E+01  0.85823600E+02                                 1.769750                            1.690559      -0.979240       2.407241                    0.998042       3.501657       9.704312       0.495257       1.242740      -0.717854      -0.008812       0.022159      -0.031890       0.039820       0.002290       0.012611      -0.005908      -0.002162       0.031888      -0.015283      -0.002843       0.018125              1.779164       1.613527      -0.054709       0.137567       1.764868      -0.408812       1.959097           0.000132
          234              H       7.899154      15.766862       2.532780       0.108520       1.210780 0.89586803E+01  0.89754430E+02                                 1.815256                            1.702803      -1.086126       2.353936                    0.996522       3.548136       9.776355       0.503707       1.213713      -0.724133      -0.021331      -0.013095      -0.029769       0.038893       0.005736       0.010314      -0.003098      -0.003954       0.033837      -0.015673      -0.000160       0.015834              1.846584       1.986832       0.252763       0.493123       1.643330       0.143166       1.909589           0.000188
          235              H       9.653920      15.160391       6.084850       0.114559       1.020543 0.74776744E+01  0.72485767E+02                                 1.696703                            1.616084      -1.003139       2.399562                    0.998093       3.546126      10.001376       0.482422       1.309762      -0.701868       0.007767      -0.021601       0.032871       0.040093       0.000141       0.011146      -0.006149      -0.008555       0.029096      -0.014860      -0.001806       0.016666              1.725005       1.460806      -0.042357       0.154290       1.851455      -0.416034       1.862754           0.000117
          236              H      10.761500      -1.299853       5.918057       0.104107       1.045917 0.78516249E+01  0.78155225E+02                                 1.804887                            1.716071      -1.458931       2.176377                    0.991470       4.054243      12.141420       0.437487       1.406508      -0.679679       0.019775       0.009664       0.028131       0.035719       0.007229       0.008478      -0.005313      -0.003756       0.035223      -0.016817       0.001541       0.015276              1.844222       1.914540       0.172875       0.424659       1.663702       0.183968       1.954425           0.000214
          237              H      12.420074       2.620109       0.951337       0.097720       1.242424 0.94182831E+01  0.95414666E+02                                 1.852159                            1.754940      -0.846861       2.468842                    0.998946       3.471772       9.575964       0.493036       1.226264      -0.723272      -0.056769       0.009454      -0.012133       0.058815      -0.013142       0.006299       0.001486       0.039493       0.008056      -0.025446       0.001574       0.023872              1.844310       2.098267      -0.302889       0.233094       1.626314      -0.129197       1.808348          -0.000147
          238              H       3.738926      -5.944549      29.726192       0.119089       1.131590 0.84275132E+01  0.83677496E+02                                 1.778113                            1.685608      -1.062469       2.375729                    0.996449       3.550942       9.942554       0.487924       1.264285      -0.712283      -0.025220       0.025783       0.010066       0.037446      -0.013409      -0.003130       0.001194       0.005485       0.006691      -0.014868       0.001394       0.013474              1.795120       1.683621      -0.368558      -0.185734       1.864537       0.229467       1.837204          -0.000068
          239              H       3.868348      -6.075843      27.403447       0.128752       1.015697 0.71594035E+01  0.69569440E+02                                 1.772310                            1.638822      -1.305506       2.262358                    0.993577       3.816455      11.255553       0.448071       1.406753      -0.680333      -0.021883       0.019658      -0.018797       0.034909      -0.005990       0.005813      -0.001751       0.000779       0.030166      -0.011412      -0.001440       0.012851              1.837564       1.857606      -0.433697       0.332886       1.810291      -0.363704       1.844796          -0.000045
          240              H       6.569823      -8.723669      29.998002       0.115676       1.029248 0.76770436E+01  0.74417309E+02                                 1.670977                            1.611473      -0.785103       2.503491                    0.999364       3.401734       9.389676       0.498130       1.268479      -0.712190       0.024674      -0.023617       0.016669       0.038006      -0.016427       0.002567      -0.003362       0.000986       0.010166      -0.018147       0.002031       0.016116              1.664332       1.571636      -0.254059       0.171875       1.549930      -0.218631       1.871432          -0.000018
          241              H       6.832377       9.746480      27.706145       0.126972       0.976957 0.70980469E+01  0.68711953E+02                                 1.715613                            1.624151      -1.290824       2.267164                    0.994795       3.774024      11.049835       0.454012       1.393623      -0.683051       0.025183      -0.019198      -0.009576       0.033082      -0.009318       0.000288       0.000749       0.004667       0.010614      -0.011414       0.003565       0.007849              1.753878       1.898758      -0.426222      -0.372833       1.635793       0.237421       1.727083          -0.000027
          242              H       5.806140       8.808997      24.790359       0.127978       0.983016 0.69969894E+01  0.67405438E+02                                 1.718118                            1.608816      -1.253546       2.285502                    0.995760       3.705884      10.779098       0.458342       1.387179      -0.684714      -0.020963      -0.022893       0.002341       0.031129       0.001114      -0.004184       0.008625      -0.003755      -0.018233      -0.012142       0.002357       0.009785              1.783015       2.127985       0.526036      -0.172271       1.780886      -0.045059       1.440175          -0.000028
          243              H       7.485081      -6.155361      25.605791       0.137120       1.002627 0.74943975E+01  0.72536283E+02                                 1.677494                            1.621588      -0.880479       2.479576                    0.998919       3.344404       9.360898       0.480963       1.315757      -0.702538       0.004648       0.032670       0.018494       0.037828       0.001837      -0.005636       0.010835      -0.009146      -0.010140      -0.013525       0.000068       0.013457              1.690451       1.464605       0.030597      -0.053748       2.067800       0.333995       1.538947          -0.000042
          244              H       8.801584       8.514981      21.374194       0.097269       1.148950 0.84289252E+01  0.84780563E+02                                 1.876808                            1.745380      -1.289211       2.258650                    0.993470       3.900714      11.465349       0.449307       1.355312      -0.691047      -0.040509      -0.027545      -0.022676       0.053981       0.014567       0.001982       0.015000       0.019914       0.001674      -0.024485       0.002710       0.021775              1.930526       2.374131       0.329848       0.332719       1.684172       0.227166       1.733274          -0.000139
          245              H      -5.946437       9.624413      21.689247       0.115653       1.007198 0.68187896E+01  0.65044605E+02                                 1.728527                            1.577399      -1.018217       2.400878                    0.996736       3.584085      10.258852       0.469240       1.368382      -0.689397       0.042566       0.004860      -0.008739       0.043725       0.004519      -0.003043       0.013370       0.023734      -0.002541      -0.021408       0.008236       0.013172              1.833724       2.502055       0.090478      -0.285333       1.488996      -0.028539       1.510120           0.000150
          246              H      11.336642      10.665437      23.542501       0.138388       0.971717 0.67774747E+01  0.65076181E+02                                 1.732874                            1.608153      -1.338033       2.259880                    0.993593       3.716055      10.957034       0.445794       1.430929      -0.676249       0.022327       0.028256       0.029405       0.046492       0.008049      -0.000373       0.014248       0.010510      -0.014725      -0.019411       0.004136       0.015275              1.790995       1.656796       0.275478       0.241330       1.779258       0.398743       1.936930           0.000087
          247              H       9.300841      -6.671253      24.203495       0.139763       0.977842 0.69570300E+01  0.67073552E+02                                 1.727068                            1.617332      -1.279070       2.283873                    0.994570       3.685493      10.802194       0.450581       1.409956      -0.680417       0.028969       0.026437      -0.001428       0.039245       0.005208      -0.011259      -0.001130       0.004054      -0.014486      -0.012687      -0.001142       0.013830              1.790192       2.029438       0.473177      -0.067423       1.894659       0.054881       1.446479          -0.000089
          248              H       7.610806       8.252426      23.431306       0.122873       0.957953 0.70266185E+01  0.67039252E+02                                 1.629350                            1.570700      -0.818388       2.495178                    0.999147       3.416339       9.548392       0.487587       1.316653      -0.701188      -0.001374      -0.036265      -0.013474       0.038712       0.005474      -0.006930       0.010456      -0.010967      -0.024214      -0.017559       0.002864       0.014695              1.647925       1.473607       0.012011      -0.063152       1.936221       0.301981       1.533948          -0.000056
          249              H      15.698441       0.554721       1.284923       0.127826       1.086827 0.82755534E+01  0.82504243E+02                                 1.784156                            1.715552      -1.175428       2.325435                    0.995432       3.656518      10.552175       0.460665       1.333650      -0.696799       0.032324      -0.034669      -0.001303       0.047418      -0.020072      -0.005909      -0.004655       0.004534       0.017468      -0.024900       0.007446       0.017454              1.774739       1.938796      -0.386007      -0.059486       1.724683       0.085304       1.660738           0.000146
          250              H      14.829398       1.089108       3.527360       0.109823       1.013332 0.71275471E+01  0.69089824E+02                                 1.760764                            1.631705      -1.242705       2.289717                    0.993748       3.801292      11.148030       0.451084       1.400795      -0.681971       0.014845      -0.017620       0.039021       0.045315      -0.013205      -0.000657      -0.000601      -0.000811       0.032312      -0.018624       0.007826       0.010798              1.834162       1.634714      -0.150887       0.413112       1.524118      -0.259568       2.343655           0.000196
          251              H       0.273671       0.656424       2.353632       0.112141       1.143540 0.86303845E+01  0.85925123E+02                                 1.772289                            1.692908      -0.989605       2.403260                    0.997849       3.503527       9.720106       0.494024       1.245282      -0.717297       0.009071      -0.021663      -0.032077       0.039755       0.002041      -0.012499       0.005990      -0.002375       0.032374      -0.015147      -0.003054       0.018201              1.781727       1.615821      -0.054770      -0.137883       1.767407       0.409608       1.961955           0.000134
          252              H       1.346121       2.723663       2.532780       0.110601       1.208711 0.89430796E+01  0.89602459E+02                                 1.817192                            1.704464      -1.102344       2.348206                    0.996392       3.544493       9.782007       0.501826       1.218204      -0.723115       0.021049       0.012766      -0.028834       0.037913       0.005805      -0.010283       0.003177      -0.004267       0.034432      -0.015862      -0.000081       0.015943              1.848619       1.989163       0.253288      -0.494044       1.645006      -0.143456       1.911686           0.000193
          253              H      -0.408610       3.330169       6.084850       0.114119       1.021446 0.74806136E+01  0.72469357E+02                                 1.692409                            1.612236      -0.986818       2.405554                    0.998184       3.540957       9.960329       0.485219       1.303021      -0.703279      -0.007816       0.021436       0.033328       0.040390       0.000125      -0.011275       0.006151      -0.008392       0.029500      -0.014923      -0.001923       0.016846              1.720554       1.457491      -0.042194      -0.153623       1.846483       0.414248       1.857688           0.000120
          254              H      -1.516192       1.299911       5.918057       0.104215       1.044166 0.78344051E+01  0.77929935E+02                                 1.802022                            1.713535      -1.451350       2.179626                    0.991572       4.047876      12.112532       0.438124       1.405436      -0.679906      -0.020105      -0.009846       0.027912       0.035780       0.007314      -0.008567       0.005375      -0.003817       0.035647      -0.017012       0.001560       0.015452              1.841231       1.911346       0.172362      -0.423447       1.661215      -0.183448       1.951131           0.000215
          255              H      15.315686      15.870401       0.951337       0.097410       1.245035 0.94454160E+01  0.95786566E+02                                 1.857405                            1.759580      -0.896687       2.446280                    0.998614       3.475606       9.600621       0.491354       1.229216      -0.722625       0.056985      -0.009468      -0.012017       0.059003      -0.013100      -0.006341      -0.001514       0.039215       0.008635      -0.025412       0.001731       0.023681              1.849575       2.104597      -0.304241      -0.234087       1.630509       0.129739       1.813620          -0.000148
          256              H       5.506618       5.944843      29.726192       0.118790       1.132695 0.84400818E+01  0.83858664E+02                                 1.781599                            1.688722      -1.070958       2.372286                    0.996405       3.555203       9.967592       0.486523       1.267071      -0.711678       0.024941      -0.026169       0.009863       0.037472      -0.013404       0.003210      -0.001174       0.005608       0.006782      -0.014898       0.001401       0.013496              1.798701       1.686788      -0.369649       0.186343       1.868233      -0.230187       1.841083          -0.000067
          257              H       5.377173       6.076114      27.403447       0.129372       1.015269 0.71580026E+01  0.69576977E+02                                 1.774296                            1.640550      -1.319909       2.256579                    0.993340       3.820535      11.282298       0.446904       1.409997      -0.679701       0.021633      -0.019675      -0.018548       0.034628      -0.005934      -0.005833       0.001763       0.000399       0.030463      -0.011420      -0.001495       0.012915              1.839677       1.859757      -0.434432      -0.333428       1.812352       0.364303       1.846921          -0.000045
          258              H       2.675724       8.723966      29.998002       0.116439       1.025367 0.76390700E+01  0.73942365E+02                                 1.665445                            1.606430      -0.790550       2.501493                    0.999320       3.392855       9.352165       0.499504       1.266818      -0.712569      -0.024598       0.023213       0.016277       0.037535      -0.016487      -0.002414       0.003407       0.001229       0.010332      -0.018249       0.002142       0.016107              1.658795       1.566621      -0.252640      -0.170878       1.544991       0.217387       1.864773          -0.000018
          259              H       2.413147       8.744295      27.706145       0.126802       0.977953 0.71044319E+01  0.68764052E+02                                 1.714075                            1.622761      -1.290250       2.266796                    0.994772       3.771307      11.027909       0.455264       1.389988      -0.683748      -0.025350       0.018505      -0.009597       0.032820      -0.009501      -0.000230      -0.000790       0.004865       0.010209      -0.011548       0.003423       0.008125              1.752269       1.896995      -0.425637       0.372273       1.634396      -0.237056       1.725416          -0.000027
          260              H       3.439356       9.681749      24.790359       0.125523       0.989081 0.70436061E+01  0.67905171E+02                                 1.718426                            1.608915      -1.232601       2.292442                    0.995985       3.708247      10.757834       0.460994       1.378169      -0.686457       0.022186       0.023577       0.002382       0.032462       0.000981       0.004013      -0.008710      -0.004001      -0.017444      -0.011922       0.002001       0.009921              1.783407       2.128698       0.526636       0.172360       1.781373       0.045190       1.440150          -0.000027
          261              H       1.760422       6.155614      25.605791       0.136433       1.004675 0.75118161E+01  0.72727750E+02                                 1.677649                            1.621748      -0.874653       2.481007                    0.998968       3.347261       9.362237       0.481834       1.312965      -0.703098      -0.004360      -0.032836       0.018809       0.038092       0.001915       0.005636      -0.010879      -0.009485      -0.010066      -0.013585      -0.000012       0.013597              1.690590       1.464688       0.030591       0.053756       2.068037      -0.334076       1.539045          -0.000041
          262              H       0.443878       9.975731      21.374194       0.096162       1.152377 0.84607695E+01  0.85197478E+02                                 1.882007                            1.749806      -1.297673       2.254831                    0.993347       3.909976      11.506307       0.448217       1.357067      -0.690691       0.040973       0.027392      -0.023318       0.054524       0.014767      -0.001812      -0.014852       0.019382       0.001306      -0.024360       0.002643       0.021716              1.936035       2.381656       0.331319      -0.334242       1.688599      -0.228247       1.737852          -0.000137
          263              H      -3.298598       8.866302      21.689247       0.114314       1.010783 0.68464333E+01  0.65355314E+02                                 1.730383                            1.578861      -1.013014       2.402259                    0.996773       3.588911      10.266571       0.469932       1.365384      -0.689976      -0.043325      -0.004938      -0.009011       0.044527       0.004441       0.002915      -0.013221       0.023992      -0.002287      -0.021317       0.008102       0.013215              1.835835       2.505542       0.090730       0.285838       1.490369       0.028597       1.511593           0.000150
          264              H      -2.091159       7.825296      23.542501       0.140045       0.968020 0.67445451E+01  0.64655205E+02                                 1.725672                            1.602118      -1.324365       2.266088                    0.993837       3.701154      10.889961       0.447701       1.427143      -0.676969      -0.021987      -0.027921       0.028813       0.045752       0.008331       0.000105      -0.014349       0.010749      -0.014514      -0.019551       0.003854       0.015698              1.783250       1.650075       0.273350      -0.239481       1.771563      -0.395760       1.928113           0.000086
          265              H      -0.055352       6.671492      24.203495       0.137463       0.983505 0.70045400E+01  0.67633427E+02                                 1.732141                            1.621588      -1.278644       2.282609                    0.994540       3.696571      10.835933       0.450601       1.407772      -0.680814      -0.029969      -0.027130      -0.001137       0.040441       0.004992       0.011404       0.001089       0.003664      -0.014362      -0.012834      -0.000874       0.013708              1.795705       2.036264       0.475983       0.067644       1.900800      -0.055137       1.450051          -0.000090
          266              H       1.634676      10.238306      23.431306       0.123463       0.955396 0.70027322E+01  0.66750246E+02                                 1.626183                            1.567838      -0.818890       2.495397                    0.999122       3.409758       9.523653       0.488151       1.316335      -0.701275       0.001621       0.035853      -0.013141       0.038219       0.005202       0.007076      -0.010630      -0.010758      -0.025109      -0.017799       0.003068       0.014731              1.644652       1.470907       0.011940       0.062972       1.932010      -0.300935       1.531039          -0.000052
          267              H      12.037322      17.935791       1.284923       0.129731       1.082572 0.82420813E+01  0.82147791E+02                                 1.785380                            1.716781      -1.196856       2.318383                    0.995097       3.653547      10.567529       0.458272       1.340986      -0.695332      -0.032048       0.033760      -0.001237       0.046565      -0.019978       0.005823       0.004609       0.004591       0.017503      -0.024777       0.007425       0.017352              1.775949       1.940063      -0.386140       0.059348       1.725791      -0.085222       1.661993           0.000145
          268              H      12.906386      -1.089073       3.527360       0.110589       1.007525 0.70784907E+01  0.68503223E+02                                 1.755295                            1.627130      -1.241591       2.291327                    0.993745       3.789427      11.108094       0.451233       1.402604      -0.681678      -0.014940       0.017334       0.038621       0.044892      -0.013212       0.000843       0.000786      -0.001140       0.032311      -0.018655       0.007839       0.010816              1.828206       1.629794      -0.150025      -0.410812       1.519821       0.258082       2.335002           0.000195
          269              H      -5.278950      -4.348877      17.797414       0.112244       1.145282 0.86469053E+01  0.86141364E+02                                 1.775053                            1.695256      -0.993913       2.401477                    0.997863       3.506242       9.734470       0.493303       1.246353      -0.717054       0.021940       0.008878      -0.031961       0.039770      -0.002251      -0.005937      -0.012647       0.002564       0.032053      -0.015394      -0.002781       0.018175              1.784613       1.770260       0.054973      -0.410936       1.618010      -0.138352       1.965567           0.000179
          270              H      11.144313      -3.276428      17.976562       0.110232       1.204665 0.89046709E+01  0.89085580E+02                                 1.809667                            1.698093      -1.082527       2.356035                    0.996570       3.539727       9.748709       0.504174       1.214329      -0.723984      -0.013128       0.020646      -0.029387       0.038239      -0.005695      -0.003138      -0.010413       0.003869       0.033294      -0.015642      -0.000137       0.015778              1.840732       1.638781      -0.251420       0.142295       1.980146      -0.490272       1.903270           0.000244
          271              H      10.537843      -5.031158      21.528632       0.113988       1.022553 0.74943712E+01  0.72670554E+02                                 1.697010                            1.616361      -0.996212       2.401756                    0.998109       3.548331      10.001267       0.483181       1.307293      -0.702369      -0.021868      -0.007719       0.032836       0.040200       0.000009      -0.006238      -0.011169       0.008478       0.030140      -0.014884      -0.002106       0.016990              1.725329       1.851866       0.042366      -0.416183       1.461022      -0.154328       1.863098           0.000080
          272              H      -5.922401      -6.138740      21.361839       0.103004       1.051365 0.78998844E+01  0.78728707E+02                                 1.808076                            1.718845      -1.462600       2.174030                    0.991446       4.063047      12.161132       0.438238       1.402438      -0.680409       0.009483      -0.020281       0.028454       0.036206      -0.007413      -0.005188      -0.008475       0.003895       0.035670      -0.016996       0.001651       0.015344              1.847566       1.666342      -0.173417       0.184589       1.918083      -0.426161       1.958271           0.000190
          273              H      -2.002440      10.693137      16.395119       0.095641       1.249614 0.94893017E+01  0.96361130E+02                                 1.863716                            1.765095      -0.906278       2.442208                    0.998478       3.482973       9.633297       0.489898       1.231213      -0.722197       0.009102       0.057343      -0.012458       0.059382       0.013258       0.001232      -0.006269      -0.039436       0.008270      -0.025467       0.001569       0.023898              1.855900       1.635518       0.306061      -0.130503       2.112511      -0.235474       1.819670          -0.000077
          274              H      -1.322000      10.129167      14.282410       0.119955       1.130465 0.84207168E+01  0.83616962E+02                                 1.779004                            1.686586      -1.074147       2.371292                    0.996386       3.551424       9.953572       0.486925       1.266774      -0.711730       0.025750       0.024661       0.009568       0.036915       0.013595       0.001297       0.003229      -0.005538       0.006582      -0.015035       0.001299       0.013736              1.795971       1.865278       0.368450       0.229322       1.684163       0.185662       1.838472          -0.000004
          275              H      -1.453294       9.999722      11.959665       0.128498       1.017883 0.71781717E+01  0.69811227E+02                                 1.776108                            1.641879      -1.319523       2.256213                    0.993319       3.824247      11.290595       0.447193       1.408315      -0.680010       0.019895       0.022202      -0.018682       0.035181       0.006053      -0.001816      -0.005727      -0.000457       0.030840      -0.011561      -0.001417       0.012978              1.841718       1.814361       0.435448      -0.365318       1.861746      -0.334445       1.849047          -0.000003
          276              H      -4.101121       7.298272      14.554220       0.116335       1.028004 0.76635056E+01  0.74245298E+02                                 1.668866                            1.609406      -0.789269       2.501808                    0.999327       3.397952       9.373359       0.498804       1.267462      -0.712410      -0.023642      -0.024990       0.016435       0.038125       0.016209      -0.003183      -0.002335      -0.001127       0.010193      -0.017939       0.002192       0.015747              1.662273       1.548167       0.253748      -0.218366       1.569811      -0.171720       1.868841           0.000039
          277              H      14.369028       7.035696      12.262363       0.128365       0.972713 0.70571882E+01  0.68176605E+02                                 1.706437                            1.616252      -1.272950       2.275043                    0.994975       3.755852      10.963665       0.456756       1.388090      -0.684145      -0.018875      -0.025033      -0.009584       0.032783       0.009642       0.000664      -0.000529      -0.004661       0.011064      -0.011810       0.003734       0.008075              1.744119       1.627128       0.422095       0.234934       1.887587       0.369062       1.717642           0.000016
          278              H      13.431545       8.061904       9.346577       0.125927       0.985732 0.70163436E+01  0.67591572E+02                                 1.716354                            1.607273      -1.229934       2.294469                    0.996008       3.703795      10.748560       0.460495       1.380701      -0.685992      -0.023170       0.021890       0.002775       0.031995      -0.001019       0.008503       0.003969       0.003801      -0.018246      -0.011917       0.002226       0.009691              1.781091       1.778978      -0.525138      -0.045019       2.125496       0.171968       1.438799           0.000017
          279              H      -1.532812       6.382971      10.162009       0.136837       1.004195 0.75088119E+01  0.72715820E+02                                 1.679754                            1.623532      -0.884925       2.477611                    0.998898       3.347281       9.373679       0.480470       1.316382      -0.702406       0.032639      -0.003806       0.018474       0.037698      -0.002087       0.010900       0.005410       0.008921      -0.010313      -0.013537       0.000155       0.013382              1.692797       2.071376      -0.030655       0.335104       1.466129       0.053802       1.540886           0.000033
          280              H      13.137530       5.066426       5.930412       0.095366       1.153096 0.84656454E+01  0.85234332E+02                                 1.880508                            1.748579      -1.294965       2.255719                    0.993393       3.908646      11.490764       0.449169       1.354384      -0.691231      -0.027425       0.041177      -0.023372       0.054717      -0.014400       0.015056      -0.001775      -0.019586       0.000755      -0.024359       0.002792       0.021567              1.934456       1.687296      -0.330704       0.227840       2.379441      -0.333562       1.736631          -0.000113
          281              H      14.246961       1.323951       6.245465       0.115590       1.006680 0.68140880E+01  0.64973004E+02                                 1.726255                            1.575612      -1.011637       2.403618                    0.996847       3.580145      10.237462       0.470174       1.366225      -0.689834       0.004766      -0.042661      -0.008685       0.043796      -0.004424       0.013201       0.003098      -0.023912      -0.002298      -0.021300       0.008092       0.013208              1.831108       1.487300      -0.090269      -0.028465       2.497636       0.284493       1.508388           0.000184
          282              H      15.287986       2.531390       8.098719       0.138609       0.971239 0.67718093E+01  0.64986888E+02                                 1.729919                            1.605655      -1.332974       2.261998                    0.993687       3.710543      10.926142       0.447048       1.427681      -0.676855       0.028189      -0.022436       0.029386       0.046492      -0.007918       0.014397       0.000231      -0.010306      -0.014590      -0.019419       0.004098       0.015321              1.787841       1.776119      -0.274551       0.397553       1.654017      -0.240516       1.933386           0.000122
          283              H      -2.048704       4.567197       8.759713       0.138650       0.978308 0.69599538E+01  0.67094291E+02                                 1.726221                            1.616635      -1.276105       2.284445                    0.994751       3.684257      10.790353       0.451209       1.408149      -0.680783       0.026973      -0.029270      -0.001286       0.039824      -0.005064      -0.001142       0.011343      -0.003953      -0.014342      -0.012729      -0.001061       0.013791              1.789256       1.893660      -0.472723       0.054870       2.028249       0.067297       1.445859          -0.000051
          284              H      12.874975       6.257225       7.987524       0.123422       0.955355 0.70057333E+01  0.66816471E+02                                 1.629319                            1.570706      -0.819367       2.495778                    0.999068       3.414729       9.554446       0.486305       1.320588      -0.700390      -0.035927       0.001389      -0.013339       0.038349      -0.005349       0.010484       0.007123       0.011337      -0.024459      -0.017722       0.002885       0.014837              1.647892       1.936064      -0.011968       0.301859       1.473647       0.063194       1.533966          -0.000006
          285              H      -4.067827       7.414773      16.728705       0.130995       1.079864 0.82191597E+01  0.81885841E+02                                 1.784629                            1.716152      -1.200009       2.317343                    0.995121       3.650726      10.567123       0.457519       1.343741      -0.694776      -0.034253      -0.031725      -0.001031       0.046699       0.019622      -0.004594       0.005842      -0.004677       0.018662      -0.024608       0.007771       0.016838              1.775196       1.725026       0.385734       0.085125       1.939099       0.059254       1.661462           0.000167
          286              H      -3.533441       8.283838      18.971142       0.109628       1.011560 0.71116872E+01  0.68910183E+02                                 1.760328                            1.631147      -1.248807       2.287975                    0.993677       3.799174      11.146315       0.450558       1.402959      -0.681584      -0.017520      -0.015073       0.039007       0.045340       0.013520      -0.000613       0.000770       0.001305       0.032794      -0.019033       0.008067       0.010966              1.833803       1.523657       0.150932      -0.259743       1.634217      -0.413256       2.343535           0.000187
          287              H      -3.966124       4.349054      17.797414       0.111562       1.146538 0.86578188E+01  0.86258403E+02                                 1.774495                            1.694858      -0.986471       2.403932                    0.997967       3.508336       9.733791       0.494110       1.244197      -0.717522      -0.022084      -0.008948      -0.032002       0.039899      -0.001998       0.006045       0.012570       0.002416       0.032147      -0.015190      -0.003038       0.018228              1.783984       1.769639       0.054867       0.410564       1.617593       0.138233       1.964720           0.000174
          288              H      -1.898885       3.276606      17.976562       0.109163       1.211304 0.89637343E+01  0.89820106E+02                                 1.815770                            1.703258      -1.084135       2.354650                    0.996615       3.549127       9.780750       0.503638       1.213677      -0.724119       0.013349      -0.021042      -0.029448       0.038577      -0.005694       0.003188       0.010480       0.003988       0.034428      -0.015836      -0.000272       0.016108              1.847132       1.643764      -0.252978      -0.143292       1.987544       0.493362       1.910088           0.000243
          289              H      -1.292379       5.031372      21.528632       0.113884       1.024054 0.75033325E+01  0.72735343E+02                                 1.694137                            1.613729      -0.980790       2.407320                    0.998306       3.545163       9.971172       0.485486       1.301483      -0.703576       0.021492       0.007263       0.033118       0.040143       0.000257       0.006370       0.011394       0.008671       0.029433      -0.015023      -0.002090       0.017113              1.722369       1.848495       0.042324       0.415124       1.458752       0.153937       1.859858           0.000078
          290              H      -3.322637       6.138952      21.361839       0.103365       1.047711 0.78654695E+01  0.78292023E+02                                 1.803514                            1.714874      -1.451024       2.179278                    0.991641       4.052112      12.117003       0.438876       1.402074      -0.680525      -0.009665       0.020310       0.028258       0.036116      -0.007251       0.005270       0.008626       0.003877       0.035445      -0.016935       0.001530       0.015404              1.842796       1.662539      -0.172557      -0.183635       1.913014       0.423996       1.952836           0.000188
          291              H      11.247852       7.797525      16.395119       0.097637       1.243327 0.94286591E+01  0.95564569E+02                                 1.854781                            1.757283      -0.899314       2.445102                    0.998578       3.473357       9.588640       0.492033       1.228188      -0.722849      -0.009146      -0.056677      -0.012414       0.058737       0.013183      -0.001285       0.006215      -0.039476       0.008007      -0.025406       0.001526       0.023879              1.846964       1.628489       0.303491       0.129448       2.101270       0.233520       1.811132          -0.000091
          292              H      10.567391       8.361475      14.282410       0.120106       1.128380 0.84020284E+01  0.83392567E+02                                 1.777723                            1.685484      -1.070225       2.373466                    0.996361       3.547807       9.944045       0.486706       1.267933      -0.711504      -0.025879      -0.024728       0.009802       0.037111       0.013283      -0.001182      -0.003005      -0.005546       0.007117      -0.014813       0.001556       0.013257              1.794654       1.863822       0.367909      -0.229067       1.682995      -0.185366       1.837145          -0.000015
          293              H      10.698663       8.490897      11.959665       0.128879       1.016640 0.71734283E+01  0.69839093E+02                                 1.783917                            1.648393      -1.352492       2.243175                    0.993071       3.837526      11.381270       0.442902       1.420451      -0.677722      -0.019620      -0.021763      -0.018894       0.034864       0.005968       0.001755       0.005682      -0.000660       0.029732      -0.011298      -0.001352       0.012650              1.850196       1.822698       0.438864       0.368093       1.870503       0.337009       1.857387          -0.000008
          294              H      13.346515      11.192372      14.554220       0.117202       1.023951 0.76263666E+01  0.73799503E+02                                 1.664952                            1.605923      -0.790363       2.502007                    0.999343       3.391020       9.350320       0.499123       1.268128      -0.712281       0.023233       0.024435       0.016167       0.037393       0.016272       0.003306       0.002482      -0.001154       0.010460      -0.018047       0.002162       0.015884              1.658342       1.544619       0.252570       0.217382       1.566179       0.170857       1.864228           0.000043
          295              H      13.366843      11.454925      12.262363       0.128461       0.973877 0.70717637E+01  0.68401432E+02                                 1.712763                            1.621731      -1.300951       2.263463                    0.994656       3.768615      11.033361       0.454054       1.394637      -0.682853       0.018887       0.024911      -0.009514       0.032677       0.009372      -0.000670       0.000392      -0.004805       0.010957      -0.011540       0.003689       0.007851              1.750848       1.633126       0.424850      -0.236477       1.895268      -0.371496       1.724150           0.000018
          296              H      14.304297      10.428688       9.346577       0.125400       0.987713 0.70336780E+01  0.67810511E+02                                 1.719669                            1.609996      -1.238872       2.290489                    0.995849       3.710089      10.776213       0.459720       1.381970      -0.685732       0.023739      -0.021608       0.002548       0.032202      -0.000847      -0.008634      -0.004130       0.003832      -0.018817      -0.012159       0.002257       0.009903              1.784745       1.782716      -0.527216       0.045231       2.130388      -0.172550       1.441130           0.000019
          297              H      10.778163      12.107630      10.162009       0.136902       1.003103 0.74957202E+01  0.72527110E+02                                 1.675344                            1.619565      -0.868861       2.483472                    0.999039       3.343361       9.345960       0.482397       1.312244      -0.703252      -0.032560       0.003857       0.018618       0.037705      -0.002062      -0.010956      -0.005556       0.009177      -0.010564      -0.013699       0.000158       0.013540              1.688243       2.064965      -0.030521      -0.333459       1.462733      -0.053609       1.537033           0.000030
          298              H      14.598279      13.424132       5.930412       0.096374       1.152478 0.84618408E+01  0.85216011E+02                                 1.882555                            1.750237      -1.306764       2.251196                    0.993227       3.910628      11.510976       0.448012       1.357563      -0.690587       0.026923      -0.041075      -0.022776       0.054136      -0.014530      -0.015117       0.001799      -0.019338       0.001229      -0.024424       0.002771       0.021652              1.936662       1.689003      -0.331468      -0.228347       2.382515       0.334508       1.738467          -0.000112
          299              H      13.488851      -1.323889       6.245465       0.114394       1.011374 0.68511572E+01  0.65398731E+02                                 1.729572                            1.578306      -1.008004       2.404195                    0.996882       3.587175      10.254836       0.470599       1.363483      -0.690353      -0.005280       0.042950      -0.008720       0.044144      -0.004290      -0.013465      -0.003124      -0.024179      -0.002201      -0.021597       0.008307       0.013290              1.834851       1.489903      -0.090626       0.028548       2.503630      -0.285517       1.511021           0.000183
          300              H      12.447845      15.959191       8.098719       0.138745       0.971080 0.67696663E+01  0.64953723E+02                                 1.728952                            1.604796      -1.321422       2.266650                    0.993844       3.708125      10.913868       0.447472       1.426604      -0.677060      -0.028149       0.022505       0.029260       0.046422      -0.007854      -0.014323      -0.000228      -0.010855      -0.014630      -0.019452       0.004214       0.015238              1.786802       1.775166      -0.274438      -0.397289       1.653041       0.240444       1.932197           0.000124
          301              H      11.294041      13.923390       8.759713       0.138097       0.980116 0.69744544E+01  0.67254395E+02                                 1.726649                            1.616978      -1.271953       2.285737                    0.994712       3.686141      10.789810       0.451821       1.405818      -0.681213      -0.026936       0.029502      -0.001180       0.039966      -0.005091       0.001112      -0.011387      -0.004132      -0.014339      -0.012754      -0.001121       0.013876              1.789718       1.894189      -0.472967      -0.054884       2.028797      -0.067343       1.446169          -0.000052
          302              H      14.860854      12.233354       7.987524       0.122924       0.954695 0.69940835E+01  0.66623855E+02                                 1.623012                            1.565004      -0.816355       2.496083                    0.999106       3.406014       9.499177       0.489639       1.313202      -0.701939       0.036353      -0.001572      -0.013673       0.038871      -0.005102      -0.010234      -0.006880       0.011230      -0.024395      -0.017281       0.002703       0.014578              1.641371       1.927495      -0.011914      -0.299762       1.468405      -0.062803       1.528214          -0.000001
          303              H      13.313243      11.075892      16.728705       0.130912       1.081500 0.82315626E+01  0.82006525E+02                                 1.782998                            1.714707      -1.195538       2.318817                    0.995183       3.650425      10.551851       0.458999       1.339456      -0.695618       0.033689       0.031646      -0.001036       0.046233       0.019956       0.004457      -0.006073      -0.004616       0.016979      -0.024710       0.007216       0.017494              1.773554       1.723457       0.385029      -0.084986       1.937104      -0.059149       1.660100           0.000169
          304              H      -5.711621      10.206850      18.971142       0.110152       1.010401 0.71016161E+01  0.68772742E+02                                 1.757314                            1.628728      -1.238436       2.292117                    0.993774       3.793754      11.119012       0.451519       1.400784      -0.682002       0.017827       0.015032       0.038929       0.045378       0.013215       0.000722      -0.000615       0.001217       0.032471      -0.018671       0.007814       0.010857              1.830456       1.521347       0.150398       0.258785       1.631543       0.411845       2.338478           0.000187
          305              C      -1.447673       8.711008      26.895037       0.564699      21.959762 0.26117272E+03  0.54956025E+04                                 7.373144                            5.806975      -0.177811       1.992866                    0.999132      23.186906      66.554076       0.601195       0.484176      -1.008073      -0.026699      -0.050778      -0.006385       0.057724      -0.052820      -0.047509       0.036404       0.060114       0.030048      -0.066973      -0.029655       0.096629              8.509534       7.872630       3.967487       0.741097      11.280829      -0.810949       6.375142          -0.001106
          306              C      -0.739487      10.020135      26.776429      -0.020264      35.537797 0.45962922E+03  0.10937267E+05                                 9.513325                            7.230446      -0.090985       1.979758                    0.998924      27.785274      79.884840       0.603464       0.426534      -1.059767       0.024435       0.038826      -0.007085       0.046419      -0.005780       0.000962      -0.001188       0.001813      -0.017021      -0.005856      -0.002987       0.008843             11.208668      10.351850       5.637232       1.397877      14.488519      -1.435551       8.785636           0.001032
          307              C       0.122175      -8.043230      27.772862      -0.116071      32.459144 0.44681366E+03  0.10609425E+05                                 8.905721                            7.113724       0.076389       1.994975                    0.999693      29.733754      86.776866       0.607354       0.424716      -1.055698       0.002225       0.020555      -0.019614       0.028499      -0.016429       0.007955      -0.016316      -0.011129       0.053717      -0.026561      -0.005205       0.031766              9.832203       9.678414       4.122811       2.015016      11.698577      -0.874630       8.119619          -0.000053
          308              C       0.769342      -6.815461      27.656725      -0.110103      31.920625 0.42132456E+03  0.98602488E+04                                 8.786678                            6.891443       0.049640       1.987697                    0.999739      29.398632      85.232583       0.619156       0.422703      -1.056751      -0.022449      -0.010373      -0.009553       0.026511      -0.005230       0.010621       0.019734       0.020020       0.030818      -0.028773       0.005002       0.023770              9.780138       8.519519       3.750333       1.531646      12.603203      -2.107812       8.217692           0.000388
          309              C       0.589979      -6.035168      26.571954      -0.014951      35.376259 0.42086832E+03  0.97484987E+04                                 9.335204                            6.806841       0.042700       2.021149                    0.999309      26.924037      75.150299       0.640528       0.412835      -1.073740      -0.029637      -0.034491       0.004341       0.045681      -0.008102      -0.004231       0.012010       0.004024       0.004847      -0.013828      -0.002592       0.016420             11.237498       9.541884       5.513829       1.690985      15.719346      -1.914313       8.451265           0.000926
          310              C      -0.273533      -6.462303      25.565019      -0.112514      32.514888 0.44184644E+03  0.10450683E+05                                 8.879608                            7.040578       0.066281       1.991780                    0.999703      29.490552      85.591101       0.615540       0.420704      -1.059372       0.002197      -0.015006       0.021506       0.026316      -0.022487      -0.004724      -0.009913      -0.000917       0.063600      -0.034994       0.010782       0.024212              9.955802       8.963420       4.173800       2.111567      12.874651      -0.762139       8.029335           0.000274
          311              C      -0.929945      -7.666034      25.664477      -0.119107      32.962030 0.47156325E+03  0.11401864E+05                                 9.128023                            7.402163      -0.214363       1.900887                    0.998846      30.568848      91.402358       0.581382       0.435721      -1.044107       0.020197       0.010832       0.018556       0.029488      -0.003957       0.002707       0.013402       0.015756       0.047180      -0.021674       0.000945       0.020729             10.164424       8.548424       3.657986       1.324680      13.062907      -1.786933       8.881941           0.000472
          312              C       1.325900      -4.737135      26.415662       0.566506      23.605790 0.25482390E+03  0.53007856E+04                                 7.598779                            5.645957      -0.011469       2.046840                    0.999629      22.664323      63.564900       0.627682       0.469101      -1.021508       0.023113       0.055072       0.012616       0.061044      -0.067671      -0.037585       0.034320       0.064451      -0.043135      -0.069823      -0.033696       0.103519              9.006749       7.694496       3.913625       1.357969      12.286577      -1.333348       7.039175          -0.000326
          313              C      -3.988254       6.930386      29.553839       0.117479      24.486941 0.30187605E+03  0.65088637E+04                                 7.387434                            5.840269       0.360940       2.136594                    0.999879      25.486384      71.245482       0.670442       0.423710      -1.054658      -0.033682       0.030088      -0.035764       0.057609       0.001962       0.010980      -0.000991       0.021989      -0.112092      -0.039152       0.007590       0.031562              8.280041       7.439281      -1.848517      -1.190474       5.170668       0.336633      12.230175          -0.000649
          314              C       4.097499      16.591530       0.809254       0.151192      34.124727 0.36286136E+03  0.81372665E+04                                 9.253242                            6.433343       0.019441       2.027067                    0.999711      25.489161      71.089904       0.638564       0.427724      -1.059265      -0.006068      -0.005935      -0.047094       0.047853      -0.012677       0.000257      -0.003158       0.013672       0.183585      -0.045063      -0.016238       0.061301             11.724410       6.844592      -2.204858      -1.654673       7.068406      -0.191830      21.260234           0.000294
          315              C       4.894443      15.789046       1.571559      -0.161275      33.864494 0.44482396E+03  0.10547837E+05                                 9.109452                            7.059974       0.005503       1.970617                    0.999278      30.014299      87.466631       0.614726       0.420193      -1.058785      -0.003345      -0.009216       0.049011       0.049982      -0.004266      -0.014120       0.009021       0.013286      -0.040435      -0.021675      -0.000431       0.022106             10.331897       6.778817      -2.508332       0.457611       7.778498      -0.939292      16.438375          -0.000243
          316              C       4.801997      15.851920       2.945438      -0.182788      35.990693 0.46772102E+03  0.11256595E+05                                 9.600172                            7.313328      -0.159779       1.920960                    0.998707      30.473888      90.139546       0.593487       0.428819      -1.051009       0.013834      -0.013512      -0.045499       0.049438       0.013942       0.022218      -0.008163      -0.011080      -0.004462      -0.031965       0.011439       0.020527             11.020928       8.930028      -3.608918      -1.175520       8.413809       0.376116      15.718945           0.000034
          317              C       3.219203      17.399568       1.423299      -0.145600      32.709609 0.42805383E+03  0.10068239E+05                                 8.959746                            6.969540       0.003090       1.975389                    0.999411      29.662400      86.514982       0.611941       0.425541      -1.053859      -0.013203      -0.001577       0.051600       0.053286      -0.008099       0.023387      -0.014532      -0.000505      -0.016645      -0.026653      -0.004397       0.031050             10.242105       7.228744      -2.223158      -2.538627       6.751941       1.117733      16.745631           0.000149
          318              C       3.073135      17.438404       2.780499      -0.187567      33.062445 0.45402584E+03  0.10843494E+05                                 9.051001                            7.193344      -0.070245       1.954260                    0.998235      30.189321      88.885833       0.600074       0.427378      -1.052148      -0.015058       0.008762      -0.054534       0.057249       0.009754      -0.005550       0.015884      -0.011553      -0.028713      -0.022691       0.001642       0.021049             10.164428       7.916129      -2.502467      -1.822909       6.866330       0.035194      15.710826           0.000020
          319              C       3.890419      16.672901       3.533537       0.273942      28.340409 0.33802495E+03  0.74793805E+04                                 8.298499                            6.296206       0.108588       2.061065                    0.999769      24.756801      69.561308       0.629432       0.439785      -1.047390       0.002765       0.001165       0.070526       0.070590       0.003528      -0.006334       0.005007       0.010381       0.150171      -0.031855      -0.019041       0.050896              9.676268       7.538693      -2.683961      -2.305162       6.673401       0.638633      14.816711          -0.000007
          320              C       2.771754      -1.390458       5.614741       0.262385      28.938430 0.35349845E+03  0.79311419E+04                                 8.486798                            6.498900      -0.062216       2.003493                    0.999546      25.272692      72.138579       0.609305       0.448047      -1.039719       0.067060      -0.022783      -0.033502       0.078349      -0.014499      -0.040826       0.010103       0.055829       0.030538      -0.036546      -0.024556       0.061102              9.984298      11.243976       0.408381      -4.951585       8.727640       2.266086       9.981276          -0.000314
          321              C       2.732927      -0.184874       6.226315      -0.187787      33.300888 0.45951154E+03  0.10999906E+05                                 9.072838                            7.215115       0.056905       1.993935                    0.998519      30.149176      88.669912       0.602271       0.424836      -1.054446      -0.036397       0.028846       0.032902       0.056916       0.004412       0.004065      -0.019425       0.016576      -0.016164      -0.025891       0.011931       0.013959             10.317468      12.193410       0.660333      -4.116554       9.679720       2.522360       9.079276           0.000075
          322              C       1.743683      16.225442       5.750647      -0.179340      31.711399 0.45828859E+03  0.10961886E+05                                 8.782376                            7.217991       0.020304       1.982867                    0.998580      30.082917      88.401900       0.600669       0.426309      -1.053672      -0.059863      -0.009452       0.021219       0.064212      -0.016972       0.013696       0.012016      -0.025573       0.027789      -0.033256       0.012343       0.020913              9.747558      12.153537       1.152016      -4.010438       9.010430       1.288049       8.078706           0.000054
          323              C      -0.356821       0.327327       9.199552       0.099808      26.439900 0.32520160E+03  0.71476721E+04                                 7.835071                            6.085724       0.330172       2.123242                    0.999761      26.044251      73.647806       0.652516       0.427074      -1.051959      -0.051021      -0.012792      -0.011445       0.053831       0.014868       0.022017      -0.011948      -0.020114      -0.007544      -0.035636       0.016417       0.019219              8.959817      11.304470       0.148362      -1.381419       6.437921       3.162107       9.137062          -0.003803
          324              C      -2.370437      -0.277313       9.027199      -0.037216      30.137309 0.39102640E+03  0.89864513E+04                                 8.490608                            6.638367       0.344622       2.098965                    0.999500      28.173654      81.072834       0.630632       0.422618      -1.056284       0.036238       0.047377       0.054932       0.081088       0.011240      -0.000031       0.007468       0.022122      -0.024743      -0.017138      -0.003059       0.020197              9.767959      13.080348       0.433318      -2.772539       7.044618       2.297073       9.178912           0.000523
          325              C      -1.723275      -0.848674       8.007292      -0.099835      31.210809 0.41219371E+03  0.95630962E+04                                 8.612391                            6.764618       0.443771       2.131581                    0.999606      28.331514      80.929038       0.634151       0.416310      -1.064198       0.066229       0.007849      -0.010845       0.067568       0.021456       0.004102       0.019629       0.044354      -0.050775      -0.037242      -0.004377       0.041619              9.802762      11.578104       1.077281      -1.432079       7.520601       3.208157      10.309581           0.001944
          326              C       0.671241      -0.759924       7.233250       0.161970      32.723371 0.38771815E+03  0.88793394E+04                                 9.134989                            6.760702      -0.089283       1.996325                    0.999591      25.959061      74.236649       0.604983       0.442078      -1.045895      -0.039401       0.011549       0.021512       0.046353      -0.005183      -0.037447       0.026729       0.064935      -0.003217      -0.050502      -0.010606       0.061109             11.174497      14.058390      -0.459433      -5.899624       9.309654       2.542723      10.155448           0.000315
          327              C       0.665691      -1.963659       6.575962      -0.139693      32.778758 0.46707608E+03  0.11252064E+05                                 9.100598                            7.379536      -0.196731       1.920715                    0.997690      30.023378      89.234969       0.581513       0.437222      -1.044540       0.027780      -0.015131      -0.044659       0.054728      -0.001288       0.005355      -0.016916       0.012394       0.004806      -0.020358       0.003398       0.016960             10.225638      11.753684       0.207610      -3.471504      10.237673       2.775121       8.685557          -0.000185
          328              C       1.669727       0.142412       7.034952      -0.155773      32.767462 0.45998886E+03  0.11018115E+05                                 9.003841                            7.256656       0.009233       1.976830                    0.999002      30.090642      88.628105       0.595647       0.429296      -1.051322       0.041197      -0.001455      -0.032783       0.052669      -0.002064       0.003531       0.014625      -0.036275       0.012160      -0.021240      -0.004662       0.025902             10.236751      13.376021       0.872528      -4.428687       8.807929       1.339772       8.526303          -0.000328
          329              C      -5.744853       8.091588      29.392606      -0.130048      29.939631 0.43925823E+03  0.10394538E+05                                 8.475283                            7.063558       0.089238       2.004175                    0.998504      29.693777      86.754741       0.607663       0.425950      -1.054031       0.025149      -0.019014       0.053405       0.062017      -0.054639       0.002241      -0.039382      -0.027182       0.041839      -0.070007       0.000417       0.069590              9.201737       7.881271      -2.603968      -0.263766       6.896993      -0.280871      12.826948           0.002429
          330              C      -5.238219       7.817923      28.175636      -0.018836      28.519672 0.39749388E+03  0.92272808E+04                                 8.352241                            6.812037      -0.094045       1.956570                    0.998649      28.863722      85.112384       0.602709       0.437779      -1.040816       0.055101      -0.046952      -0.012081       0.073393      -0.015196       0.014154      -0.008617      -0.058368      -0.007714      -0.035972      -0.001806       0.037777              9.250999       7.802636      -2.299983       0.733232       6.505343      -0.525567      13.445018           0.000831
          331              C      -7.797311       9.779759      26.895037       0.563202      21.993579 0.26162471E+03  0.55073130E+04                                 7.379699                            5.811298      -0.175227       1.993474                    0.999155      23.205149      66.612616       0.601099       0.484059      -1.008167       0.026049       0.049388      -0.007729       0.056369      -0.052631       0.046719      -0.037491       0.060375       0.029381      -0.067249      -0.029222       0.096471              8.518113       7.881118       3.973772      -0.742285      11.293288       0.810445       6.379934          -0.001108
          332              C       9.985003       8.470631      26.776429      -0.021156      35.532048 0.45950493E+03  0.10934084E+05                                 9.513811                            7.230577      -0.092499       1.979445                    0.998997      27.785721      79.897573       0.603291       0.426665      -1.059636      -0.023466      -0.038823      -0.007811       0.046031      -0.006091      -0.000807      -0.000355       0.003031      -0.020445      -0.006972      -0.002723       0.009695             11.209604      10.353493       5.638330      -1.398482      14.489605       1.434630       8.785715           0.001030
          333              C       9.123350       8.043505      27.772862      -0.117682      32.504752 0.44759933E+03  0.10632777E+05                                 8.912191                            7.118321       0.078784       1.995122                    0.999717      29.765771      86.890240       0.607368       0.424519      -1.055818       0.000106      -0.017551      -0.019803       0.026462      -0.017242      -0.008250       0.016268      -0.011276       0.055674      -0.027640      -0.004810       0.032450              9.839858       9.685952       4.126672      -2.017058      11.707955       0.875452       8.125668          -0.000053
          334              C       8.476182       6.815735      27.656725      -0.109507      31.912098 0.42119895E+03  0.98564076E+04                                 8.783429                            6.888601       0.055053       1.989096                    0.999749      29.394699      85.212578       0.619539       0.422480      -1.056908       0.025331       0.012675      -0.011621       0.030616      -0.005877      -0.009428      -0.019822       0.018322       0.028176      -0.028195       0.005720       0.022475              9.776823       8.517001       3.749556      -1.531929      12.598488       2.106126       8.214979           0.000389
          335              C       8.655535       6.035431      26.571954      -0.016802      35.411676 0.42141081E+03  0.97634291E+04                                 9.337232                            6.808152       0.049882       2.023100                    0.999265      26.944768      75.197672       0.640952       0.412462      -1.074068       0.029093       0.035001       0.003196       0.045626      -0.007645       0.003786      -0.012693       0.005407       0.003568      -0.014750      -0.001519       0.016268             11.240416       9.543498       5.515696      -1.690318      15.725368       1.915797       8.452382           0.000925
          336              C       9.519036       6.462556      25.565019      -0.110467      32.485576 0.44132146E+03  0.10436816E+05                                 8.883331                            7.044109       0.065386       1.991822                    0.999714      29.468735      85.566084       0.614278       0.421627      -1.058625      -0.001095       0.015331       0.021588       0.026501      -0.021101       0.004717       0.009455      -0.001287       0.060671      -0.033096       0.010026       0.023070              9.959894       8.967963       4.176456      -2.111864      12.880862       0.761064       8.030856           0.000266
          337              C      10.175449       7.666288      25.664477      -0.120107      32.997912 0.47226695E+03  0.11423376E+05                                 9.135232                            7.408449      -0.215447       1.900094                    0.998833      30.591167      91.493368       0.581033       0.435811      -1.044032      -0.020829      -0.009794       0.018929       0.029801      -0.003680      -0.003466      -0.013463       0.016357       0.047973      -0.022039       0.000961       0.021079             10.172360       8.555029       3.660452      -1.324705      13.073831       1.788987       8.888219           0.000469
          338              C       7.919612       4.737397      26.415662       0.565875      23.570934 0.25438625E+03  0.52893226E+04                                 7.591487                            5.641104      -0.010072       2.047754                    0.999616      22.643822      63.489886       0.627963       0.469100      -1.021525      -0.022302      -0.054880       0.013145       0.060679      -0.067008       0.037963      -0.033454       0.064478      -0.044358      -0.068731      -0.034269       0.103000              8.997756       7.686162       3.908095      -1.356026      12.273888       1.333263       7.033218          -0.000329
          339              C      -5.256703      -6.930093      29.553839       0.117040      24.494449 0.30201488E+03  0.65124107E+04                                 7.387029                            5.839736       0.370692       2.139636                    0.999847      25.493687      71.261962       0.670816       0.423438      -1.054859       0.033143      -0.029763      -0.034581       0.056393       0.001947      -0.011098       0.001448       0.022655      -0.111231      -0.038935       0.007160       0.031775              8.278817       7.440858      -1.849680       1.186789       5.170086      -0.335191      12.225508          -0.000652
          340              C       5.147759       1.898978       0.809254       0.152581      34.091533 0.36247965E+03  0.81268553E+04                                 9.248916                            6.431284       0.014649       2.025905                    0.999739      25.474303      71.048581       0.638446       0.427901      -1.059118       0.006452       0.005763      -0.047290       0.048075      -0.012933      -0.001312       0.002638       0.011340       0.184002      -0.044810      -0.016628       0.061438             11.717689       6.841203      -2.203472       1.651814       7.065044       0.193636      21.246821           0.000295
          341              C       4.350822       2.701470       1.571559      -0.160960      33.862179 0.44479000E+03  0.10547557E+05                                 9.110869                            7.060800       0.009943       1.972070                    0.999316      30.013933      87.487435       0.614505       0.420324      -1.058630       0.002529       0.009201       0.048900       0.049822      -0.004203       0.014739      -0.009292       0.014100      -0.038870      -0.021837      -0.000880       0.022717             10.333363       6.780398      -2.509428      -0.456316       7.779798       0.937926      16.439893          -0.000238
          342              C       4.443282       2.638609       2.945438      -0.184107      36.019267 0.46820743E+03  0.11270955E+05                                 9.602575                            7.314727      -0.164620       1.919292                    0.998711      30.493926      90.202272       0.593737       0.428538      -1.051207      -0.013782       0.013282      -0.045521       0.049381       0.014562      -0.021969       0.008318      -0.011018      -0.003851      -0.032144       0.011541       0.020604             11.023813       8.932481      -3.610013       1.176258       8.415516      -0.376428      15.723442           0.000038
          343              C       6.026061       1.090947       1.423299      -0.147330      32.747802 0.42872981E+03  0.10087976E+05                                 8.967179                            6.975928       0.005202       1.976000                    0.999400      29.679979      86.578753       0.611553       0.425649      -1.053807       0.013559       0.001978       0.051879       0.053658      -0.007498      -0.023303       0.014633      -0.001306      -0.017166      -0.026958      -0.003648       0.030606             10.250304       7.234030      -2.223628       2.542978       6.756185      -1.120246      16.760696           0.000147
          344              C       6.172143       1.052123       2.780499      -0.186085      33.039200 0.45361875E+03  0.10832242E+05                                 9.051137                            7.193960      -0.074053       1.953277                    0.998258      30.175149      88.861932       0.599518       0.427835      -1.051779       0.013837      -0.008911      -0.054319       0.056757       0.009047       0.005637      -0.015307      -0.012965      -0.028608      -0.021984       0.001210       0.020774             10.163900       7.916778      -2.502488       1.822921       6.866629      -0.035185      15.708294           0.000018
          345              C       5.354866       1.817634       3.533537       0.272975      28.349535 0.33816035E+03  0.74829076E+04                                 8.298852                            6.296401       0.078425       2.052849                    0.999824      24.762399      69.572888       0.629600       0.439636      -1.047509      -0.003715      -0.000961       0.070363       0.070467       0.003833       0.006238      -0.005772       0.010207       0.149497      -0.031988      -0.018763       0.050750              9.676632       7.539431      -2.684094       2.306119       6.673443      -0.639119      14.817024          -0.000008
          346              C       6.473552       1.390513       5.614741       0.259763      28.982002 0.35414650E+03  0.79487032E+04                                 8.492247                            6.502733      -0.058373       2.004476                    0.999582      25.293528      72.193456       0.609470       0.447755      -1.039970      -0.068855       0.020927      -0.034048       0.079613      -0.013145       0.040262      -0.009946       0.056233       0.031120      -0.036274      -0.024018       0.060293              9.991224      11.252746       0.408688       4.956070       8.732525      -2.267423       9.988402          -0.000313
          347              C       6.512385       0.184936       6.226315      -0.184186      33.190865 0.45744126E+03  0.10937750E+05                                 9.054351                            7.200658       0.057323       1.994974                    0.998501      30.080894      88.411811       0.602661       0.425050      -1.054337       0.035634      -0.029784       0.032952       0.056945       0.006036      -0.003484       0.019860       0.016625      -0.018336      -0.026733       0.011347       0.015387             10.295963      12.168824       0.660966       4.106348       9.660617      -2.515443       9.058449           0.000071
          348              C       7.501624       2.265115       5.750647      -0.177453      31.685275 0.45775133E+03  0.10945624E+05                                 8.777889                            7.214230       0.027855       1.985139                    0.998628      30.062321      88.322316       0.600777       0.426365      -1.053657       0.058294       0.008781       0.021150       0.062631      -0.015609      -0.014090      -0.012464      -0.026063       0.024655      -0.032546       0.011416       0.021130              9.742879      12.149606       1.151700       4.009147       9.004529      -1.286728       8.074500           0.000050
          349              C       9.602162      -0.327236       9.199552       0.100048      26.432865 0.32506010E+03  0.71435125E+04                                 7.831195                            6.082194       0.329365       2.123044                    0.999758      26.041415      73.625205       0.653085       0.426764      -1.052190       0.049163       0.011391      -0.012751       0.052051       0.014810      -0.022607       0.012448      -0.019711      -0.009938      -0.036314       0.016846       0.019468              8.955126      11.300529       0.151170       1.377500       6.434180      -3.159793       9.130669          -0.003790
          350              C      11.615777       0.277402       9.027199      -0.035808      30.125702 0.39074851E+03  0.89785857E+04                                 8.488355                            6.636217       0.342882       2.098492                    0.999476      28.166686      81.049549       0.630697       0.422644      -1.056254      -0.034728      -0.046527       0.054995       0.079970       0.010858      -0.000003      -0.008189       0.023004      -0.027721      -0.017995      -0.002767       0.020763              9.765479      13.081851       0.434421       2.772020       7.040387      -2.293961       9.174199           0.000523
          351              C      10.968604       0.848754       8.007292      -0.101165      31.246194 0.41283976E+03  0.95822542E+04                                 8.621809                            6.773411       0.443167       2.131055                    0.999599      28.350541      81.012564       0.633221       0.416739      -1.063877      -0.067491      -0.010232      -0.010312       0.069036       0.021735      -0.003365      -0.018617       0.043209      -0.054806      -0.036503      -0.005158       0.041661              9.813336      11.595393       1.075566       1.439134       7.525351      -3.207435      10.319264           0.001940
          352              C       8.574081       0.759995       7.233250       0.160476      32.774333 0.38843186E+03  0.88992381E+04                                 9.140915                            6.764868      -0.088284       1.996163                    0.999577      25.982312      74.303329       0.605108       0.441809      -1.046117       0.038861      -0.013140       0.023031       0.047045      -0.004157       0.037641      -0.026930       0.065949      -0.003068      -0.051369      -0.009930       0.061299             11.181806      14.066401      -0.460787       5.903339       9.316295      -2.545778      10.162724           0.000312
          353              C       8.579625       1.963724       6.575962      -0.135278      32.670577 0.46498778E+03  0.11189765E+05                                 9.083575                            7.365006      -0.199434       1.920884                    0.997663      29.957000      89.004327       0.581823       0.437458      -1.044348      -0.026008       0.015999      -0.043339       0.053016      -0.002093      -0.004105       0.016630       0.012686       0.004504      -0.020002       0.003704       0.016298             10.206617      11.733287       0.212089       3.463310      10.219529      -2.768081       8.667034          -0.000190
          354              C       7.575593      -0.142342       7.034952      -0.156267      32.766096 0.45996963E+03  0.11017326E+05                                 9.004328                            7.257593       0.009899       1.976948                    0.999015      30.081733      88.594945       0.595486       0.429425      -1.051264      -0.040527       0.002073      -0.033783       0.052802      -0.001104      -0.003113      -0.015137      -0.035300       0.011161      -0.020269      -0.005797       0.026066             10.237284      13.379122       0.872617       4.429808       8.806023      -1.338085       8.526706          -0.000333
          355              C      -3.500106      -8.091297      29.392606      -0.133447      30.035979 0.44120228E+03  0.10452491E+05                                 8.492420                            7.077656       0.087792       2.002707                    0.998457      29.764088      87.021231       0.607228       0.425767      -1.054102      -0.025720       0.020296       0.052955       0.062271      -0.053415      -0.003100       0.038398      -0.031135       0.043522      -0.068602      -0.000452       0.069054              9.220279       7.896887      -2.609197       0.262903       6.910514       0.282464      12.853437           0.002429
          356              C      -4.006752      -7.817644      28.175636      -0.019658      28.555977 0.39830032E+03  0.92507329E+04                                 8.359910                            6.819629      -0.097297       1.955213                    0.998689      28.889502      85.211572       0.602280       0.437867      -1.040758      -0.055365       0.046245      -0.011396       0.073032      -0.015426      -0.014038       0.008879      -0.059528      -0.005176      -0.036698      -0.001448       0.038146              9.258623       7.810851      -2.302609      -0.730540       6.512077       0.522881      13.452939           0.000831
          357              C      13.333556      -3.174762      11.451255       0.560783      22.041369 0.26231386E+03  0.55252399E+04                                 7.388100                            5.817622      -0.178359       1.991972                    0.999092      23.237796      66.718589       0.601001       0.483839      -1.008320      -0.049045       0.027627      -0.009378       0.057067       0.053044       0.037691       0.047393      -0.060486       0.027078      -0.067206      -0.030182       0.097388              8.527907      11.307076      -3.979520      -0.811601       7.890208      -0.742705       6.386435          -0.001012
          358              C      14.642683      14.607551      11.332647      -0.022152      35.576491 0.46020780E+03  0.10953705E+05                                 9.516393                            7.232423      -0.088285       1.980626                    0.998924      27.804429      79.931205       0.603746       0.426231      -1.060031       0.038769      -0.022889      -0.007415       0.045628       0.006935      -0.000028      -0.000079      -0.000018      -0.022137      -0.007380      -0.003245       0.010625             11.212349      14.492250      -5.638653      -1.435934      10.355048      -1.399402       8.789749           0.001089
          359              C      -3.420681      13.745899      12.329080      -0.115105      32.449913 0.44658020E+03  0.10602745E+05                                 8.902367                            7.109981       0.083661       1.996731                    0.999709      29.734382      86.780699       0.607741       0.424491      -1.055813       0.019673      -0.000758      -0.020343       0.028310       0.016337      -0.015299      -0.008251       0.012240       0.053207      -0.026419      -0.004650       0.031069              9.828900      11.695160      -4.119024      -0.878010       9.671858      -2.014010       8.119681           0.000113
          360              C      -2.192913      13.098731      12.212943      -0.112525      32.007329 0.42276766E+03  0.99029676E+04                                 8.804869                            6.905435       0.049270       1.986919                    0.999714      29.444637      85.418198       0.618203       0.422972      -1.056531      -0.012017       0.022914      -0.010806       0.028040       0.005775       0.020054      -0.009774      -0.021157       0.028914      -0.029306       0.006378       0.022928              9.801275      12.637136      -3.759987      -2.116669       8.535227      -1.530405       8.231461           0.000600
          361              C      -1.412619      13.278083      11.128172      -0.015478      35.380850 0.42096064E+03  0.97508993E+04                                 9.334373                            6.806340       0.044476       2.021520                    0.999317      26.927933      75.155320       0.640746       0.412683      -1.073869      -0.034647       0.028245       0.005525       0.045041       0.006845       0.011941       0.005051      -0.004789       0.004457      -0.013338      -0.002761       0.016099             11.236559      15.718978      -5.512744      -1.914777       9.540142      -1.690362       8.450557           0.001030
          362              C      -1.839755      14.141585      10.121237      -0.109973      32.478180 0.44121895E+03  0.10433266E+05                                 8.878766                            7.040342       0.066509       1.991908                    0.999718      29.464552      85.535404       0.614859       0.421274      -1.058899      -0.015514      -0.002088       0.021907       0.026925       0.021424      -0.009994       0.003726       0.001408       0.062730      -0.033606       0.009443       0.024163              9.954514      12.872604      -4.172144      -0.762517       8.961637      -2.111682       8.029301           0.000413
          363              C      -3.043486      14.797998      10.220695      -0.118014      32.905919 0.47048778E+03  0.11369064E+05                                 9.116875                            7.393069      -0.207805       1.902931                    0.998840      30.537798      91.274257       0.581832       0.435645      -1.044181       0.008634      -0.020406       0.017827       0.028439       0.003956       0.013509      -0.003604      -0.014522       0.044746      -0.021146       0.000810       0.020336             10.151516      13.042867      -3.651636      -1.783466       8.537894      -1.325726       8.873788           0.000586
          364              C      -0.114587      12.542160      10.971880       0.567417      23.550320 0.25412291E+03  0.52822962E+04                                 7.586478                            5.637635      -0.004763       2.049503                    0.999592      22.629397      63.432949       0.628269       0.469009      -1.021610       0.055429      -0.022274       0.012659       0.061064       0.067412       0.033547       0.037628      -0.065927      -0.043032      -0.069729      -0.033546       0.103275              8.991642      12.264175      -3.904679      -1.331603       7.681240      -1.355961       7.029512          -0.000223
          365              C      11.552934      -0.634154      14.110057       0.122531      24.415888 0.30077421E+03  0.64799086E+04                                 7.375483                            5.830166       0.361987       2.137529                    0.999857      25.443140      71.122180       0.670850       0.423792      -1.054489       0.028495       0.032148      -0.035543       0.055757       0.000166      -0.000187      -0.011513      -0.024120      -0.108793      -0.038203       0.006071       0.032132              8.265465       5.162384       1.848167       0.333694       7.433324       1.182099      12.200688          -0.000518
          366              C      11.968981       0.525211      16.253036       0.151328      34.122436 0.36284943E+03  0.81366856E+04                                 9.250747                            6.432017       0.021759       2.027883                    0.999718      25.490201      71.084406       0.638831       0.427562      -1.059398      -0.007230       0.005220      -0.047197       0.048032       0.011697      -0.003718      -0.001721      -0.012403       0.185358      -0.044182      -0.017798       0.061980             11.720808       7.066555       2.204072      -0.192748       6.842542       1.653371      21.253327           0.000361
          367              C      11.166497      -0.271726      17.015341      -0.163618      33.948476 0.44620592E+03  0.10589838E+05                                 9.127462                            7.073358       0.010512       1.971542                    0.999324      30.062006      87.671523       0.613769       0.420482      -1.058501      -0.008779       0.002405       0.049309       0.050142       0.002932       0.009692       0.014611      -0.013596      -0.041323      -0.022822       0.000739       0.022083             10.353173       7.792370       2.512121      -0.942885       6.789843      -0.459707      16.477306          -0.000149
          368              C      11.229372      -0.179267      18.389220      -0.181274      35.919639 0.46656036E+03  0.11220791E+05                                 9.583008                            7.300099      -0.158135       1.921815                    0.998766      30.441469      89.988588       0.594579       0.428332      -1.051391      -0.013579      -0.013167      -0.044436       0.048294      -0.014465      -0.007946      -0.022192       0.011014      -0.002769      -0.032087       0.011184       0.020904             11.000782       8.399746       3.603054       0.372057       8.914274       1.168466      15.688328           0.000045
          369              C      12.777019       1.403513      16.867081      -0.144318      32.661133 0.42728942E+03  0.10045447E+05                                 8.949959                            6.962810       0.005755       1.976871                    0.999445      29.633295      86.400314       0.612323       0.425479      -1.053931      -0.003054       0.011901       0.051853       0.053289       0.007530      -0.013388      -0.021663       0.000597      -0.014226      -0.024501      -0.004241       0.028742             10.229681       6.745660       2.220921       1.114500       7.221337       2.532809      16.722047           0.000233
          370              C      12.815856       1.549594      18.224281      -0.189873      33.157728 0.45581742E+03  0.10897836E+05                                 9.072672                            7.212602      -0.078317       1.951028                    0.998330      30.245384      89.120296       0.598594       0.427981      -1.051697       0.007822       0.012864      -0.055203       0.057220      -0.010467       0.015434       0.004916       0.011245      -0.033767      -0.022935       0.001266       0.021669             10.187892       6.879735       2.503973       0.031658       7.930451       1.824718      15.753488           0.000042
          371              C      12.050353       0.732318      18.977319       0.272926      28.354797 0.33826637E+03  0.74858044E+04                                 8.299735                            6.297474       0.102373       2.059200                    0.999755      24.765626      69.583426       0.629537       0.439648      -1.047507       0.002470      -0.001369       0.070866       0.070923      -0.004032       0.005196       0.006041      -0.011046       0.148538      -0.032171      -0.018158       0.050330              9.677567       6.673840       2.683673       0.640326       7.539135       2.306792      14.819725          -0.000013
          372              C      -6.013006       1.851003      21.058523       0.257791      28.995749 0.35440555E+03  0.79552423E+04                                 8.491618                            6.502811      -0.059807       2.004100                    0.999536      25.299516      72.192210       0.609846       0.447438      -1.040249      -0.018930      -0.067876      -0.033101       0.077853       0.015447       0.010358       0.039780      -0.055556       0.033744      -0.037408      -0.023073       0.060482              9.989650       8.732237      -0.408487       2.267668      11.249674       4.954223       9.987039          -0.000342
          373              C      -4.807423       1.889836      21.670097      -0.185150      33.253048 0.45863609E+03  0.10975117E+05                                 9.070659                            7.214051       0.054256       1.993326                    0.998454      30.124520      88.618885       0.601511       0.425522      -1.053887       0.030611       0.035133       0.033036       0.057120      -0.005475      -0.019438      -0.003592      -0.014808      -0.019394      -0.025902       0.011029       0.014872             10.314068       9.676578      -0.659423       2.521294      12.189344       4.114570       9.076283           0.000023
          374              C      11.602894       2.879076      21.194429      -0.174797      31.618262 0.45661711E+03  0.10911576E+05                                 8.763977                            7.203709       0.026578       1.985395                    0.998642      30.025273      88.181334       0.601422       0.426178      -1.053788      -0.006658       0.059436       0.021744       0.063638       0.015527       0.012860      -0.013860       0.024528       0.025138      -0.032167       0.011026       0.021141              9.725601       8.995570      -1.149518       1.287766      12.121186       3.997059       8.060047           0.000014
          375              C      -4.295221       4.979614      24.643334       0.100635      26.446626 0.32525150E+03  0.71495340E+04                                 7.839634                            6.088950       0.317041       2.119282                    0.999737      26.043634      73.666515       0.651855       0.427461      -1.051648      -0.010535       0.048428      -0.012498       0.051112      -0.016097      -0.011975      -0.022656       0.018429      -0.009184      -0.036586       0.016331       0.020255              8.964948       6.440318      -0.150296       3.162837      11.314249       1.381048       9.140277          -0.003937
          376              C      -4.899861       6.993228      24.470981      -0.036939      30.158860 0.39143233E+03  0.89989958E+04                                 8.498255                            6.645519       0.336574       2.096214                    0.999498      28.187754      81.153874       0.629704       0.423090      -1.055886       0.047532      -0.037408       0.055884       0.082351      -0.011584       0.008696      -0.000178      -0.023408      -0.027875      -0.018760      -0.002770       0.021530              9.775258       7.051780      -0.435134       2.299739      13.086359       2.771007       9.187637           0.000400
          377              C      -5.471223       6.346056      23.451074      -0.100191      31.220744 0.41237647E+03  0.95686225E+04                                 8.616732                            6.769050       0.439294       2.130177                    0.999642      28.332495      80.943518       0.633516       0.416671      -1.063942       0.009281      -0.065472      -0.011040       0.067041      -0.021989       0.019343      -0.002813      -0.042505      -0.053950      -0.037203      -0.004241       0.041443              9.807004       7.523367      -1.076737       3.208863      11.582404       1.433523      10.315239           0.001874
          378              C      -5.382472       3.951532      22.677032       0.161128      32.766836 0.38849720E+03  0.89017023E+04                                 9.141622                            6.767258      -0.089849       1.995397                    0.999553      25.986875      74.336583       0.604717       0.442047      -1.045907       0.011948       0.037893       0.020150       0.044550       0.004846       0.026486       0.037252      -0.064123      -0.001783      -0.050110      -0.010409       0.060519             11.180336       9.316925       0.457861       2.543871      14.063970       5.899928      10.160113           0.000271
          379              C      -6.586207       3.957076      22.019744      -0.139619      32.782468 0.46724856E+03  0.11257967E+05                                 9.104164                            7.383762      -0.201873       1.919187                    0.997680      30.028868      89.276575       0.580972       0.437561      -1.044272      -0.016632      -0.025242      -0.042918       0.052496       0.001480      -0.016631      -0.006087      -0.013567       0.001856      -0.020574       0.003603       0.016971             10.228086      10.242286      -0.209527       2.775444      11.755524       3.469306       8.686447          -0.000262
          380              C      -4.480137       2.953044      22.478734      -0.156984      32.805320 0.46076191E+03  0.11042095E+05                                 9.011857                            7.263734       0.009738       1.976286                    0.998956      30.118222      88.753031       0.595191       0.429412      -1.051172      -0.001451      -0.041561      -0.032475       0.052764       0.002084       0.014806      -0.002688       0.034881       0.011876      -0.020240      -0.005354       0.025594             10.244652       8.816408      -0.872993       1.341438      13.384662       4.430494       8.532886          -0.000421
          381              C      12.714137       1.122442      13.948824      -0.136376      30.087143 0.44214894E+03  0.10479636E+05                                 8.498380                            7.082024       0.085500       2.001935                    0.998466      29.795318      87.107819       0.607507       0.425380      -1.054432      -0.021375      -0.026745       0.052711       0.062854       0.051976      -0.038885      -0.002671       0.028506       0.042819      -0.067392      -0.000515       0.067907              9.227807       6.914535       2.610391      -0.283127       7.901654       0.262716      12.867231           0.002525
          382              C      12.440471       0.615797      12.731854      -0.015469      28.447702 0.39620427E+03  0.91895938E+04                                 8.338170                            6.800127      -0.084789       1.959868                    0.998734      28.814160      84.921930       0.603369       0.437669      -1.040913      -0.047124      -0.055645      -0.011050       0.073751       0.016333      -0.009471      -0.013838       0.058464      -0.006450      -0.036218      -0.002437       0.038655              9.235643       6.494624       2.296225      -0.525714       7.789718      -0.733233      13.422586           0.000972
          383              C      14.402307       3.174876      11.451255       0.561600      22.023048 0.26206251E+03  0.55188260E+04                                 7.384601                            5.814870      -0.172011       1.993856                    0.999105      23.230969      66.700248       0.601115       0.483845      -1.008280       0.049962      -0.026664      -0.008295       0.057236       0.052971      -0.036578      -0.047494      -0.060626       0.028436      -0.067047      -0.029836       0.096883              8.524194      11.302381      -3.977169       0.810972       7.886498       0.742345       6.383703          -0.001025
          384              C      13.093179       3.883061      11.332647      -0.019386      35.498536 0.45891433E+03  0.10917222E+05                                 9.511444                            7.228517      -0.095543       1.978893                    0.999009      27.764934      79.844325       0.603014       0.426971      -1.059378      -0.038683       0.024525      -0.006253       0.046227       0.006792       0.000125       0.001259      -0.002712      -0.017651      -0.006177      -0.003761       0.009938             11.207249      14.485989      -5.637460       1.433316      10.351547       1.399016       8.784212           0.001081
          385              C      12.666054       4.744723      12.329080      -0.117316      32.482187 0.44715020E+03  0.10619199E+05                                 8.906965                            7.113853       0.076603       1.994585                    0.999686      29.752154      86.832097       0.607687       0.424412      -1.055909      -0.019772       0.001974      -0.018135       0.026902       0.016691       0.017008       0.008339       0.011143       0.056223      -0.027246      -0.005745       0.032990              9.834198      11.700796      -4.123688       0.875937       9.679210       2.015956       8.122587           0.000091
          386              C      11.438284       5.391890      12.212943      -0.109989      31.910734 0.42112583E+03  0.98544810E+04                                 8.785037                            6.890009       0.054805       1.989219                    0.999720      29.391798      85.209224       0.619192       0.422726      -1.056731       0.011665      -0.023576      -0.009924       0.028114       0.005973      -0.019530       0.010812      -0.019905       0.027076      -0.028823       0.005982       0.022841              9.778672      12.601640      -3.750817       2.107219       8.518606       1.531117       8.215770           0.000571
          387              C      10.657979       5.212527      11.128172      -0.015693      35.399149 0.42118754E+03  0.97579411E+04                                 9.339826                            6.809882       0.042784       2.020966                    0.999338      26.931873      75.185064       0.640307       0.412890      -1.073682       0.034139      -0.027078       0.004368       0.043792       0.007299      -0.011632      -0.004798      -0.003530       0.001902      -0.012886      -0.003069       0.015955             11.243692      15.729157      -5.517912       1.915379       9.547354       1.691425       8.454564           0.001012
          388              C      11.085105       4.349016      10.121237      -0.109109      32.445698 0.44059476E+03  0.10415174E+05                                 8.875601                            7.037845       0.066184       1.992350                    0.999681      29.444598      85.473315       0.614621       0.421572      -1.058676       0.015820       0.000508       0.022435       0.027457       0.020528       0.010121      -0.003699       0.000751       0.063296      -0.032852       0.008547       0.024305              9.951244      12.868302      -4.171465       0.761222       8.959785       2.110607       8.025644           0.000398
          389              C      12.288837       3.692603      10.220695      -0.119742      32.990471 0.47205475E+03  0.11417278E+05                                 9.135452                            7.408216      -0.215863       1.900142                    0.998864      30.586566      91.484054       0.580858       0.435980      -1.043902      -0.008793       0.020330       0.018151       0.028637       0.002997      -0.012396       0.003862      -0.016463       0.048891      -0.021331       0.000504       0.020827             10.173111      13.075174      -3.661254       1.789236       8.555726       1.324842       8.888434           0.000574
          390              C       9.359945       5.948448      10.971880       0.564346      23.598118 0.25473167E+03  0.52981300E+04                                 7.596427                            5.644252      -0.004185       2.049428                    0.999598      22.658489      63.534025       0.627921       0.468987      -1.021619      -0.054626       0.022105       0.013820       0.060528       0.067202      -0.034004      -0.037233      -0.066177      -0.044056      -0.069741      -0.033449       0.103189              9.004070      12.282591      -3.911300       1.334081       7.691982       1.357522       7.037636          -0.000232
          391              C      -2.307545       0.634294      14.110057       0.115618      24.515760 0.30233365E+03  0.65210009E+04                                 7.392095                            5.843752       0.361297       2.136629                    0.999851      25.504367      71.301093       0.670425       0.423573      -1.054776      -0.028759      -0.031819      -0.035953       0.055965      -0.001703       0.000127       0.011170      -0.021296      -0.113118      -0.039517       0.008089       0.031428              8.285174       5.173841       1.850361      -0.336011       7.444170      -1.189573      12.237510          -0.000524
          392              C      -2.723570      -0.525050      16.253036       0.151244      34.117263 0.36282149E+03  0.81360722E+04                                 9.251165                            6.432405       0.018475       2.026905                    0.999706      25.489225      71.086587       0.638703       0.427647      -1.059323       0.006493      -0.005376      -0.047340       0.048085       0.012119       0.003628       0.001545      -0.012062       0.183931      -0.044241      -0.017250       0.061491             11.721280       7.066881       2.204008       0.193650       6.842707      -1.652237      21.254251           0.000370
          393              C      -1.921079       0.271895      17.015341      -0.163855      33.981795 0.44679977E+03  0.10607237E+05                                 9.132543                            7.077175       0.011109       1.971354                    0.999311      30.082796      87.739864       0.613732       0.420376      -1.058590       0.009334      -0.002785       0.049446       0.050397       0.002660      -0.009430      -0.014994      -0.014314      -0.043856      -0.023526       0.000935       0.022590             10.359010       7.796252       2.513560       0.945347       6.793596       0.462214      16.487180          -0.000142
          394              C      -1.983940       0.179449      18.389220      -0.182378      35.929241 0.46678684E+03  0.11226789E+05                                 9.578411                            7.295104      -0.151507       1.923518                    0.998705      30.452922      90.003402       0.595653       0.427539      -1.051955       0.013595       0.014530      -0.045094       0.049289      -0.014895       0.008470       0.022169       0.011888      -0.004702      -0.032721       0.011971       0.020749             10.995854       8.397597       3.604630      -0.366908       8.913023      -1.162615      15.676942           0.000051
          395              C      -3.531602      -1.403345      16.867081      -0.146099      32.735023 0.42852064E+03  0.10082341E+05                                 8.966737                            6.975414       0.002029       1.975013                    0.999402      29.673183      86.570340       0.611388       0.425794      -1.053663       0.003743      -0.011853       0.052088       0.053550       0.007278       0.013063       0.021909       0.001036      -0.018324      -0.025330      -0.003168       0.028498             10.249543       6.756605       2.224022      -1.119463       7.233801      -2.541866      16.758222           0.000248
          396              C      -3.570425      -1.549414      18.224281      -0.190085      33.156328 0.45576138E+03  0.10896230E+05                                 9.070254                            7.208954      -0.075527       1.951980                    0.998303      30.250471      89.136062       0.599141       0.427601      -1.051924      -0.007903      -0.013571      -0.056076       0.058234      -0.010311      -0.015451      -0.005457       0.011864      -0.032120      -0.022972       0.001475       0.021497             10.185763       6.879975       2.506827      -0.034412       7.931929      -1.827197      15.745384           0.000051
          397              C      -2.804915      -0.732130      18.977319       0.274078      28.345581 0.33811353E+03  0.74819111E+04                                 8.300268                            6.297593       0.102789       2.059358                    0.999777      24.760567      69.576992       0.629272       0.439863      -1.047332      -0.002765       0.001422       0.069354       0.069423      -0.004600      -0.006184      -0.006659      -0.009289       0.151354      -0.032594      -0.018882       0.051476              9.678041       6.675949       2.686537      -0.639483       7.542097      -2.306151      14.816076          -0.000009
          398              C      -3.232035      -1.850795      21.058523       0.259541      28.986639 0.35424065E+03  0.79518370E+04                                 8.495288                            6.505316      -0.062854       2.002957                    0.999578      25.297579      72.224251       0.609070       0.447991      -1.039768       0.019127       0.069290      -0.033046       0.079114       0.013520      -0.010762      -0.040283      -0.056814       0.033214      -0.037123      -0.023706       0.060830              9.994572       8.734673      -0.407887      -2.268500      11.256001      -4.958436       9.993043          -0.000339
          399              C      -4.437613      -1.889622      21.670097      -0.183408      33.198478 0.45763900E+03  0.10944719E+05                                 9.058007                            7.203588       0.052188       1.993289                    0.998530      30.090887      88.478184       0.602308       0.425212      -1.054134      -0.031183      -0.036154       0.033564       0.058361      -0.005839       0.018999       0.002844      -0.017407      -0.017944      -0.025851       0.010801       0.015050             10.299846       9.663867      -0.662999      -2.515301      12.174006      -4.107561       9.061663           0.000026
          400              C      -2.357434      -2.878866      21.194429      -0.175489      31.648423 0.45714437E+03  0.10927799E+05                                 8.772372                            7.210641       0.019827       1.983292                    0.998560      30.040640      88.253513       0.600760       0.426507      -1.053540       0.007638      -0.059833       0.022115       0.064245       0.015102      -0.011700       0.013329       0.025142       0.024832      -0.031231       0.011087       0.020144              9.735659       8.999301      -1.150937      -1.285921      12.138648      -4.004665       8.069028           0.000024
          401              C      -4.949785      -4.979370      24.643334       0.099963      26.423634 0.32490556E+03  0.71395752E+04                                 7.831703                            6.082347       0.326857       2.122453                    0.999751      26.032492      73.607556       0.652791       0.426989      -1.052006       0.009961      -0.050763      -0.012375       0.053191      -0.014951       0.010950       0.023344       0.020054      -0.009025      -0.036384       0.016501       0.019883              8.955907       6.434119      -0.151593      -3.159618      11.302651      -1.377031       9.130950          -0.003951
          402              C      -4.345146      -6.992986      24.470981      -0.037442      30.151154 0.39114901E+03  0.89908974E+04                                 8.497056                            6.643175       0.334777       2.096046                    0.999471      28.181838      81.130952       0.629803       0.423097      -1.055876      -0.048242       0.034133       0.057483       0.082442      -0.011896      -0.008294       0.000553      -0.023896      -0.030672      -0.018631      -0.003777       0.022408              9.775390       7.049452      -0.434816      -2.297956      13.091808      -2.774067       9.184911           0.000402
          403              C      -3.773795      -6.345823      23.451074      -0.098788      31.190485 0.41185812E+03  0.95533370E+04                                 8.609866                            6.763590       0.443904       2.131674                    0.999649      28.316254      80.876327       0.633958       0.416522      -1.064065      -0.010244       0.065555      -0.009551       0.067034      -0.021370      -0.020194       0.002716      -0.042571      -0.052819      -0.037815      -0.003113       0.040929              9.799448       7.517140      -1.075945      -3.204950      11.576140      -1.433497      10.305063           0.001879
          404              C      -3.862553      -3.951308      22.677032       0.161523      32.737715 0.38797490E+03  0.88862458E+04                                 9.134358                            6.760777      -0.086315       1.997003                    0.999595      25.969092      74.257502       0.605300       0.441795      -1.046115      -0.012147      -0.037377       0.020554       0.044351       0.005308      -0.027218      -0.038284      -0.065501      -0.003204      -0.051279      -0.010911       0.062190             11.172926       9.307906       0.460289      -2.542631      14.055652      -5.898722      10.155221           0.000274
          405              C      -2.658825      -3.956858      22.019744      -0.139030      32.770843 0.46693202E+03  0.11248561E+05                                 9.102875                            7.381957      -0.206492       1.918009                    0.997580      30.020334      89.247416       0.580954       0.437644      -1.044211       0.016482       0.024289      -0.042655       0.051779       0.000899       0.017014       0.005125      -0.012826       0.004954      -0.020608       0.003884       0.016723             10.227592      10.239911      -0.208922      -2.775146      11.755937      -3.471191       8.686929          -0.000254
          406              C      -4.764891      -2.952822      22.478734      -0.157912      32.829455 0.46112787E+03  0.11052461E+05                                 9.017450                            7.268394       0.001916       1.974062                    0.999022      30.122575      88.756589       0.594815       0.429622      -1.051101       0.000531       0.039652      -0.031580       0.050694       0.001625      -0.014655       0.003445       0.034895       0.011443      -0.020356      -0.005113       0.025469             10.252365       8.815446      -0.874565      -1.338269      13.401950      -4.438014       8.539698          -0.000417
          407              C      -3.468749      -1.122304      13.948824      -0.135891      30.084480 0.44213661E+03  0.10480077E+05                                 8.501931                            7.086046       0.086573       2.002321                    0.998442      29.792320      87.123972       0.606758       0.425876      -1.054044       0.021404       0.027464       0.053554       0.063878       0.052825       0.039043       0.003204       0.028855       0.041586      -0.067873      -0.001026       0.068899              9.231159       6.916970       2.610200       0.283388       7.903585      -0.262495      12.872922           0.002541
          408              C      -3.195095      -0.615671      12.731854      -0.018226      28.498414 0.39721201E+03  0.92188543E+04                                 8.347865                            6.809657      -0.091598       1.957368                    0.998730      28.850342      85.056761       0.602826       0.437783      -1.040841       0.046227       0.054320      -0.011663       0.072274       0.015295       0.007794       0.012713       0.057754      -0.008875      -0.034818      -0.002277       0.037095              9.245218       6.502679       2.298964       0.524198       7.799229       0.731950      13.433745           0.000983
          409              C       1.447939      -0.534242      26.895037       0.560785      22.041381 0.26231385E+03  0.55252388E+04                                 7.388101                            5.817619      -0.178354       1.991974                    0.999092      23.237783      66.718512       0.601002       0.483839      -1.008321       0.027633      -0.049046      -0.009375       0.057070       0.053041       0.047397       0.037692       0.060481       0.027061      -0.067199      -0.030190       0.097390              8.527914       7.890208      -3.979533      -0.742703      11.307108      -0.811593       6.386427          -0.001094
          410              C       0.739753       0.774885      26.776429      -0.022151      35.576417 0.46020642E+03  0.10953668E+05                                 9.516399                            7.232425      -0.088294       1.980623                    0.998924      27.804398      79.931211       0.603744       0.426232      -1.060029      -0.022883       0.038772      -0.007412       0.045627       0.006940      -0.000073      -0.000025       0.000024      -0.022140      -0.007380      -0.003250       0.010631             11.212358      10.355048      -5.638656      -1.399396      14.492274      -1.435942       8.789754           0.001037
          411              C      -0.121900       1.202020      27.772862      -0.115111      32.450094 0.44658332E+03  0.10602843E+05                                 8.902420                            7.110019       0.083639       1.996723                    0.999709      29.734503      86.781312       0.607737       0.424493      -1.055812      -0.000752       0.019676      -0.020338       0.028308       0.016336      -0.008251      -0.015299      -0.012236       0.053213      -0.026418      -0.004651       0.031068              9.828962       9.671922      -4.119065      -2.014014      11.695247      -0.878014       8.119718          -0.000049
          412              C      -0.769068       2.429789      27.656725      -0.112524      32.007234 0.42276595E+03  0.99029219E+04                                 8.804864                            6.905426       0.049269       1.986921                    0.999714      29.444585      85.418153       0.618202       0.422973      -1.056530       0.022917      -0.012016      -0.010804       0.028041       0.005767      -0.009777       0.020052       0.021157       0.028915      -0.029302       0.006370       0.022931              9.801273       8.535230      -3.759986      -1.530414      12.637122      -2.116661       8.231466           0.000385
          413              C      -0.589715       3.210082      26.571954      -0.015491      35.380909 0.42096201E+03  0.97509366E+04                                 9.334373                            6.806344       0.044492       2.021525                    0.999317      26.927987      75.155432       0.640747       0.412683      -1.073870       0.028244      -0.034647       0.005525       0.045041       0.006836       0.005046       0.011939       0.004785       0.004466      -0.013332      -0.002757       0.016089             11.236553       9.540125      -5.512721      -1.690359      15.718963      -1.914795       8.450571           0.000923
          414              C       0.273786       2.782947      25.565019      -0.109975      32.478076 0.44121726E+03  0.10433209E+05                                 8.878720                            7.040309       0.066531       1.991913                    0.999718      29.464517      85.535049       0.614863       0.421272      -1.058901      -0.002088      -0.015515       0.021907       0.026925       0.021418       0.003727      -0.010000      -0.001404       0.062740      -0.033603       0.009435       0.024168              9.954457       8.961582      -4.172106      -2.111668      12.872523      -0.762523       8.029266           0.000275
          415              C       0.930199       1.579216      25.664477      -0.118019      32.905900 0.47048719E+03  0.11369046E+05                                 9.116871                            7.393066      -0.207798       1.902933                    0.998840      30.537781      91.274168       0.581832       0.435645      -1.044181      -0.020399       0.008637       0.017830       0.028436       0.003958      -0.003602       0.013508       0.014530       0.044746      -0.021150       0.000815       0.020335             10.151509       8.537888      -3.651626      -1.325725      13.042854      -1.783470       8.873786           0.000482
          416              C      -1.325638       4.508115      26.415662       0.567421      23.550041 0.25411970E+03  0.52822158E+04                                 7.586446                            5.637621      -0.004796       2.049494                    0.999592      22.629231      63.432528       0.628266       0.469013      -1.021607      -0.022276       0.055423       0.012661       0.061059       0.067419       0.037627       0.033547       0.065935      -0.042999      -0.069741      -0.033537       0.103278              8.991596       7.681191      -3.904640      -1.355946      12.264106      -1.331612       7.029490          -0.000332
          417              C       3.988547      -2.314864      29.553839       0.122527      24.416028 0.30077613E+03  0.64799608E+04                                 7.375503                            5.830175       0.362001       2.137531                    0.999857      25.443263      71.122597       0.670851       0.423790      -1.054490       0.032147       0.028499      -0.035542       0.055757       0.000169      -0.011509      -0.000187       0.024126      -0.108789      -0.038200       0.006068       0.032133              8.265496       7.433359       1.848184       1.182116       5.162402       0.333710      12.200727          -0.000639
          418              C      14.393009       7.346280       0.809254       0.151327      34.122416 0.36284776E+03  0.81366494E+04                                 9.250796                            6.432036       0.021723       2.027874                    0.999718      25.490135      71.084530       0.638824       0.427567      -1.059394       0.005220      -0.007228      -0.047198       0.048032       0.011694      -0.001722      -0.003717       0.012396       0.185332      -0.044174      -0.017797       0.061971             11.720899       6.842569       2.204075       1.653415       7.066583      -0.192726      21.253545           0.000302
          419              C      13.596072       6.543796       1.571559      -0.163614      33.947971 0.44619820E+03  0.10589613E+05                                 9.127409                            7.073322       0.010489       1.971542                    0.999324      30.061635      87.670385       0.613767       0.420485      -1.058499       0.002403      -0.008781       0.049308       0.050142       0.002929       0.014609       0.009691       0.013590      -0.041325      -0.022821       0.000744       0.022078             10.353112       6.789804       2.512106      -0.459696       7.792329      -0.942878      16.477204          -0.000232
          420              C      13.688532       6.606670       2.945438      -0.181286      35.919553 0.46655946E+03  0.11220766E+05                                 9.583007                            7.300104      -0.158148       1.921813                    0.998766      30.441404      89.988421       0.594577       0.428334      -1.051390      -0.013171      -0.013579      -0.044439       0.048298      -0.014459      -0.022192      -0.007944      -0.011023      -0.002775      -0.032085       0.011185       0.020900             11.000782       8.914278       3.603059       1.168467       8.399755       0.372056      15.688313           0.000039
          421              C      15.271311       8.154318       1.423299      -0.144331      32.661689 0.42729656E+03  0.10045674E+05                                 8.950116                            6.962907       0.005653       1.976837                    0.999445      29.633605      86.401957       0.612313       0.425484      -1.053926       0.011891      -0.003047       0.051850       0.053283       0.007530      -0.021667      -0.013390      -0.000610      -0.014206      -0.024504      -0.004241       0.028745             10.229894       7.221439       2.220941       2.532900       6.745757       1.114540      16.722487           0.000163
          422              C      15.417393       8.193154       2.780499      -0.189908      33.159003 0.45583748E+03  0.10898444E+05                                 9.072892                            7.212748      -0.078313       1.951014                    0.998331      30.246300      89.123762       0.598589       0.427979      -1.051697       0.012851       0.007834      -0.055206       0.057221      -0.010453       0.004919       0.015437      -0.011253      -0.033760      -0.022932       0.001268       0.021664             10.188168       7.930629       2.504025       1.824822       6.879887       0.031682      15.753987           0.000030
          423              C      14.600116       7.427651       3.533537       0.272909      28.355058 0.33826988E+03  0.74859040E+04                                 8.299790                            6.297508       0.102364       2.059194                    0.999755      24.765809      69.584124       0.629535       0.439648      -1.047507      -0.001377       0.002476       0.070870       0.070927      -0.004028       0.006040       0.005195       0.011039       0.148586      -0.032174      -0.018172       0.050345              9.677643       7.539181       2.683689       2.306816       6.673884       0.640327      14.819865          -0.000005
          424              C      15.718802       7.854792       5.614741       0.257813      28.995360 0.35439951E+03  0.79550753E+04                                 8.491571                            6.502774      -0.059820       2.004101                    0.999536      25.299248      72.191376       0.609845       0.447441      -1.040247      -0.067873      -0.018928      -0.033103       0.077851       0.015442       0.039772       0.010351       0.055540       0.033760      -0.037401      -0.023066       0.060467              9.989607      11.249623      -0.408488       4.954223       8.732174       2.267644       9.987024          -0.000312
          425              C      15.757635       9.060376       6.226315      -0.185135      33.252610 0.45862877E+03  0.10974898E+05                                 9.070600                            7.214007       0.054227       1.993324                    0.998453      30.124172      88.617671       0.601511       0.425523      -1.053886       0.035128       0.030609       0.033032       0.057114      -0.005471      -0.003589      -0.019443       0.014814      -0.019367      -0.025904       0.011029       0.014874             10.314006      12.189262      -0.659411       4.114563       9.676505       2.521279       9.076253           0.000076
          426              C      -1.743626       6.980192       5.750647      -0.174795      31.618424 0.45661939E+03  0.10911648E+05                                 8.764017                            7.203734       0.026561       1.985389                    0.998642      30.025381      88.181826       0.601420       0.426179      -1.053787       0.059424      -0.006661       0.021748       0.063628       0.015534      -0.013853       0.012860      -0.024533       0.025154      -0.032170       0.011025       0.021145              9.725658      12.121262      -1.149513       3.997119       8.995594       1.287769       8.060118           0.000059
          427              C       0.356912       9.572577       9.199552       0.100638      26.446962 0.32525635E+03  0.71496672E+04                                 7.839693                            6.088989       0.317034       2.119277                    0.999737      26.043848      73.667264       0.651854       0.427460      -1.051649       0.048426      -0.010534      -0.012499       0.051110      -0.016094      -0.022653      -0.011967      -0.018420      -0.009181      -0.036577       0.016325       0.020252              8.965024      11.314317      -0.150288       1.381067       6.440375       3.162886       9.140379          -0.003796
          428              C       2.370527       8.967937       9.027199      -0.036925      30.158723 0.39143023E+03  0.89989355E+04                                 8.498240                            6.645512       0.336557       2.096213                    0.999498      28.187629      81.153463       0.629703       0.423091      -1.055885      -0.037407       0.047538       0.055882       0.082353      -0.011578      -0.000176       0.008693       0.023405      -0.027877      -0.018755      -0.002769       0.021524              9.775239      13.086294      -0.435119       2.771001       7.051773       2.299756       9.187651           0.000525
          429              C       1.723354       8.396576       8.007292      -0.100203      31.221572 0.41238896E+03  0.95689873E+04                                 8.616860                            6.769137       0.439312       2.130173                    0.999642      28.333074      80.945558       0.633514       0.416669      -1.063943      -0.065473       0.009280      -0.011037       0.067042      -0.021986      -0.002813       0.019348       0.042506      -0.053955      -0.037208      -0.004235       0.041443              9.807159      11.582594      -1.076760       1.433538       7.523478       3.208926      10.315403           0.001946
          430              C      -0.671169       8.485326       7.233250       0.161119      32.767311 0.38850335E+03  0.89018836E+04                                 9.141711                            6.767311      -0.089864       1.995387                    0.999553      25.987183      74.337775       0.604714       0.442047      -1.045906       0.037886       0.011943       0.020155       0.044544       0.004849       0.037259       0.026487       0.064125      -0.001787      -0.050112      -0.010415       0.060527             11.180456      14.064103       0.457862       5.899994       9.317042       2.543915      10.160224           0.000317
          431              C      -0.665625       7.281591       6.575962      -0.139644      32.783585 0.46726729E+03  0.11258534E+05                                 9.104338                            7.383882      -0.201834       1.919185                    0.997680      30.029678      89.279512       0.580971       0.437558      -1.044274      -0.025251      -0.016636      -0.042905       0.052489       0.001472      -0.006080      -0.016629       0.013563       0.001832      -0.020572       0.003613       0.016959             10.228298      11.755768      -0.209535       3.469391      10.242498       2.775516       8.686627          -0.000180
          432              C      -1.669657       9.387662       7.034952      -0.156994      32.805818 0.46077048E+03  0.11042353E+05                                 9.011931                            7.263786       0.009758       1.976286                    0.998956      30.118597      88.754381       0.595191       0.429411      -1.051173      -0.041563      -0.001454      -0.032472       0.052764       0.002080      -0.002685       0.014806      -0.034887       0.011869      -0.020240      -0.005357       0.025597             10.244742      13.384752      -0.873018       4.430529       8.816511       1.341458       8.532962          -0.000325
          433              C       5.745144      -1.153662      29.392606      -0.136378      30.087282 0.44215158E+03  0.10479723E+05                                 8.498433                            7.082063       0.085460       2.001923                    0.998466      29.795421      87.108454       0.607502       0.425383      -1.054429      -0.026751      -0.021367       0.052708       0.062851       0.051981      -0.002674      -0.038888      -0.028513       0.042821      -0.067398      -0.000518       0.067915              9.227873       7.901695       2.610406       0.262709       6.914581      -0.283132      12.867342           0.002437
          434              C       5.238498      -1.427327      28.175636      -0.015467      28.447643 0.39620283E+03  0.91895516E+04                                 8.338164                            6.800117      -0.084789       1.959869                    0.998734      28.814082      84.921651       0.603369       0.437670      -1.040913      -0.055649      -0.047112      -0.011050       0.073746       0.016337      -0.013836      -0.009473      -0.058463      -0.006457      -0.036217      -0.002441       0.038658              9.235648       7.789716       2.296229      -0.733226       6.494626      -0.525706      13.422601           0.000845
          435              C       7.797577       0.534509      26.895037       0.561588      22.022996 0.26206148E+03  0.55187948E+04                                 7.384565                            5.814838      -0.171984       1.993865                    0.999105      23.230928      66.699914       0.601121       0.483842      -1.008282      -0.026670       0.049963      -0.008292       0.057239       0.052963      -0.047501      -0.036580       0.060614       0.028393      -0.067029      -0.029853       0.096883              8.524165       7.886461      -3.977166       0.742332      11.302366       0.810978       6.383668          -0.001091
          436              C       8.505763      -0.774619      26.776429      -0.019377      35.498428 0.45891142E+03  0.10917142E+05                                 9.511454                            7.228513      -0.095565       1.978887                    0.999010      27.764836      79.844136       0.603012       0.426973      -1.059377       0.024521      -0.038687      -0.006250       0.046228       0.006802       0.001254       0.000124       0.002722      -0.017652      -0.006177      -0.003771       0.009948             11.207285      10.351564      -5.637499       1.399004      14.486069       1.433338       8.784224           0.001036
          437              C       9.367425      -1.201745      27.772862      -0.117315      32.482007 0.44714609E+03  0.10619084E+05                                 8.906958                            7.113835       0.076560       1.994576                    0.999686      29.752025      86.831844       0.607686       0.424414      -1.055907       0.001972      -0.019769      -0.018135       0.026899       0.016692       0.008337       0.017010      -0.011138       0.056200      -0.027243      -0.005745       0.032988              9.834200       9.679188      -4.123701       2.015940      11.700828       0.875961       8.122584          -0.000044
          438              C      10.014592      -2.429515      27.656725      -0.110001      31.911177 0.42113177E+03  0.98546628E+04                                 8.785129                            6.890063       0.054780       1.989207                    0.999720      29.392126      85.210593       0.619188       0.422727      -1.056730      -0.023575       0.011666      -0.009926       0.028115       0.005975       0.010819      -0.019526       0.019913       0.027068      -0.028825       0.005984       0.022841              9.778786       8.518704      -3.750874       1.531145      12.601786       2.107247       8.215867           0.000391
          439              C       9.835229      -3.209819      26.571954      -0.015703      35.399819 0.42119506E+03  0.97581637E+04                                 9.339940                            6.809937       0.042770       2.020957                    0.999338      26.932198      75.186288       0.640305       0.412890      -1.073682      -0.027084       0.034141       0.004371       0.043798       0.007293      -0.004792      -0.011630       0.003525       0.001880      -0.012882      -0.003064       0.015946             11.243857       9.547495      -5.518023       1.691461      15.729401       1.915400       8.454676           0.000925
          440              C       8.971717      -2.782694      25.565019      -0.109126      32.446723 0.44060986E+03  0.10415632E+05                                 8.875789                            7.037965       0.066151       1.992327                    0.999681      29.445327      85.476154       0.614615       0.421571      -1.058675       0.000501       0.015817       0.022446       0.027463       0.020532      -0.003693       0.010126      -0.000756       0.063292      -0.032855       0.008547       0.024309              9.951478       8.959994      -4.171596       2.110662      12.868630       0.761237       8.025809           0.000278
          441              C       8.315305      -1.578962      25.664477      -0.119756      32.991066 0.47206303E+03  0.11417537E+05                                 9.135566                            7.408282      -0.215874       1.900132                    0.998864      30.587024      91.485895       0.580854       0.435980      -1.043901       0.020323      -0.008795       0.018158       0.028637       0.002999       0.003863      -0.012400       0.016466       0.048869      -0.021332       0.000510       0.020823             10.173262       8.555852      -3.661353       1.324859      13.075404       1.789254       8.888531           0.000481
          442              C      -7.919350      -4.507853      26.415662       0.564350      23.598345 0.25473401E+03  0.52981965E+04                                 7.596489                            5.644285      -0.004214       2.049415                    0.999598      22.658714      63.534989       0.627918       0.468988      -1.021618       0.022103      -0.054632       0.013822       0.060533       0.067202      -0.037228      -0.034000       0.066177      -0.044066      -0.069739      -0.033447       0.103186              9.004161       7.692061      -3.911370       1.357531      12.282746       1.334083       7.037675          -0.000325
          443              C       5.256996       2.315157      29.553839       0.115607      24.515843 0.30233442E+03  0.65210247E+04                                 7.392104                            5.843746       0.361298       2.136626                    0.999851      25.504518      71.301666       0.670427       0.423571      -1.054776      -0.031811      -0.028769      -0.035954       0.055967      -0.001697       0.011161       0.000123       0.021313      -0.113115      -0.039513       0.008081       0.031432              8.285188       7.444200       1.850379      -1.189551       5.173845      -0.335998      12.237518          -0.000630
          444              C      13.342749      11.144228       0.809254       0.151256      34.117133 0.36281829E+03  0.81359924E+04                                 9.251189                            6.432406       0.018435       2.026895                    0.999706      25.489114      71.086523       0.638698       0.427651      -1.059319      -0.005373       0.006490      -0.047340       0.048084       0.012115       0.001546       0.003629       0.012065       0.183899      -0.044233      -0.017248       0.061481             11.721337       6.842703       2.204001      -1.652226       7.066898       0.193694      21.254408           0.000301
          445              C      14.139693      11.946720       1.571559      -0.163867      33.982638 0.44681069E+03  0.10607575E+05                                 9.132719                            7.077278       0.011058       1.971331                    0.999311      30.083318      87.742080       0.613724       0.420378      -1.058587      -0.002785       0.009328       0.049442       0.050391       0.002659      -0.015000      -0.009430       0.014312      -0.043836      -0.023525       0.000933       0.022592             10.359246       6.793685       2.513598       0.462209       7.796395       0.945389      16.487658          -0.000230
          446              C      14.047247      11.883859       2.945438      -0.182404      35.930499 0.46680388E+03  0.11227307E+05                                 9.578608                            7.295216      -0.151471       1.923516                    0.998706      30.453712      90.006311       0.595651       0.427536      -1.051956       0.014528       0.013594      -0.045096       0.049290      -0.014885       0.022172       0.008476      -0.011894      -0.004695      -0.032721       0.011980       0.020741             10.996117       8.913166       3.604707      -1.162657       8.397776      -0.366915      15.677409           0.000037
          447              C      12.464453      10.336197       1.423299      -0.146104      32.734767 0.42851664E+03  0.10082224E+05                                 8.966711                            6.975398       0.002015       1.975013                    0.999402      29.672974      86.569670       0.611387       0.425796      -1.053662      -0.011852       0.003742       0.052085       0.053547       0.007274       0.021909       0.013064      -0.001029      -0.018319      -0.025329      -0.003167       0.028496             10.249516       7.233771       2.224009      -2.541854       6.756588      -1.119456      16.758190           0.000156
          448              C      12.318385      10.297373       2.780499      -0.190096      33.156183 0.45575917E+03  0.10896156E+05                                 9.070208                            7.208923      -0.075488       1.951992                    0.998304      30.250358      89.135425       0.599144       0.427599      -1.051926      -0.013570      -0.007905      -0.056078       0.058235      -0.010309      -0.005459      -0.015451      -0.011857      -0.032125      -0.022973       0.001480       0.021494             10.185711       7.931875       2.506811      -1.827178       6.879952      -0.034406      15.745306           0.000023
          449              C      13.135669      11.062884       3.533537       0.274068      28.345782 0.33811516E+03  0.74819595E+04                                 8.300312                            6.297609       0.102745       2.059341                    0.999777      24.760705      69.577539       0.629270       0.439864      -1.047332       0.001423      -0.002767       0.069355       0.069425      -0.004598      -0.006662      -0.006186       0.009288       0.151383      -0.032597      -0.018889       0.051486              9.678114       7.542127       2.686553      -2.306203       6.675990      -0.639513      14.816225          -0.000006
          450              C      12.017004      10.635763       5.614741       0.259547      28.986448 0.35423680E+03  0.79517281E+04                                 8.495252                            6.505280      -0.062850       2.002959                    0.999578      25.297444      72.223743       0.609072       0.447991      -1.039768       0.069283       0.019121      -0.033058       0.079111       0.013519      -0.040278      -0.010758       0.056811       0.033217      -0.037122      -0.023701       0.060823              9.994542      11.255948      -0.407860      -4.958436       8.734644      -2.268511       9.993035          -0.000316
          451              C      11.978177       9.430186       6.226315      -0.183415      33.198444 0.45763755E+03  0.10944673E+05                                 9.058000                            7.203576       0.052209       1.993296                    0.998530      30.090824      88.477886       0.602309       0.425212      -1.054135      -0.036161      -0.031192       0.033545       0.058359      -0.005837       0.002841       0.019003       0.017405      -0.017946      -0.025854       0.010802       0.015051             10.299847      12.173992      -0.662966      -4.107577       9.663866      -2.515321       9.061684           0.000072
          452              C      10.988933      11.510365       5.750647      -0.175493      31.648210 0.45714015E+03  0.10927666E+05                                 8.772317                            7.210594       0.019862       1.983305                    0.998560      30.040467      88.252691       0.600764       0.426505      -1.053541      -0.059842       0.007630       0.022098       0.064246       0.015101       0.013331      -0.011702      -0.025136       0.024842      -0.031231       0.011087       0.020144              9.735602      12.138573      -1.150918      -4.004657       8.999246      -1.285914       8.068987           0.000051
          453              C       8.888429       8.918014       9.199552       0.099960      26.423567 0.32490435E+03  0.71395426E+04                                 7.831691                            6.082335       0.326856       2.122452                    0.999751      26.032461      73.607456       0.652792       0.426989      -1.052006      -0.050764       0.009954      -0.012381       0.053192      -0.014956       0.023340       0.010955      -0.020053      -0.009028      -0.036385       0.016501       0.019885              8.955894      11.302673      -0.151607      -1.377022       6.434089      -3.159591       9.130920          -0.003822
          454              C       6.874813       9.522652       9.027199      -0.037467      30.151687 0.39115676E+03  0.89911232E+04                                 8.497143                            6.643228       0.334785       2.096040                    0.999471      28.182254      81.132460       0.629802       0.423096      -1.055877       0.034134      -0.048239       0.057487       0.082443      -0.011902       0.000550      -0.008298       0.023904      -0.030667      -0.018640      -0.003775       0.022414              9.775501      13.091999      -0.434827      -2.774111       7.049500      -2.297972       9.185003           0.000517
          455              C       7.521975      10.094004       8.007292      -0.098789      31.190291 0.41185488E+03  0.95532439E+04                                 8.609842                            6.763570       0.443884       2.131669                    0.999649      28.316112      80.875864       0.633958       0.416523      -1.064064       0.065555      -0.010244      -0.009557       0.067036      -0.021373       0.002712      -0.020193       0.042570      -0.052801      -0.037815      -0.003112       0.040927              9.799422      11.576111      -1.075927      -1.433512       7.517108      -3.204941      10.305045           0.001941
          456              C       9.916491      10.005245       7.233250       0.161506      32.737873 0.38797743E+03  0.88863122E+04                                 9.134364                            6.760784      -0.086278       1.997012                    0.999595      25.969158      74.257555       0.605302       0.441793      -1.046117      -0.037383      -0.012153       0.020545       0.044354       0.005309      -0.038289      -0.027221       0.065502      -0.003202      -0.051282      -0.010914       0.062196             11.172937      14.055673       0.460296      -5.898732       9.307910      -2.542627      10.155227           0.000311
          457              C       9.910941      11.208974       6.575962      -0.139046      32.771030 0.46693534E+03  0.11248652E+05                                 9.102877                            7.381959      -0.206445       1.918020                    0.997580      30.020435      89.247524       0.580958       0.437641      -1.044213       0.024283       0.016475      -0.042669       0.051785       0.000895       0.005124       0.017010       0.012821       0.004948      -0.020603       0.003885       0.016718             10.227595      11.755948      -0.208911      -3.471203      10.239913      -2.775142       8.686925          -0.000190
          458              C      10.914977       9.102908       7.034952      -0.157917      32.829333 0.46112528E+03  0.11052375E+05                                 9.017400                            7.268352       0.001961       1.974075                    0.999022      30.122482      88.756013       0.594819       0.429620      -1.051103       0.039642       0.000523      -0.031595       0.050695       0.001625       0.003442      -0.014653      -0.034903       0.011440      -0.020358      -0.005112       0.025470             10.252313      13.401875      -0.874539      -4.437997       8.815405      -1.338268       8.539661          -0.000337
          459              C       3.500397       1.153953      29.392606      -0.135913      30.085117 0.44214765E+03  0.10480410E+05                                 8.502047                            7.086130       0.086584       2.002316                    0.998442      29.792827      87.125910       0.606755       0.425875      -1.054044       0.027469       0.021402       0.053553       0.063879       0.052832       0.003205       0.039046      -0.028847       0.041590      -0.067880      -0.001024       0.068904              9.231297       7.903692       2.610242      -0.262468       6.917067       0.283424      12.873132           0.002439
          460              C       4.007031       1.427606      28.175636      -0.018230      28.498469 0.39721194E+03  0.92188541E+04                                 8.347887                            6.809662      -0.091594       1.957369                    0.998730      28.850349      85.056849       0.602825       0.437784      -1.040840       0.054324       0.046219      -0.011667       0.072274       0.015292       0.012711       0.007792      -0.057746      -0.008864      -0.034814      -0.002274       0.037088              9.245260       7.799247       2.298976       0.731952       6.502697       0.524208      13.433835           0.000847
          461              C       5.157057       6.070488      11.451255       0.563196      21.993665 0.26162616E+03  0.55073479E+04                                 7.379702                            5.811303      -0.175223       1.993476                    0.999155      23.205157      66.612533       0.601101       0.484058      -1.008168       0.049383       0.026051      -0.007728       0.056365      -0.052631      -0.037489       0.046721      -0.060374       0.029372      -0.067246      -0.029226       0.096472              8.518111      11.293283       3.973763       0.810463       7.881116      -0.742270       6.379935          -0.001040
          462              C       3.847929       5.362301      11.332647      -0.021148      35.531884 0.45950287E+03  0.10934028E+05                                 9.513805                            7.230579      -0.092535       1.979435                    0.998997      27.785658      79.897505       0.603288       0.426667      -1.059634      -0.038821      -0.023462      -0.007810       0.046028      -0.006095      -0.000356      -0.000806      -0.003040      -0.020442      -0.006971      -0.002728       0.009700             11.209585      14.489568       5.638304       1.434646      10.353475      -1.398464       8.785711           0.001081
          463              C       3.420804       4.500649      12.329080      -0.117671      32.504205 0.44759174E+03  0.10632541E+05                                 8.912080                            7.118258       0.078807       1.995135                    0.999717      29.765363      86.888542       0.607372       0.424519      -1.055819      -0.017552       0.000106      -0.019800       0.026460      -0.017238       0.016267      -0.008249       0.011274       0.055681      -0.027637      -0.004812       0.032449              9.839714      11.707737       4.126583       0.875419       9.685831      -2.017039       8.125572           0.000096
          464              C       2.193034       3.853481      12.212943      -0.109489      31.911381 0.42118916E+03  0.98561091E+04                                 8.783272                            6.888505       0.055104       1.989118                    0.999749      29.394237      85.210592       0.619546       0.422478      -1.056911       0.012680       0.025329      -0.011621       0.030617      -0.005876      -0.019820      -0.009429      -0.018326       0.028194      -0.028195       0.005717       0.022478              9.776625      12.598189       3.749452       2.106068       8.516845      -1.531904       8.214840           0.000589
          465              C       1.412729       4.032833      11.128172      -0.016808      35.411677 0.42141194E+03  0.97634571E+04                                 9.337213                            6.808149       0.049914       2.023111                    0.999266      26.944789      75.197613       0.640954       0.412461      -1.074070       0.035003       0.029090       0.003192       0.045625      -0.007637      -0.012688       0.003781      -0.005401       0.003561      -0.014742      -0.001515       0.016257             11.240378      15.725298       5.515685       1.915770       9.543492      -1.690311       8.452344           0.001020
          466              C       1.839855       4.896335      10.121237      -0.110468      32.485734 0.44132435E+03  0.10436905E+05                                 8.883378                            7.044146       0.065372       1.991816                    0.999714      29.468812      85.566502       0.614274       0.421629      -1.058623       0.015330      -0.001094       0.021590       0.026502      -0.021103       0.009459       0.004715       0.001284       0.060660      -0.033097       0.010027       0.023070              9.959947      12.880951       4.176500       0.761059       8.968022      -2.111860       8.030868           0.000411
          467              C       3.043587       5.552748      10.220695      -0.120109      32.998020 0.47226876E+03  0.11423441E+05                                 9.135278                            7.408483      -0.215489       1.900080                    0.998833      30.591302      91.494131       0.581029       0.435813      -1.044029      -0.009795      -0.020825       0.018930       0.029799      -0.003680      -0.013462      -0.003463      -0.016358       0.047953      -0.022036       0.000964       0.021072             10.172413      13.073899       3.660475       1.789001       8.555076      -1.324703       8.888262           0.000579
          468              C       0.114695       3.296910      10.971880       0.565887      23.570905 0.25438610E+03  0.52893196E+04                                 7.591487                            5.641109      -0.010078       2.047752                    0.999616      22.643790      63.489828       0.627961       0.469102      -1.021524      -0.054873      -0.022305       0.013146       0.060674      -0.067017      -0.033454       0.037955      -0.064489      -0.044329      -0.068747      -0.034255       0.103002              8.997745      12.273842       3.908076       1.333259       7.686170      -1.356037       7.033223          -0.000224
          469              C       6.937705       8.611096      14.110057       0.117046      24.494173 0.30201079E+03  0.65122969E+04                                 7.386964                            5.839690       0.370712       2.139646                    0.999847      25.493462      71.261068       0.670820       0.423437      -1.054861      -0.029760       0.033144      -0.034580       0.056392       0.001948       0.001451      -0.011103      -0.022653      -0.111225      -0.038934       0.007160       0.031774              8.278740       5.170049      -1.849667      -0.335181       7.440794       1.186769      12.225377          -0.000546
          470              C       6.521680       9.770461      16.253036       0.152555      34.092036 0.36248611E+03  0.81270365E+04                                 9.248993                            6.431334       0.014658       2.025903                    0.999739      25.474582      71.049527       0.638445       0.427900      -1.059119       0.005763       0.006454      -0.047292       0.048077      -0.012939       0.002639      -0.001310      -0.011341       0.184035      -0.044820      -0.016628       0.061449             11.717785       7.065113      -2.203505       0.193620       6.841265       1.651842      21.246976           0.000362
          471              C       7.324171       8.973524      17.015341      -0.160959      33.861705 0.44478400E+03  0.10547376E+05                                 9.110784                            7.060752       0.009952       1.972077                    0.999316      30.013642      87.486339       0.614507       0.420324      -1.058630       0.009206       0.002526       0.048905       0.049828      -0.004208      -0.009284       0.014737      -0.014103      -0.038880      -0.021833      -0.000885       0.022718             10.333244       7.779759      -2.509431       0.937915       6.780367      -0.456328      16.439606          -0.000162
          472              C       7.261310       9.065983      18.389220      -0.184093      36.018074 0.46819101E+03  0.11270458E+05                                 9.602403                            7.314629      -0.164655       1.919294                    0.998711      30.493124      90.199396       0.593738       0.428541      -1.051205       0.013290      -0.013780      -0.045520       0.049382       0.014569       0.008316      -0.021964       0.011020      -0.003866      -0.032144       0.011540       0.020604             11.023593       8.415374      -3.609944      -0.376418       8.932335       1.176219      15.723070           0.000037
          473              C       5.713648      10.648763      16.867081      -0.147355      32.748652 0.42874222E+03  0.10088353E+05                                 8.967344                            6.976034       0.005171       1.975981                    0.999400      29.680583      86.581194       0.611547       0.425650      -1.053805       0.001980       0.013558       0.051879       0.053658      -0.007505       0.014636      -0.023304       0.001311      -0.017156      -0.026957      -0.003655       0.030612             10.250508       6.756308      -2.223671      -1.120264       7.234147       2.543033      16.761068           0.000243
          474              C       5.674825      10.794844      18.224281      -0.186108      33.039879 0.45362879E+03  0.10832549E+05                                 9.051265                            7.194040      -0.074062       1.953267                    0.998258      30.175625      88.863803       0.599514       0.427835      -1.051779      -0.008910       0.013837      -0.054317       0.056755       0.009042      -0.015308       0.005638       0.012971      -0.028606      -0.021983       0.001209       0.020774             10.164063       6.866713      -2.502513      -0.035186       7.916865       1.822968      15.708613           0.000050
          475              C       6.440335       9.977568      18.977319       0.272973      28.349336 0.33815806E+03  0.74828413E+04                                 8.298812                            6.296379       0.078464       2.052864                    0.999824      24.762260      69.572335       0.629602       0.439636      -1.047510      -0.000957      -0.003713       0.070364       0.070468       0.003833      -0.005769       0.006236      -0.010202       0.149489      -0.031984      -0.018763       0.050747              9.676581       6.673408      -2.684069      -0.639083       7.539377       2.306073      14.816959          -0.000015
          476              C       6.013215      11.096253      21.058523       0.259767      28.981877 0.35414543E+03  0.79486730E+04                                 8.492232                            6.502731      -0.058388       2.004474                    0.999582      25.293441      72.193173       0.609469       0.447756      -1.039969       0.020932      -0.068859      -0.034040       0.079614      -0.013145      -0.009946       0.040263      -0.056226       0.031129      -0.036272      -0.024019       0.060292              9.991201       8.732504       0.408701      -2.267400      11.252712       4.956053       9.988387          -0.000340
          477              C       4.807637      11.135086      21.670097      -0.184187      33.190934 0.45744305E+03  0.10937806E+05                                 9.054365                            7.200672       0.057320       1.994971                    0.998501      30.080985      88.412184       0.602660       0.425050      -1.054337      -0.029778       0.035627       0.032963       0.056943       0.006038       0.019860      -0.003483      -0.016626      -0.018328      -0.026734       0.011345       0.015389             10.295977       9.660626       0.660992      -2.515421      12.168844       4.106355       9.058462           0.000026
          478              C       6.887816      -6.366174      21.194429      -0.177452      31.685306 0.45775154E+03  0.10945628E+05                                 8.777883                            7.214223       0.027859       1.985139                    0.998629      30.062354      88.322359       0.600779       0.426364      -1.053658       0.008788       0.058278       0.021165       0.062622      -0.015613      -0.012466      -0.014083       0.026075       0.024657      -0.032547       0.011411       0.021136              9.742873       9.004522       1.151685      -1.286732      12.149580       4.009155       8.074517           0.000021
          479              C       4.295465      -4.265636      24.643334       0.100052      26.432946 0.32506122E+03  0.71435442E+04                                 7.831215                            6.082207       0.329354       2.123040                    0.999758      26.041464      73.625417       0.653084       0.426765      -1.052189       0.011395       0.049160      -0.012746       0.052048       0.014807       0.012442      -0.022608       0.019715      -0.009931      -0.036310       0.016846       0.019464              8.955153       6.434207       0.151165      -3.159816      11.300544       1.377511       9.130708          -0.003925
          480              C       4.900104      -2.252022      24.470981      -0.035794      30.125598 0.39074638E+03  0.89785267E+04                                 8.488351                            6.636211       0.342856       2.098487                    0.999476      28.166588      81.049288       0.630695       0.422646      -1.056252      -0.046521      -0.034729       0.055003       0.079973       0.010852      -0.008184       0.000002      -0.022994      -0.027724      -0.017988      -0.002766       0.020754              9.765478       7.040394       0.434411      -2.293978      13.081823       2.772028       9.174219           0.000421
          481              C       5.471455      -2.899194      23.451074      -0.101189      31.247227 0.41285583E+03  0.95827185E+04                                 8.621949                            6.773507       0.443226       2.131060                    0.999599      28.351287      81.015035       0.633222       0.416735      -1.063880      -0.010223      -0.067494      -0.010301       0.069036       0.021739      -0.018626      -0.003366      -0.043215      -0.054806      -0.036514      -0.005154       0.041668              9.813502       7.525474       1.075591      -3.207496      11.595586       1.439157      10.319445           0.001889
          482              C       5.382697      -5.293718      22.677032       0.160480      32.774372 0.38843174E+03  0.88992399E+04                                 9.140935                            6.764875      -0.088297       1.996158                    0.999577      25.982366      74.303642       0.605107       0.441811      -1.046116      -0.013131       0.038849       0.023043       0.047039      -0.004158      -0.026928       0.037639      -0.065946      -0.003074      -0.051365      -0.009931       0.061296             11.181838       9.316320      -0.460777      -2.545779      14.066441       5.903364      10.162753           0.000279
          483              C       6.586425      -5.288174      22.019744      -0.135297      32.671276 0.46499973E+03  0.11190124E+05                                 9.083677                            7.365079      -0.199402       1.920885                    0.997663      29.957499      89.006068       0.581822       0.437455      -1.044350       0.016007      -0.026018      -0.043316       0.053004      -0.002088       0.016629      -0.004097      -0.012686       0.004485      -0.020001       0.003713       0.016289             10.206736      10.219643       0.212081      -2.768117      11.733417       3.463369       8.667149          -0.000248
          484              C       4.480359      -6.292206      22.478734      -0.156272      32.766249 0.45997232E+03  0.11017410E+05                                 9.004360                            7.257616       0.009893       1.976944                    0.999015      30.081859      88.595472       0.595485       0.429425      -1.051263       0.002080      -0.040534      -0.033768       0.052798      -0.001105      -0.015137      -0.003112       0.035302       0.011161      -0.020270      -0.005796       0.026066             10.237323       8.806059       0.872645      -1.338075      13.379169       4.429829       8.526740          -0.000412
          485              C       5.776501      10.367692      13.948824      -0.133452      30.036094 0.44120409E+03  0.10452547E+05                                 8.492445                            7.077671       0.087797       2.002707                    0.998457      29.764174      87.021590       0.607227       0.425767      -1.054102       0.020295      -0.025719       0.052960       0.062275      -0.053414       0.038395      -0.003096       0.031137       0.043533      -0.068603      -0.000446       0.069049              9.220313       6.910540      -2.609202       0.282452       7.896890       0.262928      12.853508           0.002534
          486              C       6.050155       9.861047      12.731854      -0.019676      28.556410 0.39830800E+03  0.92509595E+04                                 8.359992                            6.819693      -0.097290       1.955209                    0.998689      28.889880      85.213014       0.602277       0.437867      -1.040758       0.046248      -0.055366      -0.011397       0.073036      -0.015429       0.008879      -0.014039       0.059535      -0.005159      -0.036705      -0.001443       0.038148              9.258715       6.512147      -2.302629       0.522873       7.810908      -0.730531      13.453088           0.000971
          487              C       4.088306      12.420126      11.451255       0.564702      21.959872 0.26117426E+03  0.54956382E+04                                 7.373145                            5.806977      -0.177787       1.992875                    0.999132      23.186904      66.553893       0.601198       0.484174      -1.008075      -0.050782      -0.026701      -0.006382       0.057728      -0.052815       0.036405      -0.047511      -0.060108       0.030035      -0.066965      -0.029661       0.096626              8.509532      11.280825       3.967488      -0.810945       7.872628       0.741102       6.375142          -0.001030
          488              C       5.397433      13.128311      11.332647      -0.020253      35.537673 0.45962830E+03  0.10937239E+05                                 9.513305                            7.230445      -0.091003       1.979753                    0.998924      27.785211      79.884633       0.603463       0.426535      -1.059767       0.038825       0.024434      -0.007084       0.046417      -0.005785      -0.001186       0.000958      -0.001820      -0.017020      -0.005855      -0.002993       0.008848             11.208631      14.488472       5.637207      -1.435536      10.351819       1.397865       8.785601           0.001087
          489              C       5.824569      13.989973      12.329080      -0.116061      32.458830 0.44680899E+03  0.10609282E+05                                 8.905660                            7.113687       0.076384       1.994978                    0.999693      29.733526      86.775952       0.607356       0.424716      -1.055699       0.020555       0.002226      -0.019612       0.028497      -0.016430      -0.016313       0.007953       0.011122       0.053720      -0.026561      -0.005201       0.031763              9.832128      11.698486       4.122774      -0.874614       9.678342       2.014994       8.119555           0.000104
          490              C       7.052337      14.637140      12.212943      -0.110089      31.920126 0.42131736E+03  0.98600209E+04                                 8.786536                            6.891350       0.049702       1.987719                    0.999739      29.398331      85.230965       0.619166       0.422698      -1.056755      -0.010376      -0.022447      -0.009554       0.026510      -0.005228       0.019734       0.010621      -0.020019       0.030824      -0.028771       0.004999       0.023772              9.779969      12.603000       3.750263      -2.107774       8.519365       1.531597       8.217543           0.000591
          491              C       7.832631      14.457777      11.128172      -0.014953      35.376211 0.42086929E+03  0.97485115E+04                                 9.335137                            6.806812       0.042749       2.021163                    0.999309      26.924065      75.149956       0.640536       0.412830      -1.073745      -0.034494      -0.029632       0.004338       0.045681      -0.008092       0.012006      -0.004225      -0.004018       0.004858      -0.013821      -0.002588       0.016409             11.237399      15.719223       5.513776      -1.914299       9.541797       1.690945       8.451177           0.001021
          492              C       7.405495      13.594266      10.121237      -0.112497      32.514074 0.44183460E+03  0.10450316E+05                                 8.879432                            7.040467       0.066343       1.991808                    0.999703      29.489973      85.588610       0.615548       0.420702      -1.059375      -0.015010       0.002199       0.021501       0.026314      -0.022482      -0.009914      -0.004723       0.000909       0.063615      -0.034992       0.010775       0.024217              9.955583      12.874357       4.173692      -0.762110       8.963232       2.111509       8.029161           0.000407
          493              C       6.201764      12.937853      10.220695      -0.119093      32.961493 0.47155549E+03  0.11401624E+05                                 9.127934                            7.402114      -0.214386       1.900888                    0.998845      30.568426      91.400754       0.581383       0.435722      -1.044107       0.010834       0.020195       0.018552       0.029486      -0.003962       0.013397       0.002702      -0.015759       0.047187      -0.021674       0.000946       0.020727             10.164307      13.062740       3.657915      -1.786918       8.548329       1.324657       8.881850           0.000577
          494              C       9.130663      -3.296802      10.971880       0.566512      23.605657 0.25482259E+03  0.53007469E+04                                 7.598731                            5.645933      -0.011457       2.046845                    0.999629      22.664190      63.564276       0.627686       0.469099      -1.021510       0.055067       0.023117       0.012617       0.061041      -0.067675       0.034322      -0.037583      -0.064455      -0.043105      -0.069833      -0.033687       0.103520              9.006676      12.286459       3.913565      -1.333358       7.694427       1.357953       7.039143          -0.000220
          495              C       2.307684       9.879544      14.110057       0.117475      24.487424 0.30188279E+03  0.65090494E+04                                 7.387534                            5.840335       0.360917       2.136581                    0.999879      25.486760      71.246906       0.670438       0.423710      -1.054658       0.030098      -0.033678      -0.035760       0.057609       0.001961      -0.000989       0.010981      -0.021997      -0.112063      -0.039143       0.007581       0.031562              8.280170       5.170729      -1.848536       0.336642       7.439352      -1.190506      12.230429          -0.000525
          496              C       2.723731       8.720200      16.253036       0.151188      34.125208 0.36286661E+03  0.81374158E+04                                 9.253320                            6.433384       0.019422       2.027057                    0.999711      25.489406      71.090791       0.638563       0.427724      -1.059265      -0.005927      -0.006060      -0.047091       0.047848      -0.012678      -0.003159       0.000253      -0.013675       0.183606      -0.045068      -0.016240       0.061308             11.724526       7.068473      -2.204885      -0.191840       6.844648      -1.654685      21.260458           0.000365
          497              C       1.921247       9.517145      17.015341      -0.161280      33.865363 0.44483647E+03  0.10548222E+05                                 9.109617                            7.060078       0.005461       1.970595                    0.999278      30.014928      87.469202       0.614720       0.420194      -1.058783      -0.009206      -0.003340       0.049013       0.049982      -0.004268       0.009017      -0.014122      -0.013289      -0.040433      -0.021673      -0.000435       0.022108             10.332105       7.778650      -2.508392      -0.939297       6.778931       0.457609      16.438733          -0.000148
          498              C       1.984122       9.424699      18.389220      -0.182773      35.990640 0.46771917E+03  0.11256542E+05                                 9.600176                            7.313321      -0.159777       1.920962                    0.998707      30.473821      90.139410       0.593487       0.428820      -1.051008      -0.013508       0.013837      -0.045497       0.049435       0.013948      -0.008167       0.022217       0.011079      -0.004464      -0.031970       0.011442       0.020528             11.020953       8.413801      -3.608906       0.376136       8.930008      -1.175547      15.719051           0.000043
          499              C       3.531769       7.841905      16.867081      -0.145600      32.709517 0.42805294E+03  0.10068208E+05                                 8.959720                            6.969528       0.003109       1.975397                    0.999411      29.662310      86.514542       0.611943       0.425540      -1.053860      -0.001571      -0.013200       0.051604       0.053289      -0.008103      -0.014534       0.023383       0.000498      -0.016666      -0.026651      -0.004400       0.031051             10.242070       6.751942      -2.223169       1.117753       7.228741      -2.538633      16.745526           0.000239
          500              C       3.570606       7.695836      18.224281      -0.187545      33.061488 0.45401055E+03  0.10843032E+05                                 9.050845                            7.193240      -0.070256       1.954268                    0.998234      30.188613      88.883197       0.600077       0.427380      -1.052147       0.008763      -0.015059      -0.054532       0.057248       0.009763       0.015881      -0.005549       0.011549      -0.028721      -0.022693       0.001642       0.021051             10.164245       6.866224      -2.502422       0.035201       7.915994      -1.822873      15.710517           0.000045
          501              C       2.805103       8.513120      18.977319       0.273956      28.340192 0.33802181E+03  0.74792929E+04                                 8.298466                            6.296183       0.108580       2.061066                    0.999769      24.756627      69.560720       0.629432       0.439786      -1.047390       0.001166       0.002765       0.070524       0.070588       0.003531       0.005007      -0.006335      -0.010384       0.150137      -0.031852      -0.019033       0.050885              9.676241       6.673371      -2.683942       0.638651       7.538659      -2.305178      14.816693          -0.000014
          502              C       3.232244       7.394455      21.058523       0.262367      28.938788 0.35350364E+03  0.79312837E+04                                 8.486840                            6.498929      -0.062196       2.003495                    0.999546      25.272906      72.139186       0.609306       0.448044      -1.039721      -0.022783       0.067062      -0.033502       0.078350      -0.014500       0.010108      -0.040834      -0.055839       0.030519      -0.036548      -0.024565       0.061113              9.984355       8.727689       0.408371       2.266110      11.244047      -4.951619       9.981328          -0.000342
          503              C       4.437827       7.355628      21.670097      -0.187788      33.300853 0.45951094E+03  0.10999883E+05                                 9.072819                            7.215102       0.056936       1.993945                    0.998519      30.149126      88.669604       0.602273       0.424835      -1.054447       0.028852      -0.036402       0.032898       0.056920       0.004411      -0.019425       0.004066      -0.016566      -0.016187      -0.025891       0.011930       0.013961             10.317451       9.679710       0.660322       2.522362      12.193387      -4.116542       9.079257           0.000023
          504              C       2.357644       6.366384      21.194429      -0.179351      31.711639 0.45829231E+03  0.10961993E+05                                 8.782391                            7.217996       0.020343       1.982874                    0.998580      30.083113      88.402449       0.600672       0.426306      -1.053674      -0.009449      -0.059867       0.021219       0.064215      -0.016965       0.012020       0.013696       0.025578       0.027779      -0.033254       0.012337       0.020917              9.747581       9.010466       1.151995       1.288078      12.153549      -4.010449       8.078728           0.000018
          505              C       4.950029       4.265880      24.643334       0.099790      26.440172 0.32520493E+03  0.71477615E+04                                 7.835103                            6.085736       0.330199       2.123246                    0.999761      26.044450      73.648378       0.652518       0.427071      -1.051961      -0.012783      -0.051022      -0.011449       0.053831       0.014873      -0.011938       0.022015       0.020123      -0.007529      -0.035635       0.016412       0.019223              8.959864       6.437948       0.148365       3.162132      11.304538      -1.381429       9.137107          -0.003944
          506              C       4.345389       2.252264      24.470981      -0.037226      30.137567 0.39102951E+03  0.89865430E+04                                 8.490659                            6.638393       0.344615       2.098959                    0.999500      28.173818      81.073467       0.630631       0.422618      -1.056284       0.047371       0.036237       0.054943       0.081091       0.011240       0.007470      -0.000042      -0.022114      -0.024741      -0.017141      -0.003051       0.020192              9.768033       7.044650       0.433316       2.297095      13.080474      -2.772582       9.178976           0.000416
          507              C       3.774027       2.899427      23.451074      -0.099862      31.211428 0.41220328E+03  0.95633718E+04                                 8.612471                            6.764670       0.443813       2.131585                    0.999606      28.331966      80.930498       0.634152       0.416306      -1.064200       0.007844       0.066231      -0.010842       0.067569       0.021467       0.019635       0.004102      -0.044356      -0.050763      -0.037251      -0.004376       0.041627              9.802863       7.520665       1.077298       3.208187      11.578247      -1.432102      10.309676           0.001886
          508              C       3.862778       5.293942      22.677032       0.161977      32.723243 0.38771555E+03  0.88792628E+04                                 9.134962                            6.760675      -0.089260       1.996333                    0.999591      25.958959      74.236227       0.604985       0.442077      -1.045896       0.011551      -0.039403       0.021508       0.046353      -0.005182       0.026727      -0.037441      -0.064925      -0.003220      -0.050496      -0.010603       0.061099             11.174481       9.309603      -0.459469       2.542722      14.058395      -5.899649      10.155445           0.000276
          509              C       2.659043       5.288392      22.019744      -0.139703      32.778833 0.46707730E+03  0.11252094E+05                                 9.100595                            7.379533      -0.196707       1.920723                    0.997691      30.023371      89.234763       0.581515       0.437220      -1.044542      -0.015131       0.027777      -0.044660       0.054727      -0.001288      -0.016916       0.005349      -0.012389       0.004801      -0.020356       0.003400       0.016956             10.225642      10.237655       0.207550       2.775138      11.753689      -3.471544       8.685583          -0.000254
          510              C       4.765113       6.292428      22.478734      -0.155765      32.766984 0.45998054E+03  0.11017861E+05                                 9.003760                            7.256596       0.009235       1.976837                    0.999002      30.090254      88.626611       0.595649       0.429297      -1.051322      -0.001448       0.041190      -0.032790       0.052668      -0.002068       0.014620       0.003528       0.036275       0.012157      -0.021239      -0.004658       0.025897             10.236663       8.807831       0.872509       1.339754      13.375925      -4.428660       8.526234          -0.000417
          511              C       3.468887       8.122946      13.948824      -0.130041      29.939791 0.43926131E+03  0.10394628E+05                                 8.475301                            7.063574       0.089220       2.004168                    0.998504      29.693910      86.755149       0.607663       0.425949      -1.054032      -0.019002       0.025161       0.053408       0.062021      -0.054642      -0.039382       0.002237       0.027182       0.041843      -0.070012       0.000422       0.069590              9.201760       6.897008      -2.603968      -0.280879       7.881274      -0.263757      12.826997           0.002531
          512              C       3.195221       8.629579      12.731854      -0.018838      28.520147 0.39750210E+03  0.92275226E+04                                 8.352333                            6.812107      -0.094065       1.956558                    0.998649      28.864087      85.113797       0.602706       0.437779      -1.040815      -0.046938       0.055112      -0.012080       0.073393      -0.015202      -0.008619       0.014152       0.058367      -0.007695      -0.035974      -0.001805       0.037778              9.251108       6.505416      -2.300016      -0.525574       7.802721       0.733250      13.445187           0.000977
          513              C       7.797464       9.779645       3.992527       0.560775      22.041281 0.26231223E+03  0.55251951E+04                                 7.388077                            5.817599      -0.178348       1.991976                    0.999092      23.237711      66.718210       0.601003       0.483838      -1.008321      -0.027632       0.049044       0.009378       0.057068       0.053041       0.047398       0.037693       0.060481       0.027067      -0.067200      -0.030191       0.097391              8.527892       7.890186      -3.979524      -0.742699      11.307083      -0.811594       6.386406          -0.001058
          514              C       8.505650       8.470518       4.111135      -0.022154      35.576439 0.46020573E+03  0.10953647E+05                                 9.516402                            7.232416      -0.088287       1.980625                    0.998924      27.804384      79.931131       0.603745       0.426232      -1.060030       0.022885      -0.038772       0.007413       0.045629       0.006937      -0.000074      -0.000025       0.000020      -0.022129      -0.007377      -0.003249       0.010625             11.212382      10.355072      -5.638694      -1.399402      14.492324      -1.435933       8.789749           0.001064
          515              C       9.367303       8.043383       3.114702      -0.115114      32.450165 0.44658337E+03  0.10602848E+05                                 8.902438                            7.110020       0.083646       1.996724                    0.999709      29.734548      86.781538       0.607737       0.424493      -1.055811       0.000747      -0.019676       0.020338       0.028308       0.016335      -0.008248      -0.015300      -0.012243       0.053216      -0.026420      -0.004649       0.031069              9.828996       9.671944      -4.119101      -2.014018      11.695313      -0.878018       8.119730          -0.000001
          516              C      10.014471       6.815614       3.230839      -0.112541      32.008058 0.42277789E+03  0.99032911E+04                                 8.805059                            6.905552       0.049217       1.986898                    0.999714      29.445128      85.420661       0.618191       0.422976      -1.056526      -0.022921       0.012012       0.010803       0.028042       0.005768      -0.009777       0.020052       0.021159       0.028920      -0.029303       0.006371       0.022932              9.801506       8.535437      -3.760097      -1.530474      12.637427      -2.116703       8.231654           0.000452
          517              C       9.835118       6.035321       4.315610      -0.015491      35.381444 0.42096715E+03  0.97511015E+04                                 9.334513                            6.806414       0.044425       2.021501                    0.999317      26.928207      75.156631       0.640739       0.412686      -1.073866      -0.028247       0.034647      -0.005527       0.045043       0.006840       0.005051       0.011942       0.004784       0.004463      -0.013335      -0.002762       0.016097             11.236754       9.540291      -5.512850      -1.690408      15.719263      -1.914818       8.450709           0.000976
          518              C       8.971617       6.462456       5.322545      -0.109991      32.478950 0.44123010E+03  0.10433604E+05                                 8.878896                            7.040421       0.066476       1.991887                    0.999718      29.465134      85.537602       0.614856       0.421273      -1.058899       0.002093       0.015516      -0.021908       0.026927       0.021419       0.003724      -0.009999      -0.001415       0.062751      -0.033604       0.009433       0.024171              9.954676       8.961775      -4.172221      -2.111731      12.872817      -0.762534       8.029435           0.000368
          519              C       8.315204       7.666187       5.223087      -0.118032      32.906353 0.47049386E+03  0.11369249E+05                                 9.116942                            7.393106      -0.207771       1.902936                    0.998840      30.538103      91.275332       0.581831       0.435643      -1.044182       0.020406      -0.008631      -0.017828       0.028438       0.003952      -0.003606       0.013512       0.014526       0.044753      -0.021149       0.000809       0.020340             10.151607       8.537974      -3.651701      -1.325738      13.043008      -1.783468       8.873838           0.000550
          520              C      10.571041       4.737288       4.471902       0.567416      23.550310 0.25412235E+03  0.52822897E+04                                 7.586516                            5.637654      -0.004810       2.049486                    0.999592      22.629460      63.433473       0.628263       0.469013      -1.021606       0.022274      -0.055432      -0.012657       0.061066       0.067410       0.037629       0.033547       0.065924      -0.043030      -0.069727      -0.033546       0.103273              8.991703       7.681282      -3.904735      -1.355958      12.264298      -1.331603       7.029529          -0.000277
          521              C       5.256856      11.560267       1.333725       0.122529      24.415502 0.30076820E+03  0.64797465E+04                                 7.375406                            5.830103       0.362002       2.137538                    0.999857      25.442884      71.121282       0.670854       0.423791      -1.054489      -0.032146      -0.028499       0.035544       0.055757       0.000166      -0.011511      -0.000187       0.024125      -0.108795      -0.038203       0.006069       0.032133              8.265375       7.433285       1.848164       1.182065       5.162334       0.333685      12.200507          -0.000621
          522              C      -5.147606       1.899123      30.078310       0.151312      34.122315 0.36284699E+03  0.81366263E+04                                 9.250778                            6.432030       0.021723       2.027875                    0.999718      25.490093      71.084344       0.638824       0.427567      -1.059394      -0.005221       0.007230       0.047200       0.048035       0.011695      -0.001723      -0.003718       0.012401       0.185341      -0.044177      -0.017798       0.061975             11.720863       6.842556       2.204074       1.653393       7.066575      -0.192741      21.253459           0.000291
          523              C      -4.350669       2.701607      29.316005      -0.163628      33.948181 0.44620107E+03  0.10589694E+05                                 9.127424                            7.073330       0.010509       1.971543                    0.999324      30.061793      87.670785       0.613769       0.420483      -1.058500      -0.002404       0.008778      -0.049307       0.050140       0.002934       0.014612       0.009693       0.013595      -0.041319      -0.022822       0.000738       0.022084             10.353128       6.789805       2.512103      -0.459697       7.792337      -0.942886      16.477242          -0.000279
          524              C      -4.443129       2.638733      27.942126      -0.181302      35.919985 0.46656574E+03  0.11220952E+05                                 9.583055                            7.300133      -0.158120       1.921815                    0.998766      30.441704      89.989375       0.594579       0.428331      -1.051392       0.013168       0.013578       0.044438       0.048296      -0.014454      -0.022193      -0.007947      -0.011015      -0.002768      -0.032083       0.011184       0.020898             11.000837       8.914305       3.603071       1.168466       8.399794       0.372051      15.688412          -0.000043
          525              C      -6.025908       1.091085      29.464265      -0.144335      32.661273 0.42729059E+03  0.10045496E+05                                 8.950039                            6.962857       0.005669       1.976845                    0.999445      29.633367      86.401034       0.612315       0.425484      -1.053927      -0.011896       0.003050      -0.051850       0.053284       0.007529      -0.021665      -0.013389      -0.000606      -0.014210      -0.024502      -0.004240       0.028742             10.229791       7.221385       2.220931       2.532847       6.745711       1.114510      16.722277           0.000125
          526              C      -6.171990       1.052249      28.107065      -0.189906      33.158340 0.45582694E+03  0.10898123E+05                                 9.072774                            7.212668      -0.078289       1.951028                    0.998331      30.245822      89.121902       0.598593       0.427980      -1.051697      -0.012858      -0.007830       0.055205       0.057221      -0.010458       0.004918       0.015436      -0.011249      -0.033773      -0.022935       0.001269       0.021666             10.188021       7.930528       2.503994       1.824764       6.879805       0.031666      15.753730          -0.000038
          527              C      -5.354713       1.817752      27.354027       0.272908      28.354921 0.33826785E+03  0.74858473E+04                                 8.299765                            6.297492       0.102357       2.059193                    0.999755      24.765722      69.583807       0.629535       0.439649      -1.047507       0.001374      -0.002474      -0.070870       0.070926      -0.004030       0.006041       0.005196       0.011041       0.148583      -0.032175      -0.018169       0.050344              9.677606       7.539154       2.683683       2.306800       6.673868       0.640330      14.819796          -0.000060
          528              C      -6.473399       1.390611      25.272823       0.257814      28.995299 0.35439876E+03  0.79550520E+04                                 8.491549                            6.502760      -0.059816       2.004103                    0.999536      25.299208      72.191163       0.609847       0.447440      -1.040248       0.067871       0.018925       0.033109       0.077851       0.015443       0.039771       0.010352       0.055543       0.033755      -0.037402      -0.023065       0.060467              9.989569      11.249569      -0.408477       4.954188       8.732163       2.267649       9.986976          -0.000367
          529              C      -6.512232       0.185027      24.661249      -0.185142      33.252741 0.45863083E+03  0.10974959E+05                                 9.070618                            7.214020       0.054235       1.993324                    0.998453      30.124268      88.618005       0.601511       0.425523      -1.053886      -0.035132      -0.030613      -0.033025       0.057115      -0.005471      -0.003589      -0.019443       0.014815      -0.019373      -0.025905       0.011030       0.014875             10.314024      12.189282      -0.659396       4.114572       9.676524       2.521293       9.076267          -0.000001
          530              C      -7.501471       2.265211      25.136917      -0.174788      31.618017 0.45661279E+03  0.10911446E+05                                 8.763940                            7.203682       0.026562       1.985394                    0.998642      30.025076      88.180623       0.601422       0.426179      -1.053787      -0.059433       0.006657      -0.021738       0.063633       0.015532      -0.013856       0.012858      -0.024526       0.025156      -0.032169       0.011029       0.021140              9.725559      12.121120      -1.149509       3.997049       8.995530       1.287760       8.060026          -0.000027
          531              C       8.888491      -0.327174      21.688012       0.100639      26.447176 0.32525952E+03  0.71497533E+04                                 7.839720                            6.089008       0.317048       2.119278                    0.999737      26.044021      73.667801       0.651855       0.427459      -1.051650      -0.048426       0.010534       0.012501       0.051111      -0.016097      -0.022649      -0.011968      -0.018415      -0.009183      -0.036575       0.016321       0.020254              8.965055      11.314376      -0.150284       1.381087       6.440390       3.162890       9.140400          -0.003898
          532              C       6.874876       0.277466      21.860365      -0.036929      30.158916 0.39143393E+03  0.89990404E+04                                 8.498264                            6.645536       0.336563       2.096212                    0.999498      28.187773      81.153929       0.629703       0.423090      -1.055886       0.037410      -0.047529      -0.055886       0.082351      -0.011584      -0.000176       0.008699       0.023406      -0.027878      -0.018763      -0.002767       0.021530              9.775261      13.086334      -0.435143       2.770988       7.051799       2.299750       9.187650           0.000439
          533              C       7.522049       0.848827      22.880272      -0.100174      31.220654 0.41237520E+03  0.95685835E+04                                 8.616711                            6.769039       0.439291       2.130179                    0.999642      28.332414      80.943184       0.633517       0.416670      -1.063942       0.065473      -0.009275       0.011036       0.067041      -0.021987      -0.002810       0.019342       0.042498      -0.053952      -0.037201      -0.004238       0.041439              9.806975      11.582372      -1.076742       1.433510       7.523348       3.208849      10.315206           0.001886
          534              C       9.916572       0.760077      23.654314       0.161112      32.767344 0.38850458E+03  0.89019145E+04                                 9.141702                            6.767314      -0.089845       1.995393                    0.999553      25.987186      74.337681       0.604715       0.442046      -1.045907      -0.037891      -0.011947      -0.020149       0.044547       0.004848       0.037261       0.026488       0.064126      -0.001781      -0.050114      -0.010416       0.060529             11.180433      14.064059       0.457857       5.899970       9.317034       2.543908      10.160205           0.000276
          535              C       9.911028       1.963812      24.311602      -0.139627      32.782887 0.46725585E+03  0.11258185E+05                                 9.104218                            7.383801      -0.201844       1.919190                    0.997680      30.029170      89.277581       0.580973       0.437559      -1.044273       0.025245       0.016632       0.042917       0.052496       0.001474      -0.006085      -0.016631       0.013560       0.001849      -0.020573       0.003606       0.016966             10.228147      11.755570      -0.209539       3.469313      10.242372       2.775472       8.686497          -0.000268
[truncated: 218,371 more chars]
