# Supplementary material for: A collection of forcefield precursors for metal–organic frameworks
Source: RSC Adv. 2019 Nov 13;9(63):36492–507. doi: 10.1039/c9ra07327b (PMC9075174; doi:10.1039/c9ra07327b)
Supplement: RA-009-C9RA07327B-s5139 [file RA-009-C9RA07327B-s5139.xyz]

  864
jmolscript: load "" {1 1 1} spacegroup "x,y,z" unitcell [{     18.903100     0.000000     0.000000 }, {      0.000066    18.903100     0.000000 }, {      9.451611     9.451578    31.146494 }]
Cd    11.590896    20.664690    11.505515     0.838860
Cd    16.763906    17.141530    11.505515     0.840351
Cd    15.938971    12.038086    27.078762     0.838895
Cd    12.415859    25.768163    27.078762     0.839076
Cd     7.312336    11.213140    11.505515     0.838895
Cd    21.042401     7.689980    11.505515     0.839076
Cd    21.867394    21.489636    27.078762     0.840351
Cd    25.390536    16.316613    27.078762     0.838860
Cd    21.042441    17.141538    19.640979     0.838895
Cd     7.312376    20.664698    19.640979     0.839076
Cd     6.487383     6.865042     4.067732     0.840351
Cd     2.964241    12.038065     4.067732     0.838860
Cd    16.763881     7.689988    19.640979     0.838860
Cd    11.590871    11.213148    19.640979     0.840351
Cd    12.415806    16.316592     4.067732     0.838895
Cd    15.938918     2.586515     4.067732     0.839076
H     12.863632    18.305770     9.206904     0.120596
H     11.619803    17.396530     7.363031     0.133050
H      9.213448    19.604414     9.543286     0.098576
H      9.559361    16.332284     6.652891     0.136485
H      7.676609    15.823790     5.357197     0.139318
H      6.050955    19.324645     6.328968     0.129964
H      7.886449    19.791553     7.699413     0.123746
H     15.667007    26.483268    27.795131     0.115202
H     16.602713    26.821636    30.012762     0.125912
H     12.844774    25.827333    30.361602     0.103539
H      6.858110    18.347350     1.077669     0.122780
H      7.030130    18.394610     3.388739     0.125449
H      4.005626    15.848362     3.650369     0.129557
H      3.854398    15.744393     1.370446     0.124893
H      8.232326     4.911034     9.555744     0.111606
H      7.451692    22.271644    13.137591     0.109806
H      5.451682     4.510292    13.187426     0.112088
H      6.253175     6.109491     9.624267     0.107352
H     15.491167    19.500446     9.206904     0.121410
H     16.734992    20.409684     7.363031     0.131826
H     19.141351    18.201804     9.543286     0.098247
H     18.795367     2.570828     6.652891     0.135461
H      1.775017     3.079320     5.357197     0.137704
H      3.400738    18.481567     6.328968     0.130250
H     20.468346    18.014661     7.699413     0.126352
H     12.687825    11.322982    27.795131     0.113358
H     11.752123    10.984618    30.012762     0.125299
H     15.510063    11.978922    30.361602     0.102924
H      2.593508     0.555752     1.077669     0.124992
H      2.421558    19.411596     3.388739     0.126946
H      5.445997     3.054744     3.650369     0.128378
H      5.597220     3.158709     1.370446     0.122035
H     20.122407    13.992083     9.555744     0.113032
H     20.903114    15.534579    13.137591     0.110289
H      3.999958    14.392832    13.187426     0.111068
H      3.198458    12.793627     9.624267     0.106157
H     13.580047    10.765338    24.780151     0.119266
H     12.670810    12.009160    22.936278     0.134684
H     14.878703    14.415527    25.116533     0.099817
H     11.606573    14.069597    22.226138     0.136795
H     11.098085    15.952345    20.930444     0.139549
H     14.598945    17.578012    21.902215     0.129075
H     15.065847    15.742523    23.272660     0.126170
H     12.305990    17.413547    12.221884     0.114463
H     12.644354    16.477845    14.439515     0.126560
H     11.650064    20.235782    14.788355     0.101959
H     13.621647    16.770845    16.650916     0.124251
H     13.668907    16.598829    18.961986     0.126406
H     11.122670    19.623325    19.223616     0.127795
H     11.018701    19.774548    16.943693     0.123949
H     19.088427    15.396598    25.128991     0.113229
H     17.545940    16.177299    28.710838     0.109335
H     18.687694    18.177247    28.760673     0.110853
H     20.286890    17.375752    25.197514     0.108042
H     14.774714     8.137807    24.780151     0.121681
H     15.684013    25.797081    22.936278     0.133461
H     13.476124    23.390719    25.116533     0.098989
H     16.748249    23.736643    22.226138     0.136642
H     17.256735    21.853893    20.930444     0.138627
H     13.755876    20.228227    21.902215     0.128802
H     13.288977    22.063719    23.272660     0.127034
H     16.048814    20.392675    12.221884     0.114281
H     15.710454    21.328381    14.439515     0.125922
H     16.704744    17.570445    14.788355     0.102930
H     14.733165    21.035385    16.650916     0.124053
H     14.685909    21.207405    18.961986     0.125840
H     17.232147    18.182909    19.223616     0.128056
H     17.336111    18.031682    16.943693     0.125105
H      9.266400    22.409648    25.128991     0.111842
H     10.808894    21.628953    28.710838     0.108525
H      9.667140    19.629005    28.760673     0.112383
H      8.067937    20.430493    25.197514     0.107379
H      6.039580     8.854220     9.206904     0.119266
H      7.283399     7.944980     7.363031     0.134684
H      9.689773    10.152864     9.543286     0.099817
H      9.343832     6.880734     6.652891     0.136795
H     11.226578     6.372240     5.357197     0.139549
H     12.852258     9.873095     6.328968     0.129075
H     11.016770    10.340003     7.699413     0.126170
H     22.139395    17.031718    27.795131     0.114463
H     21.203695    17.370086    30.012762     0.126560
H     24.961628    16.375783    30.361602     0.101959
H     12.045087     8.895800     1.077669     0.124251
H     11.873071     8.943060     3.388739     0.126406
H     14.897559     6.396812     3.650369     0.127795
H     15.048781     6.292843     1.370446     0.123949
H     10.670859    14.362584     9.555744     0.113229
H     11.451555    12.820094    13.137591     0.109335
H     13.451507    13.961842    13.187426     0.110853
H     12.650018    15.561041     9.624267     0.108042
H      3.412053    10.048896     9.206904     0.121681
H     21.071330    10.958134     7.363031     0.133461
H     18.664960     8.750254     9.543286     0.098989
H     19.010896    12.022378     6.652891     0.136642
H     17.128147    12.530870     5.357197     0.138627
H     15.502470     9.030017     6.328968     0.128802
H     17.337960     8.563111     7.699413     0.127034
H     25.118537    20.774532    27.795131     0.114281
H     26.054241    20.436168    30.012762     0.125922
H     22.296309    21.430472    30.361602     0.102930
H     16.309631    10.007302     1.077669     0.124053
H     16.481651     9.960046     3.388739     0.125840
H     13.457164    12.506294     3.650369     0.128056
H     13.305937    12.610259     1.370446     0.125105
H     17.683874     4.540533     9.555744     0.111842
H     16.903185     6.083029    13.137591     0.108525
H     14.903233     4.941282    13.187426     0.112383
H     15.704716     3.342077     9.624267     0.107379
H     24.226306    20.216888    24.780151     0.121410
H     25.135548    21.460710    22.936278     0.131826
H     22.927676    23.867077    25.116533     0.098247
H      7.296699    23.521147    22.226138     0.135461
H      7.805132     6.500795    20.930444     0.137704
H     23.207384     8.126462    21.902215     0.130250
H     22.740538    25.194073    23.272660     0.126352
H      6.597221     7.961997    12.221884     0.113358
H      6.258854     7.026295    14.439515     0.125299
H      7.253170    10.784232    14.788355     0.102924
H      5.281567     7.319295    16.650916     0.124992
H     24.137410     7.147279    18.961986     0.126947
H      7.780569    10.171775    19.223616     0.128378
H      7.884534    10.322998    16.943693     0.122035
H     18.717959    24.848148    25.128991     0.113032
H     20.260458    25.628849    28.710838     0.110289
H     19.118652     8.725697    28.760673     0.111068
H     17.519443     7.924202    25.197514     0.106157
H     23.031621    17.589357    24.780151     0.120596
H     22.122376    16.345531    22.936278     0.133050
H     24.330251    13.939169    25.116533     0.098576
H     21.058123    14.285093    22.226138     0.136485
H     20.549622    12.402343    20.930444     0.139318
H     24.050471    10.776677    21.902215     0.129964
H     24.517386    12.612169    23.272660     0.123746
H     21.757517    10.941125    12.221884     0.115202
H     22.095888    11.876831    14.439515     0.125912
H     21.101572     8.118895    14.788355     0.103539
H     23.073179    11.583835    16.650916     0.122780
H     23.120440    11.755855    18.961986     0.125449
H     20.574182     8.731359    19.223616     0.129557
H     20.470212     8.580132    16.943693     0.124893
H      9.636868    12.958098    25.128991     0.111606
H     26.997476    12.177403    28.710838     0.109806
H      9.236116    10.177455    28.760673     0.112089
H     10.835318    10.978943    25.197514     0.107352
H     22.315197    19.500458    21.939590     0.119266
H     21.071378    20.409698    23.783463     0.134684
H     18.665004    18.201814    21.603208     0.099817
H     19.010945    21.473944    24.493603     0.136795
H     17.128199    21.982438    25.789297     0.139549
H     15.502519    18.481583    24.817526     0.129075
H     17.338007    18.014675    23.447081     0.126169
H      6.215382    11.322960     3.351363     0.114463
H      7.151082    10.984592     1.133732     0.126560
H      3.393149    11.978895     0.784892     0.101959
H     16.309690    19.458878    30.068825     0.124251
H     16.481706    19.411618    27.757755     0.126406
H     13.457218    21.957866    27.496125     0.127795
H     13.305996    22.061835    29.776048     0.123949
H     17.683918    13.992094    21.590750     0.113229
H     16.903222    15.534584    18.008903     0.109335
H     14.903270    14.392836    17.959068     0.110853
H     15.704759    12.793637    21.522227     0.108042
H     24.942724    18.305782    21.939590     0.121681
H      7.283447    17.396544    23.783463     0.133461
H      9.689817    19.604424    21.603208     0.098989
H      9.343881    16.332300    24.493603     0.136642
H     11.226630    15.823808    25.789297     0.138627
H     12.852307    19.324661    24.817526     0.128802
H     11.016817    19.791567    23.447081     0.127033
H      3.236240     7.580146     3.351363     0.114281
H      2.300536     7.918510     1.133732     0.125922
H      6.058468     6.924206     0.784892     0.102930
H     12.045146    18.347376    30.068825     0.124053
H     11.873126    18.394632    27.757755     0.125840
H     14.897613    15.848384    27.496125     0.128056
H     15.048840    15.744419    29.776048     0.125105
H     10.670903    23.814145    21.590750     0.111842
H     11.451592    22.271649    18.008903     0.108525
H     13.451544    23.413396    17.959068     0.112384
H     12.650061    25.012601    21.522227     0.107379
H      4.128471     8.137790     6.366343     0.121410
H      3.219229     6.893968     8.210216     0.131826
H      5.427101     4.487601     6.029961     0.098247
H     21.058078     4.833531     8.920356     0.135461
H     20.549645    21.853883    10.216050     0.137704
H      5.147393    20.228216     9.244279     0.130250
H      5.614239     3.160605     7.873834     0.126351
H     21.757556    20.392681    18.924610     0.113358
H     22.095923    21.328383    16.706979     0.125299
H     21.101607    17.570446    16.358139     0.102924
H     23.073210    21.035383    14.495578     0.124992
H      4.217367    21.207399    12.184508     0.126947
H     20.574208    18.182903    11.922878     0.128378
H     20.470243    18.031680    14.202801     0.122035
H      9.636818     3.506530     6.017503     0.113032
H      8.094319     2.725829     2.435656     0.110289
H      9.236059     0.725881     2.385821     0.111068
H     10.835334    20.430476     5.948980     0.106157
H      5.323156    10.765321     6.366343     0.120596
H      6.232401    12.009147     8.210216     0.133050
H      4.024526    14.415509     6.029961     0.098576
H      7.296654    14.069585     8.920356     0.136485
H      7.805155    15.952335    10.216050     0.139318
H      4.304306    17.578001     9.244279     0.129964
H      3.837391    15.742509     7.873834     0.123745
H      6.597260    17.413553    18.924610     0.115202
H      6.258889    16.477847    16.706979     0.125912
H      7.253205    20.235783    16.358139     0.103539
H      5.281598    16.770843    14.495578     0.122780
H      5.234337    16.598823    12.184508     0.125449
H      7.780595    19.623319    11.922878     0.129557
H      7.884565    19.774546    14.202801     0.124893
H     18.717909    15.396580     6.017503     0.111606
H      1.357301    16.177275     2.435656     0.109805
H     19.118661    18.177223     2.385821     0.112089
H     17.519459    17.375735     5.948980     0.107352
H     15.491145    10.048908    21.939590     0.120596
H     16.734974    10.958148    23.783463     0.133050
H     19.141329     8.750264    21.603208     0.098576
H     18.795416    12.022394    24.493603     0.136485
H     20.678168    12.530888    25.789297     0.139318
H     22.303822     9.030033    24.817526     0.129964
H     20.468328     8.563125    23.447081     0.123745
H     12.687770     1.871410     3.351363     0.115202
H     11.752064     1.533042     1.133732     0.125912
H     15.510003     2.527345     0.784892     0.103539
H     21.496667    10.007328    30.068825     0.122780
H     21.324647     9.960068    27.757755     0.125449
H     24.349151    12.506316    27.496125     0.129557
H     24.500379    12.610285    29.776048     0.124893
H     20.122451    23.443644    21.590750     0.111606
H     20.903085     6.083034    18.008903     0.109806
H     22.903095    23.844386    17.959068     0.112089
H     22.101602    22.245187    21.522227     0.107352
H     12.863610     8.854232    21.939590     0.121410
H     11.619785     7.944994    23.783463     0.131826
H      9.213426    10.152874    21.603208     0.098247
H      9.559410    25.783850    24.493603     0.135461
H     26.579760    25.275358    25.789297     0.137704
H     24.954039     9.873111    24.817526     0.130250
H      7.886431    10.340017    23.447081     0.126351
H     15.666952    17.031696     3.351363     0.113358
H     16.602654    17.370060     1.133732     0.125299
H     12.844714    16.375756     0.784892     0.102924
H     25.761269    27.798926    30.068825     0.124992
H     25.933219     8.943082    27.757755     0.126947
H     22.908780    25.299934    27.496125     0.128378
H     22.757557    25.195969    29.776048     0.122035
H      8.232370    14.362595    21.590750     0.113032
H      7.451663    12.820099    18.008903     0.110289
H      5.451719    13.961846    17.959068     0.111068
H     25.156319    15.561051    21.522227     0.106157
H     14.774730    17.589340     6.366343     0.119266
H     15.683967    16.345518     8.210216     0.134684
H     13.476074    13.939151     6.029961     0.099817
H     16.748204    14.285081     8.920356     0.136795
H     17.256692    12.402333    10.216050     0.139549
H     13.755832    10.776666     9.244279     0.129075
H     13.288930    12.612155     7.873834     0.126169
H     16.048787    10.941131    18.924610     0.114463
H     15.710423    11.876833    16.706979     0.126560
H     16.704713     8.118896    16.358139     0.101959
H     14.733130    11.583833    14.495578     0.124251
H     14.685870    11.755849    12.184508     0.126406
H     17.232107     8.731353    11.922878     0.127795
H     17.336076     8.580130    14.202801     0.123949
H      9.266350    12.958080     6.017503     0.113229
H     10.808837    12.177379     2.435656     0.109335
H      9.667083    10.177431     2.385821     0.110853
H      8.067887    10.978926     5.948980     0.108042
H     13.580063    20.216871     6.366343     0.121681
H     12.670764     2.557597     8.210216     0.133461
H     14.878653     4.963959     6.029961     0.098989
H     11.606528     4.618035     8.920356     0.136642
H     11.098042     6.500785    10.216050     0.138627
H     14.598901     8.126451     9.244279     0.128802
H     15.065800     6.290959     7.873834     0.127033
H     12.305963     7.962003    18.924610     0.114281
H     12.644323     7.026297    16.706979     0.125922
H     11.650033    10.784233    16.358139     0.102930
H     13.621612     7.319293    14.495578     0.124053
H     13.668868     7.147273    12.184508     0.125840
H     11.122630    10.171769    11.922878     0.128057
H     11.018666    10.322996    14.202801     0.125105
H     19.088377     5.945030     6.017503     0.111842
H     17.545883     6.725725     2.435656     0.108525
H     18.687637     8.725673     2.385821     0.112384
H     20.286840     7.924185     5.948980     0.107379
C     11.958174    18.445653     9.047434    -0.037232
C     11.281440    17.942830     8.037041    -0.089665
C      9.967680    19.152629     9.244902     0.087077
C      8.854282    18.082712     7.312574     0.163455
C      8.839155    16.918280     6.613647    -0.139537
C      7.710638    16.619611     5.836853    -0.183473
C      6.676641    17.479702     5.783281     0.262445
C      6.737136    18.704623     6.429882    -0.185667
C      7.841079    18.990061     7.227855    -0.159371
C     15.200101    26.420889    28.597465    -0.035734
C     15.718047    26.615592    29.818407    -0.114829
C     13.659498    26.084415    29.995943     0.096765
C      5.349638    17.035475     0.989213     0.148426
C      6.285344    17.829405     1.593455    -0.155215
C      6.383642    17.863432     2.978851    -0.194375
C      5.529220    17.114870     3.736333     0.274221
C      4.593513    16.345513     3.130846    -0.187173
C      4.495216    16.286913     1.767252    -0.162970
C      9.332548    22.163895    11.320505     0.569374
C      8.054635     4.016919    11.344176    -0.016168
C      7.678465     4.839203    10.297031    -0.112149
C      7.215338     3.914843    12.420599    -0.113774
C      4.385551     6.224801    11.474991     0.568286
C      5.659617     5.455445    11.427026    -0.010655
C      6.018774     4.612368    12.457352    -0.119849
C      6.488140     5.559411    10.335030    -0.124868
C     16.396625    19.360563     9.047434    -0.038065
C     17.073356    19.863385     8.037041    -0.085483
C     18.387119    18.653587     9.244902     0.089527
C     19.500513    19.723501     7.312574     0.165445
C     19.515573     1.984831     6.613647    -0.139486
C      1.740989     2.283500     5.836853    -0.180042
C      2.775051    20.326509     5.783281     0.257053
C      2.714558    19.101588     6.429882    -0.183428
C     20.513716    18.816152     7.227855    -0.163890
C     13.154733    11.385363    28.597465    -0.031813
C     12.636788    11.190662    29.818407    -0.114175
C     14.695338    11.721839    29.995943     0.096127
C      4.101980     1.867627     0.989213     0.148968
C      3.166274     1.073698     1.593455    -0.158207
C      3.067979     1.039673     2.978851    -0.196626
C      3.922403     1.788237     3.736333     0.274679
C      4.858108     2.557592     3.130846    -0.184937
C      4.956404     2.616191     1.767252    -0.159178
C     19.022254    15.642325    11.320505     0.569794
C     20.300101    14.886201    11.344176    -0.015177
C     20.676269    14.063916    10.297031    -0.116109
C     21.139400    14.988279    12.420599    -0.114247
C      5.066085    12.678319    11.474991     0.568275
C      3.792019    13.447676    11.427026    -0.012141
C     22.335964    14.290755    12.457352    -0.118103
C     21.866595    13.343708    10.335030    -0.121958
C     13.719933    11.670796    24.620681    -0.033536
C     13.217112    12.347526    23.610288    -0.092143
C     14.426916    13.661293    24.818149     0.087671
C     13.357003    14.774684    22.885821     0.167120
C     12.192571    14.789805    22.186894    -0.140616
C     11.893905    15.918320    21.410100    -0.182465
C     12.754000    16.952319    21.356528     0.260393
C     13.978921    16.891830    22.003129    -0.183952
C     14.264355    15.787890    22.801102    -0.164806
C     12.243612    17.880454    13.024218    -0.034361
C     12.438313    17.362510    14.245160    -0.116743
C     11.907143    19.421058    14.422696     0.097225
C     12.309777    18.279313    16.562460     0.150964
C     13.103705    17.343610    17.166702    -0.158400
C     13.137731    17.245315    18.552098    -0.195047
C     12.389172    18.099736    19.309580     0.274227
C     11.619819    19.035439    18.704093    -0.185877
C     11.561218    19.133733    17.340499    -0.161158
C     17.438184    14.296439    26.893752     0.568787
C     18.194312    15.574288    26.917423    -0.014861
C     19.016598    15.950459    25.870278    -0.115224
C     18.092239    16.413587    27.993846    -0.112396
C     20.402207    19.243380    27.048238     0.568968
C     19.632847    17.969311    27.000273    -0.010740
C     18.789768    17.610153    28.030599    -0.119870
C     19.736810    17.140787    25.908277    -0.125705
C     14.634893    26.135448    24.620681    -0.039011
C     15.137713    25.458716    23.610288    -0.087852
C     13.927911    24.144952    24.818149     0.087575
C     14.997821    23.031558    22.885821     0.165441
C     16.162251    23.016435    22.186894    -0.140229
C     16.460915    21.887919    21.410100    -0.182241
C     15.600820    20.853919    21.356528     0.262127
C     14.375900    20.914410    22.003129    -0.184684
C     14.090468    22.018351    22.801102    -0.164345
C     16.111193    19.925769    13.024218    -0.032160
C     15.916494    20.443715    14.245160    -0.116595
C     16.447664    18.385168    14.422696     0.095298
C     16.045034    19.526917    16.562460     0.151137
C     15.251108    20.462621    17.166702    -0.156479
C     15.217084    20.560919    18.552098    -0.195337
C     15.965644    19.706499    19.309580     0.274222
C     16.734997    18.770795    18.704093    -0.185658
C     16.793595    18.672498    17.340499    -0.163952
C     10.916647    23.509810    26.893752     0.569520
C     10.160518    22.231960    26.917423    -0.015854
C      9.338231    21.855787    25.870278    -0.113640
C     10.262593    21.392663    27.993846    -0.113120
C     26.855723    18.562869    27.048238     0.569809
C      8.721984    19.836937    27.000273    -0.012909
C      9.565064    20.196097    28.030599    -0.118339
C      8.618019    20.665459    25.908277    -0.123591
C      6.945038     8.994103     9.047434    -0.033536
C      7.621767     8.491280     8.037041    -0.092143
C      8.935538     9.701079     9.244902     0.087671
C     10.048925     8.631162     7.312574     0.167120
C     10.064042     7.466730     6.613647    -0.140616
C     11.192556     7.168061     5.836853    -0.182465
C     12.226558     8.028152     5.783281     0.260393
C     12.166073     9.253073     6.429882    -0.183952
C     11.062134     9.538511     7.227855    -0.164806
C     22.606302    16.969339    28.597465    -0.034361
C     22.088359    17.164042    29.818407    -0.116743
C     24.146905    16.632865    29.995943     0.097225
C     13.553550     7.583925     0.989213     0.150964
C     12.617850     8.377855     1.593455    -0.158400
C     12.519555     8.411882     2.978851    -0.195047
C     13.373973     7.663320     3.736333     0.274227
C     14.309674     6.893963     3.130846    -0.185877
C     14.407968     6.835363     1.767252    -0.161158
C      9.570694    12.712345    11.320505     0.568787
C     10.848546    13.468469    11.344176    -0.014861
C     11.224720    14.290753    10.297031    -0.115224
C     11.687845    13.366393    12.420599    -0.112396
C     14.517646    15.676351    11.474991     0.568968
C     13.243574    14.906995    11.427026    -0.010740
C     12.884413    14.063918    12.457352    -0.119870
C     12.415051    15.010961    10.335030    -0.125705
C     21.409694     9.909013     9.047434    -0.039011
C     20.732964    10.411835     8.037041    -0.087852
C     19.419195     9.202037     9.244902     0.087575
C     18.305804    10.271951     7.312574     0.165441
C     18.290685    11.436381     6.613647    -0.140229
C     17.162171    11.735050     5.836853    -0.182241
C     16.128168    10.874959     5.783281     0.262127
C     16.188654     9.650038     6.429882    -0.184684
C     17.292595     9.364602     7.227855    -0.164345
C     24.651631    20.836913    28.597465    -0.032160
C     25.169577    20.642212    29.818407    -0.116596
C     23.111031    21.173389    29.995943     0.095298
C     14.801168    11.319177     0.989213     0.151137
C     15.736869    10.525248     1.593455    -0.156479
C     15.835166    10.491223     2.978851    -0.195337
C     14.980749    11.239787     3.736333     0.274222
C     14.045048    12.009142     3.130846    -0.185658
C     13.946751    12.067741     1.767252    -0.163952
C     18.784042     6.190775    11.320505     0.569520
C     17.506190     5.434651    11.344176    -0.015854
C     17.130015     4.612366    10.297031    -0.113640
C     16.666894     5.536729    12.420599    -0.113120
C     13.837157    22.129869    11.474991     0.569809
C     15.111162     3.996126    11.427026    -0.012909
C     15.470325     4.839205    12.457352    -0.118339
C     15.939684     3.892158    10.335030    -0.123591
C     24.086426    21.122346    24.620681    -0.038065
C     24.589250    21.799076    23.610288    -0.085483
C     23.379457    23.112843    24.818149     0.089527
C     24.449375    24.226234    22.885821     0.165446
C      6.710705    24.241355    22.186894    -0.139486
C      7.009311     6.466770    21.410100    -0.180042
C     25.052324     7.500769    21.356528     0.257053
C     23.827403     7.440280    22.003129    -0.183428
C     23.542029    25.239440    22.801102    -0.163890
C      6.659603     8.428904    13.024218    -0.031813
C      6.464901     7.910960    14.245160    -0.114175
C      6.996085     9.969508    14.422696     0.096127
C      6.593447     8.827763    16.562460     0.148968
C      5.799514     7.892060    17.166702    -0.158207
C      5.765489     7.793765    18.552098    -0.196626
C      6.514056     8.648186    19.309580     0.274679
C      7.283415     9.583889    18.704093    -0.184937
C      7.342013     9.682183    17.340499    -0.159178
C     20.368197    23.747989    26.893752     0.569794
C     19.612078    25.025838    26.917423    -0.015177
C     18.789793    25.402009    25.870278    -0.116109
C     19.714158    25.865137    27.993846    -0.114247
C     17.404143     9.791830    27.048238     0.568275
C     18.173494     8.517761    27.000273    -0.012141
C     19.016638    27.061703    28.030599    -0.118103
C     18.069589    26.592337    25.908277    -0.121958
C     23.171500    16.683898    24.620681    -0.037232
C     22.668675    16.007166    23.610288    -0.089665
C     23.878470    14.693402    24.818149     0.087077
C     22.808548    13.580008    22.885821     0.163455
C     21.644117    13.564885    22.186894    -0.139537
C     21.345443    12.436369    21.410100    -0.183473
C     22.205531    11.402369    21.356528     0.262445
C     23.430452    11.462860    22.003129    -0.185667
C     23.715894    12.566801    22.801102    -0.159371
C     21.695136    10.474219    13.024218    -0.035734
C     21.889841    10.992165    14.245160    -0.114830
C     21.358657     8.933618    14.422696     0.096765
C     21.761299    10.075367    16.562460     0.148426
C     22.555233    11.011071    17.166702    -0.155215
C     22.589260    11.109369    18.552098    -0.194375
C     21.840695    10.254949    19.309580     0.274221
C     21.071335     9.319245    18.704093    -0.187173
C     21.012734     9.220948    17.340499    -0.162970
C     26.889733    14.058260    26.893752     0.569374
C      8.742753    12.780410    26.917423    -0.016168
C      9.565035    12.404237    25.870278    -0.112149
C      8.640674    11.941113    27.993846    -0.113774
C     10.950622     9.111319    27.048238     0.568286
C     10.181270    10.385387    27.000273    -0.010655
C      9.338194    10.744547    28.030599    -0.119849
C     10.285239    11.213909    25.908277    -0.124868
C     21.409739    19.360575    22.099060    -0.033536
C     20.733010    19.863398    23.109453    -0.092144
C     19.419239    18.653599    21.901592     0.087671
C     18.305852    19.723516    23.833920     0.167120
C     18.290735    20.887948    24.532847    -0.140616
C     17.162221    21.186617    25.309641    -0.182465
C     16.128219    20.326526    25.363213     0.260393
C     16.188704    19.101605    24.716612    -0.183952
C     17.292643    18.816167    23.918639    -0.164806
C      5.748475    11.385339     2.549029    -0.034361
C      6.266418    11.190636     1.328087    -0.116743
C      4.207872    11.721813     1.150551     0.097225
C     14.801227    20.770753    30.157281     0.150964
C     15.736927    19.976823    29.553039    -0.158400
C     15.835222    19.942796    28.167643    -0.195047
C     14.980804    20.691358    27.410161     0.274227
C     14.045103    21.460715    28.015648    -0.185877
C     13.946809    21.519315    29.379242    -0.161158
C     18.784083    15.642333    19.825989     0.568787
C     17.506231    14.886209    19.802318    -0.014861
C     17.130057    14.063925    20.849463    -0.115224
C     16.666932    14.988285    18.725895    -0.112396
C     13.837131    12.678327    19.671503     0.568968
C     15.111203    13.447683    19.719468    -0.010740
C     15.470364    14.290760    18.689142    -0.119870
C     15.939726    13.343717    20.811464    -0.125705
C      6.945083    18.445665    22.099060    -0.039011
C      7.621813    17.942843    23.109453    -0.087852
C      8.935582    19.152641    21.901592     0.087575
C     10.048973    18.082727    23.833920     0.165441
C     10.064092    16.918297    24.532847    -0.140229
C     11.192606    16.619628    25.309641    -0.182241
C     12.226609    17.479719    25.363213     0.262127
C     12.166123    18.704640    24.716612    -0.184684
C     11.062182    18.990076    23.918639    -0.164345
C      3.703146     7.517765     2.549029    -0.032160
C      3.185200     7.712466     1.328087    -0.116595
C      5.243746     7.181289     1.150551     0.095298
C     13.553609    17.035501    30.157281     0.151137
C     12.617908    17.829430    29.553039    -0.156479
C     12.519611    17.863455    28.167643    -0.195337
C     13.374028    17.114891    27.410161     0.274222
C     14.309729    16.345536    28.015648    -0.185658
C     14.408026    16.286937    29.379242    -0.163951
C      9.570735    22.163903    19.825989     0.569520
C     10.848587    22.920027    19.802318    -0.015854
C     11.224762    23.742312    20.849463    -0.113640
C     11.687883    22.817949    18.725895    -0.113120
C     14.517620     6.224809    19.671503     0.569809
C     13.243615    24.358552    19.719468    -0.012908
C     12.884452    23.515473    18.689142    -0.118339
C     12.415093    24.462520    20.811464    -0.123591
C      4.268351     7.232332     6.525813    -0.038065
C      3.765527     6.555602     7.536206    -0.085483
C      4.975320     5.241835     6.328345     0.089527
C      3.905402     4.128444     8.260673     0.165445
C      2.740972     4.113323     8.959600    -0.139486
C     21.345400     2.984808     9.736394    -0.180042
C      3.302453    20.853909     9.789966     0.257053
C      4.527374    20.914398     9.143365    -0.183428
C      4.812748     3.115238     8.345392    -0.163890
C     21.695174    19.925774    18.122276    -0.031814
C     21.889876    20.443718    16.901334    -0.114175
C     21.358692    18.385170    16.723798     0.096127
C     21.761330    19.526915    14.584034     0.148968
C     22.555263    20.462618    13.979792    -0.158207
C     22.589288    20.560913    12.594396    -0.196626
C     21.840721    19.706492    11.836914     0.274679
C     21.071362    18.770789    12.442401    -0.184937
C     21.012764    18.672495    13.805995    -0.159178
C      7.986580     4.606689     4.252742     0.569794
C      8.742699     3.328840     4.229071    -0.015177
C      9.564984     2.952669     5.276216    -0.116109
C      8.640619     2.489541     3.152648    -0.114247
C     10.950634    18.562848     4.098256     0.568275
C     10.181283    19.836917     4.146221    -0.012141
C      9.338139     1.292975     3.115895    -0.118103
C     10.285188     1.762341     5.238217    -0.121958
C      5.183277    11.670780     6.525813    -0.037232
C      5.686102    12.347512     7.536206    -0.089665
C      4.476307    13.661276     6.328345     0.087077
C      5.546229    14.774670     8.260673     0.163455
C      6.710660    14.789793     8.959600    -0.139537
C      7.009334    15.918309     9.736394    -0.183473
C      6.149246    16.952309     9.789966     0.262445
C      4.924325    16.891818     9.143365    -0.185667
C      4.638883    15.787877     8.345392    -0.159371
C      6.659641    17.880459    18.122276    -0.035734
C      6.464936    17.362513    16.901334    -0.114830
C      6.996120    19.421060    16.723798     0.096765
C      6.593478    18.279311    14.584034     0.148426
C      5.799544    17.343607    13.979792    -0.155215
C      5.765517    17.245309    12.594396    -0.194375
C      6.514082    18.099729    11.836914     0.274221
C      7.283442    19.035433    12.442401    -0.187173
C      7.342043    19.133730    13.805995    -0.162970
C      1.465044    14.296418     4.252742     0.569374
C     19.612024    15.574268     4.229071    -0.016168
C     18.789742    15.950441     5.276216    -0.112149
C     19.714103    16.413565     3.152648    -0.113774
C     17.404155    19.243359     4.098256     0.568286
C     18.173507    17.969291     4.146221    -0.010655
C     19.016583    17.610131     3.115895    -0.119849
C     18.069538    17.140769     5.238217    -0.124868
C     16.396603     9.909025    22.099060    -0.037232
C     17.073337    10.411848    23.109453    -0.089665
C     18.387097     9.202049    21.901592     0.087077
C     19.500495    10.271966    23.833920     0.163455
C     19.515622    11.436398    24.532847    -0.139537
C     20.644139    11.735067    25.309641    -0.183473
C     21.678136    10.874976    25.363213     0.262445
C     21.617641     9.650055    24.716612    -0.185667
C     20.513698     9.364617    23.918639    -0.159371
C     13.154676     1.933789     2.549029    -0.035734
C     12.636730     1.739086     1.328087    -0.114830
C     14.695279     2.270263     1.150551     0.096765
C     23.005139    11.319203    30.157281     0.148426
C     22.069433    10.525273    29.553039    -0.155215
C     21.971135    10.491246    28.167643    -0.194375
C     22.825557    11.239808    27.410161     0.274221
C     23.761264    12.009165    28.015648    -0.187173
C     23.859561    12.067765    29.379242    -0.162970
C     19.022229     6.190783    19.825989     0.569374
C     20.300142    24.337759    19.802318    -0.016168
C     20.676312    23.515475    20.849463    -0.112149
C     21.139439    24.439835    18.725895    -0.113774
C     23.969226    22.129877    19.671503     0.568286
C     22.695160    22.899233    19.719468    -0.010655
C     22.336003    23.742310    18.689142    -0.119849
C     21.866637    22.795267    20.811464    -0.124868
C     11.958152     8.994115    22.099060    -0.038065
C     11.281421     8.491293    23.109453    -0.085483
C      9.967658     9.701091    21.901592     0.089527
C      8.854264     8.631177    23.833920     0.165446
C      8.839138     7.466747    24.532847    -0.139486
C      7.710688    26.071178    25.309641    -0.180042
C     25.579726     8.028169    25.363213     0.257053
C     25.640219     9.253090    24.716612    -0.183428
C      7.841061     9.538526    23.918639    -0.163890
C     15.200044    16.969315     2.549029    -0.031813
C     15.717989    17.164016     1.328087    -0.114175
C     13.659439    16.632839     1.150551     0.096127
C     24.252797    26.487051    30.157281     0.148968
C     25.188503    27.280980    29.553039    -0.158207
C     25.286798    27.315005    28.167643    -0.196626
C     24.432374    26.566441    27.410161     0.274679
C     23.496669    25.797086    28.015648    -0.184937
C     23.398373    25.738487    29.379242    -0.159178
C      9.332523    12.712353    19.825989     0.569794
C      8.054676    13.468477    19.802318    -0.015177
C      7.678508    14.290762    20.849463    -0.116109
C      7.215377    13.366399    18.725895    -0.114247
C     23.288692    15.676359    19.671503     0.568275
C     24.562758    14.907002    19.719468    -0.012141
C      6.018813    14.063923    18.689142    -0.118103
C      6.488182    15.010970    20.811464    -0.121958
C     14.634844    16.683882     6.525813    -0.033536
C     15.137665    16.007152     7.536206    -0.092143
C     13.927861    14.693385     6.328345     0.087671
C     14.997774    13.579994     8.260673     0.167120
C     16.162206    13.564873     8.959600    -0.140616
C     16.460872    12.436358     9.736394    -0.182465
C     15.600777    11.402359     9.789966     0.260393
C     14.375856    11.462848     9.143365    -0.183952
C     14.090422    12.566788     8.345392    -0.164806
C     16.111165    10.474224    18.122276    -0.034361
C     15.916464    10.992168    16.901334    -0.116743
C     16.447634     8.933620    16.723798     0.097225
C     16.045000    10.075365    14.584034     0.150964
C     15.251072    11.011068    13.979792    -0.158400
C     15.217046    11.109363    12.594396    -0.195047
C     15.965605    10.254942    11.836914     0.274227
C     16.734958     9.319239    12.442401    -0.185877
C     16.793559     9.220945    13.805995    -0.161158
C     10.916593    14.058239     4.252742     0.568786
C     10.160465    12.780390     4.229071    -0.014861
C      9.338179    12.404219     5.276216    -0.115223
C     10.262538    11.941091     3.152648    -0.112396
C      7.952570     9.111298     4.098256     0.568968
C      8.721930    10.385367     4.146221    -0.010740
C      9.565009    10.744525     3.115895    -0.119870
C      8.617967    11.213891     5.238217    -0.125705
C     13.719884     2.219230     6.525813    -0.039011
C     13.217064     2.895962     7.536206    -0.087852
C     14.426866     4.209726     6.328345     0.087575
C     13.356956     5.323120     8.260673     0.165441
C     12.192526     5.338243     8.959600    -0.140229
C     11.893862     6.466759     9.736394    -0.182241
C     12.753957     7.500759     9.789966     0.262127
C     13.978877     7.440268     9.143365    -0.184684
C     14.264309     6.336327     8.345392    -0.164345
C     12.243584     8.428909    18.122276    -0.032160
C     12.438283     7.910963    16.901334    -0.116596
C     11.907113     9.969510    16.723798     0.095298
C     12.309743     8.827761    14.584034     0.151137
C     13.103669     7.892057    13.979792    -0.156479
C     13.137693     7.793759    12.594396    -0.195337
C     12.389133     8.648179    11.836914     0.274222
C     11.619780     9.583883    12.442401    -0.185658
C     11.561182     9.682180    13.805995    -0.163951
C     17.438130     4.844868     4.252742     0.569520
C     18.194259     6.122718     4.229071    -0.015854
C     19.016546     6.498891     5.276216    -0.113640
C     18.092184     6.962015     3.152648    -0.113120
C      1.499054     9.791809     4.098256     0.569809
C     19.632793     8.517741     4.146221    -0.012909
C     18.789713     8.158581     3.115895    -0.118339
C     19.736758     7.689219     5.238217    -0.123591
N     11.132111    19.203668     9.826719    -0.276744
N      9.991683    18.370418     8.161004     0.027571
N     13.886334    26.122220    28.726411    -0.261040
N     14.712403    26.454916    30.731623     0.033351
N     17.222688    18.602550     9.826719    -0.278362
N     18.363114    19.435797     8.161004     0.023290
N     14.468499    11.684032    28.726411    -0.261927
N     13.642435    11.351339    30.731623     0.032702
N     14.477951    12.496862    25.399966    -0.277932
N     13.644705    13.637285    23.734251     0.024395
N     11.944948    19.194220    13.153164    -0.259742
N     12.277641    18.368156    15.158376     0.032249
N     13.876877    25.309383    25.399966    -0.276867
N     14.710120    24.168958    23.734251     0.025643
N     16.409858    18.612004    13.153164    -0.260783
N     16.077168    19.438071    15.158376     0.032520
N      7.771107     9.752118     9.826719    -0.277932
N      8.911527     8.918868     8.161004     0.024395
N     23.920067    16.670670    28.726411    -0.259742
N     23.094004    17.003366    30.731623     0.032249
N     20.583626     9.151000     9.826719    -0.276867
N     19.443204     9.984247     8.161004     0.025643
N     23.337867    21.135582    28.726411    -0.260783
N     24.163933    20.802889    30.731623     0.032520
N     23.328415    21.948412    25.399966    -0.278362
N     24.161666    23.088835    23.734251     0.023290
N      6.958277     9.742670    13.153164    -0.261927
N      6.625581     8.916606    15.158376     0.032702
N     23.929512    15.857833    25.399966    -0.276744
N     23.096258    14.717408    23.734251     0.027571
N     21.396463     9.160454    13.153164    -0.261040
N     21.729162     9.986521    15.158376     0.033351
N     20.583670    18.602560    21.319775    -0.277932
N     19.443250    19.435810    22.985490     0.024395
N      4.434710    11.684008     2.420083    -0.259742
N      5.260773    11.351312     0.414871     0.032249
N      7.771151    19.203678    21.319775    -0.276867
N      8.911573    18.370431    22.985490     0.025643
N      5.016910     7.219096     2.420083    -0.260783
N      4.190844     7.551789     0.414871     0.032520
N      5.026362     6.406266     5.746528    -0.278362
N      4.193111     5.265843     7.412243     0.023290
N     21.396500    18.612008    17.993330    -0.261927
N     21.729196    19.438072    15.988118     0.032702
N      4.425265    12.496845     5.746528    -0.276744
N      5.258519    13.637270     7.412243     0.027571
N      6.958314    19.194224    17.993330    -0.261040
N      6.625615    18.368157    15.988118     0.033351
N     17.222666     9.151010    21.319775    -0.276744
N     18.363094     9.984260    22.985490     0.027571
N     14.468443     2.232458     2.420083    -0.261040
N     13.642374     1.899762     0.414871     0.033351
N     11.132089     9.752128    21.319775    -0.278362
N      9.991663     8.918881    22.985490     0.023290
N     13.886278    16.670646     2.420083    -0.261927
N     14.712342    17.003339     0.414871     0.032702
N     13.876826    15.857816     5.746528    -0.277932
N     14.710072    14.717393     7.412243     0.024395
N     16.409829     9.160458    17.993330    -0.259742
N     16.077136     9.986522    15.988118     0.032249
N     14.477900     3.045295     5.746528    -0.276867
N     13.644657     4.185720     7.412243     0.025643
N     11.944919     9.742674    17.993330    -0.260783
N     12.277609     8.916607    15.988118     0.032520
O     10.059117     3.323741    10.319456    -0.579849
O      9.636886    21.448792    12.312209    -0.573981
O      4.177241     7.097746    10.603512    -0.582985
O     22.485648     6.016490    12.385715    -0.574343
O      5.509373    17.164019     5.112386    -0.248431
O     18.295618    15.579377    10.319456    -0.578937
O     18.717918    16.357431    12.312209    -0.575901
O      5.274394    11.805374    10.603512    -0.583207
O      5.869091    12.886632    12.385715    -0.573282
O      3.942252     1.739090     5.112386    -0.246944
O     17.501128    13.569803    25.892703    -0.578765
O     16.723079    13.992100    27.885456    -0.574099
O     21.275152    19.451691    26.176759    -0.583788
O     20.193899    20.046385    27.958962    -0.573182
O     12.438322    18.119585    20.685633    -0.247783
O     10.853701    24.236444    25.892703    -0.579193
O     11.631753    23.814150    27.885456    -0.574539
O     25.982777    18.354556    26.176759    -0.583585
O     27.064033    17.759866    27.958962    -0.574347
O     15.916498    19.686652    20.685633    -0.248502
O      8.844058    12.775291    10.319456    -0.578765
O      9.266353    11.997242    12.312209    -0.574099
O     14.725960    16.549296    10.603512    -0.583788
O     15.320650    15.468040    12.385715    -0.573182
O     13.393823     7.712469     5.112386    -0.247783
O     19.510676     6.127827    10.319456    -0.579193
O     19.088386     6.905881    12.312209    -0.574539
O     13.628841    21.256924    10.603512    -0.583585
O     13.034155    22.338182    12.385715    -0.574347
O     14.960902    11.190640     5.112386    -0.248502
O     20.305247    23.021353    25.892703    -0.578937
O     21.083301    23.443650    27.885456    -0.575901
O     16.531197    10.000141    26.176759    -0.583207
O     17.612458    10.594835    27.958962    -0.573282
O      6.464909     8.668035    20.685633    -0.246944
O      8.049582    14.784894    25.892703    -0.579849
O     26.174631    14.362600    27.885456    -0.573981
O     11.823566     8.903006    26.176759    -0.582985
O     10.742374    27.211416    27.958962    -0.574343
O     21.889844    10.235102    20.685633    -0.248431
O     19.510719    15.579387    20.827038    -0.578765
O     19.088424    16.357436    18.834285    -0.574099
O     13.628817    11.805382    20.542982    -0.583788
O     13.034127    12.886638    18.760779    -0.573182
O     14.960954    20.642209    26.034108    -0.247783
O      8.844101    22.226851    20.827038    -0.579193
O      9.266391    21.448797    18.834285    -0.574538
O     14.725936     7.097754    20.542982    -0.583585
O     15.320622     6.016496    18.760779    -0.574347
O     13.393875    17.164038    26.034108    -0.248502
O      8.049530     5.333325     5.253791    -0.578937
O      7.271476     4.911028     3.261038    -0.575901
O     11.823580    18.354537     4.969735    -0.583207
O     10.742319    17.759843     3.187532    -0.573283
O     21.889868    19.686643    10.460861    -0.246944
O     20.305195    13.569784     5.253791    -0.579849
O      2.180146    13.992078     3.261038    -0.573981
O     16.531211    19.451672     4.969735    -0.582985
O     17.612403     1.143262     3.187532    -0.574343
O      6.464933    18.119576    10.460861    -0.248431
O     18.295660    25.030937    20.827038    -0.579849
O     18.717891     6.905886    18.834285    -0.573981
O     24.177536    21.256932    20.542982    -0.582985
O      5.869129    22.338188    18.760779    -0.574343
O     22.845404    11.190659    26.034108    -0.248431
O     10.059159    12.775301    20.827038    -0.578937
O      9.636859    11.997247    18.834285    -0.575901
O     23.080383    16.549304    20.542982    -0.583207
O     22.485686    15.468046    18.760779    -0.573282
O     24.412525    26.615588    26.034108    -0.246944
O     10.853649    14.784875     5.253791    -0.578765
O     11.631698    14.362578     3.261038    -0.574099
O      7.079625     8.902987     4.969735    -0.583788
O      8.160878     8.308293     3.187532    -0.573182
O     15.916455    10.235093    10.460861    -0.247783
O     17.501076     4.118234     5.253791    -0.579193
O     16.723024     4.540528     3.261038    -0.574538
O      2.372000    10.000122     4.969735    -0.583585
O      1.290744    10.594812     3.187532    -0.574347
O     12.438279     8.668026    10.460861    -0.248502

The following XYZ coordinates are in angstroms. Other properties are in atomic units.
The sperically averaged electron density of each atom fit to a function of the form exp(a - br)
eigen_1, eigen_2 and eigen_3 are the three eigenvalues of traceless quadrupole moment tensor
  atom number  atomic symbol              X              Y              Z     net charge C6 coefficient C8 coefficient C10 coefficient fluctuating dipole atomic polarizability isotropic forcefield polarizability              a              b squared Pearson coefficient          <r^3>          <r^4>         wp_QDO          m_QDO          q_QDO       dipole_x       dipole_y       dipole_z         dipole            Qxy            Qxz            Qyz     Q(x^2-y^2)  Q(3z^2 - R^2)        eigen_1        eigen_2        eigen_3 static polarizability      alpha(xx)      alpha(xy)      alpha(xz)      alpha(yy)      alpha(yz)      alpha(zz) atomic spin moment
            1             Cd      11.590896      20.664690      11.505515       0.838860     180.494973 0.47350735E+04  0.18328638E+06                                23.792093                           20.970234       1.126295       2.048739                    0.998040      79.382920     212.360183       0.454351       0.348266      -1.227860       0.008904       0.091390       0.003761       0.091900      -0.031069      -0.034394       0.019059       0.063138      -0.159390      -0.064820      -0.017329       0.082149             27.042973      32.544086       2.415023       4.548773      25.739615      -3.172629      22.845217          -0.000000
            2             Cd      16.763906      17.141530      11.505515       0.840351     180.198137 0.47249567E+04  0.18278878E+06                                23.763835                           20.945996       1.124508       2.048879                    0.998075      79.312545     212.079245       0.454694       0.348205      -1.227968      -0.008589      -0.089984       0.003447       0.090459      -0.031285       0.035619      -0.019522       0.066330      -0.158231      -0.065138      -0.018740       0.083879             27.009958      32.498799       2.409107      -4.545147      25.708044       3.161887      22.823032          -0.000000
            3             Cd      15.938971      12.038086      27.078762       0.838895     180.310143 0.47284680E+04  0.18295948E+06                                23.772405                           20.952569       1.126117       2.049186                    0.997997      79.348823     212.199855       0.454659       0.348165      -1.227998       0.090654      -0.009473       0.003540       0.091217       0.029933       0.019483       0.034177      -0.062028      -0.156850      -0.064255      -0.016443       0.080698             27.020345      25.719030      -2.410313      -3.167502      32.509333      -4.549201      22.832672          -0.000000
            4             Cd      12.415859      25.768163      27.078762       0.839076     180.358256 0.47298807E+04  0.18302847E+06                                23.776655                           20.955679       1.131256       2.050323                    0.997983      79.358061     212.235374       0.454625       0.348165      -1.227994      -0.090495       0.009707       0.003176       0.091070       0.029143      -0.019263      -0.034790      -0.064619      -0.158245      -0.064891      -0.016578       0.081469             27.025993      25.722168      -2.414154       3.165780      32.520794       4.547854      22.835018          -0.000000
            5             Cd       7.312336      11.213140      11.505515       0.838895     180.310132 0.47284677E+04  0.18295947E+06                                23.772404                           20.952568       1.126117       2.049186                    0.997997      79.348824     212.199860       0.454659       0.348165      -1.227998      -0.009472       0.090654       0.003540       0.091217       0.029933       0.034177       0.019482       0.062028      -0.156850      -0.064255      -0.016443       0.080698             27.020343      32.509307      -2.410338      -4.549214      25.719050      -3.167493      22.832673          -0.000000
            6             Cd      21.042401       7.689980      11.505515       0.839076     180.358237 0.47298801E+04  0.18302845E+06                                23.776653                           20.955678       1.131256       2.050323                    0.997983      79.358060     212.235368       0.454625       0.348165      -1.227994       0.009707      -0.090495       0.003176       0.091070       0.029142      -0.034790      -0.019263       0.064620      -0.158245      -0.064891      -0.016578       0.081469             27.025991      32.520780      -2.414180       4.547856      25.722183       3.165766      22.835009          -0.000000
            7             Cd      21.867394      21.489636      27.078762       0.840351     180.198135 0.47249567E+04  0.18278878E+06                                23.763834                           20.945996       1.124508       2.048879                    0.998075      79.312543     212.079238       0.454694       0.348205      -1.227968      -0.089984      -0.008589       0.003447       0.090459      -0.031285      -0.019522       0.035619      -0.066330      -0.158230      -0.065138      -0.018740       0.083879             27.009958      25.708064       2.409116       3.161868      32.498778      -4.545164      22.823032          -0.000000
            8             Cd      25.390536      16.316613      27.078762       0.838860     180.494974 0.47350738E+04  0.18328639E+06                                23.792093                           20.970235       1.126295       2.048739                    0.998040      79.382920     212.360181       0.454351       0.348266      -1.227860       0.091390       0.008904       0.003761       0.091900      -0.031069       0.019059      -0.034394      -0.063138      -0.159390      -0.064820      -0.017329       0.082149             27.042972      25.739631       2.415052      -3.172612      32.544071       4.548783      22.845215          -0.000000
            9             Cd      21.042441      17.141538      19.640979       0.838895     180.310131 0.47284677E+04  0.18295947E+06                                23.772404                           20.952568       1.126117       2.049186                    0.997997      79.348824     212.199858       0.454659       0.348165      -1.227998       0.009472      -0.090654      -0.003540       0.091217       0.029933       0.034177       0.019482       0.062028      -0.156850      -0.064255      -0.016443       0.080698             27.020343      32.509306      -2.410338      -4.549214      25.719050      -3.167493      22.832673          -0.000000
           10             Cd       7.312376      20.664698      19.640979       0.839076     180.358244 0.47298803E+04  0.18302846E+06                                23.776654                           20.955678       1.131256       2.050323                    0.997983      79.358061     212.235374       0.454625       0.348165      -1.227994      -0.009707       0.090495      -0.003176       0.091070       0.029142      -0.034790      -0.019263       0.064620      -0.158245      -0.064891      -0.016578       0.081469             27.025992      32.520781      -2.414180       4.547857      25.722185       3.165766      22.835010          -0.000000
           11             Cd       6.487383       6.865042       4.067732       0.840351     180.198138 0.47249568E+04  0.18278878E+06                                23.763834                           20.945996       1.124508       2.048879                    0.998075      79.312544     212.079240       0.454694       0.348205      -1.227968       0.089984       0.008589      -0.003447       0.090459      -0.031285      -0.019522       0.035619      -0.066330      -0.158230      -0.065138      -0.018740       0.083879             27.009958      25.708064       2.409116       3.161868      32.498779      -4.545164      22.823032          -0.000000
           12             Cd       2.964241      12.038065       4.067732       0.838860     180.494974 0.47350738E+04  0.18328639E+06                                23.792093                           20.970235       1.126295       2.048739                    0.998040      79.382920     212.360181       0.454351       0.348266      -1.227860      -0.091390      -0.008904      -0.003761       0.091900      -0.031069       0.019059      -0.034394      -0.063138      -0.159390      -0.064820      -0.017329       0.082149             27.042972      25.739631       2.415052      -3.172612      32.544072       4.548783      22.845214          -0.000000
           13             Cd      16.763881       7.689988      19.640979       0.838860     180.494973 0.47350735E+04  0.18328638E+06                                23.792093                           20.970234       1.126295       2.048739                    0.998040      79.382920     212.360183       0.454351       0.348266      -1.227860      -0.008904      -0.091390      -0.003761       0.091900      -0.031069      -0.034394       0.019059       0.063138      -0.159390      -0.064820      -0.017329       0.082149             27.042973      32.544087       2.415023       4.548773      25.739614      -3.172629      22.845217          -0.000000
           14             Cd      11.590871      11.213148      19.640979       0.840351     180.198134 0.47249566E+04  0.18278877E+06                                23.763834                           20.945996       1.124508       2.048879                    0.998075      79.312544     212.079242       0.454694       0.348205      -1.227968       0.008589       0.089984      -0.003447       0.090459      -0.031285       0.035619      -0.019522       0.066330      -0.158231      -0.065138      -0.018740       0.083879             27.009958      32.498799       2.409106      -4.545147      25.708044       3.161887      22.823031          -0.000000
           15             Cd      12.415806      16.316592       4.067732       0.838895     180.310150 0.47284682E+04  0.18295949E+06                                23.772405                           20.952569       1.126117       2.049186                    0.997997      79.348825     212.199862       0.454659       0.348165      -1.227998      -0.090654       0.009473      -0.003540       0.091217       0.029933       0.019482       0.034177      -0.062028      -0.156850      -0.064255      -0.016444       0.080698             27.020345      25.719031      -2.410314      -3.167502      32.509334      -4.549201      22.832672          -0.000000
           16             Cd      15.938918       2.586515       4.067732       0.839076     180.358254 0.47298806E+04  0.18302847E+06                                23.776655                           20.955679       1.131256       2.050323                    0.997983      79.358061     212.235372       0.454625       0.348165      -1.227994       0.090495      -0.009707      -0.003176       0.091070       0.029143      -0.019263      -0.034790      -0.064619      -0.158245      -0.064891      -0.016578       0.081469             27.025993      25.722167      -2.414153       3.165781      32.520793       4.547854      22.835017          -0.000000
           17              H      12.863632      18.305770       9.206904       0.120596       0.982619 0.65316407E+01  0.61571759E+02                                 1.693210                            1.539002      -1.002821       2.411761                    0.997878       3.498261       9.918677       0.477815       1.359839      -0.691230       0.042090      -0.005672       0.008088       0.043234      -0.003275       0.002550       0.014431       0.023543       0.001791      -0.022008       0.009966       0.012042              1.799873       2.477889      -0.158977       0.260292       1.474179      -0.054719       1.447550           0.000002
           18              H      11.619803      17.396530       7.363031       0.133050       0.964641 0.67025806E+01  0.63913880E+02                                 1.698949                            1.580509      -1.231533       2.308296                    0.995255       3.611136      10.468690       0.459589       1.397601      -0.683062       0.022979      -0.024304      -0.030032       0.044951      -0.007298       0.000651       0.014094       0.013885      -0.011802      -0.019725       0.005355       0.014371              1.751574       1.618328      -0.250663      -0.221935       1.720820       0.382142       1.915575           0.000001
           19              H       9.213448      19.604414       9.543286       0.098576       1.096155 0.78601593E+01  0.77596406E+02                                 1.813832                            1.682797      -1.206067       2.305106                    0.994915       3.753520      10.886750       0.459232       1.351026      -0.692437      -0.037836       0.029465       0.020932       0.052325      -0.013682      -0.001159       0.013980       0.019503       0.003868      -0.023496       0.003607       0.019889              1.865533       2.238346      -0.373312      -0.288220       1.686301       0.249442       1.671950           0.000001
           20              H       9.559361      16.332284       6.652891       0.136485       0.961960 0.68031182E+01  0.64964429E+02                                 1.685524                            1.583236      -1.139886       2.351853                    0.996493       3.551667      10.226215       0.464220       1.381702      -0.686600       0.029073      -0.024557      -0.001874       0.038102      -0.004238       0.009321       0.000694       0.005509      -0.017631      -0.011688      -0.000186       0.011874              1.741410       2.005475      -0.438071       0.047186       1.812319       0.078547       1.406437           0.000001
           21              H       7.676609      15.823790       5.357197       0.139318       0.964714 0.70950225E+01  0.67641438E+02                                 1.626452                            1.571667      -0.833841       2.503901                    0.999483       3.257583       9.007611       0.492094       1.305565      -0.704901       0.003375      -0.031131      -0.019009       0.036631      -0.001490       0.005366       0.011066      -0.005867      -0.015012      -0.014111       0.001441       0.012669              1.639412       1.419016      -0.010122       0.063834       1.979139       0.335085       1.520080           0.000001
           22              H       6.050955      19.324645       6.328968       0.129964       0.934831 0.65682255E+01  0.62100875E+02                                 1.647015                            1.549280      -1.087501       2.371543                    0.997404       3.527397      10.067814       0.472730       1.370386      -0.688811      -0.022383       0.026263      -0.003266       0.034662      -0.001386       0.004898       0.008126      -0.006159      -0.015316      -0.011698       0.001567       0.010131              1.704802       1.994479      -0.489020       0.127988       1.721219      -0.017690       1.398708           0.000001
           23              H       7.886449      19.791553       7.699413       0.123746       0.933367 0.67442634E+01  0.63518319E+02                                 1.587039                            1.528254      -0.769793       2.522523                    0.999688       3.308524       9.107262       0.500788       1.298638      -0.705497      -0.002578       0.035239       0.017071       0.039241      -0.006709       0.006617       0.011753      -0.008981      -0.022793      -0.018453       0.003312       0.015142              1.606621       1.452557      -0.000466       0.077286       1.823842       0.310240       1.543463           0.000002
           24              H      15.667007      26.483268      27.795131       0.115202       1.086923 0.74915932E+01  0.73354946E+02                                 1.831710                            1.663393      -1.247079       2.292317                    0.994572       3.740673      10.940864       0.451652       1.384991      -0.685527       0.019741       0.003118      -0.037328       0.042342       0.003060      -0.000606       0.000923       0.023047       0.033425      -0.017528       0.006304       0.011224              1.929863       1.833686       0.079589      -0.608775       1.413314      -0.037410       2.542589           0.000000
           25              H      16.602713      26.821636      30.012762       0.125912       1.116960 0.82793041E+01  0.81674371E+02                                 1.747967                            1.663482      -1.054389       2.385432                    0.997490       3.453201       9.573210       0.495382       1.253354      -0.715297       0.044027       0.008119       0.002001       0.044814       0.009031       0.002348       0.000978       0.039052       0.020553      -0.024946       0.006325       0.018621              1.742047       2.281239       0.195819       0.045260       1.366723       0.053726       1.578179          -0.000001
           26              H      12.844774      25.827333      30.361602       0.103539       1.155953 0.84699091E+01  0.83630151E+02                                 1.771271                            1.668953      -0.834431       2.484309                    0.999400       3.354403       9.159165       0.503015       1.233221      -0.721645      -0.049865      -0.019607       0.011586       0.054819       0.013534      -0.003459      -0.000204       0.037641       0.010859      -0.025017       0.003033       0.021985              1.771525       2.108620       0.233996      -0.262085       1.473256      -0.079490       1.732701          -0.000001
           27              H       6.858110      18.347350       1.077669       0.122780       0.981020 0.72148794E+01  0.68862117E+02                                 1.620477                            1.565564      -0.795773       2.509045                    0.999598       3.296317       9.029339       0.503745       1.273924      -0.711407       0.025515       0.021756      -0.016835       0.037520       0.015497      -0.002562      -0.002087       0.003924       0.011485      -0.017536       0.002827       0.014709              1.611735       1.582316       0.262977      -0.194076       1.511841      -0.158688       1.741048          -0.000001
           28              H       7.030130      18.394610       3.388739       0.125449       0.949574 0.68857348E+01  0.66117758E+02                                 1.681019                            1.598554      -1.262938       2.283313                    0.995199       3.712210      10.806240       0.458355       1.391669      -0.683650       0.025055       0.019822       0.010462       0.033617       0.008927      -0.000888       0.001908       0.006704       0.011846      -0.011784       0.004185       0.007599              1.717162       1.837685       0.398387       0.349462       1.603991       0.217732       1.709810           0.000000
           29              H       4.005626      15.848362       3.650369       0.129557       0.974424 0.68587258E+01  0.65881411E+02                                 1.723858                            1.605289      -1.249909       2.296509                    0.994651       3.685462      10.777027       0.452577       1.408946      -0.680638      -0.022058      -0.017571       0.016634       0.032741       0.006610      -0.006269      -0.003129       0.002010       0.028538      -0.011608      -0.001981       0.013589              1.779823       1.850951       0.409776      -0.305542       1.713404      -0.310076       1.775114           0.000000
           30              H       3.854398      15.744393       1.370446       0.124893       1.034705 0.75504946E+01  0.72981120E+02                                 1.679923                            1.599827      -1.037122       2.394621                    0.997394       3.423052       9.474798       0.498505       1.271164      -0.710897      -0.026085      -0.025157      -0.009923       0.037574       0.010499       0.004894       0.003661       0.004108       0.011487      -0.012619      -0.000278       0.012896              1.694899       1.694474       0.344961       0.173218       1.657638       0.184235       1.732585          -0.000001
           31              H       8.232326       4.911034       9.555744       0.111606       1.013958 0.73512463E+01  0.70560684E+02                                 1.654803                            1.576272      -0.960632       2.419988                    0.998757       3.423842       9.434738       0.503468       1.267455      -0.711629       0.021996       0.005094      -0.031778       0.038982      -0.001005      -0.006092      -0.010152       0.006907       0.031089      -0.014025      -0.002268       0.016294              1.682045       1.816509       0.002146      -0.410527       1.410224      -0.098326       1.819402           0.000002
           32              H       7.451692      22.271644      13.137591       0.109806       1.158148 0.84829134E+01  0.83893826E+02                                 1.768931                            1.663122      -1.034527       2.383021                    0.997603       3.474230       9.532236       0.506508       1.222741      -0.722297       0.008826      -0.020841       0.029891       0.037493      -0.003577      -0.005082      -0.009584       0.001619       0.036435      -0.014123      -0.002538       0.016662              1.798601       1.578384      -0.206493       0.117824       1.924297      -0.466984       1.893121          -0.000001
           33              H       5.451682       4.510292      13.187426       0.112088       1.086434 0.80413483E+01  0.78629477E+02                                 1.711354                            1.633079      -0.943040       2.427577                    0.998674       3.416620       9.382720       0.503655       1.243703      -0.717786      -0.022536      -0.007839       0.028849       0.037438      -0.001006      -0.005882      -0.010795       0.000291       0.029822      -0.012615      -0.004032       0.016647              1.724499       1.750715       0.037193      -0.392794       1.558229      -0.085626       1.864552          -0.000001
           34              H       6.253175       6.109491       9.624267       0.107352       1.018120 0.75056544E+01  0.73617488E+02                                 1.752629                            1.663290      -1.329677       2.243483                    0.993397       3.874451      11.387377       0.451788       1.382225      -0.685028      -0.008853       0.018739      -0.028884       0.035550      -0.007592      -0.003368      -0.007920       0.005929       0.041468      -0.017357       0.001073       0.016284              1.791058       1.588755      -0.138390       0.158527       1.836876      -0.425518       1.947543           0.000001
           35              H      15.491167      19.500446       9.206904       0.121410       0.978680 0.65013698E+01  0.61231633E+02                                 1.690873                            1.537138      -1.015837       2.407188                    0.997810       3.492340       9.906106       0.477181       1.362863      -0.690662      -0.041376       0.005843       0.008218       0.042587      -0.003237      -0.002522      -0.014415       0.023376       0.001446      -0.021919       0.009919       0.012000              1.797236       2.473536      -0.158530      -0.259668       1.472401       0.054652       1.445770           0.000002
           36              H      16.734992      20.409684       7.363031       0.131826       0.968159 0.67316570E+01  0.64267991E+02                                 1.703782                            1.584445      -1.231135       2.307769                    0.995131       3.620366      10.505649       0.458743       1.398504      -0.682873      -0.022654       0.024507      -0.030270       0.045056      -0.007516      -0.000720      -0.014242       0.013785      -0.010965      -0.019886       0.005383       0.014503              1.756775       1.622698      -0.252124       0.223377       1.725930      -0.384360       1.921698           0.000001
           37              H      19.141351      18.201804       9.543286       0.098247       1.098872 0.78811718E+01  0.77830268E+02                                 1.814160                            1.682972      -1.198404       2.307275                    0.994950       3.754458      10.879662       0.460208       1.347703      -0.693090       0.037805      -0.029657       0.020676       0.052309      -0.013484       0.001392      -0.013902       0.019857       0.003244      -0.023324       0.003387       0.019936              1.865889       2.238870      -0.373746       0.288639       1.686667      -0.249669       1.672129           0.000001
           38              H      18.795367       2.570828       6.652891       0.135461       0.965647 0.68356220E+01  0.65348630E+02                                 1.689174                            1.586482      -1.144027       2.349904                    0.996472       3.559694      10.253064       0.464007       1.380776      -0.686758      -0.029405       0.024523      -0.002090       0.038346      -0.004746      -0.009363      -0.000604       0.005472      -0.016444      -0.011610      -0.000479       0.012089              1.745263       2.010175      -0.439526      -0.047339       1.816452      -0.078859       1.409163           0.000001
           39              H       1.775017       3.079320       5.357197       0.137704       0.970516 0.71438818E+01  0.68186036E+02                                 1.628577                            1.573488      -0.822671       2.506685                    0.999564       3.266016       9.019652       0.493766       1.299642      -0.706098      -0.003472       0.031733      -0.019187       0.037245      -0.001664      -0.005299      -0.011220      -0.006203      -0.014602      -0.014174       0.001303       0.012871              1.641611       1.420397      -0.010032      -0.063983       1.982430      -0.336210       1.522008           0.000001
           40              H       3.400738      18.481567       6.328968       0.130250       0.935284 0.65721183E+01  0.62160299E+02                                 1.648954                            1.550791      -1.098033       2.367337                    0.997264       3.530595      10.085883       0.471917       1.372247      -0.688428       0.022147      -0.025778      -0.003520       0.034167      -0.001618      -0.004927      -0.008145      -0.005591      -0.015343      -0.011816       0.001915       0.009901              1.706983       1.997437      -0.490445      -0.128288       1.723543       0.017814       1.399970           0.000001
           41              H      20.468346      18.014661       7.699413       0.126352       0.928003 0.66953568E+01  0.62934816E+02                                 1.580118                            1.522065      -0.761952       2.526505                    0.999747       3.295164       9.057757       0.502187       1.297549      -0.705738       0.002747      -0.034022       0.016932       0.038102      -0.006674      -0.006748      -0.011831      -0.008804      -0.024220      -0.018770       0.003550       0.015221              1.599457       1.446860      -0.000574      -0.076735       1.814745      -0.307589       1.536765           0.000002
           42              H      12.687825      11.322982      27.795131       0.113358       1.093114 0.75392863E+01  0.73903086E+02                                 1.834602                            1.665595      -1.234129       2.296083                    0.994742       3.747867      10.950463       0.452829       1.379875      -0.686497      -0.020396      -0.003630      -0.037836       0.043136       0.003367       0.000762      -0.001030       0.022789       0.033212      -0.017462       0.006271       0.011191              1.933160       1.836545       0.079792       0.610709       1.414985       0.037579       2.547948           0.000000
           43              H      11.752123      10.984618      30.012762       0.125299       1.117964 0.82906961E+01  0.81833855E+02                                 1.750994                            1.666207      -1.059141       2.383365                    0.997383       3.456059       9.591158       0.494158       1.255735      -0.714792      -0.044389      -0.008419       0.002424       0.045245       0.009188      -0.002117      -0.000574       0.038940       0.020905      -0.025013       0.006551       0.018462              1.745061       2.285824       0.196381      -0.045262       1.368718      -0.053787       1.580642          -0.000001
           44              H      15.510063      11.978922      30.361602       0.102924       1.155768 0.84648008E+01  0.83529663E+02                                 1.767377                            1.665529      -0.825129       2.486845                    0.999405       3.353547       9.140694       0.505084       1.228906      -0.722601       0.050171       0.019177       0.011534       0.054936       0.013745       0.003378       0.000319       0.037733       0.011293      -0.025244       0.003184       0.022060              1.767573       2.103578       0.233175       0.261221       1.470336       0.079263       1.728803          -0.000001
           45              H       2.593508       0.555752       1.077669       0.124992       0.975777 0.71659927E+01  0.68275860E+02                                 1.614253                            1.559878      -0.793531       2.510862                    0.999598       3.286274       8.992443       0.504870       1.273315      -0.711529      -0.025771      -0.022241      -0.016167       0.037685       0.014964       0.002520       0.002019       0.004142       0.011766      -0.017069       0.002907       0.014162              1.605539       1.576280       0.261214       0.192689       1.506265       0.157507       1.734071          -0.000001
           46              H       2.421558      19.411596       3.388739       0.126946       0.944883 0.68434623E+01  0.65605064E+02                                 1.675113                            1.593418      -1.256431       2.286855                    0.995321       3.699422      10.757207       0.459230       1.391280      -0.683757      -0.024609      -0.019549       0.009705       0.032894       0.008883       0.000492      -0.002150       0.006391       0.011539      -0.011633       0.003925       0.007708              1.710942       1.830607       0.395735      -0.347061       1.598394      -0.216126       1.703824           0.000000
           47              H       5.445997       3.054744       3.650369       0.128378       0.978376 0.68910468E+01  0.66239100E+02                                 1.724901                            1.606272      -1.244159       2.297822                    0.994644       3.689498      10.776400       0.453829       1.404056      -0.681545       0.022574       0.018504       0.016930       0.033743       0.006679       0.006200       0.003098       0.002584       0.028659      -0.011714      -0.001879       0.013593              1.780858       1.852048       0.410073       0.305795       1.714357       0.310342       1.776168           0.000000
           48              H       5.597220       3.158709       1.370446       0.122035       1.042536 0.76202513E+01  0.73817631E+02                                 1.687754                            1.606692      -1.045899       2.389618                    0.997196       3.435942       9.517883       0.497724       1.270361      -0.711079       0.026656       0.025529      -0.010674       0.038421       0.010383      -0.004805      -0.003631       0.004331       0.010958      -0.012436      -0.000323       0.012759              1.702910       1.702738       0.348045      -0.174851       1.665470      -0.185939       1.740521          -0.000001
           49              H      20.122407      13.992083       9.555744       0.113032       1.011711 0.73371467E+01  0.70438562E+02                                 1.657077                            1.578487      -0.934223       2.432944                    0.998775       3.425494       9.460783       0.500999       1.273463      -0.710314      -0.021459      -0.005041      -0.031655       0.038574      -0.000410       0.006275       0.010213       0.006659       0.030025      -0.013676      -0.002637       0.016313              1.684360       1.819089       0.002068       0.410880       1.412311       0.098603       1.821679           0.000002
           50              H      20.903114      15.534579      13.137591       0.110289       1.159582 0.84958588E+01  0.84055798E+02                                 1.770380                            1.664339      -1.039420       2.380695                    0.997475       3.476486       9.541060       0.506335       1.222666      -0.722292      -0.008563       0.020543       0.030009       0.037361      -0.004040       0.004965       0.009537       0.001809       0.036621      -0.014469      -0.002119       0.016588              1.800125       1.579524      -0.206788      -0.117988       1.926039       0.467736       1.894811          -0.000001
           51              H       3.999958      14.392832      13.187426       0.111068       1.086616 0.80411281E+01  0.78607549E+02                                 1.709659                            1.631573      -0.929037       2.432760                    0.998768       3.417030       9.375169       0.504698       1.241445      -0.718288       0.022900       0.007906       0.029266       0.037992      -0.000864       0.005837       0.010839       0.000581       0.029677      -0.012578      -0.004061       0.016639              1.722757       1.748911       0.037161       0.392131       1.556820       0.085466       1.862539          -0.000001
           52              H       3.198458      12.793627       9.624267       0.106157       1.020570 0.75252352E+01  0.73842378E+02                                 1.753942                            1.664289      -1.315555       2.248513                    0.993507       3.876753      11.388990       0.452222       1.380285      -0.685410       0.008749      -0.019578      -0.029172       0.036206      -0.007399       0.003284       0.007880       0.006177       0.040916      -0.017129       0.001041       0.016088              1.792492       1.589726      -0.138776      -0.158956       1.838429       0.426501       1.949322           0.000001
           53              H      13.580047      10.765338      24.780151       0.119266       0.984254 0.65425151E+01  0.61690919E+02                                 1.694229                            1.539652      -1.006568       2.409921                    0.997893       3.499427       9.918593       0.478077       1.358724      -0.691473      -0.006414      -0.042587       0.008246       0.043850       0.002507       0.014557      -0.002667      -0.023081       0.001944      -0.021837       0.009834       0.012003              1.801091       1.474753       0.159387      -0.054854       2.480430      -0.260709       1.448090           0.000001
           54              H      12.670810      12.009160      22.936278       0.134684       0.958021 0.66508642E+01  0.63337211E+02                                 1.695962                            1.578152      -1.232465       2.309557                    0.995164       3.603745      10.461505       0.458009       1.404271      -0.681827      -0.023981      -0.022770      -0.029585       0.044372       0.007375       0.013879      -0.000633      -0.014047      -0.011303      -0.019554       0.005236       0.014318              1.748357       1.717641       0.249654       0.380518       1.615797       0.220894       1.911634           0.000001
           55              H      14.878703      14.415527      25.116533       0.099817       1.097496 0.78718643E+01  0.77740393E+02                                 1.814841                            1.683633      -1.218581       2.299770                    0.994691       3.755637      10.894663       0.459292       1.350357      -0.692527       0.028982       0.037298       0.021142       0.051750       0.013842       0.013760       0.001056      -0.019457       0.003298      -0.023401       0.003522       0.019879              1.866600       1.687198       0.373737       0.249687       2.239827       0.288505       1.672774           0.000001
           56              H      11.606573      14.069597      22.226138       0.136795       0.963232 0.68153294E+01  0.65121945E+02                                 1.688148                            1.585507      -1.143171       2.350614                    0.996458       3.556002      10.247939       0.463431       1.383187      -0.686293      -0.024470      -0.029048      -0.002013       0.038034       0.004692       0.000866      -0.009250      -0.005174      -0.017114      -0.011752      -0.000110       0.011863              1.744233       1.815324       0.439230       0.078767       2.008987      -0.047285       1.408389           0.000001
           57              H      11.098085      15.952345      20.930444       0.139549       0.965037 0.70967372E+01  0.67652061E+02                                 1.625691                            1.570942      -0.830028       2.505177                    0.999533       3.256960       9.001242       0.492709       1.304046      -0.705208      -0.031040      -0.003354      -0.018867       0.036479       0.001574       0.011178      -0.005212       0.005810      -0.015035      -0.014144       0.001431       0.012713              1.638627       1.978189       0.010079       0.334918       1.418304      -0.063787       1.519387           0.000001
           58              H      14.598945      17.578012      21.902215       0.129075       0.936346 0.65816718E+01  0.62274839E+02                                 1.650485                            1.552168      -1.096383       2.367856                    0.997267       3.533789      10.097800       0.471582       1.372690      -0.688356       0.025952       0.022315      -0.003825       0.034440       0.001569       0.008224      -0.004519       0.005807      -0.016309      -0.011753       0.001690       0.010062              1.708596       1.725124       0.491131      -0.017832       1.999491      -0.128490       1.401174           0.000001
           59              H      15.065847      15.742523      23.272660       0.126170       0.927361 0.66949584E+01  0.62979924E+02                                 1.584995                            1.526491      -0.777055       2.521249                    0.999652       3.300591       9.099673       0.498861       1.305185      -0.704146       0.034198       0.001785       0.016852       0.038166       0.006949       0.011633      -0.006398       0.008843      -0.023604      -0.018420       0.003206       0.015214              1.604495       1.820937       0.000523       0.309284       1.451033      -0.077157       1.541514           0.000002
           60              H      12.305990      17.413547      12.221884       0.114463       1.089247 0.75110240E+01  0.73582110E+02                                 1.832996                            1.664585      -1.241698       2.293750                    0.994630       3.744611      10.949909       0.451949       1.383388      -0.685826       0.003704      -0.020163      -0.037570       0.042799      -0.002537       0.000876       0.000683      -0.022465       0.032771      -0.017010       0.005986       0.011024              1.931238       1.414270      -0.079648      -0.037380       1.834959       0.609096       2.544485           0.000000
           61              H      12.644354      16.477845      14.439515       0.126560       1.117825 0.82917178E+01  0.81872225E+02                                 1.753207                            1.668138      -1.068366       2.379870                    0.997289       3.456608       9.604208       0.492905       1.258493      -0.714175       0.008737      -0.043707       0.002315       0.044631      -0.008508       0.000819      -0.002096      -0.038945       0.020228      -0.024626       0.006321       0.018305              1.747326       1.370152      -0.196800       0.053926       2.289257      -0.045409       1.582569          -0.000001
           62              H      11.650064      20.235782      14.788355       0.101959       1.159472 0.84985711E+01  0.83950137E+02                                 1.771358                            1.668988      -0.822293       2.487541                    0.999447       3.360512       9.165766       0.504474       1.229113      -0.722539      -0.019313       0.050584       0.012103       0.055481      -0.013607      -0.000250       0.003373      -0.037604       0.009901      -0.024882       0.002750       0.022133              1.771622       1.473269      -0.234049      -0.079520       2.108879       0.262160       1.732719          -0.000001
           63              H      13.621647      16.770845      16.650916       0.124251       0.976994 0.71780123E+01  0.68421744E+02                                 1.615919                            1.561474      -0.790146       2.511699                    0.999645       3.289073       9.003328       0.504451       1.273787      -0.711435       0.022210      -0.026032      -0.016514       0.037995      -0.014813      -0.001982       0.002492      -0.004210       0.011031      -0.016801       0.002707       0.014095              1.607184       1.507699      -0.261545      -0.157671       1.577821       0.192912       1.736032          -0.000001
           64              H      13.668907      16.598829      18.961986       0.126406       0.947324 0.68681474E+01  0.65932863E+02                                 1.681210                            1.598751      -1.276597       2.278427                    0.995086       3.712067      10.818512       0.457183       1.395576      -0.682901       0.019400      -0.024849       0.010279       0.033158      -0.008836       0.002043       0.000813      -0.006789       0.011153      -0.011624       0.003954       0.007670              1.717380       1.604142      -0.398348       0.217661       1.837872      -0.349403       1.710126           0.000000
           65              H      11.122670      19.623325      19.223616       0.127795       0.976561 0.68747532E+01  0.66041877E+02                                 1.722956                            1.604572      -1.232431       2.302787                    0.994784       3.685033      10.759250       0.453995       1.404405      -0.681518      -0.018335       0.021863       0.017338       0.033388      -0.006832      -0.002972       0.006369      -0.002611       0.027810      -0.011767      -0.001757       0.013524              1.778815       1.712433      -0.409343      -0.309745       1.849899       0.305218       1.774113           0.000000
           66              H      11.018701      19.774548      16.943693       0.123949       1.036226 0.75646994E+01  0.73160546E+02                                 1.682600                            1.602159      -1.040942       2.392865                    0.997261       3.425584       9.487825       0.497703       1.272479      -0.710638      -0.025065       0.026310      -0.010312       0.037773      -0.010261       0.003454      -0.004780      -0.004112       0.010777      -0.012270      -0.000273       0.012543              1.697640       1.660317      -0.346057       0.184827       1.697333      -0.173795       1.735269          -0.000001
           67              H      19.088427      15.396598      25.128991       0.113229       1.011827 0.73374175E+01  0.70440904E+02                                 1.657113                            1.578428      -0.936620       2.431950                    0.998771       3.425022       9.459064       0.501057       1.273320      -0.710343       0.004865      -0.021653      -0.031536       0.038562       0.000868      -0.009892       0.006222      -0.006670       0.029942      -0.013636      -0.002331       0.015966              1.684431       1.412199      -0.002107      -0.098591       1.819143       0.411141       1.821952           0.000002
           68              H      17.545940      16.177299      28.710838       0.109335       1.162771 0.85229704E+01  0.84377119E+02                                 1.772214                            1.665874      -1.041200       2.378940                    0.997539       3.481028       9.551315       0.506697       1.221025      -0.722655      -0.020322      -0.008912       0.030017       0.037328       0.003729      -0.009873       0.005181      -0.001347       0.037033      -0.014469      -0.002562       0.017031              1.802036       1.928186       0.207181      -0.468775       1.580891      -0.118311       1.897030          -0.000001
           69              H      18.687694      18.177247      28.760673       0.110853       1.090113 0.80737744E+01  0.79006627E+02                                 1.713103                            1.634674      -0.937240       2.428738                    0.998660       3.423092       9.396537       0.504316       1.241129      -0.718334      -0.006840       0.022839       0.029068       0.037595       0.000711      -0.011518       0.005876      -0.000514       0.030254      -0.013013      -0.004312       0.017325              1.726279       1.559805      -0.037277      -0.085749       1.752525       0.393412       1.866508          -0.000001
           70              H      20.286890      17.375752      25.197514       0.108042       1.017925 0.75016497E+01  0.73551060E+02                                 1.750563                            1.661397      -1.327451       2.244318                    0.993505       3.870123      11.363809       0.452744       1.379817      -0.685488       0.018579       0.009014      -0.028734       0.035385       0.007471      -0.007871       0.003519      -0.005975       0.040890      -0.017208       0.001100       0.016109              1.788935       1.834729       0.138226      -0.424802       1.586968      -0.158303       1.945107           0.000001
           71              H      14.774714       8.137807      24.780151       0.121681       0.977559 0.64903781E+01  0.61068644E+02                                 1.685780                            1.532971      -0.995516       2.415628                    0.998014       3.483552       9.858635       0.479434       1.357779      -0.691688       0.006591       0.041860       0.008023       0.043128       0.002430      -0.014427       0.002644      -0.023604       0.001628      -0.021874       0.009639       0.012235              1.791491       1.468380       0.157668       0.054389       2.464275       0.258284       1.441818           0.000001
           72              H      15.684013      25.797081      22.936278       0.133461       0.963221 0.66911937E+01  0.63791514E+02                                 1.698827                            1.580355      -1.233896       2.307683                    0.995264       3.610583      10.473105       0.458997       1.399706      -0.682662       0.024204       0.022904      -0.029727       0.044655       0.007362      -0.014194       0.000381      -0.013676      -0.010826      -0.019671       0.005131       0.014540              1.751472       1.720711       0.250671      -0.382106       1.618282      -0.221974       1.915422           0.000001
           73              H      13.476124      23.390719      25.116533       0.098989       1.096039 0.78575374E+01  0.77544153E+02                                 1.811670                            1.680961      -1.204395       2.305532                    0.994880       3.749736      10.864816       0.460239       1.348529      -0.692935      -0.029147      -0.037612       0.020877       0.051962       0.013491      -0.014041      -0.001431      -0.019770       0.003676      -0.023423       0.003432       0.019991              1.863208       1.684410       0.372640      -0.248987       2.235210      -0.287783       1.670004           0.000001
           74              H      16.748249      23.736643      22.226138       0.136642       0.962333 0.68119372E+01  0.65134015E+02                                 1.693106                            1.589779      -1.178504       2.336986                    0.996016       3.562777      10.298104       0.460399       1.391343      -0.684731       0.024671       0.029285      -0.002219       0.038356       0.003950      -0.000747       0.009272      -0.005452      -0.016122      -0.011337      -0.000233       0.011570              1.749557       1.821073       0.441609      -0.079150       2.015627       0.047434       1.411970           0.000001
           75              H      17.256735      21.853893      20.930444       0.138627       0.965097 0.70945743E+01  0.67600165E+02                                 1.623035                            1.568568      -0.822976       2.507462                    0.999575       3.255270       8.983146       0.494280       1.300503      -0.705961       0.031750       0.003484      -0.019410       0.037376       0.001593      -0.010732       0.005395       0.005772      -0.014917      -0.013901       0.001586       0.012315              1.635874       1.974339       0.009987      -0.333902       1.416265       0.063660       1.517018           0.000001
           76              H      13.755876      20.228227      21.902215       0.128802       0.936908 0.65835615E+01  0.62267237E+02                                 1.647798                            1.549783      -1.078343       2.374724                    0.997528       3.529451      10.067513       0.473364       1.368083      -0.689266      -0.026074      -0.022760      -0.003240       0.034761       0.001599      -0.007831       0.004901       0.005959      -0.016021      -0.011691       0.001889       0.009802              1.705724       1.722186       0.489851       0.017815       1.995902       0.128155       1.399083           0.000001
           77              H      13.288977      22.063719      23.272660       0.127034       0.924569 0.66691709E+01  0.62670147E+02                                 1.581187                            1.523081      -0.768515       2.525391                    0.999706       3.293515       9.072136       0.499703       1.304384      -0.704330      -0.033794      -0.002406       0.017005       0.037908       0.006388      -0.011554       0.006392       0.008891      -0.023941      -0.018182       0.003197       0.014985              1.600553       1.815980       0.000588      -0.307828       1.447873       0.076793       1.537807           0.000002
           78              H      16.048814      20.392675      12.221884       0.114281       1.088363 0.75025047E+01  0.73479312E+02                                 1.832375                            1.663924      -1.245079       2.292940                    0.994574       3.742242      10.942278       0.451913       1.383860      -0.685753      -0.003447       0.020499      -0.037375       0.042767      -0.003111      -0.000665      -0.000636      -0.022805       0.034227      -0.017543       0.006060       0.011483              1.930639       1.413719      -0.079638       0.037429       1.834253      -0.609130       2.543945           0.000000
           79              H      15.710454      21.328381      14.439515       0.125922       1.118603 0.82982028E+01  0.81941688E+02                                 1.753072                            1.668065      -1.068835       2.380078                    0.997289       3.457292       9.602374       0.493301       1.257400      -0.714422      -0.008339       0.044094       0.002089       0.044924      -0.008966      -0.000813       0.002274      -0.039028       0.020928      -0.024966       0.006481       0.018486              1.747165       1.370082      -0.196745      -0.053892       2.288932       0.045282       1.582481          -0.000001
           80              H      16.704744      17.570445      14.788355       0.102930       1.156528 0.84731931E+01  0.83649371E+02                                 1.769817                            1.667661      -0.833325       2.484021                    0.999414       3.354853       9.152051       0.504070       1.230835      -0.722178       0.019391      -0.050116       0.011723       0.055001      -0.013600       0.000262      -0.003332      -0.038101       0.010601      -0.025194       0.002987       0.022207              1.770060       1.472171      -0.233702       0.079390       2.106806      -0.261747       1.731204          -0.000001
           81              H      14.733165      21.035385      16.650916       0.124053       0.979225 0.71965857E+01  0.68629427E+02                                 1.616727                            1.562119      -0.795188       2.509719                    0.999624       3.292232       9.008115       0.505114       1.271549      -0.711890      -0.022160       0.025403      -0.016499       0.037531      -0.015522       0.001899      -0.002641      -0.003999       0.011863      -0.017632       0.002980       0.014653              1.608003       1.508454      -0.261956       0.158014       1.578667      -0.193297       1.736889          -0.000001
           82              H      14.685909      21.207405      18.961986       0.125840       0.948994 0.68804332E+01  0.66046127E+02                                 1.679458                            1.597267      -1.260005       2.284779                    0.995185       3.709403      10.792103       0.458885       1.390499      -0.683877      -0.019838       0.024792       0.010551       0.033459      -0.008935      -0.001846      -0.000707      -0.006376       0.010339      -0.011456       0.003636       0.007820              1.715498       1.602465      -0.397538      -0.217140       1.835762       0.348646       1.708268           0.000000
           83              H      17.232147      18.182909      19.223616       0.128056       0.974928 0.68604655E+01  0.65870047E+02                                 1.721130                            1.602994      -1.225893       2.305888                    0.994787       3.681212      10.745110       0.454182       1.404563      -0.681502       0.018135      -0.022241       0.017497       0.033611      -0.006793       0.002973      -0.006126      -0.002023       0.027858      -0.011683      -0.001632       0.013315              1.776868       1.710606      -0.408620       0.309253       1.847780      -0.304705       1.772218           0.000000
           84              H      17.336111      18.031682      16.943693       0.125105       1.034816 0.75540648E+01  0.73052782E+02                                 1.683158                            1.602677      -1.050468       2.389232                    0.997177       3.424179       9.492430       0.496715       1.275095      -0.710071       0.025030      -0.025894      -0.009902       0.037350      -0.010205      -0.003475       0.004709      -0.004237       0.011194      -0.012294      -0.000176       0.012469              1.698218       1.660863      -0.346182      -0.184871       1.697904       0.173796       1.735888          -0.000001
           85              H       9.266400      22.409648      25.128991       0.111842       1.014353 0.73573929E+01  0.70651690E+02                                 1.656822                            1.578195      -0.930990       2.434027                    0.998840       3.427424       9.454287       0.502434       1.269489      -0.711170      -0.005002       0.021846      -0.031501       0.038660       0.000193       0.010109      -0.006211      -0.006811       0.031657      -0.013662      -0.002962       0.016625              1.684104       1.411946      -0.002097       0.098543       1.818830      -0.411033       1.821537           0.000002
           86              H      10.808894      21.628953      28.710838       0.108525       1.162120 0.85158957E+01  0.84267453E+02                                 1.769320                            1.663452      -1.026078       2.385066                    0.997616       3.481208       9.541378       0.507990       1.218489      -0.723221       0.020770       0.008730       0.030712       0.038089       0.003864       0.009853      -0.004981      -0.001327       0.036247      -0.014407      -0.002339       0.016746              1.798997       1.924766       0.206603       0.467202       1.578690       0.117881       1.893536          -0.000001
           87              H       9.667140      19.629005      28.760673       0.112383       1.088957 0.80675176E+01  0.78977363E+02                                 1.716571                            1.637755      -0.955663       2.422596                    0.998611       3.422300       9.414655       0.501827       1.246778      -0.717089       0.007126      -0.022128       0.028500       0.036779       0.000700       0.011320      -0.005985      -0.000771       0.030134      -0.012949      -0.004226       0.017175              1.729846       1.562730      -0.037387       0.086094       1.756191      -0.394789       1.870616          -0.000001
           88              H       8.067937      20.430493      25.197514       0.107379       1.019243 0.75165464E+01  0.73768608E+02                                 1.755609                            1.665784      -1.336435       2.240599                    0.993307       3.879394      11.414200       0.450819       1.384364      -0.684600      -0.018972      -0.009586      -0.028658       0.035681       0.007186       0.007718      -0.003728      -0.006332       0.041768      -0.017145       0.000823       0.016321              1.794232       1.840220       0.138960       0.427161       1.591131       0.159149       1.951346           0.000001
           89              H       6.039580       8.854220       9.206904       0.119266       0.984254 0.65425125E+01  0.61690890E+02                                 1.694229                            1.539651      -1.006568       2.409921                    0.997893       3.499427       9.918593       0.478077       1.358725      -0.691473      -0.042587      -0.006414       0.008246       0.043850       0.002507      -0.002667       0.014557       0.023082       0.001944      -0.021837       0.009834       0.012003              1.801091       2.480431       0.159384      -0.260710       1.474751      -0.054853       1.448090           0.000002
           90              H       7.283399       7.944980       7.363031       0.134684       0.958021 0.66508618E+01  0.63337184E+02                                 1.695962                            1.578152      -1.232465       2.309557                    0.995164       3.603745      10.461505       0.458009       1.404271      -0.681827      -0.022771      -0.023981      -0.029585       0.044372       0.007375      -0.000633       0.013879       0.014047      -0.011303      -0.019554       0.005236       0.014318              1.748357       1.615799       0.249654       0.220895       1.717638       0.380517       1.911634           0.000001
           91              H       9.689773      10.152864       9.543286       0.099817       1.097496 0.78718638E+01  0.77740386E+02                                 1.814841                            1.683633      -1.218581       2.299770                    0.994691       3.755637      10.894662       0.459292       1.350356      -0.692527       0.037298       0.028982       0.021142       0.051750       0.013842       0.001056       0.013760       0.019457       0.003298      -0.023401       0.003522       0.019879              1.866600       2.239829       0.373735       0.288506       1.687196       0.249686       1.672774           0.000001
           92              H       9.343832       6.880734       6.652891       0.136795       0.963232 0.68153304E+01  0.65121958E+02                                 1.688148                            1.585507      -1.143171       2.350614                    0.996458       3.556002      10.247940       0.463431       1.383187      -0.686292      -0.029048      -0.024469      -0.002013       0.038034       0.004692      -0.009250       0.000866       0.005174      -0.017114      -0.011752      -0.000110       0.011863              1.744234       2.008990       0.439229      -0.047285       1.815322       0.078767       1.408389           0.000001
           93              H      11.226578       6.372240       5.357197       0.139549       0.965037 0.70967427E+01  0.67652126E+02                                 1.625692                            1.570943      -0.830028       2.505177                    0.999533       3.256960       9.001243       0.492709       1.304047      -0.705208      -0.003354      -0.031040      -0.018867       0.036479       0.001574      -0.005212       0.011178      -0.005810      -0.015035      -0.014144       0.001431       0.012713              1.638627       1.418304       0.010081      -0.063786       1.978190       0.334918       1.519388           0.000001
           94              H      12.852258       9.873095       6.328968       0.129075       0.936346 0.65816765E+01  0.62274893E+02                                 1.650485                            1.552169      -1.096383       2.367856                    0.997267       3.533789      10.097800       0.471582       1.372690      -0.688356       0.022315       0.025952      -0.003825       0.034440       0.001569      -0.004519       0.008224      -0.005807      -0.016309      -0.011753       0.001690       0.010062              1.708597       1.999496       0.491131      -0.128490       1.725121      -0.017832       1.401174           0.000001
           95              H      11.016770      10.340003       7.699413       0.126170       0.927360 0.66949576E+01  0.62979915E+02                                 1.584994                            1.526491      -0.777055       2.521249                    0.999652       3.300591       9.099673       0.498861       1.305185      -0.704146       0.001785       0.034198       0.016852       0.038166       0.006950      -0.006398       0.011633      -0.008843      -0.023604      -0.018420       0.003206       0.015214              1.604495       1.451033       0.000524      -0.077156       1.820937       0.309284       1.541514           0.000002
           96              H      22.139395      17.031718      27.795131       0.114463       1.089247 0.75110245E+01  0.73582115E+02                                 1.832996                            1.664585      -1.241698       2.293750                    0.994630       3.744611      10.949909       0.451949       1.383388      -0.685826      -0.020163       0.003704      -0.037570       0.042799      -0.002537       0.000683       0.000876       0.022465       0.032771      -0.017010       0.005986       0.011024              1.931238       1.834959      -0.079649       0.609096       1.414271      -0.037382       2.544485           0.000000
           97              H      21.203695      17.370086      30.012762       0.126560       1.117825 0.82917146E+01  0.81872185E+02                                 1.753207                            1.668138      -1.068366       2.379870                    0.997289       3.456608       9.604207       0.492905       1.258493      -0.714175      -0.043707       0.008737       0.002315       0.044631      -0.008509      -0.002096       0.000819       0.038945       0.020228      -0.024626       0.006321       0.018305              1.747325       2.289255      -0.196803      -0.045409       1.370153       0.053926       1.582569          -0.000001
           98              H      24.961628      16.375783      30.361602       0.101959       1.159472 0.84985682E+01  0.83950107E+02                                 1.771359                            1.668988      -0.822293       2.487541                    0.999447       3.360511       9.165765       0.504474       1.229114      -0.722539       0.050583      -0.019313       0.012103       0.055481      -0.013607       0.003373      -0.000250       0.037604       0.009901      -0.024882       0.002750       0.022133              1.771623       2.108877      -0.234052       0.262160       1.473271      -0.079521       1.732719          -0.000001
           99              H      12.045087       8.895800       1.077669       0.124251       0.976994 0.71780151E+01  0.68421777E+02                                 1.615920                            1.561475      -0.790146       2.511699                    0.999645       3.289073       9.003328       0.504451       1.273787      -0.711435      -0.026032       0.022210      -0.016514       0.037995      -0.014813       0.002492      -0.001982       0.004209       0.011031      -0.016801       0.002707       0.014095              1.607184       1.577819      -0.261546       0.192911       1.507701      -0.157672       1.736032          -0.000001
          100              H      11.873071       8.943060       3.388739       0.126406       0.947324 0.68681461E+01  0.65932847E+02                                 1.681210                            1.598751      -1.276597       2.278427                    0.995086       3.712067      10.818512       0.457183       1.395576      -0.682901      -0.024849       0.019400       0.010279       0.033158      -0.008836       0.000813       0.002043       0.006788       0.011153      -0.011624       0.003954       0.007670              1.717380       1.837870      -0.398349      -0.349402       1.604144       0.217662       1.710126           0.000000
          101              H      14.897559       6.396812       3.650369       0.127795       0.976561 0.68747554E+01  0.66041903E+02                                 1.722956                            1.604572      -1.232431       2.302787                    0.994784       3.685033      10.759250       0.453995       1.404405      -0.681518       0.021863      -0.018335       0.017338       0.033388      -0.006832       0.006369      -0.002972       0.002611       0.027810      -0.011767      -0.001757       0.013524              1.778815       1.849897      -0.409344       0.305217       1.712436      -0.309746       1.774113           0.000000
          102              H      15.048781       6.292843       1.370446       0.123949       1.036227 0.75647017E+01  0.73160573E+02                                 1.682600                            1.602159      -1.040942       2.392865                    0.997261       3.425584       9.487825       0.497703       1.272479      -0.710638       0.026310      -0.025065      -0.010312       0.037773      -0.010261      -0.004780       0.003454       0.004112       0.010777      -0.012270      -0.000273       0.012543              1.697640       1.697331      -0.346057      -0.173794       1.660320       0.184828       1.735269          -0.000001
          103              H      10.670859      14.362584       9.555744       0.113229       1.011827 0.73374196E+01  0.70440929E+02                                 1.657113                            1.578428      -0.936620       2.431950                    0.998771       3.425022       9.459064       0.501057       1.273320      -0.710343      -0.021653       0.004865      -0.031536       0.038562       0.000868       0.006222      -0.009892       0.006670       0.029942      -0.013636      -0.002330       0.015966              1.684432       1.819144      -0.002109       0.411141       1.412199      -0.098593       1.821952           0.000002
          104              H      11.451555      12.820094      13.137591       0.109335       1.162771 0.85229741E+01  0.84377166E+02                                 1.772214                            1.665874      -1.041200       2.378940                    0.997539       3.481028       9.551316       0.506696       1.221025      -0.722655      -0.008912      -0.020322       0.030017       0.037328       0.003729       0.005181      -0.009873       0.001347       0.037033      -0.014469      -0.002562       0.017031              1.802037       1.580893       0.207182      -0.118312       1.928186      -0.468775       1.897031          -0.000001
          105              H      13.451507      13.961842      13.187426       0.110853       1.090113 0.80737718E+01  0.79006599E+02                                 1.713104                            1.634674      -0.937239       2.428738                    0.998660       3.423091       9.396536       0.504315       1.241129      -0.718334       0.022839      -0.006840       0.029068       0.037595       0.000711       0.005876      -0.011518       0.000514       0.030254      -0.013013      -0.004312       0.017325              1.726279       1.752525      -0.037278       0.393411       1.559805      -0.085751       1.866508          -0.000001
          106              H      12.650018      15.561041       9.624267       0.108042       1.017925 0.75016528E+01  0.73551098E+02                                 1.750563                            1.661397      -1.327451       2.244318                    0.993505       3.870123      11.363809       0.452744       1.379817      -0.685488       0.009014       0.018579      -0.028734       0.035385       0.007471       0.003519      -0.007871       0.005975       0.040890      -0.017208       0.001100       0.016109              1.788935       1.586969       0.138227      -0.158304       1.834729      -0.424802       1.945108           0.000001
          107              H       3.412053      10.048896       9.206904       0.121681       0.977559 0.64903750E+01  0.61068608E+02                                 1.685779                            1.532971      -0.995516       2.415628                    0.998014       3.483552       9.858635       0.479434       1.357779      -0.691688       0.041860       0.006591       0.008023       0.043128       0.002430       0.002644      -0.014427       0.023605       0.001628      -0.021874       0.009639       0.012235              1.791491       2.464276       0.157664       0.258284       1.468378       0.054388       1.441818           0.000001
          108              H      21.071330      10.958134       7.363031       0.133461       0.963220 0.66911924E+01  0.63791499E+02                                 1.698827                            1.580355      -1.233896       2.307683                    0.995264       3.610583      10.473105       0.458997       1.399706      -0.682662       0.022904       0.024204      -0.029727       0.044655       0.007362       0.000381      -0.014194       0.013676      -0.010826      -0.019671       0.005131       0.014540              1.751472       1.618283       0.250671      -0.221975       1.720710      -0.382105       1.915422           0.000001
          109              H      18.664960       8.750254       9.543286       0.098989       1.096038 0.78575349E+01  0.77544123E+02                                 1.811670                            1.680961      -1.204395       2.305532                    0.994880       3.749736      10.864816       0.460239       1.348529      -0.692935      -0.037612      -0.029147       0.020877       0.051962       0.013491      -0.001431      -0.014041       0.019770       0.003676      -0.023423       0.003432       0.019991              1.863208       2.235213       0.372638      -0.287784       1.684406      -0.248985       1.670004           0.000001
          110              H      19.010896      12.022378       6.652891       0.136642       0.962334 0.68119480E+01  0.65134141E+02                                 1.693108                            1.589780      -1.178504       2.336986                    0.996016       3.562777      10.298104       0.460399       1.391343      -0.684731       0.029285       0.024671      -0.002219       0.038356       0.003950       0.009272      -0.000748       0.005452      -0.016122      -0.011337      -0.000233       0.011570              1.749558       2.015632       0.441609       0.047434       1.821072      -0.079150       1.411971           0.000001
          111              H      17.128147      12.530870       5.357197       0.138627       0.965097 0.70945741E+01  0.67600162E+02                                 1.623035                            1.568568      -0.822976       2.507462                    0.999575       3.255270       8.983146       0.494280       1.300503      -0.705961       0.003484       0.031750      -0.019410       0.037376       0.001593       0.005395      -0.010732      -0.005772      -0.014917      -0.013901       0.001586       0.012315              1.635874       1.416265       0.009988       0.063659       1.974339      -0.333902       1.517018           0.000001
          112              H      15.502470       9.030017       6.328968       0.128802       0.936908 0.65835552E+01  0.62267163E+02                                 1.647797                            1.549783      -1.078343       2.374724                    0.997528       3.529451      10.067512       0.473364       1.368083      -0.689266      -0.022760      -0.026074      -0.003240       0.034761       0.001599       0.004901      -0.007831      -0.005959      -0.016021      -0.011691       0.001889       0.009802              1.705723       1.995904       0.489849       0.128155       1.722182       0.017814       1.399083           0.000001
          113              H      17.337960       8.563111       7.699413       0.127034       0.924569 0.66691702E+01  0.62670139E+02                                 1.581187                            1.523081      -0.768515       2.525391                    0.999706       3.293515       9.072136       0.499703       1.304384      -0.704330      -0.002406      -0.033794       0.017005       0.037908       0.006388       0.006392      -0.011554      -0.008891      -0.023941      -0.018182       0.003197       0.014985              1.600553       1.447873       0.000590       0.076791       1.815980      -0.307829       1.537807           0.000002
          114              H      25.118537      20.774532      27.795131       0.114281       1.088363 0.75025054E+01  0.73479321E+02                                 1.832375                            1.663924      -1.245079       2.292940                    0.994574       3.742242      10.942278       0.451913       1.383860      -0.685753       0.020499      -0.003447      -0.037375       0.042767      -0.003111      -0.000636      -0.000665       0.022805       0.034227      -0.017543       0.006060       0.011483              1.930639       1.834252      -0.079640      -0.609130       1.413719       0.037432       2.543945           0.000000
          115              H      26.054241      20.436168      30.012762       0.125922       1.118602 0.82981909E+01  0.81941547E+02                                 1.753071                            1.668065      -1.068835       2.380078                    0.997289       3.457291       9.602372       0.493301       1.257400      -0.714422       0.044094      -0.008339       0.002089       0.044924      -0.008966       0.002274      -0.000813       0.039028       0.020928      -0.024966       0.006481       0.018486              1.747164       2.288929      -0.196749       0.045282       1.370083      -0.053893       1.582481          -0.000001
          116              H      22.296309      21.430472      30.361602       0.102930       1.156528 0.84731926E+01  0.83649365E+02                                 1.769817                            1.667661      -0.833325       2.484021                    0.999414       3.354853       9.152051       0.504070       1.230835      -0.722178      -0.050116       0.019392       0.011723       0.055001      -0.013600      -0.003332       0.000262       0.038101       0.010601      -0.025194       0.002987       0.022207              1.770060       2.106804      -0.233704      -0.261747       1.472173       0.079391       1.731204          -0.000001
          117              H      16.309631      10.007302       1.077669       0.124053       0.979225 0.71965886E+01  0.68629459E+02                                 1.616727                            1.562119      -0.795187       2.509719                    0.999624       3.292232       9.008114       0.505114       1.271548      -0.711890       0.025403      -0.022160      -0.016499       0.037531      -0.015522      -0.002641       0.001899       0.003998       0.011863      -0.017632       0.002980       0.014653              1.608003       1.578665      -0.261956      -0.193296       1.508456       0.158015       1.736888          -0.000001
          118              H      16.481651       9.960046       3.388739       0.125840       0.948994 0.68804365E+01  0.66046164E+02                                 1.679458                            1.597267      -1.260005       2.284779                    0.995185       3.709403      10.792102       0.458885       1.390499      -0.683877       0.024792      -0.019839       0.010551       0.033459      -0.008935      -0.000707      -0.001846       0.006376       0.010339      -0.011456       0.003636       0.007820              1.715498       1.835760      -0.397539       0.348646       1.602468      -0.217141       1.708268           0.000000
          119              H      13.457164      12.506294       3.650369       0.128056       0.974928 0.68604646E+01  0.65870037E+02                                 1.721130                            1.602994      -1.225893       2.305888                    0.994787       3.681212      10.745110       0.454182       1.404564      -0.681502      -0.022241       0.018135       0.017497       0.033611      -0.006793      -0.006126       0.002973       0.002023       0.027858      -0.011683      -0.001632       0.013315              1.776868       1.847777      -0.408621      -0.304704       1.710608       0.309254       1.772217           0.000000
          120              H      13.305937      12.610259       1.370446       0.125105       1.034816 0.75540643E+01  0.73052778E+02                                 1.683158                            1.602677      -1.050468       2.389232                    0.997177       3.424179       9.492431       0.496715       1.275095      -0.710071      -0.025894       0.025030      -0.009902       0.037350      -0.010205       0.004709      -0.003475       0.004236       0.011194      -0.012294      -0.000176       0.012469              1.698219       1.697902      -0.346182       0.173796       1.660865      -0.184872       1.735888          -0.000001
          121              H      17.683874       4.540533       9.555744       0.111842       1.014352 0.73573861E+01  0.70651613E+02                                 1.656821                            1.578195      -0.930990       2.434027                    0.998840       3.427424       9.454288       0.502433       1.269489      -0.711170       0.021846      -0.005003      -0.031501       0.038660       0.000193      -0.006211       0.010109       0.006811       0.031657      -0.013662      -0.002962       0.016625              1.684104       1.818828      -0.002098      -0.411032       1.411946       0.098544       1.821538           0.000002
          122              H      16.903185       6.083029      13.137591       0.108525       1.162119 0.85158891E+01  0.84267376E+02                                 1.769319                            1.663452      -1.026078       2.385066                    0.997616       3.481207       9.541376       0.507990       1.218490      -0.723221       0.008730       0.020770       0.030712       0.038089       0.003864      -0.004981       0.009853       0.001328       0.036247      -0.014407      -0.002339       0.016746              1.798997       1.578690       0.206604       0.117882       1.924764       0.467201       1.893536          -0.000001
          123              H      14.903233       4.941282      13.187426       0.112383       1.088957 0.80675173E+01  0.78977355E+02                                 1.716571                            1.637755      -0.955663       2.422596                    0.998611       3.422300       9.414653       0.501827       1.246778      -0.717089      -0.022128       0.007126       0.028500       0.036779       0.000700      -0.005985       0.011320       0.000771       0.030134      -0.012949      -0.004226       0.017175              1.729845       1.756191      -0.037387      -0.394788       1.562730       0.086094       1.870615          -0.000001
          124              H      15.704716       3.342077       9.624267       0.107379       1.019243 0.75165457E+01  0.73768599E+02                                 1.755609                            1.665784      -1.336435       2.240599                    0.993307       3.879394      11.414200       0.450819       1.384364      -0.684600      -0.009586      -0.018972      -0.028658       0.035681       0.007186      -0.003728       0.007718       0.006332       0.041768      -0.017145       0.000823       0.016321              1.794232       1.591132       0.138961       0.159150       1.840219       0.427160       1.951346           0.000001
          125              H      24.226306      20.216888      24.780151       0.121410       0.978679 0.65013635E+01  0.61231562E+02                                 1.690872                            1.537138      -1.015836       2.407188                    0.997810       3.492339       9.906104       0.477181       1.362864      -0.690662       0.005843      -0.041376       0.008218       0.042587      -0.003237      -0.014415      -0.002522      -0.023376       0.001446      -0.021919       0.009919       0.012000              1.797235       1.472399      -0.158527       0.054651       2.473536      -0.259668       1.445770           0.000001
          126              H      25.135548      21.460710      22.936278       0.131826       0.968159 0.67316578E+01  0.64268000E+02                                 1.703782                            1.584445      -1.231135       2.307769                    0.995131       3.620366      10.505649       0.458743       1.398504      -0.682873       0.024507      -0.022654      -0.030270       0.045056      -0.007516      -0.014242      -0.000720      -0.013785      -0.010965      -0.019886       0.005383       0.014503              1.756775       1.725928      -0.252124      -0.384359       1.622700       0.223379       1.921698           0.000001
          127              H      22.927676      23.867077      25.116533       0.098247       1.098873 0.78811765E+01  0.77830325E+02                                 1.814160                            1.682972      -1.198404       2.307275                    0.994950       3.754458      10.879662       0.460208       1.347703      -0.693090      -0.029657       0.037805       0.020676       0.052309      -0.013484      -0.013902       0.001392      -0.019857       0.003244      -0.023324       0.003387       0.019936              1.865889       1.686665      -0.373744      -0.249668       2.238873       0.288640       1.672129           0.000001
          128              H       7.296699      23.521147      22.226138       0.135461       0.965647 0.68356246E+01  0.65348657E+02                                 1.689174                            1.586481      -1.144028       2.349904                    0.996472       3.559695      10.253065       0.464007       1.380775      -0.686758       0.024522      -0.029405      -0.002090       0.038346      -0.004746      -0.000604      -0.009363      -0.005472      -0.016444      -0.011610      -0.000479       0.012089              1.745263       1.816449      -0.439526      -0.078860       2.010178      -0.047339       1.409163           0.000001
          129              H       7.805132       6.500795      20.930444       0.137704       0.970517 0.71438863E+01  0.68186088E+02                                 1.628577                            1.573488      -0.822672       2.506685                    0.999564       3.266016       9.019652       0.493766       1.299642      -0.706098       0.031733      -0.003472      -0.019187       0.037245      -0.001664      -0.011220      -0.005299       0.006203      -0.014602      -0.014174       0.001303       0.012871              1.641612       1.982430      -0.010034      -0.336210       1.420397      -0.063981       1.522008           0.000001
          130              H      23.207384       8.126462      21.902215       0.130250       0.935284 0.65721193E+01  0.62160311E+02                                 1.648954                            1.550791      -1.098033       2.367337                    0.997264       3.530595      10.085883       0.471917       1.372247      -0.688428      -0.025777       0.022147      -0.003520       0.034167      -0.001618      -0.008145      -0.004926       0.005591      -0.015343      -0.011816       0.001915       0.009901              1.706983       1.723540      -0.490444       0.017814       1.997440      -0.128288       1.399970           0.000001
          131              H      22.740538      25.194073      23.272660       0.126352       0.928003 0.66953562E+01  0.62934809E+02                                 1.580118                            1.522065      -0.761952       2.526505                    0.999747       3.295164       9.057757       0.502187       1.297549      -0.705738      -0.034022       0.002747       0.016932       0.038102      -0.006674      -0.011831      -0.006747       0.008804      -0.024220      -0.018770       0.003550       0.015221              1.599457       1.814746      -0.000575      -0.307590       1.446860      -0.076734       1.536765           0.000002
          132              H       6.597221       7.961997      12.221884       0.113358       1.093113 0.75392832E+01  0.73903049E+02                                 1.834601                            1.665594      -1.234129       2.296083                    0.994742       3.747867      10.950463       0.452829       1.379875      -0.686497      -0.003630      -0.020396      -0.037836       0.043136       0.003367      -0.001030       0.000762      -0.022789       0.033212      -0.017462       0.006271       0.011191              1.933159       1.414985       0.079793       0.037581       1.836544       0.610709       2.547949           0.000000
          133              H       6.258854       7.026295      14.439515       0.125299       1.117964 0.82906969E+01  0.81833864E+02                                 1.750994                            1.666207      -1.059141       2.383366                    0.997383       3.456058       9.591155       0.494158       1.255735      -0.714792      -0.008419      -0.044389       0.002424       0.045245       0.009188      -0.000574      -0.002117      -0.038940       0.020905      -0.025013       0.006551       0.018462              1.745062       1.368719       0.196384      -0.053787       2.285824      -0.045261       1.580642          -0.000001
          134              H       7.253170      10.784232      14.788355       0.102924       1.155768 0.84647983E+01  0.83529633E+02                                 1.767377                            1.665528      -0.825129       2.486845                    0.999405       3.353547       9.140694       0.505084       1.228906      -0.722601       0.019177       0.050171       0.011534       0.054936       0.013745       0.000319       0.003378      -0.037733       0.011293      -0.025244       0.003184       0.022060              1.767572       1.470337       0.233177       0.079264       2.103576       0.261221       1.728803          -0.000001
          135              H       5.281567       7.319295      16.650916       0.124992       0.975777 0.71659926E+01  0.68275857E+02                                 1.614253                            1.559877      -0.793531       2.510862                    0.999598       3.286274       8.992442       0.504870       1.273315      -0.711529      -0.022241      -0.025770      -0.016167       0.037685       0.014964       0.002019       0.002520      -0.004142       0.011766      -0.017069       0.002907       0.014162              1.605539       1.506266       0.261214       0.157507       1.576278       0.192689       1.734071          -0.000001
          136              H      24.137410       7.147279      18.961986       0.126947       0.944883 0.68434648E+01  0.65605094E+02                                 1.675113                            1.593418      -1.256431       2.286855                    0.995321       3.699422      10.757207       0.459230       1.391280      -0.683758      -0.019549      -0.024609       0.009705       0.032894       0.008883      -0.002150       0.000492      -0.006390       0.011539      -0.011633       0.003925       0.007708              1.710942       1.598396       0.395736      -0.216127       1.830605      -0.347060       1.703824           0.000000
          137              H       7.780569      10.171775      19.223616       0.128378       0.978376 0.68910420E+01  0.66239044E+02                                 1.724900                            1.606272      -1.244159       2.297822                    0.994644       3.689498      10.776400       0.453829       1.404056      -0.681545       0.018504       0.022574       0.016930       0.033743       0.006679       0.003098       0.006200      -0.002584       0.028659      -0.011714      -0.001879       0.013593              1.780858       1.714360       0.410073       0.310343       1.852044       0.305794       1.776169           0.000000
          138              H       7.884534      10.322998      16.943693       0.122035       1.042536 0.76202576E+01  0.73817703E+02                                 1.687755                            1.606692      -1.045899       2.389618                    0.997196       3.435942       9.517882       0.497724       1.270360      -0.711079       0.025529       0.026656      -0.010674       0.038422       0.010383      -0.003631      -0.004805      -0.004331       0.010958      -0.012436      -0.000323       0.012759              1.702910       1.665473       0.348045      -0.185940       1.702736      -0.174850       1.740521          -0.000001
          139              H      18.717959      24.848148      25.128991       0.113032       1.011711 0.73371429E+01  0.70438520E+02                                 1.657077                            1.578487      -0.934223       2.432944                    0.998775       3.425494       9.460784       0.500999       1.273463      -0.710314      -0.005041      -0.021459      -0.031655       0.038574      -0.000410       0.010213       0.006275      -0.006659       0.030025      -0.013676      -0.002637       0.016313              1.684359       1.412311       0.002068       0.098603       1.819089       0.410879       1.821679           0.000002
          140              H      20.260458      25.628849      28.710838       0.110289       1.159583 0.84958625E+01  0.84055843E+02                                 1.770380                            1.664340      -1.039420       2.380695                    0.997475       3.476486       9.541060       0.506335       1.222666      -0.722292       0.020543      -0.008563       0.030009       0.037361      -0.004040       0.009537       0.004965      -0.001809       0.036621      -0.014469      -0.002119       0.016588              1.800125       1.926038      -0.206790       0.467736       1.579525      -0.117989       1.894811          -0.000001
          141              H      19.118652       8.725697      28.760673       0.111068       1.086616 0.80411295E+01  0.78607560E+02                                 1.709659                            1.631573      -0.929037       2.432760                    0.998768       3.417030       9.375167       0.504698       1.241444      -0.718288       0.007907       0.022900       0.029266       0.037992      -0.000864       0.010839       0.005837      -0.000581       0.029677      -0.012578      -0.004061       0.016639              1.722756       1.556820       0.037162       0.085467       1.748911       0.392131       1.862538          -0.000001
          142              H      17.519443       7.924202      25.197514       0.106157       1.020570 0.75252338E+01  0.73842363E+02                                 1.753942                            1.664289      -1.315555       2.248513                    0.993507       3.876753      11.388991       0.452222       1.380285      -0.685410      -0.019578       0.008749      -0.029172       0.036206      -0.007399       0.007880       0.003284      -0.006177       0.040916      -0.017129       0.001041       0.016088              1.792492       1.838428      -0.138777       0.426501       1.589727      -0.158957       1.949322           0.000001
          143              H      23.031621      17.589357      24.780151       0.120596       0.982620 0.65316477E+01  0.61571838E+02                                 1.693210                            1.539002      -1.002822       2.411760                    0.997878       3.498262       9.918679       0.477815       1.359838      -0.691230      -0.005671       0.042090       0.008088       0.043234      -0.003275       0.014431       0.002550      -0.023544       0.001791      -0.022008       0.009966       0.012042              1.799873       1.474178      -0.158973      -0.054718       2.477892       0.260293       1.447551           0.000002
          144              H      22.122376      16.345531      22.936278       0.133050       0.964641 0.67025817E+01  0.63913891E+02                                 1.698950                            1.580509      -1.231533       2.308296                    0.995255       3.611136      10.468690       0.459589       1.397601      -0.683062      -0.024303       0.022979      -0.030032       0.044951      -0.007298       0.014094       0.000651      -0.013885      -0.011802      -0.019725       0.005355       0.014371              1.751575       1.720818      -0.250664       0.382141       1.618330      -0.221936       1.915576           0.000001
          145              H      24.330251      13.939169      25.116533       0.098576       1.096154 0.78601518E+01  0.77596314E+02                                 1.813831                            1.682797      -1.206067       2.305106                    0.994915       3.753520      10.886749       0.459232       1.351025      -0.692437       0.029464      -0.037837       0.020932       0.052325      -0.013682       0.013980      -0.001160      -0.019503       0.003868      -0.023496       0.003607       0.019889              1.865532       1.686297      -0.373310       0.249441       2.238349      -0.288221       1.671950           0.000001
          146              H      21.058123      14.285093      22.226138       0.136485       0.961960 0.68031244E+01  0.64964498E+02                                 1.685524                            1.583236      -1.139886       2.351853                    0.996493       3.551668      10.226216       0.464220       1.381701      -0.686601      -0.024557       0.029073      -0.001874       0.038102      -0.004238       0.000694       0.009321      -0.005509      -0.017631      -0.011688      -0.000186       0.011874              1.741410       1.812316      -0.438071       0.078548       2.005478       0.047186       1.406437           0.000001
          147              H      20.549622      12.402343      20.930444       0.139318       0.964714 0.70950182E+01  0.67641394E+02                                 1.626453                            1.571667      -0.833841       2.503901                    0.999483       3.257582       9.007611       0.492094       1.305566      -0.704901      -0.031131       0.003375      -0.019009       0.036631      -0.001490       0.011066       0.005365       0.005867      -0.015012      -0.014111       0.001441       0.012669              1.639412       1.979140      -0.010124       0.335086       1.419016       0.063832       1.520081           0.000001
          148              H      24.050471      10.776677      21.902215       0.129964       0.934831 0.65682229E+01  0.62100846E+02                                 1.647015                            1.549280      -1.087500       2.371543                    0.997404       3.527397      10.067814       0.472730       1.370386      -0.688811       0.026263      -0.022383      -0.003266       0.034662      -0.001386       0.008126       0.004898       0.006159      -0.015316      -0.011698       0.001567       0.010131              1.704802       1.721215      -0.489018      -0.017690       1.994482       0.127988       1.398707           0.000001
          149              H      24.517386      12.612169      23.272660       0.123746       0.933367 0.67442624E+01  0.63518309E+02                                 1.587039                            1.528254      -0.769793       2.522523                    0.999688       3.308524       9.107263       0.500788       1.298638      -0.705497       0.035239      -0.002578       0.017071       0.039241      -0.006709       0.011753       0.006617       0.008981      -0.022793      -0.018453       0.003312       0.015142              1.606621       1.823842      -0.000467       0.310240       1.452557       0.077285       1.543463           0.000002
          150              H      21.757517      10.941125      12.221884       0.115202       1.086923 0.74915936E+01  0.73354952E+02                                 1.831710                            1.663393      -1.247079       2.292317                    0.994572       3.740673      10.940865       0.451652       1.384991      -0.685527       0.003118       0.019741      -0.037328       0.042342       0.003060       0.000923      -0.000606      -0.023047       0.033425      -0.017528       0.006304       0.011224              1.929863       1.413315       0.079591      -0.037412       1.833686      -0.608775       2.542589           0.000000
          151              H      22.095888      11.876831      14.439515       0.125912       1.116961 0.82793089E+01  0.81674425E+02                                 1.747967                            1.663483      -1.054389       2.385432                    0.997490       3.453201       9.573209       0.495382       1.253354      -0.715297       0.008119       0.044027       0.002001       0.044814       0.009032       0.000978       0.002348      -0.039052       0.020553      -0.024946       0.006325       0.018621              1.742048       1.366725       0.195822       0.053726       2.281238       0.045259       1.578179          -0.000001
          152              H      21.101572       8.118895      14.788355       0.103539       1.155953 0.84699128E+01  0.83630195E+02                                 1.771271                            1.668953      -0.834431       2.484309                    0.999400       3.354404       9.159167       0.503015       1.233220      -0.721645      -0.019608      -0.049865       0.011586       0.054819       0.013534      -0.000204      -0.003459      -0.037640       0.010859      -0.025017       0.003033       0.021985              1.771526       1.473258       0.233998      -0.079491       2.108618      -0.262085       1.732701          -0.000001
          153              H      23.073179      11.583835      16.650916       0.122780       0.981020 0.72148751E+01  0.68862067E+02                                 1.620477                            1.565563      -0.795773       2.509045                    0.999598       3.296317       9.029339       0.503746       1.273924      -0.711407       0.021757       0.025515      -0.016835       0.037520       0.015497      -0.002087      -0.002562      -0.003924       0.011485      -0.017536       0.002827       0.014709              1.611734       1.511842       0.262977      -0.158689       1.582314      -0.194076       1.741048          -0.000001
          154              H      23.120440      11.755855      18.961986       0.125449       0.949574 0.68857333E+01  0.66117740E+02                                 1.681019                            1.598554      -1.262938       2.283313                    0.995199       3.712210      10.806240       0.458355       1.391669      -0.683650       0.019822       0.025055       0.010462       0.033617       0.008927       0.001908      -0.000888      -0.006704       0.011846      -0.011784       0.004185       0.007599              1.717162       1.603993       0.398388       0.217733       1.837682       0.349462       1.709810           0.000000
          155              H      20.574182       8.731359      19.223616       0.129557       0.974424 0.68587275E+01  0.65881433E+02                                 1.723859                            1.605289      -1.249909       2.296509                    0.994651       3.685462      10.777028       0.452577       1.408946      -0.680638      -0.017571      -0.022058       0.016634       0.032741       0.006610      -0.003129      -0.006269      -0.002010       0.028538      -0.011608      -0.001981       0.013589              1.779823       1.713407       0.409776      -0.310077       1.850949      -0.305541       1.775114           0.000000
          156              H      20.470212       8.580132      16.943693       0.124893       1.034705 0.75504930E+01  0.72981103E+02                                 1.679924                            1.599827      -1.037122       2.394621                    0.997394       3.423052       9.474799       0.498505       1.271165      -0.710897      -0.025157      -0.026085      -0.009923       0.037574       0.010499       0.003661       0.004894      -0.004108       0.011487      -0.012619      -0.000278       0.012896              1.694899       1.657640       0.344961       0.184236       1.694472       0.173218       1.732585          -0.000001
          157              H       9.636868      12.958098      25.128991       0.111606       1.013958 0.73512484E+01  0.70560708E+02                                 1.654804                            1.576272      -0.960632       2.419988                    0.998757       3.423842       9.434738       0.503468       1.267455      -0.711629       0.005094       0.021995      -0.031778       0.038982      -0.001005      -0.010152      -0.006092      -0.006907       0.031089      -0.014025      -0.002268       0.016294              1.682045       1.410224       0.002148      -0.098328       1.816509      -0.410526       1.819402           0.000002
          158              H      26.997476      12.177403      28.710838       0.109806       1.158148 0.84829130E+01  0.83893819E+02                                 1.768931                            1.663122      -1.034527       2.383021                    0.997603       3.474230       9.532235       0.506509       1.222741      -0.722297      -0.020841       0.008826       0.029891       0.037493      -0.003577      -0.009584      -0.005082      -0.001619       0.036435      -0.014123      -0.002538       0.016662              1.798600       1.924295      -0.206494      -0.466983       1.578385       0.117826       1.893121          -0.000001
          159              H       9.236116      10.177455      28.760673       0.112089       1.086434 0.80413493E+01  0.78629485E+02                                 1.711354                            1.633078      -0.943040       2.427577                    0.998674       3.416620       9.382718       0.503655       1.243702      -0.717786      -0.007839      -0.022536       0.028849       0.037438      -0.001006      -0.010795      -0.005882      -0.000291       0.029822      -0.012615      -0.004032       0.016647              1.724498       1.558229       0.037193      -0.085627       1.750715      -0.392794       1.864551          -0.000001
          160              H      10.835318      10.978943      25.197514       0.107352       1.018120 0.75056523E+01  0.73617462E+02                                 1.752629                            1.663290      -1.329677       2.243483                    0.993397       3.874451      11.387377       0.451788       1.382225      -0.685028       0.018739      -0.008853      -0.028884       0.035550      -0.007592      -0.007920      -0.003368      -0.005930       0.041468      -0.017357       0.001073       0.016284              1.791057       1.836875      -0.138390      -0.425517       1.588755       0.158528       1.947543           0.000001
          161              H      22.315197      19.500458      21.939590       0.119266       0.984254 0.65425125E+01  0.61690890E+02                                 1.694229                            1.539651      -1.006568       2.409921                    0.997893       3.499427       9.918593       0.478077       1.358725      -0.691473       0.042587       0.006414      -0.008246       0.043850       0.002507      -0.002667       0.014557       0.023082       0.001944      -0.021837       0.009834       0.012003              1.801091       2.480431       0.159384      -0.260710       1.474751      -0.054853       1.448090           0.000001
          162              H      21.071378      20.409698      23.783463       0.134684       0.958021 0.66508618E+01  0.63337184E+02                                 1.695962                            1.578152      -1.232465       2.309557                    0.995164       3.603745      10.461505       0.458009       1.404271      -0.681827       0.022771       0.023981       0.029585       0.044372       0.007375      -0.000633       0.013879       0.014047      -0.011303      -0.019554       0.005236       0.014318              1.748357       1.615799       0.249654       0.220895       1.717638       0.380517       1.911634           0.000001
          163              H      18.665004      18.201814      21.603208       0.099817       1.097496 0.78718630E+01  0.77740379E+02                                 1.814841                            1.683633      -1.218581       2.299770                    0.994691       3.755637      10.894663       0.459292       1.350357      -0.692527      -0.037298      -0.028982      -0.021142       0.051750       0.013842       0.001056       0.013760       0.019457       0.003298      -0.023401       0.003522       0.019879              1.866600       2.239829       0.373735       0.288506       1.687196       0.249686       1.672774           0.000001
          164              H      19.010945      21.473944      24.493603       0.136795       0.963232 0.68153304E+01  0.65121958E+02                                 1.688148                            1.585507      -1.143171       2.350614                    0.996458       3.556002      10.247940       0.463431       1.383187      -0.686292       0.029048       0.024469       0.002013       0.038034       0.004692      -0.009250       0.000866       0.005174      -0.017114      -0.011752      -0.000110       0.011863              1.744234       2.008990       0.439229      -0.047285       1.815322       0.078767       1.408389           0.000001
          165              H      17.128199      21.982438      25.789297       0.139549       0.965037 0.70967427E+01  0.67652126E+02                                 1.625692                            1.570943      -0.830028       2.505177                    0.999533       3.256960       9.001243       0.492709       1.304047      -0.705208       0.003354       0.031040       0.018867       0.036479       0.001574      -0.005212       0.011178      -0.005810      -0.015035      -0.014144       0.001431       0.012713              1.638627       1.418304       0.010081      -0.063786       1.978190       0.334918       1.519388           0.000001
          166              H      15.502519      18.481583      24.817526       0.129075       0.936346 0.65816757E+01  0.62274886E+02                                 1.650485                            1.552169      -1.096383       2.367856                    0.997267       3.533789      10.097801       0.471582       1.372690      -0.688355      -0.022315      -0.025952       0.003825       0.034440       0.001569      -0.004519       0.008224      -0.005807      -0.016309      -0.011753       0.001690       0.010062              1.708597       1.999496       0.491131      -0.128490       1.725121      -0.017832       1.401175           0.000001
          167              H      17.338007      18.014675      23.447081       0.126169       0.927360 0.66949568E+01  0.62979911E+02                                 1.584995                            1.526492      -0.777055       2.521249                    0.999652       3.300591       9.099676       0.498861       1.305186      -0.704146      -0.001785      -0.034198      -0.016852       0.038166       0.006950      -0.006398       0.011633      -0.008843      -0.023604      -0.018420       0.003206       0.015214              1.604495       1.451033       0.000524      -0.077156       1.820938       0.309285       1.541515           0.000002
          168              H       6.215382      11.322960       3.351363       0.114463       1.089247 0.75110244E+01  0.73582115E+02                                 1.832996                            1.664585      -1.241698       2.293750                    0.994630       3.744611      10.949909       0.451949       1.383388      -0.685826       0.020163      -0.003704       0.037570       0.042799      -0.002537       0.000683       0.000876       0.022465       0.032771      -0.017010       0.005986       0.011024              1.931238       1.834959      -0.079649       0.609096       1.414271      -0.037382       2.544485           0.000000
          169              H       7.151082      10.984592       1.133732       0.126560       1.117825 0.82917158E+01  0.81872202E+02                                 1.753207                            1.668138      -1.068366       2.379870                    0.997289       3.456608       9.604208       0.492905       1.258493      -0.714175       0.043707      -0.008737      -0.002315       0.044631      -0.008509      -0.002096       0.000819       0.038945       0.020228      -0.024626       0.006321       0.018305              1.747326       2.289255      -0.196803      -0.045409       1.370153       0.053926       1.582569          -0.000001
          170              H       3.393149      11.978895       0.784892       0.101959       1.159472 0.84985708E+01  0.83950137E+02                                 1.771359                            1.668988      -0.822294       2.487541                    0.999447       3.360512       9.165767       0.504474       1.229113      -0.722539      -0.050583       0.019313      -0.012103       0.055481      -0.013607       0.003373      -0.000250       0.037604       0.009901      -0.024882       0.002750       0.022133              1.771623       2.108877      -0.234052       0.262160       1.473271      -0.079521       1.732719          -0.000001
          171              H      16.309690      19.458878      30.068825       0.124251       0.976994 0.71780121E+01  0.68421744E+02                                 1.615920                            1.561475      -0.790146       2.511699                    0.999645       3.289072       9.003326       0.504451       1.273788      -0.711435       0.026032      -0.022210       0.016514       0.037995      -0.014813       0.002492      -0.001982       0.004209       0.011031      -0.016801       0.002707       0.014095              1.607184       1.577819      -0.261545       0.192911       1.507701      -0.157672       1.736032          -0.000001
          172              H      16.481706      19.411618      27.757755       0.126406       0.947324 0.68681461E+01  0.65932847E+02                                 1.681210                            1.598751      -1.276597       2.278427                    0.995086       3.712067      10.818512       0.457183       1.395576      -0.682901       0.024849      -0.019400      -0.010279       0.033158      -0.008836       0.000813       0.002043       0.006788       0.011153      -0.011624       0.003954       0.007670              1.717380       1.837870      -0.398349      -0.349402       1.604144       0.217662       1.710126           0.000000
          173              H      13.457218      21.957866      27.496125       0.127795       0.976561 0.68747554E+01  0.66041903E+02                                 1.722956                            1.604572      -1.232431       2.302787                    0.994784       3.685033      10.759250       0.453995       1.404405      -0.681518      -0.021863       0.018335      -0.017338       0.033388      -0.006832       0.006369      -0.002972       0.002611       0.027810      -0.011767      -0.001757       0.013524              1.778815       1.849897      -0.409344       0.305217       1.712436      -0.309746       1.774113           0.000000
          174              H      13.305996      22.061835      29.776048       0.123949       1.036227 0.75647025E+01  0.73160585E+02                                 1.682600                            1.602159      -1.040942       2.392865                    0.997261       3.425584       9.487826       0.497703       1.272479      -0.710638      -0.026310       0.025065       0.010312       0.037773      -0.010261      -0.004780       0.003454       0.004112       0.010777      -0.012270      -0.000273       0.012543              1.697640       1.697331      -0.346057      -0.173794       1.660320       0.184828       1.735269          -0.000001
          175              H      17.683918      13.992094      21.590750       0.113229       1.011827 0.73374192E+01  0.70440926E+02                                 1.657113                            1.578428      -0.936620       2.431950                    0.998771       3.425022       9.459065       0.501056       1.273321      -0.710343       0.021653      -0.004865       0.031536       0.038562       0.000868       0.006222      -0.009892       0.006670       0.029942      -0.013636      -0.002331       0.015966              1.684432       1.819144      -0.002109       0.411141       1.412199      -0.098593       1.821953           0.000002
          176              H      16.903222      15.534584      18.008903       0.109335       1.162771 0.85229753E+01  0.84377181E+02                                 1.772214                            1.665874      -1.041200       2.378940                    0.997539       3.481028       9.551316       0.506696       1.221025      -0.722655       0.008912       0.020322      -0.030017       0.037328       0.003729       0.005181      -0.009873       0.001347       0.037033      -0.014469      -0.002562       0.017031              1.802037       1.580893       0.207182      -0.118312       1.928186      -0.468775       1.897031          -0.000001
          177              H      14.903270      14.392836      17.959068       0.110853       1.090112 0.80737706E+01  0.79006583E+02                                 1.713103                            1.634674      -0.937239       2.428738                    0.998660       3.423091       9.396535       0.504315       1.241129      -0.718334      -0.022839       0.006840      -0.029068       0.037595       0.000711       0.005876      -0.011518       0.000514       0.030254      -0.013013      -0.004312       0.017325              1.726279       1.752524      -0.037278       0.393411       1.559805      -0.085751       1.866508          -0.000001
          178              H      15.704759      12.793637      21.522227       0.108042       1.017925 0.75016528E+01  0.73551098E+02                                 1.750563                            1.661397      -1.327452       2.244318                    0.993505       3.870123      11.363809       0.452744       1.379817      -0.685488      -0.009014      -0.018579       0.028734       0.035385       0.007471       0.003519      -0.007871       0.005975       0.040890      -0.017208       0.001100       0.016109              1.788935       1.586969       0.138227      -0.158304       1.834729      -0.424802       1.945108           0.000001
          179              H      24.942724      18.305782      21.939590       0.121681       0.977559 0.64903750E+01  0.61068608E+02                                 1.685779                            1.532971      -0.995516       2.415628                    0.998014       3.483552       9.858635       0.479434       1.357779      -0.691688      -0.041860      -0.006591      -0.008023       0.043128       0.002430       0.002644      -0.014427       0.023605       0.001628      -0.021874       0.009639       0.012235              1.791491       2.464276       0.157664       0.258284       1.468378       0.054388       1.441818           0.000001
          180              H       7.283447      17.396544      23.783463       0.133461       0.963221 0.66911932E+01  0.63791507E+02                                 1.698827                            1.580355      -1.233896       2.307683                    0.995264       3.610583      10.473104       0.458997       1.399706      -0.682662      -0.022904      -0.024204       0.029727       0.044655       0.007362       0.000381      -0.014194       0.013676      -0.010826      -0.019671       0.005131       0.014540              1.751472       1.618283       0.250671      -0.221975       1.720710      -0.382105       1.915422           0.000001
          181              H       9.689817      19.604424      21.603208       0.098989       1.096038 0.78575349E+01  0.77544123E+02                                 1.811670                            1.680961      -1.204395       2.305532                    0.994880       3.749736      10.864816       0.460239       1.348529      -0.692935       0.037612       0.029147      -0.020877       0.051962       0.013491      -0.001431      -0.014041       0.019770       0.003676      -0.023423       0.003432       0.019991              1.863208       2.235213       0.372638      -0.287784       1.684406      -0.248985       1.670004           0.000001
          182              H       9.343881      16.332300      24.493603       0.136642       0.962334 0.68119468E+01  0.65134127E+02                                 1.693107                            1.589780      -1.178504       2.336986                    0.996016       3.562777      10.298104       0.460399       1.391343      -0.684731      -0.029285      -0.024671       0.002219       0.038356       0.003950       0.009272      -0.000748       0.005452      -0.016122      -0.011337      -0.000233       0.011570              1.749558       2.015632       0.441608       0.047434       1.821072      -0.079150       1.411971           0.000001
          183              H      11.226630      15.823808      25.789297       0.138627       0.965097 0.70945739E+01  0.67600161E+02                                 1.623035                            1.568568      -0.822976       2.507462                    0.999575       3.255270       8.983147       0.494280       1.300503      -0.705961      -0.003484      -0.031750       0.019410       0.037376       0.001593       0.005395      -0.010732      -0.005772      -0.014917      -0.013901       0.001586       0.012315              1.635874       1.416265       0.009988       0.063659       1.974339      -0.333902       1.517019           0.000001
          184              H      12.852307      19.324661      24.817526       0.128802       0.936907 0.65835545E+01  0.62267156E+02                                 1.647797                            1.549783      -1.078343       2.374724                    0.997528       3.529451      10.067513       0.473364       1.368083      -0.689266       0.022760       0.026074       0.003240       0.034761       0.001599       0.004901      -0.007831      -0.005959      -0.016021      -0.011691       0.001889       0.009802              1.705723       1.995904       0.489849       0.128155       1.722182       0.017814       1.399083           0.000001
          185              H      11.016817      19.791567      23.447081       0.127033       0.924569 0.66691728E+01  0.62670168E+02                                 1.581188                            1.523081      -0.768516       2.525391                    0.999706       3.293516       9.072138       0.499703       1.304384      -0.704330       0.002406       0.033794      -0.017005       0.037908       0.006388       0.006392      -0.011554      -0.008891      -0.023941      -0.018182       0.003197       0.014985              1.600554       1.447873       0.000590       0.076792       1.815981      -0.307829       1.537807           0.000002
          186              H       3.236240       7.580146       3.351363       0.114281       1.088363 0.75025047E+01  0.73479314E+02                                 1.832375                            1.663925      -1.245079       2.292940                    0.994574       3.742242      10.942279       0.451913       1.383860      -0.685753      -0.020499       0.003447       0.037375       0.042767      -0.003111      -0.000636      -0.000665       0.022805       0.034227      -0.017543       0.006060       0.011483              1.930639       1.834252      -0.079640      -0.609130       1.413719       0.037432       2.543945           0.000000
          187              H       2.300536       7.918510       1.133732       0.125922       1.118602 0.82981954E+01  0.81941597E+02                                 1.753071                            1.668064      -1.068835       2.380078                    0.997289       3.457292       9.602373       0.493301       1.257399      -0.714422      -0.044094       0.008339      -0.002089       0.044924      -0.008966       0.002274      -0.000813       0.039028       0.020928      -0.024966       0.006481       0.018486              1.747164       2.288929      -0.196749       0.045282       1.370083      -0.053893       1.582481          -0.000001
          188              H       6.058468       6.924206       0.784892       0.102930       1.156528 0.84731928E+01  0.83649369E+02                                 1.769817                            1.667662      -0.833325       2.484021                    0.999414       3.354853       9.152052       0.504070       1.230835      -0.722178       0.050116      -0.019392      -0.011723       0.055001      -0.013600      -0.003332       0.000262       0.038101       0.010601      -0.025194       0.002987       0.022207              1.770060       2.106805      -0.233704      -0.261747       1.472173       0.079391       1.731204          -0.000001
          189              H      12.045146      18.347376      30.068825       0.124053       0.979225 0.71965889E+01  0.68629460E+02                                 1.616727                            1.562119      -0.795187       2.509719                    0.999624       3.292232       9.008113       0.505114       1.271548      -0.711890      -0.025403       0.022160       0.016499       0.037531      -0.015522      -0.002641       0.001899       0.003998       0.011863      -0.017632       0.002980       0.014653              1.608003       1.578664      -0.261956      -0.193296       1.508456       0.158015       1.736888          -0.000001
          190              H      11.873126      18.394632      27.757755       0.125840       0.948994 0.68804365E+01  0.66046164E+02                                 1.679458                            1.597267      -1.260005       2.284779                    0.995185       3.709403      10.792102       0.458885       1.390499      -0.683877      -0.024792       0.019839      -0.010551       0.033459      -0.008935      -0.000707      -0.001846       0.006376       0.010339      -0.011456       0.003636       0.007820              1.715498       1.835760      -0.397539       0.348646       1.602468      -0.217141       1.708268           0.000000
          191              H      14.897613      15.848384      27.496125       0.128056       0.974928 0.68604638E+01  0.65870029E+02                                 1.721130                            1.602994      -1.225893       2.305888                    0.994787       3.681212      10.745111       0.454182       1.404564      -0.681502       0.022241      -0.018135      -0.017497       0.033611      -0.006793      -0.006126       0.002973       0.002023       0.027858      -0.011683      -0.001632       0.013315              1.776868       1.847777      -0.408621      -0.304704       1.710608       0.309254       1.772218           0.000000
          192              H      15.048840      15.744419      29.776048       0.125105       1.034816 0.75540639E+01  0.73052775E+02                                 1.683158                            1.602677      -1.050468       2.389232                    0.997177       3.424179       9.492432       0.496715       1.275095      -0.710071       0.025894      -0.025030       0.009902       0.037350      -0.010205       0.004709      -0.003475       0.004236       0.011194      -0.012294      -0.000176       0.012469              1.698219       1.697902      -0.346182       0.173796       1.660865      -0.184872       1.735888          -0.000001
          193              H      10.670903      23.814145      21.590750       0.111842       1.014352 0.73573862E+01  0.70651613E+02                                 1.656821                            1.578195      -0.930990       2.434027                    0.998840       3.427424       9.454288       0.502433       1.269489      -0.711170      -0.021846       0.005003       0.031501       0.038660       0.000193      -0.006211       0.010109       0.006811       0.031657      -0.013662      -0.002962       0.016625              1.684104       1.818828      -0.002098      -0.411032       1.411946       0.098544       1.821538           0.000002
          194              H      11.451592      22.271649      18.008903       0.108525       1.162120 0.85158934E+01  0.84267425E+02                                 1.769320                            1.663452      -1.026078       2.385066                    0.997616       3.481208       9.541378       0.507990       1.218489      -0.723221      -0.008730      -0.020770      -0.030712       0.038089       0.003864      -0.004981       0.009853       0.001328       0.036247      -0.014407      -0.002339       0.016746              1.798997       1.578691       0.206604       0.117882       1.924764       0.467201       1.893536          -0.000001
          195              H      13.451544      23.413396      17.959068       0.112384       1.088957 0.80675166E+01  0.78977343E+02                                 1.716570                            1.637754      -0.955662       2.422596                    0.998611       3.422300       9.414652       0.501828       1.246777      -0.717090       0.022128      -0.007126      -0.028500       0.036779       0.000700      -0.005985       0.011320       0.000771       0.030134      -0.012949      -0.004226       0.017175              1.729845       1.756190      -0.037387      -0.394788       1.562730       0.086094       1.870615          -0.000001
          196              H      12.650061      25.012601      21.522227       0.107379       1.019243 0.75165457E+01  0.73768599E+02                                 1.755609                            1.665784      -1.336435       2.240599                    0.993307       3.879394      11.414200       0.450819       1.384364      -0.684600       0.009586       0.018972       0.028658       0.035681       0.007186      -0.003728       0.007718       0.006332       0.041768      -0.017145       0.000823       0.016321              1.794232       1.591132       0.138961       0.159150       1.840219       0.427160       1.951346           0.000001
          197              H       4.128471       8.137790       6.366343       0.121410       0.978679 0.65013627E+01  0.61231555E+02                                 1.690872                            1.537138      -1.015837       2.407188                    0.997810       3.492339       9.906105       0.477181       1.362864      -0.690662      -0.005843       0.041376      -0.008218       0.042587      -0.003237      -0.014415      -0.002522      -0.023376       0.001446      -0.021919       0.009919       0.012000              1.797235       1.472399      -0.158527       0.054651       2.473536      -0.259668       1.445770           0.000002
          198              H       3.219229       6.893968       8.210216       0.131826       0.968159 0.67316578E+01  0.64268000E+02                                 1.703782                            1.584445      -1.231135       2.307769                    0.995131       3.620366      10.505649       0.458743       1.398504      -0.682873      -0.024507       0.022654       0.030270       0.045056      -0.007516      -0.014242      -0.000720      -0.013785      -0.010965      -0.019886       0.005383       0.014503              1.756775       1.725928      -0.252124      -0.384359       1.622700       0.223379       1.921698           0.000001
          199              H       5.427101       4.487601       6.029961       0.098247       1.098873 0.78811772E+01  0.77830331E+02                                 1.814160                            1.682972      -1.198404       2.307275                    0.994950       3.754458      10.879661       0.460208       1.347702      -0.693090       0.029657      -0.037805      -0.020676       0.052309      -0.013484      -0.013902       0.001392      -0.019857       0.003244      -0.023324       0.003387       0.019936              1.865889       1.686665      -0.373744      -0.249668       2.238873       0.288640       1.672129           0.000001
          200              H      21.058078       4.833531       8.920356       0.135461       0.965647 0.68356253E+01  0.65348664E+02                                 1.689174                            1.586481      -1.144027       2.349904                    0.996472       3.559695      10.253064       0.464007       1.380775      -0.686758      -0.024522       0.029405       0.002090       0.038346      -0.004746      -0.000604      -0.009363      -0.005472      -0.016444      -0.011610      -0.000479       0.012089              1.745263       1.816449      -0.439526      -0.078860       2.010178      -0.047339       1.409163           0.000001
          201              H      20.549645      21.853883      10.216050       0.137704       0.970517 0.71438860E+01  0.68186087E+02                                 1.628577                            1.573488      -0.822672       2.506685                    0.999564       3.266016       9.019653       0.493766       1.299642      -0.706098      -0.031733       0.003472       0.019187       0.037245      -0.001664      -0.011220      -0.005299       0.006203      -0.014602      -0.014174       0.001303       0.012871              1.641612       1.982431      -0.010034      -0.336210       1.420397      -0.063981       1.522008           0.000001
          202              H       5.147393      20.228216       9.244279       0.130250       0.935284 0.65721193E+01  0.62160311E+02                                 1.648954                            1.550791      -1.098033       2.367337                    0.997264       3.530595      10.085883       0.471917       1.372247      -0.688428       0.025777      -0.022147       0.003520       0.034167      -0.001618      -0.008145      -0.004926       0.005591      -0.015343      -0.011816       0.001915       0.009901              1.706983       1.723540      -0.490444       0.017814       1.997440      -0.128288       1.399970           0.000001
          203              H       5.614239       3.160605       7.873834       0.126351       0.928003 0.66953600E+01  0.62934851E+02                                 1.580119                            1.522065      -0.761953       2.526505                    0.999747       3.295165       9.057759       0.502187       1.297549      -0.705738       0.034022      -0.002747      -0.016932       0.038102      -0.006674      -0.011831      -0.006747       0.008804      -0.024220      -0.018770       0.003550       0.015221              1.599457       1.814746      -0.000575      -0.307590       1.446861      -0.076734       1.536766           0.000002
          204              H      21.757556      20.392681      18.924610       0.113358       1.093113 0.75392832E+01  0.73903049E+02                                 1.834601                            1.665594      -1.234129       2.296083                    0.994742       3.747867      10.950463       0.452829       1.379875      -0.686497       0.003630       0.020396       0.037836       0.043136       0.003367      -0.001030       0.000762      -0.022789       0.033212      -0.017462       0.006271       0.011191              1.933159       1.414985       0.079793       0.037581       1.836544       0.610709       2.547949           0.000000
          205              H      22.095923      21.328383      16.706979       0.125299       1.117965 0.82907012E+01  0.81833914E+02                                 1.750994                            1.666207      -1.059141       2.383366                    0.997383       3.456059       9.591157       0.494158       1.255735      -0.714792       0.008419       0.044389      -0.002424       0.045245       0.009188      -0.000574      -0.002117      -0.038940       0.020905      -0.025013       0.006551       0.018462              1.745062       1.368719       0.196384      -0.053787       2.285824      -0.045261       1.580642          -0.000001
          206              H      21.101607      17.570446      16.358139       0.102924       1.155768 0.84648022E+01  0.83529679E+02                                 1.767377                            1.665528      -0.825129       2.486845                    0.999405       3.353548       9.140696       0.505084       1.228906      -0.722601      -0.019177      -0.050171      -0.011534       0.054936       0.013745       0.000319       0.003378      -0.037733       0.011293      -0.025244       0.003184       0.022060              1.767572       1.470337       0.233177       0.079264       2.103576       0.261221       1.728803          -0.000001
          207              H      23.073210      21.035383      14.495578       0.124992       0.975777 0.71659919E+01  0.68275845E+02                                 1.614252                            1.559877      -0.793531       2.510862                    0.999598       3.286274       8.992440       0.504870       1.273314      -0.711529       0.022241       0.025770       0.016167       0.037685       0.014964       0.002019       0.002520      -0.004142       0.011766      -0.017069       0.002907       0.014162              1.605538       1.506266       0.261214       0.157507       1.576278       0.192688       1.734071          -0.000001
          208              H       4.217367      21.207399      12.184508       0.126947       0.944883 0.68434600E+01  0.65605041E+02                                 1.675113                            1.593418      -1.256431       2.286855                    0.995321       3.699421      10.757206       0.459230       1.391281      -0.683757       0.019549       0.024609      -0.009705       0.032894       0.008883      -0.002150       0.000492      -0.006390       0.011539      -0.011633       0.003925       0.007708              1.710941       1.598396       0.395736      -0.216127       1.830605      -0.347060       1.703824           0.000000
          209              H      20.574208      18.182903      11.922878       0.128378       0.978376 0.68910420E+01  0.66239044E+02                                 1.724900                            1.606272      -1.244159       2.297822                    0.994644       3.689498      10.776400       0.453829       1.404056      -0.681545      -0.018504      -0.022574      -0.016930       0.033743       0.006679       0.003098       0.006200      -0.002584       0.028659      -0.011714      -0.001879       0.013593              1.780858       1.714360       0.410073       0.310343       1.852044       0.305794       1.776169           0.000000
          210              H      20.470243      18.031680      14.202801       0.122035       1.042536 0.76202582E+01  0.73817713E+02                                 1.687755                            1.606693      -1.045900       2.389618                    0.997196       3.435942       9.517884       0.497723       1.270361      -0.711079      -0.025529      -0.026656       0.010674       0.038422       0.010383      -0.003631      -0.004805      -0.004331       0.010958      -0.012436      -0.000323       0.012759              1.702910       1.665473       0.348045      -0.185940       1.702736      -0.174850       1.740522          -0.000001
          211              H       9.636818       3.506530       6.017503       0.113032       1.011711 0.73371437E+01  0.70438531E+02                                 1.657077                            1.578487      -0.934223       2.432944                    0.998775       3.425494       9.460785       0.500998       1.273463      -0.710314       0.005041       0.021459       0.031655       0.038574      -0.000410       0.010213       0.006275      -0.006659       0.030025      -0.013676      -0.002637       0.016313              1.684360       1.412311       0.002068       0.098603       1.819089       0.410879       1.821680           0.000002
          212              H       8.094319       2.725829       2.435656       0.110289       1.159583 0.84958667E+01  0.84055894E+02                                 1.770380                            1.664340      -1.039420       2.380695                    0.997475       3.476487       9.541063       0.506335       1.222666      -0.722292      -0.020543       0.008563      -0.030009       0.037361      -0.004040       0.009537       0.004965      -0.001809       0.036621      -0.014469      -0.002119       0.016588              1.800125       1.926039      -0.206790       0.467736       1.579525      -0.117989       1.894811          -0.000001
          213              H       9.236059       0.725881       2.385821       0.111068       1.086616 0.80411283E+01  0.78607544E+02                                 1.709658                            1.631572      -0.929036       2.432760                    0.998768       3.417030       9.375166       0.504698       1.241444      -0.718288      -0.007907      -0.022900      -0.029266       0.037992      -0.000864       0.010839       0.005837      -0.000581       0.029677      -0.012578      -0.004061       0.016639              1.722756       1.556819       0.037162       0.085467       1.748911       0.392131       1.862538          -0.000001
          214              H      10.835334      20.430476       5.948980       0.106157       1.020570 0.75252347E+01  0.73842372E+02                                 1.753942                            1.664289      -1.315555       2.248513                    0.993507       3.876753      11.388990       0.452222       1.380285      -0.685410       0.019578      -0.008749       0.029172       0.036206      -0.007399       0.007880       0.003284      -0.006177       0.040916      -0.017129       0.001041       0.016088              1.792492       1.838428      -0.138777       0.426501       1.589727      -0.158957       1.949322           0.000001
          215              H       5.323156      10.765321       6.366343       0.120596       0.982620 0.65316477E+01  0.61571839E+02                                 1.693210                            1.539002      -1.002822       2.411760                    0.997878       3.498262       9.918679       0.477815       1.359838      -0.691230       0.005671      -0.042090      -0.008088       0.043234      -0.003275       0.014431       0.002550      -0.023544       0.001791      -0.022008       0.009966       0.012042              1.799873       1.474178      -0.158973      -0.054718       2.477892       0.260293       1.447551           0.000002
          216              H       6.232401      12.009147       8.210216       0.133050       0.964641 0.67025817E+01  0.63913891E+02                                 1.698950                            1.580509      -1.231533       2.308296                    0.995255       3.611136      10.468690       0.459589       1.397601      -0.683062       0.024303      -0.022979       0.030032       0.044951      -0.007298       0.014094       0.000651      -0.013885      -0.011802      -0.019725       0.005355       0.014371              1.751575       1.720818      -0.250664       0.382141       1.618330      -0.221936       1.915576           0.000001
          217              H       4.024526      14.415509       6.029961       0.098576       1.096154 0.78601511E+01  0.77596308E+02                                 1.813831                            1.682797      -1.206067       2.305106                    0.994915       3.753520      10.886750       0.459232       1.351026      -0.692436      -0.029464       0.037837      -0.020932       0.052325      -0.013682       0.013980      -0.001160      -0.019503       0.003868      -0.023496       0.003607       0.019889              1.865532       1.686297      -0.373310       0.249441       2.238349      -0.288221       1.671950           0.000001
          218              H       7.296654      14.069585       8.920356       0.136485       0.961960 0.68031200E+01  0.64964450E+02                                 1.685524                            1.583236      -1.139886       2.351853                    0.996493       3.551667      10.226215       0.464220       1.381702      -0.686600       0.024557      -0.029073       0.001874       0.038102      -0.004238       0.000694       0.009321      -0.005509      -0.017631      -0.011688      -0.000186       0.011874              1.741410       1.812316      -0.438071       0.078548       2.005478       0.047186       1.406437           0.000001
          219              H       7.805155      15.952335      10.216050       0.139318       0.964714 0.70950217E+01  0.67641429E+02                                 1.626452                            1.571667      -0.833841       2.503901                    0.999483       3.257583       9.007611       0.492094       1.305565      -0.704901       0.031131      -0.003375       0.019009       0.036631      -0.001490       0.011066       0.005365       0.005867      -0.015012      -0.014111       0.001441       0.012669              1.639412       1.979139      -0.010124       0.335085       1.419016       0.063832       1.520080           0.000001
          220              H       4.304306      17.578001       9.244279       0.129964       0.934831 0.65682229E+01  0.62100846E+02                                 1.647015                            1.549280      -1.087501       2.371543                    0.997404       3.527397      10.067814       0.472730       1.370386      -0.688811      -0.026263       0.022383       0.003266       0.034662      -0.001386       0.008126       0.004898       0.006159      -0.015316      -0.011698       0.001567       0.010131              1.704802       1.721215      -0.489018      -0.017690       1.994482       0.127988       1.398707           0.000001
          221              H       3.837391      15.742509       7.873834       0.123745       0.933367 0.67442620E+01  0.63518309E+02                                 1.587040                            1.528255      -0.769793       2.522522                    0.999688       3.308524       9.107265       0.500787       1.298639      -0.705497      -0.035239       0.002578      -0.017071       0.039241      -0.006709       0.011753       0.006617       0.008981      -0.022793      -0.018453       0.003312       0.015142              1.606622       1.823843      -0.000467       0.310240       1.452558       0.077285       1.543464           0.000002
          222              H       6.597260      17.413553      18.924610       0.115202       1.086923 0.74915943E+01  0.73354959E+02                                 1.831710                            1.663393      -1.247078       2.292317                    0.994572       3.740673      10.940864       0.451652       1.384991      -0.685527      -0.003118      -0.019741       0.037328       0.042342       0.003060       0.000923      -0.000606      -0.023047       0.033425      -0.017528       0.006304       0.011224              1.929863       1.413315       0.079591      -0.037412       1.833686      -0.608775       2.542589           0.000000
          223              H       6.258889      16.477847      16.706979       0.125912       1.116961 0.82793129E+01  0.81674476E+02                                 1.747968                            1.663483      -1.054389       2.385432                    0.997490       3.453202       9.573213       0.495382       1.253354      -0.715297      -0.008119      -0.044027      -0.002001       0.044814       0.009032       0.000978       0.002348      -0.039052       0.020553      -0.024946       0.006325       0.018621              1.742048       1.366725       0.195822       0.053726       2.281239       0.045259       1.578180          -0.000001
          224              H       7.253205      20.235783      16.358139       0.103539       1.155953 0.84699143E+01  0.83630215E+02                                 1.771271                            1.668954      -0.834431       2.484309                    0.999400       3.354404       9.159168       0.503015       1.233221      -0.721645       0.019608       0.049865      -0.011586       0.054819       0.013534      -0.000204      -0.003459      -0.037640       0.010859      -0.025017       0.003033       0.021985              1.771526       1.473258       0.233998      -0.079491       2.108619      -0.262085       1.732701          -0.000001
          225              H       5.281598      16.770843      14.495578       0.122780       0.981020 0.72148742E+01  0.68862054E+02                                 1.620477                            1.565563      -0.795773       2.509045                    0.999598       3.296317       9.029338       0.503746       1.273924      -0.711407      -0.021757      -0.025515       0.016835       0.037520       0.015497      -0.002087      -0.002562      -0.003924       0.011485      -0.017536       0.002827       0.014709              1.611734       1.511841       0.262976      -0.158689       1.582313      -0.194075       1.741048          -0.000001
          226              H       5.234337      16.598823      12.184508       0.125449       0.949574 0.68857334E+01  0.66117740E+02                                 1.681019                            1.598554      -1.262938       2.283313                    0.995199       3.712210      10.806240       0.458355       1.391669      -0.683650      -0.019822      -0.025055      -0.010462       0.033617       0.008927       0.001908      -0.000888      -0.006704       0.011846      -0.011784       0.004185       0.007599              1.717162       1.603993       0.398388       0.217733       1.837682       0.349462       1.709810           0.000000
          227              H       7.780595      19.623319      11.922878       0.129557       0.974424 0.68587275E+01  0.65881433E+02                                 1.723859                            1.605289      -1.249909       2.296509                    0.994651       3.685462      10.777028       0.452577       1.408946      -0.680638       0.017571       0.022058      -0.016634       0.032741       0.006610      -0.003129      -0.006269      -0.002010       0.028538      -0.011608      -0.001981       0.013589              1.779823       1.713407       0.409776      -0.310077       1.850949      -0.305541       1.775114           0.000000
          228              H       7.884565      19.774546      14.202801       0.124893       1.034705 0.75504939E+01  0.72981116E+02                                 1.679924                            1.599827      -1.037122       2.394621                    0.997394       3.423052       9.474800       0.498504       1.271165      -0.710897       0.025157       0.026085       0.009923       0.037574       0.010499       0.003661       0.004894      -0.004108       0.011487      -0.012619      -0.000278       0.012896              1.694899       1.657641       0.344961       0.184236       1.694472       0.173218       1.732585          -0.000001
          229              H      18.717909      15.396580       6.017503       0.111606       1.013958 0.73512517E+01  0.70560746E+02                                 1.654804                            1.576272      -0.960632       2.419988                    0.998757       3.423843       9.434740       0.503468       1.267454      -0.711629      -0.005094      -0.021995       0.031778       0.038982      -0.001005      -0.010152      -0.006092      -0.006907       0.031089      -0.014025      -0.002268       0.016294              1.682045       1.410224       0.002148      -0.098328       1.816509      -0.410526       1.819402           0.000002
          230              H       1.357301      16.177275       2.435656       0.109805       1.158148 0.84829138E+01  0.83893836E+02                                 1.768932                            1.663123      -1.034527       2.383021                    0.997603       3.474230       9.532238       0.506508       1.222742      -0.722297       0.020841      -0.008826      -0.029891       0.037493      -0.003577      -0.009584      -0.005082      -0.001619       0.036435      -0.014123      -0.002538       0.016662              1.798601       1.924296      -0.206495      -0.466984       1.578386       0.117826       1.893122          -0.000001
          231              H      19.118661      18.177223       2.385821       0.112089       1.086434 0.80413449E+01  0.78629437E+02                                 1.711354                            1.633078      -0.943040       2.427577                    0.998674       3.416619       9.382717       0.503655       1.243703      -0.717786       0.007839       0.022536      -0.028849       0.037438      -0.001006      -0.010795      -0.005882      -0.000291       0.029822      -0.012615      -0.004032       0.016647              1.724498       1.558229       0.037193      -0.085627       1.750715      -0.392794       1.864551          -0.000001
          232              H      17.519459      17.375735       5.948980       0.107352       1.018120 0.75056523E+01  0.73617462E+02                                 1.752629                            1.663290      -1.329677       2.243483                    0.993397       3.874451      11.387377       0.451788       1.382225      -0.685028      -0.018739       0.008853       0.028884       0.035550      -0.007592      -0.007920      -0.003368      -0.005930       0.041468      -0.017357       0.001073       0.016284              1.791057       1.836875      -0.138390      -0.425517       1.588755       0.158528       1.947543           0.000001
          233              H      15.491145      10.048908      21.939590       0.120596       0.982620 0.65316451E+01  0.61571807E+02                                 1.693210                            1.539002      -1.002822       2.411760                    0.997878       3.498262       9.918678       0.477815       1.359838      -0.691230      -0.042090       0.005672      -0.008088       0.043234      -0.003275       0.002550       0.014431       0.023543       0.001791      -0.022008       0.009966       0.012042              1.799873       2.477889      -0.158977       0.260292       1.474179      -0.054719       1.447550           0.000001
          234              H      16.734974      10.958148      23.783463       0.133050       0.964641 0.67025806E+01  0.63913880E+02                                 1.698949                            1.580509      -1.231533       2.308296                    0.995255       3.611136      10.468690       0.459589       1.397601      -0.683062      -0.022979       0.024304       0.030032       0.044951      -0.007298       0.000651       0.014094       0.013885      -0.011802      -0.019725       0.005355       0.014371              1.751574       1.618328      -0.250663      -0.221935       1.720820       0.382142       1.915575           0.000001
          235              H      19.141329       8.750264      21.603208       0.098576       1.096155 0.78601593E+01  0.77596406E+02                                 1.813832                            1.682797      -1.206067       2.305106                    0.994915       3.753520      10.886750       0.459232       1.351026      -0.692437       0.037836      -0.029465      -0.020932       0.052325      -0.013682      -0.001159       0.013980       0.019503       0.003868      -0.023496       0.003607       0.019889              1.865533       2.238346      -0.373312      -0.288220       1.686301       0.249442       1.671950           0.000001
          236              H      18.795416      12.022394      24.493603       0.136485       0.961960 0.68031227E+01  0.64964478E+02                                 1.685524                            1.583236      -1.139887       2.351853                    0.996493       3.551668      10.226216       0.464220       1.381701      -0.686601      -0.029073       0.024557       0.001874       0.038102      -0.004238       0.009321       0.000694       0.005509      -0.017631      -0.011688      -0.000186       0.011874              1.741410       2.005475      -0.438071       0.047186       1.812319       0.078547       1.406437           0.000001
          237              H      20.678168      12.530888      25.789297       0.139318       0.964714 0.70950225E+01  0.67641438E+02                                 1.626452                            1.571667      -0.833841       2.503901                    0.999483       3.257583       9.007611       0.492094       1.305565      -0.704901      -0.003375       0.031131       0.019009       0.036631      -0.001490       0.005366       0.011066      -0.005867      -0.015012      -0.014111       0.001441       0.012669              1.639412       1.419016      -0.010122       0.063834       1.979139       0.335085       1.520080           0.000001
          238              H      22.303822       9.030033      24.817526       0.129964       0.934831 0.65682255E+01  0.62100875E+02                                 1.647015                            1.549280      -1.087501       2.371543                    0.997404       3.527397      10.067814       0.472730       1.370386      -0.688811       0.022383      -0.026263       0.003266       0.034662      -0.001386       0.004898       0.008126      -0.006159      -0.015316      -0.011698       0.001567       0.010131              1.704802       1.994479      -0.489020       0.127988       1.721219      -0.017690       1.398708           0.000001
          239              H      20.468328       8.563125      23.447081       0.123745       0.933367 0.67442626E+01  0.63518315E+02                                 1.587039                            1.528255      -0.769793       2.522522                    0.999688       3.308524       9.107265       0.500787       1.298639      -0.705497       0.002578      -0.035239      -0.017071       0.039241      -0.006709       0.006617       0.011753      -0.008981      -0.022793      -0.018453       0.003312       0.015142              1.606621       1.452558      -0.000466       0.077286       1.823843       0.310240       1.543464           0.000002
          240              H      12.687770       1.871410       3.351363       0.115202       1.086923 0.74915940E+01  0.73354954E+02                                 1.831709                            1.663393      -1.247078       2.292317                    0.994572       3.740673      10.940863       0.451652       1.384991      -0.685528      -0.019741      -0.003118       0.037328       0.042342       0.003060      -0.000606       0.000923       0.023047       0.033425      -0.017528       0.006304       0.011224              1.929863       1.833686       0.079589      -0.608775       1.413314      -0.037410       2.542589           0.000000
          241              H      11.752064       1.533042       1.133732       0.125912       1.116960 0.82793043E+01  0.81674370E+02                                 1.747967                            1.663482      -1.054389       2.385432                    0.997490       3.453201       9.573209       0.495382       1.253354      -0.715297      -0.044027      -0.008119      -0.002001       0.044814       0.009031       0.002348       0.000978       0.039052       0.020553      -0.024946       0.006325       0.018621              1.742047       2.281239       0.195819       0.045260       1.366723       0.053726       1.578179          -0.000001
          242              H      15.510003       2.527345       0.784892       0.103539       1.155953 0.84699130E+01  0.83630197E+02                                 1.771271                            1.668953      -0.834431       2.484309                    0.999400       3.354404       9.159167       0.503015       1.233220      -0.721645       0.049865       0.019607      -0.011586       0.054819       0.013534      -0.003459      -0.000204       0.037641       0.010859      -0.025017       0.003033       0.021985              1.771525       2.108620       0.233996      -0.262085       1.473256      -0.079490       1.732701          -0.000001
          243              H      21.496667      10.007328      30.068825       0.122780       0.981020 0.72148784E+01  0.68862104E+02                                 1.620477                            1.565563      -0.795773       2.509045                    0.999598       3.296317       9.029338       0.503746       1.273924      -0.711407      -0.025515      -0.021756       0.016835       0.037520       0.015497      -0.002562      -0.002087       0.003924       0.011485      -0.017536       0.002827       0.014709              1.611735       1.582316       0.262977      -0.194076       1.511840      -0.158688       1.741048          -0.000001
          244              H      21.324647       9.960068      27.757755       0.125449       0.949574 0.68857357E+01  0.66117766E+02                                 1.681019                            1.598554      -1.262938       2.283313                    0.995199       3.712210      10.806239       0.458356       1.391668      -0.683650      -0.025055      -0.019822      -0.010462       0.033617       0.008927      -0.000888       0.001908       0.006704       0.011846      -0.011784       0.004185       0.007599              1.717162       1.837685       0.398387       0.349462       1.603991       0.217732       1.709810           0.000000
          245              H      24.349151      12.506316      27.496125       0.129557       0.974424 0.68587258E+01  0.65881411E+02                                 1.723858                            1.605289      -1.249909       2.296509                    0.994651       3.685462      10.777027       0.452577       1.408946      -0.680638       0.022058       0.017571      -0.016634       0.032741       0.006610      -0.006269      -0.003129       0.002010       0.028538      -0.011608      -0.001981       0.013589              1.779823       1.850951       0.409776      -0.305542       1.713404      -0.310076       1.775114           0.000000
          246              H      24.500379      12.610285      29.776048       0.124893       1.034705 0.75504955E+01  0.72981132E+02                                 1.679924                            1.599827      -1.037122       2.394621                    0.997394       3.423052       9.474799       0.498505       1.271165      -0.710897       0.026085       0.025157       0.009923       0.037574       0.010499       0.004894       0.003661       0.004108       0.011487      -0.012619      -0.000278       0.012896              1.694899       1.694474       0.344961       0.173218       1.657638       0.184236       1.732585          -0.000001
          247              H      20.122451      23.443644      21.590750       0.111606       1.013958 0.73512504E+01  0.70560732E+02                                 1.654804                            1.576272      -0.960632       2.419988                    0.998757       3.423843       9.434741       0.503468       1.267454      -0.711629      -0.021996      -0.005094       0.031778       0.038982      -0.001005      -0.006092      -0.010152       0.006907       0.031089      -0.014025      -0.002268       0.016294              1.682045       1.816509       0.002146      -0.410527       1.410224      -0.098326       1.819403           0.000002
          248              H      20.903085       6.083034      18.008903       0.109806       1.158148 0.84829144E+01  0.83893845E+02                                 1.768932                            1.663123      -1.034527       2.383020                    0.997603       3.474230       9.532239       0.506508       1.222742      -0.722297      -0.008826       0.020841      -0.029891       0.037493      -0.003577      -0.005082      -0.009584       0.001619       0.036435      -0.014123      -0.002538       0.016662              1.798601       1.578384      -0.206493       0.117824       1.924298      -0.466984       1.893122          -0.000001
          249              H      22.903095      23.844386      17.959068       0.112089       1.086433 0.80413423E+01  0.78629401E+02                                 1.711353                            1.633078      -0.943039       2.427578                    0.998674       3.416619       9.382715       0.503655       1.243702      -0.717786       0.022536       0.007839      -0.028849       0.037438      -0.001006      -0.005882      -0.010795       0.000291       0.029822      -0.012615      -0.004032       0.016647              1.724497       1.750714       0.037193      -0.392794       1.558228      -0.085626       1.864550          -0.000001
          250              H      22.101602      22.245187      21.522227       0.107352       1.018120 0.75056544E+01  0.73617488E+02                                 1.752629                            1.663290      -1.329677       2.243483                    0.993397       3.874451      11.387377       0.451788       1.382225      -0.685028       0.008853      -0.018739       0.028884       0.035550      -0.007592      -0.003368      -0.007920       0.005929       0.041468      -0.017357       0.001073       0.016284              1.791058       1.588755      -0.138390       0.158527       1.836876      -0.425518       1.947543           0.000001
          251              H      12.863610       8.854232      21.939590       0.121410       0.978680 0.65013698E+01  0.61231633E+02                                 1.690873                            1.537138      -1.015837       2.407188                    0.997810       3.492340       9.906106       0.477181       1.362863      -0.690662       0.041376      -0.005843      -0.008218       0.042587      -0.003237      -0.002522      -0.014415       0.023376       0.001446      -0.021919       0.009919       0.012000              1.797236       2.473536      -0.158530      -0.259668       1.472401       0.054652       1.445770           0.000001
          252              H      11.619785       7.944994      23.783463       0.131826       0.968159 0.67316570E+01  0.64267991E+02                                 1.703782                            1.584445      -1.231135       2.307769                    0.995131       3.620366      10.505649       0.458743       1.398504      -0.682873       0.022654      -0.024507       0.030270       0.045056      -0.007516      -0.000720      -0.014242       0.013785      -0.010965      -0.019886       0.005383       0.014503              1.756775       1.622698      -0.252124       0.223377       1.725930      -0.384360       1.921698           0.000001
          253              H       9.213426      10.152874      21.603208       0.098247       1.098872 0.78811718E+01  0.77830268E+02                                 1.814160                            1.682972      -1.198404       2.307275                    0.994950       3.754458      10.879662       0.460208       1.347703      -0.693090      -0.037805       0.029657      -0.020676       0.052309      -0.013484       0.001392      -0.013902       0.019857       0.003244      -0.023324       0.003387       0.019936              1.865889       2.238870      -0.373746       0.288639       1.686667      -0.249669       1.672129           0.000001
          254              H       9.559410      25.783850      24.493603       0.135461       0.965647 0.68356264E+01  0.65348678E+02                                 1.689174                            1.586482      -1.144027       2.349904                    0.996472       3.559695      10.253065       0.464007       1.380775      -0.686758       0.029405      -0.024523       0.002090       0.038346      -0.004746      -0.009363      -0.000604       0.005472      -0.016444      -0.011610      -0.000479       0.012089              1.745263       2.010175      -0.439526      -0.047339       1.816452      -0.078859       1.409163           0.000001
          255              H      26.579760      25.275358      25.789297       0.137704       0.970516 0.71438818E+01  0.68186036E+02                                 1.628577                            1.573488      -0.822671       2.506685                    0.999564       3.266016       9.019652       0.493766       1.299642      -0.706098       0.003472      -0.031733       0.019187       0.037245      -0.001664      -0.005299      -0.011220      -0.006203      -0.014602      -0.014174       0.001303       0.012871              1.641611       1.420397      -0.010032      -0.063983       1.982430      -0.336210       1.522008           0.000001
          256              H      24.954039       9.873111      24.817526       0.130250       0.935284 0.65721183E+01  0.62160299E+02                                 1.648954                            1.550791      -1.098033       2.367337                    0.997264       3.530595      10.085883       0.471917       1.372247      -0.688428      -0.022147       0.025778       0.003520       0.034167      -0.001618      -0.004927      -0.008145      -0.005591      -0.015343      -0.011816       0.001915       0.009901              1.706983       1.997437      -0.490445      -0.128288       1.723543       0.017814       1.399970           0.000001
          257              H       7.886431      10.340017      23.447081       0.126351       0.928003 0.66953565E+01  0.62934816E+02                                 1.580119                            1.522065      -0.761952       2.526505                    0.999747       3.295164       9.057759       0.502186       1.297550      -0.705738      -0.002747       0.034022      -0.016932       0.038102      -0.006674      -0.006748      -0.011831      -0.008804      -0.024220      -0.018770       0.003550       0.015221              1.599458       1.446861      -0.000574      -0.076735       1.814746      -0.307589       1.536766           0.000002
          258              H      15.666952      17.031696       3.351363       0.113358       1.093114 0.75392863E+01  0.73903086E+02                                 1.834602                            1.665595      -1.234129       2.296083                    0.994742       3.747867      10.950463       0.452829       1.379875      -0.686497       0.020396       0.003630       0.037836       0.043136       0.003367       0.000762      -0.001030       0.022789       0.033212      -0.017462       0.006271       0.011191              1.933160       1.836545       0.079792       0.610709       1.414985       0.037579       2.547948           0.000000
          259              H      16.602654      17.370060       1.133732       0.125299       1.117964 0.82906918E+01  0.81833805E+02                                 1.750994                            1.666207      -1.059140       2.383366                    0.997383       3.456058       9.591156       0.494158       1.255736      -0.714792       0.044389       0.008419      -0.002424       0.045245       0.009188      -0.002117      -0.000574       0.038940       0.020905      -0.025013       0.006551       0.018462              1.745061       2.285824       0.196381      -0.045262       1.368718      -0.053787       1.580642          -0.000001
          260              H      12.844714      16.375756       0.784892       0.102924       1.155768 0.84648010E+01  0.83529667E+02                                 1.767378                            1.665529      -0.825129       2.486845                    0.999405       3.353547       9.140695       0.505084       1.228907      -0.722601      -0.050171      -0.019177      -0.011534       0.054936       0.013745       0.003378       0.000319       0.037733       0.011293      -0.025244       0.003184       0.022060              1.767573       2.103578       0.233175       0.261221       1.470336       0.079263       1.728803          -0.000001
          261              H      25.761269      27.798926      30.068825       0.124992       0.975777 0.71659920E+01  0.68275848E+02                                 1.614252                            1.559877      -0.793531       2.510862                    0.999598       3.286274       8.992441       0.504870       1.273315      -0.711529       0.025771       0.022241       0.016167       0.037685       0.014964       0.002520       0.002019       0.004142       0.011766      -0.017069       0.002907       0.014162              1.605538       1.576279       0.261214       0.192689       1.506265       0.157507       1.734071          -0.000001
          262              H      25.933219       8.943082      27.757755       0.126947       0.944883 0.68434635E+01  0.65605078E+02                                 1.675113                            1.593418      -1.256431       2.286855                    0.995321       3.699422      10.757207       0.459230       1.391280      -0.683758       0.024609       0.019549      -0.009705       0.032894       0.008883       0.000492      -0.002150       0.006391       0.011539      -0.011633       0.003925       0.007708              1.710941       1.830607       0.395735      -0.347061       1.598393      -0.216126       1.703824           0.000000
          263              H      22.908780      25.299934      27.496125       0.128378       0.978376 0.68910469E+01  0.66239100E+02                                 1.724901                            1.606272      -1.244159       2.297822                    0.994644       3.689498      10.776400       0.453829       1.404056      -0.681545      -0.022574      -0.018504      -0.016930       0.033743       0.006679       0.006200       0.003098       0.002584       0.028659      -0.011714      -0.001879       0.013593              1.780858       1.852048       0.410073       0.305795       1.714357       0.310342       1.776168           0.000000
          264              H      22.757557      25.195969      29.776048       0.122035       1.042536 0.76202510E+01  0.73817628E+02                                 1.687754                            1.606692      -1.045899       2.389618                    0.997196       3.435942       9.517884       0.497723       1.270361      -0.711079      -0.026656      -0.025529       0.010674       0.038422       0.010383      -0.004805      -0.003631       0.004331       0.010958      -0.012436      -0.000323       0.012759              1.702910       1.702738       0.348045      -0.174851       1.665470      -0.185939       1.740521          -0.000001
          265              H       8.232370      14.362595      21.590750       0.113032       1.011711 0.73371470E+01  0.70438570E+02                                 1.657078                            1.578488      -0.934223       2.432944                    0.998775       3.425494       9.460785       0.500998       1.273463      -0.710314       0.021459       0.005041       0.031655       0.038574      -0.000410       0.006275       0.010213       0.006659       0.030025      -0.013676      -0.002637       0.016313              1.684360       1.819090       0.002068       0.410880       1.412311       0.098603       1.821680           0.000002
          266              H       7.451663      12.820099      18.008903       0.110289       1.159583 0.84958671E+01  0.84055901E+02                                 1.770381                            1.664340      -1.039420       2.380695                    0.997475       3.476488       9.541067       0.506335       1.222666      -0.722292       0.008563      -0.020543      -0.030009       0.037361      -0.004040       0.004965       0.009537       0.001809       0.036621      -0.014469      -0.002119       0.016588              1.800125       1.579524      -0.206789      -0.117988       1.926040       0.467736       1.894812          -0.000001
          267              H       5.451719      13.961846      17.959068       0.111068       1.086615 0.80411229E+01  0.78607484E+02                                 1.709658                            1.631572      -0.929036       2.432760                    0.998768       3.417029       9.375165       0.504698       1.241444      -0.718288      -0.022900      -0.007906      -0.029266       0.037992      -0.000864       0.005837       0.010839       0.000581       0.029677      -0.012578      -0.004061       0.016639              1.722756       1.748911       0.037161       0.392131       1.556819       0.085466       1.862538          -0.000001
          268              H      25.156319      15.561051      21.522227       0.106157       1.020570 0.75252343E+01  0.73842370E+02                                 1.753942                            1.664289      -1.315555       2.248513                    0.993507       3.876753      11.388991       0.452222       1.380285      -0.685410      -0.008749       0.019578       0.029172       0.036206      -0.007399       0.003284       0.007880       0.006177       0.040916      -0.017129       0.001041       0.016088              1.792492       1.589726      -0.138776      -0.158956       1.838429       0.426501       1.949322           0.000001
          269              H      14.774730      17.589340       6.366343       0.119266       0.984254 0.65425151E+01  0.61690919E+02                                 1.694229                            1.539652      -1.006568       2.409921                    0.997893       3.499427       9.918593       0.478077       1.358724      -0.691473       0.006414       0.042587      -0.008246       0.043850       0.002507       0.014557      -0.002667      -0.023081       0.001944      -0.021837       0.009834       0.012003              1.801091       1.474753       0.159387      -0.054854       2.480430      -0.260709       1.448090           0.000002
          270              H      15.683967      16.345518       8.210216       0.134684       0.958021 0.66508642E+01  0.63337211E+02                                 1.695962                            1.578152      -1.232465       2.309557                    0.995164       3.603745      10.461505       0.458009       1.404271      -0.681827       0.023981       0.022770       0.029585       0.044372       0.007375       0.013879      -0.000633      -0.014047      -0.011303      -0.019554       0.005236       0.014318              1.748357       1.717641       0.249654       0.380518       1.615797       0.220894       1.911634           0.000001
          271              H      13.476074      13.939151       6.029961       0.099817       1.097496 0.78718643E+01  0.77740393E+02                                 1.814841                            1.683633      -1.218581       2.299770                    0.994691       3.755637      10.894663       0.459292       1.350357      -0.692527      -0.028982      -0.037298      -0.021142       0.051750       0.013842       0.013760       0.001056      -0.019457       0.003298      -0.023401       0.003522       0.019879              1.866600       1.687198       0.373737       0.249687       2.239827       0.288505       1.672774           0.000001
          272              H      16.748204      14.285081       8.920356       0.136795       0.963232 0.68153299E+01  0.65121952E+02                                 1.688148                            1.585507      -1.143171       2.350614                    0.996458       3.556002      10.247940       0.463431       1.383187      -0.686292       0.024470       0.029048       0.002013       0.038034       0.004692       0.000866      -0.009250      -0.005174      -0.017114      -0.011752      -0.000110       0.011863              1.744233       1.815325       0.439230       0.078767       2.008987      -0.047285       1.408389           0.000001
          273              H      17.256692      12.402333      10.216050       0.139549       0.965037 0.70967417E+01  0.67652110E+02                                 1.625691                            1.570942      -0.830028       2.505177                    0.999533       3.256961       9.001243       0.492710       1.304046      -0.705208       0.031040       0.003354       0.018867       0.036479       0.001574       0.011178      -0.005212       0.005810      -0.015035      -0.014144       0.001431       0.012713              1.638626       1.978189       0.010079       0.334917       1.418304      -0.063787       1.519387           0.000001
          274              H      13.755832      10.776666       9.244279       0.129075       0.936346 0.65816717E+01  0.62274839E+02                                 1.650485                            1.552168      -1.096383       2.367856                    0.997267       3.533789      10.097800       0.471582       1.372690      -0.688356      -0.025952      -0.022315       0.003825       0.034440       0.001569       0.008224      -0.004519       0.005807      -0.016309      -0.011753       0.001690       0.010062              1.708596       1.725124       0.491131      -0.017832       1.999491      -0.128490       1.401174           0.000001
          275              H      13.288930      12.612155       7.873834       0.126169       0.927360 0.66949580E+01  0.62979924E+02                                 1.584995                            1.526492      -0.777055       2.521249                    0.999652       3.300591       9.099675       0.498861       1.305186      -0.704146      -0.034198      -0.001785      -0.016852       0.038166       0.006949       0.011633      -0.006398       0.008843      -0.023604      -0.018420       0.003206       0.015214              1.604495       1.820938       0.000523       0.309284       1.451033      -0.077157       1.541515           0.000002
          276              H      16.048787      10.941131      18.924610       0.114463       1.089247 0.75110240E+01  0.73582110E+02                                 1.832996                            1.664585      -1.241698       2.293750                    0.994630       3.744611      10.949909       0.451949       1.383388      -0.685826      -0.003704       0.020163       0.037570       0.042799      -0.002537       0.000876       0.000683      -0.022465       0.032771      -0.017010       0.005986       0.011024              1.931238       1.414270      -0.079648      -0.037380       1.834959       0.609096       2.544485           0.000000
          277              H      15.710423      11.876833      16.706979       0.126560       1.117825 0.82917168E+01  0.81872209E+02                                 1.753207                            1.668138      -1.068366       2.379870                    0.997289       3.456608       9.604206       0.492905       1.258492      -0.714175      -0.008737       0.043707      -0.002315       0.044631      -0.008508       0.000819      -0.002096      -0.038945       0.020228      -0.024626       0.006321       0.018305              1.747325       1.370151      -0.196800       0.053926       2.289256      -0.045409       1.582568          -0.000001
          278              H      16.704713       8.118896      16.358139       0.101959       1.159472 0.84985712E+01  0.83950141E+02                                 1.771359                            1.668988      -0.822294       2.487541                    0.999447       3.360512       9.165767       0.504474       1.229113      -0.722539       0.019313      -0.050584      -0.012103       0.055481      -0.013607      -0.000250       0.003373      -0.037604       0.009901      -0.024882       0.002750       0.022133              1.771623       1.473270      -0.234049      -0.079520       2.108879       0.262160       1.732719          -0.000001
          279              H      14.733130      11.583833      14.495578       0.124251       0.976994 0.71780093E+01  0.68421711E+02                                 1.615919                            1.561474      -0.790146       2.511699                    0.999645       3.289072       9.003326       0.504451       1.273788      -0.711435      -0.022210       0.026032       0.016514       0.037995      -0.014813      -0.001982       0.002492      -0.004210       0.011031      -0.016801       0.002707       0.014095              1.607184       1.507699      -0.261545      -0.157671       1.577821       0.192911       1.736032          -0.000001
          280              H      14.685870      11.755849      12.184508       0.126406       0.947324 0.68681474E+01  0.65932863E+02                                 1.681210                            1.598751      -1.276597       2.278427                    0.995086       3.712067      10.818512       0.457183       1.395576      -0.682901      -0.019400       0.024849      -0.010279       0.033158      -0.008836       0.002043       0.000813      -0.006789       0.011153      -0.011624       0.003954       0.007670              1.717380       1.604142      -0.398348       0.217661       1.837872      -0.349403       1.710126           0.000000
          281              H      17.232107       8.731353      11.922878       0.127795       0.976561 0.68747532E+01  0.66041877E+02                                 1.722956                            1.604572      -1.232431       2.302787                    0.994784       3.685033      10.759250       0.453995       1.404405      -0.681518       0.018335      -0.021863      -0.017338       0.033388      -0.006832      -0.002972       0.006369      -0.002611       0.027810      -0.011767      -0.001757       0.013524              1.778815       1.712433      -0.409343      -0.309745       1.849899       0.305218       1.774113           0.000000
          282              H      17.336076       8.580130      14.202801       0.123949       1.036227 0.75646999E+01  0.73160557E+02                                 1.682600                            1.602159      -1.040942       2.392864                    0.997261       3.425584       9.487827       0.497703       1.272479      -0.710638       0.025065      -0.026310       0.010312       0.037773      -0.010261       0.003454      -0.004780      -0.004112       0.010777      -0.012271      -0.000273       0.012543              1.697640       1.660318      -0.346057       0.184827       1.697334      -0.173795       1.735269          -0.000001
          283              H       9.266350      12.958080       6.017503       0.113229       1.011827 0.73374178E+01  0.70440913E+02                                 1.657113                            1.578429      -0.936620       2.431950                    0.998771       3.425022       9.459066       0.501056       1.273321      -0.710343      -0.004865       0.021653       0.031536       0.038562       0.000868      -0.009892       0.006222      -0.006670       0.029942      -0.013636      -0.002330       0.015966              1.684432       1.412199      -0.002107      -0.098591       1.819144       0.411141       1.821953           0.000002
          284              H      10.808837      12.177379       2.435656       0.109335       1.162771 0.85229704E+01  0.84377119E+02                                 1.772214                            1.665874      -1.041200       2.378940                    0.997539       3.481028       9.551315       0.506697       1.221025      -0.722655       0.020322       0.008912      -0.030017       0.037328       0.003729      -0.009873       0.005181      -0.001347       0.037033      -0.014469      -0.002562       0.017031              1.802036       1.928186       0.207181      -0.468775       1.580891      -0.118311       1.897031          -0.000001
          285              H       9.667083      10.177431       2.385821       0.110853       1.090112 0.80737691E+01  0.79006562E+02                                 1.713103                            1.634673      -0.937239       2.428738                    0.998660       3.423091       9.396534       0.504316       1.241129      -0.718334       0.006840      -0.022839      -0.029068       0.037595       0.000711      -0.011518       0.005876      -0.000514       0.030254      -0.013013      -0.004312       0.017325              1.726279       1.559804      -0.037277      -0.085749       1.752524       0.393411       1.866508          -0.000001
          286              H       8.067887      10.978926       5.948980       0.108042       1.017925 0.75016497E+01  0.73551060E+02                                 1.750563                            1.661397      -1.327452       2.244318                    0.993505       3.870123      11.363809       0.452744       1.379817      -0.685488      -0.018579      -0.009014       0.028734       0.035385       0.007471      -0.007871       0.003519      -0.005975       0.040890      -0.017208       0.001100       0.016109              1.788935       1.834729       0.138226      -0.424802       1.586968      -0.158303       1.945107           0.000001
          287              H      13.580063      20.216871       6.366343       0.121681       0.977559 0.64903781E+01  0.61068644E+02                                 1.685780                            1.532971      -0.995516       2.415628                    0.998014       3.483552       9.858635       0.479434       1.357779      -0.691688      -0.006591      -0.041860      -0.008023       0.043128       0.002430      -0.014427       0.002644      -0.023604       0.001628      -0.021874       0.009639       0.012235              1.791491       1.468380       0.157668       0.054389       2.464275       0.258284       1.441818           0.000002
          288              H      12.670764       2.557597       8.210216       0.133461       0.963221 0.66911937E+01  0.63791513E+02                                 1.698827                            1.580355      -1.233896       2.307683                    0.995264       3.610583      10.473105       0.458997       1.399706      -0.682662      -0.024204      -0.022904       0.029727       0.044655       0.007362      -0.014194       0.000381      -0.013676      -0.010826      -0.019671       0.005131       0.014540              1.751472       1.720711       0.250671      -0.382106       1.618282      -0.221974       1.915422           0.000001
          289              H      14.878653       4.963959       6.029961       0.098989       1.096039 0.78575374E+01  0.77544153E+02                                 1.811670                            1.680961      -1.204395       2.305532                    0.994880       3.749736      10.864816       0.460239       1.348529      -0.692935       0.029147       0.037612      -0.020877       0.051962       0.013491      -0.014041      -0.001431      -0.019770       0.003676      -0.023423       0.003432       0.019991              1.863208       1.684410       0.372640      -0.248987       2.235210      -0.287783       1.670004           0.000001
          290              H      11.606528       4.618035       8.920356       0.136642       0.962333 0.68119377E+01  0.65134023E+02                                 1.693107                            1.589779      -1.178504       2.336986                    0.996016       3.562777      10.298105       0.460399       1.391343      -0.684731      -0.024671      -0.029285       0.002219       0.038356       0.003950      -0.000747       0.009272      -0.005452      -0.016122      -0.011337      -0.000233       0.011570              1.749557       1.821074       0.441609      -0.079150       2.015628       0.047434       1.411970           0.000001
          291              H      11.098042       6.500785      10.216050       0.138627       0.965097 0.70945743E+01  0.67600165E+02                                 1.623035                            1.568568      -0.822976       2.507462                    0.999575       3.255270       8.983146       0.494280       1.300503      -0.705961      -0.031750      -0.003484       0.019410       0.037376       0.001593      -0.010732       0.005395       0.005772      -0.014917      -0.013901       0.001586       0.012315              1.635874       1.974339       0.009987      -0.333902       1.416265       0.063660       1.517018           0.000001
          292              H      14.598901       8.126451       9.244279       0.128802       0.936908 0.65835615E+01  0.62267237E+02                                 1.647798                            1.549783      -1.078343       2.374724                    0.997528       3.529451      10.067513       0.473364       1.368083      -0.689266       0.026074       0.022760       0.003240       0.034761       0.001599      -0.007831       0.004901       0.005959      -0.016021      -0.011691       0.001889       0.009802              1.705724       1.722186       0.489851       0.017815       1.995902       0.128155       1.399083           0.000001
          293              H      15.065800       6.290959       7.873834       0.127033       0.924569 0.66691735E+01  0.62670175E+02                                 1.581188                            1.523081      -0.768515       2.525391                    0.999706       3.293516       9.072138       0.499703       1.304384      -0.704330       0.033794       0.002406      -0.017005       0.037908       0.006388      -0.011554       0.006392       0.008891      -0.023941      -0.018182       0.003197       0.014985              1.600554       1.815980       0.000588      -0.307828       1.447873       0.076793       1.537807           0.000002
          294              H      12.305963       7.962003      18.924610       0.114281       1.088363 0.75025047E+01  0.73479312E+02                                 1.832375                            1.663924      -1.245079       2.292940                    0.994574       3.742242      10.942278       0.451913       1.383860      -0.685753       0.003447      -0.020499       0.037375       0.042767      -0.003111      -0.000665      -0.000636      -0.022805       0.034227      -0.017543       0.006060       0.011483              1.930639       1.413719      -0.079638       0.037429       1.834253      -0.609130       2.543945           0.000000
          295              H      12.644323       7.026297      16.706979       0.125922       1.118603 0.82981986E+01  0.81941638E+02                                 1.753072                            1.668065      -1.068835       2.380078                    0.997289       3.457291       9.602371       0.493301       1.257400      -0.714422       0.008339      -0.044094      -0.002089       0.044924      -0.008966      -0.000813       0.002274      -0.039028       0.020928      -0.024966       0.006481       0.018486              1.747165       1.370082      -0.196745      -0.053892       2.288932       0.045282       1.582481          -0.000001
          296              H      11.650033      10.784233      16.358139       0.102930       1.156528 0.84731971E+01  0.83649416E+02                                 1.769817                            1.667661      -0.833325       2.484021                    0.999414       3.354854       9.152053       0.504070       1.230835      -0.722179      -0.019391       0.050116      -0.011723       0.055001      -0.013600       0.000262      -0.003332      -0.038101       0.010601      -0.025194       0.002987       0.022207              1.770060       1.472171      -0.233702       0.079390       2.106806      -0.261747       1.731204          -0.000001
          297              H      13.621612       7.319293      14.495578       0.124053       0.979225 0.71965862E+01  0.68629429E+02                                 1.616727                            1.562119      -0.795187       2.509719                    0.999624       3.292232       9.008113       0.505114       1.271548      -0.711890       0.022160      -0.025403       0.016499       0.037531      -0.015522       0.001899      -0.002641      -0.003999       0.011863      -0.017632       0.002980       0.014653              1.608003       1.508453      -0.261956       0.158014       1.578666      -0.193297       1.736888          -0.000001
          298              H      13.668868       7.147273      12.184508       0.125840       0.948994 0.68804341E+01  0.66046135E+02                                 1.679458                            1.597267      -1.260005       2.284779                    0.995185       3.709403      10.792102       0.458885       1.390499      -0.683877       0.019838      -0.024792      -0.010551       0.033459      -0.008935      -0.001846      -0.000707      -0.006376       0.010339      -0.011456       0.003636       0.007820              1.715498       1.602465      -0.397538      -0.217140       1.835762       0.348646       1.708268           0.000000
          299              H      11.122630      10.171769      11.922878       0.128057       0.974928 0.68604667E+01  0.65870060E+02                                 1.721130                            1.602994      -1.225893       2.305888                    0.994787       3.681212      10.745110       0.454183       1.404563      -0.681502      -0.018135       0.022241      -0.017497       0.033611      -0.006793       0.002973      -0.006126      -0.002023       0.027858      -0.011683      -0.001632       0.013315              1.776867       1.710605      -0.408620       0.309253       1.847780      -0.304705       1.772217           0.000000
          300              H      11.018666      10.322996      14.202801       0.125105       1.034816 0.75540653E+01  0.73052792E+02                                 1.683158                            1.602677      -1.050468       2.389232                    0.997177       3.424179       9.492432       0.496715       1.275095      -0.710071      -0.025030       0.025894       0.009902       0.037350      -0.010205      -0.003475       0.004709      -0.004237       0.011194      -0.012294      -0.000176       0.012469              1.698219       1.660863      -0.346182      -0.184871       1.697905       0.173797       1.735888          -0.000001
          301              H      19.088377       5.945030       6.017503       0.111842       1.014352 0.73573921E+01  0.70651684E+02                                 1.656822                            1.578196      -0.930991       2.434027                    0.998840       3.427424       9.454289       0.502433       1.269489      -0.711170       0.005002      -0.021846       0.031501       0.038660       0.000193       0.010109      -0.006211      -0.006811       0.031657      -0.013662      -0.002962       0.016625              1.684105       1.411946      -0.002097       0.098543       1.818830      -0.411033       1.821538           0.000002
          302              H      17.545883       6.725725       2.435656       0.108525       1.162120 0.85159012E+01  0.84267520E+02                                 1.769320                            1.663453      -1.026079       2.385066                    0.997616       3.481209       9.541381       0.507990       1.218489      -0.723221      -0.020770      -0.008730      -0.030712       0.038089       0.003864       0.009853      -0.004981      -0.001327       0.036247      -0.014407      -0.002339       0.016746              1.798998       1.924766       0.206603       0.467202       1.578690       0.117881       1.893537          -0.000001
          303              H      18.687637       8.725673       2.385821       0.112384       1.088957 0.80675127E+01  0.78977301E+02                                 1.716570                            1.637754      -0.955662       2.422596                    0.998611       3.422299       9.414651       0.501827       1.246778      -0.717089      -0.007126       0.022128      -0.028500       0.036779       0.000700       0.011320      -0.005985      -0.000771       0.030134      -0.012949      -0.004226       0.017175              1.729845       1.562730      -0.037387       0.086093       1.756190      -0.394788       1.870615          -0.000001
          304              H      20.286840       7.924185       5.948980       0.107379       1.019243 0.75165456E+01  0.73768599E+02                                 1.755609                            1.665784      -1.336435       2.240599                    0.993307       3.879394      11.414201       0.450819       1.384364      -0.684600       0.018972       0.009586       0.028658       0.035681       0.007186       0.007718      -0.003728      -0.006332       0.041768      -0.017145       0.000823       0.016321              1.794233       1.840220       0.138960       0.427161       1.591131       0.159149       1.951346           0.000001
          305              C      11.958174      18.445653       9.047434      -0.037232      29.279909 0.37596853E+03  0.85563201E+04                                 8.334665                            6.515358       0.374589       2.113515                    0.999646      27.813732      79.656968       0.635644       0.423405      -1.055751      -0.027646       0.045003       0.056687       0.077479      -0.013952      -0.003292       0.011436       0.020848      -0.000812      -0.021247       0.000308       0.020939              9.588024      13.250110      -0.986484       2.650160       6.787092       1.795472       8.726870           0.000002
          306              C      11.281440      17.942830       8.037041      -0.089665      29.867107 0.39008173E+03  0.89354314E+04                                 8.380825                            6.595990       0.435313       2.132778                    0.999741      27.971545      79.661719       0.639309       0.418250      -1.061863      -0.059820       0.016376      -0.013780       0.063533      -0.020311      -0.009263       0.018824       0.045903      -0.051294      -0.035522      -0.007780       0.043302              9.532367      11.622173      -1.186917       1.511051       7.019451       2.784931       9.955476           0.000001
          307              C       9.967680      19.152629       9.244902       0.087077      25.480489 0.31605897E+03  0.68887298E+04                                 7.592801                            5.963787       0.433969       2.155042                    0.999878      25.907685      72.656855       0.665928       0.421995      -1.056434       0.039933      -0.012069      -0.015606       0.044540      -0.014170      -0.026542      -0.008034      -0.017011      -0.011297      -0.037072       0.013839       0.023233              8.587794      10.817874      -0.602730       1.331697       6.305809       2.864870       8.639698           0.000002
          308              C       8.854282      18.082712       7.312574       0.163455      32.474106 0.38415156E+03  0.87703322E+04                                 9.063907                            6.713376      -0.040133       2.012180                    0.999668      25.851604      73.621653       0.609792       0.439957      -1.047992       0.038452       0.014978       0.019368       0.045586       0.002637       0.037792       0.026070       0.068795      -0.012519      -0.052015      -0.009796       0.061812             11.074236      14.458366       0.376302       5.588448       9.015818       2.574132       9.748523           0.000001
          309              C       8.839155      16.918280       6.613647      -0.139537      32.315695 0.45189135E+03  0.10797209E+05                                 9.010405                            7.258489      -0.168982       1.931074                    0.997746      29.800915      88.224881       0.586326       0.437210      -1.044496      -0.029700      -0.018160      -0.045884       0.057596      -0.000716       0.000203      -0.013712       0.015106      -0.003387      -0.018087       0.007941       0.010146             10.153545      12.114144       0.023860       3.492192       9.749223       2.872442       8.597269           0.000001
          310              C       7.710638      16.619611       5.836853      -0.183473      31.511085 0.45118688E+03  0.10753988E+05                                 8.763490                            7.180618       0.008132       1.980696                    0.998525      30.008126      88.134251       0.599645       0.428547      -1.051901       0.065904      -0.008252       0.017815       0.068766       0.019005      -0.006876       0.013722      -0.025961       0.021966      -0.030929       0.006082       0.024847              9.755165      12.488456      -0.996758       3.947650       8.786950       1.406949       7.990088           0.000001
          311              C       6.676641      17.479702       5.783281       0.262445      29.147017 0.35859993E+03  0.80675558E+04                                 8.511331                            6.534631      -0.081633       1.995558                    0.999487      25.307980      72.135641       0.609693       0.446543      -1.041486      -0.068601      -0.015623      -0.033192       0.077794       0.010378       0.039935       0.011474       0.051615       0.015911      -0.032227      -0.025628       0.057855             10.049139      11.643801      -0.517615       5.020700       8.374550       2.118558      10.129068           0.000000
          312              C       6.737136      18.704623       6.429882      -0.185667      33.423700 0.46997038E+03  0.11296218E+05                                 9.086699                            7.293906       0.104601       2.007904                    0.998690      30.154797      88.418342       0.600292       0.424503      -1.056290       0.031065       0.030678       0.028342       0.052052      -0.012315       0.000732      -0.013737       0.016512      -0.017000      -0.021517       0.001490       0.020027             10.321902      12.280638      -0.679446       4.018654       9.472493       2.484702       9.212575           0.000002
          313              C       7.841079      18.990061       7.227855      -0.159371      32.802456 0.46199604E+03  0.11079087E+05                                 9.029296                            7.291373      -0.032022       1.962059                    0.998934      30.185065      88.980084       0.591873       0.431531      -1.049879      -0.039889       0.003387      -0.024390       0.046878      -0.001918       0.004146       0.019254      -0.036236       0.000466      -0.020618      -0.009717       0.030335             10.259230      13.755563      -0.992500       4.127088       8.535003       1.437999       8.487124           0.000002
          314              C      15.200101      26.420889      28.597465      -0.035734      29.211843 0.38628767E+03  0.88858833E+04                                 8.433364                            6.664574       0.071887       2.009343                    0.999349      28.600092      83.417860       0.617520       0.431187      -1.046815      -0.069182      -0.008812      -0.015336       0.071408       0.005507      -0.009032      -0.010938       0.034163       0.003877      -0.022757      -0.000290       0.023048              9.483743       9.297128       1.053111      -2.071723       4.804209       0.434227      14.349891          -0.000001
          315              C      15.718047      26.615592      29.818407      -0.114829      29.272238 0.39899975E+03  0.92076252E+04                                 8.304875                            6.697779       0.300822       2.075922                    0.999532      28.888470      83.052096       0.629522       0.421619      -1.057880      -0.037273      -0.002952       0.049088       0.061706       0.022792      -0.018497      -0.004446       0.096469       0.041679      -0.060296       0.005128       0.055168              9.145917       9.725931       1.163266      -0.814725       4.610428       0.582204      13.101393          -0.000003
          316              C      13.659498      26.084415      29.995943       0.096765      24.166511 0.29854218E+03  0.64051019E+04                                 7.288418                            5.778798       0.539801       2.196208                    0.999890      25.330777      70.131802       0.680589       0.419470      -1.059630       0.042090       0.000474      -0.025439       0.049183       0.008670      -0.004247      -0.009249       0.024856      -0.095477      -0.034172       0.002351       0.031820              8.120213       7.978207       1.334515       0.565082       4.470958       0.647132      11.911473          -0.000001
          317              C       5.349638      17.035475       0.989213       0.148426      34.884290 0.37098156E+03  0.83602105E+04                                 9.369453                            6.493785       0.042126       2.032146                    0.999680      25.605761      71.441845       0.637627       0.426260      -1.060847       0.001874      -0.006187      -0.042524       0.043013       0.016268       0.001768       0.002534       0.024963       0.183041      -0.051031      -0.010105       0.061136             11.893090       7.086930       2.231313       0.773722       6.848436       0.785332      21.743905          -0.000002
          318              C       6.285344      17.829405       1.593455      -0.155215      32.915457 0.44346869E+03  0.10516788E+05                                 9.011221                            7.105766       0.012142       1.976441                    0.999230      29.918784      87.439873       0.604917       0.426963      -1.053650       0.017016       0.005442       0.050108       0.053198       0.013834      -0.023539      -0.009913       0.001729       0.002054      -0.023418      -0.009113       0.032531             10.216126       7.458480       2.347586       2.212472       6.843236       1.466061      16.346661          -0.000002
          319              C       6.383642      17.863432       2.978851      -0.194375      33.296293 0.47006651E+03  0.11321728E+05                                 9.104824                            7.328866      -0.069137       1.949770                    0.998470      30.535114      90.212803       0.593482       0.428495      -1.051716       0.012493       0.011091      -0.057549       0.059924      -0.003184       0.007738       0.017649      -0.007220      -0.023764      -0.022424       0.003182       0.019242             10.174884       7.969940       2.485742       1.536740       6.847669       0.119153      15.707044          -0.000001
          320              C       5.529220      17.114870       3.736333       0.274221      28.635773 0.33684054E+03  0.74458034E+04                                 8.350494                            6.281583       0.066097       2.049754                    0.999832      24.719872      69.397854       0.630774       0.439284      -1.047806      -0.006060       0.006204       0.072020       0.072540      -0.001855       0.004775       0.004113       0.010908       0.141206      -0.029606      -0.018017       0.047623              9.832191       7.986090       2.697687       2.717974       6.479849       0.855117      15.030634           0.000000
          321              C       4.593513      16.345513       3.130846      -0.187173      35.405853 0.45570334E+03  0.10910388E+05                                 9.513489                            7.233928      -0.163675       1.919630                    0.998745      30.468104      90.270161       0.594088       0.430623      -1.048544      -0.017507      -0.011104      -0.049156       0.053349      -0.013713      -0.023917      -0.004706      -0.013344      -0.000654      -0.032202       0.009100       0.023102             10.965517       9.312526       3.516458       1.563752       7.924727       0.707712      15.659299          -0.000000
          322              C       4.495216      16.286913       1.767252      -0.162970      33.643335 0.44370765E+03  0.10524830E+05                                 9.118336                            7.091427      -0.034145       1.958970                    0.999170      30.042261      87.836758       0.607556       0.425012      -1.054761       0.001085      -0.007565       0.048981       0.049574       0.005582       0.014118       0.013497       0.001454      -0.033974      -0.022593       0.000048       0.022545             10.353813       7.352211       2.453813      -0.705088       7.111331      -0.659545      16.597896          -0.000002
          323              C       9.332548      22.163895      11.320505       0.569374      23.517346 0.25280078E+03  0.52459102E+04                                 7.559114                            5.615075       0.007261       2.052932                    0.999685      22.580539      63.161477       0.631102       0.467696      -1.022726       0.055910      -0.019428       0.009973       0.060024       0.062620       0.028005       0.042838      -0.061898      -0.059081      -0.060068      -0.041262       0.101331              8.900504      12.110030      -3.807574      -1.287242       7.546338      -1.359774       7.045143           0.000000
          324              C       8.054635       4.016919      11.344176      -0.016168      35.551208 0.42381248E+03  0.98323477E+04                                 9.353257                            6.826941      -0.001124       2.005844                    0.999312      26.990982      75.360412       0.640196       0.412392      -1.074189      -0.030494       0.026977       0.001205       0.040732       0.007373       0.003095       0.004376      -0.002319       0.007779      -0.008785      -0.001228       0.010013             11.195818      15.475332      -5.690258      -1.498489       9.699511      -1.750966       8.412611          -0.000000
          325              C       7.678465       4.839203      10.297031      -0.112149      32.071176 0.43306845E+03  0.10187277E+05                                 8.784363                            6.964190       0.073408       1.992856                    0.999632      29.372402      84.892408       0.619995       0.419968      -1.060307      -0.018904       0.004517       0.017649       0.026253       0.019130      -0.016022       0.001854       0.009826       0.055726      -0.031738       0.003478       0.028259              9.803930      12.338564      -4.245235      -0.590627       8.942834      -2.058846       8.130391           0.000002
          326              C       7.215338       3.914843      12.420599      -0.113774      31.865668 0.42221346E+03  0.98861562E+04                                 8.785686                            6.906204       0.074025       1.993679                    0.999721      29.434365      85.355315       0.617494       0.423621      -1.056188      -0.010088       0.019090      -0.013634       0.025536       0.007948       0.013232      -0.014480      -0.018829       0.041133      -0.027086       0.002260       0.024826              9.774962      12.412486      -3.938550      -1.905172       8.804788      -1.416517       8.107611          -0.000002
          327              C       4.385551       6.224801      11.474991       0.568286      21.806166 0.25662545E+03  0.53745986E+04                                 7.304940                            5.742344      -0.179657       1.991187                    0.999244      23.111749      66.115878       0.606946       0.481848      -1.009600      -0.050136       0.028158      -0.006281       0.057844       0.046168       0.036844       0.047164      -0.038353       0.013929      -0.053197      -0.036448       0.089645              8.353254      10.837637      -3.620898      -0.813601       7.716370      -1.028065       6.505756           0.000000
          328              C       5.659617       5.455445      11.427026      -0.010655      34.568251 0.44481620E+03  0.10497599E+05                                 9.338824                            7.116864      -0.022592       2.006716                    0.999206      27.379153      78.371713       0.607811       0.427000      -1.059564       0.035088      -0.025162       0.001373       0.043199       0.013878       0.003463       0.004705      -0.009596      -0.015522      -0.012099      -0.006602       0.018700             10.923076      13.768976      -5.368750      -1.111151      10.188461      -1.498456       8.811791          -0.000001
          329              C       6.018774       4.612368      12.457352      -0.119849      31.738945 0.43087602E+03  0.10133727E+05                                 8.755872                            6.974165       0.199461       2.038639                    0.999784      29.313121      85.010463       0.615213       0.423315      -1.057070       0.017779      -0.002637      -0.019826       0.026761       0.019257      -0.015108      -0.000521      -0.003356       0.040769      -0.029038       0.004113       0.024925              9.677960      11.255011      -4.075318      -0.592564       9.771995      -1.998566       8.006876          -0.000001
          330              C       6.488140       5.559411      10.335030      -0.124868      32.771758 0.46418517E+03  0.11172280E+05                                 9.080152                            7.337735      -0.140241       1.923595                    0.999277      30.414174      90.546011       0.585048       0.434975      -1.045212       0.011716      -0.018658       0.015353       0.026853       0.003854       0.010244      -0.004033      -0.013040       0.052199      -0.019525      -0.001179       0.020704             10.093041      12.669379      -3.756127      -1.591753       8.626300      -1.300158       8.983442           0.000001
          331              C      16.396625      19.360563       9.047434      -0.038065      29.296651 0.37628849E+03  0.85655308E+04                                 8.339122                            6.518872       0.375075       2.113747                    0.999638      27.819106      79.684597       0.635356       0.423502      -1.055678       0.028827      -0.045459       0.056453       0.078003      -0.012998       0.003516      -0.011665       0.022514      -0.003769      -0.021156       0.000109       0.021047              9.593714      13.255336      -0.985566      -2.653359       6.791524      -1.797555       8.734280           0.000002
          332              C      17.073356      19.863385       8.037041      -0.085483      29.750085 0.38807580E+03  0.88779094E+04                                 8.358666                            6.577795       0.440768       2.135389                    0.999753      27.901322      79.406402       0.640378       0.418095      -1.061975       0.061045      -0.016613      -0.014504       0.064907      -0.021528       0.009941      -0.020023       0.047587      -0.053914      -0.037400      -0.008180       0.045579              9.506803      11.587059      -1.185461      -1.501715       7.003201      -2.780409       9.930149           0.000001
          333              C      18.387119      18.653587       9.244902       0.089527      25.418428 0.31504757E+03  0.68613243E+04                                 7.581393                            5.954929       0.421643       2.151550                    0.999869      25.870293      72.528442       0.666294       0.422093      -1.056351      -0.040731       0.012893      -0.016431       0.045773      -0.013907       0.026122       0.008346      -0.015586      -0.010348      -0.036396       0.013556       0.022840              8.574580      10.799450      -0.602851      -1.328097       6.297211      -2.860672       8.627080           0.000002
          334              C      19.500513      19.723501       7.312574       0.165445      32.426737 0.38336692E+03  0.87487479E+04                                 9.058706                            6.708723      -0.042079       2.011955                    0.999674      25.830341      73.567703       0.609647       0.440247      -1.047723      -0.038366      -0.014972       0.019661       0.045636       0.001942      -0.037295      -0.027049       0.067811      -0.014727      -0.052807      -0.008275       0.061082             11.068674      14.451469       0.376964      -5.586672       9.010207      -2.572726       9.744346           0.000001
          335              C      19.515573       1.984831       6.613647      -0.139486      32.320530 0.45192645E+03  0.10798352E+05                                 9.011361                            7.258797      -0.167010       1.931577                    0.997845      29.802857      88.234425       0.586305       0.437213      -1.044485       0.029298       0.018477      -0.046890       0.058296      -0.002114      -0.000461       0.015579       0.013444      -0.004135      -0.019520       0.006895       0.012625             10.155163      12.116444       0.023094      -3.493319       9.750859      -2.872908       8.598186           0.000001
          336              C       1.740989       2.283500       5.836853      -0.180042      31.397029 0.44902632E+03  0.10689289E+05                                 8.742356                            7.163491       0.009258       1.982062                    0.998511      29.940618      87.871880       0.600372       0.428557      -1.051930      -0.063924       0.009766       0.017502       0.066993       0.017159       0.006745      -0.014450      -0.025687       0.021715      -0.029553       0.004878       0.024674              9.731114      12.454068      -0.993708      -3.935705       8.768680      -1.405299       7.970594           0.000001
          337              C       2.775051      20.326509       5.783281       0.257053      29.272579 0.36051240E+03  0.81203696E+04                                 8.529643                            6.548091      -0.132643       1.981023                    0.999731      25.374155      72.338670       0.609691       0.446006      -1.041928       0.067391       0.016399      -0.032092       0.076422       0.011635      -0.037712      -0.011946       0.050835       0.013970      -0.031706      -0.024255       0.055961             10.071871      11.670109      -0.518400      -5.034565       8.391420      -2.123493      10.154083           0.000000
          338              C       2.714558      19.101588       6.429882      -0.183428      33.344616 0.46851629E+03  0.11252824E+05                                 9.072961                            7.282583       0.107285       2.009044                    0.998729      30.112254      88.267613       0.600747       0.424500      -1.056266      -0.031905      -0.029756       0.028763       0.052256      -0.011767      -0.000337       0.012347       0.014903      -0.016992      -0.019789       0.001126       0.018663             10.306104      12.264400      -0.683267      -4.010556       9.458615      -2.477532       9.195296           0.000002
          339              C      20.513716      18.816152       7.227855      -0.163890      32.916707 0.46402010E+03  0.11139373E+05                                 9.050028                            7.307694      -0.036093       1.960280                    0.998942      30.243391      89.188043       0.591190       0.431574      -1.049892       0.040080      -0.001506      -0.026556       0.048103      -0.001163      -0.003605      -0.017468      -0.035541       0.004033      -0.019818      -0.008586       0.028404             10.284620      13.799775      -0.996751      -4.141816       8.547324      -1.435947       8.506761           0.000002
          340              C      13.154733      11.385363      28.597465      -0.031813      29.146777 0.38497910E+03  0.88480232E+04                                 8.420326                            6.653128       0.069012       2.008854                    0.999350      28.554048      83.239410       0.618089       0.431167      -1.046856       0.069175       0.007997      -0.015249       0.071286       0.005053       0.010987       0.010644       0.035775       0.008485      -0.023599      -0.001154       0.024753              9.470261       9.280656       1.050845       2.070480       4.796502      -0.432994      14.333625          -0.000001
          341              C      12.636788      11.190662      29.818407      -0.114175      29.269901 0.39891261E+03  0.92051736E+04                                 8.303475                            6.695777       0.299825       2.075737                    0.999546      28.887437      83.048960       0.629791       0.421459      -1.057973       0.037025       0.003734       0.050321       0.062586       0.022988       0.019493       0.004463       0.097007       0.040620      -0.060446       0.004180       0.056265              9.145027       9.725391       1.163298       0.815485       4.609400      -0.581572      13.100289          -0.000003
          342              C      14.695338      11.721839      29.995943       0.096127      24.147450 0.29822995E+03  0.63967785E+04                                 7.285962                            5.777361       0.540411       2.196836                    0.999903      25.316962      70.086406       0.680388       0.419700      -1.059476      -0.042151      -0.001314      -0.025131       0.049091       0.011023       0.005799       0.009259       0.024233      -0.102954      -0.036557       0.001887       0.034669              8.117476       7.974065       1.333517      -0.567404       4.469861      -0.647618      11.908501          -0.000002
          343              C       4.101980       1.867627       0.989213       0.148968      34.871603 0.37072205E+03  0.83531855E+04                                 9.369318                            6.492616       0.042228       2.032103                    0.999652      25.595629      71.416492       0.637500       0.426405      -1.060721      -0.002529       0.005288      -0.042652       0.043053       0.017507      -0.001854      -0.002890       0.025673       0.184905      -0.052553      -0.009232       0.061785             11.894652       7.086423       2.230723      -0.772736       6.847601      -0.785002      21.749933          -0.000002
          344              C       3.166274       1.073698       1.593455      -0.158207      32.999168 0.44478671E+03  0.10555837E+05                                 9.026201                            7.116405       0.008691       1.975050                    0.999171      29.962738      87.599687       0.604456       0.426973      -1.053647      -0.015127      -0.003160       0.050801       0.053100       0.011602       0.021958       0.008399       0.001153       0.002280      -0.021821      -0.007282       0.029103             10.235372       7.468558       2.348994      -2.221144       6.852532      -1.472471      16.385026          -0.000002
          345              C       3.067979       1.039673       2.978851      -0.196626      33.420735 0.47229338E+03  0.11390194E+05                                 9.131479                            7.350092      -0.074734       1.947227                    0.998409      30.608705      90.525062       0.592082       0.428948      -1.051310      -0.012010      -0.010910      -0.057310       0.059563      -0.004470      -0.006953      -0.017372      -0.007292      -0.018172      -0.021466       0.002650       0.018816             10.205883       7.990263       2.489945      -1.541828       6.865103      -0.117891      15.762284          -0.000001
          346              C       3.922403       1.788237       3.736333       0.274679      28.621332 0.33665556E+03  0.74414061E+04                                 8.351333                            6.282504       0.066756       2.049674                    0.999841      24.712441      69.397282       0.630269       0.439654      -1.047485       0.004503      -0.006378       0.072563       0.072982      -0.003556      -0.004336      -0.003839       0.010691       0.148952      -0.031547      -0.018537       0.050084              9.833135       7.986798       2.697438      -2.718339       6.479908      -0.854904      15.032698           0.000000
          347              C       4.858108       2.557592       3.130846      -0.184937      35.392604 0.45554482E+03  0.10906008E+05                                 9.513425                            7.234924      -0.167455       1.918602                    0.998708      30.461344      90.257551       0.593749       0.430892      -1.048345       0.017074       0.009582      -0.047817       0.051670      -0.012233       0.024482       0.004551      -0.013271       0.004653      -0.031872       0.008611       0.023261             10.964456       9.313173       3.517092      -1.563092       7.924702      -0.707630      15.655495          -0.000000
          348              C       4.956404       2.616191       1.767252      -0.159178      33.483262 0.44108299E+03  0.10446466E+05                                 9.087370                            7.068114      -0.033519       1.960552                    0.999215      29.955868      87.500324       0.608890       0.424735      -1.054993       0.001307       0.009861       0.047606       0.048634       0.008414      -0.014887      -0.013820       0.002224      -0.036424      -0.023104      -0.002407       0.025511             10.317364       7.332254       2.449061       0.698941       7.089928       0.653626      16.529910          -0.000002
          349              C      19.022254      15.642325      11.320505       0.569794      23.513495 0.25276173E+03  0.52447942E+04                                 7.557436                            5.614171       0.003423       2.051935                    0.999628      22.578611      63.150188       0.631245       0.467618      -1.022789      -0.055435       0.021556       0.011637       0.060606       0.062458      -0.028376      -0.042021      -0.063475      -0.061649      -0.060014      -0.041369       0.101383              8.898086      12.105146      -3.806781       1.285783       7.545503       1.360181       7.043610           0.000000
          350              C      20.300101      14.886201      11.344176      -0.015177      35.516188 0.42331776E+03  0.98181905E+04                                 9.347770                            6.823464      -0.004098       2.005048                    0.999280      26.976937      75.315616       0.640275       0.412453      -1.074129       0.030895      -0.026894       0.000464       0.040963       0.006876      -0.003531      -0.003034      -0.001725       0.006806      -0.008111      -0.000866       0.008977             11.188210      15.460831      -5.684435       1.496619       9.693995       1.751979       8.409803           0.000000
          351              C      20.676269      14.063916      10.297031      -0.116109      32.212407 0.43547591E+03  0.10258814E+05                                 8.809758                            6.983094       0.067597       1.989906                    0.999629      29.457112      85.218077       0.619170       0.419916      -1.060268       0.018454      -0.004637       0.018736       0.026704       0.018879       0.014842      -0.001691       0.009614       0.054919      -0.030979       0.003903       0.027076              9.833212      12.377000      -4.260411       0.591154       8.970630       2.065917       8.152005           0.000002
          352              C      21.139400      14.988279      12.420599      -0.114247      31.853683 0.42202034E+03  0.98803324E+04                                 8.782605                            6.903850       0.078316       1.994913                    0.999741      29.427683      85.325473       0.617714       0.423527      -1.056266       0.009172      -0.020302      -0.014278       0.026461       0.008544      -0.013122       0.014103      -0.019838       0.034612      -0.027006       0.003740       0.023266              9.771040      12.404789      -3.935588       1.903683       8.801770       1.417993       8.106561          -0.000002
          353              C       5.066085      12.678319      11.474991       0.568275      21.784684 0.25631965E+03  0.53663317E+04                                 7.299670                            5.738638      -0.184086       1.990306                    0.999231      23.093190      66.040776       0.607216       0.481800      -1.009675       0.048869      -0.028488      -0.007183       0.057021       0.045847      -0.037304      -0.046702      -0.038526       0.011827      -0.052957      -0.036402       0.089359              8.346759      10.828031      -3.617235       0.813271       7.710859       1.027400       6.501386           0.000000
          354              C       3.792019      13.447676      11.427026      -0.012141      34.629342 0.44581915E+03  0.10525783E+05                                 9.343395                            7.120264      -0.013029       2.009109                    0.999226      27.407833      78.436297       0.608339       0.426447      -1.060049      -0.035893       0.024574       0.000394       0.043501       0.013845      -0.003089      -0.004225      -0.010858      -0.011013      -0.013039      -0.004932       0.017971             10.928423      13.776723      -5.371614       1.113146      10.193182       1.498163       8.815366          -0.000001
          355              C      22.335964      14.290755      12.457352      -0.118103      31.718996 0.43054960E+03  0.10125116E+05                                 8.757317                            6.975860       0.195648       2.037858                    0.999794      29.300815      84.997858       0.614505       0.423842      -1.056638      -0.016852       0.003294      -0.019349       0.025869       0.018880       0.015535       0.000372      -0.003128       0.041582      -0.028997       0.003829       0.025169              9.679102      11.256096      -4.075723       0.592063       9.774095       1.998759       8.007115          -0.000001
          356              C      21.866595      13.343708      10.335030      -0.121958      32.667407 0.46219791E+03  0.11112576E+05                                 9.062091                            7.322628      -0.139829       1.924583                    0.999262      30.351666      90.313078       0.585574       0.435048      -1.045163      -0.012169       0.019499       0.014204       0.027019       0.003238      -0.011638       0.003609      -0.013714       0.053963      -0.020422      -0.001443       0.021865             10.072861      12.641835      -3.748054       1.587191       8.609570       1.299647       8.967179           0.000001
          357              C      13.719933      11.670796      24.620681      -0.033536      29.186528 0.37442351E+03  0.85119903E+04                                 8.315113                            6.500220       0.384582       2.117219                    0.999643      27.757914      79.442122       0.636669       0.423179      -1.055942       0.044993       0.026793       0.055648       0.076413       0.013397       0.010797       0.003116      -0.023795      -0.000516      -0.021506       0.000729       0.020777              9.564758       6.770090       0.985494       1.789568      13.220185      -2.642370       8.704000           0.000002
          358              C      13.217112      12.347526      23.610288      -0.092143      29.987348 0.39218071E+03  0.89961288E+04                                 8.404688                            6.614760       0.433955       2.131410                    0.999739      28.043526      79.938935       0.638210       0.418382      -1.061713       0.017106       0.062455      -0.014016       0.066255       0.020921       0.017836       0.009167      -0.045032      -0.053936      -0.034640      -0.008935       0.043575              9.560331       7.037925       1.189027       2.791275      11.658756      -1.519922       9.984313           0.000001
          359              C      14.426916      13.661293      24.818149       0.087671      25.459774 0.31572951E+03  0.68799496E+04                                 7.589633                            5.961417       0.431947       2.154804                    0.999887      25.896588      72.623997       0.665918       0.422100      -1.056339      -0.013409      -0.042089      -0.017629       0.047561       0.011356      -0.007144       0.025087       0.018556      -0.017320      -0.034834       0.014200       0.020634              8.583830       6.303551       0.603851       2.863834      10.812073      -1.329141       8.635864           0.000002
          360              C      13.357003      14.774684      22.885821       0.167120      32.420586 0.38333833E+03  0.87476972E+04                                 9.057312                            6.708907      -0.039078       2.012711                    0.999681      25.824234      73.542176       0.609596       0.440304      -1.047718       0.015276      -0.036790       0.020593       0.044844      -0.001645       0.025878      -0.037957      -0.068742      -0.012390      -0.052231      -0.009397       0.061628             11.065658       9.009877      -0.374409       2.571600      14.446589      -5.582761       9.740507           0.000001
          361              C      12.192571      14.789805      22.186894      -0.140616      32.332032 0.45216471E+03  0.10804772E+05                                 9.010327                            7.258096      -0.170661       1.930502                    0.997785      29.810300      88.240829       0.586688       0.436898      -1.044741      -0.017120       0.029763      -0.047016       0.058219       0.000616      -0.015256      -0.000764      -0.015095      -0.001480      -0.019528       0.007563       0.011965             10.153553       9.749390      -0.021386       2.871324      12.115341      -3.491617       8.595928           0.000001
          362              C      11.893905      15.918320      21.410100      -0.182465      31.482032 0.45064466E+03  0.10737049E+05                                 8.755940                            7.174692       0.010733       1.981872                    0.998545      29.989025      88.040600       0.600139       0.428355      -1.052096      -0.008892      -0.064819       0.017791       0.067802      -0.017966       0.012207       0.005868       0.023688       0.022875      -0.028758       0.006022       0.022736              9.746561       8.778897       0.996403       1.404788      12.477835      -3.944039       7.982951           0.000001
          363              C      12.754000      16.952319      21.356528       0.260393      29.178201 0.35907729E+03  0.80803339E+04                                 8.514627                            6.537144      -0.088086       1.993548                    0.999494      25.321988      72.165755       0.609881       0.446292      -1.041715      -0.014956       0.068639      -0.032086       0.077230      -0.012845       0.011708      -0.039714      -0.050516       0.016695      -0.031728      -0.026391       0.058119             10.053119       8.377795       0.518032       2.119302      11.647848      -5.022949      10.133715           0.000000
          364              C      13.978921      16.891830      22.003129      -0.183952      33.359461 0.46876463E+03  0.11259418E+05                                 9.072383                            7.281827       0.110546       2.009988                    0.998740      30.120117      88.271045       0.601157       0.424187      -1.056542       0.032502      -0.030155       0.028532       0.052723       0.012441      -0.012718      -0.000734      -0.015947      -0.021465      -0.020662       0.000389       0.020273             10.305499       9.458586       0.682405       2.478563      12.262396      -4.010743       9.195517           0.000002
          365              C      14.264355      15.787890      22.801102      -0.164806      32.922357 0.46418636E+03  0.11143417E+05                                 9.044912                            7.303639      -0.032456       1.961467                    0.998947      30.250904      89.185709       0.592056       0.430941      -1.050367       0.002664       0.043265      -0.026264       0.050683      -0.000287       0.018396      -0.002009       0.035078       0.002425      -0.018307      -0.010828       0.029135             10.277792       8.546325       0.995457       1.438032      13.785074      -4.136704       8.501978           0.000002
          366              C      12.243612      17.880454      13.024218      -0.034361      29.259421 0.38697968E+03  0.89069213E+04                                 8.446449                            6.674001       0.069176       2.008057                    0.999383      28.629236      83.561665       0.616525       0.431634      -1.046410      -0.007970       0.069495      -0.013717       0.071283      -0.005286      -0.010231       0.011112      -0.035718       0.011441      -0.023619      -0.001135       0.024754              9.499518       4.810984      -1.054854       0.435710       9.311476       2.073497      14.376092          -0.000001
          367              C      12.438313      17.362510      14.245160      -0.116743      29.282323 0.39913387E+03  0.92112426E+04                                 8.303075                            6.694957       0.298400       2.075304                    0.999534      28.902634      83.087757       0.630229       0.421122      -1.058221      -0.003822       0.036317       0.049263       0.061322      -0.021425      -0.004144       0.019266      -0.095563       0.043134      -0.059554       0.004768       0.054786              9.144531       4.609068      -1.163725       0.582087       9.727027       0.814047      13.097498          -0.000003
          368              C      11.907143      19.421058      14.422696       0.097225      24.148534 0.29822144E+03  0.63966621E+04                                 7.286419                            5.777182       0.540199       2.196661                    0.999873      25.317919      70.093421       0.680404       0.419686      -1.059467       0.000306      -0.041317      -0.023981       0.047773      -0.010360      -0.009029       0.005288      -0.026597      -0.100817      -0.035813       0.001211       0.034602              8.117851       4.469617      -1.334309       0.646443       7.977087      -0.563823      11.906848          -0.000002
          369              C      12.309777      18.279313      16.562460       0.150964      34.841074 0.37036317E+03  0.83436515E+04                                 9.366779                            6.491580       0.035399       2.030202                    0.999674      25.581739      71.387551       0.637197       0.426682      -1.060476      -0.005183      -0.002372      -0.042874       0.043252      -0.016316       0.003237      -0.000702      -0.025477       0.190155      -0.052451      -0.011049       0.063500             11.890507       6.846017      -2.230135       0.785155       7.084709      -0.772643      21.740796          -0.000002
          370              C      13.103705      17.343610      17.166702      -0.158400      33.024073 0.44524701E+03  0.10569635E+05                                 9.030743                            7.120066       0.014152       1.976241                    0.999209      29.979365      87.664032       0.604295       0.426971      -1.053635       0.004232      -0.016317       0.049763       0.052541      -0.011984      -0.008870       0.022533      -0.000127       0.003690      -0.022574      -0.007394       0.029968             10.240285       6.855839      -2.350649       1.473822       7.472428      -2.222722      16.392588          -0.000002
          371              C      13.137731      17.245315      18.552098      -0.195047      33.358259 0.47114986E+03  0.11355109E+05                                 9.116777                            7.337518      -0.066250       1.949927                    0.998435      30.573181      90.373932       0.593066       0.428519      -1.051630       0.010478      -0.011651      -0.058037       0.060115       0.002964       0.016682      -0.006463       0.008014      -0.023115      -0.020743       0.002204       0.018540             10.189282       6.855837      -2.488694       0.120091       7.980198      -1.540421      15.731811          -0.000001
          372              C      12.389172      18.099736      19.309580       0.274227      28.601294 0.33636123E+03  0.74331342E+04                                 8.347326                            6.279549       0.091118       2.056347                    0.999724      24.701088      69.352882       0.630460       0.439625      -1.047522       0.005731       0.005548       0.071623       0.072066       0.002090       0.005058      -0.005108      -0.009607       0.141099      -0.029235      -0.018506       0.047741              9.828106       6.477125      -2.696196       0.853740       7.982605      -2.715423      15.024589           0.000000
          373              C      11.619819      19.035439      18.704093      -0.185877      35.388414 0.45544718E+03  0.10903547E+05                                 9.515289                            7.236074      -0.172550       1.917360                    0.998795      30.456378      90.254779       0.593440       0.431121      -1.048161      -0.010345       0.018900      -0.047311       0.051987       0.010794      -0.005271       0.025769       0.012089      -0.001725      -0.032511       0.009020       0.023491             10.967018       7.925926      -3.517134       0.708348       9.314466      -1.564412      15.660663          -0.000000
          374              C      11.561218      19.133733      17.340499      -0.161158      33.581646 0.44275266E+03  0.10496137E+05                                 9.105401                            7.081983      -0.033676       1.959636                    0.999242      30.008014      87.700889       0.608216       0.424795      -1.054934      -0.009326      -0.000120       0.049619       0.050488      -0.006933       0.013321      -0.013746      -0.002626      -0.030531      -0.021210      -0.001903       0.023113             10.338352       7.102465      -2.452035      -0.657111       7.344266       0.702878      16.568326          -0.000002
          375              C      17.438184      14.296439      26.893752       0.568787      23.535641 0.25305330E+03  0.52520851E+04                                 7.559349                            5.615473       0.007969       2.053151                    0.999696      22.594209      63.190555       0.631531       0.467296      -1.023019      -0.020098      -0.055845       0.010445       0.060264      -0.062784       0.042704      -0.028057       0.060781      -0.064819      -0.059013      -0.042705       0.101718              8.900373       7.547153       3.807978      -1.360268      12.108732       1.286149       7.045235           0.000000
          376              C      18.194312      15.574288      26.917423      -0.014861      35.552680 0.42379096E+03  0.98323804E+04                                 9.355998                            6.828811       0.001016       2.006300                    0.999325      26.989750      75.375450       0.639778       0.412638      -1.073957       0.026148       0.031736       0.001607       0.041152      -0.008000       0.001772      -0.004309       0.002408       0.008057      -0.009821       0.000413       0.009408             11.198793       9.702605       5.691011      -1.752782      15.477243       1.498846       8.416530           0.000000
          377              C      19.016598      15.950459      25.870278      -0.115224      32.163370 0.43462246E+03  0.10233286E+05                                 8.799268                            6.974975       0.070703       1.991381                    0.999652      29.429048      85.103415       0.619725       0.419763      -1.060406       0.004573       0.019313       0.019216       0.027625      -0.019861       0.002332       0.015261      -0.009764       0.056130      -0.032414       0.004754       0.027660              9.821205       8.958833       4.253815      -2.062445      12.361207       0.591915       8.143575           0.000002
          378              C      18.092239      16.413587      27.993846      -0.112396      31.775271 0.42070135E+03  0.98415091E+04                                 8.768239                            6.892924       0.081332       1.996456                    0.999725      29.381300      85.149895       0.618235       0.423511      -1.056301       0.020978       0.011727      -0.012725       0.027194      -0.006775      -0.015648      -0.013403       0.020672       0.034177      -0.026766       0.001667       0.025098              9.754694       8.786581       3.927338      -1.416471      12.382129       1.900379       8.095372          -0.000002
          379              C      20.402207      19.243380      27.048238       0.568968      21.757461 0.25595512E+03  0.53569905E+04                                 7.295733                            5.736052      -0.183276       1.991071                    0.999226      23.074359      65.984321       0.607093       0.482052      -1.009506       0.027290       0.048458      -0.007294       0.056090      -0.044467       0.046438      -0.036770       0.039834       0.014032      -0.052493      -0.035659       0.088152              8.341920       7.706422       3.613919      -1.027233      10.820684       0.812611       6.498655           0.000000
          380              C      19.632847      17.969311      27.000273      -0.010740      34.570832 0.44494002E+03  0.10500415E+05                                 9.336255                            7.115669      -0.017720       2.008166                    0.999188      27.379373      78.351568       0.608191       0.426738      -1.059811      -0.024357      -0.036385       0.001386       0.043807      -0.012816       0.004006      -0.002533       0.011489      -0.011940      -0.012055      -0.005045       0.017100             10.919369      10.184947       5.364988      -1.497590      13.762800       1.112127       8.810360          -0.000001
          381              C      18.789768      17.610153      28.030599      -0.119870      31.718087 0.43053722E+03  0.10124413E+05                                 8.755617                            6.974524       0.193629       2.037237                    0.999771      29.302009      84.990295       0.614748       0.423692      -1.056767      -0.004077      -0.015883      -0.018918       0.025036      -0.020111      -0.002006       0.015910       0.003681       0.042984      -0.030005       0.003013       0.026991              9.677162       9.770926       4.073080      -1.998259      11.253179       0.594071       8.007380          -0.000001
          382              C      19.736810      17.140787      25.908277      -0.125705      32.761722 0.46391523E+03  0.11163827E+05                                 9.077993                            7.335645      -0.141858       1.923425                    0.999249      30.405926      90.504729       0.585143       0.434980      -1.045240      -0.019333      -0.012921       0.015042       0.027695      -0.005343      -0.003171      -0.010571       0.014722       0.053387      -0.021122       0.000195       0.020927             10.090983       8.624539       3.755879      -1.298816      12.667600       1.592137       8.980812           0.000001
          383              C      14.634893      26.135448      24.620681      -0.039011      29.328160 0.37685835E+03  0.85812854E+04                                 8.342299                            6.522948       0.376557       2.113926                    0.999648      27.843349      79.752909       0.635318       0.423390      -1.055804      -0.046360      -0.028168       0.056349       0.078217       0.012486      -0.011307      -0.004180      -0.019663      -0.000993      -0.019752      -0.000389       0.020141              9.595983       6.795415       0.985637      -1.798728      13.254484       2.651734       8.738048           0.000002
          384              C      15.137713      25.458716      23.610288      -0.087852      29.850220 0.38983206E+03  0.89286580E+04                                 8.378504                            6.594393       0.438521       2.133544                    0.999756      27.963223      79.644234       0.639284       0.418315      -1.061777      -0.017107      -0.061999      -0.013135       0.065643       0.021523      -0.018204      -0.009086      -0.047687      -0.053370      -0.035762      -0.009024       0.044786              9.529257       7.018312       1.187139      -2.784657      11.616368       1.508387       9.953093           0.000001
          385              C      13.927911      24.144952      24.818149       0.087575      25.465683 0.31582470E+03  0.68826315E+04                                 7.591565                            5.963292       0.433954       2.155246                    0.999879      25.898443      72.635477       0.665641       0.422238      -1.056239       0.011786       0.040021      -0.016416       0.044834       0.012604       0.007390      -0.025403       0.018174      -0.012413      -0.035394       0.013871       0.021524              8.586150       6.305060       0.601365      -2.864951      10.813603       1.332219       8.639787           0.000002
          386              C      14.997821      23.031558      22.885821       0.165441      32.451939 0.38376480E+03  0.87596130E+04                                 9.060660                            6.710697      -0.040783       2.011940                    0.999651      25.843098      73.598191       0.609796       0.440049      -1.047899      -0.014656       0.036496       0.018411       0.043425      -0.001599      -0.025737       0.037968      -0.066380      -0.012276      -0.051519      -0.009312       0.060830             11.070141       9.013251      -0.375561      -2.573521      14.452076       5.585542       9.745095           0.000001
          387              C      16.162251      23.016435      22.186894      -0.140229      32.322581 0.45204363E+03  0.10800344E+05                                 9.003004                            7.251615      -0.162135       1.933061                    0.997710      29.807474      88.204559       0.587663       0.436235      -1.045216       0.017482      -0.030527      -0.047112       0.058797       0.001644       0.015778       0.000688      -0.015765      -0.003248      -0.020322       0.007834       0.012487             10.145262       9.742502      -0.016759      -2.867642      12.106323       3.486864       8.586960           0.000001
          388              C      16.460915      21.887919      21.410100      -0.182241      31.493534 0.45086582E+03  0.10743961E+05                                 8.760700                            7.178955       0.015227       1.983033                    0.998443      29.994152      88.071103       0.599629       0.428654      -1.051880       0.009125       0.064338       0.016466       0.067035      -0.017099      -0.011755      -0.006505       0.025521       0.024219      -0.028819       0.006556       0.022263              9.752027       8.780421       0.996934      -1.403841      12.487948       3.948067       7.987712           0.000001
          389              C      15.600820      20.853919      21.356528       0.262127      29.158592 0.35880886E+03  0.80733605E+04                                 8.514183                            6.536916      -0.137995       1.980225                    0.999729      25.311757      72.149263       0.609538       0.446595      -1.041464       0.015225      -0.069672      -0.032458       0.078355      -0.012550      -0.011447       0.040730      -0.050003       0.015352      -0.031181      -0.027572       0.058753             10.052939       8.375667       0.516878      -2.118973      11.648642       5.024177      10.134507           0.000000
          390              C      14.375900      20.914410      22.003129      -0.184684      33.345366 0.46851060E+03  0.11251778E+05                                 9.070729                            7.281063       0.107984       2.009454                    0.998723      30.111619      88.239763       0.601039       0.424328      -1.056455      -0.032602       0.029541       0.027692       0.051985       0.013203       0.013462       0.001058      -0.017097      -0.020312      -0.021738       0.000395       0.021343             10.303373       9.455520       0.682235      -2.477156      12.260934       4.009973       9.193665           0.000002
          391              C      14.090468      22.018351      22.801102      -0.164345      32.952539 0.46475511E+03  0.11161939E+05                                 9.056739                            7.313244      -0.038734       1.959232                    0.998956      30.267847      89.293070       0.590967       0.431546      -1.049862      -0.001186      -0.042973      -0.026950       0.050739       0.000656      -0.016472       0.004407       0.033898      -0.000203      -0.018895      -0.008179       0.027074             10.291841       8.554036       0.997832      -1.437197      13.808585       4.143849       8.512901           0.000002
          392              C      16.111193      19.925769      13.024218      -0.032160      29.186393 0.38577364E+03  0.88718501E+04                                 8.432673                            6.663442       0.067496       2.008281                    0.999424      28.576717      83.362169       0.617062       0.431614      -1.046468       0.007953      -0.070306      -0.013122       0.071960      -0.004948       0.010483      -0.011006      -0.035405       0.011592      -0.023646      -0.000856       0.024502              9.483953       4.803597      -1.052986      -0.434426       9.295095      -2.071137      14.353167          -0.000001
          393              C      15.916494      20.443715      14.245160      -0.116595      29.292406 0.39932177E+03  0.92169070E+04                                 8.306183                            6.697678       0.296581       2.074705                    0.999543      28.908205      83.116935       0.629922       0.421266      -1.058102       0.003493      -0.035451       0.050992       0.062202      -0.022625       0.004875      -0.019442      -0.094848       0.042748      -0.059673       0.004451       0.055221              9.147839       4.610718      -1.164181      -0.581772       9.730297      -0.815841      13.102501          -0.000003
          394              C      16.447664      18.385168      14.422696       0.095298      24.174414 0.29865214E+03  0.64076496E+04                                 7.288043                            5.778625       0.540308       2.196762                    0.999870      25.337663      70.137546       0.680861       0.419290      -1.059810       0.001740       0.041441      -0.024327       0.048086      -0.007849       0.008682      -0.005010      -0.026479      -0.100294      -0.035531       0.002639       0.032891              8.119816       4.470822      -1.334404      -0.647320       7.977760       0.565695      11.910866          -0.000002
          395              C      16.045034      19.526917      16.562460       0.151137      34.840147 0.37033943E+03  0.83427405E+04                                 9.365508                            6.490611       0.043188       2.032455                    0.999672      25.580482      71.375655       0.637375       0.426582      -1.060569       0.005904       0.001684      -0.042735       0.043174      -0.017100      -0.002474       0.000807      -0.023068       0.189599      -0.052254      -0.011021       0.063275             11.889055       6.845130      -2.229877      -0.785101       7.083814       0.772675      21.738221          -0.000002
          396              C      15.251108      20.462621      17.166702      -0.156479      32.930448 0.44365292E+03  0.10522287E+05                                 9.015138                            7.108289       0.010902       1.976292                    0.999199      29.921863      87.454588       0.604674       0.427089      -1.053569      -0.002965       0.017056       0.050649       0.053525      -0.012170       0.009057      -0.022208      -0.000689       0.004547      -0.022077      -0.007925       0.030002             10.221898       6.845148      -2.347367      -1.469192       7.460648       2.216396      16.359898          -0.000002
          397              C      15.217084      20.560919      18.552098      -0.195337      33.380475 0.47156779E+03  0.11368479E+05                                 9.124486                            7.344404      -0.071327       1.948273                    0.998391      30.588277      90.451891       0.592308       0.428944      -1.051298      -0.011872       0.011371      -0.056942       0.059268       0.002999      -0.016418       0.007031       0.004786      -0.023868      -0.021196       0.003948       0.017248             10.197622       6.861063      -2.489967      -0.119217       7.986088       1.541408      15.745716          -0.000001
          398              C      15.965644      19.706499      19.309580       0.274222      28.633164 0.33681499E+03  0.74457389E+04                                 8.352811                            6.283281       0.097732       2.057912                    0.999773      24.720527      69.421554       0.630343       0.439555      -1.047554      -0.004362      -0.005203       0.071463       0.071785       0.001580      -0.004799       0.006214      -0.012335       0.141230      -0.030314      -0.017632       0.047946              9.835108       6.481027      -2.697773      -0.855297       7.987784       2.718971      15.036513           0.000000
          399              C      16.734997      18.770795      18.704093      -0.185658      35.393819 0.45553504E+03  0.10905659E+05                                 9.513901                            7.235090      -0.167326       1.918641                    0.998757      30.460470      90.252959       0.593716       0.430921      -1.048333       0.011054      -0.018341      -0.048852       0.053339       0.011740       0.005818      -0.025675       0.012922      -0.001239      -0.033199       0.009809       0.023391             10.965493       7.924865      -3.516324      -0.709406       9.312881       1.565639      15.658734          -0.000000
          400              C      16.793595      18.672498      17.340499      -0.163952      33.620683 0.44337920E+03  0.10514469E+05                                 9.110662                            7.085634      -0.031201       1.960166                    0.999186      30.030957      87.775987       0.608248       0.424633      -1.055059       0.008171      -0.000226       0.049273       0.049947      -0.005846      -0.012650       0.013682      -0.001385      -0.034215      -0.021805      -0.000181       0.021986             10.344850       7.106316      -2.453235       0.656957       7.348064      -0.702537      16.580170          -0.000002
          401              C      10.916647      23.509810      26.893752       0.569520      23.502696 0.25261796E+03  0.52410383E+04                                 7.555405                            5.612570       0.002714       2.051906                    0.999678      22.571618      63.124902       0.631339       0.467617      -1.022795       0.021395       0.056900       0.010051       0.061615      -0.061509      -0.042296       0.028870       0.062344      -0.062794      -0.058810      -0.042094       0.100904              8.895911       7.542957       3.805538       1.359346      12.102656      -1.286176       7.042120           0.000000
          402              C      10.160518      22.231960      26.917423      -0.015854      35.573724 0.42412769E+03  0.98417095E+04                                 9.357002                            6.829233      -0.003146       2.004862                    0.999285      27.004015      75.410153       0.640109       0.412362      -1.074185      -0.025925      -0.029898       0.001104       0.039589      -0.008344      -0.002848       0.002919       0.001381       0.005623      -0.009315      -0.000272       0.009586             11.200396       9.703729       5.692311       1.752522      15.480510      -1.499288       8.416950           0.000000
          403              C       9.338231      21.855787      25.870278      -0.113640      32.140854 0.43421161E+03  0.10221842E+05                                 8.799478                            6.975292       0.069354       1.991087                    0.999645      29.413322      85.068133       0.619190       0.420199      -1.060064      -0.004699      -0.019146       0.018087       0.026755      -0.019368      -0.001996      -0.016963      -0.008837       0.059518      -0.032778       0.003129       0.029648              9.821380       8.959064       4.254271       2.062971      12.361540      -0.591351       8.143536           0.000002
          404              C      10.262593      21.392663      27.993846      -0.113120      31.831327 0.42156372E+03  0.98676938E+04                                 8.783005                            6.903814       0.075360       1.994291                    0.999731      29.411240      85.289780       0.617174       0.423981      -1.055906      -0.018499      -0.008345      -0.012529       0.023850      -0.007723       0.015567       0.014162       0.020992       0.035283      -0.028037       0.002755       0.025282              9.772097       8.801278       3.936905       1.415775      12.409130      -1.905947       8.105883          -0.000002
          405              C      26.855723      18.562869      27.048238       0.569809      21.774802 0.25618975E+03  0.53635230E+04                                 7.299994                            5.739101      -0.188485       1.989031                    0.999258      23.093578      66.065097       0.606821       0.482122      -1.009395      -0.028694      -0.049751      -0.006317       0.057779      -0.045448      -0.047663       0.036038       0.037817       0.013924      -0.052143      -0.036941       0.089084              8.347001       7.710991       3.617173       1.027501      10.828179      -0.812892       6.501831           0.000000
          406              C       8.721984      19.836937      27.000273      -0.012909      34.634581 0.44586578E+03  0.10527281E+05                                 9.344893                            7.121181      -0.016357       2.008206                    0.999187      27.409959      78.446828       0.608223       0.426512      -1.059997       0.024483       0.035583       0.000831       0.043201      -0.014318      -0.004819       0.002792       0.009014      -0.012675      -0.012944      -0.005529       0.018474             10.930337      10.195180       5.372020       1.500275      13.776938      -1.112576       8.818894          -0.000001
          407              C       9.565064      20.196097      28.030599      -0.118339      31.713996 0.43043054E+03  0.10121779E+05                                 8.754659                            6.972641       0.201818       2.039412                    0.999788      29.301354      85.001630       0.614935       0.423568      -1.056792       0.003955       0.018821      -0.020943       0.028434      -0.018851       0.001933      -0.015199       0.002356       0.040490      -0.028130       0.002460       0.025670              9.676647       9.768437       4.072697       1.997625      11.253700      -0.596015       8.007803          -0.000001
          408              C       8.618019      20.665459      25.908277      -0.123591      32.697832 0.46277000E+03  0.11128662E+05                                 9.062354                            7.322541      -0.134828       1.925871                    0.999240      30.367742      90.340936       0.586190       0.434500      -1.045597       0.019950       0.012758       0.015169       0.028122      -0.004726       0.002918       0.009361       0.013677       0.052029      -0.019587      -0.000359       0.019946             10.073366       8.610010       3.748464       1.300309      12.641650      -1.586945       8.968437           0.000001
          409              C       6.945038       8.994103       9.047434      -0.033536      29.186528 0.37442353E+03  0.85119909E+04                                 8.315113                            6.500220       0.384582       2.117219                    0.999643      27.757915      79.442125       0.636669       0.423179      -1.055942       0.026793       0.044993       0.055648       0.076413       0.013397       0.003116       0.010797       0.023796      -0.000516      -0.021506       0.000729       0.020777              9.564758      13.220195       0.985472      -2.642366       6.770082       1.789574       8.703999           0.000002
          410              C       7.621767       8.491280       8.037041      -0.092143      29.987338 0.39218047E+03  0.89961221E+04                                 8.404686                            6.614758       0.433955       2.131410                    0.999739      28.043526      79.938935       0.638210       0.418382      -1.061713       0.062455       0.017106      -0.014016       0.066255       0.020921       0.009167       0.017836       0.045032      -0.053936      -0.034640      -0.008935       0.043575              9.560330      11.658768       1.189010      -1.519914       7.037911       2.791277       9.984311           0.000001
          411              C       8.935538       9.701079       9.244902       0.087671      25.459773 0.31572952E+03  0.68799499E+04                                 7.589633                            5.961417       0.431947       2.154804                    0.999887      25.896588      72.623996       0.665918       0.422100      -1.056339      -0.042089      -0.013409      -0.017629       0.047561       0.011356       0.025087      -0.007144      -0.018556      -0.017320      -0.034834       0.014200       0.020634              8.583829      10.812072       0.603837      -1.329129       6.303549       2.863840       8.635865           0.000002
          412              C      10.048925       8.631162       7.312574       0.167120      32.420588 0.38333839E+03  0.87476987E+04                                 9.057313                            6.708907      -0.039078       2.012711                    0.999681      25.824234      73.542176       0.609596       0.440304      -1.047718      -0.036790       0.015277       0.020593       0.044844      -0.001645      -0.037957       0.025878       0.068742      -0.012390      -0.052231      -0.009397       0.061628             11.065658      14.446586      -0.374430      -5.582753       9.009881       2.571620       9.740508           0.000001
          413              C      10.064042       7.466730       6.613647      -0.140616      32.332035 0.45216475E+03  0.10804773E+05                                 9.010327                            7.258097      -0.170661       1.930502                    0.997785      29.810300      88.240829       0.586688       0.436898      -1.044741       0.029763      -0.017120      -0.047016       0.058219       0.000616      -0.000764      -0.015256       0.015095      -0.001480      -0.019528       0.007563       0.011965             10.153553      12.115341      -0.021391      -3.491608       9.749390       2.871335       8.595928           0.000001
          414              C      11.192556       7.168061       5.836853      -0.182465      31.482045 0.45064481E+03  0.10737053E+05                                 8.755942                            7.174693       0.010733       1.981872                    0.998545      29.989026      88.040604       0.600139       0.428355      -1.052096      -0.064819      -0.008892       0.017791       0.067802      -0.017966       0.005868       0.012206      -0.023689       0.022875      -0.028758       0.006022       0.022736              9.746564      12.477848       0.996393      -3.944037       8.778891       1.404800       7.982953           0.000001
          415              C      12.226558       8.028152       5.783281       0.260393      29.178198 0.35907727E+03  0.80803331E+04                                 8.514626                            6.537143      -0.088086       1.993548                    0.999494      25.321989      72.165756       0.609881       0.446292      -1.041715       0.068639      -0.014957      -0.032086       0.077230      -0.012845      -0.039714       0.011709       0.050516       0.016695      -0.031728      -0.026391       0.058119             10.053117      11.647849       0.518020      -5.022939       8.377791       2.119321      10.133713           0.000000
          416              C      12.166073       9.253073       6.429882      -0.183952      33.359478 0.46876495E+03  0.11259428E+05                                 9.072386                            7.281829       0.110546       2.009988                    0.998740      30.120118      88.271049       0.601157       0.424187      -1.056542      -0.030155       0.032502       0.028532       0.052723       0.012441      -0.000734      -0.012718       0.015947      -0.021465      -0.020662       0.000389       0.020273             10.305502      12.262404       0.682397      -4.010734       9.458585       2.478578       9.195519           0.000002
          417              C      11.062134       9.538511       7.227855      -0.164806      32.922354 0.46418640E+03  0.11143419E+05                                 9.044911                            7.303639      -0.032456       1.961467                    0.998947      30.250905      89.185710       0.592056       0.430941      -1.050367       0.043265       0.002664      -0.026264       0.050683      -0.000287      -0.002009       0.018396      -0.035078       0.002425      -0.018307      -0.010828       0.029135             10.277790      13.785075       0.995439      -4.136696       8.546320       1.438046       8.501976           0.000002
          418              C      22.606302      16.969339      28.597465      -0.034361      29.259426 0.38697972E+03  0.89069223E+04                                 8.446450                            6.674001       0.069176       2.008057                    0.999383      28.629236      83.561663       0.616525       0.431634      -1.046410       0.069495      -0.007971      -0.013717       0.071283      -0.005286       0.011112      -0.010231       0.035718       0.011441      -0.023619      -0.001135       0.024754              9.499519       9.311469      -1.054869       2.073500       4.810992       0.435705      14.376097          -0.000001
          419              C      22.088359      17.164042      29.818407      -0.116743      29.282318 0.39913372E+03  0.92112384E+04                                 8.303074                            6.694956       0.298400       2.075304                    0.999534      28.902636      83.087765       0.630229       0.421122      -1.058221       0.036317      -0.003822       0.049263       0.061322      -0.021425       0.019266      -0.004144       0.095563       0.043134      -0.059554       0.004768       0.054786              9.144531       9.727016      -1.163743       0.814051       4.609076       0.582085      13.097502          -0.000003
          420              C      24.146905      16.632865      29.995943       0.097225      24.148534 0.29822144E+03  0.63966622E+04                                 7.286419                            5.777182       0.540199       2.196661                    0.999873      25.317919      70.093421       0.680404       0.419686      -1.059467      -0.041317       0.000306      -0.023981       0.047774      -0.010360       0.005288      -0.009029       0.026597      -0.100817      -0.035813       0.001211       0.034602              8.117851       7.977080      -1.334320      -0.563821       4.469626       0.646445      11.906847          -0.000002
          421              C      13.553550       7.583925       0.989213       0.150964      34.841075 0.37036307E+03  0.83436487E+04                                 9.366779                            6.491579       0.035399       2.030202                    0.999674      25.581740      71.387554       0.637197       0.426682      -1.060476      -0.002372      -0.005183      -0.042874       0.043252      -0.016316      -0.000702       0.003237       0.025477       0.190155      -0.052451      -0.011049       0.063500             11.890508       7.084696      -2.230136      -0.772645       6.846032       0.785162      21.740797          -0.000002
          422              C      12.617850       8.377855       1.593455      -0.158400      33.024087 0.44524693E+03  0.10569633E+05                                 9.030746                            7.120066       0.014152       1.976241                    0.999209      29.979366      87.664040       0.604295       0.426971      -1.053634      -0.016317       0.004232       0.049763       0.052541      -0.011984       0.022533      -0.008870       0.000126       0.003690      -0.022574      -0.007394       0.029968             10.240291       7.472415      -2.350653      -2.222724       6.855858       1.473833      16.392599          -0.000002
          423              C      12.519555       8.411882       2.978851      -0.195047      33.358261 0.47114972E+03  0.11355105E+05                                 9.116777                            7.337517      -0.066250       1.949927                    0.998435      30.573182      90.373938       0.593066       0.428519      -1.051630      -0.011651       0.010478      -0.058036       0.060115       0.002964      -0.006463       0.016682      -0.008014      -0.023115      -0.020743       0.002204       0.018540             10.189284       7.980181      -2.488698      -1.540423       6.855854       0.120098      15.731816          -0.000001
          424              C      13.373973       7.663320       3.736333       0.274227      28.601292 0.33636139E+03  0.74331385E+04                                 8.347325                            6.279551       0.091118       2.056346                    0.999724      24.701089      69.352885       0.630460       0.439625      -1.047522       0.005548       0.005731       0.071623       0.072066       0.002090      -0.005108       0.005058       0.009607       0.141099      -0.029235      -0.018506       0.047741              9.828105       7.982583      -2.696198      -2.715414       6.477142       0.853743      15.024589           0.000000
          425              C      14.309674       6.893963       3.130846      -0.185877      35.388423 0.45544762E+03  0.10903560E+05                                 9.515291                            7.236078      -0.172550       1.917360                    0.998795      30.456378      90.254780       0.593440       0.431121      -1.048161       0.018900      -0.010345      -0.047311       0.051987       0.010794       0.025769      -0.005271      -0.012088      -0.001725      -0.032511       0.009020       0.023491             10.967019       9.314445      -3.517139      -1.564405       7.925952       0.708347      15.660659          -0.000000
          426              C      14.407968       6.835363       1.767252      -0.161158      33.581651 0.44275287E+03  0.10496143E+05                                 9.105402                            7.081985      -0.033676       1.959636                    0.999242      30.008013      87.700889       0.608216       0.424795      -1.054934      -0.000120      -0.009326       0.049619       0.050488      -0.006933      -0.013746       0.013321       0.002626      -0.030531      -0.021210      -0.001903       0.023113             10.338353       7.344252      -2.452036       0.702880       7.102483      -0.657119      16.568323          -0.000002
          427              C       9.570694      12.712345      11.320505       0.568787      23.535632 0.25305324E+03  0.52520836E+04                                 7.559347                            5.615473       0.007969       2.053151                    0.999696      22.594209      63.190557       0.631531       0.467296      -1.023019      -0.055845      -0.020098       0.010445       0.060264      -0.062784      -0.028057       0.042704      -0.060781      -0.064819      -0.059013      -0.042705       0.101717              8.900370      12.108753       3.807960       1.286144       7.547123      -1.360272       7.045236           0.000000
          428              C      10.848546      13.468469      11.344176      -0.014861      35.552673 0.42379101E+03  0.98323819E+04                                 9.355997                            6.828811       0.001016       2.006300                    0.999325      26.989750      75.375450       0.639778       0.412638      -1.073957       0.031736       0.026148       0.001607       0.041152      -0.008000      -0.004309       0.001772      -0.002408       0.008057      -0.009821       0.000413       0.009408             11.198790      15.477279       5.690989       1.498837       9.702563      -1.752788       8.416529           0.000000
          429              C      11.224720      14.290753      10.297031      -0.115224      32.163366 0.43462250E+03  0.10233287E+05                                 8.799268                            6.974976       0.070703       1.991381                    0.999652      29.429047      85.103413       0.619724       0.419763      -1.060406       0.019313       0.004573       0.019216       0.027625      -0.019861       0.015261       0.002332       0.009764       0.056130      -0.032414       0.004754       0.027660              9.821204      12.361235       4.253800       0.591909       8.958800      -2.062447       8.143577           0.000002
          430              C      11.687845      13.366393      12.420599      -0.112396      31.775286 0.42070156E+03  0.98415152E+04                                 8.768242                            6.892926       0.081332       1.996456                    0.999725      29.381301      85.149903       0.618235       0.423511      -1.056301       0.011727       0.020978      -0.012725       0.027194      -0.006775      -0.013403      -0.015648      -0.020672       0.034177      -0.026766       0.001667       0.025098              9.754697      12.382160       3.927329       1.900372       8.786561      -1.416480       8.095372          -0.000002
          431              C      14.517646      15.676351      11.474991       0.568968      21.757466 0.25595526E+03  0.53569940E+04                                 7.295735                            5.736054      -0.183276       1.991071                    0.999226      23.074359      65.984323       0.607093       0.482052      -1.009506       0.048458       0.027290      -0.007294       0.056090      -0.044467      -0.036770       0.046438      -0.039835       0.014032      -0.052493      -0.035659       0.088152              8.341922      10.820711       3.613909       0.812608       7.706401      -1.027236       6.498656           0.000000
          432              C      13.243574      14.906995      11.427026      -0.010740      34.570817 0.44493985E+03  0.10500410E+05                                 9.336253                            7.115668      -0.017720       2.008166                    0.999188      27.379373      78.351569       0.608191       0.426738      -1.059811      -0.036385      -0.024357       0.001386       0.043807      -0.012816      -0.002533       0.004006      -0.011489      -0.011940      -0.012055      -0.005045       0.017100             10.919365      13.762827       5.364972       1.112120      10.184906      -1.497596       8.810362          -0.000001
          433              C      12.884413      14.063918      12.457352      -0.119870      31.718086 0.43053712E+03  0.10124410E+05                                 8.755616                            6.974523       0.193629       2.037237                    0.999771      29.302010      84.990298       0.614748       0.423691      -1.056767      -0.015883      -0.004077      -0.018918       0.025036      -0.020111       0.015910      -0.002006      -0.003681       0.042984      -0.030005       0.003013       0.026991              9.677161      11.253206       4.073075       0.594063       9.770896      -1.998261       8.007381          -0.000001
          434              C      12.415051      15.010961      10.335030      -0.125705      32.761733 0.46391549E+03  0.11163835E+05                                 9.077995                            7.335648      -0.141858       1.923424                    0.999249      30.405927      90.504736       0.585143       0.434980      -1.045240      -0.012921      -0.019333       0.015042       0.027695      -0.005343      -0.010571      -0.003171      -0.014722       0.053387      -0.021122       0.000195       0.020927             10.090986      12.667625       3.755864       1.592132       8.624516      -1.298824       8.980816           0.000001
          435              C      21.409694       9.909013       9.047434      -0.039011      29.328149 0.37685811E+03  0.85812788E+04                                 8.342297                            6.522946       0.376557       2.113926                    0.999648      27.843348      79.752907       0.635318       0.423390      -1.055804      -0.028169      -0.046359       0.056349       0.078217       0.012486      -0.004180      -0.011307       0.019663      -0.000993      -0.019752      -0.000389       0.020141              9.595980      13.254487       0.985612       2.651728       6.795406      -1.798738       8.738048           0.000002
          436              C      20.732964      10.411835       8.037041      -0.087852      29.850218 0.38983200E+03  0.89286561E+04                                 8.378504                            6.594392       0.438521       2.133544                    0.999756      27.963223      79.644233       0.639285       0.418315      -1.061777      -0.061999      -0.017107      -0.013135       0.065643       0.021523      -0.009086      -0.018204       0.047687      -0.053370      -0.035762      -0.009024       0.044786              9.529256      11.616372       1.187120       1.508379       7.018303      -2.784663       9.953095           0.000001
          437              C      19.419195       9.202037       9.244902       0.087575      25.465678 0.31582480E+03  0.68826342E+04                                 7.591564                            5.963293       0.433954       2.155246                    0.999879      25.898444      72.635478       0.665641       0.422238      -1.056239       0.040021       0.011786      -0.016416       0.044834       0.012604      -0.025403       0.007390      -0.018174      -0.012413      -0.035394       0.013871       0.021524              8.586147      10.813611       0.601350       1.332207       6.305052      -2.864950       8.639780           0.000002
          438              C      18.305804      10.271951       7.312574       0.165441      32.451920 0.38376456E+03  0.87596063E+04                                 9.060656                            6.710695      -0.040783       2.011940                    0.999651      25.843098      73.598190       0.609797       0.440049      -1.047899       0.036496      -0.014656       0.018411       0.043425      -0.001599       0.037968      -0.025737       0.066380      -0.012276      -0.051519      -0.009312       0.060830             11.070135      14.452067      -0.375573       5.585526       9.013252      -2.573535       9.745085           0.000001
          439              C      18.290685      11.436381       6.613647      -0.140229      32.322619 0.45204410E+03  0.10800358E+05                                 9.003010                            7.251618      -0.162135       1.933061                    0.997710      29.807474      88.204556       0.587663       0.436235      -1.045216      -0.030527       0.017482      -0.047112       0.058797       0.001644       0.000688       0.015778       0.015765      -0.003248      -0.020322       0.007834       0.012487             10.145269      12.106329      -0.016771       3.486859       9.742512      -2.867659       8.586967           0.000001
          440              C      17.162171      11.735050       5.836853      -0.182241      31.493521 0.45086549E+03  0.10743952E+05                                 8.760698                            7.178952       0.015227       1.983033                    0.998443      29.994151      88.071102       0.599629       0.428654      -1.051880       0.064338       0.009125       0.016466       0.067035      -0.017099      -0.006505      -0.011755      -0.025521       0.024219      -0.028819       0.006556       0.022263              9.752025      12.487950       0.996915       3.948062       8.780413      -1.403858       7.987712           0.000001
          441              C      16.128168      10.874959       5.783281       0.262127      29.158592 0.35880892E+03  0.80733623E+04                                 8.514183                            6.536916      -0.137995       1.980225                    0.999729      25.311757      72.149263       0.609538       0.446595      -1.041464      -0.069672       0.015225      -0.032458       0.078355      -0.012550       0.040730      -0.011447       0.050003       0.015352      -0.031181      -0.027572       0.058753             10.052939      11.648651       0.516871       5.024171       8.375660      -2.118985      10.134505           0.000000
          442              C      16.188654       9.650038       6.429882      -0.184684      33.345346 0.46851058E+03  0.11251778E+05                                 9.070727                            7.281063       0.107984       2.009454                    0.998723      30.111618      88.239762       0.601039       0.424328      -1.056455       0.029541      -0.032602       0.027692       0.051985       0.013203       0.001058       0.013462       0.017098      -0.020312      -0.021738       0.000395       0.021343             10.303369      12.260936       0.682229       4.009960       9.455513      -2.477166       9.193659           0.000002
          443              C      17.292595       9.364602       7.227855      -0.164345      32.952524 0.46475493E+03  0.11161934E+05                                 9.056737                            7.313242      -0.038734       1.959232                    0.998956      30.267847      89.293072       0.590967       0.431546      -1.049862      -0.042973      -0.001185      -0.026950       0.050739       0.000656       0.004407      -0.016472      -0.033898      -0.000203      -0.018895      -0.008179       0.027074             10.291837      13.808586       0.997819       4.143838       8.554031      -1.437209       8.512894           0.000002
          444              C      24.651631      20.836913      28.597465      -0.032160      29.186397 0.38577377E+03  0.88718538E+04                                 8.432674                            6.663443       0.067496       2.008281                    0.999424      28.576718      83.362172       0.617061       0.431614      -1.046468      -0.070306       0.007953      -0.013122       0.071960      -0.004948      -0.011006       0.010483       0.035405       0.011592      -0.023646      -0.000856       0.024502              9.483953       9.295092      -1.053002      -2.071137       4.803605      -0.434419      14.353163          -0.000001
          445              C      25.169577      20.642212      29.818407      -0.116596      29.292390 0.39932166E+03  0.92169041E+04                                 8.306180                            6.697678       0.296581       2.074705                    0.999543      28.908207      83.116944       0.629922       0.421266      -1.058102      -0.035451       0.003494       0.050992       0.062202      -0.022626      -0.019442       0.004875       0.094848       0.042748      -0.059673       0.004451       0.055221              9.147834       9.730285      -1.164199      -0.815841       4.610727      -0.581771      13.102491          -0.000003
          446              C      23.111031      21.173389      29.995943       0.095298      24.174415 0.29865220E+03  0.64076512E+04                                 7.288043                            5.778625       0.540308       2.196762                    0.999870      25.337663      70.137544       0.680861       0.419290      -1.059810       0.041441       0.001740      -0.024327       0.048086      -0.007849      -0.005010       0.008682       0.026479      -0.100294      -0.035531       0.002639       0.032891              8.119816       7.977750      -1.334417       0.565691       4.470832      -0.647322      11.910864          -0.000002
          447              C      14.801168      11.319177       0.989213       0.151137      34.840140 0.37033944E+03  0.83427406E+04                                 9.365507                            6.490611       0.043188       2.032455                    0.999672      25.580482      71.375653       0.637375       0.426582      -1.060569       0.001684       0.005904      -0.042735       0.043174      -0.017100       0.000807      -0.002474       0.023068       0.189599      -0.052254      -0.011021       0.063275             11.889052       7.083798      -2.229878       0.772673       6.845145      -0.785106      21.738214          -0.000002
          448              C      15.736869      10.525248       1.593455      -0.156479      32.930449 0.44365294E+03  0.10522288E+05                                 9.015138                            7.108289       0.010902       1.976292                    0.999199      29.921862      87.454586       0.604674       0.427089      -1.053569       0.017056      -0.002965       0.050649       0.053525      -0.012170      -0.022208       0.009057       0.000689       0.004547      -0.022077      -0.007925       0.030002             10.221898       7.460631      -2.347370       2.216390       6.845166      -1.469200      16.359897          -0.000002
          449              C      15.835166      10.491223       2.978851      -0.195337      33.380486 0.47156805E+03  0.11368487E+05                                 9.124488                            7.344406      -0.071327       1.948273                    0.998391      30.588277      90.451890       0.592308       0.428944      -1.051298       0.011371      -0.011872      -0.056942       0.059268       0.002999       0.007031      -0.016418      -0.004786      -0.023868      -0.021196       0.003948       0.017248             10.197624       7.986072      -2.489972       1.541406       6.861083      -0.119222      15.745717          -0.000001
          450              C      14.980749      11.239787       3.736333       0.274222      28.633165 0.33681486E+03  0.74457353E+04                                 8.352811                            6.283280       0.097732       2.057912                    0.999773      24.720527      69.421553       0.630343       0.439555      -1.047554      -0.005203      -0.004362       0.071463       0.071785       0.001580       0.006214      -0.004799       0.012335       0.141230      -0.030314      -0.017632       0.047946              9.835109       7.987767      -2.697780       2.718974       6.481047      -0.855310      15.036512           0.000000
          451              C      14.045048      12.009142       3.130846      -0.185658      35.393807 0.45553466E+03  0.10905648E+05                                 9.513898                            7.235087      -0.167325       1.918641                    0.998757      30.460470      90.252958       0.593716       0.430921      -1.048333      -0.018341       0.011054      -0.048852       0.053339       0.011740      -0.025675       0.005818      -0.012922      -0.001239      -0.033199       0.009809       0.023391             10.965491       9.312856      -3.516329       1.565641       7.924886      -0.709416      15.658731          -0.000000
          452              C      13.946751      12.067741       1.767252      -0.163952      33.620684 0.44337928E+03  0.10514471E+05                                 9.110662                            7.085635      -0.031201       1.960166                    0.999186      30.030957      87.775988       0.608248       0.424633      -1.055059      -0.000226       0.008171       0.049273       0.049947      -0.005846       0.013682      -0.012650       0.001384      -0.034215      -0.021805      -0.000181       0.021986             10.344850       7.348048      -2.453236      -0.702531       7.106333       0.656954      16.580169          -0.000002
          453              C      18.784042       6.190775      11.320505       0.569520      23.502716 0.25261811E+03  0.52410420E+04                                 7.555410                            5.612572       0.002714       2.051906                    0.999678      22.571618      63.124903       0.631339       0.467617      -1.022795       0.056900       0.021395       0.010051       0.061615      -0.061508       0.028870      -0.042296      -0.062345      -0.062794      -0.058810      -0.042094       0.100904              8.895919      12.102701       3.805534      -1.286169       7.542938       1.359349       7.042117           0.000000
          454              C      17.506190       5.434651      11.344176      -0.015854      35.573715 0.42412723E+03  0.98416966E+04                                 9.357000                            6.829229      -0.003146       2.004862                    0.999285      27.004014      75.410151       0.640109       0.412362      -1.074184      -0.029899      -0.025925       0.001104       0.039589      -0.008344       0.002918      -0.002848      -0.001381       0.005623      -0.009315      -0.000272       0.009586             11.200394      15.480547       5.692288      -1.499284       9.703684       1.752528       8.416953           0.000000
          455              C      17.130015       4.612366      10.297031      -0.113640      32.140827 0.43421119E+03  0.10221830E+05                                 8.799473                            6.975288       0.069354       1.991087                    0.999645      29.413322      85.068131       0.619190       0.420199      -1.060064      -0.019147      -0.004699       0.018087       0.026755      -0.019369      -0.016963      -0.001996       0.008837       0.059518      -0.032778       0.003129       0.029648              9.821374      12.361554       4.254254      -0.591340       8.959029       2.062976       8.143539           0.000002
          456              C      16.666894       5.536729      12.420599      -0.113120      31.831320 0.42156351E+03  0.98676879E+04                                 8.783004                            6.903812       0.075360       1.994291                    0.999731      29.411239      85.289777       0.617174       0.423981      -1.055906      -0.008345      -0.018499      -0.012529       0.023850      -0.007723       0.014162       0.015567      -0.020992       0.035283      -0.028037       0.002755       0.025282              9.772096      12.409158       3.936887      -1.905948       8.801243       1.415781       8.105887          -0.000002
          457              C      13.837157      22.129869      11.474991       0.569809      21.774795 0.25618972E+03  0.53635223E+04                                 7.299993                            5.739101      -0.188485       1.989031                    0.999258      23.093578      66.065097       0.606821       0.482122      -1.009395      -0.049751      -0.028694      -0.006317       0.057779      -0.045448       0.036038      -0.047663      -0.037818       0.013924      -0.052143      -0.036941       0.089084              8.346998      10.828199       3.617159      -0.812888       7.710964       1.027504       6.501832           0.000000
          458              C      15.111162       3.996126      11.427026      -0.012909      34.634581 0.44586600E+03  0.10527287E+05                                 9.344892                            7.121183      -0.016357       2.008206                    0.999187      27.409959      78.446825       0.608223       0.426512      -1.059997       0.035583       0.024483       0.000831       0.043201      -0.014318       0.002792      -0.004819      -0.009014      -0.012675      -0.012944      -0.005529       0.018474             10.930336      13.776974       5.372007      -1.112570      10.195142       1.500278       8.818892          -0.000001
          459              C      15.470325       4.839205      12.457352      -0.118339      31.713999 0.43043067E+03  0.10121783E+05                                 8.754660                            6.972642       0.201818       2.039412                    0.999788      29.301354      85.001630       0.614935       0.423568      -1.056792       0.018821       0.003955      -0.020943       0.028434      -0.018851      -0.015199       0.001933      -0.002356       0.040490      -0.028130       0.002460       0.025670              9.676647      11.253736       4.072692      -0.596011       9.768405       1.997623       8.007801          -0.000001
          460              C      15.939684       3.892158      10.335030      -0.123591      32.697833 0.46277019E+03  0.11128668E+05                                 9.062354                            7.322543      -0.134828       1.925871                    0.999240      30.367741      90.340932       0.586190       0.434500      -1.045597       0.012758       0.019950       0.015169       0.028122      -0.004726       0.009361       0.002918      -0.013677       0.052029      -0.019587      -0.000359       0.019946             10.073366      12.641677       3.748450      -1.586938       8.609984       1.300314       8.968436           0.000001
          461              C      24.086426      21.122346      24.620681      -0.038065      29.296653 0.37628866E+03  0.85655355E+04                                 8.339122                            6.518874       0.375075       2.113747                    0.999638      27.819107      79.684601       0.635356       0.423502      -1.055678      -0.045459       0.028827       0.056453       0.078003      -0.012998      -0.011665       0.003516      -0.022514      -0.003769      -0.021156       0.000109       0.021047              9.593714       6.791518      -0.985546      -1.797561      13.255344      -2.653354       8.734278           0.000002
          462              C      24.589250      21.799076      23.610288      -0.085483      29.750085 0.38807583E+03  0.88779102E+04                                 8.358666                            6.577795       0.440768       2.135389                    0.999753      27.901322      79.406402       0.640378       0.418095      -1.061975      -0.016612       0.061045      -0.014504       0.064907      -0.021528      -0.020023       0.009941      -0.047587      -0.053914      -0.037400      -0.008179       0.045579              9.506803       7.003192      -1.185447      -2.780413      11.587069      -1.501704       9.930147           0.000001
          463              C      23.379457      23.112843      24.818149       0.089527      25.418435 0.31504768E+03  0.68613270E+04                                 7.581394                            5.954930       0.421643       2.151550                    0.999869      25.870293      72.528441       0.666294       0.422093      -1.056351       0.012893      -0.040731      -0.016431       0.045773      -0.013907       0.008346       0.026122       0.015586      -0.010348      -0.036396       0.013556       0.022840              8.574582       6.297208      -0.602835      -2.860679      10.799453      -1.328087       8.627084           0.000002
          464              C      24.449375      24.226234      22.885821       0.165446      32.426735 0.38336716E+03  0.87487546E+04                                 9.058706                            6.708725      -0.042079       2.011955                    0.999674      25.830340      73.567703       0.609647       0.440247      -1.047723      -0.014972      -0.038366       0.019661       0.045636       0.001942      -0.027049      -0.037295      -0.067811      -0.014727      -0.052807      -0.008275       0.061082             11.068673       9.010214       0.376980      -2.572746      14.451461      -5.586658       9.744343           0.000001
          465              C       6.710705      24.241355      22.186894      -0.139486      32.320512 0.45192621E+03  0.10798345E+05                                 9.011358                            7.258795      -0.167010       1.931577                    0.997845      29.802857      88.234423       0.586305       0.437213      -1.044485       0.018477       0.029298      -0.046890       0.058296      -0.002114       0.015579      -0.000461      -0.013444      -0.004135      -0.019520       0.006895       0.012625             10.155158       9.750854       0.023094      -2.872915      12.116441      -3.493304       8.598179           0.000001
          466              C       7.009311       6.466770      21.410100      -0.180042      31.397041 0.44902650E+03  0.10689294E+05                                 8.742358                            7.163492       0.009258       1.982062                    0.998511      29.940619      87.871884       0.600372       0.428557      -1.051930       0.009766      -0.063924       0.017502       0.066993       0.017159      -0.014450       0.006745       0.025688       0.021715      -0.029553       0.004878       0.024674              9.731116       8.768674      -0.993700      -1.405311      12.454079      -3.935700       7.970594           0.000001
          467              C      25.052324       7.500769      21.356528       0.257053      29.272580 0.36051231E+03  0.81203672E+04                                 8.529643                            6.548090      -0.132643       1.981023                    0.999731      25.374155      72.338670       0.609691       0.446006      -1.041928       0.016399       0.067391      -0.032092       0.076422       0.011635      -0.011946      -0.037712      -0.050835       0.013970      -0.031706      -0.024255       0.055961             10.071871       8.391417      -0.518388      -2.123511      11.670113      -5.034558      10.154083           0.000000
          468              C      23.827403       7.440280      22.003129      -0.183428      33.344607 0.46851603E+03  0.11252817E+05                                 9.072960                            7.282581       0.107285       2.009044                    0.998729      30.112254      88.267614       0.600747       0.424500      -1.056266      -0.029756      -0.031905       0.028763       0.052256      -0.011767       0.012347      -0.000337      -0.014903      -0.016992      -0.019789       0.001126       0.018663             10.306102       9.458611      -0.683255      -2.477547      12.264397      -4.010548       9.195297           0.000002
          469              C      23.542029      25.239440      22.801102      -0.163890      32.916694 0.46401987E+03  0.11139366E+05                                 9.050025                            7.307692      -0.036093       1.960280                    0.998942      30.243391      89.188043       0.591190       0.431574      -1.049892      -0.001506       0.040080      -0.026556       0.048103      -0.001163      -0.017468      -0.003605       0.035541       0.004033      -0.019818      -0.008586       0.028404             10.284617       8.547317      -0.996731      -1.435964      13.799771      -4.141809       8.506762           0.000002
          470              C       6.659603       8.428904      13.024218      -0.031813      29.146782 0.38497920E+03  0.88480259E+04                                 8.420326                            6.653128       0.069012       2.008854                    0.999350      28.554048      83.239408       0.618089       0.431167      -1.046856       0.007997       0.069175      -0.015249       0.071286       0.005054       0.010644       0.010987      -0.035774       0.008485      -0.023599      -0.001154       0.024753              9.470262       4.796510       1.050859      -0.432987       9.280644       2.070481      14.333634          -0.000001
          471              C       6.464901       7.910960      14.245160      -0.114175      29.269917 0.39891266E+03  0.92051749E+04                                 8.303478                            6.695778       0.299825       2.075737                    0.999546      28.887436      83.048955       0.629791       0.421459      -1.057973       0.003734       0.037025       0.050321       0.062586       0.022989       0.004463       0.019493      -0.097007       0.040620      -0.060445       0.004180       0.056265              9.145031       4.609409       1.163314      -0.581568       9.725386       0.815492      13.100300          -0.000003
          472              C       6.996085       9.969508      14.422696       0.096127      24.147441 0.29822986E+03  0.63967761E+04                                 7.285960                            5.777361       0.540411       2.196836                    0.999903      25.316961      70.086403       0.680389       0.419700      -1.059476      -0.001314      -0.042151      -0.025131       0.049091       0.011023       0.009259       0.005799      -0.024233      -0.102954      -0.036557       0.001887       0.034669              8.117474       4.469869       1.333528      -0.647620       7.974053      -0.567404      11.908500          -0.000002
          473              C       6.593447       8.827763      16.562460       0.148968      34.871601 0.37072174E+03  0.83531769E+04                                 9.369317                            6.492613       0.042228       2.032103                    0.999652      25.595628      71.416489       0.637500       0.426405      -1.060721       0.005288      -0.002529      -0.042652       0.043053       0.017507      -0.002890      -0.001854      -0.025672       0.184905      -0.052553      -0.009232       0.061785             11.894653       6.847616       2.230723      -0.784997       7.086405      -0.772721      21.749938          -0.000002
          474              C       5.799514       7.892060      17.166702      -0.158207      32.999168 0.44478681E+03  0.10555840E+05                                 9.026202                            7.116406       0.008690       1.975050                    0.999171      29.962739      87.599693       0.604455       0.426973      -1.053647      -0.003161      -0.015127       0.050801       0.053100       0.011602       0.008399       0.021958      -0.001153       0.002280      -0.021821      -0.007282       0.029102             10.235372       6.852550       2.348997      -1.472479       7.468543      -2.221136      16.385024          -0.000002
          475              C       5.765489       7.793765      18.552098      -0.196626      33.420740 0.47229352E+03  0.11390198E+05                                 9.131480                            7.350093      -0.074735       1.947227                    0.998409      30.608707      90.525070       0.592082       0.428948      -1.051310      -0.010910      -0.012010      -0.057311       0.059563      -0.004470      -0.017372      -0.006953       0.007292      -0.018172      -0.021466       0.002650       0.018816             10.205884       6.865120       2.489948      -0.117895       7.990246      -1.541829      15.762287          -0.000001
          476              C       6.514056       8.648186      19.309580       0.274679      28.621332 0.33665571E+03  0.74414101E+04                                 8.351333                            6.282506       0.066756       2.049674                    0.999841      24.712441      69.397283       0.630269       0.439654      -1.047485      -0.006378       0.004503       0.072563       0.072982      -0.003556      -0.003839      -0.004336      -0.010691       0.148952      -0.031547      -0.018537       0.050084              9.833135       6.479927       2.697442      -0.854912       7.986777      -2.718334      15.032700           0.000000
          477              C       7.283415       9.583889      18.704093      -0.184937      35.392591 0.45554475E+03  0.10906006E+05                                 9.513423                            7.234924      -0.167455       1.918602                    0.998708      30.461344      90.257551       0.593749       0.430892      -1.048345       0.009583       0.017074      -0.047817       0.051670      -0.012233       0.004552       0.024482       0.013271       0.004653      -0.031872       0.008611       0.023261             10.964454       7.924726       3.517094      -0.707622       9.313141      -1.563074      15.655494          -0.000000
          478              C       7.342013       9.682183      17.340499      -0.159178      33.483282 0.44108289E+03  0.10446463E+05                                 9.087373                            7.068113      -0.033519       1.960552                    0.999215      29.955867      87.500322       0.608890       0.424735      -1.054993       0.009861       0.001307       0.047606       0.048634       0.008414      -0.013820      -0.014887      -0.002224      -0.036424      -0.023104      -0.002407       0.025511             10.317370       7.089947       2.449063       0.653640       7.332238       0.698951      16.529927          -0.000002
          479              C      20.368197      23.747989      26.893752       0.569794      23.513493 0.25276156E+03  0.52447900E+04                                 7.557435                            5.614169       0.003423       2.051935                    0.999628      22.578611      63.150188       0.631245       0.467618      -1.022789       0.021556      -0.055435       0.011637       0.060606       0.062457      -0.042021      -0.028376       0.063475      -0.061649      -0.060014      -0.041369       0.101383              8.898087       7.545475      -3.806770       1.360182      12.105177       1.285778       7.043609           0.000000
          480              C      19.612078      25.025838      26.917423      -0.015177      35.516213 0.42331788E+03  0.98181940E+04                                 9.347774                            6.823465      -0.004098       2.005048                    0.999280      26.976937      75.315616       0.640275       0.412453      -1.074129      -0.026894       0.030895       0.000464       0.040963       0.006876      -0.003034      -0.003531       0.001725       0.006806      -0.008111      -0.000866       0.008977             11.188218       9.693965      -5.684426       1.751981      15.460888       1.496615       8.409800           0.000000
          481              C      18.789793      25.402009      25.870278      -0.116109      32.212403 0.43547585E+03  0.10258812E+05                                 8.809758                            6.983094       0.067597       1.989906                    0.999629      29.457112      85.218076       0.619170       0.419916      -1.060268      -0.004637       0.018454       0.018736       0.026704       0.018879      -0.001691       0.014842      -0.009614       0.054919      -0.030979       0.003903       0.027076              9.833212       8.970605      -4.260404       2.065917      12.377029       0.591147       8.152002           0.000002
          482              C      19.714158      25.865137      27.993846      -0.114247      31.853701 0.42202052E+03  0.98803377E+04                                 8.782608                            6.903852       0.078316       1.994913                    0.999741      29.427685      85.325479       0.617714       0.423526      -1.056266      -0.020302       0.009172      -0.014278       0.026461       0.008544       0.014103      -0.013122       0.019838       0.034612      -0.027006       0.003740       0.023266              9.771045       8.801750      -3.935583       1.417997      12.404826       1.903679       8.106559          -0.000002
          483              C      17.404143       9.791830      27.048238       0.568275      21.784693 0.25631976E+03  0.53663343E+04                                 7.299672                            5.738639      -0.184086       1.990306                    0.999231      23.093190      66.040776       0.607216       0.481800      -1.009675      -0.028488       0.048869      -0.007183       0.057021       0.045847      -0.046702      -0.037304       0.038527       0.011827      -0.052957      -0.036402       0.089359              8.346762       7.710835      -3.617224       1.027400      10.828064       0.813273       6.501386           0.000000
          484              C      18.173494       8.517761      27.000273      -0.012141      34.629351 0.44581915E+03  0.10525783E+05                                 9.343397                            7.120264      -0.013029       2.009109                    0.999226      27.407833      78.436297       0.608339       0.426447      -1.060049       0.024574      -0.035893       0.000394       0.043501       0.013845      -0.004225      -0.003089       0.010858      -0.011013      -0.013039      -0.004932       0.017971             10.928427      10.193145      -5.371603       1.498165      13.776769       1.113144       8.815366          -0.000001
          485              C      19.016638      27.061703      28.030599      -0.118103      31.719010 0.43054971E+03  0.10125120E+05                                 8.757320                            6.975861       0.195648       2.037858                    0.999794      29.300816      84.997862       0.614505       0.423842      -1.056638       0.003294      -0.016852      -0.019349       0.025869       0.018880       0.000372       0.015535       0.003128       0.041582      -0.028997       0.003829       0.025169              9.679106       9.774074      -4.075721       1.998763      11.256129       0.592056       8.007114          -0.000001
          486              C      18.069589      26.592337      25.908277      -0.121958      32.667412 0.46219788E+03  0.11112575E+05                                 9.062092                            7.322628      -0.139829       1.924583                    0.999262      30.351667      90.313081       0.585574       0.435048      -1.045163       0.019499      -0.012169       0.014204       0.027019       0.003238       0.003609      -0.011638       0.013714       0.053963      -0.020422      -0.001443       0.021865             10.072863       8.609547      -3.748042       1.299652      12.641862       1.587189       8.967179           0.000001
          487              C      23.171500      16.683898      24.620681      -0.037232      29.279912 0.37596843E+03  0.85563172E+04                                 8.334664                            6.515357       0.374589       2.113515                    0.999646      27.813732      79.656964       0.635644       0.423405      -1.055751       0.045003      -0.027646       0.056687       0.077479      -0.013952       0.011436      -0.003292      -0.020849      -0.000812      -0.021247       0.000308       0.020939              9.588024       6.787083      -0.986458       1.795483      13.250117       2.650156       8.726872           0.000002
          488              C      22.668675      16.007166      23.610288      -0.089665      29.867102 0.39008151E+03  0.89354252E+04                                 8.380825                            6.595988       0.435313       2.132778                    0.999741      27.971544      79.661718       0.639309       0.418250      -1.061863       0.016375      -0.059820      -0.013780       0.063533      -0.020311       0.018824      -0.009263      -0.045903      -0.051294      -0.035522      -0.007780       0.043302              9.532367       7.019441      -1.186899       2.784937      11.622182       1.511043       9.955478           0.000001
          489              C      23.878470      14.693402      24.818149       0.087077      25.480475 0.31605883E+03  0.68887262E+04                                 7.592798                            5.963786       0.433969       2.155042                    0.999878      25.907685      72.656855       0.665929       0.421995      -1.056434      -0.012069       0.039933      -0.015606       0.044540      -0.014171      -0.008034      -0.026542       0.017010      -0.011297      -0.037072       0.013839       0.023233              8.587790       6.305803      -0.602718       2.864872      10.817876       1.331682       8.639691           0.000002
          490              C      22.808548      13.580008      22.885821       0.163455      32.474107 0.38415159E+03  0.87703329E+04                                 9.063907                            6.713376      -0.040133       2.012180                    0.999668      25.851604      73.621653       0.609792       0.439957      -1.047992       0.014978       0.038452       0.019368       0.045586       0.002637       0.026070       0.037792      -0.068795      -0.012519      -0.052015      -0.009796       0.061812             11.074236       9.015820       0.376324       2.574153      14.458364       5.588439       9.748525           0.000001
          491              C      21.644117      13.564885      22.186894      -0.139537      32.315688 0.45189119E+03  0.10797204E+05                                 9.010403                            7.258487      -0.168982       1.931074                    0.997746      29.800915      88.224879       0.586326       0.437210      -1.044496      -0.018160      -0.029700      -0.045884       0.057596      -0.000716      -0.013712       0.000203      -0.015106      -0.003387      -0.018087       0.007941       0.010146             10.153544       9.749223       0.023873       2.872458      12.114138       3.492182       8.597270           0.000001
          492              C      21.345443      12.436369      21.410100      -0.183473      31.511087 0.45118708E+03  0.10753994E+05                                 8.763490                            7.180620       0.008132       1.980696                    0.998525      30.008126      88.134250       0.599645       0.428547      -1.051901      -0.008251       0.065904       0.017815       0.068766       0.019005       0.013722      -0.006876       0.025962       0.021966      -0.030929       0.006082       0.024847              9.755164       8.786947      -0.996742       1.406965      12.488458       3.947643       7.990088           0.000001
          493              C      22.205531      11.402369      21.356528       0.262445      29.147022 0.35860002E+03  0.80675583E+04                                 8.511332                            6.534632      -0.081633       1.995558                    0.999487      25.307980      72.135640       0.609693       0.446543      -1.041486      -0.015624      -0.068601      -0.033192       0.077794       0.010378       0.011474       0.039935      -0.051615       0.015911      -0.032227      -0.025628       0.057855             10.049140       8.374548      -0.517601       2.118577      11.643803       5.020693      10.129070           0.000000
          494              C      23.430452      11.462860      22.003129      -0.185667      33.423678 0.46996982E+03  0.11296202E+05                                 9.086695                            7.293902       0.104601       2.007904                    0.998690      30.154796      88.418339       0.600292       0.424503      -1.056290       0.030678       0.031065       0.028342       0.052052      -0.012315      -0.013737       0.000732      -0.016513      -0.017000      -0.021517       0.001490       0.020027             10.321897       9.472482      -0.679431       2.484717      12.280637       4.018647       9.212573           0.000002
          495              C      23.715894      12.566801      22.801102      -0.159371      32.802464 0.46199614E+03  0.11079090E+05                                 9.029297                            7.291374      -0.032022       1.962059                    0.998934      30.185066      88.980085       0.591873       0.431531      -1.049879       0.003387      -0.039889      -0.024390       0.046878      -0.001918       0.019254       0.004146       0.036236       0.000466      -0.020618      -0.009717       0.030335             10.259231       8.534996      -0.992477       1.438016      13.755569       4.127085       8.487128           0.000002
          496              C      21.695136      10.474219      13.024218      -0.035734      29.211830 0.38628746E+03  0.88858775E+04                                 8.433361                            6.664572       0.071887       2.009343                    0.999349      28.600092      83.417859       0.617520       0.431186      -1.046815      -0.008813      -0.069182      -0.015336       0.071408       0.005508      -0.010938      -0.009032      -0.034163       0.003877      -0.022757      -0.000290       0.023048              9.483738       4.804215       1.053127       0.434219       9.297121      -2.071723      14.349879          -0.000001
          497              C      21.889841      10.992165      14.245160      -0.114830      29.272256 0.39900020E+03  0.92076381E+04                                 8.304879                            6.697783       0.300822       2.075922                    0.999532      28.888471      83.052101       0.629522       0.421619      -1.057880      -0.002952      -0.037273       0.049088       0.061706       0.022792      -0.004446      -0.018497      -0.096469       0.041679      -0.060296       0.005128       0.055168              9.145920       4.610438       1.163284       0.582203       9.725932      -0.814724      13.101390          -0.000003
          498              C      21.358657       8.933618      14.422696       0.096765      24.166511 0.29854210E+03  0.64050997E+04                                 7.288418                            5.778797       0.539800       2.196208                    0.999890      25.330778      70.131805       0.680589       0.419470      -1.059630       0.000474       0.042090      -0.025439       0.049183       0.008671      -0.009249      -0.004247      -0.024856      -0.095477      -0.034172       0.002351       0.031820              8.120213       4.470967       1.334528       0.647134       7.978197       0.565078      11.911475          -0.000002
          499              C      21.761299      10.075367      16.562460       0.148426      34.884296 0.37098178E+03  0.83602165E+04                                 9.369454                            6.493787       0.042126       2.032146                    0.999680      25.605762      71.441849       0.637626       0.426260      -1.060847      -0.006187       0.001874      -0.042524       0.043013       0.016268       0.002534       0.001768      -0.024963       0.183041      -0.051031      -0.010105       0.061136             11.893091       6.848452       2.231314       0.785332       7.086915       0.773716      21.743905          -0.000002
          500              C      22.555233      11.011071      17.166702      -0.155215      32.915443 0.44346873E+03  0.10516789E+05                                 9.011219                            7.105766       0.012142       1.976441                    0.999230      29.918784      87.439870       0.604917       0.426963      -1.053650       0.005442       0.017016       0.050108       0.053198       0.013834      -0.009913      -0.023539      -0.001729       0.002054      -0.023418      -0.009113       0.032531             10.216121       6.843249       2.347586       1.466066       7.458462       2.212463      16.346650          -0.000002
          501              C      22.589260      11.109369      18.552098      -0.194375      33.296285 0.47006652E+03  0.11321728E+05                                 9.104823                            7.328866      -0.069137       1.949770                    0.998470      30.535113      90.212798       0.593482       0.428495      -1.051716       0.011091       0.012493      -0.057549       0.059924      -0.003184       0.017649       0.007738       0.007220      -0.023764      -0.022424       0.003182       0.019242             10.174881       6.847685       2.485745       0.119157       7.969923       1.536738      15.707036          -0.000001
          502              C      21.840695      10.254949      19.309580       0.274221      28.635778 0.33684057E+03  0.74458042E+04                                 8.350494                            6.281582       0.066097       2.049754                    0.999832      24.719873      69.397854       0.630774       0.439284      -1.047806       0.006204      -0.006060       0.072020       0.072540      -0.001855       0.004113       0.004775      -0.010908       0.141206      -0.029606      -0.018017       0.047623              9.832191       6.479868       2.697693       0.855129       7.986074       2.717973      15.030632           0.000000
          503              C      21.071335       9.319245      18.704093      -0.187173      35.405864 0.45570338E+03  0.10910389E+05                                 9.513491                            7.233928      -0.163675       1.919630                    0.998745      30.468103      90.270160       0.594088       0.430623      -1.048544      -0.011104      -0.017507      -0.049156       0.053349      -0.013713      -0.004706      -0.023917       0.013343      -0.000654      -0.032202       0.009100       0.023102             10.965521       7.924752       3.516464       0.707723       9.312506       1.563753      15.659305          -0.000000
          504              C      21.012734       9.220948      17.340499      -0.162970      33.643330 0.44370752E+03  0.10524826E+05                                 9.118335                            7.091425      -0.034145       1.958969                    0.999170      30.042262      87.836760       0.607556       0.425012      -1.054761      -0.007565       0.001085       0.048981       0.049574       0.005582       0.013497       0.014118      -0.001454      -0.033974      -0.022593       0.000048       0.022545             10.353812       7.111347       2.453813      -0.659544       7.352192      -0.705084      16.597896          -0.000002
          505              C      26.889733      14.058260      26.893752       0.569374      23.517335 0.25280071E+03  0.52459084E+04                                 7.559111                            5.615074       0.007261       2.052932                    0.999685      22.580538      63.161472       0.631102       0.467696      -1.022726      -0.019427       0.055910       0.009973       0.060024       0.062619       0.042838       0.028005       0.061899      -0.059081      -0.060068      -0.041262       0.101331              8.900499       7.546309      -3.807552      -1.359780      12.110044      -1.287237       7.045145           0.000000
          506              C       8.742753      12.780410      26.917423      -0.016168      35.551201 0.42381252E+03  0.98323489E+04                                 9.353257                            6.826941      -0.001124       2.005844                    0.999312      26.990981      75.360409       0.640196       0.412392      -1.074189       0.026976      -0.030494       0.001205       0.040732       0.007373       0.004376       0.003095       0.002319       0.007779      -0.008785      -0.001228       0.010013             11.195816       9.699468      -5.690235      -1.750970      15.475369      -1.498484       8.412612          -0.000000
          507              C       9.565035      12.404237      25.870278      -0.112149      32.071176 0.43306856E+03  0.10187281E+05                                 8.784363                            6.964191       0.073408       1.992856                    0.999632      29.372403      84.892410       0.619995       0.419968      -1.060308       0.004517      -0.018904       0.017649       0.026253       0.019130       0.001854      -0.016022      -0.009826       0.055726      -0.031738       0.003478       0.028259              9.803929       8.942801      -4.245222      -2.058847      12.338594      -0.590620       8.130392           0.000002
          508              C       8.640674      11.941113      27.993846      -0.113774      31.865663 0.42221329E+03  0.98861514E+04                                 8.785685                            6.906202       0.074025       1.993679                    0.999721      29.434366      85.355319       0.617494       0.423621      -1.056188       0.019090      -0.010088      -0.013634       0.025536       0.007948      -0.014480       0.013232       0.018829       0.041133      -0.027086       0.002260       0.024826              9.774960       8.804757      -3.938537      -1.416523      12.412514      -1.905165       8.107610          -0.000002
          509              C      10.950622       9.111319      27.048238       0.568286      21.806169 0.25662546E+03  0.53745988E+04                                 7.304941                            5.742344      -0.179657       1.991187                    0.999244      23.111748      66.115877       0.606946       0.481848      -1.009600       0.028158      -0.050136      -0.006281       0.057844       0.046168       0.047164       0.036844       0.038353       0.013929      -0.053197      -0.036448       0.089645              8.353256       7.716347      -3.620889      -1.028068      10.837664      -0.813597       6.505756           0.000000
          510              C      10.181270      10.385387      27.000273      -0.010655      34.568246 0.44481602E+03  0.10497594E+05                                 9.338823                            7.116862      -0.022592       2.006716                    0.999206      27.379152      78.371713       0.607811       0.427000      -1.059564      -0.025162       0.035088       0.001373       0.043199       0.013878       0.004705       0.003463       0.009596      -0.015522      -0.012099      -0.006602       0.018700             10.923076      10.188427      -5.368739      -1.498461      13.769010      -1.111144       8.811790          -0.000001
          511              C       9.338194      10.744547      28.030599      -0.119849      31.738951 0.43087597E+03  0.10133726E+05                                 8.755873                            6.974165       0.199461       2.038639                    0.999784      29.313122      85.010468       0.615213       0.423315      -1.057070      -0.002637       0.017779      -0.019826       0.026761       0.019257      -0.000521      -0.015108       0.003356       0.040769      -0.029038       0.004113       0.024925              9.677962       9.771967      -4.075314      -1.998570      11.255045      -0.592557       8.006876          -0.000001
          512              C      10.285239      11.213909      25.908277      -0.124868      32.771745 0.46418507E+03  0.11172277E+05                                 9.080150                            7.337735      -0.140242       1.923595                    0.999277      30.414174      90.546011       0.585048       0.434975      -1.045212      -0.018658       0.011716       0.015353       0.026853       0.003854      -0.004032       0.010244       0.013040       0.052199      -0.019525      -0.001179       0.020704             10.093037       8.626270      -3.756108      -1.300164      12.669398      -1.591750       8.983444           0.000001
          513              C      21.409739      19.360575      22.099060      -0.033536      29.186527 0.37442351E+03  0.85119902E+04                                 8.315113                            6.500220       0.384582       2.117219                    0.999643      27.757914      79.442122       0.636669       0.423179      -1.055942      -0.026793      -0.044993      -0.055648       0.076413       0.013397       0.003116       0.010797       0.023796      -0.000516      -0.021506       0.000729       0.020777              9.564758      13.220194       0.985472      -2.642366       6.770081       1.789574       8.703998           0.000002
          514              C      20.733010      19.863398      23.109453      -0.092144      29.987340 0.39218049E+03  0.89961227E+04                                 8.404686                            6.614758       0.433955       2.131410                    0.999739      28.043527      79.938936       0.638210       0.418382      -1.061713      -0.062455      -0.017106       0.014016       0.066255       0.020921       0.009167       0.017836       0.045032      -0.053936      -0.034640      -0.008935       0.043575              9.560330      11.658768       1.189010      -1.519914       7.037911       2.791277       9.984311           0.000001
          515              C      19.419239      18.653599      21.901592       0.087671      25.459773 0.31572953E+03  0.68799500E+04                                 7.589633                            5.961417       0.431947       2.154804                    0.999887      25.896588      72.623996       0.665918       0.422100      -1.056339       0.042089       0.013409       0.017629       0.047561       0.011356       0.025087      -0.007144      -0.018556      -0.017320      -0.034834       0.014200       0.020634              8.583829      10.812072       0.603837      -1.329129       6.303549       2.863840       8.635864           0.000002
          516              C      18.305852      19.723516      23.833920       0.167120      32.420588 0.38333839E+03  0.87476988E+04                                 9.057313                            6.708907      -0.039077       2.012711                    0.999681      25.824234      73.542175       0.609596       0.440304      -1.047718       0.036790      -0.015277      -0.020593       0.044844      -0.001645      -0.037957       0.025878       0.068742      -0.012390      -0.052231      -0.009397       0.061628             11.065658      14.446586      -0.374430      -5.582752       9.009881       2.571620       9.740508           0.000001
          517              C      18.290735      20.887948      24.532847      -0.140616      32.332035 0.45216475E+03  0.10804773E+05                                 9.010327                            7.258097      -0.170661       1.930502                    0.997785      29.810300      88.240830       0.586688       0.436898      -1.044741      -0.029763       0.017120       0.047016       0.058219       0.000616      -0.000764      -0.015256       0.015095      -0.001480      -0.019528       0.007563       0.011965             10.153553      12.115341      -0.021391      -3.491608       9.749391       2.871335       8.595928           0.000001
          518              C      17.162221      21.186617      25.309641      -0.182465      31.482044 0.45064479E+03  0.10737052E+05                                 8.755942                            7.174693       0.010733       1.981872                    0.998545      29.989025      88.040601       0.600139       0.428355      -1.052096       0.064819       0.008892      -0.017791       0.067802      -0.017966       0.005868       0.012206      -0.023689       0.022875      -0.028758       0.006022       0.022736              9.746564      12.477848       0.996393      -3.944036       8.778891       1.404800       7.982953           0.000001
          519              C      16.128219      20.326526      25.363213       0.260393      29.178196 0.35907724E+03  0.80803324E+04                                 8.514626                            6.537143      -0.088086       1.993548                    0.999494      25.321988      72.165754       0.609881       0.446292      -1.041715      -0.068639       0.014957       0.032086       0.077230      -0.012845      -0.039714       0.011709       0.050515       0.016695      -0.031728      -0.026391       0.058119             10.053117      11.647849       0.518020      -5.022939       8.377791       2.119321      10.133713           0.000000
          520              C      16.188704      19.101605      24.716612      -0.183952      33.359478 0.46876496E+03  0.11259428E+05                                 9.072385                            7.281829       0.110546       2.009988                    0.998740      30.120118      88.271046       0.601157       0.424187      -1.056542       0.030155      -0.032502      -0.028532       0.052723       0.012441      -0.000734      -0.012718       0.015947      -0.021465      -0.020662       0.000389       0.020273             10.305502      12.262403       0.682397      -4.010734       9.458585       2.478578       9.195518           0.000002
          521              C      17.292643      18.816167      23.918639      -0.164806      32.922351 0.46418634E+03  0.11143417E+05                                 9.044910                            7.303638      -0.032456       1.961468                    0.998947      30.250903      89.185702       0.592056       0.430941      -1.050367      -0.043265      -0.002664       0.026264       0.050683      -0.000287      -0.002009       0.018396      -0.035078       0.002425      -0.018307      -0.010828       0.029135             10.277789      13.785073       0.995438      -4.136696       8.546319       1.438047       8.501975           0.000002
          522              C       5.748475      11.385339       2.549029      -0.034361      29.259427 0.38697974E+03  0.89069231E+04                                 8.446450                            6.674002       0.069176       2.008057                    0.999383      28.629237      83.561668       0.616525       0.431634      -1.046410      -0.069495       0.007971       0.013717       0.071283      -0.005286       0.011112      -0.010231       0.035718       0.011441      -0.023619      -0.001135       0.024754              9.499520       9.311469      -1.054869       2.073500       4.810992       0.435705      14.376098          -0.000001
          523              C       6.266418      11.190636       1.328087      -0.116743      29.282315 0.39913366E+03  0.92112367E+04                                 8.303073                            6.694956       0.298400       2.075304                    0.999534      28.902634      83.087758       0.630229       0.421122      -1.058221      -0.036317       0.003822      -0.049263       0.061322      -0.021425       0.019266      -0.004144       0.095563       0.043134      -0.059554       0.004768       0.054786              9.144531       9.727015      -1.163743       0.814050       4.609076       0.582085      13.097500          -0.000003
          524              C       4.207872      11.721813       1.150551       0.097225      24.148533 0.29822141E+03  0.63966615E+04                                 7.286419                            5.777182       0.540199       2.196661                    0.999873      25.317918      70.093419       0.680404       0.419686      -1.059467       0.041317      -0.000306       0.023981       0.047773      -0.010360       0.005288      -0.009029       0.026597      -0.100817      -0.035813       0.001211       0.034602              8.117851       7.977079      -1.334320      -0.563821       4.469626       0.646445      11.906847          -0.000001
          525              C      14.801227      20.770753      30.157281       0.150964      34.841075 0.37036306E+03  0.83436486E+04                                 9.366779                            6.491578       0.035399       2.030202                    0.999674      25.581740      71.387552       0.637197       0.426682      -1.060476       0.002372       0.005183       0.042874       0.043252      -0.016316      -0.000702       0.003237       0.025477       0.190155      -0.052451      -0.011049       0.063500             11.890508       7.084696      -2.230136      -0.772645       6.846031       0.785162      21.740796          -0.000002
          526              C      15.736927      19.976823      29.553039      -0.158400      33.024089 0.44524697E+03  0.10569634E+05                                 9.030746                            7.120065       0.014152       1.976241                    0.999209      29.979367      87.664040       0.604295       0.426971      -1.053635       0.016317      -0.004232      -0.049763       0.052541      -0.011984       0.022533      -0.008870       0.000126       0.003690      -0.022574      -0.007394       0.029968             10.240290       7.472415      -2.350653      -2.222724       6.855858       1.473833      16.392598          -0.000002
          527              C      15.835222      19.942796      28.167643      -0.195047      33.358260 0.47114971E+03  0.11355105E+05                                 9.116777                            7.337516      -0.066250       1.949927                    0.998435      30.573182      90.373936       0.593066       0.428519      -1.051630       0.011651      -0.010478       0.058037       0.060115       0.002964      -0.006463       0.016682      -0.008014      -0.023115      -0.020743       0.002204       0.018540             10.189283       7.980180      -2.488698      -1.540423       6.855854       0.120098      15.731816          -0.000001
          528              C      14.980804      20.691358      27.410161       0.274227      28.601292 0.33636140E+03  0.74331385E+04                                 8.347325                            6.279550       0.091118       2.056347                    0.999724      24.701089      69.352883       0.630460       0.439625      -1.047522      -0.005548      -0.005731      -0.071623       0.072066       0.002090      -0.005108       0.005058       0.009607       0.141099      -0.029235      -0.018506       0.047741              9.828104       7.982583      -2.696198      -2.715414       6.477142       0.853743      15.024589           0.000000
          529              C      14.045103      21.460715      28.015648      -0.185877      35.388425 0.45544765E+03  0.10903561E+05                                 9.515291                            7.236078      -0.172550       1.917360                    0.998795      30.456379      90.254782       0.593440       0.431121      -1.048162      -0.018900       0.010345       0.047311       0.051987       0.010794       0.025769      -0.005271      -0.012088      -0.001725      -0.032511       0.009020       0.023491             10.967019       9.314445      -3.517139      -1.564405       7.925952       0.708347      15.660660          -0.000000
          530              C      13.946809      21.519315      29.379242      -0.161158      33.581650 0.44275286E+03  0.10496143E+05                                 9.105401                            7.081984      -0.033676       1.959636                    0.999242      30.008013      87.700885       0.608216       0.424795      -1.054934       0.000120       0.009326      -0.049619       0.050488      -0.006933      -0.013746       0.013321       0.002626      -0.030531      -0.021210      -0.001903       0.023113             10.338352       7.344252      -2.452036       0.702879       7.102483      -0.657119      16.568321          -0.000002
          531              C      18.784083      15.642333      19.825989       0.568787      23.535632 0.25305325E+03  0.52520837E+04                                 7.559347                            5.615473       0.007969       2.053151                    0.999696      22.594209      63.190556       0.631531       0.467296      -1.023019       0.055845       0.020098      -0.010445       0.060264      -0.062784      -0.028057       0.042704      -0.060781      -0.064819      -0.059013      -0.042705       0.101717              8.900370      12.108753       3.807959       1.286144       7.547123      -1.360272       7.045236           0.000000
          532              C      17.506231      14.886209      19.802318      -0.014861      35.552673 0.42379102E+03  0.98323819E+04                                 9.355997                            6.828811       0.001016       2.006300                    0.999325      26.989750      75.375448       0.639778       0.412638      -1.073957      -0.031736      -0.026148      -0.001607       0.041152      -0.008000      -0.004309       0.001772      -0.002408       0.008057      -0.009821       0.000413       0.009408             11.198790      15.477278       5.690988       1.498837       9.702563      -1.752788       8.416529           0.000000
          533              C      17.130057      14.063925      20.849463      -0.115224      32.163366 0.43462250E+03  0.10233287E+05                                 8.799267                            6.974975       0.070703       1.991381                    0.999652      29.429047      85.103410       0.619725       0.419763      -1.060406      -0.019313      -0.004573      -0.019216       0.027625      -0.019861       0.015261       0.002332       0.009764       0.056130      -0.032414       0.004754       0.027660              9.821203      12.361234       4.253799       0.591909       8.958800      -2.062447       8.143576           0.000002
          534              C      16.666932      14.988285      18.725895      -0.112396      31.775281 0.42070148E+03  0.98415129E+04                                 8.768240                            6.892925       0.081332       1.996457                    0.999725      29.381299      85.149890       0.618235       0.423511      -1.056301      -0.011727      -0.020978       0.012725       0.027194      -0.006775      -0.013403      -0.015648      -0.020672       0.034177      -0.026766       0.001668       0.025098              9.754696      12.382157       3.927328       1.900372       8.786560      -1.416480       8.095370          -0.000002
          535              C      13.837131      12.678327      19.671503       0.568968      21.757466 0.25595526E+03  0.53569940E+04                                 7.295735                            5.736054      -0.183276       1.991071                    0.999226      23.074359      65.984321       0.607093       0.482052      -1.009506      -0.048458      -0.027290       0.007294       0.056090      -0.044467      -0.036770       0.046438      -0.039835       0.014032      -0.052493      -0.035659       0.088152              8.341922      10.820710       3.613909       0.812608       7.706400      -1.027236       6.498655           0.000000
[truncated: 218,372 more chars]
