# Supplementary material for: A collection of forcefield precursors for metal–organic frameworks
Source: RSC Adv. 2019 Nov 13;9(63):36492–507. doi: 10.1039/c9ra07327b (PMC9075174; doi:10.1039/c9ra07327b)
Supplement: RA-009-C9RA07327B-s5140 [file RA-009-C9RA07327B-s5140.xyz]

  864
jmolscript: load "" {1 1 1} spacegroup "x,y,z" unitcell [{     18.386300     0.000000     0.000000 }, {     -0.000032    18.386300     0.000000 }, {     -9.193274    -9.193290    30.967399 }]
Zn     2.976528     6.529692     4.168212     0.779856
Zn     6.216552    11.856571     4.168212     0.780743
Zn     1.933044     1.619928    19.651911     0.781042
Zn     7.259928    -1.620106    19.651911     0.778937
Zn    15.409696    15.722842     4.168212     0.781042
Zn    12.169685     2.663421     4.168212     0.778937
Zn    -1.933243    10.813078    19.651911     0.780743
Zn    11.126184     7.573044    19.651911     0.779856
Zn    -6.216702    -6.529832    26.799187     0.781042
Zn    -2.976691     6.529589    26.799187     0.778937
Zn    11.126237    -1.620068    11.315488     0.780743
Zn    -1.933190     1.619966    11.315488     0.779856
Zn     6.216466     2.663318    26.799187     0.779856
Zn     2.976442    -2.663561    26.799187     0.780743
Zn     7.259950     7.573082    11.315488     0.781042
Zn     1.933066    10.813116    11.315488     0.778937
H      5.107672     7.900565     6.304962     0.116938
H      6.050883     6.685222     8.200167     0.136856
H      3.997147     4.168147     5.951934     0.094308
H      7.255186     4.598374     8.819515     0.135783
H      7.731388     2.805703    10.237822     0.138793
H      3.679057     2.963835     8.039137     0.121215
H      4.203064     1.130715     9.352154     0.130186
H      6.431439     1.351307    19.013983     0.107125
H      5.822862     2.191571    16.759556     0.126149
H      7.290096    -1.395595    16.456076     0.094527
H      7.913400    -0.899155    14.344099     0.121758
H      7.797577    -0.788827    12.040125     0.127878
H      5.127870     2.007718    14.598032     0.124598
H      5.105816     2.193430    12.306444     0.126023
H     -0.380630     3.164254     6.255415     0.118519
H     -1.502190     1.173019     5.927160     0.097390
H      1.355053     2.774481     2.657003     0.111422
H      0.296008     0.720732     2.359716     0.110146
H      4.085389    10.485678     6.304962     0.114234
H      3.142161    11.701004     8.200167     0.135766
H      5.195917    14.218099     5.951934     0.095241
H      1.937852    13.787846     8.819515     0.133343
H      1.461669    -2.805796    10.237822     0.138290
H      5.513988    15.422392     8.039137     0.122633
H      4.990002    -1.130800     9.352154     0.132475
H      2.761539    -1.351479    19.013983     0.107819
H      3.370137    -2.191723    16.759556     0.125505
H      1.902905     1.395446    16.456076     0.094081
H      1.279620     0.899025    14.344099     0.121435
H      1.395464     0.788718    12.040125     0.128088
H      4.065148    -2.007850    14.598032     0.123796
H      4.087223    -2.193541    12.306444     0.125336
H      9.573692    15.221989     6.255415     0.118708
H     10.695286    -1.173073     5.927160     0.096979
H      7.838041    15.611795     2.657003     0.110587
H      8.897121    -0.720754     2.359716     0.109175
H      3.303920    -0.511238    21.788662     0.115458
H      2.088579    -1.454463    23.683867     0.136109
H     -0.428499     0.599296    21.435634     0.096524
H      0.001733    -2.658769    24.303215     0.137064
H     -1.790936    -3.134980    25.721522     0.138681
H     -1.632811     0.917370    23.522836     0.122318
H     -3.465931     0.393355    24.835854     0.129521
H      5.947939     7.358181     3.530283     0.107943
H      6.788202     7.966778     1.275857     0.124185
H      3.201039     6.499553     0.972376     0.092470
H     -5.495794    -3.317023    29.827799     0.122086
H     -5.385466    -3.201179    27.523824     0.127465
H     -2.588926    -0.531500    30.081731     0.123154
H     -2.403214    -0.509426    27.790144     0.126459
H     -1.432400     4.977073    21.739114     0.119276
H     -3.423636     6.098639    21.410860     0.098133
H     -1.822170     3.241423    18.140702     0.111376
H     -3.875920     4.300475    17.843415     0.108539
H      5.889032     0.511041    21.788662     0.115865
H      7.104357     1.454249    23.683867     0.135020
H      9.621455    -0.599490    21.435634     0.095656
H      9.191197     2.658549    24.303215     0.136385
H     -7.402446     3.134748    25.721522     0.138506
H     10.825749    -0.917583    23.522836     0.122500
H     -5.727444    -0.393579    24.835854     0.129311
H      3.245147    11.028087     3.530283     0.107784
H      2.404904    10.419510     1.275857     0.123184
H      5.992070    11.886739     0.972376     0.094759
H     -3.697626     3.316754    29.827799     0.121803
H     -3.807933     3.200930    27.523824     0.127049
H     -6.604496     0.531228    30.081731     0.122949
H     -6.790187     0.509175    27.790144     0.126090
H     10.625353    -4.977270    21.739114     0.119545
H     -5.769707    -6.098833    21.410860     0.097824
H     11.015156    -3.241587    18.140702     0.110843
H     -5.317391    -4.300636    17.843415     0.110061
H     13.278560    -1.292585     6.304962     0.115458
H     12.335304    15.878372     8.200167     0.136109
H     14.389068    13.361297     5.951934     0.096524
H     11.131002    13.791524     8.819515     0.137064
H     10.654794    11.998853    10.237822     0.138681
H     14.707144    12.156985     8.039137     0.122318
H     14.183132    10.323865     9.352154     0.129521
H     11.954668    10.544457    19.013983     0.107943
H     12.563263    11.384721    16.759556     0.124185
H     11.096044     7.797555    16.456076     0.092470
H     10.472757     8.293995    14.344099     0.122086
H     10.588601     8.404323    12.040125     0.127465
H     13.258275    11.200868    14.598032     0.123154
H     13.280349    11.386580    12.306444     0.126459
H      0.380547    12.357404     6.255415     0.119276
H      1.502116    10.366169     5.927160     0.098133
H     17.031197    11.967631     2.657003     0.111376
H     -0.296047     9.913882     2.359716     0.108539
H     14.300833     1.292528     6.304962     0.115865
H     15.244040     2.507854     8.200167     0.135020
H     13.190296     5.024949     5.951934     0.095656
H     -1.937964     4.594696     8.819515     0.136384
H     -1.461768     6.387354    10.237822     0.138506
H     12.872201     6.229242     8.039137     0.122500
H     13.396202     8.062350     9.352154     0.129311
H     -2.761722     7.841671    19.013983     0.107784
H     -3.370297     7.001427    16.759556     0.123184
H     -1.903075    10.588596    16.456076     0.094760
H     -1.279769    10.092175    14.344099     0.121803
H     -1.395592     9.981868    12.040125     0.127049
H     -4.065289     7.185300    14.598032     0.122949
H     14.298958     6.999609    12.306444     0.126090
H      8.812515     6.028839     6.255415     0.119545
H      7.690949     8.020077     5.927160     0.097824
H     10.548197     6.418645     2.657003     0.110843
H      9.489144     8.472396     2.359716     0.110061
H     -3.304132     8.681912    21.788662     0.114234
H     -2.088804     7.738687    23.683867     0.135766
H      0.428287     9.792446    21.435634     0.095241
H     -0.001960     6.534381    24.303215     0.133343
H      1.790699     6.058170    25.721522     0.138290
H      1.632579    10.110520    23.522836     0.122633
H      3.465689     9.586505    24.835854     0.132475
H     12.438287    16.551331     3.530283     0.107819
H     11.598042    17.159928     1.275857     0.125505
H     15.185213    15.692703     0.972376     0.094081
H      5.495520     5.876127    29.827799     0.121435
H      5.385212     5.991971    27.523824     0.128088
H      2.588640     8.661650    30.081731     0.123796
H      2.402949     8.683724    27.790144     0.125336
H      1.432202    -4.216077    21.739114     0.118708
H      3.423438    -3.094511    21.410860     0.096979
H      1.821979    12.434573    18.140702     0.110587
H      3.875760    -4.892675    17.843415     0.109176
H     -5.889247     9.704191    21.788662     0.116938
H     11.281708    10.647399    23.683867     0.136856
H      8.764637     8.593660    21.435634     0.094308
H      9.194890    -6.534601    24.303215     0.135783
H      7.402219    -6.058402    25.721522     0.138793
H      7.560326     8.275567    23.522836     0.121215
H      5.727205     8.799571    24.835854     0.130186
H     15.141099     1.834937     3.530283     0.107125
H     15.981364     1.226360     1.275857     0.126149
H     12.394196     2.693589     0.972376     0.094527
H      3.697360    -5.876396    29.827799     0.121758
H      3.807689    -5.992220    27.523824     0.127878
H      6.604238    -8.661922    30.081731     0.124598
H      6.789918     9.702325    27.790144     0.126023
H      7.760752     4.215880    21.739114     0.118519
H      5.769519     3.094317    21.410860     0.097389
H      7.370975     5.951563    18.140702     0.111422
H      5.317229     4.892514    17.843415     0.110146
H     -4.085566    10.485595    24.662437     0.115458
H     -3.142310    -6.685362    22.767232     0.136109
H     -5.196074    -4.168287    25.015465     0.096524
H     -1.938008    -4.598514    22.147884     0.137064
H     -1.461800    -2.805843    20.729577     0.138681
H     -5.514150    -2.963975    22.928262     0.122318
H     -4.990138    -1.130855    21.615245     0.129521
H     -2.761674    -1.351447    11.953416     0.107943
H     -3.370269    -2.191711    14.207843     0.124185
H     -1.903050     1.395455    14.511323     0.092470
H     -1.279763     0.899015    16.623300     0.122086
H     -1.395607     0.788687    18.927274     0.127465
H     -4.065281    -2.007858    16.369367     0.123154
H     -4.087355    -2.193570    18.660955     0.126459
H      8.812447    -3.164394    24.711984     0.119276
H      7.690878    -1.173159    25.040239     0.098133
H     -7.838203    -2.774621    28.310396     0.111376
H      9.489041    -0.720872    28.607683     0.108540
H     -5.107839     7.900482    24.662437     0.115865
H     -6.051046     6.685156    22.767232     0.135020
H     -3.997302     4.168061    25.015465     0.095656
H     11.130958     4.598314    22.147884     0.136384
H     10.654762     2.805656    20.729577     0.138506
H     -3.679207     2.963768    22.928262     0.122499
H     -4.203208     1.130660    21.615245     0.129311
H     11.954716     1.351339    11.953416     0.107784
H     12.563291     2.191583    14.207843     0.123184
H     11.096069    -1.395586    14.511323     0.094759
H     10.472763    -0.899165    16.623300     0.121803
H     10.588586    -0.788858    18.927274     0.127049
H     13.258283     2.007710    16.369367     0.122949
H     -5.105964     2.193401    18.660955     0.126091
H      0.380479     3.164171    24.711984     0.119545
H      1.502045     1.172933    25.040239     0.097824
H     -1.355203     2.774365    28.310396     0.110843
H     -0.296150     0.720614    28.607683     0.110061
H     12.497126     0.511098     9.178737     0.114234
H     11.281798     1.454323     7.283532     0.135766
H      8.764707    -0.599436     9.531765     0.095241
H      9.194954     2.658629     6.664184     0.133343
H      7.402295     3.134840     5.245877     0.138290
H      7.560415    -0.917510     7.444563     0.122633
H      5.727305    -0.393495     6.131545     0.132475
H     -3.245293    -7.358321    27.437116     0.107819
H     -2.405048    -7.966918    29.691542     0.125505
H     -5.992219    -6.499693    29.995023     0.094080
H      3.697474     3.316883     1.139600     0.121435
H      3.807782     3.201039     3.443575     0.128088
H      6.604354     0.531360     0.885668     0.123796
H      6.790045     0.509286     3.177255     0.125336
H      7.760792    13.409087     9.228285     0.118708
H      5.769556    12.287521     9.556539     0.096979
H      7.371015    -3.241563    12.826697     0.110587
H      5.317234    14.085685    13.123984     0.109176
H     15.082241    -0.511181     9.178737     0.116938
H     -2.088714    -1.454389     7.283532     0.136856
H      0.428357     0.599350     9.531765     0.094308
H     -0.001896    15.727611     6.664184     0.135783
H      1.790775    15.251412     5.245877     0.138793
H      1.632668     0.917443     7.444563     0.121215
H      3.465789     0.393439     6.131545     0.130186
H     -5.948105     7.358073    27.437116     0.107125
H     -6.788370     7.966650    29.691542     0.126149
H     -3.201202     6.499421    29.995023     0.094527
H      5.495634    15.069406     1.139600     0.121757
H      5.385305    15.185230     3.443575     0.127878
H      2.588756    17.854932     0.885668     0.124598
H      2.403076    -0.509315     3.177255     0.126023
H      1.432242     4.977130     9.228285     0.118519
H      3.423475     6.098693     9.556539     0.097390
H      1.822019     3.241447    12.826697     0.111421
H      3.875765     4.300496    13.123984     0.110146
H      4.085322     1.292445    24.662437     0.116938
H      3.142111     2.507788    22.767232     0.136856
H      5.195847     5.024863    25.015465     0.094308
H      1.937808     4.594636    22.147884     0.135783
H      1.461606     6.387307    20.729577     0.138793
H      5.513937     6.229175    22.928262     0.121215
H      4.989930     8.062295    21.615245     0.130186
H      2.761555     7.841703    11.953416     0.107125
H      3.370132     7.001439    14.207843     0.126149
H      1.902898    10.588605    14.511323     0.094527
H      1.279594    10.092165    16.623300     0.121757
H      1.395417     9.981837    18.927274     0.127878
H      4.065124     7.185292    16.369367     0.124598
H      4.087178     6.999580    18.660955     0.126023
H      9.573624     6.028756    24.711984     0.118519
H     10.695184     8.019991    25.040239     0.097390
H      7.837941     6.418529    28.310396     0.111422
H      8.896986     8.472278    28.607683     0.110147
H      5.107605    -1.292668    24.662437     0.114234
H      6.050833    -2.507994    22.767232     0.135766
H      3.997077    -5.025089    25.015465     0.095241
H      7.255142    -4.594836    22.147884     0.133343
H      7.731325    11.998806    20.729577     0.138290
H      3.679006    -6.229382    22.928262     0.122633
H      4.202992    10.323810    21.615245     0.132475
H      6.431455    10.544489    11.953416     0.107819
H      5.822857    11.384733    14.207843     0.125505
H      7.290089     7.797564    14.511323     0.094080
H      7.913374     8.293985    16.623300     0.121435
H      7.797530     8.404292    18.927274     0.128088
H      5.127846    11.200860    16.369367     0.123796
H      5.105771    11.386551    18.660955     0.125336
H     -0.380698    -6.028979    24.711984     0.118708
H     -1.502292    10.366083    25.040239     0.096979
H      1.354953    -6.418785    28.310396     0.110587
H      0.295905    -8.472536    28.607683     0.109176
H      5.889074     9.704248     9.178737     0.115458
H      7.104415    10.647473     7.283532     0.136109
H      9.621493     8.593714     9.531765     0.096524
H      9.191261    11.851779     6.664184     0.137064
H     10.983930    12.327990     5.245877     0.138681
H     10.825805     8.275640     7.444563     0.122318
H     12.658925     8.799655     6.131545     0.129521
H      3.245055     1.834829    27.437116     0.107943
H      2.404792     1.226232    29.691542     0.124185
H      5.991955     2.693457    29.995023     0.092470
H     14.688788    12.510033     1.139600     0.122086
H     14.578460    12.394189     3.443575     0.127465
H     11.781920     9.724510     0.885668     0.123154
H     11.596208     9.702436     3.177255     0.126459
H     10.625394     4.215937     9.228285     0.119276
H     12.616630     3.094371     9.556539     0.098133
H     11.015164     5.951587    12.826697     0.111376
H     13.068914     4.892535    13.123984     0.108540
H      3.303962     8.681969     9.178737     0.115865
H      2.088637     7.738761     7.283532     0.135019
H     -0.428461     9.792500     9.531765     0.095656
H      0.001797     6.534461     6.664184     0.136384
H     16.595440     6.058262     5.245877     0.138506
H     -1.632755    10.110593     7.444563     0.122499
H     14.920438     9.586589     6.131545     0.129311
H      5.947847    -1.835077    27.437116     0.107784
H      6.788090    -1.226500    29.691542     0.123184
H      3.200924    -2.693729    29.995023     0.094759
H     12.890620     5.876256     1.139600     0.121803
H     13.000927     5.992080     3.443575     0.127049
H     15.797490     8.661782     0.885668     0.122949
H     15.983181     8.683835     3.177255     0.126091
H     -1.432359    14.170280     9.228285     0.119545
H     14.962701    15.291843     9.556539     0.097824
H     -1.822162    12.434597    12.826697     0.110843
H     -3.875915    13.493646    13.123984     0.110061
C      4.990000     6.973894     6.477761    -0.043967
C      5.515845     6.315660     7.505259    -0.094396
C      4.392450     4.966111     6.280189     0.110369
C      5.433107     3.932792     8.263341     0.159720
C      6.626375     3.896017     8.929759    -0.130883
C      6.911361     2.833285     9.757827    -0.180997
C      4.528502     2.917868     8.460293    -0.147800
C      4.819004     1.845943     9.248723    -0.187455
C      6.010434     1.831231     9.879220     0.261675
C      6.435150     0.724366    11.955893     0.269993
C      6.510505     0.864074    18.203876    -0.027612
C      6.208974     1.347639    16.960844    -0.129503
C      6.973849    -0.581083    16.826446     0.093782
C      6.534424     0.534975    14.681025     0.144942
C      7.325039    -0.281373    13.926039    -0.165774
C      7.268048    -0.205983    12.571525    -0.181708
C      5.688655     1.450615    14.069109    -0.144515
C      5.664759     1.548069    12.720788    -0.188690
C      1.355041     4.429238     4.708903     0.570761
C      0.593852     3.151392     4.484079    -0.015275
C     -0.250083     2.673343     5.453978    -0.111266
C     -0.904632     1.485589     5.260122    -0.120014
C      0.783237     2.436170     3.333950    -0.119502
C      0.141558     1.220836     3.154339    -0.119672
C     -0.718924     0.729917     4.121141    -0.018916
C     16.990763    -0.582863     3.933479     0.568120
C      4.203059    11.412347     6.477761    -0.039116
C      3.677205    12.070572     7.505259    -0.091165
C      4.800611    13.420132     6.280189     0.109467
C      3.759936    14.453433     8.263341     0.160862
C      2.566662    14.490203     8.929759    -0.128256
C      2.281701    -2.833373     9.757827    -0.179531
C      4.664539    15.468356     8.460293    -0.150805
C      4.374062    -1.846026     9.248723    -0.189889
C      3.182627    -1.831320     9.879220     0.262040
C      2.757892    -0.724474    11.955893     0.269955
C      2.682480    -0.864238    18.203876    -0.028628
C      2.984022    -1.347792    16.960844    -0.129038
C      2.219149     0.580931    16.826446     0.095169
C      2.658594    -0.535108    14.681025     0.145531
C      1.867985     0.281247    13.926039    -0.164620
C      1.924988     0.205870    12.571525    -0.182800
C      3.504368    -1.450743    14.069109    -0.145215
C      3.528276    -1.548184    12.720788    -0.186741
C      7.838034    13.957019     4.708903     0.570688
C      8.599226    15.234868     4.484079    -0.015795
C      9.443152    15.712907     5.453978    -0.111566
C     10.097735    -1.485637     5.260122    -0.118708
C      8.409851    15.950100     3.333950    -0.118104
C      9.051531    17.165435     3.154339    -0.118988
C      9.912037    -0.729955     4.121141    -0.020234
C     10.588651     0.582828     3.933479     0.573675
C      2.377250    -0.393566    21.961460    -0.041544
C      1.719017    -0.919419    22.988958    -0.092547
C      0.369466     0.203990    21.763888     0.104369
C     -0.663851    -0.836684    23.747040     0.156549
C     -0.700625    -2.029958    24.413459    -0.132993
C     -1.763356    -2.314949    25.241527    -0.179553
C     -1.678778     0.067921    23.943993    -0.150469
C     -2.750702    -0.222586    24.732423    -0.185227
C     -2.765412    -1.414021    25.362919     0.261832
C     -3.872276    -1.838754    27.439593     0.269076
C      5.460706     7.279124     2.720176    -0.032720
C      5.944271     7.580665     1.477145    -0.123039
C      4.015550     6.815795     1.342746     0.096491
C     -4.061667    -1.938052    30.164724     0.146279
C     -4.878014    -2.728660    29.409739    -0.164922
C     -4.802624    -2.671656    28.055225    -0.181474
C     -3.146028    -1.092280    29.552808    -0.144264
C     -3.048574    -1.068372    28.204488    -0.189322
C     -0.167412     3.241413    20.192602     0.567418
C     -1.445260     4.002607    19.967779    -0.012559
C     -1.923310     4.846534    20.937678    -0.110564
C     -3.111065     5.501087    20.743822    -0.122250
C     -2.160482     3.813234    18.817650    -0.122388
C     -3.375817     4.454916    18.638039    -0.115727
C     -3.866737     5.315391    19.604841    -0.022350
C     -5.179519     5.992007    19.417179     0.574202
C      6.815701     0.393368    21.961460    -0.042001
C      7.473925     0.919211    22.988958    -0.090790
C      8.823487    -0.204186    21.763888     0.104930
C      9.856787     0.836469    23.747040     0.156745
C      9.893554     2.029737    24.413459    -0.131141
C     -7.430022     2.314721    25.241527    -0.181136
C     10.871711    -0.068138    23.943993    -0.149143
C     -6.442672     0.222362    24.732423    -0.186644
C     -6.427968     1.413792    25.362919     0.264592
C     -5.321122     1.838506    27.439593     0.267796
C      3.732387    11.107152     2.720176    -0.028873
C      3.248834    10.805622     1.477145    -0.124691
C      5.177556    11.570493     1.342746     0.093359
C     -5.131756     1.937780    30.164724     0.145953
C     -4.315402     2.728394    29.409739    -0.163555
C     -4.390780     2.671403    28.055225    -0.180394
C     -6.047390     1.092013    29.552808    -0.147456
C     -6.144831     1.068117    28.204488    -0.185714
C      9.360380    -3.241596    20.192602     0.567438
C     10.638230    -4.002788    19.967779    -0.012372
C     11.116271    -4.846723    20.937678    -0.111849
C     -6.082272    -5.501275    20.743822    -0.120120
C     11.353462    -3.813404    18.817650    -0.121726
C     12.568798    -4.455085    18.638039    -0.117839
C     -5.326590    -5.315568    19.604841    -0.021460
C     -4.013839    12.394117    19.417179     0.570523
C     13.396201    16.167044     6.477761    -0.041544
C     12.870349    15.508810     7.505259    -0.092547
C     13.993760    14.159261     6.280189     0.104369
C     12.953088    13.125942     8.263341     0.156549
C     11.759814    13.089167     8.929759    -0.132993
C     11.474825    12.026435     9.757827    -0.179553
C     13.857695    12.111018     8.460293    -0.150469
C     13.567190    11.039093     9.248723    -0.185227
C     12.375755    11.024381     9.879220     0.261832
C     11.951024     9.917516    11.955893     0.269076
C     11.875611    10.057224    18.203876    -0.032720
C     12.177151    10.540789    16.960844    -0.123039
C     11.412285     8.612067    16.826446     0.096491
C     11.851726     9.728125    14.681025     0.146279
C     11.061120     8.911777    13.926039    -0.164922
C     11.118123     8.987167    12.571525    -0.181474
C     12.697497    10.643765    14.069109    -0.144264
C     12.721405    10.741219    12.720788    -0.189321
C     -1.355115    13.622388     4.708903     0.567418
C     -0.593919    12.344542     4.484079    -0.012559
C      0.250008    11.866493     5.453978    -0.110564
C      0.904564    10.678739     5.260122    -0.122250
C     -0.783292    11.629320     3.333950    -0.122389
C     -0.141607    10.413986     3.154339    -0.115727
C      0.718868     9.923067     4.121141    -0.022350
C      1.395487     8.610287     3.933479     0.574202
C     14.183159     2.219197     6.477761    -0.042001
C     14.709001     2.877422     7.505259    -0.090790
C     13.585601     4.226982     6.280189     0.104930
C     14.626255     5.260283     8.263341     0.156745
C     -2.566777     5.297053     8.929759    -0.131141
C     -2.281795     6.359777     9.757827    -0.181136
C     13.721647     6.275206     8.460293    -0.149143
C     14.012145     7.347124     9.248723    -0.186644
C     15.203574     7.361830     9.879220     0.264592
C     -2.758014     8.468676    11.955893     0.267796
C     -2.682658     8.328912    18.203876    -0.028873
C     -2.984187     7.845358    16.960844    -0.124692
C     -2.219319     9.774081    16.826446     0.093359
C     -2.658740     8.658042    14.681025     0.145953
C     -1.868128     9.474397    13.926039    -0.163555
C     -1.925119     9.399020    12.571525    -0.180394
C     -3.504506     7.742407    14.069109    -0.147456
C     -3.528402     7.644966    12.720788    -0.185714
C     10.548191     4.763869     4.708903     0.567438
C      9.786997     6.041718     4.484079    -0.012372
C      8.943060     6.519757     5.453978    -0.111849
C      8.288507     7.707513     5.260122    -0.120120
C      9.976380     6.756950     3.333950    -0.121726
C      9.334696     7.972285     3.154339    -0.117839
C      8.474212     8.463195     4.121141    -0.021460
C      7.797595     9.775978     3.933479     0.570523
C     -2.377463     8.799584    21.961460    -0.039116
C     -1.719237     8.273731    22.988958    -0.091165
C     -0.369679     9.397140    21.763888     0.109467
C      0.663624     8.356466    23.747040     0.160862
C      0.700395     7.163192    24.413459    -0.128256
C      1.763120     6.878201    25.241527    -0.179531
C      1.678545     9.261071    23.943993    -0.150805
C      2.750463     8.970564    24.732423    -0.189889
C      2.765171     7.779129    25.362919     0.262040
C      3.872018     7.354396    27.439593     0.269955
C     12.925528    16.472274     2.720176    -0.028628
C     12.441973    16.773815     1.477145    -0.129038
C     14.370698    16.008945     1.342746     0.095169
C      4.061385     7.255098    30.164724     0.145531
C      4.877741     6.464490    29.409739    -0.164620
C      4.802363     6.521494    28.055225    -0.182800
C      3.145748     8.100870    29.552808    -0.145215
C      3.048307     8.124778    28.204488    -0.186741
C      0.167234    -5.951737    20.192602     0.570688
C      1.445082    -5.190543    19.967779    -0.015795
C      1.923120    -4.346616    20.937678    -0.111566
C      3.110875    -3.692063    20.743822    -0.118708
C      2.160315    -5.379916    18.817650    -0.118104
C      3.375649    -4.738234    18.638039    -0.118988
C      3.866557    -3.877759    19.604841    -0.020233
C      5.179338    -3.201143    19.417179     0.573675
C     11.570383     9.586518    21.961460    -0.043967
C     10.912148    10.112361    22.988958    -0.094396
C      9.562601     8.988964    21.763888     0.110369
C      8.529280    10.029619    23.747040     0.159720
C      8.492534    -7.163413    24.413459    -0.130883
C      7.429802    -6.878429    25.241527    -0.180997
C      7.514357     9.125012    23.943993    -0.147800
C      6.442431     9.415512    24.732423    -0.187455
C      6.427717    10.606942    25.362919     0.261675
C      5.320884    -7.354644    27.439593     0.269993
C     14.653865     1.914002     2.720176    -0.027612
C     15.137431     1.612472     1.477145    -0.129503
C     13.208708     2.377343     1.342746     0.093782
C      5.131493    -7.255370    30.164724     0.144942
C      4.315143    -6.464756    29.409739    -0.165774
C      4.390533    -6.521747    28.055225    -0.181708
C      6.047135    -8.101137    29.552808    -0.144515
C      6.144588    -8.125033    28.204488    -0.188690
C      9.025733     5.951554    20.192602     0.570761
C      7.747888     5.190362    19.967779    -0.015275
C      7.269841     4.346427    20.937678    -0.111266
C      6.082088     3.691875    20.743822    -0.120014
C      7.032665     5.379746    18.817650    -0.119502
C      5.817333     4.738065    18.638039    -0.119672
C      5.326416     3.877582    19.604841    -0.018916
C      4.013636     3.200967    19.417179     0.568120
C     -4.203207    -6.974034    24.489638    -0.041544
C     -3.677355    -6.315800    23.462140    -0.092547
C     -4.800766    -4.966251    24.687210     0.104369
C     -3.760094    -3.932932    22.704058     0.156549
C     -2.566820    -3.896157    22.037640    -0.132993
C     -2.281831    -2.833425    21.209572    -0.179553
C     -4.664701    -2.918008    22.507106    -0.150469
C     -4.374196    -1.846083    21.718676    -0.185228
C     -3.182761    -1.831371    21.088179     0.261832
C     -2.758030    -0.724506    19.011506     0.269076
C     -2.682617    -0.864214    12.763523    -0.032721
C     -2.984157    -1.347779    14.006555    -0.123038
C     -2.219291     0.580943    14.140953     0.096491
C     -2.658732    -0.535115    16.286374     0.146279
C     -1.868126     0.281233    17.041360    -0.164922
C     -1.925129     0.205843    18.395874    -0.181474
C     -3.504503    -1.450755    16.898290    -0.144264
C     -3.528411    -1.548209    18.246611    -0.189321
C     10.548109    -4.429378    26.258496     0.567418
C      9.786913    -3.151532    26.483320    -0.012560
C      8.942986    -2.673483    25.513421    -0.110564
C      8.288430    -1.485729    25.707277    -0.122250
C      9.976286    -2.436310    27.633449    -0.122388
C      9.334601    -1.220976    27.813060    -0.115727
C      8.474126    -0.730057    26.846258    -0.022350
C      7.797507     0.582723    27.033920     0.574202
C     -4.990165     6.973813    24.489638    -0.042001
C     -5.516007     6.315588    23.462140    -0.090790
C     -4.392607     4.966028    24.687210     0.104930
C     -5.433261     3.932727    22.704058     0.156745
C     11.759771     3.895957    22.037640    -0.131141
C     11.474789     2.833233    21.209572    -0.181136
C     -4.528653     2.917804    22.507106    -0.149143
C     -4.819151     1.845886    21.718676    -0.186644
C     -6.010580     1.831180    21.088179     0.264592
C     11.951008     0.724334    19.011506     0.267796
C     11.875652     0.864098    12.763523    -0.028873
C     12.177181     1.347652    14.006555    -0.124691
C     11.412313    -0.581071    14.140953     0.093359
C     11.851734     0.534968    16.286374     0.145953
C     11.061122    -0.281387    17.041360    -0.163555
C     11.118113    -0.206010    18.395874    -0.180394
C     12.697500     1.450603    16.898290    -0.147456
C     12.721396     1.548044    18.246611    -0.185714
C     -1.355197     4.429141    26.258496     0.567438
C     -0.594003     3.151292    26.483320    -0.012372
C      0.249934     2.673253    25.513421    -0.111849
C      0.904487     1.485497    25.707277    -0.120119
C     -0.783386     2.436060    27.633449    -0.121726
C     -0.141702     1.220725    27.813060    -0.117839
C      0.718782     0.729815    26.846258    -0.021460
C      1.395399    -0.582968    27.033920     0.570523
C     11.570457     0.393426     9.005939    -0.039116
C     10.912231     0.919279     7.978441    -0.091165
C      9.562673    -0.204130     9.203511     0.109467
C      8.529370     0.836544     7.220359     0.160862
C      8.492599     2.029818     6.553940    -0.128256
C      7.429874     2.314809     5.725872    -0.179531
C      7.514449    -0.068061     7.023406    -0.150805
C      6.442531     0.222446     6.234976    -0.189889
C      6.427823     1.413881     5.604480     0.262040
C      5.320976     1.838614     3.527806     0.269955
C     -3.732534    -7.279264    28.247223    -0.028628
C     -3.248979    -7.580805    29.490254    -0.129038
C     -5.177704    -6.815935    29.624653     0.095170
C      5.131609     1.937912     0.802675     0.145531
C      4.315253     2.728520     1.557660    -0.164619
C      4.390631     2.671516     2.912174    -0.182800
C      6.047246     1.092140     1.414591    -0.145215
C      6.144687     1.068232     2.762911    -0.186741
C      9.025760    15.144747    10.774797     0.570688
C      7.747912    14.383553    10.999620    -0.015795
C      7.269874    13.539626    10.029721    -0.111566
C      6.082119    12.885073    10.223577    -0.118708
C      7.032679    14.572926    12.149749    -0.118104
C      5.817345    13.931244    12.329360    -0.118988
C      5.326437    13.070769    11.362558    -0.020233
C      4.013656    12.394153    11.550220     0.573675
C     -2.377389    -0.393508     9.005939    -0.043967
C     -1.719154    -0.919351     7.978441    -0.094396
C     -0.369607     0.204046     9.203511     0.110369
C      0.663714    -0.836609     7.220359     0.159720
C      0.700460    16.356423     6.553940    -0.130883
C      1.763192    16.071439     5.725872    -0.180997
C      1.678637     0.067998     7.023406    -0.147800
C      2.750563    -0.222502     6.234976    -0.187455
C      2.765277    -1.413932     5.604480     0.261675
C      3.872110    16.547654     3.527806     0.269993
C     -5.460871     7.279008    28.247223    -0.027612
C     -5.944437     7.580538    29.490254    -0.129503
C     -4.015714     6.815667    29.624653     0.093782
C      4.061501    16.448380     0.802675     0.144942
C      4.877851    15.657766     1.557660    -0.165774
C      4.802461    15.714757     2.912174    -0.181708
C      3.145859    17.294147     1.414591    -0.144515
C      3.048406    17.318043     2.762911    -0.188690
C      0.167261     3.241456    10.774797     0.570761
C      1.445106     4.002648    10.999620    -0.015275
C      1.923153     4.846583    10.029721    -0.111266
C      3.110906     5.501135    10.223577    -0.120014
C      2.160329     3.813264    12.149749    -0.119502
C      3.375661     4.454945    12.329360    -0.119672
C      3.866578     5.315428    11.362558    -0.018916
C      5.179358     5.992043    11.550220     0.568120
C      4.202994     2.219116    24.489638    -0.043967
C      3.677149     2.877350    23.462140    -0.094396
C      4.800544     4.226899    24.687210     0.110369
C      3.759887     5.260218    22.704058     0.159720
C      2.566619     5.296993    22.037640    -0.130883
C      2.281633     6.359725    21.209572    -0.180997
C      4.664492     6.275142    22.507106    -0.147800
C      4.373990     7.347067    21.718676    -0.187455
C      3.182560     7.361779    21.088179     0.261675
C      2.757844     8.468644    19.011506     0.269993
C      2.682489     8.328936    12.763523    -0.027612
C      2.984020     7.845371    14.006555    -0.129503
C      2.219145     9.774093    14.140953     0.093782
C      2.658570     8.658035    16.286374     0.144942
C      1.867955     9.474383    17.041360    -0.165774
C      1.924946     9.398993    18.395874    -0.181708
C      3.504339     7.742395    16.898290    -0.144515
C      3.528235     7.644941    18.246611    -0.188690
C      7.837953     4.763772    26.258496     0.570761
C      8.599142     6.041618    26.483320    -0.015275
C      9.443077     6.519667    25.513421    -0.111266
C     10.097626     7.707421    25.707277    -0.120014
C      8.409757     6.756840    27.633449    -0.119502
C      9.051436     7.972174    27.813060    -0.119672
C      9.911918     8.463093    26.846258    -0.018916
C     -7.797769     9.775873    27.033920     0.568120
C      4.989935    -2.219337    24.489638    -0.039116
C      5.515789    -2.877562    23.462140    -0.091165
C      4.392383    -4.227122    24.687210     0.109467
C      5.433058    -5.260423    22.704058     0.160862
C      6.626332    -5.297193    22.037640    -0.128256
C      6.911293    12.026383    21.209572    -0.179531
C      4.528455    -6.275346    22.507106    -0.150805
C      4.818932    11.039036    21.718676    -0.189889
C      6.010367    11.024330    21.088179     0.262040
C      6.435102     9.917484    19.011506     0.269955
C      6.510514    10.057248    12.763523    -0.028628
C      6.208972    10.540802    14.006555    -0.129038
C      6.973845     8.612079    14.140953     0.095170
C      6.534400     9.728118    16.286374     0.145531
C      7.325009     8.911763    17.041360    -0.164620
C      7.268006     8.987140    18.395874    -0.182800
C      5.688626    10.643753    16.898290    -0.145215
C      5.664718    10.741194    18.246611    -0.186741
C      1.354960    -4.764009    26.258496     0.570688
C      0.593768    -6.041858    26.483320    -0.015795
C     -0.250158    -6.519897    25.513421    -0.111566
C     -0.904741    10.678647    25.707277    -0.118708
C      0.783143    -6.757090    27.633449    -0.118104
C      0.141463    -7.972425    27.813060    -0.118988
C     -0.719043     9.922965    26.846258    -0.020233
C     -1.395657     8.610182    27.033920     0.573675
C      6.815744     9.586576     9.005939    -0.041544
C      7.473977    10.112429     7.978441    -0.092547
C      8.823528     8.989020     9.203511     0.104369
C      9.856845    10.029694     7.220359     0.156549
C      9.893619    11.222968     6.553940    -0.132993
C     10.956350    11.507959     5.725872    -0.179553
C     10.871772     9.125089     7.023406    -0.150469
C     11.943696     9.415596     6.234976    -0.185228
C     11.958406    10.607031     5.604480     0.261832
C     13.065270    11.031764     3.527806     0.269076
C      3.732288     1.913886    28.247223    -0.032720
C      3.248723     1.612345    29.490254    -0.123039
C      5.177444     2.377215    29.624653     0.096491
C     13.254661    11.131062     0.802675     0.146279
C     14.071008    11.921670     1.557660    -0.164922
C     13.995618    11.864666     2.912174    -0.181474
C     12.339022    10.285290     1.414591    -0.144264
C     12.241568    10.261382     2.762911    -0.189322
C      9.360406     5.951597    10.774797     0.567418
C     10.638254     5.190403    10.999620    -0.012560
C     11.116304     4.346476    10.029721    -0.110564
C     12.304059     3.691923    10.223577    -0.122250
C     11.353476     5.379776    12.149749    -0.122389
C     12.568811     4.738094    12.329360    -0.115727
C     13.059731     3.877619    11.362558    -0.022350
C     14.372513     3.201003    11.550220     0.574202
C      2.377293     8.799642     9.005939    -0.042001
C      1.719069     8.273799     7.978441    -0.090790
C      0.369507     9.397196     9.203511     0.104930
C     -0.663793     8.356541     7.220359     0.156745
C     -0.700560     7.163273     6.553940    -0.131141
C     16.623016     6.878289     5.725872    -0.181136
C     -1.678717     9.261148     7.023406    -0.149143
C     15.635666     8.970648     6.234976    -0.186644
C     15.620962     7.779218     5.604480     0.264592
C     14.514116     7.354504     3.527806     0.267796
C      5.460607    -1.914142    28.247223    -0.028873
C      5.944160    -1.612612    29.490254    -0.124692
C      4.015438    -2.377483    29.624653     0.093359
C     14.324750     7.255230     0.802675     0.145953
C     13.508396     6.464616     1.557660    -0.163555
C     13.583774     6.521607     2.912174    -0.180394
C     15.240384     8.100997     1.414591    -0.147456
C     15.337825     8.124893     2.762911    -0.185714
C     -0.167386    12.434606    10.774797     0.567438
C     -1.445236    13.195798    10.999620    -0.012372
C     -1.923277    14.039733    10.029721    -0.111849
C     15.275266    14.694285    10.223577    -0.120119
C     -2.160468    13.006414    12.149749    -0.121726
C     -3.375804    13.648095    12.329360    -0.117839
C     14.519584    14.508578    11.362558    -0.021460
C     13.206833    -3.201107    11.550220     0.570523
N      4.261908     6.124451     5.709150    -0.268541
N      5.144445     5.021265     7.375815     0.034557
N      6.927877    -0.377001    18.107877    -0.246386
N      6.560158     0.408103    16.087564     0.050101
N      4.931159    12.261798     5.709150    -0.270843
N      4.048607    13.364968     7.375815     0.032550
N      2.265110     0.376837    18.107877    -0.247657
N      2.632846    -0.408249    16.087564     0.050398
N      1.527805     0.334535    21.192849    -0.268597
N      0.424621    -0.548015    22.859515     0.038872
N      4.219632     6.861755     2.624177    -0.244514
N      5.004736     7.229490     0.603864     0.046742
N      7.665153    -0.334726    21.192849    -0.267054
N      8.768322     0.547808    22.859515     0.037000
N      4.973462    11.524521     2.624177    -0.247524
N      4.188377    11.156804     0.603864     0.050236
N     14.124303    15.317601     5.709150    -0.268597
N     13.241755    14.214415     7.375815     0.038872
N     11.458245     8.816149    18.107877    -0.244514
N     11.825979     9.601253    16.087564     0.046742
N     13.455063     3.068648     5.709150    -0.267054
N     14.337596     4.171818     7.375815     0.037000
N     -2.265291     9.569987    18.107877    -0.247524
N     -2.633006     8.784901    16.087564     0.050236
N     -1.528014     9.527685    21.192849    -0.270843
N     -0.424842     8.645135    22.859515     0.032550
N     14.166604    16.054905     2.624177    -0.247657
N     13.381518    16.422640     0.603864     0.050398
N     10.720940     8.858424    21.192849    -0.268541
N      9.617753     9.740958    22.859515     0.034557
N     13.412790     2.331371     2.624177    -0.246386
N     14.197895     1.963654     0.603864     0.050101
N     -4.931309    -6.124591    25.258249    -0.268597
N     -4.048761    -5.021405    23.591584     0.038872
N     -2.265251     0.376861    12.859522    -0.244514
N     -2.632985    -0.408243    14.879835     0.046742
N     -4.262069     6.124362    25.258249    -0.267054
N     -5.144602     5.021192    23.591584     0.037000
N     11.458285    -0.376977    12.859522    -0.247524
N     11.826000     0.408109    14.879835     0.050236
N     10.721008    -0.334675     9.774550    -0.270843
N      9.617836     0.547875     8.107884     0.032550
N     -4.973610    -6.861895    28.343222    -0.247657
N     -4.188524    -7.229630    30.363535     0.050398
N     -1.527946     0.334586     9.774550    -0.268541
N     -0.424759    -0.547948     8.107884     0.034557
N     -4.219796     6.861639    28.343222    -0.246386
N     -5.004901     7.229356    30.363535     0.050101
N      4.931086     3.068559    25.258249    -0.268541
N      4.048549     4.171745    23.591584     0.034557
N      2.265117     9.570011    12.859522    -0.246386
N      2.632836     8.784907    14.879835     0.050101
N      4.261835    -3.068788    25.258249    -0.270843
N      5.144387    -4.171958    23.591584     0.032550
N      6.927884     8.816173    12.859522    -0.247657
N      6.560148     9.601259    14.879835     0.050398
N      7.665189     8.858475     9.774550    -0.268597
N      8.768373     9.741025     8.107884     0.038872
N      4.973362     2.331255    28.343222    -0.244514
N      4.188258     1.963520    30.363535     0.046742
N      1.527841     9.527736     9.774550    -0.267054
N      0.424672     8.645202     8.107884     0.037000
N      4.219532    -2.331511    28.343222    -0.247524
N      5.004617    -1.963794    30.363535     0.050236
O      2.051886     4.868675     3.753868    -0.556063
O      1.307231     4.953243     5.833639    -0.578996
O     17.227920    17.086375     2.963580    -0.577607
O     16.128442    -0.926691     4.802424    -0.577744
O      6.398383     0.689438    10.579083    -0.250726
O      7.141198    13.517591     3.753868    -0.557056
O      7.885834    13.433004     5.833639    -0.578559
O     10.351471     1.299898     2.963580    -0.580657
O     11.450964     0.926648     4.802424    -0.578860
O      2.794671    -0.689534    10.579083    -0.251472
O      0.272026     2.544577    19.237568    -0.555669
O      0.356592     3.289213    21.317338    -0.577903
O     12.489720     5.754829    18.447280    -0.579981
O     -5.523348     6.854321    20.286124    -0.578675
O     -3.907203    -1.801975    26.062782    -0.249824
O      8.920950    -2.544751    19.237568    -0.555410
O      8.836365    -3.289405    21.317338    -0.577640
O     -3.296769    12.631305    18.447280    -0.578571
O     -3.670017    11.531796    20.286124    -0.577155
O     -5.286182     1.801740    26.062782    -0.252694
O     16.334347    14.061825     3.753868    -0.555669
O     -1.307317    14.146393     5.833639    -0.577903
O      1.158310     7.893225     2.963580    -0.579981
O      2.257802     8.266459     4.802424    -0.578675
O     11.987803     9.882588    10.579083    -0.249824
O     11.245037     4.324441     3.753868    -0.555410
O     10.500382     4.239854     5.833639    -0.577640
O      8.034781    10.493048     2.963580    -0.578571
O      6.935273    10.119798     4.802424    -0.577155
O     -2.794780     8.503616    10.579083    -0.252694
O     -0.272225    11.737727    19.237568    -0.557056
O     -0.356780    -5.903937    21.317338    -0.578559
O      5.896409    -3.438321    18.447280    -0.580657
O      5.523157    -2.338829    20.286124    -0.578860
O      3.906958     7.391175    26.062782    -0.251472
O      9.465169     6.648399    19.237568    -0.556063
O      9.549738     5.903745    21.317338    -0.578996
O      3.296574     3.438155    18.447280    -0.577607
O      3.669810     2.338646    20.286124    -0.577744
O      5.285956    -7.391410    26.062782    -0.250726
O     -7.141353    -4.868815    27.213531    -0.555669
O     10.500311    -4.953383    25.133760    -0.577903
O      8.034684     1.299785    28.003819    -0.579981
O      6.935192     0.926551    26.164975    -0.578675
O     -2.794809    -0.689578    20.388316    -0.249824
O     -2.052043     4.868569    27.213531    -0.555410
O     -1.307388     4.953156    25.133760    -0.577640
O      1.158213    -1.300038    28.003819    -0.578571
O      2.257721    -0.926788    26.164975    -0.577155
O     11.987774     0.689394    20.388316    -0.252694
O      9.465219    -2.544717    11.729831    -0.557056
O      9.549774    15.096947     9.650061    -0.578559
O      3.296585    12.631331    12.520119    -0.580657
O      3.669837    11.531839    10.681275    -0.578860
O      5.286036     1.801835     4.904617    -0.251472
O     -0.272175     2.544611    11.729831    -0.556063
O     -0.356744     3.289265     9.650061    -0.578996
O      5.896420     5.754855    12.520119    -0.577607
O      5.523184     6.854364    10.681275    -0.577744
O      3.907038    16.584420     4.904617    -0.250726
O      7.141108     4.324335    27.213531    -0.556063
O      7.885763     4.239767    25.133760    -0.578996
O     -8.034926    -7.893365    28.003819    -0.577607
O     -6.935448    10.119701    26.164975    -0.577744
O      2.794611     8.503572    20.388316    -0.250726
O      2.051796    -4.324581    27.213531    -0.557056
O      1.307160    -4.239994    25.133760    -0.578559
O     -1.158477     7.893112    28.003819    -0.580657
O     -2.257970     8.266362    26.164975    -0.578860
O      6.398323     9.882544    20.388316    -0.251472
O      8.920968     6.648433    11.729831    -0.555669
O      8.836402     5.903797     9.650061    -0.577903
O     -3.296726     3.438181    12.520119    -0.579981
O     14.716342     2.338689    10.681275    -0.578675
O     13.100197    10.994985     4.904617    -0.249824
O      0.272044    11.737761    11.729831    -0.555410
O      0.356629    12.482415     9.650061    -0.577640
O     12.489763    -3.438295    12.520119    -0.578571
O     12.863011    -2.338786    10.681275    -0.577155
O     14.479176     7.391270     4.904617    -0.252694

The following XYZ coordinates are in angstroms. Other properties are in atomic units.
The sperically averaged electron density of each atom fit to a function of the form exp(a - br)
eigen_1, eigen_2 and eigen_3 are the three eigenvalues of traceless quadrupole moment tensor
  atom number  atomic symbol              X              Y              Z     net charge C6 coefficient C8 coefficient C10 coefficient fluctuating dipole atomic polarizability isotropic forcefield polarizability              a              b squared Pearson coefficient          <r^3>          <r^4>         wp_QDO          m_QDO          q_QDO       dipole_x       dipole_y       dipole_z         dipole            Qxy            Qxz            Qyz     Q(x^2-y^2)  Q(3z^2 - R^2)        eigen_1        eigen_2        eigen_3 static polarizability      alpha(xx)      alpha(xy)      alpha(xz)      alpha(yy)      alpha(yz)      alpha(zz) atomic spin moment
            1             Zn       2.976528       6.529692       4.168212       0.779856     102.733047 0.20989542E+04  0.68696742E+05                                17.877319                           14.939420       0.425602       1.976459                    0.997608      48.314416     133.502479       0.469329       0.398745      -1.145492      -0.080989       0.012013      -0.002055       0.081901       0.026672       0.015550       0.031724      -0.029289      -0.111567      -0.049928      -0.011666       0.061594             21.066780      20.037023      -1.875290      -2.631006      24.378403      -4.476138      18.784913          -0.000001
            2             Zn       6.216552      11.856571       4.168212       0.780743     102.592969 0.20951098E+04  0.68536816E+05                                17.859750                           14.924338       0.426269       1.976936                    0.997595      48.273867     133.340224       0.469650       0.398671      -1.145590       0.080806      -0.012349      -0.002148       0.081772       0.027949      -0.014925      -0.031698      -0.029555      -0.110969      -0.049532      -0.012827       0.062358             21.046565      20.017789      -1.870825       2.634110      24.346391       4.474616      18.775517          -0.000001
            3             Zn       1.933044       1.619928      19.651911       0.781042     102.679832 0.20972950E+04  0.68630567E+05                                17.873887                           14.935788       0.420885       1.975252                    0.997603      48.291448     133.438288       0.469267       0.398867      -1.145376       0.012588       0.081443      -0.002045       0.082435      -0.027595       0.031940      -0.015990       0.030797      -0.111396      -0.049970      -0.012906       0.062877             21.063931      24.368005       1.872107      -4.479743      20.034542       2.638487      18.789246          -0.000001
            4             Zn       7.259928      -1.620106      19.651911       0.778937     102.708814 0.20983784E+04  0.68668797E+05                                17.870102                           14.933930       0.431552       1.978033                    0.997557      48.311146     133.456756       0.469607       0.398562      -1.145697      -0.011906      -0.081352      -0.001668       0.082235      -0.026173      -0.030958       0.015489       0.028298      -0.114339      -0.050302      -0.010560       0.060862             21.058035      24.361710       1.871128       4.477165      20.029889      -2.639709      18.782505          -0.000001
            5             Zn      15.409696      15.722842       4.168212       0.781042     102.679832 0.20972951E+04  0.68630574E+05                                17.873888                           14.935789       0.420885       1.975252                    0.997603      48.291448     133.438289       0.469267       0.398867      -1.145376       0.081443       0.012588      -0.002045       0.082435      -0.027595      -0.015990       0.031940      -0.030797      -0.111396      -0.049970      -0.012906       0.062877             21.063931      20.034528       1.872111       2.638485      24.368026      -4.479731      18.789238          -0.000001
            6             Zn      12.169685       2.663421       4.168212       0.778937     102.708801 0.20983786E+04  0.68668808E+05                                17.870101                           14.933931       0.431552       1.978033                    0.997557      48.311146     133.456755       0.469607       0.398562      -1.145697      -0.081352      -0.011906      -0.001668       0.082235      -0.026173       0.015489      -0.030958      -0.028298      -0.114339      -0.050302      -0.010560       0.060862             21.058030      20.029873       1.871114      -2.639706      24.361703       4.477167      18.782513          -0.000001
            7             Zn      -1.933243      10.813078      19.651911       0.780743     102.592975 0.20951096E+04  0.68536810E+05                                17.859751                           14.924337       0.426269       1.976936                    0.997595      48.273867     133.340225       0.469650       0.398671      -1.145590      -0.012349       0.080806      -0.002148       0.081772       0.027949      -0.031698      -0.014925       0.029555      -0.110969      -0.049532      -0.012827       0.062358             21.046568      24.346401      -1.870813       4.474608      20.017793       2.634128      18.775510          -0.000001
            8             Zn      11.126184       7.573044      19.651911       0.779856     102.733051 0.20989541E+04  0.68696735E+05                                17.877319                           14.939419       0.425602       1.976459                    0.997608      48.314416     133.502478       0.469329       0.398745      -1.145492       0.012014      -0.080989      -0.002055       0.081901       0.026672       0.031724       0.015550       0.029289      -0.111567      -0.049928      -0.011666       0.061594             21.066781      24.378413      -1.875279      -4.476135      20.037024      -2.631025      18.784907          -0.000001
            9             Zn      -6.216702      -6.529832      26.799187       0.781042     102.679834 0.20972952E+04  0.68630576E+05                                17.873887                           14.935788       0.420885       1.975252                    0.997603      48.291449     133.438290       0.469267       0.398867      -1.145376      -0.081443      -0.012588       0.002045       0.082435      -0.027595      -0.015990       0.031940      -0.030797      -0.111396      -0.049970      -0.012906       0.062877             21.063931      20.034528       1.872111       2.638485      24.368026      -4.479731      18.789238          -0.000001
           10             Zn      -2.976691       6.529589      26.799187       0.778937     102.708801 0.20983786E+04  0.68668808E+05                                17.870101                           14.933932       0.431552       1.978033                    0.997557      48.311146     133.456756       0.469607       0.398562      -1.145697       0.081352       0.011906       0.001668       0.082235      -0.026173       0.015489      -0.030958      -0.028298      -0.114339      -0.050302      -0.010560       0.060862             21.058030      20.029873       1.871113      -2.639706      24.361703       4.477167      18.782512          -0.000001
           11             Zn      11.126237      -1.620068      11.315488       0.780743     102.592975 0.20951097E+04  0.68536811E+05                                17.859751                           14.924338       0.426269       1.976936                    0.997595      48.273867     133.340226       0.469650       0.398671      -1.145590       0.012349      -0.080806       0.002148       0.081772       0.027949      -0.031698      -0.014925       0.029555      -0.110969      -0.049532      -0.012827       0.062358             21.046568      24.346401      -1.870813       4.474608      20.017793       2.634128      18.775510          -0.000001
           12             Zn      -1.933190       1.619966      11.315488       0.779856     102.733051 0.20989541E+04  0.68696736E+05                                17.877319                           14.939419       0.425602       1.976459                    0.997608      48.314416     133.502478       0.469329       0.398745      -1.145492      -0.012014       0.080989       0.002055       0.081901       0.026672       0.031724       0.015550       0.029289      -0.111567      -0.049928      -0.011667       0.061594             21.066781      24.378413      -1.875279      -4.476135      20.037024      -2.631025      18.784907          -0.000001
           13             Zn       6.216466       2.663318      26.799187       0.779856     102.733048 0.20989543E+04  0.68696743E+05                                17.877319                           14.939420       0.425602       1.976459                    0.997608      48.314416     133.502480       0.469329       0.398745      -1.145492       0.080989      -0.012013       0.002055       0.081901       0.026672       0.015550       0.031724      -0.029290      -0.111567      -0.049928      -0.011666       0.061594             21.066780      20.037023      -1.875290      -2.631006      24.378404      -4.476138      18.784913          -0.000001
           14             Zn       2.976442      -2.663561      26.799187       0.780743     102.592965 0.20951097E+04  0.68536814E+05                                17.859750                           14.924338       0.426269       1.976936                    0.997595      48.273866     133.340221       0.469650       0.398671      -1.145590      -0.080806       0.012349       0.002148       0.081772       0.027949      -0.014925      -0.031698      -0.029555      -0.110969      -0.049532      -0.012827       0.062358             21.046565      20.017789      -1.870825       2.634110      24.346390       4.474616      18.775516          -0.000001
           15             Zn       7.259950       7.573082      11.315488       0.781042     102.679832 0.20972949E+04  0.68630567E+05                                17.873887                           14.935788       0.420885       1.975252                    0.997603      48.291448     133.438288       0.469267       0.398867      -1.145376      -0.012588      -0.081443       0.002045       0.082435      -0.027595       0.031940      -0.015990       0.030797      -0.111396      -0.049970      -0.012906       0.062877             21.063931      24.368005       1.872107      -4.479743      20.034541       2.638487      18.789245          -0.000001
           16             Zn       1.933066      10.813116      11.315488       0.778937     102.708810 0.20983783E+04  0.68668795E+05                                17.870102                           14.933930       0.431552       1.978033                    0.997557      48.311145     133.456753       0.469607       0.398562      -1.145697       0.011906       0.081352       0.001668       0.082235      -0.026173      -0.030958       0.015489       0.028298      -0.114339      -0.050302      -0.010560       0.060862             21.058034      24.361709       1.871128       4.477165      20.029889      -2.639709      18.782504          -0.000001
           17              H       5.107672       7.900565       6.304962       0.116938       1.026270 0.69785899E+01  0.66925790E+02                                 1.746581                            1.593276      -1.031729       2.393669                    0.996715       3.597310      10.309271       0.468203       1.364099      -0.690244       0.006697       0.042327      -0.009705       0.043939       0.004237       0.013786      -0.004022      -0.023345       0.000026      -0.021798       0.008876       0.012921              1.851168       1.516383       0.127253      -0.043649       2.548151      -0.257853       1.488970           0.000001
           18              H       6.050883       6.685222       8.200167       0.136856       0.981620 0.68857004E+01  0.66440540E+02                                 1.747860                            1.622793      -1.375557       2.237715                    0.993211       3.789554      11.235861       0.442600       1.434199      -0.675224       0.026074       0.022672       0.029631       0.045517       0.008548       0.013067       0.000883      -0.015165      -0.010382      -0.018997       0.003143       0.015854              1.805122       1.761823       0.268616       0.395184       1.670936       0.259017       1.982607           0.000001
           19              H       3.997147       4.168147       5.951934       0.094308       1.149452 0.84288228E+01  0.84832808E+02                                 1.879916                            1.747120      -1.302470       2.249680                    0.993467       3.937936      11.602290       0.448125       1.358031      -0.690265      -0.028229      -0.041069      -0.022845       0.054821       0.013643       0.014696       0.001844      -0.019756       0.004360      -0.023918       0.003264       0.020654              1.935253       1.695856       0.326518       0.229993       2.368231       0.354708       1.741672           0.000000
           20              H       7.255186       4.598374       8.819515       0.135783       0.948300 0.67193086E+01  0.64274673E+02                                 1.696463                            1.592265      -1.260402       2.288843                    0.994890       3.695309      10.817969       0.452536       1.414939      -0.679250       0.026989       0.027244      -0.002632       0.038439       0.003525      -0.000379      -0.011649      -0.000344      -0.005125      -0.012403       0.000276       0.012127              1.757001       1.896178       0.482768       0.037886       1.975076      -0.071889       1.399748           0.000001
           21              H       7.731388       2.805703      10.237822       0.138793       1.000820 0.74604759E+01  0.72042853E+02                                 1.667511                            1.611727      -0.833369       2.499253                    0.999313       3.324135       9.258523       0.485774       1.305713      -0.704699       0.032165       0.004383       0.018616       0.037421       0.003394       0.010889      -0.005930       0.008906      -0.012961      -0.014774       0.001440       0.013334              1.680775       2.051004       0.007833       0.341410       1.447887      -0.067975       1.543434           0.000001
           22              H       3.679057       2.963835       8.039137       0.121215       0.937242 0.68575005E+01  0.65059677E+02                                 1.608061                            1.553231      -0.792650       2.506283                    0.999290       3.411748       9.523764       0.489353       1.319281      -0.700502      -0.037860      -0.001020      -0.012257       0.039807       0.005456       0.010009      -0.006649       0.009653      -0.026033      -0.017301       0.003225       0.014076              1.626662       1.912948      -0.012615       0.294075       1.453317      -0.066255       1.513722           0.000001
           23              H       4.203064       1.130715       9.352154       0.130186       0.975348 0.68799138E+01  0.65986069E+02                                 1.708647                            1.595026      -1.195356       2.313986                    0.996103       3.675147      10.659551       0.460525       1.386703      -0.684903      -0.023789      -0.022431       0.000996       0.032712       0.001693       0.009899      -0.003904       0.002535      -0.019061      -0.013396       0.003037       0.010359              1.777256       1.766003       0.531667      -0.033381       2.145848      -0.149988       1.419917           0.000000
           24              H       6.431439       1.351307      19.013983       0.107125       1.135627 0.80056270E+01  0.79759708E+02                                 1.887619                            1.719717      -1.305765       2.255505                    0.993382       3.891379      11.509125       0.443780       1.385319      -0.684970      -0.002313       0.021552       0.037799       0.043573      -0.005103       0.002025       0.002638      -0.016501       0.029080      -0.014840       0.004186       0.010654              1.981639       1.454517      -0.099664      -0.040011       1.903597       0.626403       2.586802           0.000000
           25              H       5.822862       2.191571      16.759556       0.126149       1.173099 0.88682961E+01  0.89505965E+02                                 1.840834                            1.747111      -1.268427       2.281815                    0.994644       3.657585      10.447680       0.470178       1.290721      -0.706055      -0.020588       0.040664      -0.002346       0.045639      -0.016943       0.001443      -0.001481      -0.032592       0.020986      -0.027022       0.006732       0.020290              1.835162       1.548155      -0.364352       0.077586       2.277958      -0.042069       1.679372          -0.000001
           26              H       7.290096      -1.395595      16.456076       0.094527       1.275940 0.96648787E+01  0.98422642E+02                                 1.875339                            1.769749      -0.920953       2.430289                    0.998464       3.495568       9.626691       0.494936       1.215230      -0.725829       0.018536      -0.051876      -0.010808       0.056138      -0.017774      -0.000007       0.004064      -0.038237       0.013169      -0.028367       0.003748       0.024619              1.867583       1.613384      -0.286504      -0.114803       2.168339       0.241806       1.821027          -0.000001
           27              H       7.913400      -0.899155      14.344099       0.121758       1.100812 0.81855998E+01  0.80622072E+02                                 1.744323                            1.660604      -1.014719       2.401012                    0.997199       3.475912       9.668254       0.492254       1.263319      -0.712983       0.024895      -0.025914       0.008871       0.037013      -0.014140       0.001213      -0.002597      -0.007571       0.006806      -0.015794       0.001631       0.014163              1.756810       1.797681      -0.341023       0.234624       1.649569      -0.183898       1.823180          -0.000001
           28              H       7.797577      -0.788827      12.040125       0.127878       1.000690 0.70402890E+01  0.68215647E+02                                 1.763046                            1.631173      -1.308422       2.259321                    0.993559       3.837653      11.350668       0.446038       1.417232      -0.678176       0.018946      -0.022535      -0.017633       0.034317      -0.005050      -0.000914       0.004014       0.000094       0.034878      -0.011090      -0.001638       0.012727              1.828266       1.776322      -0.413094      -0.355434       1.864687       0.351614       1.843790           0.000000
           29              H       5.127870       2.007718      14.598032       0.124598       1.019629 0.75922567E+01  0.73481226E+02                                 1.670339                            1.611285      -0.808535       2.500427                    0.999307       3.368474       9.327856       0.493510       1.282345      -0.709389      -0.024256       0.026745       0.015893       0.039449      -0.016114      -0.002834       0.002484      -0.001910       0.011562      -0.018075       0.002644       0.015431              1.661140       1.566825      -0.259329      -0.189341       1.579693       0.192585       1.836903          -0.000001
           30              H       5.105816       2.193430      12.306444       0.126023       0.974986 0.71252358E+01  0.69132420E+02                                 1.722186                            1.633821      -1.311845       2.257975                    0.994190       3.807694      11.209408       0.449348       1.404885      -0.680778      -0.019867       0.024269      -0.009085       0.032653      -0.009186       0.000727       0.000547      -0.003782       0.011118      -0.011287       0.003761       0.007526              1.760345       1.655685      -0.423378       0.250466       1.874592      -0.371100       1.750759           0.000000
           31              H      -0.380630       3.164254       6.255415       0.118519       1.002841 0.73294327E+01  0.71041758E+02                                 1.706294                            1.622292      -1.078562       2.366363                    0.996978       3.627745      10.396386       0.469293       1.346539      -0.693614      -0.006017       0.018565       0.034981       0.040057      -0.000554      -0.011390       0.004934      -0.009032       0.028924      -0.014856      -0.001459       0.016314              1.737405       1.471721      -0.035177      -0.148288       1.788103       0.409496       1.952392           0.000001
           32              H      -1.502190       1.173019       5.927160       0.097390       1.056175 0.79413061E+01  0.79263788E+02                                 1.812791                            1.722125      -1.460083       2.169276                    0.991624       4.118900      12.347360       0.438182       1.400453      -0.680489      -0.020232      -0.010900       0.026754       0.035269       0.007070      -0.008193       0.004991      -0.001110       0.036668      -0.016324       0.000778       0.015546              1.855103       1.933146       0.187361      -0.409252       1.696750      -0.202841       1.935414           0.000001
           33              H       1.355053       2.774481       2.657003       0.111422       1.207221 0.89232913E+01  0.89430849E+02                                 1.820857                            1.706651      -1.191360       2.308297                    0.995679       3.556807       9.844810       0.499284       1.224041      -0.721636       0.020691       0.013950      -0.028558       0.037925       0.005881      -0.010894       0.001847      -0.002783       0.038054      -0.015894      -0.001532       0.017425              1.854719       2.011899       0.294411      -0.477528       1.672823      -0.168458       1.879435          -0.000000
           34              H       0.296008       0.720732       2.359716       0.110146       1.164667 0.88318317E+01  0.88586142E+02                                 1.806225                            1.721707      -1.024685       2.384411                    0.997675       3.553842       9.950100       0.485168       1.258632      -0.714202       0.009128      -0.018519      -0.032152       0.038210       0.001553      -0.012584       0.003919       0.000893       0.033883      -0.013460      -0.004936       0.018397              1.817173       1.651142      -0.066819      -0.144407       1.759494       0.404377       2.040883          -0.000001
           35              H       4.085389      10.485678       6.304962       0.114234       1.034102 0.70371099E+01  0.67545308E+02                                 1.746111                            1.592832      -1.004905       2.402665                    0.997074       3.600330      10.281189       0.471985       1.352000      -0.692631      -0.006001      -0.044066      -0.009752       0.045529       0.005059      -0.013890       0.004280      -0.023415       0.000387      -0.022212       0.009133       0.013080              1.850645       1.515962       0.127245       0.043694       2.547448       0.257686       1.488524           0.000001
           36              H       3.142161      11.701004       8.200167       0.135766       0.983135 0.68952406E+01  0.66526275E+02                                 1.746585                            1.621529      -1.368788       2.240112                    0.993330       3.786854      11.211156       0.443947       1.429985      -0.676019      -0.026461      -0.022974       0.029906       0.046069       0.008245      -0.013004      -0.000851      -0.015161      -0.010025      -0.018842       0.003306       0.015536              1.803810       1.760595       0.268499      -0.395065       1.669584      -0.259075       1.981250           0.000001
           37              H       5.195917      14.218099       5.951934       0.095241       1.150435 0.84409417E+01  0.85027278E+02                                 1.884618                            1.751137      -1.319381       2.242891                    0.993212       3.945750      11.649047       0.446332       1.362325      -0.689380       0.028186       0.040538      -0.022532       0.054272       0.013417      -0.014768      -0.002180      -0.019829       0.004983      -0.023819       0.003094       0.020725              1.940233       1.699907       0.327847      -0.230986       2.374999      -0.356185       1.745793           0.000000
           38              H       1.937852      13.787846       8.819515       0.133343       0.956094 0.67837073E+01  0.65014389E+02                                 1.701938                            1.596856      -1.253747       2.290734                    0.995002       3.707853      10.848005       0.453386       1.409599      -0.680219      -0.027850      -0.027680      -0.003539       0.039425       0.002989       0.000470       0.011545      -0.000671      -0.005191      -0.012115       0.000166       0.011950              1.762936       1.903003       0.485953      -0.037993       1.982351       0.072230       1.403456           0.000001
           39              H       1.461669      -2.805796      10.237822       0.138290       0.999323 0.74481362E+01  0.71908444E+02                                 1.667721                            1.611931      -0.851436       2.492169                    0.999137       3.322009       9.257721       0.484950       1.308208      -0.704221      -0.032455      -0.005359       0.018635       0.037806       0.002903      -0.010708       0.006196       0.008563      -0.012996      -0.014629       0.001538       0.013092              1.680968       2.051323       0.007824      -0.341560       1.447971       0.067973       1.543611           0.000001
           40              H       5.513988      15.422392       8.039137       0.122633       0.929724 0.67922674E+01  0.64324063E+02                                 1.604013                            1.549537      -0.807587       2.502773                    0.999165       3.400466       9.501548       0.487896       1.325624      -0.699259       0.037350       0.001578      -0.012083       0.039288       0.004683      -0.009690       0.006716       0.009295      -0.025338      -0.016761       0.003349       0.013413              1.622509       1.907482      -0.012595      -0.292714       1.449986       0.066038       1.510059           0.000001
           41              H       4.990002      -1.130800       9.352154       0.132475       0.970467 0.68385249E+01  0.65494597E+02                                 1.703451                            1.590657      -1.188462       2.317894                    0.996092       3.664111      10.622193       0.460937       1.387464      -0.684763       0.023206       0.021359       0.000877       0.031551       0.002084      -0.009762       0.004156       0.001898      -0.019566      -0.013644       0.003645       0.009999              1.771585       1.760339       0.528605       0.033156       2.138170       0.149221       1.416246           0.000000
           42              H       2.761539      -1.351479      19.013983       0.107819       1.134951 0.79998552E+01  0.79686016E+02                                 1.886624                            1.718878      -1.305491       2.255918                    0.993350       3.889532      11.501637       0.443984       1.384966      -0.685029       0.002094      -0.021883       0.037642       0.043591      -0.005515      -0.001908      -0.002369      -0.016361       0.029762      -0.015081       0.004406       0.010675              1.980546       1.453847      -0.099596       0.039991       1.902659      -0.625962       2.585133           0.000000
           43              H       3.370137      -2.191723      16.759556       0.125505       1.172627 0.88604183E+01  0.89368200E+02                                 1.836821                            1.743581      -1.248230       2.289504                    0.994842       3.654909      10.422004       0.471972       1.286653      -0.706916       0.020335      -0.041272      -0.002274       0.046066      -0.016812      -0.001555       0.001484      -0.032561       0.020573      -0.026854       0.006589       0.020265              1.831122       1.545166      -0.362972      -0.077359       2.272209       0.041957       1.675992          -0.000001
           44              H       1.902905       1.395446      16.456076       0.094081       1.279543 0.96994622E+01  0.98866763E+02                                 1.878999                            1.773037      -0.921804       2.429605                    0.998482       3.501130       9.647673       0.494407       1.215400      -0.725776      -0.018451       0.051832      -0.010609       0.056032      -0.017952      -0.000376      -0.004617      -0.038517       0.012871      -0.028601       0.003581       0.025020              1.871231       1.616306      -0.287266       0.115045       2.172706      -0.242435       1.824682          -0.000001
           45              H       1.279620       0.899025      14.344099       0.121435       1.100543 0.81789675E+01  0.80499904E+02                                 1.740025                            1.656761      -1.002981       2.405465                    0.997329       3.473058       9.641045       0.494489       1.258499      -0.714024      -0.024743       0.026499       0.008843       0.037318      -0.014228      -0.001354       0.002362      -0.007858       0.007392      -0.015999       0.001847       0.014152              1.752404       1.793069      -0.339629      -0.233818       1.645538       0.183302       1.818606          -0.000001
           46              H       1.395464       0.788718      12.040125       0.128088       1.001539 0.70505550E+01  0.68376238E+02                                 1.767756                            1.635153      -1.342221       2.245758                    0.993132       3.847832      11.405594       0.444119       1.422083      -0.677237      -0.019133       0.022250      -0.017856       0.034351      -0.004932       0.000733      -0.003966      -0.000089       0.034835      -0.010978      -0.001675       0.012654              1.833339       1.781225      -0.414974       0.356924       1.869962      -0.353160       1.848830           0.000000
           47              H       4.065148      -2.007850      14.598032       0.123796       1.020235 0.75942116E+01  0.73469328E+02                                 1.667434                            1.608656      -0.798879       2.503137                    0.999373       3.366843       9.306667       0.495459       1.277835      -0.710357       0.024612      -0.027012       0.016431       0.040068      -0.015843       0.003068      -0.002271      -0.002318       0.011323      -0.017796       0.002567       0.015229              1.658212       1.564192      -0.258562       0.188773       1.577062      -0.192033       1.833382          -0.000001
           48              H       4.087223      -2.193541      12.306444       0.125336       0.974096 0.71169681E+01  0.69039117E+02                                 1.722188                            1.633709      -1.313005       2.257574                    0.994197       3.806575      11.208739       0.448973       1.406324      -0.680535       0.020196      -0.024588      -0.009302       0.033151      -0.009054      -0.000565      -0.000387      -0.003857       0.011293      -0.011170       0.003795       0.007375              1.760398       1.655780      -0.423587      -0.250642       1.874738       0.371302       1.750675           0.000000
           49              H       9.573692      15.221989       6.255415       0.118708       1.000665 0.73118836E+01  0.70849784E+02                                 1.706089                            1.622150      -1.079325       2.366939                    0.996962       3.626809      10.401968       0.468395       1.349535      -0.693027       0.006170      -0.018936       0.034926       0.040205      -0.000283       0.011398      -0.004702      -0.008891       0.028535      -0.014813      -0.001262       0.016076              1.737176       1.471602      -0.035097       0.148220       1.787905      -0.409337       1.952021           0.000001
           50              H      10.695286      -1.173073       5.927160       0.096979       1.059167 0.79688944E+01  0.79602288E+02                                 1.815289                            1.724367      -1.468172       2.165053                    0.991454       4.126013      12.370619       0.438214       1.399241      -0.680687       0.020318       0.010558       0.026928       0.035347       0.007448       0.008032      -0.004959      -0.001404       0.035782      -0.016492       0.001333       0.015158              1.857709       1.935922       0.187744       0.410118       1.699040       0.203240       1.938165           0.000001
           51              H       7.838041      15.611795       2.657003       0.110587       1.208284 0.89331328E+01  0.89565132E+02                                 1.823214                            1.708613      -1.195101       2.306605                    0.995687       3.558370       9.855040       0.498489       1.225504      -0.721332      -0.020906      -0.013497      -0.029043       0.038245       0.006240       0.010550      -0.002014      -0.002898       0.037096      -0.015966      -0.000954       0.016920              1.857223       2.014774       0.295052       0.478720       1.674827       0.168849       1.882069          -0.000000
           52              H       8.897121      -0.720754       2.359716       0.109175       1.161670 0.87993904E+01  0.88132726E+02                                 1.799054                            1.715352      -1.005539       2.391984                    0.997881       3.547211       9.907113       0.487681       1.253965      -0.715246      -0.009476       0.018784      -0.032729       0.038908       0.002107       0.012598      -0.003900       0.001103       0.032994      -0.013735      -0.004442       0.018177              1.809824       1.645027      -0.066358       0.143360       1.752528      -0.401576       2.031916          -0.000001
           53              H       3.303920      -0.511238      21.788662       0.115458       1.029829 0.70058235E+01  0.67229365E+02                                 1.747977                            1.594363      -1.026410       2.395307                    0.996777       3.601524      10.313049       0.469094       1.360651      -0.690918       0.043132      -0.006521      -0.010160       0.044790      -0.004706      -0.003930      -0.013793       0.023620       0.000177      -0.022010       0.009010       0.013000              1.852737       2.550796      -0.127536      -0.258196       1.517486       0.043757       1.489929           0.000001
           54              H       2.088579      -1.454463      23.683867       0.136109       0.980534 0.68751105E+01  0.66300154E+02                                 1.745479                            1.620742      -1.368935       2.240668                    0.993315       3.784556      11.210804       0.443294       1.432780      -0.675520       0.022447      -0.025889       0.030050       0.045575      -0.008285       0.001003      -0.013091       0.015274      -0.010949      -0.018955       0.003163       0.015792              1.802594       1.668620      -0.268019       0.258414       1.759453      -0.394341       1.979711           0.000001
           55              H      -0.428499       0.599296      21.435634       0.096524       1.149399 0.84327655E+01  0.84927709E+02                                 1.883594                            1.750322      -1.324073       2.240893                    0.993128       3.944306      11.645113       0.446405       1.362377      -0.689346      -0.039956       0.027664      -0.022772       0.053669      -0.013803       0.001861      -0.014991       0.019734       0.004330      -0.024214       0.003281       0.020933              1.939127       2.373493      -0.327404       0.355591       1.699010      -0.230679       1.744878           0.000000
           56              H       0.001733      -2.658769      24.303215       0.137064       0.945820 0.66977874E+01  0.64024348E+02                                 1.694311                            1.590323      -1.272898       2.284805                    0.994712       3.690262      10.803249       0.452503       1.416025      -0.679047       0.026774      -0.027073      -0.002840       0.038182      -0.003274      -0.011776       0.000582       0.000890      -0.004634      -0.012267      -0.000099       0.012366              1.754722       1.972436      -0.481947      -0.071791       1.893626      -0.037749       1.398105           0.000001
           57              H      -1.790936      -3.134980      25.721522       0.138681       0.997657 0.74319738E+01  0.71710000E+02                                 1.665502                            1.609918      -0.840105       2.497073                    0.999224       3.318812       9.244627       0.485396       1.307780      -0.704312       0.004802      -0.032497       0.018784       0.037841      -0.002913      -0.005581      -0.010566      -0.008518      -0.013004      -0.014098       0.001182       0.012917              1.678718       1.446411      -0.007857      -0.067840       2.048088      -0.340631       1.541656           0.000001
           58              H      -1.632811       0.917370      23.522836       0.122318       0.932742 0.68214522E+01  0.64675694E+02                                 1.607837                            1.553101      -0.807898       2.501730                    0.999147       3.408451       9.532275       0.487178       1.326031      -0.699141      -0.001409       0.037394      -0.012336       0.039401      -0.004442      -0.006745      -0.009554      -0.009344      -0.025517      -0.016646       0.003346       0.013300              1.626404       1.453249       0.012657      -0.066311       1.912415      -0.293837       1.513547           0.000001
           59              H      -3.465931       0.393355      24.835854       0.129521       0.979910 0.69157601E+01  0.66383894E+02                                 1.710129                            1.596171      -1.234035       2.295052                    0.995855       3.678745      10.657429       0.461884       1.381498      -0.685880      -0.022161       0.023678       0.001165       0.032451      -0.002023      -0.004101      -0.009937      -0.002173      -0.020106      -0.013818       0.003543       0.010274              1.778885       2.148289      -0.532738      -0.150292       1.767581       0.033558       1.420784           0.000000
           60              H       5.947939       7.358181       3.530283       0.107943       1.130392 0.79625454E+01  0.79192628E+02                                 1.878871                            1.712945      -1.289597       2.262616                    0.993662       3.877596      11.443792       0.445664       1.381866      -0.685665       0.021699       0.001840       0.037520       0.043382       0.005796       0.002682      -0.001880       0.016309       0.029490      -0.015193       0.004408       0.010785              1.971758       1.894370       0.098886       0.620630       1.449250       0.039528       2.571654           0.000000
           61              H       6.788202       7.966778       1.275857       0.124185       1.180944 0.89358537E+01  0.90317689E+02                                 1.845072                            1.750587      -1.259978       2.283704                    0.994659       3.667735      10.468534       0.471201       1.286065      -0.707017       0.041361       0.020906      -0.002594       0.046417       0.016377      -0.001408      -0.001759       0.032750       0.020297      -0.026577       0.006508       0.020070              1.839505       2.284623       0.366214      -0.042462       1.551303      -0.077918       1.682589          -0.000001
           62              H       3.201039       6.499553       0.972376       0.092470       1.276845 0.96679139E+01  0.98397359E+02                                 1.870356                            1.765385      -0.898502       2.438124                    0.998672       3.498714       9.612193       0.497827       1.208864      -0.727255      -0.052688      -0.018885      -0.011384       0.057116       0.017737       0.004178      -0.000234       0.038570       0.012930      -0.028449       0.003692       0.024757              1.862584       2.162055       0.285261       0.240741       1.609619       0.114275       1.816076          -0.000001
           63              H      -5.495794      -3.317023      29.827799       0.122086       1.096361 0.81430327E+01  0.80082768E+02                                 1.738409                            1.655372      -0.995862       2.409127                    0.997414       3.466498       9.628731       0.493534       1.261933      -0.713317      -0.026388      -0.024664       0.008710       0.037155       0.014117      -0.002483      -0.001293       0.007547       0.007324      -0.015846       0.001799       0.014047              1.750747       1.644089       0.339032      -0.182783       1.791423      -0.233281       1.816729          -0.000001
           64              H      -5.385466      -3.201179      27.523824       0.127465       1.002900 0.70576488E+01  0.68409120E+02                                 1.763618                            1.631588      -1.321729       2.253868                    0.993466       3.840147      11.351009       0.446745       1.414465      -0.678674      -0.022605      -0.018972      -0.018095       0.034618       0.005028       0.003928       0.000793      -0.000289       0.035200      -0.011132      -0.001622       0.012754              1.828892       1.865371       0.413444       0.351929       1.776957       0.355684       1.844348           0.000000
           65              H      -2.588926      -0.531500      30.081731       0.123154       1.021510 0.76082237E+01  0.73660713E+02                                 1.671161                            1.612001      -0.807902       2.500300                    0.999312       3.371025       9.330818       0.493941       1.280792      -0.709736       0.027208       0.025080       0.016268       0.040422       0.015896       0.002486       0.002666       0.002384       0.011800      -0.017910       0.002758       0.015152              1.661960       1.580449       0.259592       0.192830       1.567597       0.189568       1.837834          -0.000001
           66              H      -2.403214      -0.509426      27.790144       0.126459       0.973325 0.71085522E+01  0.68911018E+02                                 1.718348                            1.630453      -1.301701       2.262405                    0.994354       3.799597      11.170615       0.450539       1.402383      -0.681270       0.024740       0.020108      -0.009237       0.033192       0.008986       0.000600      -0.000838       0.003898       0.011365      -0.011160       0.003858       0.007302              1.756266       1.870084       0.421795      -0.369639       1.652031      -0.249504       1.746683           0.000000
           67              H      -1.432400       4.977073      21.739114       0.119276       1.000337 0.73087669E+01  0.70817854E+02                                 1.706278                            1.622231      -1.089777       2.362368                    0.996896       3.626303      10.403181       0.468161       1.350244      -0.692879       0.018761       0.006632       0.034375       0.039719       0.000455       0.004789       0.011306       0.008716       0.029038      -0.014680      -0.001525       0.016205              1.737413       1.788110       0.035178       0.409549       1.471694       0.148352       1.952435           0.000001
           68              H      -3.423636       6.098639      21.410860       0.098133       1.052161 0.79051060E+01  0.78820100E+02                                 1.809205                            1.719052      -1.460083       2.169838                    0.991588       4.110920      12.320939       0.438203       1.401850      -0.680253      -0.010404       0.020111       0.026968       0.035213      -0.007349       0.005081       0.008105       0.000868       0.035688      -0.016439       0.001207       0.015232              1.851320       1.693744      -0.186585      -0.201951       1.929053       0.407562       1.931161           0.000001
           69              H      -1.822170       3.241423      18.140702       0.111376       1.206050 0.89154058E+01  0.89351542E+02                                 1.821691                            1.707487      -1.196253       2.306341                    0.995681       3.555877       9.849229       0.498356       1.226324      -0.721143       0.013764      -0.021113      -0.028712       0.038205      -0.006087       0.001989       0.010698       0.002966       0.036771      -0.015893      -0.001048       0.016941              1.855541       1.673653      -0.294461      -0.168400       2.012721       0.477637       1.880249          -0.000000
           70              H      -3.875920       4.300475      17.843415       0.108539       1.166987 0.88484532E+01  0.88747909E+02                                 1.804279                            1.719874      -1.004550       2.391442                    0.997812       3.556256       9.939493       0.487145       1.253594      -0.715295      -0.019026      -0.009691      -0.032596       0.038967      -0.001456       0.004350       0.012173      -0.001131       0.033801      -0.013217      -0.004956       0.018173              1.815205       1.757687       0.066727       0.403935       1.649214       0.144154       2.038715          -0.000001
           71              H       5.889032       0.511041      21.788662       0.115865       1.028683 0.69966405E+01  0.67105490E+02                                 1.745211                            1.592216      -1.018916       2.398512                    0.996892       3.596770      10.289809       0.469993       1.358769      -0.691299      -0.043086       0.006520      -0.010337       0.044786      -0.004837       0.003694       0.013785       0.023074      -0.000228      -0.021815       0.009094       0.012720              1.849585       2.545286      -0.127042       0.257371       1.515473      -0.043622       1.487996           0.000001
           72              H       7.104357       1.454249      23.683867       0.135020       0.986272 0.69186257E+01  0.66761247E+02                                 1.744918                            1.620171      -1.356426       2.244335                    0.993464       3.784341      11.178678       0.446137       1.422765      -0.677353      -0.022776       0.025870       0.030665       0.046134      -0.008624      -0.001000       0.013136       0.015299      -0.010947      -0.019107       0.003025       0.016082              1.801990       1.667996      -0.267961      -0.258432       1.758860       0.394296       1.979114           0.000001
           73              H       9.621455      -0.599490      21.435634       0.095656       1.147456 0.84116973E+01  0.84612787E+02                                 1.877215                            1.744943      -1.300932       2.250418                    0.993532       3.932708      11.581557       0.448584       1.357407      -0.690382       0.040364      -0.028305      -0.022768       0.054303      -0.013395      -0.001920       0.014896       0.019826       0.003984      -0.023919       0.003270       0.020649              1.932312       2.364123      -0.325493      -0.353514       1.693638       0.229297       1.739175           0.000000
           74              H       9.191197       2.658549      24.303215       0.136385       0.947944 0.67143980E+01  0.64205813E+02                                 1.694947                            1.590803      -1.257710       2.290126                    0.994881       3.691010      10.797967       0.453192       1.413373      -0.679546      -0.027113       0.027507      -0.002696       0.038717      -0.002701       0.011946      -0.000335       0.000728      -0.005246      -0.012479       0.000260       0.012219              1.755423       1.973436      -0.482568       0.071879       1.894433       0.037648       1.398401           0.000001
           75              H      -7.402446       3.134748      25.721522       0.138506       1.000231 0.74575016E+01  0.72027623E+02                                 1.669141                            1.613261      -0.843961       2.495579                    0.999210       3.324996       9.270476       0.484566       1.308722      -0.704091      -0.005162       0.032433       0.018691       0.037787      -0.003063       0.005747       0.010685      -0.008923      -0.012281      -0.014281       0.001133       0.013148              1.682440       1.449277      -0.007956       0.068053       2.053201       0.341856       1.544843           0.000001
           76              H      10.825749      -0.917583      23.522836       0.122500       0.933991 0.68283904E+01  0.64720582E+02                                 1.605139                            1.550565      -0.794448       2.506642                    0.999292       3.404820       9.502659       0.489428       1.320362      -0.700294       0.000955      -0.037073      -0.012416       0.039108      -0.005199       0.006617       0.009682      -0.009435      -0.026192      -0.017002       0.003289       0.013714              1.623651       1.450883       0.012632       0.066083       1.909016       0.293128       1.511052           0.000001
           77              H      -5.727444      -0.393579      24.835854       0.129311       0.979630 0.69137532E+01  0.66357156E+02                                 1.709582                            1.595777      -1.234971       2.294660                    0.995871       3.678076      10.653497       0.462030       1.381216      -0.685942       0.022596      -0.023433       0.001105       0.032572      -0.001838       0.004005       0.009736      -0.002151      -0.019752      -0.013502       0.003413       0.010089              1.778268       2.147271      -0.532222       0.150133       1.767022      -0.033449       1.420512           0.000000
           78              H       3.245147      11.028087       3.530283       0.107784       1.134584 0.79962417E+01  0.79634128E+02                                 1.885594                            1.718021      -1.304070       2.256562                    0.993436       3.887487      11.491191       0.444314       1.384212      -0.685182      -0.021815      -0.002247       0.037612       0.043539       0.005127      -0.002414       0.001883       0.016641       0.030302      -0.015068       0.004197       0.010871              1.979374       1.901554       0.099508      -0.625421       1.453154      -0.039982       2.583415           0.000000
           79              H       2.404904      10.419510       1.275857       0.123184       1.176450 0.88919540E+01  0.89727904E+02                                 1.837430                            1.744038      -1.235704       2.293704                    0.994931       3.659645      10.423478       0.473184       1.282762      -0.707751      -0.042126      -0.021320      -0.002642       0.047288       0.016408       0.001462       0.001454       0.032570       0.021080      -0.026649       0.006761       0.019888              1.831765       2.273226       0.363282       0.042127       1.545623       0.077450       1.676445          -0.000001
           80              H       5.992070      11.886739       0.972376       0.094759       1.277571 0.96795173E+01  0.98593902E+02                                 1.875228                            1.769731      -0.912165       2.433278                    0.998539       3.498345       9.630599       0.495584       1.213367      -0.726219       0.051719       0.018200      -0.010782       0.055878       0.017867      -0.004190       0.000060       0.038272       0.011612      -0.028195       0.003236       0.024959              1.867464       2.167884       0.286309      -0.241681       1.613492      -0.114686       1.821016          -0.000001
           81              H      -3.697626       3.316754      29.827799       0.121803       1.096773 0.81434254E+01  0.80054259E+02                                 1.735420                            1.652675      -0.993042       2.409407                    0.997429       3.465909       9.612068       0.495370       1.257763      -0.714205       0.026144       0.024420       0.008888       0.036863       0.014308       0.002533       0.001461       0.007510       0.006554      -0.015894       0.001505       0.014389              1.747706       1.641261       0.338063       0.182411       1.788254       0.232719       1.813601          -0.000001
           82              H      -3.807933       3.200930      27.523824       0.127049       1.003077 0.70581810E+01  0.68405228E+02                                 1.762812                            1.630889      -1.306008       2.260156                    0.993530       3.838152      11.338762       0.447221       1.413146      -0.678935       0.022986       0.019556      -0.018470       0.035383       0.004913      -0.003916      -0.000858      -0.000086       0.034961      -0.010961      -0.001728       0.012689              1.827996       1.864506       0.413216      -0.351733       1.776161      -0.355416       1.843322           0.000000
           83              H      -6.604496       0.531228      30.081731       0.122949       1.020040 0.75915801E+01  0.73424965E+02                                 1.666079                            1.607483      -0.798288       2.503075                    0.999343       3.366274       9.298707       0.496138       1.276415      -0.710676      -0.026911      -0.025111       0.016920       0.040510       0.015968      -0.002332      -0.002524       0.002178       0.011263      -0.017885       0.002727       0.015158              1.656859       1.575783       0.258052      -0.191530       1.562933      -0.188265       1.831862          -0.000001
           84              H      -6.790187       0.509175      27.790144       0.126090       0.974496 0.71182349E+01  0.69029502E+02                                 1.719833                            1.631619      -1.305118       2.260643                    0.994244       3.802131      11.180658       0.450347       1.402479      -0.681247      -0.024549      -0.020054      -0.008981       0.032946       0.009194      -0.000651       0.000681       0.004111       0.012263      -0.011521       0.004142       0.007379              1.757900       1.871989       0.422697       0.370448       1.653570       0.250109       1.748139           0.000000
           85              H      10.625353      -4.977270      21.739114       0.119545       1.000037 0.73038089E+01  0.70736191E+02                                 1.703703                            1.619926      -1.079032       2.366803                    0.997100       3.621871      10.377635       0.469399       1.347324      -0.693466      -0.018580      -0.006340       0.034405       0.039612       0.000471      -0.004884      -0.011378       0.008796       0.029192      -0.014785      -0.001548       0.016333              1.734722       1.785295       0.035136      -0.408577       1.469601      -0.147969       1.949271           0.000001
           86              H      -5.769707      -6.098833      21.410860       0.097824       1.049659 0.78822078E+01  0.78542010E+02                                 1.807458                            1.717506      -1.445180       2.176042                    0.991778       4.105449      12.304327       0.437998       1.403394      -0.680004       0.011058      -0.020182       0.026976       0.035458      -0.006774      -0.004651      -0.007982       0.001141       0.035036      -0.015644       0.000729       0.014915              1.849462       1.692024      -0.186238       0.201646       1.927078      -0.407013       1.929282           0.000001
           87              H      11.015156      -3.241587      18.140702       0.110843       1.204260 0.88960843E+01  0.89072911E+02                                 1.816508                            1.703017      -1.177687       2.313461                    0.995827       3.552247       9.821280       0.500367       1.222561      -0.721994      -0.014256       0.020987      -0.028818       0.038395      -0.005835      -0.001815      -0.010605       0.002732       0.036619      -0.015522      -0.001334       0.016856              1.850105       1.669099      -0.293055       0.167632       2.006486      -0.475346       1.874731          -0.000000
           88              H      -5.317391      -4.300636      17.843415       0.110061       1.164083 0.88246668E+01  0.88488750E+02                                 1.805078                            1.720564      -1.020113       2.386332                    0.997742       3.551757       9.940051       0.485559       1.257983      -0.714356       0.018615       0.009217      -0.032158       0.038283      -0.001700      -0.004182      -0.012323      -0.001076       0.033615      -0.013420      -0.004762       0.018182              1.816049       1.758399       0.066825      -0.404218       1.649989      -0.144301       2.039759          -0.000001
           89              H      13.278560      -1.292585       6.304962       0.115458       1.029829 0.70058300E+01  0.67229444E+02                                 1.747978                            1.594364      -1.026410       2.395307                    0.996777       3.601524      10.313050       0.469094       1.360651      -0.690918      -0.006521       0.043132      -0.010160       0.044790      -0.004706      -0.013793      -0.003930      -0.023619       0.000177      -0.022010       0.009010       0.013000              1.852738       1.517487      -0.127537       0.043758       2.550797      -0.258196       1.489930           0.000001
           90              H      12.335304      15.878372       8.200167       0.136109       0.980534 0.68751096E+01  0.66300144E+02                                 1.745479                            1.620742      -1.368935       2.240668                    0.993315       3.784556      11.210804       0.443294       1.432780      -0.675520      -0.025889       0.022447       0.030050       0.045575      -0.008285      -0.013091       0.001003      -0.015274      -0.010949      -0.018955       0.003163       0.015792              1.802595       1.759454      -0.268020      -0.394342       1.668619       0.258414       1.979710           0.000001
           91              H      14.389068      13.361297       5.951934       0.096524       1.149399 0.84327680E+01  0.84927739E+02                                 1.883594                            1.750323      -1.324073       2.240893                    0.993128       3.944306      11.645113       0.446405       1.362377      -0.689346       0.027664      -0.039956      -0.022772       0.053669      -0.013803      -0.014991       0.001861      -0.019733       0.004330      -0.024214       0.003281       0.020933              1.939127       1.699012      -0.327405      -0.230680       2.373491       0.355592       1.744879           0.000000
           92              H      11.131002      13.791524       8.819515       0.137064       0.945820 0.66977862E+01  0.64024335E+02                                 1.694311                            1.590324      -1.272898       2.284805                    0.994712       3.690262      10.803250       0.452503       1.416025      -0.679047      -0.027073       0.026774      -0.002840       0.038182      -0.003274       0.000582      -0.011776      -0.000890      -0.004634      -0.012267      -0.000099       0.012366              1.754722       1.893628      -0.481948      -0.037749       1.972434      -0.071792       1.398105           0.000001
           93              H      10.654794      11.998853      10.237822       0.138681       0.997657 0.74319737E+01  0.71710001E+02                                 1.665503                            1.609918      -0.840105       2.497073                    0.999224       3.318812       9.244628       0.485395       1.307780      -0.704312      -0.032498       0.004802       0.018784       0.037841      -0.002913      -0.010566      -0.005581       0.008518      -0.013004      -0.014098       0.001182       0.012917              1.678719       2.048088      -0.007856      -0.340631       1.446411      -0.067841       1.541656           0.000001
           94              H      14.707144      12.156985       8.039137       0.122318       0.932741 0.68214500E+01  0.64675669E+02                                 1.607837                            1.553101      -0.807898       2.501730                    0.999147       3.408451       9.532275       0.487178       1.326031      -0.699141       0.037394      -0.001409      -0.012336       0.039401      -0.004442      -0.009554      -0.006745       0.009344      -0.025517      -0.016646       0.003346       0.013300              1.626404       1.912416       0.012657      -0.293836       1.453249      -0.066311       1.513546           0.000001
           95              H      14.183132      10.323865       9.352154       0.129521       0.979909 0.69157593E+01  0.66383885E+02                                 1.710129                            1.596171      -1.234035       2.295052                    0.995855       3.678745      10.657429       0.461884       1.381498      -0.685880       0.023678      -0.022160       0.001165       0.032451      -0.002023      -0.009937      -0.004101       0.002173      -0.020106      -0.013818       0.003543       0.010274              1.778884       1.767582      -0.532738       0.033559       2.148287      -0.150292       1.420784           0.000000
           96              H      11.954668      10.544457      19.013983       0.107943       1.130392 0.79625452E+01  0.79192626E+02                                 1.878871                            1.712945      -1.289598       2.262616                    0.993662       3.877596      11.443792       0.445664       1.381866      -0.685665       0.001840       0.021699       0.037520       0.043382       0.005796      -0.001880       0.002682      -0.016309       0.029490      -0.015193       0.004408       0.010785              1.971758       1.449250       0.098885       0.039527       1.894370       0.620630       2.571654           0.000000
           97              H      12.563263      11.384721      16.759556       0.124185       1.180945 0.89358581E+01  0.90317739E+02                                 1.845072                            1.750587      -1.259978       2.283704                    0.994659       3.667735      10.468532       0.471202       1.286064      -0.707017       0.020905       0.041361      -0.002594       0.046417       0.016377      -0.001759      -0.001408      -0.032750       0.020297      -0.026577       0.006508       0.020070              1.839505       1.551301       0.366212      -0.077918       2.284624      -0.042462       1.682589          -0.000001
           98              H      11.096044       7.797555      16.456076       0.092470       1.276845 0.96679168E+01  0.98397392E+02                                 1.870356                            1.765385      -0.898502       2.438125                    0.998672       3.498714       9.612192       0.497827       1.208864      -0.727255      -0.018884      -0.052688      -0.011384       0.057116       0.017737      -0.000234       0.004178      -0.038570       0.012930      -0.028449       0.003692       0.024757              1.862584       1.609619       0.285261       0.114275       2.162056       0.240741       1.816076          -0.000001
           99              H      10.472757       8.293995      14.344099       0.122086       1.096362 0.81430412E+01  0.80082870E+02                                 1.738409                            1.655373      -0.995862       2.409127                    0.997414       3.466498       9.628731       0.493534       1.261933      -0.713318      -0.024664      -0.026388       0.008710       0.037155       0.014117      -0.001293      -0.002483      -0.007547       0.007324      -0.015846       0.001799       0.014047              1.750747       1.791422       0.339033      -0.233280       1.644091      -0.182783       1.816729          -0.000001
          100              H      10.588601       8.404323      12.040125       0.127465       1.002901 0.70576503E+01  0.68409136E+02                                 1.763618                            1.631588      -1.321729       2.253868                    0.993466       3.840147      11.351008       0.446745       1.414465      -0.678674      -0.018972      -0.022606      -0.018095       0.034618       0.005028       0.000793       0.003928       0.000289       0.035200      -0.011132      -0.001622       0.012754              1.828892       1.776956       0.413445       0.355683       1.865373       0.351930       1.844347           0.000000
          101              H      13.258275      11.200868      14.598032       0.123154       1.021510 0.76082198E+01  0.73660668E+02                                 1.671160                            1.612000      -0.807902       2.500300                    0.999312       3.371025       9.330818       0.493941       1.280792      -0.709736       0.025080       0.027208       0.016268       0.040422       0.015896       0.002666       0.002486      -0.002384       0.011800      -0.017910       0.002758       0.015152              1.661960       1.567595       0.259591       0.189567       1.580450       0.192831       1.837834          -0.000001
          102              H      13.280349      11.386580      12.306444       0.126459       0.973325 0.71085479E+01  0.68910967E+02                                 1.718347                            1.630452      -1.301701       2.262405                    0.994354       3.799597      11.170615       0.450539       1.402383      -0.681270       0.020108       0.024740      -0.009237       0.033192       0.008986      -0.000838       0.000600      -0.003898       0.011365      -0.011160       0.003858       0.007302              1.756265       1.652029       0.421794      -0.249502       1.870085      -0.369639       1.746682           0.000000
          103              H       0.380547      12.357404       6.255415       0.119276       1.000338 0.73087749E+01  0.70817947E+02                                 1.706279                            1.622231      -1.089777       2.362368                    0.996896       3.626303      10.403181       0.468161       1.350244      -0.692879       0.006632       0.018761       0.034375       0.039719       0.000455       0.011306       0.004789      -0.008716       0.029038      -0.014680      -0.001525       0.016205              1.737414       1.471695       0.035178       0.148352       1.788111       0.409549       1.952436           0.000001
          104              H       1.502116      10.366169       5.927160       0.098133       1.052161 0.79051037E+01  0.78820073E+02                                 1.809205                            1.719052      -1.460083       2.169838                    0.991588       4.110920      12.320939       0.438203       1.401850      -0.680253       0.020111      -0.010404       0.026968       0.035213      -0.007349       0.008105       0.005081      -0.000868       0.035688      -0.016439       0.001207       0.015232              1.851319       1.929053      -0.186584       0.407562       1.693743      -0.201951       1.931161           0.000001
          105              H      17.031197      11.967631       2.657003       0.111376       1.206049 0.89153933E+01  0.89351390E+02                                 1.821690                            1.707486      -1.196253       2.306341                    0.995681       3.555876       9.849226       0.498356       1.226324      -0.721143      -0.021113       0.013764      -0.028712       0.038205      -0.006087       0.010698       0.001989      -0.002966       0.036771      -0.015893      -0.001048       0.016941              1.855540       2.012721      -0.294461       0.477637       1.673652      -0.168399       1.880248          -0.000000
          106              H      -0.296047       9.913882       2.359716       0.108539       1.166986 0.88484463E+01  0.88747829E+02                                 1.804279                            1.719873      -1.004550       2.391442                    0.997812       3.556255       9.939492       0.487145       1.253595      -0.715295      -0.009691      -0.019026      -0.032596       0.038967      -0.001456       0.012173       0.004350       0.001131       0.033801      -0.013217      -0.004956       0.018173              1.815205       1.649214       0.066726       0.144153       1.757688       0.403936       2.038714          -0.000001
          107              H      14.300833       1.292528       6.304962       0.115865       1.028683 0.69966408E+01  0.67105494E+02                                 1.745211                            1.592216      -1.018916       2.398512                    0.996892       3.596770      10.289809       0.469993       1.358769      -0.691299       0.006520      -0.043086      -0.010337       0.044786      -0.004837       0.013785       0.003694      -0.023074      -0.000228      -0.021815       0.009094       0.012720              1.849585       1.515474      -0.127043      -0.043622       2.545286       0.257371       1.487996           0.000001
          108              H      15.244040       2.507854       8.200167       0.135020       0.986272 0.69186239E+01  0.66761228E+02                                 1.744918                            1.620171      -1.356426       2.244335                    0.993464       3.784341      11.178679       0.446137       1.422766      -0.677353       0.025870      -0.022776       0.030665       0.046134      -0.008624       0.013136      -0.001000      -0.015299      -0.010947      -0.019107       0.003025       0.016082              1.801990       1.758862      -0.267962       0.394296       1.667996      -0.258432       1.979113           0.000001
          109              H      13.190296       5.024949       5.951934       0.095656       1.147456 0.84116969E+01  0.84612782E+02                                 1.877215                            1.744943      -1.300932       2.250418                    0.993532       3.932708      11.581557       0.448584       1.357407      -0.690382      -0.028305       0.040364      -0.022768       0.054303      -0.013395       0.014896      -0.001920      -0.019826       0.003984      -0.023919       0.003270       0.020649              1.932312       1.693639      -0.325494       0.229298       2.364122      -0.353514       1.739175           0.000000
          110              H      -1.937964       4.594696       8.819515       0.136384       0.947944 0.67144007E+01  0.64205847E+02                                 1.694948                            1.590803      -1.257711       2.290126                    0.994881       3.691010      10.797968       0.453192       1.413374      -0.679545       0.027507      -0.027113      -0.002696       0.038717      -0.002701      -0.000335       0.011946      -0.000728      -0.005246      -0.012479       0.000260       0.012219              1.755424       1.894435      -0.482569       0.037648       1.973436       0.071879       1.398402           0.000001
          111              H      -1.461768       6.387354      10.237822       0.138506       1.000231 0.74575019E+01  0.72027626E+02                                 1.669140                            1.613261      -0.843961       2.495579                    0.999210       3.324996       9.270475       0.484566       1.308722      -0.704091       0.032433      -0.005161       0.018691       0.037787      -0.003063       0.010685       0.005747       0.008923      -0.012281      -0.014281       0.001133       0.013148              1.682440       2.053200      -0.007955       0.341856       1.449277       0.068054       1.544842           0.000001
          112              H      12.872201       6.229242       8.039137       0.122500       0.933991 0.68283938E+01  0.64720624E+02                                 1.605139                            1.550566      -0.794448       2.506642                    0.999292       3.404820       9.502660       0.489428       1.320363      -0.700294      -0.037073       0.000955      -0.012416       0.039108      -0.005199       0.009682       0.006617       0.009436      -0.026192      -0.017002       0.003289       0.013714              1.623651       1.909017       0.012633       0.293128       1.450884       0.066084       1.511052           0.000001
          113              H      13.396202       8.062350       9.352154       0.129311       0.979630 0.69137521E+01  0.66357143E+02                                 1.709582                            1.595777      -1.234971       2.294660                    0.995871       3.678076      10.653497       0.462030       1.381216      -0.685942      -0.023433       0.022596       0.001105       0.032572      -0.001838       0.009736       0.004005       0.002151      -0.019752      -0.013502       0.003413       0.010089              1.778268       1.767024      -0.532223      -0.033449       2.147268       0.150133       1.420512           0.000000
          114              H      -2.761722       7.841671      19.013983       0.107784       1.134584 0.79962436E+01  0.79634153E+02                                 1.885595                            1.718022      -1.304070       2.256562                    0.993436       3.887487      11.491192       0.444314       1.384212      -0.685182      -0.002247      -0.021815       0.037612       0.043539       0.005127       0.001883      -0.002414      -0.016641       0.030302      -0.015068       0.004197       0.010871              1.979375       1.453154       0.099507      -0.039981       1.901556      -0.625422       2.583415           0.000000
          115              H      -3.370297       7.001427      16.759556       0.123184       1.176450 0.88919550E+01  0.89727913E+02                                 1.837430                            1.744038      -1.235704       2.293704                    0.994931       3.659645      10.423477       0.473184       1.282762      -0.707751      -0.021320      -0.042127      -0.002642       0.047288       0.016408       0.001454       0.001462      -0.032570       0.021080      -0.026649       0.006761       0.019888              1.831765       1.545622       0.363281       0.077449       2.273228       0.042127       1.676445          -0.000001
          116              H      -1.903075      10.588596      16.456076       0.094760       1.277571 0.96795186E+01  0.98593915E+02                                 1.875228                            1.769731      -0.912165       2.433278                    0.998539       3.498345       9.630598       0.495585       1.213366      -0.726219       0.018200       0.051719      -0.010782       0.055878       0.017867       0.000060      -0.004190      -0.038272       0.011612      -0.028195       0.003236       0.024959              1.867463       1.613490       0.286308      -0.114685       2.167885      -0.241681       1.821015          -0.000001
          117              H      -1.279769      10.092175      14.344099       0.121803       1.096773 0.81434302E+01  0.80054314E+02                                 1.735420                            1.652675      -0.993042       2.409407                    0.997429       3.465909       9.612067       0.495370       1.257763      -0.714205       0.024420       0.026145       0.008888       0.036863       0.014308       0.001461       0.002533      -0.007510       0.006554      -0.015894       0.001505       0.014389              1.747706       1.788253       0.338063       0.232719       1.641263       0.182411       1.813601          -0.000001
          118              H      -1.395592       9.981868      12.040125       0.127049       1.003077 0.70581813E+01  0.68405231E+02                                 1.762813                            1.630889      -1.306008       2.260156                    0.993530       3.838152      11.338762       0.447221       1.413146      -0.678935       0.019556       0.022986      -0.018470       0.035383       0.004913      -0.000858      -0.003916       0.000086       0.034961      -0.010961      -0.001728       0.012689              1.827996       1.776160       0.413217      -0.355416       1.864508      -0.351734       1.843321           0.000000
          119              H      -4.065289       7.185300      14.598032       0.122949       1.020039 0.75915763E+01  0.73424919E+02                                 1.666078                            1.607483      -0.798288       2.503075                    0.999343       3.366274       9.298707       0.496138       1.276415      -0.710676      -0.025111      -0.026912       0.016920       0.040510       0.015968      -0.002524      -0.002332      -0.002178       0.011263      -0.017885       0.002727       0.015158              1.656859       1.562932       0.258052      -0.188264       1.575784      -0.191531       1.831861          -0.000001
          120              H      14.298958       6.999609      12.306444       0.126090       0.974496 0.71182318E+01  0.69029465E+02                                 1.719833                            1.631618      -1.305118       2.260643                    0.994244       3.802131      11.180658       0.450347       1.402479      -0.681247      -0.020054      -0.024549      -0.008981       0.032946       0.009194       0.000681      -0.000651      -0.004111       0.012263      -0.011521       0.004142       0.007379              1.757899       1.653568       0.422696       0.250108       1.871990       0.370448       1.748139           0.000000
          121              H       8.812515       6.028839       6.255415       0.119545       1.000037 0.73038122E+01  0.70736230E+02                                 1.703703                            1.619926      -1.079032       2.366803                    0.997100       3.621871      10.377635       0.469399       1.347324      -0.693466      -0.006340      -0.018580       0.034405       0.039612       0.000471      -0.011378      -0.004884      -0.008796       0.029192      -0.014785      -0.001548       0.016333              1.734723       1.469601       0.035135      -0.147968       1.785295      -0.408578       1.949272           0.000001
          122              H       7.690949       8.020077       5.927160       0.097824       1.049659 0.78822068E+01  0.78541996E+02                                 1.807458                            1.717505      -1.445179       2.176042                    0.991778       4.105449      12.304326       0.437998       1.403394      -0.680004      -0.020182       0.011058       0.026976       0.035458      -0.006774      -0.007982      -0.004651      -0.001141       0.035036      -0.015644       0.000729       0.014915              1.849461       1.927078      -0.186238      -0.407013       1.692024       0.201646       1.929282           0.000001
          123              H      10.548197       6.418645       2.657003       0.110843       1.204259 0.88960717E+01  0.89072759E+02                                 1.816507                            1.703016      -1.177687       2.313461                    0.995827       3.552246       9.821278       0.500367       1.222561      -0.721994       0.020987      -0.014256      -0.028818       0.038395      -0.005835      -0.010605      -0.001815      -0.002732       0.036619      -0.015522      -0.001334       0.016856              1.850105       2.006487      -0.293054      -0.475346       1.669098       0.167631       1.874730          -0.000000
          124              H       9.489144       8.472396       2.359716       0.110061       1.164082 0.88246597E+01  0.88488659E+02                                 1.805077                            1.720563      -1.020113       2.386333                    0.997742       3.551757       9.940049       0.485559       1.257982      -0.714356       0.009217       0.018615      -0.032158       0.038283      -0.001700      -0.012323      -0.004182       0.001076       0.033615      -0.013420      -0.004762       0.018182              1.816048       1.649988       0.066825      -0.144300       1.758398      -0.404218       2.039758          -0.000001
          125              H      -3.304132       8.681912      21.788662       0.114234       1.034102 0.70371107E+01  0.67545314E+02                                 1.746111                            1.592832      -1.004905       2.402665                    0.997074       3.600330      10.281187       0.471985       1.352000      -0.692631      -0.044066      -0.006001      -0.009752       0.045529       0.005059       0.004280      -0.013890       0.023415       0.000387      -0.022212       0.009133       0.013080              1.850644       2.547447       0.127247       0.257685       1.515962       0.043694       1.488524           0.000001
          126              H      -2.088804       7.738687      23.683867       0.135766       0.983135 0.68952426E+01  0.66526298E+02                                 1.746585                            1.621530      -1.368788       2.240112                    0.993330       3.786854      11.211156       0.443947       1.429985      -0.676019      -0.022974      -0.026461       0.029906       0.046069       0.008245      -0.000851      -0.013004       0.015161      -0.010025      -0.018842       0.003306       0.015536              1.803810       1.669584       0.268498      -0.259074       1.760595      -0.395065       1.981251           0.000001
          127              H       0.428287       9.792446      21.435634       0.095241       1.150434 0.84409319E+01  0.85027156E+02                                 1.884617                            1.751136      -1.319381       2.242891                    0.993212       3.945750      11.649046       0.446332       1.362325      -0.689380       0.040538       0.028186      -0.022532       0.054272       0.013417      -0.002180      -0.014768       0.019829       0.004983      -0.023819       0.003094       0.020725              1.940231       2.374997       0.327848      -0.356184       1.699906      -0.230986       1.745791           0.000000
          128              H      -0.001960       6.534381      24.303215       0.133343       0.956093 0.67837019E+01  0.65014327E+02                                 1.701938                            1.596855      -1.253747       2.290734                    0.995002       3.707853      10.848006       0.453386       1.409599      -0.680219      -0.027680      -0.027850      -0.003539       0.039425       0.002989       0.011545       0.000471       0.000671      -0.005191      -0.012115       0.000166       0.011950              1.762936       1.982349       0.485953       0.072230       1.903004      -0.037993       1.403455           0.000001
          129              H       1.790699       6.058170      25.721522       0.138290       0.999322 0.74481267E+01  0.71908336E+02                                 1.667720                            1.611931      -0.851436       2.492169                    0.999137       3.322008       9.257720       0.484950       1.308209      -0.704220      -0.005359      -0.032455       0.018635       0.037806       0.002903       0.006196      -0.010708      -0.008563      -0.012996      -0.014629       0.001538       0.013092              1.680968       1.447971       0.007823       0.067974       2.051322      -0.341560       1.543611           0.000001
          130              H       1.632579      10.110520      23.522836       0.122633       0.929725 0.67922709E+01  0.64324102E+02                                 1.604013                            1.549537      -0.807587       2.502773                    0.999165       3.400466       9.501547       0.487896       1.325624      -0.699259       0.001578       0.037350      -0.012083       0.039288       0.004683       0.006716      -0.009690      -0.009295      -0.025338      -0.016761       0.003349       0.013413              1.622509       1.449986      -0.012596       0.066039       1.907482      -0.292714       1.510059           0.000001
          131              H       3.465689       9.586505      24.835854       0.132475       0.970467 0.68385286E+01  0.65494640E+02                                 1.703452                            1.590657      -1.188462       2.317894                    0.996092       3.664111      10.622193       0.460937       1.387464      -0.684763       0.021359       0.023206       0.000877       0.031551       0.002084       0.004156      -0.009762      -0.001898      -0.019566      -0.013644       0.003645       0.009999              1.771586       2.138170       0.528606       0.149221       1.760341       0.033157       1.416246           0.000000
          132              H      12.438287      16.551331       3.530283       0.107819       1.134950 0.79998541E+01  0.79686003E+02                                 1.886624                            1.718878      -1.305491       2.255918                    0.993350       3.889532      11.501637       0.443984       1.384966      -0.685029      -0.021883       0.002093       0.037642       0.043591      -0.005515      -0.002369      -0.001908       0.016361       0.029762      -0.015081       0.004406       0.010675              1.980546       1.902658      -0.099594      -0.625962       1.453846       0.039989       2.585133           0.000000
          133              H      11.598042      17.159928       1.275857       0.125505       1.172627 0.88604114E+01  0.89368118E+02                                 1.836821                            1.743581      -1.248230       2.289504                    0.994842       3.654909      10.422005       0.471972       1.286653      -0.706916      -0.041272       0.020335      -0.002274       0.046066      -0.016812       0.001484      -0.001555       0.032561       0.020573      -0.026854       0.006589       0.020265              1.831122       2.272209      -0.362971       0.041958       1.545165      -0.077359       1.675992          -0.000001
          134              H      15.185213      15.692703       0.972376       0.094081       1.279543 0.96994585E+01  0.98866720E+02                                 1.878998                            1.773037      -0.921805       2.429605                    0.998482       3.501130       9.647674       0.494407       1.215400      -0.725776       0.051832      -0.018451      -0.010609       0.056032      -0.017951      -0.004617      -0.000376       0.038517       0.012871      -0.028601       0.003581       0.025020              1.871231       2.172707      -0.287264      -0.242435       1.616304       0.115044       1.824683          -0.000001
          135              H       5.495520       5.876127      29.827799       0.121435       1.100543 0.81789625E+01  0.80499844E+02                                 1.740025                            1.656761      -1.002980       2.405465                    0.997329       3.473058       9.641045       0.494489       1.258499      -0.714024       0.026499      -0.024743       0.008843       0.037318      -0.014228       0.002362      -0.001354       0.007858       0.007392      -0.015999       0.001847       0.014152              1.752404       1.645540      -0.339630       0.183303       1.793068      -0.233817       1.818605          -0.000001
          136              H       5.385212       5.991971      27.523824       0.128088       1.001540 0.70505582E+01  0.68376275E+02                                 1.767756                            1.635153      -1.342221       2.245758                    0.993132       3.847832      11.405593       0.444119       1.422082      -0.677238       0.022250      -0.019133      -0.017856       0.034351      -0.004932      -0.003966       0.000733       0.000089       0.034835      -0.010978      -0.001675       0.012654              1.833339       1.869964      -0.414974      -0.353161       1.781223       0.356924       1.848831           0.000000
          137              H       2.588640       8.661650      30.081731       0.123796       1.020235 0.75942103E+01  0.73469319E+02                                 1.667435                            1.608656      -0.798879       2.503137                    0.999373       3.366842       9.306667       0.495459       1.277836      -0.710357      -0.027012       0.024612       0.016431       0.040068      -0.015843      -0.002271       0.003068       0.002318       0.011323      -0.017796       0.002567       0.015229              1.658213       1.577063      -0.258562      -0.192033       1.564192       0.188774       1.833383          -0.000001
          138              H       2.402949       8.683724      27.790144       0.125336       0.974096 0.71169699E+01  0.69039137E+02                                 1.722188                            1.633709      -1.313005       2.257574                    0.994197       3.806575      11.208738       0.448973       1.406324      -0.680535      -0.024588       0.020196      -0.009302       0.033151      -0.009054      -0.000387      -0.000565       0.003857       0.011293      -0.011170       0.003795       0.007375              1.760398       1.874740      -0.423587       0.371303       1.655779      -0.250642       1.750675           0.000000
          139              H       1.432202      -4.216077      21.739114       0.118708       1.000664 0.73118783E+01  0.70849723E+02                                 1.706089                            1.622150      -1.079325       2.366939                    0.996962       3.626809      10.401969       0.468395       1.349535      -0.693027      -0.018936       0.006170       0.034926       0.040205      -0.000283      -0.004702       0.011398       0.008891       0.028535      -0.014813      -0.001262       0.016076              1.737176       1.787905      -0.035096      -0.409337       1.471602       0.148220       1.952020           0.000001
          140              H       3.423438      -3.094511      21.410860       0.096979       1.059167 0.79688964E+01  0.79602312E+02                                 1.815289                            1.724367      -1.468172       2.165053                    0.991454       4.126013      12.370619       0.438214       1.399241      -0.680687       0.010558       0.020318       0.026928       0.035347       0.007448      -0.004959       0.008032       0.001404       0.035782      -0.016492       0.001333       0.015158              1.857709       1.699039       0.187744       0.203239       1.935923       0.410119       1.938165           0.000001
          141              H       1.821979      12.434573      18.140702       0.110587       1.208284 0.89331356E+01  0.89565165E+02                                 1.823215                            1.708613      -1.195101       2.306605                    0.995687       3.558369       9.855037       0.498489       1.225505      -0.721332      -0.013497      -0.020906      -0.029043       0.038245       0.006240      -0.002014       0.010550       0.002898       0.037096      -0.015966      -0.000954       0.016920              1.857223       1.674826       0.295051       0.168848       2.014775       0.478720       1.882069          -0.000000
          142              H       3.875760      -4.892675      17.843415       0.109176       1.161671 0.87993958E+01  0.88132791E+02                                 1.799055                            1.715352      -1.005539       2.391984                    0.997881       3.547211       9.907113       0.487681       1.253964      -0.715246       0.018784      -0.009476      -0.032729       0.038908       0.002107      -0.003900       0.012598      -0.001103       0.032994      -0.013735      -0.004442       0.018177              1.809824       1.752528      -0.066357      -0.401576       1.645027       0.143359       2.031917          -0.000001
          143              H      -5.889247       9.704191      21.788662       0.116938       1.026270 0.69785879E+01  0.66925765E+02                                 1.746581                            1.593276      -1.031730       2.393668                    0.996715       3.597311      10.309273       0.468203       1.364098      -0.690245       0.042327       0.006698      -0.009705       0.043939       0.004237      -0.004022       0.013786       0.023345       0.000026      -0.021798       0.008876       0.012921              1.851168       2.548150       0.127254      -0.257852       1.516383      -0.043649       1.488970           0.000001
          144              H      11.281708      10.647399      23.683867       0.136856       0.981620 0.68857000E+01  0.66440536E+02                                 1.747860                            1.622793      -1.375557       2.237715                    0.993211       3.789554      11.235861       0.442600       1.434199      -0.675224       0.022672       0.026074       0.029631       0.045517       0.008548       0.000883       0.013067       0.015165      -0.010382      -0.018997       0.003143       0.015854              1.805122       1.670934       0.268615       0.259016       1.761823       0.395184       1.982608           0.000001
          145              H       8.764637       8.593660      21.435634       0.094308       1.149453 0.84288245E+01  0.84832827E+02                                 1.879916                            1.747120      -1.302470       2.249680                    0.993467       3.937936      11.602289       0.448125       1.358031      -0.690265      -0.041069      -0.028229      -0.022845       0.054821       0.013643       0.001844       0.014696       0.019756       0.004360      -0.023918       0.003264       0.020654              1.935253       2.368231       0.326519       0.354707       1.695856       0.229993       1.741671           0.000000
          146              H       9.194890      -6.534601      24.303215       0.135783       0.948301 0.67193131E+01  0.64274721E+02                                 1.696463                            1.592266      -1.260402       2.288843                    0.994890       3.695310      10.817970       0.452536       1.414938      -0.679250       0.027244       0.026989      -0.002632       0.038439       0.003525      -0.011649      -0.000379       0.000344      -0.005125      -0.012403       0.000276       0.012127              1.757000       1.975074       0.482768      -0.071889       1.896179       0.037886       1.399748           0.000001
          147              H       7.402219      -6.058402      25.721522       0.138793       1.000821 0.74604760E+01  0.72042855E+02                                 1.667511                            1.611727      -0.833369       2.499253                    0.999313       3.324135       9.258523       0.485774       1.305713      -0.704699       0.004383       0.032165       0.018616       0.037421       0.003394      -0.005930       0.010889      -0.008906      -0.012961      -0.014774       0.001440       0.013334              1.680775       1.447887       0.007832      -0.067976       2.051004       0.341410       1.543434           0.000001
          148              H       7.560326       8.275567      23.522836       0.121215       0.937242 0.68575030E+01  0.65059707E+02                                 1.608061                            1.553231      -0.792650       2.506283                    0.999290       3.411748       9.523764       0.489353       1.319281      -0.700502      -0.001020      -0.037860      -0.012257       0.039807       0.005456      -0.006649       0.010009      -0.009653      -0.026033      -0.017301       0.003225       0.014076              1.626662       1.453317      -0.012616      -0.066256       1.912947       0.294075       1.513722           0.000001
          149              H       5.727205       8.799571      24.835854       0.130186       0.975348 0.68799092E+01  0.65986015E+02                                 1.708646                            1.595025      -1.195356       2.313986                    0.996103       3.675147      10.659551       0.460525       1.386703      -0.684903      -0.022431      -0.023789       0.000996       0.032712       0.001693      -0.003904       0.009899      -0.002535      -0.019061      -0.013396       0.003037       0.010359              1.777256       2.145845       0.531667      -0.149988       1.766005      -0.033381       1.419917           0.000000
          150              H      15.141099       1.834937       3.530283       0.107125       1.135628 0.80056300E+01  0.79759742E+02                                 1.887619                            1.719717      -1.305765       2.255505                    0.993382       3.891379      11.509124       0.443780       1.385319      -0.684970       0.021552      -0.002313       0.037799       0.043573      -0.005103       0.002638       0.002025       0.016501       0.029080      -0.014840       0.004186       0.010654              1.981639       1.903599      -0.099663       0.626404       1.454516      -0.040010       2.586802           0.000000
          151              H      15.981364       1.226360       1.275857       0.126149       1.173100 0.88683038E+01  0.89506055E+02                                 1.840834                            1.747112      -1.268427       2.281815                    0.994644       3.657585      10.447678       0.470178       1.290720      -0.706055       0.040664      -0.020588      -0.002346       0.045639      -0.016943      -0.001481       0.001443       0.032592       0.020986      -0.027022       0.006732       0.020290              1.835162       2.277960      -0.364351      -0.042069       1.548154       0.077586       1.679372          -0.000001
          152              H      12.394196       2.693589       0.972376       0.094527       1.275940 0.96648799E+01  0.98422655E+02                                 1.875338                            1.769749      -0.920954       2.430289                    0.998464       3.495569       9.626693       0.494936       1.215229      -0.725829      -0.051876       0.018536      -0.010808       0.056138      -0.017774       0.004064      -0.000007       0.038237       0.013169      -0.028367       0.003748       0.024619              1.867583       2.168340      -0.286503       0.241806       1.613383      -0.114803       1.821027          -0.000001
          153              H       3.697360      -5.876396      29.827799       0.121758       1.100812 0.81855990E+01  0.80622060E+02                                 1.744323                            1.660604      -1.014719       2.401012                    0.997199       3.475912       9.668253       0.492254       1.263319      -0.712983      -0.025914       0.024895       0.008871       0.037013      -0.014140      -0.002597       0.001213       0.007571       0.006806      -0.015794       0.001631       0.014163              1.756810       1.649570      -0.341023      -0.183898       1.797680       0.234623       1.823180          -0.000001
          154              H       3.807689      -5.992220      27.523824       0.127878       1.000689 0.70402858E+01  0.68215609E+02                                 1.763045                            1.631173      -1.308422       2.259321                    0.993559       3.837653      11.350668       0.446038       1.417232      -0.678176      -0.022535       0.018946      -0.017633       0.034317      -0.005050       0.004014      -0.000914      -0.000094       0.034878      -0.011090      -0.001638       0.012727              1.828266       1.864687      -0.413093       0.351614       1.776319      -0.355433       1.843791           0.000000
          155              H       6.604238      -8.661922      30.081731       0.124598       1.019630 0.75922570E+01  0.73481230E+02                                 1.670339                            1.611285      -0.808535       2.500427                    0.999307       3.368474       9.327856       0.493510       1.282345      -0.709389       0.026745      -0.024256       0.015893       0.039449      -0.016114       0.002484      -0.002834       0.001910       0.011562      -0.018075       0.002644       0.015431              1.661140       1.579693      -0.259329       0.192585       1.566825      -0.189341       1.836903          -0.000001
          156              H       6.789918       9.702325      27.790144       0.126023       0.974986 0.71252358E+01  0.69132422E+02                                 1.722187                            1.633821      -1.311845       2.257975                    0.994190       3.807694      11.209409       0.449348       1.404885      -0.680778       0.024269      -0.019867      -0.009085       0.032653      -0.009186       0.000547       0.000727       0.003782       0.011118      -0.011287       0.003761       0.007526              1.760346       1.874594      -0.423378      -0.371101       1.655684       0.250466       1.750759           0.000000
          157              H       7.760752       4.215880      21.739114       0.118519       1.002841 0.73294336E+01  0.71041765E+02                                 1.706293                            1.622292      -1.078562       2.366363                    0.996978       3.627746      10.396387       0.469293       1.346539      -0.693614       0.018565      -0.006017       0.034981       0.040057      -0.000554       0.004934      -0.011390       0.009032       0.028924      -0.014856      -0.001459       0.016314              1.737405       1.788103      -0.035177       0.409496       1.471720      -0.148287       1.952392           0.000001
          158              H       5.769519       3.094317      21.410860       0.097389       1.056175 0.79413014E+01  0.79263731E+02                                 1.812791                            1.722125      -1.460083       2.169276                    0.991624       4.118900      12.347361       0.438182       1.400454      -0.680489      -0.010900      -0.020232       0.026754       0.035269       0.007070       0.004991      -0.008193       0.001110       0.036668      -0.016324       0.000778       0.015546              1.855103       1.696750       0.187360      -0.202841       1.933147      -0.409253       1.935414           0.000001
          159              H       7.370975       5.951563      18.140702       0.111422       1.207222 0.89232986E+01  0.89430939E+02                                 1.820857                            1.706652      -1.191360       2.308297                    0.995679       3.556807       9.844810       0.499284       1.224041      -0.721636       0.013949       0.020691      -0.028558       0.037925       0.005881       0.001847      -0.010894       0.002783       0.038054      -0.015894      -0.001532       0.017425              1.854720       1.672822       0.294410      -0.168458       2.011901      -0.477529       1.879436          -0.000000
          160              H       5.317229       4.892514      17.843415       0.110146       1.164668 0.88318371E+01  0.88586207E+02                                 1.806225                            1.721707      -1.024685       2.384411                    0.997675       3.553842       9.950099       0.485168       1.258632      -0.714202      -0.018519       0.009128      -0.032152       0.038210       0.001553       0.003919      -0.012584      -0.000893       0.033883      -0.013460      -0.004936       0.018397              1.817173       1.759494      -0.066819       0.404378       1.651142      -0.144406       2.040884          -0.000001
          161              H      -4.085566      10.485595      24.662437       0.115458       1.029829 0.70058300E+01  0.67229443E+02                                 1.747978                            1.594364      -1.026410       2.395307                    0.996777       3.601524      10.313050       0.469094       1.360651      -0.690918       0.006521      -0.043132       0.010160       0.044790      -0.004706      -0.013793      -0.003930      -0.023619       0.000177      -0.022010       0.009010       0.013000              1.852738       1.517487      -0.127537       0.043758       2.550797      -0.258196       1.489930           0.000001
          162              H      -3.142310      -6.685362      22.767232       0.136109       0.980534 0.68751096E+01  0.66300144E+02                                 1.745479                            1.620742      -1.368935       2.240668                    0.993315       3.784556      11.210804       0.443294       1.432780      -0.675520       0.025889      -0.022447      -0.030050       0.045575      -0.008285      -0.013091       0.001003      -0.015274      -0.010949      -0.018955       0.003163       0.015792              1.802595       1.759454      -0.268020      -0.394342       1.668619       0.258414       1.979710           0.000001
          163              H      -5.196074      -4.168287      25.015465       0.096524       1.149399 0.84327680E+01  0.84927739E+02                                 1.883594                            1.750323      -1.324073       2.240893                    0.993128       3.944306      11.645113       0.446405       1.362377      -0.689346      -0.027664       0.039956       0.022772       0.053669      -0.013803      -0.014991       0.001861      -0.019733       0.004330      -0.024214       0.003281       0.020933              1.939127       1.699012      -0.327405      -0.230680       2.373491       0.355592       1.744879           0.000000
          164              H      -1.938008      -4.598514      22.147884       0.137064       0.945820 0.66977862E+01  0.64024335E+02                                 1.694311                            1.590324      -1.272898       2.284805                    0.994712       3.690262      10.803250       0.452503       1.416025      -0.679047       0.027073      -0.026774       0.002840       0.038182      -0.003274       0.000582      -0.011776      -0.000890      -0.004634      -0.012267      -0.000099       0.012366              1.754722       1.893628      -0.481948      -0.037749       1.972434      -0.071792       1.398105           0.000001
          165              H      -1.461800      -2.805843      20.729577       0.138681       0.997658 0.74319751E+01  0.71710017E+02                                 1.665503                            1.609919      -0.840105       2.497073                    0.999224       3.318812       9.244628       0.485395       1.307780      -0.704312       0.032498      -0.004802      -0.018784       0.037841      -0.002913      -0.010566      -0.005581       0.008518      -0.013004      -0.014098       0.001182       0.012917              1.678719       2.048089      -0.007856      -0.340631       1.446412      -0.067841       1.541656           0.000001
          166              H      -5.514150      -2.963975      22.928262       0.122318       0.932742 0.68214542E+01  0.64675717E+02                                 1.607837                            1.553101      -0.807898       2.501730                    0.999147       3.408452       9.532278       0.487178       1.326031      -0.699141      -0.037394       0.001409       0.012336       0.039401      -0.004442      -0.009554      -0.006745       0.009344      -0.025517      -0.016646       0.003346       0.013300              1.626404       1.912416       0.012657      -0.293837       1.453249      -0.066311       1.513546           0.000001
          167              H      -4.990138      -1.130855      21.615245       0.129521       0.979909 0.69157585E+01  0.66383877E+02                                 1.710129                            1.596171      -1.234035       2.295051                    0.995855       3.678745      10.657430       0.461884       1.381498      -0.685880      -0.023678       0.022160      -0.001165       0.032451      -0.002023      -0.009937      -0.004101       0.002173      -0.020106      -0.013818       0.003543       0.010274              1.778884       1.767582      -0.532738       0.033559       2.148287      -0.150292       1.420784           0.000000
          168              H      -2.761674      -1.351447      11.953416       0.107943       1.130391 0.79625393E+01  0.79192560E+02                                 1.878871                            1.712945      -1.289597       2.262616                    0.993662       3.877595      11.443792       0.445663       1.381867      -0.685665      -0.001840      -0.021699      -0.037520       0.043382       0.005796      -0.001880       0.002682      -0.016309       0.029490      -0.015193       0.004408       0.010785              1.971758       1.449250       0.098885       0.039527       1.894370       0.620630       2.571654           0.000000
          169              H      -3.370269      -2.191711      14.207843       0.124185       1.180945 0.89358578E+01  0.90317737E+02                                 1.845072                            1.750588      -1.259978       2.283704                    0.994659       3.667735      10.468533       0.471201       1.286064      -0.707017      -0.020905      -0.041361       0.002594       0.046417       0.016377      -0.001759      -0.001408      -0.032750       0.020297      -0.026577       0.006508       0.020070              1.839505       1.551301       0.366213      -0.077918       2.284624      -0.042462       1.682589          -0.000001
          170              H      -1.903050       1.395455      14.511323       0.092470       1.276846 0.96679182E+01  0.98397410E+02                                 1.870356                            1.765385      -0.898502       2.438124                    0.998672       3.498714       9.612192       0.497827       1.208864      -0.727255       0.018884       0.052688       0.011384       0.057116       0.017737      -0.000234       0.004178      -0.038570       0.012930      -0.028449       0.003692       0.024757              1.862584       1.609619       0.285261       0.114275       2.162056       0.240741       1.816076          -0.000001
          171              H      -1.279763       0.899015      16.623300       0.122086       1.096362 0.81430420E+01  0.80082884E+02                                 1.738410                            1.655373      -0.995862       2.409127                    0.997414       3.466498       9.628733       0.493534       1.261933      -0.713317       0.024664       0.026388      -0.008710       0.037155       0.014117      -0.001293      -0.002483      -0.007547       0.007324      -0.015846       0.001799       0.014047              1.750748       1.791423       0.339033      -0.233280       1.644091      -0.182783       1.816730          -0.000001
          172              H      -1.395607       0.788687      18.927274       0.127465       1.002901 0.70576503E+01  0.68409136E+02                                 1.763618                            1.631588      -1.321729       2.253868                    0.993466       3.840147      11.351008       0.446745       1.414465      -0.678674       0.018972       0.022606       0.018095       0.034618       0.005028       0.000793       0.003928       0.000289       0.035200      -0.011132      -0.001622       0.012754              1.828892       1.776956       0.413445       0.355683       1.865373       0.351930       1.844347           0.000000
          173              H      -4.065281      -2.007858      16.369367       0.123154       1.021510 0.76082188E+01  0.73660654E+02                                 1.671160                            1.612000      -0.807902       2.500300                    0.999312       3.371025       9.330817       0.493941       1.280791      -0.709736      -0.025080      -0.027208      -0.016268       0.040422       0.015896       0.002666       0.002486      -0.002384       0.011800      -0.017910       0.002758       0.015152              1.661960       1.567595       0.259591       0.189567       1.580450       0.192830       1.837834          -0.000001
          174              H      -4.087355      -2.193570      18.660955       0.126459       0.973325 0.71085491E+01  0.68910981E+02                                 1.718347                            1.630452      -1.301701       2.262405                    0.994354       3.799597      11.170615       0.450539       1.402383      -0.681270      -0.020108      -0.024740       0.009237       0.033192       0.008986      -0.000838       0.000600      -0.003898       0.011365      -0.011160       0.003858       0.007302              1.756265       1.652029       0.421794      -0.249502       1.870085      -0.369639       1.746682           0.000000
          175              H       8.812447      -3.164394      24.711984       0.119276       1.000338 0.73087741E+01  0.70817940E+02                                 1.706279                            1.622232      -1.089777       2.362368                    0.996896       3.626303      10.403182       0.468161       1.350244      -0.692879      -0.006632      -0.018761      -0.034375       0.039719       0.000455       0.011306       0.004789      -0.008716       0.029038      -0.014680      -0.001525       0.016205              1.737414       1.471695       0.035178       0.148352       1.788111       0.409549       1.952436           0.000001
          176              H       7.690878      -1.173159      25.040239       0.098133       1.052162 0.79051103E+01  0.78820148E+02                                 1.809205                            1.719052      -1.460083       2.169838                    0.991588       4.110921      12.320939       0.438203       1.401849      -0.680253      -0.020111       0.010404      -0.026968       0.035213      -0.007349       0.008105       0.005081      -0.000868       0.035688      -0.016439       0.001207       0.015232              1.851319       1.929053      -0.186584       0.407562       1.693744      -0.201951       1.931161           0.000001
          177              H      -7.838203      -2.774621      28.310396       0.111376       1.206050 0.89153988E+01  0.89351460E+02                                 1.821691                            1.707487      -1.196254       2.306341                    0.995681       3.555877       9.849230       0.498356       1.226324      -0.721143       0.021113      -0.013764       0.028712       0.038205      -0.006087       0.010698       0.001989      -0.002966       0.036771      -0.015893      -0.001048       0.016941              1.855541       2.012722      -0.294461       0.477637       1.673652      -0.168399       1.880249          -0.000000
          178              H       9.489041      -0.720872      28.607683       0.108540       1.166986 0.88484455E+01  0.88747817E+02                                 1.804279                            1.719873      -1.004550       2.391442                    0.997812       3.556255       9.939491       0.487145       1.253594      -0.715295       0.009691       0.019026       0.032596       0.038967      -0.001456       0.012173       0.004350       0.001131       0.033801      -0.013217      -0.004956       0.018173              1.815205       1.649213       0.066726       0.144153       1.757687       0.403935       2.038713          -0.000001
          179              H      -5.107839       7.900482      24.662437       0.115865       1.028684 0.69966475E+01  0.67105567E+02                                 1.745211                            1.592216      -1.018917       2.398512                    0.996892       3.596771      10.289809       0.469994       1.358768      -0.691299      -0.006520       0.043086       0.010337       0.044786      -0.004837       0.013785       0.003694      -0.023074      -0.000228      -0.021815       0.009094       0.012720              1.849585       1.515474      -0.127043      -0.043622       2.545286       0.257371       1.487996           0.000001
          180              H      -6.051046       6.685156      22.767232       0.135020       0.986272 0.69186239E+01  0.66761228E+02                                 1.744918                            1.620171      -1.356426       2.244335                    0.993464       3.784341      11.178679       0.446137       1.422766      -0.677353      -0.025870       0.022776      -0.030665       0.046134      -0.008624       0.013136      -0.001000      -0.015299      -0.010947      -0.019107       0.003025       0.016082              1.801990       1.758862      -0.267962       0.394296       1.667996      -0.258432       1.979113           0.000001
          181              H      -3.997302       4.168061      25.015465       0.095656       1.147455 0.84116918E+01  0.84612723E+02                                 1.877215                            1.744943      -1.300932       2.250418                    0.993532       3.932707      11.581556       0.448584       1.357407      -0.690382       0.028305      -0.040364       0.022768       0.054303      -0.013395       0.014896      -0.001920      -0.019826       0.003984      -0.023919       0.003270       0.020649              1.932312       1.693639      -0.325494       0.229298       2.364122      -0.353514       1.739175           0.000000
          182              H      11.130958       4.598314      22.147884       0.136384       0.947944 0.67144004E+01  0.64205841E+02                                 1.694948                            1.590803      -1.257710       2.290126                    0.994881       3.691010      10.797967       0.453192       1.413373      -0.679546      -0.027507       0.027113       0.002696       0.038717      -0.002701      -0.000335       0.011946      -0.000728      -0.005246      -0.012479       0.000260       0.012219              1.755424       1.894435      -0.482569       0.037648       1.973436       0.071879       1.398402           0.000001
          183              H      10.654762       2.805656      20.729577       0.138506       1.000231 0.74575053E+01  0.72027662E+02                                 1.669140                            1.613261      -0.843961       2.495579                    0.999210       3.324997       9.270476       0.484566       1.308721      -0.704092      -0.032433       0.005161      -0.018691       0.037787      -0.003063       0.010685       0.005747       0.008923      -0.012281      -0.014281       0.001133       0.013148              1.682440       2.053200      -0.007955       0.341856       1.449277       0.068054       1.544842           0.000001
          184              H      -3.679207       2.963768      22.928262       0.122499       0.933991 0.68283918E+01  0.64720605E+02                                 1.605139                            1.550566      -0.794448       2.506642                    0.999292       3.404820       9.502662       0.489428       1.320364      -0.700294       0.037073      -0.000955       0.012416       0.039109      -0.005199       0.009682       0.006617       0.009436      -0.026192      -0.017002       0.003289       0.013714              1.623651       1.909017       0.012633       0.293128       1.450884       0.066084       1.511053           0.000001
          185              H      -4.203208       1.130660      21.615245       0.129311       0.979630 0.69137524E+01  0.66357149E+02                                 1.709582                            1.595777      -1.234971       2.294660                    0.995871       3.678076      10.653498       0.462030       1.381216      -0.685942       0.023433      -0.022596      -0.001105       0.032572      -0.001838       0.009736       0.004005       0.002151      -0.019752      -0.013502       0.003413       0.010089              1.778268       1.767024      -0.532223      -0.033449       2.147268       0.150133       1.420512           0.000000
          186              H      11.954716       1.351339      11.953416       0.107784       1.134584 0.79962436E+01  0.79634153E+02                                 1.885595                            1.718022      -1.304070       2.256562                    0.993436       3.887487      11.491192       0.444314       1.384212      -0.685182       0.002247       0.021815      -0.037612       0.043539       0.005127       0.001883      -0.002414      -0.016641       0.030302      -0.015068       0.004197       0.010871              1.979375       1.453154       0.099507      -0.039981       1.901556      -0.625422       2.583415           0.000000
          187              H      12.563291       2.191583      14.207843       0.123184       1.176450 0.88919542E+01  0.89727908E+02                                 1.837430                            1.744038      -1.235704       2.293704                    0.994931       3.659645      10.423479       0.473184       1.282762      -0.707751       0.021320       0.042127       0.002642       0.047288       0.016408       0.001454       0.001462      -0.032570       0.021080      -0.026649       0.006761       0.019888              1.831765       1.545622       0.363281       0.077449       2.273228       0.042127       1.676446          -0.000001
          188              H      11.096069      -1.395586      14.511323       0.094759       1.277571 0.96795227E+01  0.98593964E+02                                 1.875228                            1.769731      -0.912165       2.433278                    0.998539       3.498346       9.630600       0.495585       1.213366      -0.726219      -0.018200      -0.051719       0.010782       0.055878       0.017867       0.000060      -0.004190      -0.038272       0.011612      -0.028196       0.003236       0.024959              1.867464       1.613490       0.286308      -0.114685       2.167885      -0.241682       1.821015          -0.000001
          189              H      10.472763      -0.899165      16.623300       0.121803       1.096774 0.81434344E+01  0.80054365E+02                                 1.735420                            1.652675      -0.993043       2.409407                    0.997429       3.465910       9.612070       0.495370       1.257762      -0.714205      -0.024420      -0.026145      -0.008888       0.036863       0.014308       0.001461       0.002533      -0.007510       0.006554      -0.015894       0.001505       0.014389              1.747706       1.788253       0.338063       0.232719       1.641263       0.182411       1.813602          -0.000001
          190              H      10.588586      -0.788858      18.927274       0.127049       1.003077 0.70581813E+01  0.68405231E+02                                 1.762813                            1.630889      -1.306008       2.260156                    0.993530       3.838152      11.338762       0.447221       1.413146      -0.678935      -0.019556      -0.022986       0.018470       0.035383       0.004913      -0.000858      -0.003916       0.000086       0.034961      -0.010961      -0.001728       0.012689              1.827996       1.776160       0.413217      -0.355416       1.864508      -0.351734       1.843321           0.000000
          191              H      13.258283       2.007710      16.369367       0.122949       1.020039 0.75915756E+01  0.73424907E+02                                 1.666078                            1.607482      -0.798288       2.503075                    0.999343       3.366274       9.298705       0.496138       1.276415      -0.710676       0.025111       0.026912      -0.016920       0.040510       0.015968      -0.002524      -0.002332      -0.002178       0.011263      -0.017885       0.002727       0.015158              1.656858       1.562931       0.258052      -0.188264       1.575783      -0.191531       1.831861          -0.000001
          192              H      -5.105964       2.193401      18.660955       0.126091       0.974496 0.71182331E+01  0.69029481E+02                                 1.719833                            1.631618      -1.305118       2.260643                    0.994244       3.802131      11.180658       0.450347       1.402478      -0.681247       0.020054       0.024549       0.008981       0.032946       0.009194       0.000681      -0.000651      -0.004111       0.012263      -0.011521       0.004142       0.007379              1.757899       1.653568       0.422696       0.250108       1.871990       0.370448       1.748139           0.000000
          193              H       0.380479       3.164171      24.711984       0.119545       1.000037 0.73038108E+01  0.70736217E+02                                 1.703703                            1.619926      -1.079032       2.366803                    0.997100       3.621871      10.377637       0.469398       1.347324      -0.693466       0.006340       0.018580      -0.034405       0.039612       0.000471      -0.011378      -0.004884      -0.008796       0.029192      -0.014785      -0.001548       0.016333              1.734723       1.469602       0.035135      -0.147968       1.785295      -0.408578       1.949272           0.000001
          194              H       1.502045       1.172933      25.040239       0.097824       1.049659 0.78822058E+01  0.78541986E+02                                 1.807458                            1.717505      -1.445180       2.176042                    0.991778       4.105449      12.304327       0.437998       1.403394      -0.680004       0.020182      -0.011058      -0.026976       0.035458      -0.006774      -0.007982      -0.004651      -0.001141       0.035036      -0.015644       0.000729       0.014915              1.849461       1.927078      -0.186238      -0.407013       1.692024       0.201646       1.929282           0.000001
          195              H      -1.355203       2.774365      28.310396       0.110843       1.204260 0.88960817E+01  0.89072883E+02                                 1.816508                            1.703017      -1.177688       2.313460                    0.995827       3.552248       9.821284       0.500367       1.222561      -0.721994      -0.020987       0.014256       0.028818       0.038395      -0.005835      -0.010605      -0.001815      -0.002732       0.036619      -0.015522      -0.001334       0.016856              1.850105       2.006487      -0.293054      -0.475346       1.669098       0.167631       1.874730          -0.000000
          196              H      -0.296150       0.720614      28.607683       0.110061       1.164082 0.88246585E+01  0.88488642E+02                                 1.805077                            1.720563      -1.020113       2.386333                    0.997742       3.551757       9.940048       0.485559       1.257982      -0.714356      -0.009217      -0.018615       0.032158       0.038283      -0.001700      -0.012323      -0.004182       0.001076       0.033615      -0.013420      -0.004762       0.018182              1.816048       1.649987       0.066825      -0.144300       1.758398      -0.404218       2.039758          -0.000001
          197              H      12.497126       0.511098       9.178737       0.114234       1.034102 0.70371107E+01  0.67545314E+02                                 1.746111                            1.592832      -1.004905       2.402665                    0.997074       3.600330      10.281187       0.471985       1.352000      -0.692631       0.044066       0.006001       0.009752       0.045529       0.005059       0.004280      -0.013890       0.023415       0.000387      -0.022212       0.009133       0.013080              1.850644       2.547447       0.127247       0.257685       1.515962       0.043694       1.488524           0.000001
          198              H      11.281798       1.454323       7.283532       0.135766       0.983135 0.68952438E+01  0.66526312E+02                                 1.746585                            1.621530      -1.368788       2.240112                    0.993330       3.786854      11.211156       0.443947       1.429985      -0.676019       0.022974       0.026461      -0.029906       0.046069       0.008245      -0.000851      -0.013004       0.015161      -0.010025      -0.018842       0.003306       0.015536              1.803810       1.669584       0.268498      -0.259074       1.760595      -0.395065       1.981251           0.000001
          199              H       8.764707      -0.599436       9.531765       0.095241       1.150434 0.84409324E+01  0.85027164E+02                                 1.884617                            1.751136      -1.319381       2.242891                    0.993212       3.945750      11.649047       0.446332       1.362325      -0.689380      -0.040538      -0.028186       0.022532       0.054272       0.013417      -0.002180      -0.014768       0.019829       0.004983      -0.023819       0.003094       0.020725              1.940232       2.374998       0.327848      -0.356184       1.699906      -0.230986       1.745791           0.000000
          200              H       9.194954       2.658629       6.664184       0.133343       0.956093 0.67837019E+01  0.65014327E+02                                 1.701938                            1.596855      -1.253747       2.290734                    0.995002       3.707853      10.848006       0.453386       1.409599      -0.680219       0.027680       0.027850       0.003539       0.039425       0.002989       0.011545       0.000471       0.000671      -0.005191      -0.012115       0.000166       0.011950              1.762936       1.982349       0.485953       0.072230       1.903004      -0.037993       1.403455           0.000001
          201              H       7.402295       3.134840       5.245877       0.138290       0.999322 0.74481267E+01  0.71908336E+02                                 1.667720                            1.611931      -0.851436       2.492169                    0.999137       3.322008       9.257720       0.484950       1.308209      -0.704220       0.005359       0.032455      -0.018635       0.037806       0.002903       0.006196      -0.010708      -0.008563      -0.012996      -0.014629       0.001538       0.013092              1.680968       1.447971       0.007823       0.067974       2.051322      -0.341560       1.543611           0.000001
          202              H       7.560415      -0.917510       7.444563       0.122633       0.929725 0.67922692E+01  0.64324087E+02                                 1.604013                            1.549538      -0.807587       2.502773                    0.999165       3.400466       9.501550       0.487895       1.325625      -0.699259      -0.001578      -0.037350       0.012083       0.039288       0.004683       0.006716      -0.009690      -0.009295      -0.025338      -0.016761       0.003349       0.013413              1.622509       1.449986      -0.012596       0.066039       1.907483      -0.292714       1.510060           0.000001
          203              H       5.727305      -0.393495       6.131545       0.132475       0.970467 0.68385277E+01  0.65494632E+02                                 1.703452                            1.590657      -1.188462       2.317893                    0.996092       3.664111      10.622194       0.460937       1.387464      -0.684763      -0.021359      -0.023206      -0.000877       0.031551       0.002084       0.004156      -0.009762      -0.001898      -0.019566      -0.013644       0.003645       0.009999              1.771586       2.138170       0.528606       0.149221       1.760341       0.033157       1.416246           0.000000
          204              H      -3.245293      -7.358321      27.437116       0.107819       1.134951 0.79998549E+01  0.79686011E+02                                 1.886623                            1.718878      -1.305490       2.255918                    0.993350       3.889532      11.501636       0.443984       1.384966      -0.685029       0.021883      -0.002093      -0.037642       0.043591      -0.005515      -0.002369      -0.001908       0.016361       0.029762      -0.015081       0.004406       0.010675              1.980546       1.902658      -0.099594      -0.625962       1.453846       0.039989       2.585133           0.000000
          205              H      -2.405048      -7.966918      29.691542       0.125505       1.172627 0.88604167E+01  0.89368178E+02                                 1.836821                            1.743581      -1.248230       2.289504                    0.994842       3.654910      10.422006       0.471972       1.286652      -0.706916       0.041272      -0.020335       0.002274       0.046066      -0.016812       0.001484      -0.001555       0.032561       0.020573      -0.026854       0.006589       0.020265              1.831122       2.272209      -0.362971       0.041958       1.545165      -0.077359       1.675992          -0.000001
          206              H      -5.992219      -6.499693      29.995023       0.094080       1.279543 0.96994629E+01  0.98866775E+02                                 1.878999                            1.773037      -0.921805       2.429605                    0.998482       3.501131       9.647677       0.494406       1.215400      -0.725776      -0.051832       0.018451       0.010609       0.056032      -0.017951      -0.004617      -0.000376       0.038517       0.012871      -0.028601       0.003581       0.025020              1.871232       2.172708      -0.287265      -0.242436       1.616305       0.115045       1.824683          -0.000001
          207              H       3.697474       3.316883       1.139600       0.121435       1.100543 0.81789670E+01  0.80499896E+02                                 1.740025                            1.656761      -1.002981       2.405465                    0.997329       3.473059       9.641047       0.494489       1.258498      -0.714024      -0.026499       0.024743      -0.008843       0.037318      -0.014228       0.002362      -0.001354       0.007858       0.007392      -0.015999       0.001847       0.014152              1.752404       1.645540      -0.339630       0.183303       1.793068      -0.233817       1.818606          -0.000001
          208              H       3.807782       3.201039       3.443575       0.128088       1.001540 0.70505582E+01  0.68376275E+02                                 1.767756                            1.635153      -1.342221       2.245758                    0.993132       3.847832      11.405593       0.444119       1.422082      -0.677238      -0.022250       0.019133       0.017856       0.034351      -0.004932      -0.003966       0.000733       0.000089       0.034835      -0.010978      -0.001675       0.012654              1.833339       1.869964      -0.414974      -0.353161       1.781223       0.356924       1.848831           0.000000
          209              H       6.604354       0.531360       0.885668       0.123796       1.020235 0.75942109E+01  0.73469321E+02                                 1.667434                            1.608656      -0.798879       2.503137                    0.999373       3.366842       9.306665       0.495459       1.277835      -0.710357       0.027012      -0.024612      -0.016431       0.040068      -0.015843      -0.002271       0.003068       0.002318       0.011323      -0.017796       0.002567       0.015229              1.658212       1.577063      -0.258562      -0.192033       1.564192       0.188773       1.833382          -0.000001
          210              H       6.790045       0.509286       3.177255       0.125336       0.974095 0.71169648E+01  0.69039080E+02                                 1.722188                            1.633709      -1.313004       2.257575                    0.994197       3.806574      11.208737       0.448973       1.406325      -0.680535       0.024588      -0.020196       0.009302       0.033151      -0.009054      -0.000387      -0.000565       0.003857       0.011293      -0.011170       0.003795       0.007375              1.760398       1.874740      -0.423587       0.371302       1.655779      -0.250642       1.750675           0.000000
          211              H       7.760792      13.409087       9.228285       0.118708       1.000665 0.73118836E+01  0.70849780E+02                                 1.706089                            1.622150      -1.079325       2.366939                    0.996962       3.626810      10.401969       0.468396       1.349534      -0.693027       0.018936      -0.006170      -0.034926       0.040205      -0.000283      -0.004702       0.011398       0.008891       0.028535      -0.014813      -0.001262       0.016076              1.737176       1.787905      -0.035096      -0.409337       1.471602       0.148220       1.952020           0.000001
          212              H       5.769556      12.287521       9.556539       0.096979       1.059167 0.79688964E+01  0.79602312E+02                                 1.815289                            1.724367      -1.468172       2.165053                    0.991454       4.126013      12.370619       0.438214       1.399241      -0.680687      -0.010558      -0.020318      -0.026928       0.035347       0.007448      -0.004959       0.008032       0.001404       0.035782      -0.016492       0.001333       0.015158              1.857709       1.699039       0.187744       0.203239       1.935923       0.410119       1.938165           0.000001
          213              H       7.371015      -3.241563      12.826697       0.110587       1.208285 0.89331410E+01  0.89565236E+02                                 1.823215                            1.708614      -1.195101       2.306604                    0.995687       3.558370       9.855042       0.498489       1.225505      -0.721332       0.013497       0.020906       0.029043       0.038245       0.006240      -0.002014       0.010550       0.002898       0.037096      -0.015966      -0.000954       0.016920              1.857224       1.674827       0.295051       0.168848       2.014776       0.478720       1.882070          -0.000000
          214              H       5.317234      14.085685      13.123984       0.109176       1.161671 0.87993957E+01  0.88132791E+02                                 1.799055                            1.715352      -1.005539       2.391984                    0.997881       3.547211       9.907113       0.487681       1.253964      -0.715246      -0.018784       0.009476       0.032729       0.038908       0.002107      -0.003900       0.012598      -0.001103       0.032994      -0.013735      -0.004442       0.018177              1.809824       1.752528      -0.066357      -0.401576       1.645027       0.143359       2.031917          -0.000001
          215              H      15.082241      -0.511181       9.178737       0.116938       1.026270 0.69785871E+01  0.66925757E+02                                 1.746581                            1.593276      -1.031730       2.393668                    0.996715       3.597311      10.309274       0.468203       1.364099      -0.690244      -0.042327      -0.006698       0.009705       0.043939       0.004237      -0.004022       0.013786       0.023345       0.000026      -0.021798       0.008876       0.012921              1.851168       2.548151       0.127254      -0.257852       1.516383      -0.043649       1.488970           0.000001
          216              H      -2.088714      -1.454389       7.283532       0.136856       0.981620 0.68857000E+01  0.66440536E+02                                 1.747860                            1.622793      -1.375557       2.237715                    0.993211       3.789554      11.235861       0.442600       1.434199      -0.675224      -0.022672      -0.026074      -0.029631       0.045517       0.008548       0.000883       0.013067       0.015165      -0.010382      -0.018997       0.003143       0.015854              1.805122       1.670934       0.268615       0.259016       1.761823       0.395184       1.982608           0.000001
          217              H       0.428357       0.599350       9.531765       0.094308       1.149452 0.84288231E+01  0.84832810E+02                                 1.879915                            1.747120      -1.302470       2.249680                    0.993467       3.937936      11.602289       0.448125       1.358031      -0.690265       0.041069       0.028229       0.022845       0.054821       0.013643       0.001844       0.014696       0.019756       0.004360      -0.023918       0.003264       0.020654              1.935253       2.368231       0.326519       0.354707       1.695856       0.229993       1.741671           0.000000
          218              H      -0.001896      15.727611       6.664184       0.135783       0.948300 0.67193082E+01  0.64274667E+02                                 1.696463                            1.592265      -1.260402       2.288843                    0.994890       3.695309      10.817969       0.452536       1.414939      -0.679250      -0.027244      -0.026989       0.002632       0.038439       0.003525      -0.011649      -0.000379       0.000344      -0.005125      -0.012403       0.000276       0.012127              1.757000       1.975074       0.482768      -0.071889       1.896179       0.037886       1.399748           0.000001
          219              H       1.790775      15.251412       5.245877       0.138793       1.000821 0.74604760E+01  0.72042855E+02                                 1.667511                            1.611727      -0.833369       2.499253                    0.999313       3.324135       9.258523       0.485774       1.305713      -0.704699      -0.004383      -0.032165      -0.018616       0.037421       0.003394      -0.005930       0.010889      -0.008906      -0.012961      -0.014774       0.001440       0.013334              1.680775       1.447887       0.007832      -0.067976       2.051004       0.341410       1.543434           0.000001
          220              H       1.632668       0.917443       7.444563       0.121215       0.937242 0.68575013E+01  0.65059692E+02                                 1.608061                            1.553231      -0.792650       2.506283                    0.999290       3.411748       9.523767       0.489353       1.319282      -0.700502       0.001020       0.037860       0.012257       0.039807       0.005456      -0.006649       0.010009      -0.009653      -0.026033      -0.017301       0.003225       0.014076              1.626663       1.453317      -0.012616      -0.066256       1.912948       0.294075       1.513723           0.000001
          221              H       3.465789       0.393439       6.131545       0.130186       0.975348 0.68799092E+01  0.65986015E+02                                 1.708646                            1.595025      -1.195356       2.313986                    0.996103       3.675147      10.659551       0.460525       1.386703      -0.684903       0.022431       0.023789      -0.000996       0.032712       0.001693      -0.003904       0.009899      -0.002535      -0.019061      -0.013396       0.003037       0.010359              1.777256       2.145845       0.531667      -0.149988       1.766005      -0.033381       1.419917           0.000000
          222              H      -5.948105       7.358073      27.437116       0.107125       1.135628 0.80056305E+01  0.79759750E+02                                 1.887619                            1.719717      -1.305765       2.255505                    0.993382       3.891379      11.509125       0.443780       1.385319      -0.684970      -0.021552       0.002313      -0.037799       0.043573      -0.005103       0.002638       0.002025       0.016501       0.029080      -0.014840       0.004186       0.010654              1.981639       1.903599      -0.099663       0.626404       1.454516      -0.040010       2.586803           0.000000
          223              H      -6.788370       7.966650      29.691542       0.126149       1.173101 0.88683077E+01  0.89506099E+02                                 1.840834                            1.747112      -1.268427       2.281815                    0.994644       3.657586      10.447679       0.470178       1.290719      -0.706055      -0.040664       0.020588       0.002346       0.045639      -0.016943      -0.001481       0.001443       0.032592       0.020986      -0.027022       0.006732       0.020290              1.835162       2.277959      -0.364351      -0.042069       1.548154       0.077586       1.679372          -0.000001
          224              H      -3.201202       6.499421      29.995023       0.094527       1.275940 0.96648804E+01  0.98422666E+02                                 1.875339                            1.769750      -0.920954       2.430289                    0.998464       3.495569       9.626695       0.494936       1.215230      -0.725829       0.051876      -0.018536       0.010808       0.056138      -0.017774       0.004064      -0.000007       0.038237       0.013169      -0.028367       0.003748       0.024619              1.867584       2.168340      -0.286503       0.241806       1.613383      -0.114803       1.821028          -0.000001
          225              H       5.495634      15.069406       1.139600       0.121757       1.100813 0.81856038E+01  0.80622121E+02                                 1.744324                            1.660605      -1.014719       2.401011                    0.997199       3.475913       9.668257       0.492254       1.263319      -0.712983       0.025914      -0.024895      -0.008871       0.037013      -0.014140      -0.002597       0.001213       0.007571       0.006806      -0.015794       0.001631       0.014163              1.756811       1.649571      -0.341023      -0.183898       1.797681       0.234623       1.823181          -0.000001
          226              H       5.385305      15.185230       3.443575       0.127878       1.000689 0.70402858E+01  0.68215609E+02                                 1.763045                            1.631173      -1.308422       2.259321                    0.993559       3.837653      11.350668       0.446038       1.417232      -0.678176       0.022535      -0.018946       0.017633       0.034317      -0.005050       0.004014      -0.000914      -0.000094       0.034878      -0.011090      -0.001638       0.012727              1.828266       1.864687      -0.413093       0.351614       1.776319      -0.355433       1.843791           0.000000
          227              H       2.588756      17.854932       0.885668       0.124598       1.019630 0.75922573E+01  0.73481231E+02                                 1.670339                            1.611285      -0.808535       2.500427                    0.999307       3.368474       9.327855       0.493510       1.282345      -0.709389      -0.026745       0.024256      -0.015893       0.039449      -0.016114       0.002484      -0.002834       0.001910       0.011562      -0.018075       0.002644       0.015431              1.661140       1.579693      -0.259329       0.192585       1.566825      -0.189341       1.836903          -0.000001
          228              H       2.403076      -0.509315       3.177255       0.126023       0.974986 0.71252358E+01  0.69132422E+02                                 1.722187                            1.633821      -1.311845       2.257975                    0.994190       3.807694      11.209409       0.449348       1.404885      -0.680778      -0.024269       0.019867       0.009085       0.032653      -0.009186       0.000547       0.000727       0.003782       0.011118      -0.011287       0.003761       0.007526              1.760346       1.874594      -0.423378      -0.371101       1.655684       0.250466       1.750759           0.000000
          229              H       1.432242       4.977130       9.228285       0.118519       1.002841 0.73294329E+01  0.71041758E+02                                 1.706293                            1.622292      -1.078562       2.366363                    0.996978       3.627746      10.396388       0.469293       1.346539      -0.693614      -0.018565       0.006017      -0.034981       0.040057      -0.000554       0.004934      -0.011390       0.009032       0.028924      -0.014856      -0.001459       0.016314              1.737405       1.788103      -0.035177       0.409497       1.471720      -0.148287       1.952392           0.000001
          230              H       3.423475       6.098693       9.556539       0.097390       1.056175 0.79413039E+01  0.79263760E+02                                 1.812791                            1.722125      -1.460083       2.169276                    0.991624       4.118900      12.347360       0.438182       1.400453      -0.680489       0.010900       0.020232      -0.026754       0.035269       0.007070       0.004991      -0.008193       0.001110       0.036668      -0.016324       0.000778       0.015546              1.855103       1.696749       0.187360      -0.202840       1.933147      -0.409253       1.935414           0.000001
          231              H       1.822019       3.241447      12.826697       0.111421       1.207222 0.89232995E+01  0.89430952E+02                                 1.820858                            1.706653      -1.191360       2.308297                    0.995679       3.556807       9.844811       0.499284       1.224041      -0.721636      -0.013950      -0.020691       0.028558       0.037925       0.005881       0.001847      -0.010894       0.002783       0.038054      -0.015894      -0.001532       0.017425              1.854720       1.672823       0.294410      -0.168458       2.011902      -0.477529       1.879436          -0.000000
          232              H       3.875765       4.300496      13.123984       0.110146       1.164668 0.88318362E+01  0.88586190E+02                                 1.806225                            1.721707      -1.024684       2.384411                    0.997675       3.553842       9.950097       0.485168       1.258631      -0.714202       0.018519      -0.009128       0.032152       0.038210       0.001553       0.003919      -0.012584      -0.000893       0.033883      -0.013460      -0.004936       0.018397              1.817173       1.759494      -0.066819       0.404377       1.651141      -0.144406       2.040883          -0.000001
          233              H       4.085322       1.292445      24.662437       0.116938       1.026270 0.69785891E+01  0.66925782E+02                                 1.746582                            1.593276      -1.031729       2.393669                    0.996715       3.597310      10.309272       0.468203       1.364099      -0.690244      -0.006697      -0.042327       0.009705       0.043939       0.004237       0.013786      -0.004022      -0.023345       0.000026      -0.021798       0.008876       0.012921              1.851168       1.516383       0.127253      -0.043649       2.548151      -0.257853       1.488970           0.000001
          234              H       3.142111       2.507788      22.767232       0.136856       0.981620 0.68857004E+01  0.66440540E+02                                 1.747860                            1.622793      -1.375557       2.237715                    0.993211       3.789554      11.235861       0.442600       1.434199      -0.675224      -0.026074      -0.022672      -0.029631       0.045517       0.008548       0.013067       0.000883      -0.015165      -0.010382      -0.018997       0.003143       0.015854              1.805122       1.761823       0.268616       0.395184       1.670936       0.259017       1.982607           0.000001
          235              H       5.195847       5.024863      25.015465       0.094308       1.149452 0.84288223E+01  0.84832800E+02                                 1.879915                            1.747120      -1.302470       2.249680                    0.993467       3.937936      11.602289       0.448125       1.358031      -0.690265       0.028229       0.041069       0.022845       0.054821       0.013643       0.014696       0.001844      -0.019756       0.004360      -0.023918       0.003264       0.020654              1.935253       1.695856       0.326518       0.229993       2.368231       0.354708       1.741672           0.000000
          236              H       1.937808       4.594636      22.147884       0.135783       0.948301 0.67193136E+01  0.64274727E+02                                 1.696463                            1.592266      -1.260402       2.288843                    0.994890       3.695310      10.817970       0.452536       1.414938      -0.679250      -0.026989      -0.027244       0.002632       0.038439       0.003525      -0.000379      -0.011649      -0.000344      -0.005125      -0.012403       0.000276       0.012127              1.757001       1.896178       0.482768       0.037886       1.975076      -0.071889       1.399748           0.000001
          237              H       1.461606       6.387307      20.729577       0.138793       1.000820 0.74604759E+01  0.72042853E+02                                 1.667511                            1.611727      -0.833369       2.499253                    0.999313       3.324135       9.258523       0.485774       1.305713      -0.704699      -0.032165      -0.004383      -0.018616       0.037421       0.003394       0.010889      -0.005930       0.008906      -0.012961      -0.014774       0.001440       0.013334              1.680775       2.051004       0.007833       0.341410       1.447887      -0.067975       1.543434           0.000001
          238              H       5.513937       6.229175      22.928262       0.121215       0.937242 0.68574993E+01  0.65059667E+02                                 1.608061                            1.553231      -0.792650       2.506283                    0.999290       3.411748       9.523766       0.489353       1.319282      -0.700502       0.037860       0.001020       0.012257       0.039807       0.005456       0.010009      -0.006649       0.009653      -0.026033      -0.017301       0.003225       0.014076              1.626662       1.912948      -0.012615       0.294076       1.453317      -0.066256       1.513722           0.000001
          239              H       4.989930       8.062295      21.615245       0.130186       0.975348 0.68799137E+01  0.65986068E+02                                 1.708647                            1.595026      -1.195356       2.313986                    0.996103       3.675147      10.659551       0.460525       1.386703      -0.684903       0.023789       0.022431      -0.000996       0.032712       0.001693       0.009899      -0.003904       0.002535      -0.019061      -0.013396       0.003037       0.010359              1.777256       1.766003       0.531667      -0.033381       2.145848      -0.149988       1.419917           0.000000
          240              H       2.761555       7.841703      11.953416       0.107125       1.135627 0.80056270E+01  0.79759708E+02                                 1.887619                            1.719717      -1.305765       2.255505                    0.993382       3.891379      11.509125       0.443780       1.385319      -0.684970       0.002313      -0.021552      -0.037799       0.043573      -0.005103       0.002025       0.002638      -0.016501       0.029080      -0.014840       0.004186       0.010654              1.981639       1.454517      -0.099664      -0.040011       1.903598       0.626403       2.586802           0.000000
          241              H       3.370132       7.001439      14.207843       0.126149       1.173099 0.88682959E+01  0.89505956E+02                                 1.840833                            1.747111      -1.268426       2.281815                    0.994644       3.657585      10.447677       0.470178       1.290720      -0.706055       0.020588      -0.040664       0.002346       0.045639      -0.016943       0.001443      -0.001481      -0.032592       0.020986      -0.027022       0.006732       0.020290              1.835161       1.548154      -0.364352       0.077586       2.277957      -0.042069       1.679371          -0.000001
          242              H       1.902898      10.588605      14.511323       0.094527       1.275940 0.96648827E+01  0.98422690E+02                                 1.875339                            1.769749      -0.920954       2.430289                    0.998464       3.495569       9.626693       0.494936       1.215229      -0.725829      -0.018536       0.051876       0.010808       0.056138      -0.017774      -0.000007       0.004064      -0.038237       0.013169      -0.028367       0.003748       0.024619              1.867583       1.613384      -0.286504      -0.114803       2.168340       0.241806       1.821027          -0.000001
          243              H       1.279594      10.092165      16.623300       0.121757       1.100813 0.81856039E+01  0.80622119E+02                                 1.744324                            1.660605      -1.014719       2.401011                    0.997199       3.475913       9.668256       0.492254       1.263319      -0.712983      -0.024895       0.025914      -0.008871       0.037013      -0.014140       0.001213      -0.002597      -0.007571       0.006806      -0.015794       0.001631       0.014163              1.756811       1.797682      -0.341023       0.234624       1.649569      -0.183898       1.823181          -0.000001
          244              H       1.395417       9.981837      18.927274       0.127878       1.000690 0.70402900E+01  0.68215656E+02                                 1.763046                            1.631173      -1.308422       2.259321                    0.993559       3.837653      11.350667       0.446038       1.417231      -0.678176      -0.018946       0.022535       0.017633       0.034317      -0.005050      -0.000914       0.004014       0.000094       0.034878      -0.011090      -0.001638       0.012727              1.828266       1.776322      -0.413094      -0.355434       1.864687       0.351613       1.843790           0.000000
          245              H       4.065124       7.185292      16.369367       0.124598       1.019630 0.75922570E+01  0.73481228E+02                                 1.670339                            1.611285      -0.808535       2.500427                    0.999307       3.368474       9.327855       0.493510       1.282345      -0.709389       0.024256      -0.026745      -0.015893       0.039449      -0.016114      -0.002834       0.002484      -0.001910       0.011562      -0.018075       0.002644       0.015431              1.661140       1.566825      -0.259328      -0.189341       1.579692       0.192585       1.836903          -0.000001
          246              H       4.087178       6.999580      18.660955       0.126023       0.974986 0.71252358E+01  0.69132420E+02                                 1.722186                            1.633821      -1.311845       2.257975                    0.994190       3.807694      11.209408       0.449348       1.404885      -0.680778       0.019867      -0.024269       0.009085       0.032653      -0.009186       0.000727       0.000547      -0.003782       0.011118      -0.011287       0.003761       0.007526              1.760345       1.655685      -0.423378       0.250466       1.874592      -0.371100       1.750759           0.000000
          247              H       9.573624       6.028756      24.711984       0.118519       1.002841 0.73294378E+01  0.71041816E+02                                 1.706294                            1.622292      -1.078562       2.366363                    0.996978       3.627746      10.396388       0.469293       1.346539      -0.693614       0.006017      -0.018565      -0.034981       0.040057      -0.000554      -0.011390       0.004934      -0.009032       0.028924      -0.014856      -0.001459       0.016314              1.737405       1.471721      -0.035177      -0.148288       1.788103       0.409496       1.952393           0.000001
          248              H      10.695184       8.019991      25.040239       0.097390       1.056175 0.79413052E+01  0.79263777E+02                                 1.812791                            1.722125      -1.460083       2.169276                    0.991624       4.118900      12.347361       0.438182       1.400453      -0.680489       0.020232       0.010900      -0.026754       0.035269       0.007070      -0.008193       0.004991      -0.001110       0.036668      -0.016324       0.000778       0.015546              1.855103       1.933146       0.187361      -0.409252       1.696750      -0.202841       1.935414           0.000001
          249              H       7.837941       6.418529      28.310396       0.111422       1.207221 0.89232923E+01  0.89430868E+02                                 1.820857                            1.706652      -1.191360       2.308297                    0.995679       3.556807       9.844812       0.499284       1.224041      -0.721636      -0.020691      -0.013950       0.028558       0.037925       0.005881      -0.010894       0.001847      -0.002783       0.038054      -0.015894      -0.001532       0.017425              1.854720       2.011899       0.294411      -0.477528       1.672824      -0.168459       1.879436          -0.000000
          250              H       8.896986       8.472278      28.607683       0.110147       1.164667 0.88318313E+01  0.88586131E+02                                 1.806224                            1.721706      -1.024684       2.384411                    0.997675       3.553842       9.950097       0.485169       1.258631      -0.714203      -0.009128       0.018519       0.032152       0.038210       0.001553      -0.012584       0.003919       0.000893       0.033883      -0.013460      -0.004936       0.018397              1.817172       1.651141      -0.066819      -0.144407       1.759493       0.404377       2.040881          -0.000001
          251              H       5.107605      -1.292668      24.662437       0.114234       1.034102 0.70371099E+01  0.67545308E+02                                 1.746111                            1.592832      -1.004905       2.402665                    0.997074       3.600330      10.281189       0.471985       1.352000      -0.692631       0.006001       0.044066       0.009752       0.045529       0.005059      -0.013890       0.004280      -0.023415       0.000387      -0.022212       0.009133       0.013080              1.850645       1.515962       0.127245       0.043694       2.547448       0.257686       1.488524           0.000001
          252              H       6.050833      -2.507994      22.767232       0.135766       0.983135 0.68952418E+01  0.66526289E+02                                 1.746585                            1.621529      -1.368788       2.240112                    0.993330       3.786854      11.211156       0.443947       1.429985      -0.676019       0.026461       0.022974      -0.029906       0.046069       0.008245      -0.013004      -0.000851      -0.015161      -0.010025      -0.018842       0.003306       0.015536              1.803810       1.760595       0.268499      -0.395065       1.669584      -0.259075       1.981250           0.000001
          253              H       3.997077      -5.025089      25.015465       0.095241       1.150435 0.84409417E+01  0.85027278E+02                                 1.884618                            1.751137      -1.319381       2.242891                    0.993212       3.945750      11.649047       0.446332       1.362325      -0.689380      -0.028186      -0.040538       0.022532       0.054272       0.013417      -0.014768      -0.002180      -0.019829       0.004983      -0.023819       0.003094       0.020725              1.940233       1.699907       0.327847      -0.230986       2.374999      -0.356185       1.745793           0.000000
          254              H       7.255142      -4.594836      22.147884       0.133343       0.956094 0.67837065E+01  0.65014380E+02                                 1.701938                            1.596856      -1.253747       2.290734                    0.995002       3.707853      10.848006       0.453386       1.409599      -0.680219       0.027850       0.027680       0.003539       0.039425       0.002989       0.000470       0.011545      -0.000671      -0.005191      -0.012115       0.000166       0.011950              1.762937       1.903003       0.485953      -0.037993       1.982351       0.072230       1.403456           0.000001
          255              H       7.731325      11.998806      20.729577       0.138290       0.999323 0.74481315E+01  0.71908392E+02                                 1.667721                            1.611931      -0.851436       2.492169                    0.999137       3.322008       9.257720       0.484950       1.308208      -0.704220       0.032455       0.005359      -0.018635       0.037806       0.002903      -0.010708       0.006196       0.008563      -0.012996      -0.014629       0.001538       0.013092              1.680968       2.051323       0.007824      -0.341560       1.447971       0.067973       1.543611           0.000001
          256              H       3.679006      -6.229382      22.928262       0.122633       0.929724 0.67922668E+01  0.64324062E+02                                 1.604013                            1.549538      -0.807587       2.502773                    0.999165       3.400466       9.501551       0.487895       1.325625      -0.699259      -0.037350      -0.001578       0.012083       0.039288       0.004683      -0.009690       0.006716       0.009295      -0.025338      -0.016761       0.003349       0.013413              1.622509       1.907483      -0.012595      -0.292714       1.449986       0.066039       1.510059           0.000001
          257              H       4.202992      10.323810      21.615245       0.132475       0.970467 0.68385240E+01  0.65494589E+02                                 1.703451                            1.590657      -1.188462       2.317893                    0.996092       3.664111      10.622194       0.460937       1.387464      -0.684763      -0.023206      -0.021359      -0.000877       0.031551       0.002084      -0.009762       0.004156       0.001898      -0.019566      -0.013644       0.003645       0.009999              1.771585       1.760339       0.528605       0.033156       2.138170       0.149221       1.416246           0.000000
          258              H       6.431455      10.544489      11.953416       0.107819       1.134951 0.79998547E+01  0.79686008E+02                                 1.886624                            1.718878      -1.305491       2.255918                    0.993350       3.889532      11.501636       0.443984       1.384966      -0.685029      -0.002094       0.021883      -0.037642       0.043591      -0.005515      -0.001908      -0.002369      -0.016361       0.029762      -0.015081       0.004406       0.010675              1.980546       1.453847      -0.099596       0.039991       1.902658      -0.625962       2.585133           0.000000
          259              H       5.822857      11.384733      14.207843       0.125505       1.172627 0.88604173E+01  0.89368185E+02                                 1.836821                            1.743581      -1.248229       2.289504                    0.994842       3.654909      10.422003       0.471972       1.286653      -0.706916      -0.020335       0.041272       0.002274       0.046066      -0.016812      -0.001555       0.001484      -0.032561       0.020573      -0.026854       0.006589       0.020265              1.831122       1.545166      -0.362972      -0.077359       2.272208       0.041957       1.675992          -0.000001
          260              H       7.290089       7.797564      14.511323       0.094080       1.279544 0.96994681E+01  0.98866837E+02                                 1.878999                            1.773037      -0.921805       2.429605                    0.998482       3.501131       9.647676       0.494407       1.215400      -0.725776       0.018451      -0.051832       0.010609       0.056032      -0.017952      -0.000376      -0.004617      -0.038517       0.012871      -0.028601       0.003581       0.025020              1.871232       1.616307      -0.287266       0.115045       2.172707      -0.242435       1.824683          -0.000001
          261              H       7.913374       8.293985      16.623300       0.121435       1.100544 0.81789717E+01  0.80499955E+02                                 1.740026                            1.656762      -1.002981       2.405465                    0.997329       3.473059       9.641048       0.494489       1.258498      -0.714024       0.024743      -0.026499      -0.008843       0.037318      -0.014228      -0.001354       0.002362      -0.007858       0.007392      -0.015999       0.001847       0.014152              1.752405       1.793070      -0.339629      -0.233818       1.645539       0.183302       1.818606          -0.000001
          262              H       7.797530       8.404292      18.927274       0.128088       1.001539 0.70505547E+01  0.68376233E+02                                 1.767755                            1.635153      -1.342221       2.245758                    0.993132       3.847832      11.405593       0.444119       1.422082      -0.677238       0.019133      -0.022250       0.017856       0.034351      -0.004932       0.000733      -0.003966      -0.000089       0.034835      -0.010978      -0.001675       0.012654              1.833339       1.781225      -0.414974       0.356924       1.869962      -0.353160       1.848830           0.000000
          263              H       5.127846      11.200860      16.369367       0.123796       1.020234 0.75942071E+01  0.73469277E+02                                 1.667434                            1.608655      -0.798879       2.503137                    0.999373       3.366842       9.306665       0.495459       1.277835      -0.710357      -0.024612       0.027012      -0.016431       0.040068      -0.015843       0.003068      -0.002271      -0.002318       0.011323      -0.017796       0.002567       0.015229              1.658212       1.564192      -0.258562       0.188773       1.577062      -0.192033       1.833382          -0.000001
          264              H       5.105771      11.386551      18.660955       0.125336       0.974096 0.71169690E+01  0.69039125E+02                                 1.722188                            1.633709      -1.313005       2.257574                    0.994197       3.806575      11.208738       0.448973       1.406324      -0.680535      -0.020196       0.024588       0.009302       0.033151      -0.009054      -0.000565      -0.000387      -0.003857       0.011293      -0.011170       0.003795       0.007375              1.760398       1.655780      -0.423587      -0.250642       1.874738       0.371302       1.750675           0.000000
          265              H      -0.380698      -6.028979      24.711984       0.118708       1.000665 0.73118887E+01  0.70849842E+02                                 1.706090                            1.622151      -1.079325       2.366939                    0.996962       3.626810      10.401970       0.468396       1.349535      -0.693027      -0.006170       0.018936      -0.034926       0.040205      -0.000283       0.011398      -0.004702      -0.008891       0.028535      -0.014813      -0.001262       0.016076              1.737176       1.471603      -0.035097       0.148221       1.787905      -0.409337       1.952021           0.000001
          266              H      -1.502292      10.366083      25.040239       0.096979       1.059168 0.79689010E+01  0.79602363E+02                                 1.815289                            1.724367      -1.468172       2.165053                    0.991454       4.126014      12.370619       0.438214       1.399240      -0.680687      -0.020318      -0.010558      -0.026928       0.035347       0.007448       0.008032      -0.004959      -0.001404       0.035782      -0.016492       0.001333       0.015158              1.857709       1.935922       0.187744       0.410118       1.699040       0.203240       1.938165           0.000001
          267              H       1.354953      -6.418785      28.310396       0.110587       1.208284 0.89331297E+01  0.89565096E+02                                 1.823214                            1.708613      -1.195101       2.306605                    0.995687       3.558369       9.855038       0.498489       1.225505      -0.721332       0.020906       0.013497       0.029043       0.038245       0.006240       0.010550      -0.002014      -0.002898       0.037096      -0.015966      -0.000954       0.016920              1.857223       2.014774       0.295052       0.478720       1.674827       0.168849       1.882069          -0.000000
          268              H       0.295905      -8.472536      28.607683       0.109176       1.161670 0.87993865E+01  0.88132677E+02                                 1.799054                            1.715352      -1.005538       2.391984                    0.997881       3.547210       9.907110       0.487681       1.253965      -0.715246       0.009476      -0.018784       0.032729       0.038908       0.002107       0.012598      -0.003900       0.001103       0.032994      -0.013735      -0.004442       0.018177              1.809823       1.645026      -0.066358       0.143360       1.752528      -0.401575       2.031915          -0.000001
          269              H       5.889074       9.704248       9.178737       0.115458       1.029829 0.70058227E+01  0.67229358E+02                                 1.747977                            1.594363      -1.026410       2.395307                    0.996777       3.601524      10.313050       0.469094       1.360651      -0.690918      -0.043132       0.006521       0.010160       0.044790      -0.004706      -0.003930      -0.013793       0.023620       0.000177      -0.022010       0.009010       0.013000              1.852737       2.550796      -0.127536      -0.258196       1.517486       0.043757       1.489929           0.000001
          270              H       7.104415      10.647473       7.283532       0.136109       0.980534 0.68751105E+01  0.66300154E+02                                 1.745479                            1.620742      -1.368935       2.240668                    0.993315       3.784556      11.210804       0.443294       1.432780      -0.675520      -0.022447       0.025889      -0.030050       0.045575      -0.008285       0.001003      -0.013091       0.015274      -0.010949      -0.018955       0.003163       0.015792              1.802594       1.668620      -0.268019       0.258414       1.759453      -0.394341       1.979711           0.000001
          271              H       9.621493       8.593714       9.531765       0.096524       1.149399 0.84327663E+01  0.84927717E+02                                 1.883594                            1.750322      -1.324073       2.240893                    0.993128       3.944306      11.645112       0.446405       1.362377      -0.689346       0.039956      -0.027664       0.022772       0.053669      -0.013803       0.001861      -0.014991       0.019734       0.004330      -0.024214       0.003281       0.020933              1.939127       2.373493      -0.327404       0.355591       1.699009      -0.230679       1.744878           0.000000
          272              H       9.191261      11.851779       6.664184       0.137064       0.945820 0.66977866E+01  0.64024339E+02                                 1.694311                            1.590324      -1.272898       2.284805                    0.994712       3.690262      10.803250       0.452503       1.416025      -0.679047      -0.026774       0.027073       0.002840       0.038182      -0.003274      -0.011776       0.000582       0.000890      -0.004634      -0.012267      -0.000099       0.012366              1.754722       1.972436      -0.481947      -0.071791       1.893626      -0.037749       1.398105           0.000001
          273              H      10.983930      12.327990       5.245877       0.138681       0.997658 0.74319748E+01  0.71710014E+02                                 1.665503                            1.609919      -0.840105       2.497073                    0.999224       3.318812       9.244628       0.485395       1.307780      -0.704312      -0.004802       0.032497      -0.018784       0.037841      -0.002913      -0.005581      -0.010566      -0.008518      -0.013004      -0.014098       0.001182       0.012917              1.678719       1.446412      -0.007857      -0.067840       2.048089      -0.340631       1.541656           0.000001
          274              H      10.825805       8.275640       7.444563       0.122318       0.932742 0.68214522E+01  0.64675697E+02                                 1.607837                            1.553101      -0.807898       2.501730                    0.999147       3.408451       9.532277       0.487178       1.326032      -0.699141       0.001409      -0.037394       0.012336       0.039401      -0.004442      -0.006745      -0.009554      -0.009344      -0.025517      -0.016646       0.003346       0.013300              1.626404       1.453250       0.012657      -0.066311       1.912416      -0.293837       1.513547           0.000001
          275              H      12.658925       8.799655       6.131545       0.129521       0.979909 0.69157593E+01  0.66383886E+02                                 1.710129                            1.596171      -1.234035       2.295051                    0.995855       3.678745      10.657430       0.461884       1.381498      -0.685880       0.022161      -0.023678      -0.001165       0.032451      -0.002023      -0.004101      -0.009937      -0.002173      -0.020106      -0.013818       0.003543       0.010274              1.778885       2.148289      -0.532738      -0.150292       1.767581       0.033558       1.420784           0.000000
          276              H       3.245055       1.834829      27.437116       0.107943       1.130391 0.79625395E+01  0.79192562E+02                                 1.878871                            1.712945      -1.289597       2.262616                    0.993662       3.877595      11.443792       0.445663       1.381867      -0.685665      -0.021699      -0.001840      -0.037520       0.043382       0.005796       0.002682      -0.001880       0.016309       0.029490      -0.015193       0.004408       0.010785              1.971758       1.894370       0.098886       0.620630       1.449250       0.039528       2.571654           0.000000
          277              H       2.404792       1.226232      29.691542       0.124185       1.180944 0.89358544E+01  0.90317694E+02                                 1.845072                            1.750587      -1.259978       2.283704                    0.994659       3.667735      10.468532       0.471202       1.286064      -0.707017      -0.041361      -0.020906       0.002594       0.046417       0.016377      -0.001408      -0.001759       0.032750       0.020297      -0.026577       0.006508       0.020070              1.839505       2.284623       0.366214      -0.042462       1.551302      -0.077918       1.682589          -0.000001
          278              H       5.991955       2.693457      29.995023       0.092470       1.276845 0.96679139E+01  0.98397359E+02                                 1.870356                            1.765385      -0.898502       2.438124                    0.998672       3.498714       9.612193       0.497827       1.208864      -0.727255       0.052688       0.018885       0.011384       0.057116       0.017737       0.004178      -0.000234       0.038570       0.012930      -0.028449       0.003692       0.024757              1.862584       2.162055       0.285261       0.240741       1.609619       0.114275       1.816076          -0.000001
          279              H      14.688788      12.510033       1.139600       0.122086       1.096361 0.81430345E+01  0.80082796E+02                                 1.738409                            1.655373      -0.995863       2.409127                    0.997414       3.466498       9.628734       0.493533       1.261934      -0.713317       0.026388       0.024664      -0.008710       0.037155       0.014117      -0.002483      -0.001293       0.007547       0.007324      -0.015846       0.001799       0.014047              1.750748       1.644090       0.339033      -0.182783       1.791423      -0.233281       1.816730          -0.000001
          280              H      14.578460      12.394189       3.443575       0.127465       1.002901 0.70576497E+01  0.68409129E+02                                 1.763618                            1.631588      -1.321729       2.253868                    0.993466       3.840147      11.351008       0.446745       1.414465      -0.678674       0.022605       0.018972       0.018095       0.034618       0.005028       0.003928       0.000793      -0.000289       0.035200      -0.011132      -0.001622       0.012754              1.828892       1.865371       0.413444       0.351929       1.776957       0.355684       1.844348           0.000000
          281              H      11.781920       9.724510       0.885668       0.123154       1.021510 0.76082227E+01  0.73660700E+02                                 1.671161                            1.612000      -0.807902       2.500300                    0.999312       3.371025       9.330817       0.493941       1.280791      -0.709736      -0.027208      -0.025080      -0.016268       0.040422       0.015896       0.002486       0.002666       0.002384       0.011800      -0.017910       0.002758       0.015152              1.661960       1.580449       0.259592       0.192830       1.567597       0.189568       1.837834          -0.000001
          282              H      11.596208       9.702436       3.177255       0.126459       0.973325 0.71085510E+01  0.68911004E+02                                 1.718347                            1.630453      -1.301701       2.262405                    0.994354       3.799597      11.170615       0.450539       1.402383      -0.681270      -0.024740      -0.020108       0.009237       0.033192       0.008986       0.000600      -0.000838       0.003898       0.011365      -0.011160       0.003858       0.007302              1.756266       1.870084       0.421795      -0.369639       1.652031      -0.249504       1.746683           0.000000
          283              H      10.625394       4.215937       9.228285       0.119276       1.000337 0.73087655E+01  0.70817841E+02                                 1.706278                            1.622231      -1.089777       2.362368                    0.996896       3.626303      10.403183       0.468161       1.350245      -0.692879      -0.018761      -0.006632      -0.034375       0.039719       0.000455       0.004789       0.011306       0.008716       0.029038      -0.014680      -0.001525       0.016205              1.737413       1.788111       0.035178       0.409549       1.471694       0.148352       1.952436           0.000001
          284              H      12.616630       3.094371       9.556539       0.098133       1.052162 0.79051125E+01  0.78820175E+02                                 1.809205                            1.719052      -1.460083       2.169838                    0.991588       4.110921      12.320939       0.438203       1.401849      -0.680253       0.010404      -0.020111      -0.026968       0.035213      -0.007349       0.005081       0.008105       0.000868       0.035688      -0.016439       0.001207       0.015232              1.851320       1.693744      -0.186585      -0.201951       1.929053       0.407562       1.931161           0.000001
          285              H      11.015164       5.951587      12.826697       0.111376       1.206050 0.89154069E+01  0.89351561E+02                                 1.821692                            1.707488      -1.196254       2.306341                    0.995681       3.555877       9.849231       0.498356       1.226324      -0.721143      -0.013764       0.021113       0.028712       0.038205      -0.006087       0.001989       0.010698       0.002966       0.036771      -0.015893      -0.001048       0.016941              1.855542       1.673654      -0.294461      -0.168400       2.012722       0.477637       1.880250          -0.000000
          286              H      13.068914       4.892535      13.123984       0.108540       1.166986 0.88484479E+01  0.88747844E+02                                 1.804279                            1.719873      -1.004550       2.391442                    0.997812       3.556255       9.939490       0.487145       1.253594      -0.715295       0.019026       0.009691       0.032596       0.038967      -0.001456       0.004350       0.012173      -0.001131       0.033801      -0.013217      -0.004956       0.018173              1.815205       1.757686       0.066727       0.403935       1.649213       0.144153       2.038714          -0.000001
          287              H       3.303962       8.681969       9.178737       0.115865       1.028684 0.69966459E+01  0.67105549E+02                                 1.745211                            1.592216      -1.018916       2.398512                    0.996892       3.596771      10.289809       0.469994       1.358768      -0.691299       0.043086      -0.006520       0.010337       0.044786      -0.004837       0.003694       0.013785       0.023074      -0.000228      -0.021815       0.009094       0.012720              1.849585       2.545286      -0.127042       0.257371       1.515473      -0.043622       1.487996           0.000001
          288              H       2.088637       7.738761       7.283532       0.135019       0.986272 0.69186235E+01  0.66761223E+02                                 1.744918                            1.620171      -1.356426       2.244335                    0.993464       3.784341      11.178679       0.446137       1.422766      -0.677353       0.022776      -0.025870      -0.030665       0.046134      -0.008624      -0.001000       0.013136       0.015299      -0.010947      -0.019107       0.003025       0.016082              1.801990       1.667997      -0.267961      -0.258433       1.758860       0.394296       1.979114           0.000001
          289              H      -0.428461       9.792500       9.531765       0.095656       1.147455 0.84116922E+01  0.84612728E+02                                 1.877215                            1.744943      -1.300932       2.250418                    0.993532       3.932707      11.581556       0.448584       1.357407      -0.690382      -0.040364       0.028305       0.022768       0.054303      -0.013395      -0.001920       0.014896       0.019826       0.003984      -0.023919       0.003270       0.020649              1.932312       2.364123      -0.325493      -0.353514       1.693638       0.229297       1.739175           0.000000
          290              H       0.001797       6.534461       6.664184       0.136384       0.947943 0.67143962E+01  0.64205795E+02                                 1.694948                            1.590803      -1.257711       2.290126                    0.994881       3.691010      10.797969       0.453192       1.413374      -0.679545       0.027113      -0.027507       0.002696       0.038717      -0.002701       0.011946      -0.000335       0.000728      -0.005246      -0.012479       0.000260       0.012219              1.755424       1.973437      -0.482569       0.071879       1.894434       0.037648       1.398401           0.000001
          291              H      16.595440       6.058262       5.245877       0.138506       1.000231 0.74575016E+01  0.72027623E+02                                 1.669141                            1.613261      -0.843961       2.495579                    0.999210       3.324996       9.270476       0.484566       1.308722      -0.704091       0.005162      -0.032433      -0.018691       0.037787      -0.003063       0.005747       0.010685      -0.008923      -0.012281      -0.014281       0.001133       0.013148              1.682440       1.449277      -0.007956       0.068053       2.053201       0.341856       1.544843           0.000001
          292              H      -1.632755      10.110593       7.444563       0.122499       0.933991 0.68283890E+01  0.64720572E+02                                 1.605139                            1.550566      -0.794448       2.506642                    0.999292       3.404820       9.502662       0.489428       1.320364      -0.700294      -0.000955       0.037073       0.012416       0.039108      -0.005199       0.006617       0.009682      -0.009435      -0.026192      -0.017002       0.003289       0.013714              1.623651       1.450884       0.012632       0.066083       1.909017       0.293128       1.511053           0.000001
          293              H      14.920438       9.586589       6.131545       0.129311       0.979630 0.69137535E+01  0.66357162E+02                                 1.709582                            1.595777      -1.234971       2.294660                    0.995871       3.678076      10.653498       0.462030       1.381216      -0.685942      -0.022596       0.023433      -0.001105       0.032572      -0.001838       0.004005       0.009736      -0.002151      -0.019752      -0.013502       0.003413       0.010089              1.778268       2.147272      -0.532222       0.150133       1.767022      -0.033449       1.420512           0.000000
          294              H       5.947847      -1.835077      27.437116       0.107784       1.134584 0.79962408E+01  0.79634120E+02                                 1.885595                            1.718022      -1.304070       2.256562                    0.993436       3.887487      11.491192       0.444314       1.384212      -0.685182       0.021815       0.002247      -0.037612       0.043539       0.005127      -0.002414       0.001883       0.016641       0.030302      -0.015068       0.004197       0.010871              1.979374       1.901554       0.099508      -0.625421       1.453154      -0.039982       2.583415           0.000000
          295              H       6.788090      -1.226500      29.691542       0.123184       1.176450 0.88919492E+01  0.89727846E+02                                 1.837430                            1.744038      -1.235704       2.293704                    0.994931       3.659644      10.423476       0.473183       1.282762      -0.707751       0.042126       0.021320       0.002642       0.047288       0.016408       0.001462       0.001454       0.032570       0.021080      -0.026649       0.006761       0.019888              1.831765       2.273226       0.363282       0.042127       1.545623       0.077450       1.676445          -0.000001
          296              H       3.200924      -2.693729      29.995023       0.094759       1.277571 0.96795225E+01  0.98593962E+02                                 1.875228                            1.769731      -0.912165       2.433278                    0.998539       3.498346       9.630600       0.495585       1.213366      -0.726219      -0.051719      -0.018200       0.010782       0.055878       0.017867      -0.004190       0.000060       0.038272       0.011612      -0.028196       0.003236       0.024959              1.867464       2.167884       0.286309      -0.241681       1.613492      -0.114686       1.821016          -0.000001
          297              H      12.890620       5.876256       1.139600       0.121803       1.096774 0.81434312E+01  0.80054327E+02                                 1.735420                            1.652675      -0.993043       2.409407                    0.997429       3.465910       9.612070       0.495370       1.257762      -0.714205      -0.026144      -0.024420      -0.008888       0.036863       0.014308       0.002533       0.001461       0.007510       0.006554      -0.015894       0.001505       0.014389              1.747706       1.641262       0.338063       0.182411       1.788255       0.232719       1.813602          -0.000001
          298              H      13.000927       5.992080       3.443575       0.127049       1.003077 0.70581810E+01  0.68405228E+02                                 1.762812                            1.630889      -1.306008       2.260156                    0.993530       3.838152      11.338762       0.447221       1.413146      -0.678935      -0.022986      -0.019556       0.018470       0.035383       0.004913      -0.003916      -0.000858      -0.000086       0.034961      -0.010961      -0.001728       0.012689              1.827996       1.864506       0.413216      -0.351733       1.776161      -0.355416       1.843322           0.000000
          299              H      15.797490       8.661782       0.885668       0.122949       1.020040 0.75915795E+01  0.73424953E+02                                 1.666078                            1.607483      -0.798288       2.503075                    0.999343       3.366274       9.298705       0.496138       1.276415      -0.710676       0.026911       0.025111      -0.016920       0.040510       0.015968      -0.002332      -0.002524       0.002178       0.011263      -0.017885       0.002727       0.015158              1.656859       1.575783       0.258052      -0.191530       1.562933      -0.188265       1.831861          -0.000001
          300              H      15.983181       8.683835       3.177255       0.126091       0.974497 0.71182371E+01  0.69029526E+02                                 1.719833                            1.631619      -1.305118       2.260643                    0.994244       3.802131      11.180657       0.450347       1.402478      -0.681248       0.024549       0.020054       0.008981       0.032946       0.009194      -0.000651       0.000681       0.004111       0.012263      -0.011521       0.004142       0.007379              1.757899       1.871989       0.422697       0.370448       1.653570       0.250109       1.748139           0.000000
          301              H      -1.432359      14.170280       9.228285       0.119545       1.000037 0.73038082E+01  0.70736185E+02                                 1.703703                            1.619926      -1.079032       2.366803                    0.997100       3.621871      10.377636       0.469399       1.347324      -0.693466       0.018580       0.006340      -0.034405       0.039612       0.000471      -0.004884      -0.011378       0.008796       0.029192      -0.014785      -0.001548       0.016333              1.734722       1.785295       0.035136      -0.408577       1.469602      -0.147969       1.949271           0.000001
          302              H      14.962701      15.291843       9.556539       0.097824       1.049659 0.78822077E+01  0.78542010E+02                                 1.807458                            1.717506      -1.445180       2.176042                    0.991778       4.105449      12.304327       0.437998       1.403394      -0.680004      -0.011058       0.020182      -0.026976       0.035458      -0.006774      -0.004651      -0.007982       0.001141       0.035036      -0.015644       0.000729       0.014915              1.849462       1.692024      -0.186238       0.201646       1.927078      -0.407013       1.929282           0.000001
          303              H      -1.822162      12.434597      12.826697       0.110843       1.204261 0.88960856E+01  0.89072927E+02                                 1.816508                            1.703017      -1.177687       2.313460                    0.995827       3.552247       9.821280       0.500367       1.222561      -0.721994       0.014256      -0.020987       0.028818       0.038395      -0.005835      -0.001815      -0.010605       0.002732       0.036619      -0.015522      -0.001334       0.016856              1.850106       1.669099      -0.293055       0.167632       2.006487      -0.475346       1.874731          -0.000000
          304              H      -3.875915      13.493646      13.123984       0.110061       1.164083 0.88246660E+01  0.88488734E+02                                 1.805078                            1.720563      -1.020113       2.386333                    0.997742       3.551757       9.940048       0.485559       1.257982      -0.714356      -0.018615      -0.009217       0.032158       0.038283      -0.001700      -0.004182      -0.012323      -0.001076       0.033615      -0.013420      -0.004762       0.018182              1.816048       1.758398       0.066825      -0.404218       1.649988      -0.144300       2.039759          -0.000001
          305              C       4.990000       6.973894       6.477761      -0.043967      29.713984 0.38641776E+03  0.88474276E+04                                 8.379231                            6.574652       0.433982       2.129663                    0.999566      28.016238      80.266947       0.637715       0.419488      -1.059065      -0.044529      -0.034116      -0.056085       0.079323       0.013456       0.013167      -0.001760      -0.020264      -0.025387      -0.023451       0.001655       0.021796              9.598065       6.850985       0.754729       2.030239      13.071231      -2.491357       8.871980           0.000000
          306              C       5.515845       6.315660       7.505259      -0.094396      30.665446 0.40470001E+03  0.93593881E+04                                 8.552962                            6.732105       0.340661       2.103302                    0.999131      28.218218      80.846707       0.630655       0.419952      -1.060394      -0.008541      -0.065552       0.008299       0.066625       0.018350       0.012149       0.002216      -0.030328      -0.054141      -0.027101      -0.006762       0.033863              9.714767       7.210573       1.118823       3.016107      11.655606      -1.294982      10.278123           0.000000
          307              C       4.392450       4.966111       6.280189       0.110369      25.826999 0.31808391E+03  0.69570242E+04                                 7.732076                            6.029464       0.310817       2.120835                    0.999721      25.838216      73.035809       0.653397       0.428595      -1.050365       0.006925       0.048559       0.019113       0.052642       0.013465      -0.012261       0.023113       0.022980      -0.008554      -0.036549       0.016837       0.019712              8.812452       6.330925       0.248480       3.077485      11.055705      -1.189595       9.050726           0.000000
          308              C       5.433107       3.932792       8.263341       0.159720      32.870406 0.38938908E+03  0.89237642E+04                                 9.158860                            6.778195      -0.070960       2.003758                    0.999601      25.896074      73.989032       0.604041       0.442462      -1.046071      -0.015049       0.044728      -0.023687       0.052803      -0.002453       0.026493      -0.039991      -0.060740      -0.012753      -0.051274      -0.010019       0.061293             11.210140       9.263587      -0.588748       2.494959      14.164155      -6.039259      10.202678           0.000000
          309              C       6.626375       3.896017       8.929759      -0.130883      32.102138 0.45602771E+03  0.10926403E+05                                 8.991288                            7.303869      -0.195794       1.924059                    0.997649      29.786992      88.452147       0.582739       0.438678      -1.043094       0.016237      -0.029040       0.043428       0.054708      -0.002230      -0.020127       0.007240      -0.009140       0.011410      -0.022407       0.000357       0.022051             10.103859      10.138540       0.133922       2.639651      11.563554      -3.629897       8.609484           0.000000
          310              C       6.911361       2.833285       9.757827      -0.180997      31.186985 0.44899737E+03  0.10685012E+05                                 8.679908                            7.142519       0.046966       1.994131                    0.998573      29.884106      87.599811       0.604066       0.426079      -1.053793       0.012633       0.058993      -0.020780       0.063809      -0.010134       0.009626       0.013284       0.023455       0.014874      -0.026142       0.009167       0.016975              9.626334       8.963196       1.083925       1.271759      11.811501      -4.053854       8.104304           0.000000
          311              C       4.528502       2.917868       8.460293      -0.147800      32.410373 0.45610723E+03  0.10897735E+05                                 8.931916                            7.222018       0.045795       1.990031                    0.999118      29.885282      87.800030       0.597799       0.428826      -1.052023       0.003255      -0.038365       0.035314       0.052245      -0.002097       0.013752       0.006217       0.041921       0.011860      -0.024958      -0.002221       0.027178             10.149144       8.731897       0.810232       1.258565      13.318939      -4.408626       8.396597          -0.000000
          312              C       4.819004       1.845943       9.248723      -0.187455      32.867830 0.44985041E+03  0.10712971E+05                                 8.991331                            7.139121       0.056482       1.996777                    0.998435      29.951702      87.898408       0.605357       0.424867      -1.054291      -0.033826       0.032130      -0.030888       0.055952       0.000119      -0.017211       0.003451      -0.009496      -0.016265      -0.021267       0.006955       0.014312             10.232136       9.553703       0.819523       2.483853      12.213897      -3.949793       8.928808           0.000000
          313              C       6.010434       1.831231       9.879220       0.261675      28.802943 0.35206109E+03  0.78933127E+04                                 8.467628                            6.489552      -0.068395       2.001512                    0.999549      25.265536      72.166147       0.609007       0.448583      -1.039084       0.016575      -0.063425       0.032141       0.073010      -0.015440       0.010676      -0.042410      -0.062302       0.030720      -0.039910      -0.024827       0.064737              9.961864       8.810627       0.501607       2.305363      10.979134      -4.885100      10.095831           0.000000
          314              C       6.435150       0.724366      11.955893       0.269993      29.082840 0.34835669E+03  0.77608785E+04                                 8.436292                            6.390932       0.083269       2.053390                    0.999809      24.900949      70.048271       0.625293       0.439679      -1.048175      -0.004244      -0.004011      -0.070058       0.070301       0.000471       0.005842      -0.005830      -0.012895       0.146044      -0.031277      -0.018326       0.049604              9.874853       6.730134      -2.664015       0.757184       7.562676      -2.321938      15.331749           0.000000
          315              C       6.510505       0.864074      18.203876      -0.027612      28.943205 0.38288973E+03  0.87879304E+04                                 8.366758                            6.614428       0.115312       2.023170                    0.999501      28.513191      83.059933       0.622804       0.428491      -1.048500       0.020496      -0.061375       0.006413       0.065024      -0.010166      -0.007594       0.015387      -0.005360       0.015761      -0.014682      -0.008907       0.023589              9.399961       5.062015      -1.474527       0.653582       9.034444       1.734792      14.103425          -0.000000
          316              C       6.208974       1.347639      16.960844      -0.129503      30.017879 0.41037549E+03  0.95426406E+04                                 8.460746                            6.795167       0.284656       2.070077                    0.999318      29.163967      84.329165       0.624265       0.421939      -1.057046       0.002247      -0.040483      -0.045330       0.060817      -0.035133      -0.005528       0.018193      -0.062698       0.043863      -0.054484       0.004602       0.049882              9.318722       5.376137      -2.142506       0.578015       9.315245       0.522195      13.264784          -0.000001
          317              C       6.973849      -0.581083      16.826446       0.093782      24.853210 0.29940528E+03  0.64361623E+04                                 7.439674                            5.793630       0.511277       2.187558                    0.999851      25.427986      70.753111       0.677743       0.420410      -1.057736      -0.018189       0.046500       0.038581       0.063100      -0.007611      -0.010283       0.005687      -0.037200      -0.092245      -0.034302      -0.002048       0.036350              8.384876       4.824061      -1.652935       0.703116       7.798341      -0.966358      12.532227          -0.000000
          318              C       6.534424       0.534975      14.681025       0.144942      35.531154 0.37608986E+03  0.85044562E+04                                 9.504744                            6.552224       0.000365       2.018978                    0.999635      25.665427      71.734077       0.632753       0.428072      -1.059710       0.004382       0.003067       0.042370       0.042706      -0.017492       0.000958       0.001097      -0.019515       0.217305      -0.056262      -0.016190       0.072452             12.144596       7.193781      -2.280557       0.591593       6.898564      -1.022974      22.341442          -0.000001
          319              C       7.325039      -0.281373      13.926039      -0.165774      33.641514 0.43877450E+03  0.10369974E+05                                 9.054679                            7.003361       0.056816       1.986563                    0.999565      29.960583      87.196890       0.618254       0.419182      -1.059306       0.009729      -0.003292      -0.047441       0.048540      -0.002969       0.010239      -0.012798      -0.018117      -0.053386      -0.025132       0.001462       0.023670             10.300646       7.433278      -2.359364      -0.669433       6.749029       0.759686      16.719632          -0.000001
          320              C       7.268048      -0.205983      12.571525      -0.181708      36.433807 0.47503792E+03  0.11474095E+05                                 9.678647                            7.373113      -0.143983       1.925479                    0.998593      30.549584      90.448437       0.590896       0.429146      -1.051088       0.009383      -0.015740       0.044965       0.048556       0.010108      -0.008003       0.019898       0.010190      -0.004290      -0.027779       0.010590       0.017189             11.144830       8.339028      -3.498088       0.491142       8.919281      -0.917638      16.176183          -0.000000
          321              C       5.688655       1.450615      14.069109      -0.144515      33.163707 0.44148025E+03  0.10457007E+05                                 9.042829                            7.080342       0.028176       1.983511                    0.999292      29.774856      86.943115       0.607270       0.425822      -1.054442       0.000169       0.013837      -0.047034       0.049028      -0.013234      -0.010256       0.016862       0.001610      -0.021187      -0.019730      -0.007763       0.027493             10.289629       6.979876      -2.289172       1.404807       7.153021      -2.183406      16.735988          -0.000000
          322              C       5.664759       1.548069      12.720788      -0.188690      33.220989 0.45922043E+03  0.11009976E+05                                 9.099871                            7.251598      -0.106993       1.940137                    0.998282      30.440588      90.097350       0.594927       0.429415      -1.049830      -0.007060       0.012988       0.052576       0.054615       0.007523       0.015452      -0.004725       0.009779      -0.046311      -0.024322       0.003406       0.020916             10.203653       6.933928      -2.469889       0.122739       7.721005      -1.535653      15.956025           0.000000
          323              C       1.355041       4.429238       4.708903       0.570761      23.211136 0.25577153E+03  0.53214871E+04                                 7.499521                            5.655998       0.082961       2.079707                    0.999731      22.565855      63.141381       0.627665       0.469027      -1.022307       0.027993       0.056368      -0.011377       0.063956      -0.071981       0.026715      -0.026898       0.050756      -0.093280      -0.062663      -0.039679       0.102343              8.768092       7.641092       3.931745      -1.206951      11.247831       1.131863       7.415354           0.000001
          324              C       0.593852       3.151392       4.484079      -0.015275      35.175345 0.42527312E+03  0.98814283E+04                                 9.308841                            6.848761       0.029728       2.014582                    0.999295      27.062171      75.785153       0.637334       0.413606      -1.072671      -0.026702      -0.039292      -0.003540       0.047638      -0.010754       0.008747      -0.009640       0.000146       0.007570      -0.012083      -0.007389       0.019472             11.120440       9.718956       5.596794      -1.518896      14.963689       1.973999       8.678674           0.000000
          325              C      -0.250083       2.673343       5.453978      -0.111266      32.277033 0.43724313E+03  0.10334880E+05                                 8.881290                            7.038007       0.043654       1.987481                    0.999720      29.500988      86.139234       0.609981       0.424823      -1.054738       0.004544      -0.018704      -0.014563       0.024137      -0.023085       0.007988       0.004419       0.002115       0.049924      -0.032965       0.013313       0.019652              9.951697       8.991837       4.208598      -1.818557      12.573830       1.038374       8.289425           0.000001
          326              C      -0.904632       1.485589       5.260122      -0.120014      32.919331 0.46838138E+03  0.11316020E+05                                 9.139013                            7.389538      -0.209293       1.902313                    0.998960      30.604120      91.742794       0.579890       0.437186      -1.042287       0.025376       0.012107      -0.017673       0.033209      -0.003511      -0.001940      -0.016783       0.021851       0.056406      -0.027089       0.002059       0.025030             10.195817       8.618697       3.643718      -1.015271      12.872073       2.047990       9.096680           0.000000
          327              C       0.783237       2.436170       3.333950      -0.119502      32.143928 0.43077061E+03  0.10136711E+05                                 8.826220                            6.967327       0.064459       1.988370                    0.999735      29.642822      86.158569       0.615939       0.422588      -1.056889      -0.021875      -0.013277       0.013526       0.028944      -0.002904      -0.011934      -0.018018       0.016527       0.029926      -0.025598       0.001529       0.024068              9.776039       8.685673       3.862411      -1.376650      12.221221       2.144280       8.421224          -0.000000
          328              C       0.141558       1.220836       3.154339      -0.119672      32.215207 0.44503927E+03  0.10555639E+05                                 8.842732                            7.082052       0.163656       2.022784                    0.999789      29.678141      86.536069       0.611039       0.422621      -1.057119      -0.000210       0.016609       0.022367       0.027860      -0.018891      -0.004445       0.011731       0.007830       0.053326      -0.029083       0.003043       0.026039              9.734038       9.600792       4.053261      -1.767062      11.432994       0.980824       8.168328           0.000000
          329              C      -0.718924       0.729917       4.121141      -0.018916      35.254111 0.45496014E+03  0.10803752E+05                                 9.475214                            7.204691      -0.051576       1.995145                    0.998989      27.659281      79.565018       0.602860       0.427847      -1.058445       0.022062       0.035576       0.006176       0.042315      -0.007152       0.005078      -0.004869       0.013512      -0.015729      -0.009673      -0.004999       0.014672             11.126951      10.019006       5.419533      -1.152170      14.465941       1.573076       8.895907          -0.000000
          330              C      16.990763      -0.582863       3.933479       0.568120      22.127916 0.26147293E+03  0.54997224E+04                                 7.386487                            5.801382      -0.164768       1.996253                    0.999271      23.155668      66.302269       0.603288       0.482689      -1.009541      -0.029625      -0.052577       0.012515       0.061633      -0.048227       0.044080      -0.040856       0.047747      -0.009901      -0.057715      -0.034529       0.092244              8.471360       7.603393       3.885012      -0.771746      11.199426       0.937282       6.611259           0.000000
          331              C       4.203059      11.412347       6.477761      -0.039116      29.654544 0.38524330E+03  0.88150581E+04                                 8.375143                            6.571719       0.431622       2.129233                    0.999569      27.973812      80.157061       0.636740       0.420392      -1.058348       0.044801       0.033165      -0.059581       0.081590       0.016706      -0.013867       0.001033      -0.022032      -0.027620      -0.025627      -0.000025       0.025652              9.593297       6.847156       0.754661      -2.027862      13.066378       2.489999       8.866355           0.000000
          332              C       3.677205      12.070572       7.505259      -0.091165      30.566785 0.40303619E+03  0.93101612E+04                                 8.531545                            6.716165       0.351911       2.107319                    0.999171      28.152478      80.579234       0.631776       0.419691      -1.060690       0.009097       0.066274       0.008845       0.067478       0.019326      -0.012814      -0.002992      -0.031477      -0.053750      -0.027887      -0.007314       0.035200              9.689366       7.193235       1.116852      -3.007993      11.624059       1.288325      10.250803           0.000000
          333              C       4.800611      13.420132       6.280189       0.109467      25.822719 0.31799461E+03  0.69542383E+04                                 7.727277                            6.025088       0.315709       2.122137                    0.999725      25.840340      73.025623       0.654241       0.428093      -1.050724      -0.007640      -0.048841       0.019934       0.053303       0.013089       0.011727      -0.023007       0.024477      -0.008252      -0.036345       0.016469       0.019877              8.806986       6.327014       0.249762      -3.075122      11.049785       1.187250       9.044159           0.000000
          334              C       3.759936      14.453433       8.263341       0.160862      32.861211 0.38922987E+03  0.89187941E+04                                 9.155691                            6.775912      -0.068908       2.004466                    0.999548      25.888588      73.951072       0.604290       0.442345      -1.046188       0.015306      -0.043964      -0.024147       0.052442      -0.001815      -0.026582       0.039013      -0.060167      -0.013230      -0.051152      -0.008907       0.060059             11.206110       9.261060      -0.589333      -2.494793      14.157307       6.036862      10.199962           0.000000
          335              C       2.566662      14.490203       8.929759      -0.128256      31.990467 0.45389414E+03  0.10861548E+05                                 8.968433                            7.285073      -0.190009       1.926731                    0.997717      29.716333      88.160280       0.583747       0.438475      -1.043311      -0.017082       0.026891       0.043464       0.053889      -0.000192       0.018910      -0.008447      -0.009140       0.006490      -0.022150       0.001834       0.020316             10.077825      10.114564       0.140037      -2.630021      11.534312       3.618101       8.584598           0.000000
          336              C       2.281701      -2.833373       9.757827      -0.179531      31.167208 0.44869922E+03  0.10675092E+05                                 8.672829                            7.137299       0.051672       1.995577                    0.998637      29.866323      87.507939       0.604708       0.425739      -1.054107      -0.012968      -0.058189      -0.020699       0.063108      -0.012355      -0.010799      -0.012529       0.021957       0.017282      -0.027169       0.009339       0.017831              9.618091       8.956023       1.084179      -1.270194      11.801370       4.049542       8.096882           0.000000
          337              C       4.664539      15.468356       8.460293      -0.150805      32.494160 0.45763161E+03  0.10941778E+05                                 8.940004                            7.228373       0.046585       1.989834                    0.999154      29.930645      87.924485       0.598326       0.428150      -1.052583      -0.002830       0.038931       0.036423       0.053388      -0.004909      -0.014014      -0.007559       0.040405       0.014274      -0.026259      -0.000494       0.026753             10.158970       8.736138       0.809113      -1.258340      13.334838       4.415701       8.405933          -0.000000
          338              C       4.374062      -1.846026       9.248723      -0.189889      32.926268 0.45090292E+03  0.10745151E+05                                 9.005327                            7.150581       0.048964       1.994262                    0.998352      29.987966      88.056452       0.604430       0.425237      -1.053979       0.032715      -0.033790      -0.031077       0.056372      -0.000911       0.017201      -0.004531      -0.009087      -0.013847      -0.020932       0.005443       0.015489             10.248347       9.566701       0.815812      -2.489392      12.232549       3.958514       8.945791           0.000000
          339              C       3.182627      -1.831320       9.879220       0.262040      28.821673 0.35232932E+03  0.79009756E+04                                 8.471044                            6.491870      -0.072192       2.000142                    0.999579      25.278766      72.215807       0.608908       0.448562      -1.039078      -0.016296       0.065048       0.032227       0.074400      -0.015828      -0.010380       0.043494      -0.062602       0.029262      -0.039952      -0.025893       0.065845              9.966297       8.813136       0.500310      -2.306681      10.984625       4.888735      10.101132           0.000000
          340              C       2.757892      -0.724474      11.955893       0.269955      29.086482 0.34839150E+03  0.77621433E+04                                 8.438720                            6.392761       0.076623       2.051392                    0.999822      24.901393      70.060441       0.624959       0.439886      -1.048011       0.004491       0.003813      -0.070080       0.070327       0.000730      -0.005865       0.005981      -0.013470       0.146766      -0.031723      -0.018144       0.049866              9.877797       6.732441      -2.665554      -0.758299       7.565664       2.323163      15.335286           0.000000
          341              C       2.682480      -0.864238      18.203876      -0.028628      28.946995 0.38299183E+03  0.87906284E+04                                 8.365930                            6.614278       0.116636       2.023332                    0.999504      28.519423      83.072627       0.622973       0.428358      -1.048609      -0.019491       0.061946       0.005964       0.065213      -0.008740       0.007001      -0.015184      -0.003363       0.012860      -0.014132      -0.007860       0.021991              9.398346       5.061752      -1.474578      -0.653290       9.034527      -1.735492      14.098760          -0.000000
          342              C       2.984022      -1.347792      16.960844      -0.129038      30.036969 0.41069872E+03  0.95525344E+04                                 8.467749                            6.801411       0.279923       2.068785                    0.999368      29.171167      84.374845       0.623455       0.422383      -1.056714      -0.001760       0.040077      -0.045427       0.060604      -0.036159       0.005130      -0.017948      -0.061489       0.043466      -0.054833       0.004975       0.049858              9.326466       5.380204      -2.143098      -0.578972       9.320724      -0.523139      13.278470          -0.000001
          343              C       2.219149       0.580931      16.826446       0.095169      24.850199 0.29931587E+03  0.64349288E+04                                 7.445067                            5.797217       0.511451       2.187816                    0.999846      25.426025      70.793438       0.676630       0.421057      -1.057138       0.018491      -0.045890       0.038958       0.062973      -0.007305       0.011912      -0.005333      -0.037355      -0.089522      -0.034544      -0.001314       0.035858              8.391231       4.827377      -1.654584      -0.703949       7.804441       0.966250      12.541875          -0.000000
          344              C       2.658594      -0.535108      14.681025       0.145531      35.570312 0.37662334E+03  0.85198744E+04                                 9.512623                            6.557469       0.003262       2.019680                    0.999650      25.683891      71.809072       0.632388       0.428151      -1.059620      -0.004073      -0.004128       0.041954       0.042353      -0.019525      -0.000596      -0.000540      -0.016781       0.220128      -0.057944      -0.015437       0.073381             12.155323       7.198344      -2.281059      -0.593214       6.902713       1.024662      22.364914          -0.000001
          345              C       1.867985       0.281247      13.926039      -0.164620      33.593556 0.43798836E+03  0.10346973E+05                                 9.049611                            7.000167       0.056536       1.986919                    0.999556      29.929522      87.093879       0.617974       0.419552      -1.059051      -0.009360       0.003669      -0.047948       0.048991      -0.002135      -0.009764       0.013732      -0.014388      -0.053588      -0.025433       0.003000       0.022433             10.294604       7.427727      -2.356144       0.670282       6.743946      -0.760771      16.712138          -0.000001
          346              C       1.924988       0.205870      12.571525      -0.182800      36.471656 0.47568209E+03  0.11493175E+05                                 9.681192                            7.374317      -0.135841       1.927345                    0.998607      30.575600      90.529744       0.591323       0.428705      -1.051392      -0.009207       0.015897       0.044826       0.048444       0.009949       0.007702      -0.020124       0.008516      -0.005083      -0.027502       0.009714       0.017788             11.147970       8.342015      -3.500045      -0.488397       8.922164       0.914194      16.179730          -0.000000
          347              C       3.504368      -1.450743      14.069109      -0.145215      33.165474 0.44154435E+03  0.10458959E+05                                 9.044893                            7.082765       0.022213       1.981905                    0.999269      29.775406      86.948001       0.606917       0.426052      -1.054295       0.001185      -0.014763      -0.046151       0.048469      -0.012810       0.009869      -0.017497       0.002088      -0.022883      -0.020685      -0.006729       0.027415             10.291535       6.981017      -2.288883      -1.406463       7.154313       2.184844      16.739274          -0.000000
          348              C       3.528276      -1.548184      12.720788      -0.186741      33.167045 0.45830352E+03  0.10981860E+05                                 9.088112                            7.242548      -0.099256       1.942905                    0.998311      30.404733      89.948901       0.595556       0.429201      -1.050023       0.007090      -0.013276       0.052890       0.054989       0.006429      -0.016144       0.004194       0.009751      -0.044097      -0.023895       0.003165       0.020730             10.190032       6.926116      -2.467640      -0.123887       7.712563       1.533856      15.931416           0.000000
          349              C       7.838034      13.957019       4.708903       0.570688      23.208494 0.25573413E+03  0.53208777E+04                                 7.501308                            5.657411       0.077685       2.078041                    0.999753      22.564571      63.152864       0.627240       0.469330      -1.022072      -0.028615      -0.058340      -0.010836       0.065877      -0.071363      -0.022958       0.031252       0.051506      -0.095412      -0.065956      -0.035983       0.101939              8.770088       7.643328       3.933026       1.207543      11.250027      -1.131643       7.416907           0.000001
          350              C       8.599226      15.234868       4.484079      -0.015795      35.152624 0.42499177E+03  0.98723060E+04                                 9.301220                            6.843854       0.034785       2.016455                    0.999225      27.054229      75.729156       0.637993       0.413287      -1.072982       0.026342       0.038387      -0.004255       0.046751      -0.009757      -0.008912       0.010414      -0.001218       0.002111      -0.010378      -0.009060       0.019438             11.110549       9.710659       5.590779       1.518218      14.948568      -1.971821       8.672419           0.000000
          351              C       9.443152      15.712907       5.453978      -0.111566      32.302831 0.43771018E+03  0.10348474E+05                                 8.884630                            7.040450       0.046092       1.988155                    0.999721      29.514838      86.184700       0.610058       0.424664      -1.054858      -0.006120       0.018364      -0.015416       0.024746      -0.024349      -0.007787      -0.004444       0.002334       0.053889      -0.034761       0.014161       0.020600              9.955710       8.996071       4.211695       1.819244      12.579668      -1.038049       8.291393           0.000001
          352              C      10.097735      -1.485637       5.260122      -0.118708      32.911093 0.46820793E+03  0.11312043E+05                                 9.141406                            7.391196      -0.212866       1.901111                    0.998952      30.607324      91.786684       0.579404       0.437544      -1.041958      -0.025277      -0.012384      -0.017874       0.033343      -0.003127       0.002296       0.016404       0.020973       0.057974      -0.026581       0.001280       0.025301             10.198410       8.621573       3.644730       1.016617      12.874355      -2.047649       9.099304           0.000000
          353              C       8.409851      15.950100       3.333950      -0.118104      32.129558 0.43053138E+03  0.10129812E+05                                 8.823429                            6.965069       0.065045       1.988538                    0.999745      29.635521      86.135766       0.616073       0.422549      -1.056899       0.020445       0.011595       0.013552       0.027131      -0.003046       0.012237       0.018827       0.016267       0.032673      -0.026451       0.001231       0.025219              9.772559       8.684658       3.860941       1.379154      12.213558      -2.140170       8.419462          -0.000000
          354              C       9.051531      17.165435       3.154339      -0.118988      32.258454 0.44583031E+03  0.10579018E+05                                 8.851649                            7.089967       0.162272       2.021970                    0.999759      29.701595      86.621238       0.610492       0.422815      -1.057006      -0.000160      -0.016769       0.022159       0.027790      -0.021598       0.003847      -0.012977       0.006035       0.060575      -0.032954       0.004227       0.028727              9.743549       9.614070       4.060478       1.769062      11.444545      -0.977277       8.172032           0.000000
          355              C       9.912037      -0.729955       4.121141      -0.020234      35.267219 0.45521731E+03  0.10810876E+05                                 9.475294                            7.204799      -0.053397       1.994765                    0.998981      27.666870      79.578337       0.603126       0.427618      -1.058636      -0.021937      -0.035494       0.005489       0.042086      -0.009896      -0.004995       0.005105       0.012483      -0.009043      -0.010904      -0.004821       0.015725             11.126779      10.018393       5.419087       1.151208      14.466459      -1.574312       8.895486          -0.000000
          356              C      10.588651       0.582828       3.933479       0.573675      22.064095 0.26057697E+03  0.54769138E+04                                 7.377844                            5.795140      -0.158566       1.998209                    0.999322      23.115735      66.193113       0.602952       0.483307      -1.009082       0.029283       0.052681       0.011030       0.061273      -0.048530      -0.043372       0.039428       0.048353      -0.006579      -0.057536      -0.033650       0.091187              8.460763       7.593420       3.877933       0.770679      11.184263      -0.937382       6.604605           0.000000
          357              C       2.377250      -0.393566      21.961460      -0.041544      29.659924 0.38548786E+03  0.88210395E+04                                 8.370732                            6.568291       0.435375       2.130408                    0.999593      27.980924      80.149084       0.637781       0.419687      -1.058914      -0.032613       0.044749      -0.057197       0.079609      -0.013777      -0.000358      -0.013377       0.020880      -0.024719      -0.023378       0.000785       0.022593              9.587730      13.058727      -0.755492      -2.487343       6.844106      -2.026629       8.860356           0.000000
          358              C       1.719017      -0.919419      22.988958      -0.092547      30.648576 0.40445291E+03  0.93520674E+04                                 8.550519                            6.730945       0.348432       2.105378                    0.999201      28.200429      80.783783       0.630596       0.420064      -1.060344      -0.066603       0.008873       0.008180       0.067687      -0.022811       0.003160      -0.013505       0.031041      -0.056463      -0.029624      -0.008874       0.038499              9.711643      11.651690      -1.118471      -1.295284       7.208930      -3.014552      10.274311           0.000000
          359              C       0.369466       0.203990      21.763888       0.104369      25.880478 0.31890984E+03  0.69784768E+04                                 7.734942                            6.031048       0.316224       2.121915                    0.999693      25.875282      73.119485       0.654432       0.427710      -1.051079       0.050375      -0.006998       0.018506       0.054121      -0.013448       0.023319       0.014848      -0.023745      -0.012059      -0.038083       0.015809       0.022274              8.815940      11.061832      -0.249330      -1.190135       6.333102      -3.078380       9.052887           0.000000
          360              C      -0.663851      -0.836684      23.747040       0.156549      32.921642 0.39018051E+03  0.89452639E+04                                 9.162167                            6.781146      -0.069136       2.004491                    0.999521      25.922710      74.047201       0.604514       0.441949      -1.046512       0.043300       0.013389      -0.022994       0.050822       0.001124      -0.037657      -0.026050       0.060549      -0.009557      -0.050426      -0.008178       0.058604             11.213659      14.166982       0.589799      -6.041169       9.267023      -2.496448      10.206971           0.000000
          361              C      -0.700625      -2.029958      24.413459      -0.132993      32.096578 0.45597608E+03  0.10923280E+05                                 8.984859                            7.299193      -0.194902       1.924790                    0.997663      29.781206      88.385680       0.583521       0.438166      -1.043549      -0.028690      -0.013521       0.042699       0.053190       0.002066       0.009534       0.019414       0.008322       0.013056      -0.021906      -0.001034       0.022940             10.096013      11.553464      -0.134142      -3.626073      10.131563      -2.637549       8.603011           0.000000
          362              C      -1.763356      -2.314949      25.241527      -0.179553      31.216250 0.44960648E+03  0.10703630E+05                                 8.687144                            7.148926       0.044355       1.993133                    0.998587      29.901262      87.680234       0.603569       0.426266      -1.053629       0.060187      -0.012873      -0.022321       0.065470       0.010589       0.011274      -0.009958      -0.022457       0.020031      -0.025197       0.007937       0.017260              9.634218      11.822139      -1.084226      -4.058085       8.968912      -1.272273       8.111603           0.000000
          363              C      -1.678778       0.067921      23.943993      -0.150469      32.498188 0.45777689E+03  0.10946045E+05                                 8.939760                            7.228764       0.043642       1.988731                    0.999176      29.937686      87.946383       0.598408       0.428061      -1.052645      -0.036463      -0.002738       0.036138       0.051410       0.001322       0.007532      -0.013382      -0.041338       0.013138      -0.025354      -0.001360       0.026713             10.157756      13.330841      -0.810230      -4.413271       8.738221      -1.259147       8.404206          -0.000000
          364              C      -2.750702      -0.222586      24.732423      -0.185227      32.768941 0.44803286E+03  0.10658847E+05                                 8.975196                            7.126325       0.056750       1.997683                    0.998410      29.892001      87.677379       0.605694       0.425062      -1.054174       0.032251       0.034128      -0.032709       0.057225      -0.001994       0.002970       0.018706       0.010180      -0.017363      -0.023185       0.008344       0.014841             10.213209      12.192011      -0.819868      -3.941380       9.537176      -2.477923       8.910439           0.000000
          365              C      -2.765412      -1.414021      25.362919       0.261832      28.802093 0.35208251E+03  0.78935212E+04                                 8.466122                            6.488652      -0.064459       2.002638                    0.999608      25.262041      72.143228       0.609234       0.448431      -1.039224      -0.063420      -0.016457       0.032072       0.072949       0.015783      -0.042618      -0.009584       0.061845       0.028805      -0.039538      -0.025066       0.064604              9.959780      10.976450      -0.500775      -4.883823       8.809215      -2.305575      10.093675           0.000000
          366              C      -3.872276      -1.838754      27.439593       0.269076      29.101891 0.34865362E+03  0.77689726E+04                                 8.438648                            6.392823       0.076488       2.051163                    0.999843      24.912734      70.082918       0.625337       0.439564      -1.048267      -0.003439       0.005028      -0.070257       0.070521       0.000234      -0.005446      -0.004882       0.012718       0.143849      -0.030638      -0.018063       0.048701              9.877395       7.563906       2.664253      -2.322579       6.731522      -0.757985      15.336756           0.000000
          367              C       5.460706       7.279124       2.720176      -0.032720      29.078613 0.38530976E+03  0.88580249E+04                                 8.395591                            6.639810       0.103889       2.018806                    0.999499      28.598398      83.395414       0.620936       0.429074      -1.048071      -0.060536      -0.020105       0.007015       0.064172       0.007578       0.016000       0.007436       0.001581       0.017542      -0.014881      -0.007690       0.022571              9.430918       9.065230       1.481248       1.730807       5.080512      -0.659104      14.147012          -0.000000
          368              C       5.944271       7.580665       1.477145      -0.123039      29.869609 0.40769210E+03  0.94648136E+04                                 8.433921                            6.773941       0.292646       2.073671                    0.999344      29.070111      83.992444       0.625093       0.422067      -1.056954      -0.040964      -0.002889      -0.045655       0.061406       0.039021       0.019307       0.006721       0.064720       0.047633      -0.058696       0.004999       0.053697              9.287491       9.291970       2.138727       0.518140       5.361176      -0.575996      13.209328          -0.000001
          369              C       4.015550       6.815795       1.342746       0.096491      24.841910 0.29919375E+03  0.64311514E+04                                 7.443708                            5.797302       0.508726       2.187021                    0.999833      25.412240      70.730900       0.676455       0.421241      -1.057104       0.045251       0.018802       0.037779       0.061874       0.009377       0.006169       0.011280       0.038675      -0.092033      -0.034908      -0.003018       0.037926              8.389714       7.799400       1.652679      -0.968437       4.826709      -0.704643      12.543033          -0.000000
          370              C      -4.061667      -1.938052      30.164724       0.146279      35.535321 0.37618585E+03  0.85075456E+04                                 9.506612                            6.553957       0.002285       2.019700                    0.999629      25.669694      71.760239       0.632511       0.428189      -1.059590       0.004797      -0.003113       0.042169       0.042555       0.017785      -0.001532      -0.001810       0.018259       0.219769      -0.056624      -0.016693       0.073317             12.146029       6.898994       2.280354      -1.022640       7.194835      -0.592106      22.344259          -0.000001
          371              C      -4.878014      -2.728660      29.409739      -0.164922      33.660317 0.43911416E+03  0.10380662E+05                                 9.062265                            7.009755       0.053267       1.985419                    0.999514      29.964656      87.237834       0.617446       0.419623      -1.058961      -0.002844      -0.009082      -0.047450       0.048395       0.002874      -0.012690      -0.009727       0.014937      -0.046839      -0.023122       0.001483       0.021639             10.309294       6.752817       2.359413       0.763581       7.438124       0.672531      16.736941          -0.000001
          372              C      -4.802624      -2.671656      28.055225      -0.181474      36.410982 0.47466611E+03  0.11462532E+05                                 9.672971                            7.369176      -0.142773       1.925936                    0.998567      30.541911      90.406835       0.591198       0.429023      -1.051194      -0.015892      -0.009774       0.045593       0.049263      -0.010251       0.020627       0.008373      -0.009859      -0.008158      -0.028741       0.011057       0.017684             11.137611       8.914199       3.496225      -0.914059       8.334696      -0.488948      16.163939          -0.000000
          373              C      -3.146028      -1.092280      29.552808      -0.144264      33.150206 0.44130179E+03  0.10451491E+05                                 9.038744                            7.078026       0.027585       1.983419                    0.999252      29.772530      86.924669       0.607496       0.425716      -1.054532       0.016327       0.002568      -0.046719       0.049557       0.012060       0.018327       0.010728      -0.001067      -0.016193      -0.020359      -0.007362       0.027720             10.283393       7.149719       2.288319      -2.179147       6.977344      -1.401898      16.723116          -0.000000
          374              C      -3.048574      -1.068372      28.204488      -0.189322      33.225766 0.45934934E+03  0.11013355E+05                                 9.099796                            7.252576      -0.109528       1.939585                    0.998272      30.442527      90.091336       0.594918       0.429411      -1.049879       0.012224       0.005882       0.052109       0.053845      -0.008416      -0.003877      -0.014924      -0.010823      -0.048116      -0.024081       0.002249       0.021832             10.202581       7.719168       2.468335      -1.533138       6.933050      -0.120942      15.955524           0.000000
          375              C      -0.167412       3.241413      20.192602       0.567418      23.300122 0.25691794E+03  0.53512364E+04                                 7.515745                            5.666785       0.083460       2.078576                    0.999740      22.623649      63.334824       0.627388       0.468717      -1.022491       0.056670      -0.028778      -0.010621       0.064439       0.072971      -0.029889      -0.025934      -0.051615      -0.090745      -0.065685      -0.037918       0.103603              8.788350      11.277014      -3.943585       1.134436       7.658574       1.209665       7.429461           0.000001
          376              C      -1.445260       4.002607      19.967779      -0.012559      35.090473 0.42396636E+03  0.98442781E+04                                 9.298853                            6.841570       0.026864       2.014341                    0.999255      27.016862      75.652015       0.637151       0.414011      -1.072323      -0.038809       0.025759      -0.005423       0.046895       0.010189      -0.008620      -0.009549       0.001729       0.005216      -0.011372      -0.007555       0.018927             11.108548      14.947616      -5.590365       1.971433       9.708181       1.517410       8.669848           0.000000
          377              C      -1.923310       4.846534      20.937678      -0.110564      32.276592 0.43724086E+03  0.10334731E+05                                 8.880211                            7.036673       0.047540       1.988438                    0.999709      29.498126      86.128252       0.610214       0.424664      -1.054845      -0.020120      -0.005707      -0.016759       0.026801       0.021574       0.003565      -0.008443      -0.000981       0.053046      -0.031870       0.011204       0.020666              9.951021      12.573602      -4.208366       1.038634       8.990630       1.818595       8.288831           0.000001
          378              C      -3.111065       5.501087      20.743822      -0.122250      33.010509 0.47009589E+03  0.11368707E+05                                 9.158379                            7.405267      -0.215974       1.899470                    0.998939      30.665243      91.994997       0.578969       0.437448      -1.042050       0.011258      -0.025574      -0.017836       0.033149       0.004601      -0.015959       0.001938      -0.021085       0.053519      -0.026251       0.002513       0.023738             10.217999      12.904793      -3.652427       2.054896       8.636222       1.014508       9.112982           0.000000
          379              C      -2.160482       3.813234      18.817650      -0.122388      32.222263 0.43213876E+03  0.10176753E+05                                 8.838131                            6.976403       0.059984       1.986713                    0.999746      29.692304      86.329650       0.615813       0.422349      -1.057062      -0.012102       0.020988       0.012106       0.027083       0.002810      -0.019113       0.011195      -0.016059       0.034851      -0.026305       0.001099       0.025206              9.789537      12.239451      -3.868630       2.147618       8.697377       1.378373       8.431783          -0.000000
          380              C      -3.375817       4.454916      18.638039      -0.115727      32.145634 0.44379655E+03  0.10519175E+05                                 8.833206                            7.074900       0.157564       2.021689                    0.999794      29.636881      86.396919       0.610971       0.422949      -1.056877       0.017001      -0.000511       0.022395       0.028122       0.018377       0.012822       0.004174      -0.007775       0.061288      -0.030136       0.002163       0.027973              9.723128      11.420327      -4.047883       0.979669       9.588795       1.765291       8.160263           0.000000
          381              C      -3.866737       5.315391      19.604841      -0.022350      35.305332 0.45583261E+03  0.10828484E+05                                 9.479272                            7.207547      -0.053768       1.994464                    0.998974      27.686128      79.628865       0.603313       0.427367      -1.058857       0.038063      -0.021586       0.006923       0.044302       0.011291      -0.004772      -0.004500      -0.013778      -0.010609      -0.012005      -0.004917       0.016922             11.132227      14.475437      -5.423293       1.574079      10.023113       1.151955       8.898130          -0.000000
          382              C      -5.179519       5.992007      19.417179       0.574202      22.026231 0.26002666E+03  0.54623708E+04                                 7.369724                            5.789092      -0.164812       1.996994                    0.999269      23.089030      66.095145       0.603266       0.483319      -1.009092      -0.051558       0.027551       0.011631       0.059603       0.047924      -0.039365      -0.042638      -0.045471      -0.013719      -0.055777      -0.034270       0.090047              8.451421      11.171423      -3.872484       0.936210       7.584642       0.770444       6.598198           0.000000
          383              C       6.815701       0.393368      21.961460      -0.042001      29.727549 0.38662801E+03  0.88543374E+04                                 8.386046                            6.580992       0.431928       2.128786                    0.999607      28.021240      80.317214       0.636682       0.420069      -1.058592       0.033128      -0.045101      -0.056770       0.079714      -0.014392       0.000191       0.013789       0.021746      -0.021087      -0.024042       0.001108       0.022934              9.605170      13.079988      -0.756282       2.492233       6.857257       2.031120       8.878265           0.000000
          384              C       7.473925       0.919211      22.988958      -0.090790      30.580490 0.40321598E+03  0.93162616E+04                                 8.538501                            6.722359       0.347352       2.105684                    0.999203      28.161848      80.640165       0.630762       0.420278      -1.060216       0.066993      -0.007363       0.008905       0.067982      -0.022701      -0.003499       0.013670       0.029994      -0.056857      -0.029495      -0.008839       0.038334              9.696992      11.634447      -1.117419       1.291830       7.198237       3.009015      10.258292           0.000000
          385              C       8.823487      -0.204186      21.763888       0.104930      25.907428 0.31932352E+03  0.69901266E+04                                 7.743501                            6.038628       0.315984       2.121759                    0.999711      25.888469      73.181719       0.653394       0.428230      -1.050709      -0.047263       0.006679       0.019168       0.051437      -0.012286      -0.023540      -0.013154      -0.023655      -0.010682      -0.036919       0.016169       0.020750              8.825656      11.073074      -0.245887       1.196509       6.339732       3.081610       9.064163           0.000000
          386              C       9.856787       0.836469      23.747040       0.156745      32.941451 0.39047339E+03  0.89536603E+04                                 9.166291                            6.783973      -0.067218       2.004590                    0.999529      25.930548      74.076615       0.604350       0.441986      -1.046490      -0.043818      -0.013828      -0.023185       0.051466       0.001099       0.037809       0.025311       0.059469      -0.011818      -0.049644      -0.008626       0.058270             11.218963      14.175019       0.590599       6.044841       9.270155       2.497240      10.211716           0.000000
          387              C       9.893554       2.029737      24.413459      -0.131141      32.038167 0.45488092E+03  0.10889252E+05                                 8.970192                            7.287579      -0.183474       1.928482                    0.997664      29.741690      88.203917       0.584394       0.437825      -1.043872       0.029151       0.014389       0.042739       0.053698       0.002598      -0.009392      -0.019716       0.010458       0.009179      -0.022739      -0.000045       0.022783             10.078910      11.533957      -0.135444       3.619139      10.114926       2.632062       8.587848           0.000000
          388              C      -7.430022       2.314721      25.241527      -0.181136      31.220851 0.44964427E+03  0.10704399E+05                                 8.686171                            7.147658       0.041919       1.992387                    0.998631      29.904314      87.679147       0.603842       0.426079      -1.053780      -0.060282       0.013645      -0.020767       0.065203       0.012684      -0.012385       0.010080      -0.022646       0.017613      -0.027218       0.009826       0.017393              9.633169      11.819127      -1.084917       4.056327       8.970553       1.273383       8.109827           0.000000
          389              C      10.871711      -0.068138      23.943993      -0.149143      32.443566 0.45674774E+03  0.10915810E+05                                 8.933838                            7.224158       0.043168       1.989397                    0.999140      29.902808      87.834863       0.598132       0.428479      -1.052339       0.038553       0.003035       0.036618       0.053258       0.001697      -0.007500       0.012521      -0.040404       0.010894      -0.024675      -0.000976       0.025651             10.150974      13.322930      -0.809764       4.410319       8.731393       1.257340       8.398598          -0.000000
          390              C      -6.442672       0.222362      24.732423      -0.186644      32.825915 0.44901335E+03  0.10688524E+05                                 8.986730                            7.135217       0.052979       1.996241                    0.998361      29.926557      87.818576       0.605148       0.425193      -1.054042      -0.031739      -0.034576      -0.030662       0.056062      -0.002552      -0.004293      -0.017906       0.008121      -0.017390      -0.022357       0.007663       0.014695             10.226728      12.207713      -0.820126       3.947137       9.549606       2.481890       8.922865           0.000000
          391              C      -6.427968       1.413792      25.362919       0.264592      28.774256 0.35164861E+03  0.78820003E+04                                 8.463336                            6.486549      -0.065321       2.002575                    0.999575      25.250180      72.120196       0.609016       0.448694      -1.038988       0.064702       0.017435       0.032155       0.074325       0.015498       0.045056       0.011243       0.063810       0.027856      -0.040151      -0.027571       0.067722              9.956061      10.971981      -0.501964       4.880426       8.807834       2.304597      10.088368           0.000000
          392              C      -5.321122       1.838506      27.439593       0.267796      29.100763 0.34864259E+03  0.77686438E+04                                 8.438765                            6.393168       0.081934       2.052698                    0.999829      24.910500      70.075628       0.625257       0.439626      -1.048233       0.004284      -0.004137      -0.071516       0.071764      -0.000746       0.006394       0.005402       0.012070       0.148708      -0.031295      -0.019215       0.050509              9.877127       7.563414       2.663825       2.322092       6.731175       0.757510      15.336792           0.000000
          393              C       3.732387      11.107152       2.720176      -0.028873      28.916963 0.38254339E+03  0.87774435E+04                                 8.359497                            6.610167       0.116327       2.023812                    0.999497      28.498467      82.987995       0.623223       0.428327      -1.048666       0.062101       0.021357       0.006504       0.065992       0.010468      -0.016074      -0.007611       0.003474       0.010895      -0.015466      -0.008373       0.023839              9.389950       9.027881       1.473670      -1.732669       5.058525       0.652796      14.083443          -0.000000
          394              C       3.248834      10.805622       1.477145      -0.124691      29.987370 0.40980781E+03  0.95268370E+04                                 8.460563                            6.796169       0.282919       2.069895                    0.999316      29.133949      84.250907       0.623388       0.422649      -1.056526       0.039332       0.001792      -0.046182       0.060688       0.039100      -0.017697      -0.005805       0.066485       0.042143      -0.058413       0.005337       0.053075              9.317738       9.314577       2.142232      -0.519850       5.376461       0.579312      13.262176          -0.000001
          395              C       5.177556      11.570493       1.342746       0.093359      24.871199 0.29964136E+03  0.64434166E+04                                 7.448557                            5.800336       0.507536       2.186436                    0.999860      25.438179      70.826113       0.676481       0.421052      -1.057183      -0.046819      -0.019813       0.039243       0.064222       0.010609      -0.004963      -0.009623       0.036487      -0.091397      -0.033541      -0.003602       0.037142              8.395273       7.806144       1.654684       0.968768       4.830049       0.705147      12.549625          -0.000001
          396              C      -5.131756       1.937780      30.164724       0.145953      35.489724 0.37575512E+03  0.84949674E+04                                 9.497832                            6.549493       0.004325       2.020524                    0.999677      25.651257      71.685594       0.632860       0.428097      -1.059698      -0.006851       0.001884       0.041661       0.042263       0.020803       0.001959       0.002381       0.018036       0.215053      -0.058522      -0.013271       0.071793             12.133654       6.893051       2.277702       1.023906       7.188556       0.593132      22.319355          -0.000001
          397              C      -4.315402       2.728394      29.409739      -0.163555      33.632378 0.43872412E+03  0.10369234E+05                                 9.059651                            7.009166       0.054443       1.985894                    0.999514      29.944547      87.172644       0.617133       0.419926      -1.058761       0.002103       0.007750      -0.048109       0.048774       0.004838       0.012301       0.009439       0.014718      -0.051013      -0.023467       0.000698       0.022770             10.304976       6.750209       2.357887      -0.762041       7.435957      -0.671284      16.728762          -0.000001
          398              C      -4.390780       2.671403      28.055225      -0.180394      36.362520 0.47391994E+03  0.11439887E+05                                 9.665016                            7.364038      -0.141883       1.926412                    0.998585      30.513625      90.301610       0.591331       0.429100      -1.051158       0.015241       0.008872       0.043901       0.047311      -0.009121      -0.018864      -0.006070      -0.009455      -0.006757      -0.025518       0.009058       0.016459             11.127493       8.906605       3.492757       0.913690       8.327890       0.489327      16.147984          -0.000000
          399              C      -6.047390       1.092013      29.552808      -0.147456      33.248607 0.44295002E+03  0.10501100E+05                                 9.061148                            7.095560       0.017749       1.980065                    0.999274      29.824756      87.142468       0.606144       0.426236      -1.054131      -0.017285      -0.002622      -0.047229       0.050361       0.012169      -0.019580      -0.011984      -0.000269      -0.023499      -0.022721      -0.006912       0.029634             10.309923       7.165920       2.292242       2.190053       6.992722       1.410308      16.771126          -0.000000
          400              C      -6.144831       1.068117      28.204488      -0.185714      33.129515 0.45763658E+03  0.10962204E+05                                 9.083241                            7.239457      -0.102428       1.942221                    0.998311      30.382894      89.877702       0.595397       0.429460      -1.049834      -0.011973      -0.005816       0.052948       0.054596      -0.007279       0.003475       0.013410      -0.010552      -0.043394      -0.021570       0.001803       0.019768             10.183528       7.706928       2.465028       1.530931       6.922014       0.122371      15.921640           0.000000
          401              C       9.360380      -3.241596      20.192602       0.567438      23.258458 0.25637164E+03  0.53371512E+04                                 7.509436                            5.662436       0.075391       2.077279                    0.999722      22.595311      63.244659       0.627334       0.468995      -1.022314      -0.057494       0.029172      -0.010983       0.065400       0.073343       0.029503       0.024327      -0.051334      -0.090807      -0.066212      -0.036890       0.103101              8.780553      11.266177      -3.938678      -1.133436       7.651158      -1.208951       7.424324           0.000001
          402              C      10.638230      -4.002788      19.967779      -0.012372      35.100382 0.42417687E+03  0.98504820E+04                                 9.300751                            6.843356       0.028044       2.014596                    0.999247      27.023608      75.678305       0.637049       0.414021      -1.072306       0.038087      -0.025505      -0.005978       0.046226       0.009049       0.008479       0.009110       0.001773       0.003817      -0.010090      -0.007700       0.017790             11.110491      14.952538      -5.591446      -1.972845       9.708728      -1.515941       8.670207           0.000000
          403              C      11.116271      -4.846723      20.937678      -0.111849      32.264455 0.43710158E+03  0.10329902E+05                                 8.876230                            7.034763       0.045322       1.988044                    0.999712      29.491174      86.082125       0.610442       0.424569      -1.054977       0.018962       0.006137      -0.016430       0.025829       0.022523      -0.003116       0.007592      -0.003310       0.050210      -0.032095       0.012187       0.019908              9.945563      12.566642      -4.205072      -1.037778       8.985405      -1.817147       8.284641           0.000001
          404              C      -6.082272      -5.501275      20.743822      -0.120120      32.989171 0.46979827E+03  0.11359612E+05                                 9.154430                            7.403059      -0.210094       1.901279                    0.998978      30.648457      91.934333       0.579044       0.437464      -1.042050      -0.012712       0.025940      -0.017745       0.033902       0.003166       0.015061      -0.001757      -0.021382       0.056114      -0.025679       0.001791       0.023888             10.212744      12.897361      -3.648963      -2.054386       8.631093      -1.013919       9.109776           0.000000
          405              C      11.353462      -3.813404      18.817650      -0.121726      32.215049 0.43203606E+03  0.10173988E+05                                 8.839576                            6.978473       0.057907       1.986156                    0.999726      29.684807      86.313554       0.615323       0.422700      -1.056815       0.012813      -0.020351       0.011810       0.026792       0.003435       0.018670      -0.011742      -0.016935       0.035749      -0.026694       0.001429       0.025265              9.790675      12.243253      -3.868375      -2.150478       8.696800      -1.375681       8.431972          -0.000000
          406              C      12.568798      -4.455085      18.638039      -0.117839      32.177766 0.44442382E+03  0.10536772E+05                                 8.833461                            7.075279       0.167378       2.023961                    0.999771      29.658315      86.444035       0.611610       0.422397      -1.057322      -0.018131       0.000589       0.023331       0.029553       0.018965      -0.013053      -0.004395      -0.007311       0.057244      -0.030012       0.002346       0.027666              9.723084      11.419768      -4.046631      -0.980849       9.588052      -1.764787       8.161432           0.000000
          407              C      -5.326590      -5.315568      19.604841      -0.021460      35.293227 0.45560826E+03  0.10822455E+05                                 9.479147                            7.207698      -0.054960       1.994075                    0.998965      27.680671      79.625803       0.603030       0.427595      -1.058653      -0.036617       0.021588       0.006192       0.042956       0.011701       0.005275       0.005047      -0.015302      -0.012070      -0.012687      -0.005496       0.018183             11.131553      14.474412      -5.422815      -1.574185      10.022183      -1.151319       8.898064          -0.000000
          408              C      -4.013839      12.394117      19.417179       0.570523      22.100812 0.26107061E+03  0.54891448E+04                                 7.380985                            5.797221      -0.153455       1.999545                    0.999279      23.135196      66.230823       0.603457       0.482740      -1.009515       0.050055      -0.028183       0.011414       0.058567       0.047530       0.040285       0.044090      -0.048262      -0.009370      -0.057180      -0.034365       0.091545              8.464811      11.190288      -3.880840      -0.937452       7.596929      -0.771139       6.607217           0.000000
          409              C      13.396201      16.167044       6.477761      -0.041544      29.659932 0.38548807E+03  0.88210454E+04                                 8.370734                            6.568293       0.435375       2.130408                    0.999593      27.980924      80.149087       0.637781       0.419687      -1.058914       0.044749      -0.032613      -0.057197       0.079609      -0.013777      -0.013377      -0.000358      -0.020880      -0.024719      -0.023378       0.000785       0.022593              9.587732       6.844110      -0.755498      -2.026627      13.058727      -2.487349       8.860359           0.000000
          410              C      12.870349      15.508810       7.505259      -0.092547      30.648571 0.40445282E+03  0.93520648E+04                                 8.550518                            6.730944       0.348432       2.105378                    0.999201      28.200430      80.783785       0.630596       0.420064      -1.060344       0.008873      -0.066603       0.008180       0.067687      -0.022811      -0.013505       0.003160      -0.031041      -0.056463      -0.029624      -0.008874       0.038499              9.711641       7.208935      -1.118482      -3.014550      11.651683      -1.295281      10.274305           0.000000
          411              C      13.993760      14.159261       6.280189       0.104369      25.880480 0.31890992E+03  0.69784790E+04                                 7.734943                            6.031049       0.316224       2.121915                    0.999693      25.875282      73.119485       0.654432       0.427710      -1.051079      -0.006998       0.050375       0.018506       0.054121      -0.013448       0.014848       0.023319       0.023745      -0.012059      -0.038083       0.015809       0.022274              8.815940       6.333106      -0.249341      -3.078381      11.061827      -1.190134       9.052888           0.000000
          412              C      12.953088      13.125942       8.263341       0.156549      32.921613 0.39018032E+03  0.89452587E+04                                 9.162161                            6.781144      -0.069136       2.004491                    0.999521      25.922710      74.047200       0.604514       0.441949      -1.046512       0.013389       0.043300      -0.022994       0.050822       0.001123      -0.026050      -0.037657      -0.060549      -0.009557      -0.050426      -0.008178       0.058604             11.213649       9.267025       0.589778      -2.496432      14.166965      -6.041159      10.206957           0.000000
          413              C      11.759814      13.089167       8.929759      -0.132993      32.096574 0.45597604E+03  0.10923279E+05                                 8.984858                            7.299193      -0.194903       1.924790                    0.997663      29.781206      88.385680       0.583521       0.438166      -1.043549      -0.013521      -0.028690       0.042699       0.053190       0.002066       0.019414       0.009534      -0.008322       0.013056      -0.021906      -0.001034       0.022940             10.096011      10.131567      -0.134150      -2.637541      11.553460      -3.626072       8.603005           0.000000
          414              C      11.474825      12.026435       9.757827      -0.179553      31.216248 0.44960661E+03  0.10703634E+05                                 8.687143                            7.148927       0.044355       1.993133                    0.998587      29.901263      87.680238       0.603569       0.426266      -1.053629      -0.012873       0.060187      -0.022321       0.065470       0.010589      -0.009958       0.011274       0.022457       0.020031      -0.025197       0.007937       0.017260              9.634216       8.968916      -1.084228      -1.272265      11.822130      -4.058087       8.111603           0.000000
          415              C      13.857695      12.111018       8.460293      -0.150469      32.498160 0.45777648E+03  0.10946033E+05                                 8.939756                            7.228761       0.043642       1.988731                    0.999176      29.937685      87.946382       0.598408       0.428061      -1.052645      -0.002738      -0.036463       0.036138       0.051410       0.001322      -0.013382       0.007532       0.041338       0.013138      -0.025354      -0.001360       0.026713             10.157749       8.738227      -0.810249      -1.259135      13.330826      -4.413262       8.404194          -0.000000
          416              C      13.567190      11.039093       9.248723      -0.185227      32.768937 0.44803308E+03  0.10658853E+05                                 8.975196                            7.126327       0.056750       1.997683                    0.998410      29.892000      87.677377       0.605694       0.425062      -1.054174       0.034128       0.032251      -0.032709       0.057225      -0.001994       0.018706       0.002970      -0.010180      -0.017363      -0.023185       0.008344       0.014841             10.213207       9.537174      -0.819874      -2.477913      12.192011      -3.941384       8.910438           0.000000
          417              C      12.375755      11.024381       9.879220       0.261832      28.802098 0.35208285E+03  0.78935306E+04                                 8.466124                            6.488655      -0.064459       2.002638                    0.999608      25.262041      72.143228       0.609234       0.448431      -1.039224      -0.016457      -0.063420       0.032072       0.072949       0.015783      -0.009584      -0.042618      -0.061846       0.028805      -0.039538      -0.025066       0.064604              9.959780       8.809214      -0.500781      -2.305562      10.976448      -4.883830      10.093679           0.000000
          418              C      11.951024       9.917516      11.955893       0.269076      29.101877 0.34865344E+03  0.77689677E+04                                 8.438644                            6.392821       0.076488       2.051163                    0.999843      24.912735      70.082918       0.625337       0.439564      -1.048267       0.005028      -0.003439      -0.070257       0.070521       0.000234      -0.004882      -0.005446      -0.012718       0.143849      -0.030638      -0.018063       0.048701              9.877390       6.731511       2.664250      -0.757981       7.563910      -2.322576      15.336748           0.000000
          419              C      11.875611      10.057224      18.203876      -0.032720      29.078621 0.38530993E+03  0.88580295E+04                                 8.395593                            6.639812       0.103890       2.018807                    0.999499      28.598397      83.395409       0.620936       0.429074      -1.048071      -0.020105      -0.060536       0.007015       0.064172       0.007578       0.007436       0.016000      -0.001582       0.017542      -0.014881      -0.007690       0.022571              9.430921       5.080507       1.481241      -0.659105       9.065238       1.730811      14.147017          -0.000000
          420              C      12.177151      10.540789      16.960844      -0.123039      29.869618 0.40769223E+03  0.94648172E+04                                 8.433923                            6.773943       0.292646       2.073671                    0.999344      29.070111      83.992443       0.625093       0.422067      -1.056954      -0.002889      -0.040964      -0.045655       0.061406       0.039021       0.006721       0.019307      -0.064720       0.047633      -0.058696       0.004999       0.053697              9.287494       5.361168       2.138719      -0.575998       9.291980       0.518142      13.209335          -0.000001
          421              C      11.412285       8.612067      16.826446       0.096491      24.841921 0.29919383E+03  0.64311534E+04                                 7.443710                            5.797303       0.508726       2.187021                    0.999833      25.412240      70.730901       0.676455       0.421241      -1.057104       0.018802       0.045251       0.037779       0.061874       0.009377       0.011280       0.006169      -0.038675      -0.092033      -0.034908      -0.003018       0.037926              8.389717       4.826706       1.652676      -0.704644       7.799409      -0.968442      12.543036          -0.000000
          422              C      11.851726       9.728125      14.681025       0.146279      35.535325 0.37618584E+03  0.85075455E+04                                 9.506613                            6.553957       0.002285       2.019700                    0.999629      25.669693      71.760237       0.632511       0.428190      -1.059590      -0.003113       0.004797       0.042169       0.042555       0.017785      -0.001810      -0.001532      -0.018259       0.219769      -0.056624      -0.016693       0.073317             12.146031       7.194827       2.280352      -0.592101       6.899000      -1.022638      22.344267          -0.000001
          423              C      11.061120       8.911777      13.926039      -0.164922      33.660352 0.43911463E+03  0.10380676E+05                                 9.062271                            7.009758       0.053267       1.985419                    0.999514      29.964657      87.237837       0.617446       0.419623      -1.058961      -0.009082      -0.002844      -0.047450       0.048395       0.002874      -0.009727      -0.012690      -0.014937      -0.046839      -0.023121       0.001483       0.021639             10.309302       7.438119       2.359414       0.672536       6.752827       0.763587      16.736958          -0.000001
          424              C      11.118123       8.987167      12.571525      -0.181474      36.410982 0.47466613E+03  0.11462533E+05                                 9.672971                            7.369176      -0.142773       1.925936                    0.998567      30.541911      90.406835       0.591198       0.429023      -1.051194      -0.009774      -0.015892       0.045593       0.049263      -0.010251       0.008373       0.020627       0.009859      -0.008158      -0.028741       0.011057       0.017684             11.137611       8.334687       3.496226      -0.488948       8.914211      -0.914061      16.163934          -0.000000
          425              C      12.697497      10.643765      14.069109      -0.144264      33.150201 0.44130192E+03  0.10451495E+05                                 9.038743                            7.078027       0.027585       1.983419                    0.999252      29.772530      86.924668       0.607496       0.425716      -1.054532       0.002568       0.016327      -0.046719       0.049557       0.012060       0.010728       0.018327       0.001067      -0.016193      -0.020359      -0.007362       0.027720             10.283392       6.977336       2.288318      -1.401895       7.149727      -2.179146      16.723114          -0.000000
          426              C      12.721405      10.741219      12.720788      -0.189321      33.225768 0.45934954E+03  0.11013361E+05                                 9.099797                            7.252578      -0.109528       1.939585                    0.998272      30.442526      90.091334       0.594917       0.429411      -1.049879       0.005882       0.012224       0.052108       0.053845      -0.008416      -0.014924      -0.003877       0.010823      -0.048116      -0.024081       0.002249       0.021832             10.202581       6.933042       2.468333      -0.120938       7.719178      -1.533137      15.955523           0.000000
          427              C      -1.355115      13.622388       4.708903       0.567418      23.300146 0.25691831E+03  0.53512456E+04                                 7.515750                            5.666789       0.083460       2.078576                    0.999740      22.623649      63.334822       0.627388       0.468717      -1.022491      -0.028778       0.056670      -0.010621       0.064439       0.072971      -0.025934      -0.029889       0.051614      -0.090745      -0.065685      -0.037918       0.103603              8.788357       7.658592      -3.943596       1.209657      11.277016       1.134447       7.429463           0.000001
          428              C      -0.593919      12.344542       4.484079      -0.012559      35.090460 0.42396612E+03  0.98442713E+04                                 9.298850                            6.841567       0.026864       2.014341                    0.999255      27.016862      75.652011       0.637151       0.414010      -1.072324       0.025759      -0.038809      -0.005423       0.046895       0.010189      -0.009549      -0.008620      -0.001729       0.005216      -0.011372      -0.007556       0.018927             11.108544       9.708196      -5.590369       1.517407      14.947589       1.971436       8.669847           0.000000
          429              C       0.250008      11.866493       5.453978      -0.110564      32.276624 0.43724143E+03  0.10334747E+05                                 8.880217                            7.036678       0.047540       1.988438                    0.999709      29.498126      86.128253       0.610214       0.424664      -1.054845      -0.005707      -0.020121      -0.016759       0.026801       0.021574      -0.008443       0.003565       0.000981       0.053046      -0.031870       0.011204       0.020666              9.951028       8.990652      -4.208377       1.818596      12.573596       1.038634       8.288836           0.000001
          430              C       0.904564      10.678739       5.260122      -0.122250      33.010503 0.47009592E+03  0.11368708E+05                                 9.158378                            7.405267      -0.215975       1.899470                    0.998939      30.665242      91.994993       0.578969       0.437448      -1.042050      -0.025574       0.011258      -0.017836       0.033149       0.004601       0.001938      -0.015959       0.021085       0.053519      -0.026251       0.002513       0.023738             10.217997       8.636235      -3.652432       1.014507      12.904774       2.054895       9.112983           0.000000
          431              C      -0.783292      11.629320       3.333950      -0.122389      32.222252 0.43213853E+03  0.10176746E+05                                 8.838129                            6.976401       0.059984       1.986713                    0.999746      29.692303      86.329645       0.615813       0.422349      -1.057062       0.020988      -0.012102       0.012106       0.027083       0.002810       0.011195      -0.019113       0.016059       0.034851      -0.026305       0.001099       0.025206              9.789536       8.697392      -3.868635       1.378372      12.239434       2.147617       8.431781          -0.000000
          432              C      -0.141607      10.413986       3.154339      -0.115727      32.145633 0.44379646E+03  0.10519172E+05                                 8.833206                            7.074900       0.157564       2.021689                    0.999794      29.636881      86.396921       0.610971       0.422949      -1.056877      -0.000511       0.017002       0.022395       0.028122       0.018377       0.004174       0.012822       0.007775       0.061288      -0.030136       0.002163       0.027973              9.723129       9.588810      -4.047889       1.765289      11.420317       0.979671       8.160261           0.000000
          433              C       0.718868       9.923067       4.121141      -0.022350      35.305317 0.45583236E+03  0.10828477E+05                                 9.479270                            7.207545      -0.053768       1.994464                    0.998974      27.686127      79.628864       0.603313       0.427367      -1.058857      -0.021586       0.038063       0.006923       0.044302       0.011291      -0.004500      -0.004772       0.013778      -0.010609      -0.012005      -0.004917       0.016922             11.132223      10.023131      -5.423298       1.151956      14.475410       1.574077       8.898130          -0.000000
          434              C       1.395487       8.610287       3.933479       0.574202      22.026244 0.26002681E+03  0.54623746E+04                                 7.369727                            5.789093      -0.164812       1.996994                    0.999269      23.089030      66.095143       0.603266       0.483319      -1.009092       0.027551      -0.051558       0.011631       0.059603       0.047924      -0.042638      -0.039366       0.045471      -0.013719      -0.055777      -0.034270       0.090047              8.451424       7.584661      -3.872495       0.770442      11.171415       0.936211       6.598197           0.000000
          435              C      14.183159       2.219197       6.477761      -0.042001      29.727560 0.38662827E+03  0.88543447E+04                                 8.386049                            6.580995       0.431928       2.128786                    0.999607      28.021240      80.317217       0.636682       0.420069      -1.058592      -0.045101       0.033127      -0.056770       0.079714      -0.014393       0.013789       0.000191      -0.021746      -0.021087      -0.024042       0.001108       0.022934              9.605173       6.857261      -0.756290       2.031118      13.079990       2.492241       8.878268           0.000000
          436              C      14.709001       2.877422       7.505259      -0.090790      30.580484 0.40321588E+03  0.93162586E+04                                 8.538500                            6.722358       0.347352       2.105684                    0.999203      28.161848      80.640167       0.630762       0.420278      -1.060216      -0.007363       0.066993       0.008905       0.067982      -0.022702       0.013670      -0.003499      -0.029994      -0.056857      -0.029495      -0.008839       0.038334              9.696991       7.198242      -1.117430       3.009013      11.634445       1.291829      10.258285           0.000000
          437              C      13.585601       4.226982       6.280189       0.104930      25.907423 0.31932338E+03  0.69901230E+04                                 7.743500                            6.038627       0.315984       2.121759                    0.999711      25.888469      73.181719       0.653394       0.428230      -1.050709       0.006679      -0.047263       0.019168       0.051437      -0.012286      -0.013154      -0.023540       0.023655      -0.010682      -0.036919       0.016169       0.020750              8.825655       6.339735      -0.245895       3.081612      11.073065       1.196511       9.064165           0.000000
          438              C      14.626255       5.260283       8.263341       0.156745      32.941446 0.39047329E+03  0.89536575E+04                                 9.166289                            6.783972      -0.067218       2.004590                    0.999529      25.930549      74.076616       0.604351       0.441986      -1.046490      -0.013828      -0.043818      -0.023185       0.051466       0.001098       0.025311       0.037809      -0.059469      -0.011818      -0.049644      -0.008626       0.058270             11.218962       9.270154       0.590594       2.497232      14.175018       6.044844      10.211714           0.000000
          439              C      -2.566777       5.297053       8.929759      -0.131141      32.038174 0.45488088E+03  0.10889251E+05                                 8.970193                            7.287578      -0.183474       1.928482                    0.997664      29.741690      88.203917       0.584394       0.437824      -1.043872       0.014389       0.029151       0.042739       0.053698       0.002598      -0.019716      -0.009392      -0.010458       0.009179      -0.022739      -0.000045       0.022783             10.078912      10.114926      -0.135443       2.632057      11.533960       3.619148       8.587849           0.000000
          440              C      -2.281795       6.359777       9.757827      -0.181136      31.220858 0.44964435E+03  0.10704401E+05                                 8.686173                            7.147659       0.041919       1.992387                    0.998631      29.904313      87.679145       0.603842       0.426079      -1.053780       0.013646      -0.060282      -0.020767       0.065203       0.012684       0.010080      -0.012385       0.022646       0.017613      -0.027218       0.009826       0.017393              9.633172       8.970557      -1.084921       1.273375      11.819127       4.056333       8.109831           0.000000
          441              C      13.721647       6.275206       8.460293      -0.149143      32.443581 0.45674800E+03  0.10915817E+05                                 8.933841                            7.224160       0.043168       1.989397                    0.999140      29.902808      87.834863       0.598132       0.428479      -1.052339       0.003035       0.038553       0.036618       0.053258       0.001698       0.012521      -0.007500       0.040404       0.010894      -0.024675      -0.000976       0.025651             10.150977       8.731398      -0.809771       1.257332      13.322936       4.410324       8.398599          -0.000000
          442              C      14.012145       7.347124       9.248723      -0.186644      32.825908 0.44901325E+03  0.10688521E+05                                 8.986728                            7.135216       0.052979       1.996241                    0.998361      29.926557      87.818575       0.605148       0.425193      -1.054042      -0.034576      -0.031739      -0.030662       0.056062      -0.002552      -0.017906      -0.004293      -0.008121      -0.017390      -0.022357       0.007663       0.014695             10.226727       9.549608      -0.820131       2.481886      12.207706       3.947140       8.922868           0.000000
          443              C      15.203574       7.361830       9.879220       0.264592      28.774267 0.35164857E+03  0.78819994E+04                                 8.463338                            6.486549      -0.065321       2.002575                    0.999575      25.250180      72.120196       0.609016       0.448694      -1.038988       0.017435       0.064702       0.032155       0.074325       0.015498       0.011243       0.045056      -0.063810       0.027856      -0.040151      -0.027571       0.067722              9.956066       8.807832      -0.501964       2.304591      10.971983       4.880440      10.088384           0.000000
          444              C      -2.758014       8.468676      11.955893       0.267796      29.100763 0.34864241E+03  0.77686389E+04                                 8.438765                            6.393166       0.081934       2.052698                    0.999829      24.910500      70.075626       0.625257       0.439626      -1.048233      -0.004137       0.004284      -0.071516       0.071764      -0.000746       0.005402       0.006394      -0.012070       0.148708      -0.031295      -0.019215       0.050509              9.877128       6.731164       2.663823       0.757508       7.563423       2.322098      15.336796           0.000000
          445              C      -2.682658       8.328912      18.203876      -0.028873      28.916974 0.38254359E+03  0.87774489E+04                                 8.359499                            6.610169       0.116327       2.023812                    0.999497      28.498466      82.987991       0.623223       0.428327      -1.048666       0.021357       0.062101       0.006504       0.065992       0.010468      -0.007611      -0.016074      -0.003474       0.010895      -0.015466      -0.008373       0.023839              9.389953       5.058521       1.473664       0.652797       9.027893      -1.732670      14.083444          -0.000000
          446              C      -2.984187       7.845358      16.960844      -0.124692      29.987374 0.40980788E+03  0.95268390E+04                                 8.460564                            6.796170       0.282919       2.069895                    0.999316      29.133950      84.250911       0.623388       0.422649      -1.056526       0.001792       0.039332      -0.046182       0.060688       0.039100      -0.005805      -0.017697      -0.066485       0.042143      -0.058413       0.005337       0.053075              9.317739       5.376454       2.142225       0.579310       9.314587      -0.519850      13.262177          -0.000001
          447              C      -2.219319       9.774081      16.826446       0.093359      24.871207 0.29964145E+03  0.64434191E+04                                 7.448559                            5.800337       0.507536       2.186436                    0.999860      25.438179      70.826116       0.676481       0.421052      -1.057183      -0.019813      -0.046819       0.039243       0.064222       0.010609      -0.009623      -0.004963      -0.036487      -0.091397      -0.033541      -0.003602       0.037142              8.395275       4.830043       1.654679       0.705145       7.806154       0.968771      12.549628          -0.000000
          448              C      -2.658740       8.658042      14.681025       0.145953      35.489729 0.37575513E+03  0.84949678E+04                                 9.497834                            6.549494       0.004325       2.020524                    0.999677      25.651257      71.685596       0.632860       0.428097      -1.059698       0.001884      -0.006851       0.041661       0.042263       0.020803       0.002381       0.001959      -0.018036       0.215053      -0.058522      -0.013271       0.071793             12.133656       7.188547       2.277701       0.593127       6.893057       1.023902      22.319365          -0.000001
          449              C      -1.868128       9.474397      13.926039      -0.163555      33.632401 0.43872434E+03  0.10369240E+05                                 9.059655                            7.009167       0.054443       1.985894                    0.999514      29.944547      87.172645       0.617133       0.419926      -1.058761       0.007750       0.002103      -0.048109       0.048774       0.004838       0.009439       0.012301      -0.014718      -0.051013      -0.023467       0.000698       0.022770             10.304982       7.435949       2.357888      -0.671286       6.750220      -0.762047      16.728778          -0.000001
          450              C      -1.925119       9.399020      12.571525      -0.180394      36.362528 0.47391999E+03  0.11439889E+05                                 9.665017                            7.364039      -0.141883       1.926412                    0.998585      30.513625      90.301610       0.591331       0.429100      -1.051158       0.008872       0.015241       0.043901       0.047311      -0.009121      -0.006070      -0.018864       0.009455      -0.006757      -0.025518       0.009058       0.016460             11.127495       8.327880       3.492758       0.489328       8.906622       0.913694      16.147983          -0.000000
          451              C      -3.504506       7.742407      14.069109      -0.147456      33.248604 0.44295018E+03  0.10501105E+05                                 9.061148                            7.095561       0.017749       1.980064                    0.999274      29.824757      87.142472       0.606144       0.426236      -1.054131      -0.002622      -0.017285      -0.047229       0.050361       0.012169      -0.011984      -0.019580       0.000269      -0.023499      -0.022721      -0.006912       0.029634             10.309922       6.992714       2.292240       1.410305       7.165927       2.190053      16.771126          -0.000000
          452              C      -3.528402       7.644966      12.720788      -0.185714      33.129516 0.45763678E+03  0.10962209E+05                                 9.083242                            7.239459      -0.102428       1.942221                    0.998311      30.382894      89.877702       0.595397       0.429460      -1.049834      -0.005816      -0.011973       0.052948       0.054596      -0.007279       0.013410       0.003475       0.010552      -0.043394      -0.021570       0.001803       0.019768             10.183528       6.922005       2.465025       0.122367       7.706936       1.530931      15.921642           0.000000
          453              C      10.548191       4.763869       4.708903       0.567438      23.258459 0.25637181E+03  0.53371555E+04                                 7.509436                            5.662437       0.075391       2.077279                    0.999722      22.595311      63.244656       0.627334       0.468995      -1.022314       0.029172      -0.057494      -0.010983       0.065400       0.073343       0.024327       0.029503       0.051333      -0.090807      -0.066212      -0.036890       0.103101              8.780551       7.651169      -3.938676      -1.208950      11.266154      -1.133444       7.424329           0.000001
          454              C       9.786997       6.041718       4.484079      -0.012372      35.100372 0.42417700E+03  0.98504855E+04                                 9.300749                            6.843357       0.028045       2.014596                    0.999247      27.023607      75.678299       0.637049       0.414021      -1.072306      -0.025505       0.038087      -0.005978       0.046226       0.009049       0.009110       0.008479      -0.001774       0.003817      -0.010090      -0.007700       0.017790             11.110486       9.708744      -5.591447      -1.515937      14.952507      -1.972852       8.670208           0.000000
          455              C       8.943060       6.519757       5.453978      -0.111849      32.264471 0.43710187E+03  0.10329911E+05                                 8.876233                            7.034765       0.045322       1.988044                    0.999712      29.491175      86.082127       0.610442       0.424569      -1.054977       0.006137       0.018962      -0.016430       0.025829       0.022523       0.007592      -0.003116       0.003309       0.050210      -0.032095       0.012187       0.019908              9.945565       8.985421      -4.205079      -1.817142      12.566632      -1.037786       8.284643           0.000001
          456              C       8.288507       7.707513       5.260122      -0.120120      32.989157 0.46979789E+03  0.11359600E+05                                 9.154427                            7.403056      -0.210094       1.901279                    0.998978      30.648457      91.934330       0.579044       0.437464      -1.042050       0.025940      -0.012712      -0.017745       0.033902       0.003166      -0.001757       0.015061       0.021382       0.056114      -0.025679       0.001791       0.023888             10.212739       8.631098      -3.648968      -1.013913      12.897345      -2.054389       9.109775           0.000000
          457              C       9.976380       6.756950       3.333950      -0.121726      32.215028 0.43203582E+03  0.10173982E+05                                 8.839573                            6.978471       0.057907       1.986156                    0.999726      29.684808      86.313557       0.615323       0.422700      -1.056815      -0.020351       0.012812       0.011810       0.026792       0.003435      -0.011742       0.018670       0.016935       0.035749      -0.026694       0.001429       0.025265              9.790670       8.696813      -3.868379      -1.375678      12.243229      -2.150478       8.431969          -0.000000
          458              C       9.334696       7.972285       3.154339      -0.117839      32.177746 0.44442358E+03  0.10536765E+05                                 8.833457                            7.075277       0.167378       2.023961                    0.999771      29.658315      86.444035       0.611610       0.422397      -1.057322       0.000589      -0.018131       0.023331       0.029553       0.018965      -0.004395      -0.013053       0.007311       0.057244      -0.030012       0.002346       0.027666              9.723080       9.588065      -4.046631      -1.764784      11.419744      -0.980852       8.161430           0.000000
          459              C       8.474212       8.463195       4.121141      -0.021460      35.293222 0.45560835E+03  0.10822458E+05                                 9.479147                            7.207699      -0.054960       1.994075                    0.998965      27.680670      79.625801       0.603030       0.427595      -1.058653       0.021588      -0.036617       0.006192       0.042956       0.011701       0.005047       0.005275       0.015302      -0.012070      -0.012687      -0.005496       0.018183             11.131551      10.022199      -5.422818      -1.151315      14.474386      -1.574190       8.898068          -0.000000
          460              C       7.797595       9.775978       3.933479       0.570523      22.100806 0.26107064E+03  0.54891457E+04                                 7.380984                            5.797222      -0.153455       1.999545                    0.999279      23.135195      66.230820       0.603457       0.482740      -1.009515      -0.028183       0.050055       0.011414       0.058567       0.047530       0.044090       0.040285       0.048262      -0.009370      -0.057180      -0.034365       0.091545              8.464809       7.596940      -3.880843      -0.771136      11.190269      -0.937454       6.607218           0.000000
          461              C      -2.377463       8.799584      21.961460      -0.039116      29.654543 0.38524317E+03  0.88150545E+04                                 8.375142                            6.571718       0.431622       2.129233                    0.999569      27.973813      80.157064       0.636740       0.420392      -1.058348       0.033165       0.044801      -0.059581       0.081590       0.016706       0.001033      -0.013867       0.022032      -0.027620      -0.025627      -0.000025       0.025652              9.593296      13.066374       0.754672       2.489999       6.847160      -2.027859       8.866356           0.000000
          462              C      -1.719237       8.273731      22.988958      -0.091165      30.566792 0.40303619E+03  0.93101610E+04                                 8.531546                            6.716165       0.351911       2.107319                    0.999171      28.152478      80.579234       0.631776       0.419691      -1.060690       0.066274       0.009097       0.008845       0.067478       0.019326      -0.002992      -0.012814       0.031477      -0.053750      -0.027887      -0.007314       0.035200              9.689368      11.624060       1.116856       1.288337       7.193237      -3.007991      10.250807           0.000000
          463              C      -0.369679       9.397140      21.763888       0.109467      25.822712 0.31799476E+03  0.69542424E+04                                 7.727275                            6.025090       0.315709       2.122137                    0.999725      25.840340      73.025622       0.654241       0.428093      -1.050724      -0.048841      -0.007640       0.019934       0.053303       0.013089      -0.023007       0.011727      -0.024477      -0.008252      -0.036345       0.016469       0.019877              8.806983      11.049789       0.249772       1.187253       6.327011      -3.075112       9.044149           0.000000
          464              C       0.663624       8.356466      23.747040       0.160862      32.861211 0.38922994E+03  0.89187961E+04                                 9.155691                            6.775913      -0.068909       2.004466                    0.999548      25.888588      73.951073       0.604290       0.442345      -1.046188      -0.043964       0.015306      -0.024147       0.052442      -0.001815       0.039013      -0.026582       0.060167      -0.013230      -0.051152      -0.008907       0.060059             11.206110      14.157314      -0.589320       6.036867       9.261054      -2.494778      10.199961           0.000000
          465              C       0.700395       7.163192      24.413459      -0.128256      31.990454 0.45389415E+03  0.10861548E+05                                 8.968431                            7.285073      -0.190009       1.926731                    0.997717      29.716333      88.160281       0.583747       0.438475      -1.043311       0.026891      -0.017082       0.043464       0.053889      -0.000192      -0.008447       0.018910       0.009140       0.006490      -0.022150       0.001834       0.020316             10.077821      11.534308       0.140046       3.618101      10.114561      -2.630012       8.584595           0.000000
          466              C       1.763120       6.878201      25.241527      -0.179531      31.167191 0.44869902E+03  0.10675086E+05                                 8.672825                            7.137297       0.051672       1.995577                    0.998637      29.866324      87.507940       0.604708       0.425739      -1.054107      -0.058189      -0.012968      -0.020699       0.063108      -0.012355      -0.012529      -0.010799      -0.021957       0.017282      -0.027169       0.009339       0.017831              9.618087      11.801359       1.084186       4.049538       8.956024      -1.270187       8.096876           0.000000
          467              C       1.678545       9.261071      23.943993      -0.150805      32.494174 0.45763165E+03  0.10941780E+05                                 8.940006                            7.228373       0.046585       1.989834                    0.999154      29.930645      87.924485       0.598326       0.428150      -1.052583       0.038931      -0.002829       0.036423       0.053388      -0.004909      -0.007559      -0.014014      -0.040405       0.014274      -0.026259      -0.000494       0.026753             10.158973      13.334839       0.809118       4.415709       8.736141      -1.258334       8.405940          -0.000000
          468              C       2.750463       8.970564      24.732423      -0.189889      32.926276 0.45090283E+03  0.10745148E+05                                 9.005329                            7.150581       0.048964       1.994262                    0.998352      29.987965      88.056451       0.604430       0.425237      -1.053979      -0.033790       0.032715      -0.031077       0.056372      -0.000911      -0.004531       0.017201       0.009087      -0.013847      -0.020932       0.005443       0.015489             10.248350      12.232552       0.815817       3.958521       9.566706      -2.489385       8.945792           0.000000
          469              C       2.765171       7.779129      25.362919       0.262040      28.821659 0.35232919E+03  0.79009722E+04                                 8.471041                            6.491869      -0.072192       2.000142                    0.999579      25.278766      72.215807       0.608909       0.448562      -1.039078       0.065048      -0.016296       0.032227       0.074400      -0.015828       0.043494      -0.010380       0.062602       0.029262      -0.039952      -0.025893       0.065845              9.966293      10.984617       0.500317       4.888730       8.813142      -2.306673      10.101119           0.000000
          470              C       3.872018       7.354396      27.439593       0.269955      29.086478 0.34839148E+03  0.77621428E+04                                 8.438719                            6.392761       0.076623       2.051392                    0.999822      24.901393      70.060441       0.624959       0.439886      -1.048011       0.003813       0.004491      -0.070080       0.070327       0.000730       0.005981      -0.005865       0.013470       0.146766      -0.031723      -0.018144       0.049866              9.877796       7.565672      -2.665553       2.323160       6.732431      -0.758293      15.335285           0.000000
          471              C      12.925528      16.472274       2.720176      -0.028628      28.946981 0.38299168E+03  0.87906243E+04                                 8.365927                            6.614277       0.116636       2.023332                    0.999504      28.519420      83.072619       0.622973       0.428358      -1.048609       0.061946      -0.019491       0.005964       0.065213      -0.008739      -0.015184       0.007001       0.003363       0.012860      -0.014132      -0.007860       0.021991              9.398342       9.034528      -1.474571      -1.735487       5.061746      -0.653295      14.098752          -0.000000
          472              C      12.441973      16.773815       1.477145      -0.129038      30.036961 0.41069884E+03  0.95525381E+04                                 8.467748                            6.801413       0.279923       2.068785                    0.999368      29.171169      84.374856       0.623454       0.422383      -1.056714       0.040077      -0.001760      -0.045427       0.060604      -0.036159      -0.017948       0.005130       0.061490       0.043466      -0.054833       0.004975       0.049858              9.326462       9.320732      -2.143091      -0.523135       5.380196      -0.578974      13.278458          -0.000001
          473              C      14.370698      16.008945       1.342746       0.095169      24.850182 0.29931552E+03  0.64349197E+04                                 7.445063                            5.797214       0.511451       2.187816                    0.999846      25.426025      70.793440       0.676630       0.421057      -1.057138      -0.045890       0.018491       0.038958       0.062973      -0.007305      -0.005333       0.011912       0.037356      -0.089522      -0.034544      -0.001314       0.035858              8.391228       7.804440      -1.654576       0.966251       4.827368      -0.703948      12.541875          -0.000000
          474              C       4.061385       7.255098      30.164724       0.145531      35.570301 0.37662324E+03  0.85198717E+04                                 9.512621                            6.557468       0.003262       2.019680                    0.999650      25.683892      71.809074       0.632388       0.428150      -1.059620      -0.004128      -0.004073       0.041954       0.042353      -0.019525      -0.000540      -0.000596       0.016781       0.220128      -0.057944      -0.015437       0.073381             12.155320       6.902721      -2.281060       1.024669       7.198335      -0.593215      22.364902          -0.000001
          475              C       4.877741       6.464490      29.409739      -0.164620      33.593527 0.43798799E+03  0.10346962E+05                                 9.049606                            7.000164       0.056536       1.986919                    0.999556      29.929521      87.093875       0.617974       0.419552      -1.059051       0.003669      -0.009360      -0.047948       0.048991      -0.002135       0.013732      -0.009764       0.014388      -0.053588      -0.025433       0.003000       0.022433             10.294596       6.743952      -2.356145      -0.760764       7.427716       0.670274      16.712121          -0.000001
          476              C       4.802363       6.521494      28.055225      -0.182800      36.471665 0.47568220E+03  0.11493178E+05                                 9.681193                            7.374318      -0.135841       1.927345                    0.998607      30.575600      90.529742       0.591323       0.428705      -1.051392       0.015897      -0.009207       0.044826       0.048444       0.009949      -0.020124       0.007702      -0.008516      -0.005083      -0.027502       0.009714       0.017788             11.147972       8.922175      -3.500043       0.914197       8.342002      -0.488399      16.179737          -0.000000
          477              C       3.145748       8.100870      29.552808      -0.145215      33.165486 0.44154433E+03  0.10458958E+05                                 9.044895                            7.082765       0.022213       1.981905                    0.999269      29.775407      86.948007       0.606917       0.426052      -1.054295      -0.014763       0.001185      -0.046151       0.048469      -0.012810      -0.017497       0.009869      -0.002088      -0.022883      -0.020685      -0.006729       0.027415             10.291537       7.154323      -2.288884       2.184848       6.981010      -1.406459      16.739278          -0.000000
          478              C       3.048307       8.124778      28.204488      -0.186741      33.167028 0.45830298E+03  0.10981844E+05                                 9.088109                            7.242544      -0.099256       1.942905                    0.998311      30.404732      89.948901       0.595556       0.429201      -1.050023      -0.013276       0.007090       0.052890       0.054989       0.006429       0.004194      -0.016144      -0.009751      -0.044097      -0.023895       0.003165       0.020730             10.190029       7.712570      -2.467639       1.533856       6.926106      -0.123885      15.931411          -0.000000
          479              C       0.167234      -5.951737      20.192602       0.570688      23.208476 0.25573379E+03  0.53208691E+04                                 7.501304                            5.657407       0.077685       2.078041                    0.999753      22.564571      63.152864       0.627240       0.469330      -1.022072      -0.058340      -0.028615      -0.010836       0.065877      -0.071363       0.031252      -0.022958      -0.051505      -0.095412      -0.065956      -0.035983       0.101939              8.770083      11.250007       3.933030      -1.131636       7.643338       1.207546       7.416904           0.000001
          480              C       1.445082      -5.190543      19.967779      -0.015795      35.152642 0.42499196E+03  0.98723114E+04                                 9.301223                            6.843856       0.034785       2.016455                    0.999225      27.054230      75.729161       0.637993       0.413287      -1.072982       0.038387       0.026343      -0.004255       0.046751      -0.009757       0.010414      -0.008912       0.001218       0.002111      -0.010378      -0.009060       0.019438             11.110555      14.948567       5.590796      -1.971822       9.710681       1.518213       8.672417           0.000000
          481              C       1.923120      -4.346616      20.937678      -0.111566      32.302816 0.43770992E+03  0.10348467E+05                                 8.884628                            7.040448       0.046092       1.988155                    0.999721      29.514838      86.184701       0.610058       0.424664      -1.054858       0.018364      -0.006120      -0.015416       0.024746      -0.024349      -0.004444      -0.007787      -0.002334       0.053889      -0.034761       0.014161       0.020600              9.955708      12.579655       4.211701      -1.038052       8.996081       1.819240       8.291389           0.000001
          482              C       3.110875      -3.692063      20.743822      -0.118708      32.911106 0.46820802E+03  0.11312046E+05                                 9.141408                            7.391197      -0.212866       1.901111                    0.998952      30.607324      91.786684       0.579404       0.437544      -1.041958      -0.012384      -0.025277      -0.017874       0.033343      -0.003127       0.016404       0.002296      -0.020973       0.057974      -0.026581       0.001280       0.025301             10.198415      12.874350       3.644741      -2.047654       8.621587       1.016611       9.099307           0.000000
          483              C       2.160315      -5.379916      18.817650      -0.118104      32.129582 0.43053186E+03  0.10129826E+05                                 8.823433                            6.965072       0.065044       1.988538                    0.999745      29.635523      86.135771       0.616073       0.422549      -1.056899       0.011595       0.020445       0.013552       0.027131      -0.003046       0.018827       0.012237      -0.016267       0.032673      -0.026451       0.001231       0.025219              9.772564      12.213553       3.860949      -2.140175       8.684674       1.379149       8.419464          -0.000000
          484              C       3.375649      -4.738234      18.638039      -0.118988      32.258474 0.44583063E+03  0.10579027E+05                                 8.851652                            7.089969       0.162272       2.021970                    0.999759      29.701598      86.621249       0.610492       0.422815      -1.057006      -0.016769      -0.000160       0.022159       0.027790      -0.021598      -0.012976       0.003847      -0.006035       0.060575      -0.032954       0.004227       0.028727              9.743554      11.444533       4.060484      -0.977278       9.614091       1.769063       8.172037           0.000000
          485              C       3.866557      -3.877759      19.604841      -0.020233      35.267219 0.45521700E+03  0.10810867E+05                                 9.475294                            7.204796      -0.053397       1.994765                    0.998981      27.666870      79.578338       0.603126       0.427618      -1.058636      -0.035494      -0.021938       0.005489       0.042086      -0.009896       0.005105      -0.004995      -0.012483      -0.009043      -0.010904      -0.004821       0.015725             11.126781      14.466443       5.419099      -1.574316      10.018414       1.151204       8.895487           0.000000
          486              C       5.179338      -3.201143      19.417179       0.573675      22.064107 0.26057698E+03  0.54769140E+04                                 7.377847                            5.795141      -0.158566       1.998209                    0.999322      23.115734      66.193112       0.602952       0.483307      -1.009082       0.052681       0.029283       0.011030       0.061273      -0.048530       0.039428      -0.043372      -0.048352      -0.006579      -0.057536      -0.033650       0.091187              8.460769      11.184264       3.877948      -0.937386       7.593438       0.770674       6.604604           0.000000
          487              C      11.570383       9.586518      21.961460      -0.043967      29.713976 0.38641764E+03  0.88474241E+04                                 8.379230                            6.574652       0.433982       2.129663                    0.999566      28.016237      80.266944       0.637715       0.419488      -1.059065      -0.034116      -0.044529      -0.056085       0.079323       0.013456      -0.001760       0.013167       0.020264      -0.025387      -0.023451       0.001655       0.021796              9.598063      13.071230       0.754742      -2.491360       6.850984       2.030230       8.871976           0.000000
          488              C      10.912148      10.112361      22.988958      -0.094396      30.665446 0.40470011E+03  0.93593908E+04                                 8.552962                            6.732106       0.340661       2.103302                    0.999131      28.218218      80.846706       0.630655       0.419952      -1.060394      -0.065552      -0.008541       0.008299       0.066625       0.018350       0.002216       0.012149       0.030328      -0.054141      -0.027101      -0.006762       0.033863              9.714767      11.655600       1.118828      -1.294995       7.210573       3.016102      10.278127           0.000000
          489              C       9.562601       8.988964      21.763888       0.110369      25.826993 0.31808366E+03  0.69570176E+04                                 7.732074                            6.029462       0.310817       2.120835                    0.999721      25.838216      73.035808       0.653397       0.428595      -1.050365       0.048559       0.006925       0.019113       0.052642       0.013465       0.023113      -0.012261      -0.022980      -0.008554      -0.036549       0.016837       0.019712              8.812451      11.055707       0.248485      -1.189609       6.330920       3.077480       9.050726           0.000000
          490              C       8.529280      10.029619      23.747040       0.159720      32.870429 0.38938924E+03  0.89237687E+04                                 9.158863                            6.778197      -0.070960       2.003758                    0.999601      25.896074      73.989032       0.604040       0.442462      -1.046071       0.044728      -0.015049      -0.023687       0.052803      -0.002453      -0.039991       0.026493       0.060740      -0.012753      -0.051274      -0.010019       0.061293             11.210146      14.164165      -0.588751      -6.039273       9.263584       2.494954      10.202689           0.000000
          491              C       8.492534      -7.163413      24.413459      -0.130883      32.102138 0.45602770E+03  0.10926402E+05                                 8.991288                            7.303869      -0.195794       1.924059                    0.997649      29.786992      88.452145       0.582739       0.438678      -1.043094      -0.029040       0.016237       0.043428       0.054708      -0.002230       0.007240      -0.020127       0.009140       0.011410      -0.022407       0.000357       0.022051             10.103859      11.563554       0.133920      -3.629905      10.138535       2.639646       8.609487           0.000000
          492              C       7.429802      -6.878429      25.241527      -0.180997      31.186990 0.44899742E+03  0.10685014E+05                                 8.679909                            7.142519       0.046966       1.994131                    0.998573      29.884106      87.599812       0.604066       0.426079      -1.053793       0.058993       0.012633      -0.020780       0.063809      -0.010134       0.013284       0.009626      -0.023455       0.014874      -0.026142       0.009167       0.016975              9.626335      11.811500       1.083932      -4.053855       8.963200       1.271753       8.104305           0.000000
          493              C       7.514357       9.125012      23.943993      -0.147800      32.410399 0.45610780E+03  0.10897751E+05                                 8.931921                            7.222023       0.045795       1.990031                    0.999118      29.885282      87.800031       0.597799       0.428826      -1.052023      -0.038365       0.003255       0.035314       0.052245      -0.002097       0.006217       0.013752      -0.041921       0.011860      -0.024958      -0.002221       0.027178             10.149151      13.318947       0.810235      -4.408635       8.731899       1.258558       8.396606          -0.000000
          494              C       6.442431       9.415512      24.732423      -0.187455      32.867813 0.44985008E+03  0.10712961E+05                                 8.991328                            7.139118       0.056482       1.996777                    0.998435      29.951703      87.898412       0.605357       0.424867      -1.054291       0.032130      -0.033826      -0.030888       0.055952       0.000119       0.003451      -0.017211       0.009496      -0.016265      -0.021267       0.006955       0.014312             10.232132      12.213887       0.819529      -3.949792       9.553707       2.483844       8.928802           0.000000
          495              C       6.427717      10.606942      25.362919       0.261675      28.802938 0.35206104E+03  0.78933113E+04                                 8.467626                            6.489552      -0.068395       2.001512                    0.999549      25.265536      72.166147       0.609007       0.448583      -1.039084      -0.063425       0.016575       0.032141       0.073010      -0.015440      -0.042410       0.010676       0.062302       0.030720      -0.039910      -0.024827       0.064737              9.961862      10.979127       0.501610      -4.885097       8.810634       2.305359      10.095824           0.000000
          496              C       5.320884      -7.354644      27.439593       0.269993      29.082845 0.34835697E+03  0.77608860E+04                                 8.436294                            6.390934       0.083269       2.053390                    0.999809      24.900949      70.048270       0.625293       0.439679      -1.048175      -0.004011      -0.004244      -0.070058       0.070301       0.000471      -0.005830       0.005842       0.012895       0.146044      -0.031277      -0.018326       0.049604              9.874853       7.562683      -2.664012      -2.321931       6.730125       0.757172      15.331750           0.000000
          497              C      14.653865       1.914002       2.720176      -0.027612      28.943193 0.38288938E+03  0.87879206E+04                                 8.366755                            6.614424       0.115312       2.023170                    0.999501      28.513193      83.059939       0.622804       0.428491      -1.048500      -0.061375       0.020496       0.006413       0.065024      -0.010166       0.015387      -0.007594       0.005360       0.015761      -0.014682      -0.008907       0.023589              9.399958       9.034450      -1.474520       1.734789       5.062008       0.653585      14.103417          -0.000000
          498              C      15.137431       1.612472       1.477145      -0.129503      30.017894 0.41037566E+03  0.95426454E+04                                 8.460749                            6.795168       0.284655       2.070076                    0.999318      29.163969      84.329172       0.624265       0.421939      -1.057046      -0.040483       0.002247      -0.045330       0.060817      -0.035133       0.018193      -0.005528       0.062698       0.043863      -0.054484       0.004602       0.049882              9.318726       9.315253      -2.142502       0.522191       5.376133       0.578017      13.264791          -0.000001
          499              C      13.208708       2.377343       1.342746       0.093782      24.853202 0.29940520E+03  0.64361604E+04                                 7.439673                            5.793630       0.511277       2.187558                    0.999851      25.427986      70.753112       0.677743       0.420410      -1.057736       0.046500      -0.018189       0.038581       0.063100      -0.007611       0.005687      -0.010283       0.037201      -0.092244      -0.034302      -0.002048       0.036350              8.384874       7.798344      -1.652930      -0.966355       4.824054       0.703111      12.532223          -0.000000
          500              C       5.131493      -7.255370      30.164724       0.144942      35.531151 0.37608988E+03  0.85044566E+04                                 9.504743                            6.552224       0.000366       2.018978                    0.999635      25.665426      71.734069       0.632753       0.428072      -1.059710       0.003067       0.004382       0.042370       0.042706      -0.017492       0.001097       0.000958       0.019515       0.217305      -0.056262      -0.016190       0.072452             12.144594       6.898574      -2.280560      -1.022980       7.193774       0.591596      22.341433          -0.000001
          501              C       4.315143      -6.464756      29.409739      -0.165774      33.641505 0.43877452E+03  0.10369975E+05                                 9.054677                            7.003361       0.056817       1.986563                    0.999565      29.960582      87.196886       0.618254       0.419182      -1.059306      -0.003292       0.009729      -0.047441       0.048540      -0.002969      -0.012798       0.010239       0.018117      -0.053386      -0.025132       0.001462       0.023670             10.300643       6.749037      -2.359366       0.759687       7.433270      -0.669430      16.719621          -0.000001
          502              C       4.390533      -6.521747      28.055225      -0.181708      36.433792 0.47503795E+03  0.11474096E+05                                 9.678645                            7.373113      -0.143983       1.925479                    0.998593      30.549585      90.448439       0.590896       0.429146      -1.051088      -0.015740       0.009383       0.044965       0.048556       0.010108       0.019898      -0.008003      -0.010190      -0.004290      -0.027779       0.010590       0.017189             11.144826       8.919287      -3.498082      -0.917629       8.339011       0.491135      16.176180          -0.000000
          503              C       6.047135      -8.101137      29.552808      -0.144515      33.163699 0.44147987E+03  0.10456996E+05                                 9.042827                            7.080339       0.028176       1.983511                    0.999292      29.774853      86.943105       0.607270       0.425822      -1.054442       0.013837       0.000169      -0.047034       0.049028      -0.013234       0.016862      -0.010256      -0.001610      -0.021187      -0.019730      -0.007763       0.027493             10.289627       7.153027      -2.289171      -2.183407       6.979867       1.404802      16.735988          -0.000000
          504              C       6.144588      -8.125033      28.204488      -0.188690      33.220973 0.45921987E+03  0.11009959E+05                                 9.099867                            7.251593      -0.106993       1.940137                    0.998282      30.440587      90.097344       0.594927       0.429415      -1.049830       0.012988      -0.007060       0.052576       0.054615       0.007523      -0.004725       0.015452      -0.009779      -0.046311      -0.024322       0.003406       0.020916             10.203649       7.721009      -2.469886      -1.535649       6.933916       0.122737      15.956024           0.000000
          505              C       9.025733       5.951554      20.192602       0.570761      23.211123 0.25577133E+03  0.53214822E+04                                 7.499519                            5.655995       0.082961       2.079707                    0.999731      22.565855      63.141381       0.627665       0.469027      -1.022306       0.056368       0.027993      -0.011377       0.063956      -0.071981      -0.026898       0.026715      -0.050755      -0.093280      -0.062663      -0.039679       0.102343              8.768089      11.247811       3.931753       1.131856       7.641105      -1.206952       7.415350           0.000001
          506              C       7.747888       5.190362      19.967779      -0.015275      35.175343 0.42527312E+03  0.98814281E+04                                 9.308841                            6.848761       0.029728       2.014582                    0.999295      27.062170      75.785149       0.637334       0.413606      -1.072671      -0.039292      -0.026702      -0.003540       0.047638      -0.010754      -0.009640       0.008747      -0.000146       0.007570      -0.012083      -0.007389       0.019472             11.120439      14.963666       5.596803       1.973996       9.718977      -1.518897       8.678673           0.000000
          507              C       7.269841       4.346427      20.937678      -0.111266      32.277006 0.43724276E+03  0.10334869E+05                                 8.881285                            7.038004       0.043654       1.987481                    0.999720      29.500988      86.139234       0.609981       0.424823      -1.054738      -0.018704       0.004544      -0.014563       0.024137      -0.023085       0.004419       0.007988      -0.002115       0.049924      -0.032965       0.013313       0.019652              9.951691      12.573801       4.208597       1.038375       8.991848      -1.818559       8.289423           0.000001
          508              C       6.082088       3.691875      20.743822      -0.120014      32.919322 0.46838143E+03  0.11316022E+05                                 9.139011                            7.389538      -0.209294       1.902313                    0.998960      30.604120      91.742794       0.579890       0.437186      -1.042288       0.012107       0.025376      -0.017673       0.033209      -0.003512      -0.016783      -0.001940      -0.021851       0.056406      -0.027089       0.002059       0.025030             10.195814      12.872050       3.643722       2.047988       8.618710      -1.015271       9.096681           0.000000
          509              C       7.032665       5.379746      18.817650      -0.119502      32.143941 0.43077081E+03  0.10136717E+05                                 8.826222                            6.967329       0.064460       1.988371                    0.999735      29.642821      86.158565       0.615939       0.422588      -1.056889      -0.013277      -0.021875       0.013526       0.028944      -0.002904      -0.018018      -0.011935      -0.016527       0.029926      -0.025598       0.001529       0.024068              9.776041      12.221208       3.862418       2.144283       8.685689      -1.376648       8.421225          -0.000000
          510              C       5.817333       4.738065      18.638039      -0.119672      32.215209 0.44503924E+03  0.10555638E+05                                 8.842731                            7.082051       0.163656       2.022784                    0.999789      29.678142      86.536070       0.611039       0.422621      -1.057119       0.016609      -0.000210       0.022368       0.027860      -0.018891       0.011731      -0.004445      -0.007829       0.053326      -0.029083       0.003043       0.026039              9.734037      11.432974       4.053263       0.980827       9.600805      -1.767061       8.168330           0.000000
          511              C       5.326416       3.877582      19.604841      -0.018916      35.254101 0.45496027E+03  0.10803755E+05                                 9.475213                            7.204692      -0.051576       1.995145                    0.998989      27.659281      79.565017       0.602860       0.427847      -1.058445       0.035576       0.022062       0.006176       0.042315      -0.007152      -0.004869       0.005078      -0.013512      -0.015729      -0.009673      -0.004999       0.014672             11.126947      14.465913       5.419534       1.573075      10.019021      -1.152171       8.895908          -0.000000
          512              C       4.013636       3.200967      19.417179       0.568120      22.127899 0.26147284E+03  0.54997203E+04                                 7.386483                            5.801382      -0.164768       1.996253                    0.999271      23.155667      66.302268       0.603288       0.482689      -1.009541      -0.052577      -0.029625       0.012515       0.061633      -0.048227      -0.040856       0.044080      -0.047746      -0.009901      -0.057715      -0.034529       0.092244              8.471353      11.199401       3.885009       0.937282       7.603400      -0.771747       6.611259           0.000000
          513              C      -4.203207      -6.974034      24.489638      -0.041544      29.659934 0.38548810E+03  0.88210461E+04                                 8.370734                            6.568293       0.435375       2.130408                    0.999593      27.980925      80.149088       0.637781       0.419687      -1.058914      -0.044749       0.032613       0.057197       0.079609      -0.013777      -0.013377      -0.000358      -0.020880      -0.024719      -0.023378       0.000785       0.022593              9.587732       6.844110      -0.755498      -2.026627      13.058727      -2.487349       8.860359           0.000000
          514              C      -3.677355      -6.315800      23.462140      -0.092547      30.648571 0.40445282E+03  0.93520648E+04                                 8.550518                            6.730944       0.348431       2.105378                    0.999201      28.200430      80.783786       0.630596       0.420064      -1.060344      -0.008873       0.066603      -0.008180       0.067687      -0.022811      -0.013505       0.003160      -0.031041      -0.056463      -0.029624      -0.008874       0.038499              9.711641       7.208935      -1.118482      -3.014550      11.651684      -1.295281      10.274305           0.000000
          515              C      -4.800766      -4.966251      24.687210       0.104369      25.880480 0.31890992E+03  0.69784790E+04                                 7.734943                            6.031049       0.316224       2.121915                    0.999693      25.875282      73.119485       0.654432       0.427710      -1.051079       0.006998      -0.050375      -0.018506       0.054121      -0.013448       0.014848       0.023319       0.023745      -0.012059      -0.038083       0.015809       0.022274              8.815941       6.333106      -0.249341      -3.078381      11.061827      -1.190134       9.052888           0.000000
          516              C      -3.760094      -3.932932      22.704058       0.156549      32.921613 0.39018033E+03  0.89452588E+04                                 9.162161                            6.781144      -0.069136       2.004491                    0.999521      25.922710      74.047200       0.604514       0.441949      -1.046512      -0.013389      -0.043300       0.022994       0.050822       0.001123      -0.026050      -0.037657      -0.060549      -0.009557      -0.050426      -0.008178       0.058604             11.213649       9.267025       0.589778      -2.496432      14.166965      -6.041159      10.206957           0.000000
          517              C      -2.566820      -3.896157      22.037640      -0.132993      32.096574 0.45597604E+03  0.10923279E+05                                 8.984858                            7.299193      -0.194903       1.924790                    0.997663      29.781206      88.385679       0.583521       0.438166      -1.043549       0.013521       0.028690      -0.042699       0.053190       0.002066       0.019414       0.009534      -0.008322       0.013056      -0.021906      -0.001034       0.022940             10.096011      10.131567      -0.134150      -2.637541      11.553460      -3.626071       8.603005           0.000000
          518              C      -2.281831      -2.833425      21.209572      -0.179553      31.216246 0.44960657E+03  0.10703633E+05                                 8.687143                            7.148927       0.044355       1.993133                    0.998587      29.901262      87.680237       0.603569       0.426266      -1.053629       0.012873      -0.060187       0.022321       0.065470       0.010589      -0.009958       0.011274       0.022457       0.020031      -0.025197       0.007937       0.017260              9.634216       8.968916      -1.084228      -1.272265      11.822131      -4.058087       8.111603           0.000000
          519              C      -4.664701      -2.918008      22.507106      -0.150469      32.498156 0.45777640E+03  0.10946031E+05                                 8.939755                            7.228760       0.043642       1.988731                    0.999176      29.937683      87.946374       0.598408       0.428061      -1.052645       0.002738       0.036463      -0.036138       0.051410       0.001322      -0.013382       0.007532       0.041338       0.013138      -0.025354      -0.001360       0.026713             10.157748       8.738226      -0.810249      -1.259135      13.330825      -4.413261       8.404193          -0.000000
          520              C      -4.374196      -1.846083      21.718676      -0.185228      32.768938 0.44803311E+03  0.10658854E+05                                 8.975196                            7.126327       0.056750       1.997683                    0.998410      29.892001      87.677379       0.605694       0.425062      -1.054174      -0.034128      -0.032251       0.032709       0.057225      -0.001994       0.018706       0.002970      -0.010180      -0.017363      -0.023185       0.008344       0.014841             10.213208       9.537174      -0.819874      -2.477914      12.192011      -3.941384       8.910438           0.000000
          521              C      -3.182761      -1.831371      21.088179       0.261832      28.802098 0.35208285E+03  0.78935305E+04                                 8.466124                            6.488655      -0.064459       2.002638                    0.999608      25.262041      72.143229       0.609234       0.448431      -1.039224       0.016457       0.063420      -0.032072       0.072949       0.015783      -0.009584      -0.042618      -0.061846       0.028805      -0.039538      -0.025066       0.064604              9.959780       8.809214      -0.500781      -2.305562      10.976448      -4.883830      10.093679           0.000000
          522              C      -2.758030      -0.724506      19.011506       0.269076      29.101877 0.34865344E+03  0.77689676E+04                                 8.438644                            6.392821       0.076488       2.051163                    0.999843      24.912735      70.082919       0.625337       0.439564      -1.048267      -0.005028       0.003439       0.070257       0.070521       0.000234      -0.004882      -0.005446      -0.012718       0.143849      -0.030638      -0.018063       0.048701              9.877390       6.731511       2.664251      -0.757981       7.563910      -2.322577      15.336748           0.000000
          523              C      -2.682617      -0.864214      12.763523      -0.032721      29.078626 0.38531002E+03  0.88580321E+04                                 8.395594                            6.639812       0.103889       2.018806                    0.999499      28.598400      83.395420       0.620936       0.429074      -1.048071       0.020105       0.060536      -0.007015       0.064172       0.007578       0.007436       0.016000      -0.001582       0.017542      -0.014881      -0.007690       0.022571              9.430922       5.080508       1.481241      -0.659105       9.065238       1.730811      14.147019          -0.000000
          524              C      -2.984157      -1.347779      14.006555      -0.123038      29.869615 0.40769219E+03  0.94648161E+04                                 8.433922                            6.773942       0.292646       2.073672                    0.999344      29.070110      83.992437       0.625093       0.422067      -1.056954       0.002889       0.040964       0.045655       0.061406       0.039021       0.006721       0.019307      -0.064720       0.047633      -0.058696       0.004999       0.053697              9.287493       5.361167       2.138719      -0.575998       9.291980       0.518142      13.209333          -0.000001
          525              C      -2.219291       0.580943      14.140953       0.096491      24.841919 0.29919380E+03  0.64311528E+04                                 7.443709                            5.797303       0.508726       2.187021                    0.999833      25.412239      70.730897       0.676455       0.421241      -1.057104      -0.018802      -0.045251      -0.037779       0.061874       0.009377       0.011280       0.006169      -0.038675      -0.092033      -0.034908      -0.003018       0.037926              8.389717       4.826706       1.652676      -0.704643       7.799409      -0.968442      12.543035          -0.000000
          526              C      -2.658732      -0.535115      16.286374       0.146279      35.535325 0.37618584E+03  0.85075454E+04                                 9.506613                            6.553957       0.002285       2.019701                    0.999629      25.669693      71.760234       0.632511       0.428189      -1.059591       0.003113      -0.004797      -0.042169       0.042555       0.017785      -0.001810      -0.001532      -0.018259       0.219769      -0.056624      -0.016693       0.073317             12.146031       7.194826       2.280352      -0.592101       6.898999      -1.022638      22.344266          -0.000001
          527              C      -1.868126       0.281233      17.041360      -0.164922      33.660347 0.43911455E+03  0.10380673E+05                                 9.062270                            7.009758       0.053267       1.985420                    0.999514      29.964654      87.237826       0.617446       0.419623      -1.058962       0.009082       0.002844       0.047450       0.048395       0.002874      -0.009727      -0.012690      -0.014937      -0.046839      -0.023121       0.001483       0.021639             10.309300       7.438119       2.359414       0.672535       6.752827       0.763587      16.736955          -0.000001
          528              C      -1.925129       0.205843      18.395874      -0.181474      36.410984 0.47466617E+03  0.11462534E+05                                 9.672972                            7.369177      -0.142773       1.925936                    0.998567      30.541912      90.406840       0.591198       0.429023      -1.051194       0.009774       0.015892      -0.045593       0.049263      -0.010251       0.008373       0.020627       0.009859      -0.008158      -0.028741       0.011057       0.017684             11.137612       8.334687       3.496227      -0.488948       8.914212      -0.914061      16.163935          -0.000000
          529              C      -3.504503      -1.450755      16.898290      -0.144264      33.150202 0.44130194E+03  0.10451496E+05                                 9.038744                            7.078027       0.027585       1.983419                    0.999252      29.772530      86.924670       0.607496       0.425716      -1.054532      -0.002568      -0.016327       0.046719       0.049557       0.012060       0.010728       0.018327       0.001067      -0.016193      -0.020359      -0.007362       0.027720             10.283393       6.977336       2.288318      -1.401895       7.149727      -2.179147      16.723115          -0.000000
          530              C      -3.528411      -1.548209      18.246611      -0.189321      33.225769 0.45934955E+03  0.11013361E+05                                 9.099797                            7.252578      -0.109528       1.939585                    0.998272      30.442527      90.091338       0.594917       0.429411      -1.049879      -0.005882      -0.012224      -0.052108       0.053845      -0.008416      -0.014924      -0.003877       0.010823      -0.048116      -0.024081       0.002249       0.021832             10.202581       6.933043       2.468333      -0.120938       7.719178      -1.533137      15.955523          -0.000000
          531              C      10.548109      -4.429378      26.258496       0.567418      23.300146 0.25691830E+03  0.53512455E+04                                 7.515750                            5.666789       0.083460       2.078576                    0.999740      22.623649      63.334823       0.627388       0.468717      -1.022491       0.028778      -0.056670       0.010621       0.064439       0.072971      -0.025934      -0.029889       0.051614      -0.090745      -0.065685      -0.037918       0.103603              8.788357       7.658592      -3.943596       1.209657      11.277016       1.134448       7.429463           0.000001
          532              C       9.786913      -3.151532      26.483320      -0.012560      35.090462 0.42396615E+03  0.98442721E+04                                 9.298850                            6.841567       0.026864       2.014341                    0.999255      27.016863      75.652015       0.637151       0.414010      -1.072323      -0.025759       0.038809       0.005423       0.046895       0.010189      -0.009549      -0.008620      -0.001730       0.005216      -0.011372      -0.007555       0.018927             11.108545       9.708196      -5.590369       1.517407      14.947590       1.971437       8.669848           0.000000
          533              C       8.942986      -2.673483      25.513421      -0.110564      32.276624 0.43724144E+03  0.10334748E+05                                 8.880217                            7.036678       0.047540       1.988438                    0.999709      29.498126      86.128253       0.610214       0.424664      -1.054845       0.005707       0.020120       0.016759       0.026801       0.021574      -0.008443       0.003565       0.000981       0.053046      -0.031870       0.011204       0.020666              9.951028       8.990652      -4.208377       1.818596      12.573596       1.038634       8.288836           0.000001
          534              C       8.288430      -1.485729      25.707277      -0.122250      33.010501 0.47009588E+03  0.11368707E+05                                 9.158378                            7.405267      -0.215974       1.899470                    0.998939      30.665242      91.994994       0.578969       0.437448      -1.042050       0.025574      -0.011258       0.017836       0.033149       0.004601       0.001938      -0.015959       0.021085       0.053519      -0.026251       0.002513       0.023738             10.217997       8.636235      -3.652432       1.014507      12.904774       2.054895       9.112983           0.000000
          535              C       9.976286      -2.436310      27.633449      -0.122388      32.222250 0.43213848E+03  0.10176745E+05                                 8.838129                            6.976401       0.059984       1.986713                    0.999746      29.692302      86.329645       0.615813       0.422349      -1.057062      -0.020988       0.012102      -0.012106       0.027083       0.002810       0.011195      -0.019113       0.016059       0.034851      -0.026305       0.001099       0.025206              9.789536       8.697392      -3.868635       1.378372      12.239433       2.147617       8.431781          -0.000000
[truncated: 218,372 more chars]
